# Supplementary material for: Heterogeneous Nucleation of Butanol on NaCl: A Computational Study of Temperature, Humidity, Seed Charge, and Seed Size Effects
Source: J Phys Chem A. 2021 Mar 31;125(14):3025–36. doi: 10.1021/acs.jpca.0c10972 (PMC8054243; doi:10.1021/acs.jpca.0c10972)
Supplement: Supplementary file 2 — jp0c10972_si_002.zip [file jp0c10972_si_002.zip › ALL CLUSTERS/low_level_calc/negative seed/1Seed5BuOH3W.log]

      -----------------------------------------------------------      
     |                   =====================                   |     
     |                           x T B                           |     
     |                   =====================                   |     
     |                         S. Grimme                         |     
     |          Mulliken Center for Theoretical Chemistry        |     
     |                    University of Bonn                     |     
     |                 Version 6.0.1 (SAW181210)                 |     
      -----------------------------------------------------------      

   This program is distributed in the hope that it will be useful,
   but WITHOUT ANY WARRANTY; without even the implied warranty of
   MERCHANTABILITY or FITNESS FOR A PARTICULAR PURPOSE.
   
   FOR NON-COMMERCIAL, ACADEMIA USE ONLY.
   
   Cite this work as:
   S. Grimme, C. Bannwarth, P. Shushkov, J. Comput. Theory Chem., 2017,
   13, 1989-2009.
   C. Bannwarth, S. Ehlert and S. Grimme., ChemRxiv, 2018, preprint.
   http://doi.org/10.26434/chemrxiv.7246238.v1
   
   for sTDA-xTB:
   S. Grimme and C. Bannwarth, J. Chem. Phys., 2016, 145, 054103.
   
   in the mass-spec context:
   V. Asgeirsson, C. Bauer and S. Grimme, Chem. Sci., 2017, 8, 4879.
   
   if GBSA is used:
   P. Shushkov, F. März and S. Grimme, unpublished.
   
   for ANC optimizer:
   S. Grimme, unpublished.
   Rational Function algorithm used in ANCopt:
   F. Eckert, P. Pulay, H.-J. Werner, J. Comput. Chem., 1997, 18, 1473.
   
   with help from (in alphabetical order)
   C. Bannwarth, F. Bohle, G. Brandenburg, E. Caldeweyher, M. Checinski,
   S. Dohm, S. Ehlert, S. Ehrlich, F. März, H. Neugebauer, J. Pisarek,
   P. Pracht, P. Shushkov, and S. Spicher.
   
 * started run on 2020/06/02 at 14:29:52.971     
========================================================================
 # omp threads = 1
========================================================================
number of atoms            : 103
number of electrons        : 264
charge                     : -1
spin                       : .0
first test random number   : .5929

########################################################################
# WARNING! Please study the warnings concerning your input carefully
#  - the use of '-ohess' is discouraged, please use '--ohess' next time
########################################################################

           ------------------------------------------------- 
          |                 G F N 2 - x T B                 |
          | Geometry, Frequencies, Noncovalent interactions |
          |            JCTC 2018 parametrisation            |
           ------------------------------------------------- 
      method parameters     
 k(s)        :  1.8500
 k(p)        :  2.2300
 k(d)        :  2.2300
 k(f)        :  2.0000
 kEN (H0ij)  : -2.0000
 D4 a1       :  0.5200
 D4 a2       :  5.0000
 D4 s6       :  1.0000
 D4 s8       :  2.7000
 D4 s9       :  5.0000
 alphaj      :  2.0000


            Z     q(EN)     CN     RAES       Cart. coordinates
     1  Na  1.0    0.46    8.04    5.00     7.06450     2.25012     3.66539
     2  Na  1.0    0.38    9.82    5.00    -3.39284     0.75843    -1.18885
     3  Na  1.0    0.43    7.06    5.00    -0.53345     6.12273     0.21109
     4  Na  1.0    0.33   10.01    5.00     2.90137     0.26402    -1.35761
     5  Na  1.0    0.31    8.99    5.00     2.00104    -0.49640     5.37965
     6  Na  1.0    0.45    6.19    5.00     3.77333    -5.33852     1.91931
     7  Na  1.0    0.37    9.70    5.00    -3.97146    -2.24678     4.70622
     8  Na  1.0    0.46    5.27    5.00     0.66974     6.05130     6.48475
     9  Na  1.0    0.47    8.69    5.00    -3.73716    -5.15529    -0.40685
    10  Cl  7.0   -0.26    1.56    2.68     4.25343     5.72887     9.48672
    11  Cl  7.0   -0.10    2.90    4.86    -0.14728     3.25390    -3.59394
    12  Cl  7.0   -0.24    1.61    2.72     2.51207    -8.15422    -1.56114
    13  Cl  7.0   -0.20    1.93    3.14    -0.88875     9.35627     3.48073
    14  Cl  7.0   -0.13    3.04    4.92    -2.17056     1.72540     6.66265
    15  Cl  7.0   -0.06    4.87    5.00     2.71267     3.48074     2.43963
    16  Cl  7.0   -0.09    2.94    4.88    -6.86993    -1.86377     0.91568
    17  Cl  7.0   -0.12    3.31    4.97     6.58595    -1.67034     1.21730
    18  Cl  7.0    0.00    5.72    5.00    -0.30553    -2.29247     1.33824
    19  Cl  7.0   -0.18    2.10    3.50     2.54220    -5.36378     6.53830
    20  O   6.0   -0.25    3.90    4.81    -4.12576    -6.22904     3.69323
    21  H   1.0    0.06    1.43    1.56    -2.76066    -7.49283     3.81085
    22  C   4.0   -0.03    4.75    4.80    -6.08039    -7.15692     5.26536
    23  H   1.0    0.01    1.01    1.43    -6.68754    -9.04128     4.63352
    24  H   1.0   -0.01    1.17    1.46    -7.69502    -5.88837     5.06515
    25  C   4.0   -0.08    4.35    4.29    -5.27321    -7.33238     8.03003
    26  H   1.0    0.01    1.03    1.43    -6.83705    -8.11658     9.12859
    27  H   1.0    0.02    1.03    1.43    -3.68360    -8.64340     8.15592
    28  C   4.0   -0.07    4.71    4.77    -4.46348    -4.81387     9.17734
    29  H   1.0   -0.03    1.72    1.87    -2.86533    -4.05721     8.12104
    30  H   1.0    0.00    1.03    1.43    -3.76553    -5.17033    11.08539
    31  C   4.0   -0.11    4.55    4.60    -6.58533    -2.88150     9.33116
    32  H   1.0    0.00    1.00    1.43    -8.09993    -3.58197    10.53498
    33  H   1.0   -0.01    1.06    1.44    -5.88525    -1.13078    10.14019
    34  H   1.0   -0.02    1.45    1.57    -7.38781    -2.45784     7.48684
    35  O   6.0   -0.26    3.87    4.79    -3.02153    -2.89385    -3.70421
    36  H   1.0    0.05    1.39    1.54    -1.36149    -2.67519    -4.45375
    37  C   4.0   -0.04    4.67    4.73    -4.66747    -3.64799    -5.67945
    38  H   1.0   -0.01    1.16    1.46    -6.46849    -4.11963    -4.79346
    39  H   1.0    0.01    1.04    1.43    -3.95034    -5.34709    -6.61784
    40  C   4.0   -0.08    4.20    4.01    -5.10730    -1.55112    -7.61350
    41  H   1.0    0.01    1.03    1.43    -6.50912    -2.19853    -8.98181
    42  H   1.0    0.01    1.07    1.44    -5.88494     0.08355    -6.62303
    43  C   4.0   -0.07    4.10    3.80    -2.70965    -0.72872    -8.99744
    44  H   1.0    0.02    1.04    1.43    -1.32256    -0.06470    -7.62910
    45  H   1.0    0.01    1.03    1.43    -3.17765     0.87758   -10.20487
    46  C   4.0   -0.10    4.01    3.64    -1.55789    -2.80843   -10.62388
    47  H   1.0    0.01    1.00    1.43    -2.93591    -3.51419   -11.97942
    48  H   1.0    0.01    1.00    1.43     0.05745    -2.07989   -11.66580
    49  H   1.0    0.02    1.00    1.43    -0.91174    -4.38823    -9.48177
    50  O   6.0   -0.28    4.00    4.88    -3.80089     3.69784     1.43316
    51  H   1.0   -0.02    1.71    1.85    -3.40802     3.13648     3.15425
    52  C   4.0   -0.05    4.72    4.78    -6.08213     5.10353     1.68574
    53  H   1.0   -0.01    1.04    1.43    -5.92407     6.42744     3.27126
    54  H   1.0    0.00    1.04    1.43    -7.66814     3.82339     2.05153
    55  C   4.0   -0.09    4.49    4.52    -6.59095     6.64293    -0.68594
    56  H   1.0    0.01    1.03    1.43    -8.19304     7.88665    -0.30720
    57  H   1.0   -0.02    1.27    1.48    -4.94534     7.83964    -1.04158
    58  C   4.0   -0.08    4.38    4.35    -7.14919     5.08173    -3.04539
    59  H   1.0   -0.01    1.52    1.63    -5.57435     3.80794    -3.42477
    60  H   1.0    0.01    1.03    1.43    -7.29574     6.37412    -4.64819
    61  C   4.0   -0.12    4.09    3.78    -9.57668     3.55230    -2.85021
    62  H   1.0    0.01    1.00    1.43   -11.15857     4.77013    -2.35745
    63  H   1.0    0.01    1.00    1.43    -9.99348     2.64717    -4.64751
    64  H   1.0    0.01    1.04    1.44    -9.41410     2.08625    -1.43022
    65  O   6.0   -0.29    3.16    3.26     2.43186    -2.78221    -3.97473
    66  H   1.0    0.05    1.45    1.57     2.22699    -4.46425    -3.24359
    67  C   4.0   -0.02    4.41    4.39     4.24523    -3.06544    -5.92224
    68  H   1.0    0.02    1.01    1.43     3.48709    -4.31057    -7.40301
    69  H   1.0    0.00    1.03    1.43     5.96123    -3.95017    -5.18055
    70  C   4.0   -0.08    4.39    4.36     4.87261    -0.51246    -7.08696
    71  H   1.0    0.01    1.03    1.43     5.79351    -0.83677    -8.90468
    72  H   1.0    0.01    1.07    1.44     3.10265     0.48014    -7.43540
    73  C   4.0   -0.06    4.52    4.56     6.56567     1.16824    -5.46922
    74  H   1.0   -0.03    1.84    2.08     5.70850     1.44187    -3.61721
    75  H   1.0    0.01    1.03    1.43     6.67377     3.01714    -6.37512
    76  C   4.0   -0.12    4.05    3.71     9.22424     0.12993    -5.12467
    77  H   1.0    0.01    1.00    1.43    10.08312    -0.28644    -6.94761
    78  H   1.0    0.01    1.00    1.43    10.39709     1.50455    -4.14660
    79  H   1.0    0.00    1.00    1.43     9.20259    -1.58635    -4.00119
    80  O   6.0   -0.29    3.05    2.92     8.46400     5.23089     5.58794
    81  H   1.0    0.06    1.51    1.61     7.35709     5.45410     7.06352
    82  C   4.0   -0.03    4.48    4.50     8.57062     7.62213     4.41745
    83  H   1.0    0.00    1.01    1.43     9.45594     8.98994     5.70661
    84  H   1.0   -0.01    1.05    1.44     6.66203     8.30909     3.99811
    85  C   4.0   -0.08    4.34    4.27    10.13613     7.47563     2.00740
    86  H   1.0    0.01    1.03    1.43    10.66622     9.39097     1.45295
    87  H   1.0    0.01    1.04    1.43    11.86120     6.43493     2.45888
    88  C   4.0   -0.07    4.43    4.43     8.80538     6.19177    -0.20687
    89  H   1.0   -0.03    1.72    1.86     8.08407     4.35843     0.39593
    90  H   1.0    0.01    1.03    1.43    10.20021     5.84668    -1.68951
    91  C   4.0   -0.13    4.07    3.75     6.65792     7.76038    -1.30311
    92  H   1.0    0.01    1.00    1.43     7.36559     9.56696    -1.98668
    93  H   1.0   -0.00    1.00    1.43     5.78174     6.76565    -2.87314
    94  H   1.0   -0.01    1.04    1.43     5.20781     8.13109     0.10307
    95  O   6.0   -0.38    2.20    1.86    -0.39257    -9.70353     3.67138
    96  H   1.0    0.08    1.20    1.46     0.56459    -9.51316     2.12818
    97  H   1.0    0.08    1.15    1.45     0.59305    -8.79940     4.92969
    98  O   6.0   -0.31    3.71    4.64     5.68990     0.61290     7.35152
    99  H   1.0    0.03    1.55    1.65     5.29944     2.17300     8.29673
   100  H   1.0    0.03    1.16    1.46     6.31517    -0.51970     8.63403
   101  O   6.0   -0.33    2.91    2.57    -3.18829    -8.88198    -1.37188
   102  H   1.0    0.08    1.15    1.45    -3.22020   -10.24759    -0.17520
   103  H   1.0    0.07    1.48    1.59    -1.41334    -8.83343    -1.86924

  Z AO/shell   Hii/eV     exponent
  1     Wed Apr 25 08:07:45 CEST 2018   EN: 2.200 GM2: 0.406  GM3: 0.0800  RAES: 1.40
     1s    -10.707211    1.230000
  6     Wed Apr 25 08:07:45 CEST 2018   EN: 2.550 GM2: 0.538  GM3: 0.1500  RAES: 3.00
     2s    -13.970922    2.096432
     2p    -10.063292    1.800000
  8     Wed Apr 25 08:07:45 CEST 2018   EN: 3.440 GM2: 0.452  GM3:-0.0517  RAES: 1.80
     2s    -20.229985    2.439742
     2p    -15.503117    2.137023
 11     Tue Apr 24 16:34:09 CEST 2018   EN: 0.930 GM2: 0.271  GM3: 0.1799  RAES: 5.00
     3s     -4.546934    0.763787
     3p     -1.332719    0.573553
 17     Mon Apr 23 14:09:22 CEST 2018   EN: 3.160 GM2: 0.249  GM3: 0.1495  RAES: 2.50
     3s    -29.278781    2.485265
     3p    -12.673758    2.199650
     3d     -0.240338    2.476089
 no old-style atom pair restraining (fixing) potential

molecular fragmentation (1/2 indicates fragments):
111111111111111111111111111111111111111111111111111111111111111111111111
1111111111111111111111222111111
# atoms in fragment 1/2:   100     3
 fragment masses (1/2) :      968.08       18.02
CMA distance (Bohr)    :  10.191
constraining FC (au)   :  0.0500
           ------------------------------------------------- 
          |        Self-Consistent Charge Iterations        |
           ------------------------------------------------- 

 Ncao       : 304
 Nao        : 294
 Nshell     : 160
 Nel        : 264
 T(el)      :   300.0
 intcut     :    25.0
 scfconv/Eh :  0.100E-05
   qconv/e  :  0.100E-03
 intneglect :  0.100E-07
 broydamp   :      0.250
 iter      E             dE          RMSdq      gap      omega  full diag
   1   -153.6020320 -0.153602E+03  0.979E+00    6.38       0.0  T
   2   -153.9309621 -0.328930E+00  0.516E+00    6.58       1.0  T
   3   -154.0525012 -0.121539E+00  0.437E+00    5.74       1.0  T
   4   -154.0953519 -0.428507E-01  0.263E+00    4.89       1.0  T
   5   -154.1182123 -0.228604E-01  0.125E+00    3.84       1.0  T
   6   -154.1192701 -0.105778E-02  0.687E-01    3.97       1.0  T
   7   -154.1205134 -0.124334E-02  0.310E-01    3.81       1.0  T
   8   -154.1211254 -0.611971E-03  0.242E-01    3.85       1.0  T
   9   -154.1216248 -0.499440E-03  0.158E-01    3.85       1.0  T
  10   -154.1220047 -0.379873E-03  0.922E-02    3.89       1.0  T
  11   -154.1221659 -0.161233E-03  0.547E-02    3.90       1.0  T
  12   -154.1222104 -0.444116E-04  0.342E-02    3.89       1.0  T
  13   -154.1222249 -0.145685E-04  0.220E-02    3.89       1.0  T
  14   -154.1222329 -0.794474E-05  0.159E-02    3.89       1.0  T
  15   -154.1222382 -0.537326E-05  0.101E-02    3.89       1.0  T
  16   -154.1222403 -0.203877E-05  0.637E-03    3.89       1.5  T
  17   -154.1222407 -0.401334E-06  0.321E-03    3.89       3.1  T
  18   -154.1222408 -0.114801E-06  0.199E-03    3.89       5.0  T
  19   -154.1222408 -0.458724E-07  0.150E-03    3.89       6.6  T
  20   -154.1222409 -0.407251E-07  0.949E-04    3.89      10.4  T
  21   -154.1222409 -0.160868E-07  0.540E-04    3.89      18.3  T
speedup  1.00
cpu  time for SCC    0.40 s
wall time for SCC    0.40 s

   *** convergence criteria satisfied after 21 iterations ***

          eigenvalues
 #    :         120        121        122        123        124        125        126        127
 occ. :        2.000      2.000      2.000      2.000      2.000      2.000      2.000      2.000
 eps  :        -8.364     -8.327     -8.318     -8.215     -8.197     -8.104     -8.082     -8.042
 #    :         128        129        130        131        132        133        134        135
 occ. :        2.000      2.000      2.000      2.000      2.000      0.000      0.000      0.000
 eps  :        -8.000     -7.992     -7.920     -7.822     -7.789     -3.897     -1.860     -1.397
 #    :         136        137        138        139        140        141        142        143
 occ. :        0.000      0.000      0.000      0.000      0.000      0.000      0.000      0.000
 eps  :        -0.082      0.682      1.364      1.630      2.191      2.563      3.173      3.376


   #   Z            q   n(s)   n(p)   n(d)      C6AA      α(0)
   1  11 Na     0.783  0.089  0.128  0.000    67.162    26.521
   2  11 Na     0.816  0.037  0.147  0.000    66.770    26.444
   3  11 Na     0.731  0.078  0.190  0.000    67.794    26.646
   4  11 Na     0.808  0.046  0.146  0.000    66.870    26.463
   5  11 Na     0.711  0.050  0.239  0.000    68.047    26.695
   6  11 Na     0.713  0.074  0.213  0.000    68.023    26.691
   7  11 Na     0.799  0.052  0.148  0.000    66.970    26.483
   8  11 Na     0.686  0.098  0.217  0.000    68.359    26.756
   9  11 Na     0.824  0.053  0.123  0.000    66.673    26.424
  10  17 Cl    -0.802  1.980  5.791  0.031   127.061    17.242
  11  17 Cl    -0.808  1.978  5.828  0.001   127.669    17.287
  12  17 Cl    -0.815  1.978  5.818  0.019   127.564    17.276
  13  17 Cl    -0.839  1.986  5.851  0.002   128.973    17.375
  14  17 Cl    -0.756  1.974  5.780  0.002   125.569    17.144
  15  17 Cl    -0.749  1.969  5.777  0.003   125.289    17.125
  16  17 Cl    -0.816  1.976  5.838  0.001   127.999    17.309
  17  17 Cl    -0.777  1.974  5.802  0.001   126.401    17.201
  18  17 Cl    -0.743  1.964  5.777  0.003   125.063    17.109
  19  17 Cl    -0.811  1.979  5.827  0.006   127.805    17.296
  20   8 O     -0.518  1.711  4.807  0.000    23.221     6.508
  21   1 H      0.353  0.647  0.000  0.000     0.575     1.188
  22   6 C      0.054  1.040  2.906  0.000    19.593     6.287
  23   1 H      0.032  0.968  0.000  0.000     2.555     2.500
  24   1 H      0.058  0.942  0.000  0.000     2.217     2.328
  25   6 C     -0.080  1.056  3.024  0.000    21.993     6.671
  26   1 H      0.026  0.974  0.000  0.000     2.646     2.544
  27   1 H      0.051  0.949  0.000  0.000     2.309     2.376
  28   6 C     -0.079  1.057  3.022  0.000    21.914     6.648
  29   1 H      0.048  0.952  0.000  0.000     2.325     2.380
  30   1 H      0.034  0.966  0.000  0.000     2.526     2.486
  31   6 C     -0.130  1.047  3.083  0.000    22.891     6.795
  32   1 H      0.028  0.972  0.000  0.000     2.614     2.529
  33   1 H      0.053  0.947  0.000  0.000     2.288     2.365
  34   1 H      0.037  0.963  0.000  0.000     2.468     2.453
  35   8 O     -0.509  1.711  4.798  0.000    23.020     6.480
  36   1 H      0.360  0.640  0.000  0.000     0.562     1.176
  37   6 C      0.040  1.045  2.915  0.000    19.834     6.327
  38   1 H      0.069  0.931  0.000  0.000     2.093     2.262
  39   1 H      0.051  0.949  0.000  0.000     2.304     2.374
  40   6 C     -0.079  1.055  3.024  0.000    22.005     6.679
  41   1 H      0.032  0.968  0.000  0.000     2.561     2.502
  42   1 H      0.058  0.942  0.000  0.000     2.223     2.332
  43   6 C     -0.067  1.048  3.019  0.000    21.789     6.646
  44   1 H      0.074  0.926  0.000  0.000     2.042     2.235
  45   1 H      0.030  0.970  0.000  0.000     2.591     2.517
  46   6 C     -0.108  1.036  3.072  0.000    22.630     6.784
  47   1 H      0.024  0.976  0.000  0.000     2.678     2.559
  48   1 H      0.028  0.972  0.000  0.000     2.610     2.527
  49   1 H      0.041  0.959  0.000  0.000     2.435     2.440
  50   8 O     -0.513  1.707  4.806  0.000    23.110     6.493
  51   1 H      0.349  0.651  0.000  0.000     0.581     1.193
  52   6 C      0.056  1.040  2.904  0.000    19.570     6.285
  53   1 H      0.050  0.950  0.000  0.000     2.323     2.384
  54   1 H      0.058  0.942  0.000  0.000     2.224     2.332
  55   6 C     -0.077  1.058  3.020  0.000    21.928     6.659
  56   1 H      0.036  0.964  0.000  0.000     2.498     2.472
  57   1 H      0.049  0.951  0.000  0.000     2.325     2.382
  58   6 C     -0.070  1.054  3.016  0.000    21.791     6.636
  59   1 H      0.046  0.954  0.000  0.000     2.356     2.396
  60   1 H      0.028  0.972  0.000  0.000     2.612     2.528
  61   6 C     -0.119  1.042  3.077  0.000    22.838     6.815
  62   1 H      0.026  0.974  0.000  0.000     2.646     2.544
  63   1 H      0.025  0.975  0.000  0.000     2.655     2.548
  64   1 H      0.066  0.934  0.000  0.000     2.131     2.283
  65   8 O     -0.477  1.698  4.780  0.000    22.346     6.384
  66   1 H      0.335  0.665  0.000  0.000     0.621     1.236
  67   6 C      0.071  1.038  2.892  0.000    19.372     6.261
  68   1 H      0.024  0.976  0.000  0.000     2.680     2.560
  69   1 H      0.035  0.965  0.000  0.000     2.513     2.479
  70   6 C     -0.079  1.059  3.021  0.000    21.969     6.665
  71   1 H      0.028  0.972  0.000  0.000     2.619     2.531
  72   1 H      0.063  0.937  0.000  0.000     2.167     2.302
  73   6 C     -0.069  1.056  3.013  0.000    21.736     6.622
  74   1 H      0.038  0.962  0.000  0.000     2.459     2.448
  75   1 H      0.031  0.969  0.000  0.000     2.566     2.505
  76   6 C     -0.108  1.038  3.070  0.000    22.627     6.784
  77   1 H      0.023  0.977  0.000  0.000     2.682     2.561
  78   1 H      0.036  0.964  0.000  0.000     2.506     2.475
  79   1 H      0.052  0.948  0.000  0.000     2.296     2.370
  80   8 O     -0.496  1.704  4.792  0.000    22.741     6.441
  81   1 H      0.337  0.663  0.000  0.000     0.608     1.218
  82   6 C      0.081  1.038  2.881  0.000    19.182     6.224
  83   1 H      0.011  0.989  0.000  0.000     2.878     2.653
  84   1 H      0.030  0.970  0.000  0.000     2.585     2.514
  85   6 C     -0.071  1.058  3.013  0.000    21.833     6.648
  86   1 H      0.027  0.973  0.000  0.000     2.626     2.534
  87   1 H      0.036  0.964  0.000  0.000     2.509     2.477
  88   6 C     -0.068  1.056  3.012  0.000    21.719     6.621
  89   1 H      0.045  0.955  0.000  0.000     2.368     2.402
  90   1 H      0.027  0.973  0.000  0.000     2.630     2.536
  91   6 C     -0.113  1.038  3.075  0.000    22.714     6.796
  92   1 H      0.027  0.973  0.000  0.000     2.632     2.537
  93   1 H      0.049  0.951  0.000  0.000     2.335     2.390
  94   1 H      0.059  0.941  0.000  0.000     2.207     2.323
  95   8 O     -0.605  1.743  4.862  0.000    25.310     6.790
  96   1 H      0.304  0.696  0.000  0.000     0.708     1.321
  97   1 H      0.320  0.680  0.000  0.000     0.662     1.278
  98   8 O     -0.633  1.715  4.918  0.000    25.897     6.873
  99   1 H      0.346  0.654  0.000  0.000     0.589     1.201
 100   1 H      0.313  0.687  0.000  0.000     0.682     1.297
 101   8 O     -0.629  1.729  4.899  0.000    25.794     6.859
 102   1 H      0.302  0.698  0.000  0.000     0.713     1.325
 103   1 H      0.322  0.678  0.000  0.000     0.645     1.255

 Mol. C6AA /au·bohr⁶  :     140719.523815
 Mol. C8AA /au·bohr⁸  :    5339605.531877
 Mol. α(0) /au        :        720.028039

 
 Wiberg/Mayer (AO) data. WBOs > 0.1 written file <wbo>
 largest (>0.05) Wiberg bond orders for each atom
           total WBO             WBO to atom ...
     1  Na  0.406    Cl  17 0.172    O   98 0.097    Cl  15 0.085    O   80 0.070
     2  Na  0.351    Cl  11 0.119    O   50 0.066    Cl  16 0.062    O   35 0.057    Cl  18 0.055
     3  Na  0.510    Cl  13 0.163    Cl  11 0.117    Cl  15 0.115    O   50 0.061
     4  Na  0.364    Cl  11 0.094    Cl  15 0.087    O   65 0.086    Cl  17 0.085    Cl  18 0.083
     5  Na  0.545    Cl  19 0.166    Cl  14 0.099    Cl  18 0.097    O   98 0.068
     6  Na  0.538    Cl  12 0.188    Cl  19 0.128    Cl  17 0.108    Cl  18 0.091
     7  Na  0.369    Cl  16 0.143    Cl  14 0.140    Cl  18 0.086    O   20 0.057
     8  Na  0.580    Cl  10 0.186    Cl  13 0.135    Cl  14 0.126    Cl  15 0.112
     9  Na  0.337    Cl  16 0.115    O  101 0.059    O   35 0.057    O   20 0.053
    10  Cl  0.382    Na   8 0.186    H   99 0.057    H   81 0.053
    11  Cl  0.356    Na   2 0.119    Na   3 0.117    Na   4 0.094
    12  Cl  0.354    Na   6 0.188
    13  Cl  0.308    Na   3 0.163    Na   8 0.135
    14  Cl  0.471    Na   7 0.140    Na   8 0.126    Na   5 0.099    H   51 0.052
    15  Cl  0.485    Na   3 0.115    Na   8 0.112    Na   4 0.087    Na   1 0.085
    16  Cl  0.341    Na   7 0.143    Na   9 0.115    Na   2 0.062
    17  Cl  0.423    Na   1 0.172    Na   6 0.108    Na   4 0.085
    18  Cl  0.496    Na   5 0.097    Na   6 0.091    Na   7 0.086    Na   4 0.083    Na   2 0.055
    19  Cl  0.360    Na   5 0.166    Na   6 0.128
    20  O   1.986    C   22 0.993    H   21 0.797    Na   7 0.057    Na   9 0.053
    21  H   0.875    O   20 0.797    O   95 0.068
    22  C   3.950    C   25 1.007    O   20 0.993    H   23 0.970    H   24 0.969
    23  H   0.998    C   22 0.970
    24  H   0.996    C   22 0.969
    25  C   3.994    C   28 1.015    C   22 1.007    H   26 0.975    H   27 0.974
    26  H   0.998    C   25 0.975
    27  H   0.996    C   25 0.974
    28  C   3.995    C   31 1.028    C   25 1.015    H   30 0.980    H   29 0.973
    29  H   0.999    C   28 0.973
    30  H   0.998    C   28 0.980
    31  C   3.994    C   28 1.028    H   32 0.989    H   33 0.988    H   34 0.980
    32  H   0.998    C   31 0.989
    33  H   0.996    C   31 0.988
    34  H   1.000    C   31 0.980
    35  O   1.997    C   37 0.985    H   36 0.834    Na   2 0.057    Na   9 0.057
    36  H   0.870    O   35 0.834
    37  C   3.942    C   40 1.004    O   35 0.985    H   38 0.970    H   39 0.969
    38  H   0.993    C   37 0.970
    39  H   0.996    C   37 0.969
    40  C   3.996    C   43 1.008    C   37 1.004    H   41 0.974    H   42 0.966
    41  H   0.999    C   40 0.974
    42  H   0.997    C   40 0.966
    43  C   3.994    C   46 1.020    C   40 1.008    H   45 0.977    H   44 0.961
    44  H   0.996    C   43 0.961
    45  H   0.999    C   43 0.977
    46  C   3.994    C   43 1.020    H   47 0.987    H   48 0.987    H   49 0.982
    47  H   0.998    C   46 0.987
    48  H   0.999    C   46 0.987
    49  H   0.997    C   46 0.982
    50  O   1.995    C   52 0.979    H   51 0.816    Na   2 0.066    Na   3 0.061
    51  H   0.878    O   50 0.816    Cl  14 0.052
    52  C   3.942    C   55 1.016    O   50 0.979    H   53 0.974    H   54 0.965
    53  H   0.997    C   52 0.974
    54  H   0.996    C   52 0.965
    55  C   3.995    C   52 1.016    C   58 1.012    H   56 0.974    H   57 0.969
    56  H   0.998    C   55 0.974
    57  H   0.996    C   55 0.969
    58  C   3.995    C   61 1.023    C   55 1.012    H   60 0.979    H   59 0.964
    59  H   0.997    C   58 0.964
    60  H   0.999    C   58 0.979
    61  C   3.990    C   58 1.023    H   63 0.988    H   62 0.988    H   64 0.981
    62  H   0.998    C   61 0.988
    63  H   0.998    C   61 0.988
    64  H   0.995    C   61 0.981
    65  O   2.011    C   67 0.989    H   66 0.840    Na   4 0.086
    66  H   0.887    O   65 0.840
    67  C   3.953    C   70 1.013    O   65 0.989    H   69 0.971    H   68 0.971
    68  H   0.998    C   67 0.971
    69  H   0.997    C   67 0.971
    70  C   3.991    C   73 1.014    C   67 1.013    H   71 0.976    H   72 0.971
    71  H   0.998    C   70 0.976
    72  H   0.996    C   70 0.971
    73  C   3.999    C   76 1.023    C   70 1.014    H   75 0.981    H   74 0.970
    74  H   0.998    C   73 0.970
    75  H   0.997    C   73 0.981
    76  C   3.995    C   73 1.023    H   77 0.987    H   78 0.983    H   79 0.982
    77  H   0.999    C   76 0.987
    78  H   0.999    C   76 0.983
    79  H   0.997    C   76 0.982
    80  O   1.973    C   82 0.999    H   81 0.826    Na   1 0.070
    81  H   0.886    O   80 0.826    Cl  10 0.053
    82  C   3.954    C   85 1.013    O   80 0.999    H   83 0.975    H   84 0.970
    83  H   0.999    C   82 0.975
    84  H   0.999    C   82 0.970
    85  C   3.993    C   82 1.013    C   88 1.013    H   87 0.978    H   86 0.977
    86  H   0.998    C   85 0.977
    87  H   0.997    C   85 0.978
    88  C   3.999    C   91 1.023    C   85 1.013    H   90 0.978    H   89 0.966
    89  H   0.999    C   88 0.966
    90  H   0.998    C   88 0.978
    91  C   3.996    C   88 1.023    H   92 0.986    H   93 0.980    H   94 0.973
    92  H   1.000    C   91 0.986
    93  H   0.998    C   91 0.980
    94  H   0.997    C   91 0.973
    95  O   1.895    H   96 0.883    H   97 0.866    H   21 0.068
    96  H   0.907    O   95 0.883
    97  H   0.897    O   95 0.866
    98  O   1.902    H  100 0.901    H   99 0.824    Na   1 0.097    Na   5 0.068
    99  H   0.880    O   98 0.824    Cl  10 0.057
   100  H   0.902    O   98 0.901
   101  O   1.863    H  102 0.910    H  103 0.857    Na   9 0.059
   102  H   0.909    O  101 0.910
   103  H   0.896    O  101 0.857
 MOs/occ written to file <molden.input>
 
molecular dipole:
                 x           y           z       tot (Debye)
 q only:       -2.209      -3.080      -5.978
   full:       -0.855      -1.864      -4.070      11.584
molecular quadrupole (traceless):
                xx          xy          yy          xz          yz          zz
 q only:       51.354      22.504     -41.793     -16.778     -42.606      -9.560
  q+dip:       31.360      18.120     -32.329     -20.966     -27.957       0.969
   full:       29.616      16.035     -30.827     -20.642     -27.618       1.211

SCC energy    :    -154.1222409
rep           :       1.2013824
ES            :       0.9939570
AES           :      -0.0741633
AXC           :       0.0190440
disp          :      -0.1380807
XB            :       0.0000000
fix           :       0.0000000
total E       :    -152.9135162
atomizationE  :      21.9835691    13794.90
(atE without considering molecular charge,
 total energy contains solvation terms)
H-L gap (eV)  :          3.8919
           ------------------------------------------------- 
          |                 ===============                 |
          |                   A N C O P T                   |
          |                 ===============                 |
          |          Approximate Normal Coordinate          |
          |           Rational Function Optimizer           |
           ------------------------------------------------- 
dumping coords to <xtbopt.coord> and <xtbopt.log>
 optlevel               0
 Maxcycle             309
 Maxmicro              25
 Econv         5.000000000000000E-006
 Gconv         1.000000000000000E-003
 Maxdispl       1.00000000000000     
 Hlow          5.000000000000000E-003
 S6             20.0000000000000     
 Nvar              303

generating ANC from model Hessian ...
 Shifting diagonal of input Hessian by   2.228897286976947E-002
 Lowest  eigenvalues of input Hessian
    0.005000    0.006618    0.008710    0.013398    0.014143    0.014661
    0.016291    0.018718    0.019031    0.020466    0.021298    0.021871
    0.022129    0.022213   -0.000000   -0.000000   -0.000000    0.000000
 Highest eigenvalues
    1.403350    1.463735    1.479251    1.485084    1.488306    1.502393
 
cpu  time for ANC gen    0.10 s
wall time for ANC gen    0.10 s
................................................................................
.............................. CYCLE    1 ......................................
................................................................................
   1   -154.1222409 -0.154122E+03  0.375E-04    3.89       0.0  T
   2   -154.1222409 -0.381732E-09  0.289E-04    3.89      34.1  T
   3   -154.1222409 -0.393129E-09  0.250E-04    3.89      39.4  T
speedup  1.00
cpu  time for SCC    0.06 s
wall time for SCC    0.06 s
speedup  1.00
cpu  time for grad    0.21 s
wall time for grad    0.21 s
 E :   -152.91351621  G :  0.000103    pred/act E change:  0.000D+00 -0.655D-08
Maxdispl :   0.0004   ||displ|| :   0.0013   Lambda : -0.575D-07
Largest |displ|/coords:  0.0004 (   1)  0.0003 (  23)  0.0003 (  47)

   *** GEOMETRY OPTIMIZATION CONVERGED AFTER 1 ITERATIONS ***

------------------------------------------------------------------------
 total energy gain (kcal):      0.0000
------------------------------------------------------------------------
================
 final structure:
================
$coord
        7.06449566230675        2.25012283512493        3.66539030944820      Na
       -3.39283695836514        0.75843267176587       -1.18885252758416      Na
       -0.53345315601662        6.12272954956627        0.21108792542599      Na
        2.90136867566866        0.26401960440451       -1.35761051124255      Na
        2.00103588598801       -0.49640371765795        5.37965303448640      Na
        3.77333224907571       -5.33851609695230        1.91930948327919      Na
       -3.97145851546522       -2.24677547137800        4.70621566256713      Na
        0.66974239765601        6.05129926619451        6.48474645100944      Na
       -3.73715651519376       -5.15529389685152       -0.40684577638395      Na
        4.25343490817827        5.72886662652394        9.48672223710431      Cl
       -0.14727501295634        3.25390435287491       -3.59394094659126      Cl
        2.51207006664848       -8.15421965399951       -1.56114191924439      Cl
       -0.88875106322823        9.35626519649501        3.48073064598021      Cl
       -2.17055646884284        1.72540272390182        6.66264605300564      Cl
        2.71266587712448        3.48074083739900        2.43963492484352      Cl
       -6.86992801497629       -1.86377333285174        0.91567591153108      Cl
        6.58594808218424       -1.67033858840459        1.21729971870140      Cl
       -0.30553268667556       -2.29246698590888        1.33823975258557      Cl
        2.54219671664536       -5.36377940787796        6.53829699082848      Cl
       -4.12576215926059       -6.22903764055751        3.69322862380761      O 
       -2.76065921751212       -7.49282688101322        3.81084838510907      H 
       -6.08039482342408       -7.15691608567515        5.26536446841954      C 
       -6.68753531983905       -9.04128229009342        4.63352105100737      H 
       -7.69501694431616       -5.88836922598322        5.06514526737831      H 
       -5.27320940188811       -7.33237691405816        8.03003299364943      C 
       -6.83704712424274       -8.11658156498649        9.12858644306766      H 
       -3.68360473948559       -8.64339613936848        8.15592104565810      H 
       -4.46347584606929       -4.81387094841162        9.17734204423276      C 
       -2.86533226834469       -4.05721277105655        8.12104055401432      H 
       -3.76553387024866       -5.17032690241914       11.08539144902680      H 
       -6.58532547419402       -2.88150437732842        9.33116441492700      C 
       -8.09992900698670       -3.58196585661846       10.53497916464383      H 
       -5.88525475421015       -1.13078233294082       10.14018951210882      H 
       -7.38781328790990       -2.45783932247143        7.48683531538957      H 
       -3.02152791054960       -2.89385024222065       -3.70420985521925      O 
       -1.36148732380318       -2.67518855500372       -4.45375475322568      H 
       -4.66746836109787       -3.64798568190237       -5.67944791860128      C 
       -6.46848896406201       -4.11962503137287       -4.79345808827929      H 
       -3.95033987273680       -5.34708779511344       -6.61784221053701      H 
       -5.10730072294728       -1.55112271381733       -7.61350211529222      C 
       -6.50912202189935       -2.19852627507529       -8.98180820375048      H 
       -5.88494295214483        0.08355218247052       -6.62303428697080      H 
       -2.70965059450588       -0.72872138760878       -8.99743956202360      C 
       -1.32256461100915       -0.06469667439406       -7.62910184101191      H 
       -3.17764856728228        0.87758215096966      -10.20486977234935      H 
       -1.55789464839659       -2.80843441945291      -10.62387638561249      C 
       -2.93591016794796       -3.51419435588323      -11.97941588026345      H 
        0.05744894504694       -2.07989118306554      -11.66580079476308      H 
       -0.91174446879356       -4.38823476093493       -9.48176899084139      H 
       -3.80089370965808        3.69784222089872        1.43316485715267      O 
       -3.40801603180641        3.13647974222615        3.15424677294879      H 
       -6.08213061697455        5.10353445420561        1.68574463857674      C 
       -5.92406613859813        6.42744360797558        3.27126429207914      H 
       -7.66813604166379        3.82338708356722        2.05153189958465      H 
       -6.59095482979412        6.64293364520594       -0.68593505278545      C 
       -8.19304492513615        7.88664557307712       -0.30720419046867      H 
       -4.94534144931003        7.83963844124279       -1.04157907133976      H 
       -7.14918815261553        5.08173345890152       -3.04538672380463      C 
       -5.57435106246650        3.80794039836256       -3.42476627264257      H 
       -7.29573770006693        6.37412372952379       -4.64818838817140      H 
       -9.57667690905208        3.55229524337607       -2.85020514410975      C 
      -11.15856817548269        4.77012792662901       -2.35744819093610      H 
       -9.99348001523737        2.64716572584948       -4.64750508872645      H 
       -9.41410461356140        2.08624621660859       -1.43022294509586      H 
        2.43185843579630       -2.78221150749938       -3.97472608038210      O 
        2.22699029965704       -4.46424652009614       -3.24358910675574      H 
        4.24523424342325       -3.06544115131688       -5.92223989847277      C 
        3.48709057381030       -4.31057176791883       -7.40301359013980      H 
        5.96123317575925       -3.95016585270476       -5.18054688961597      H 
        4.87261300926179       -0.51246247064143       -7.08695629523086      C 
        5.79351480163112       -0.83676515695408       -8.90467717417920      H 
        3.10265046312223        0.48014068875501       -7.43540383486456      H 
        6.56566559176830        1.16823936883167       -5.46922195553116      C 
        5.70849809193668        1.44187318804763       -3.61720831337475      H 
        6.67377142140526        3.01713532230168       -6.37512390772931      H 
        9.22424197322145        0.12992579122716       -5.12467114831284      C 
       10.08311774651587       -0.28643910684554       -6.94760986307526      H 
       10.39709164970604        1.50454729341446       -4.14660397575079      H 
        9.20259485275320       -1.58634817660356       -4.00119069037884      H 
        8.46400229908970        5.23088870499146        5.58793533488658      O 
        7.35708848395262        5.45410447626380        7.06351645194257      H 
        8.57061926107821        7.62213100036676        4.41744964072321      C 
        9.45594123803727        8.98994020924716        5.70660933163094      H 
        6.66203394051500        8.30908719473093        3.99811234975511      H 
       10.13612951669344        7.47563020413579        2.00739512986423      C 
       10.66621769508357        9.39096583100374        1.45295267424968      H 
       11.86119863348937        6.43493239637964        2.45888481771048      H 
        8.80538340385320        6.19176788565416       -0.20687027135903      C 
        8.08407112708851        4.35842899214205        0.39592547838989      H 
       10.20021496740584        5.84667573400762       -1.68951384695877      H 
        6.65792358642724        7.76038371955250       -1.30310685173853      C 
        7.36558895065417        9.56695953970260       -1.98668489155505      H 
        5.78174014017381        6.76565092907600       -2.87314208984411      H 
        5.20781039537440        8.13108994573869        0.10307058344578      H 
       -0.39257417429309       -9.70352992740996        3.67138117943779      O 
        0.56458548817884       -9.51316223122224        2.12818066245539      H 
        0.59305326702504       -8.79939954660576        4.92968624443365      H 
        5.68990271463878        0.61290325553821        7.35152236648712      O 
        5.29944386013288        2.17299993408695        8.29672959303635      H 
        6.31517132969586       -0.51969659838618        8.63403292485603      H 
       -3.18828937737812       -8.88198382259336       -1.37188030862930      O 
       -3.22020173240902      -10.24758733457250       -0.17519600128639      H 
       -1.41333669840220       -8.83343034341234       -1.86923662543154      H 
$end
 
 Bond Distances (Angstroems)
 ---------------------------
Na1-Na4=3.6088       Na1-Na5=3.1804       Na1-Cl15=2.4795      Na1-Cl17=2.4589      Na1-O80=2.0178       Na1-H81=2.4763       
Na1-C82=2.9791       Na1-H89=2.1282       Na1-O98=2.2549       Na2-Na3=3.3010       Na2-Na4=3.3422       Na2-Na7=3.5149       
Na2-Na9=3.1619       Na2-Cl11=2.5126      Na2-Cl16=2.5596      Na2-Cl18=2.6578      Na2-O35=2.3549       Na2-O50=2.0955       
Na2-H59=2.3101       Na3-Na2=3.3010       Na3-Na4=3.6885       Na3-Na8=3.3806       Na3-Cl11=2.5300      Na3-Cl13=2.4407      
Na3-Cl15=2.5092      Na3-O50=2.2482       Na4-Na1=3.6088       Na4-Na2=3.3422       Na4-Na3=3.6885       Na4-Na5=3.6193       
Na4-Na6=3.4655       Na4-Cl11=2.5508      Na4-Cl15=2.6354      Na4-Cl17=2.5896      Na4-Cl18=2.5971      Na4-O65=2.1397       
Na4-C73=2.9535       Na4-H74=2.0062       Na5-Na1=3.1804       Na5-Na4=3.6193       Na5-Na6=3.2861       Na5-Na7=3.3127       
Na5-Na8=3.5838       Na5-Cl14=2.5916      Na5-Cl15=2.6442      Na5-Cl17=3.3353      Na5-Cl18=2.6395      Na5-Cl19=2.6631      
Na5-O98=2.2900       Na6-Na4=3.4655       Na6-Na5=3.2861       Na6-Cl12=2.4612      Na6-Cl17=2.4741      Na6-Cl18=2.7114      
Na6-Cl19=2.5296      Na7-Na2=3.5149       Na7-Na5=3.3127       Na7-Na9=3.1153       Na7-Cl14=2.5295      Na7-Cl16=2.5332      
Na7-Cl18=2.6345      Na7-O20=2.1760       Na7-C22=2.8433       Na7-C28=2.7407       Na7-H29=2.1274       Na7-C31=2.8312       
Na7-H34=2.3337       Na8-Na3=3.3806       Na8-Na5=3.5838       Na8-Cl10=2.4797      Na8-Cl13=2.5032      Na8-Cl14=2.7401      
Na8-Cl15=2.7570      Na9-Na2=3.1619       Na9-Na7=3.1153       Na9-Cl16=2.5044      Na9-Cl18=2.5388      Na9-O20=2.2522       
Na9-O35=2.1495       Na9-C37=2.9434       Na9-O101=2.0577      Na9-H103=2.4289      Cl10-Na8=2.4797      Cl11-Na2=2.5126      
Cl11-Na3=2.5300      Cl11-Na4=2.5508      Cl12-Na6=2.4612      Cl13-Na3=2.4407      Cl13-Na8=2.5032      Cl14-Na5=2.5916      
Cl14-Na7=2.5295      Cl14-Na8=2.7401      Cl15-Na1=2.4795      Cl15-Na3=2.5092      Cl15-Na4=2.6354      Cl15-Na5=2.6442      
Cl15-Na8=2.7570      Cl16-Na2=2.5596      Cl16-Na7=2.5332      Cl16-Na9=2.5044      Cl17-Na1=2.4589      Cl17-Na4=2.5896      
Cl17-Na5=3.3353      Cl17-Na6=2.4741      Cl18-Na2=2.6578      Cl18-Na4=2.5971      Cl18-Na5=2.6395      Cl18-Na6=2.7114      
Cl18-Na7=2.6345      Cl18-Na9=2.5388      Cl19-Na5=2.6631      Cl19-Na6=2.5296      O20-Na7=2.1760       O20-Na9=2.2522       
O20-H21=0.9864       O20-C22=1.4153       H21-O20=0.9864       C22-Na7=2.8433       C22-O20=1.4153       C22-H23=1.0997       
C22-H24=1.0917       C22-C25=1.5269       H23-C22=1.0997       H24-C22=1.0917       C25-C22=1.5269       C25-H26=1.0932       
C25-H27=1.0924       C25-C28=1.5259       H26-C25=1.0932       H27-C25=1.0924       C28-Na7=2.7407       C28-C25=1.5259       
C28-H29=1.0899       C28-H30=1.0915       C28-C31=1.5209       H29-Na7=2.1274       H29-C28=1.0899       H30-C28=1.0915       
C31-Na7=2.8312       C31-C28=1.5209       C31-H32=1.0889       C31-H33=1.0857       C31-H34=1.0877       H32-C31=1.0889       
H33-C31=1.0857       H34-Na7=2.3337       H34-C31=1.0877       O35-Na2=2.3549       O35-Na9=2.1495       O35-H36=0.9708       
O35-C37=1.4179       H36-O35=0.9708       C37-Na9=2.9434       C37-O35=1.4179       C37-H38=1.0911       C37-H39=1.0950       
C37-C40=1.5274       H38-C37=1.0911       H39-C37=1.0950       C40-C37=1.5274       C40-H41=1.0918       C40-H42=1.0919       
C40-C43=1.5282       H41-C40=1.0918       H42-C40=1.0919       C43-C40=1.5282       C43-H44=1.0893       C43-H45=1.0918       
C43-C46=1.5243       H44-C43=1.0893       H45-C43=1.0918       C46-C43=1.5243       C46-H47=1.0889       C46-H48=1.0878       
C46-H49=1.0868       H47-C46=1.0889       H48-C46=1.0878       H49-C46=1.0868       O50-Na2=2.0955       O50-Na3=2.2482       
O50-H51=0.9803       O50-C52=1.4242       H51-O50=0.9803       C52-O50=1.4242       C52-H53=1.0963       C52-H54=1.0958       
C52-C55=1.5203       H53-C52=1.0963       H54-C52=1.0958       C55-C52=1.5203       C55-H56=1.0918       C55-H57=1.0931       
C55-C58=1.5260       H56-C55=1.0918       H57-C55=1.0931       C58-C55=1.5260       C58-H59=1.0905       C58-H60=1.0923       
C58-C61=1.5218       H59-Na2=2.3101       H59-C58=1.0905       H60-C58=1.0923       C61-C58=1.5218       C61-H62=1.0881       
C61-H63=1.0875       C61-H64=1.0835       H62-C61=1.0881       H63-C61=1.0875       H64-C61=1.0835       O65-Na4=2.1397       
O65-H66=0.9766       O65-C67=1.4161       H66-O65=0.9766       C67-O65=1.4161       C67-H68=1.0996       C67-H69=1.0945       
C67-C70=1.5216       H68-C67=1.0996       H69-C67=1.0945       C70-C67=1.5216       C70-H71=1.0919       C70-H72=1.0896       
C70-C73=1.5253       H71-C70=1.0919       H72-C70=1.0896       C73-Na4=2.9535       C73-C70=1.5253       C73-H74=1.0896       
C73-H75=1.0910       C73-C76=1.5213       H74-Na4=2.0062       H74-C73=1.0896       H75-C73=1.0910       C76-C73=1.5213       
C76-H77=1.0889       C76-H78=1.0873       C76-H79=1.0856       H77-C76=1.0889       H78-C76=1.0873       H79-C76=1.0856       
O80-Na1=2.0178       O80-H81=0.9832       O80-C82=1.4100       H81-Na1=2.4763       H81-O80=0.9832       C82-Na1=2.9791       
C82-O80=1.4100       C82-H83=1.0994       C82-H84=1.0961       C82-C85=1.5228       H83-C82=1.0994       H84-C82=1.0961       
C85-C82=1.5228       C85-H86=1.0918       C85-H87=1.0926       C85-C88=1.5266       H86-C85=1.0918       H87-C85=1.0926       
C88-C85=1.5266       C88-H89=1.0903       C88-H90=1.0926       C88-C91=1.5221       H89-Na1=2.1282       H89-C88=1.0903       
H90-C88=1.0926       C91-C88=1.5221       C91-H92=1.0886       C91-H93=1.0874       C91-H94=1.0868       H92-C91=1.0886       
H93-C91=1.0874       H94-C91=1.0868       O95-H96=0.9662       O95-H97=0.9718       H96-O95=0.9662       H97-O95=0.9718       
O98-Na1=2.2549       O98-Na5=2.2900       O98-H99=0.9871       O98-H100=0.9640      H99-O98=0.9871       H100-O98=0.9640      
O101-Na9=2.0577      O101-H102=0.9610     O101-H103=0.9758     H102-O101=0.9610     H103-Na9=2.4289      H103-O101=0.9758     
 C  H  Rav=1.0911 sigma=0.0036  Rmin=1.0835  Rmax=1.0997    45
 C  C  Rav=1.5241 sigma=0.0026  Rmin=1.5203  Rmax=1.5282    15
 O  H  Rav=0.9748 sigma=0.0085  Rmin=0.9610  Rmax=0.9871    11
 O  C  Rav=1.4167 sigma=0.0046  Rmin=1.4100  Rmax=1.4242     5
 Na H  Rav=2.2587 sigma=0.1615  Rmin=2.0062  Rmax=2.4763     7
 Na C  Rav=2.8818 sigma=0.0840  Rmin=2.7407  Rmax=2.9791     6
 Na O  Rav=2.1851 sigma=0.0995  Rmin=2.0178  Rmax=2.3549    11
 Na Na Rav=3.3972 sigma=0.1785  Rmin=3.1153  Rmax=3.6885    14
 Cl Na Rav=2.5931 sigma=0.1613  Rmin=2.4407  Rmax=3.3353    30
 
 selected bond angles (degree)
 --------------------
Na5-Na1-Na4= 64.07             Cl15-Na1-Na4= 46.91            Cl15-Na1-Na5= 54.00            Cl17-Na1-Na4= 45.84            
Cl17-Na1-Na5= 71.21            Cl17-Na1-Cl15= 89.32           O80-Na1-Na4=145.39             O80-Na1-Na5=121.51             
O80-Na1-Cl15=105.51            O80-Na1-Cl17=164.36            H81-Na1-Na4=140.57             H81-Na1-Na5= 99.12             
H81-Na1-Cl15= 93.91            H81-Na1-Cl17=165.17            H81-Na1-O80= 22.44             C82-Na1-Na4=122.66             
C82-Na1-Na5=128.56             C82-Na1-Cl15= 91.88            C82-Na1-Cl17=154.56            C82-Na1-O80= 24.29             
C82-Na1-H81= 39.91             H89-Na1-Na4= 73.06             H89-Na1-Na5=133.24             H89-Na1-Cl15= 83.40            
H89-Na1-Cl17= 92.30            H89-Na1-O80= 84.67             H89-Na1-H81=102.45             H89-Na1-C82= 62.65             
O98-Na1-Na4=109.17             O98-Na1-Na5= 46.04             O98-Na1-Cl15= 91.58            O98-Na1-Cl17= 95.64            
O98-Na1-O80= 89.00             O98-Na1-H81= 69.82             O98-Na1-C82=109.72             O98-Na1-H89=170.56             
Na4-Na2-Na3= 67.45             Na7-Na2-Na3=103.29             Na7-Na2-Na4= 94.31             Na9-Na2-Na3=148.01             
Na9-Na2-Na4= 89.05             Na9-Na2-Na7= 55.32             Cl11-Na2-Na3= 49.34            Cl11-Na2-Na4= 49.19            
Cl11-Na2-Na7=138.32            Cl11-Na2-Na9=128.74            Cl16-Na2-Na3=134.27            Cl16-Na2-Na4=133.28            
Cl16-Na2-Na7= 46.05            Cl16-Na2-Na9= 50.59            Cl16-Na2-Cl11=175.34           Cl18-Na2-Na3= 97.34            
Cl18-Na2-Na4= 49.71            Cl18-Na2-Na7= 48.10            Cl18-Na2-Na9= 50.83            Cl18-Na2-Cl11= 98.86           
Cl18-Na2-Cl16= 83.90           O35-Na2-Na3=142.60             O35-Na2-Na4= 80.65             O35-Na2-Na7= 97.91             
O35-Na2-Na9= 42.82             O35-Na2-Cl11= 95.05            O35-Na2-Cl16= 82.01            O35-Na2-Cl18= 74.61            
O50-Na2-Na3= 42.30             O50-Na2-Na4=100.28             O50-Na2-Na7= 74.88             O50-Na2-Na9=129.94             
O50-Na2-Cl11= 90.90            O50-Na2-Cl16= 92.31            O50-Na2-Cl18=100.43            O50-Na2-O35=172.76             
H59-Na2-Na3= 75.13             H59-Na2-Na4=122.62             H59-Na2-Na7=136.64             H59-Na2-Na9=136.85             
H59-Na2-Cl11= 73.44            H59-Na2-Cl16=104.02            H59-Na2-Cl18=171.57            H59-Na2-O35=109.00             
H59-Na2-O50= 76.65             Na4-Na3-Na2= 56.81             Na8-Na3-Na2=107.28             Na8-Na3-Na4= 96.82             
Cl11-Na3-Na2= 48.88            Cl11-Na3-Na4= 43.67            Cl11-Na3-Na8=139.43            Cl13-Na3-Na2=136.61            
Cl13-Na3-Na4=141.89            Cl13-Na3-Na8= 47.64            Cl13-Na3-Cl11=172.35           Cl15-Na3-Na2= 86.57            
Cl15-Na3-Na4= 45.58            Cl15-Na3-Na8= 53.37            Cl15-Na3-Cl11= 89.11           Cl15-Na3-Cl13= 96.33           
O50-Na3-Na2= 38.85             O50-Na3-Na4= 87.94             O50-Na3-Na8= 81.72             O50-Na3-Cl11= 87.05            
O50-Na3-Cl13= 97.87            O50-Na3-Cl15= 94.20            Na2-Na4-Na1=124.46             Na3-Na4-Na1= 83.70             
Na3-Na4-Na2= 55.74             Na5-Na4-Na1= 52.21             Na5-Na4-Na2= 81.44             Na5-Na4-Na3= 78.87             
Na6-Na4-Na1= 78.42             Na6-Na4-Na2=100.74             Na6-Na4-Na3=132.23             Na6-Na4-Na5= 55.22             
Cl11-Na4-Na1=123.17            Cl11-Na4-Na2= 48.21            Cl11-Na4-Na3= 43.23            Cl11-Na4-Na5=116.28            
Cl11-Na4-Na6=147.89            Cl15-Na4-Na1= 43.40            Cl15-Na4-Na2= 83.76            Cl15-Na4-Na3= 42.85            
Cl15-Na4-Na5= 46.82            Cl15-Na4-Na6=100.14            Cl15-Na4-Cl11= 85.94           Cl17-Na4-Na1= 42.94            
Cl17-Na4-Na2=140.11            Cl17-Na4-Na3=125.79            Cl17-Na4-Na5= 62.41            Cl17-Na4-Na6= 45.44            
Cl17-Na4-Cl11=164.91           Cl17-Na4-Cl15= 83.26           Cl18-Na4-Na1= 98.40            Cl18-Na4-Na2= 51.31            
Cl18-Na4-Na3= 89.55            Cl18-Na4-Na5= 46.76            Cl18-Na4-Na6= 50.69            Cl18-Na4-Cl11= 99.48           
Cl18-Na4-Cl15= 83.85           Cl18-Na4-Cl17= 89.83           O65-Na4-Na1=140.09             O65-Na4-Na2= 87.74             
O65-Na4-Na3=136.19             O65-Na4-Na5=122.58             O65-Na4-Na6= 72.23             O65-Na4-Cl11= 95.37            
O65-Na4-Cl15=167.35            O65-Na4-Cl17= 97.48            O65-Na4-Cl18= 83.52            C73-Na4-Na1= 95.43             
C73-Na4-Na2=131.40             C73-Na4-Na3=110.68             C73-Na4-Na5=146.11             C73-Na4-Na6=114.82             
C73-Na4-Cl11= 88.45            C73-Na4-Cl15=118.81            C73-Na4-Cl17= 87.55            C73-Na4-Cl18=156.64            
C73-Na4-O65= 73.83             H74-Na4-Na1= 84.06             H74-Na4-Na2=136.84             H74-Na4-Na3=103.76             
H74-Na4-Na5=135.98             H74-Na4-Na6=117.74             H74-Na4-Cl11= 89.95            H74-Na4-Cl15=106.37            
H74-Na4-Cl17= 83.05            H74-Na4-Cl18=166.66            H74-Na4-O65= 86.23             H74-Na4-C73= 12.70             
Na4-Na5-Na1= 63.73             Na6-Na5-Na1= 87.53             Na6-Na5-Na4= 60.01             Na7-Na5-Na1=154.28             
Na7-Na5-Na4= 92.91             Na7-Na5-Na6= 89.67             Na8-Na5-Na1= 76.72             Na8-Na5-Na4= 94.54             
Na8-Na5-Na6=154.28             Na8-Na5-Na7= 95.76             Cl14-Na5-Na1=125.81            Cl14-Na5-Na4=108.65            
Cl14-Na5-Na6=137.97            Cl14-Na5-Na7= 48.88            Cl14-Na5-Na8= 49.55            Cl15-Na5-Na1= 49.34            
Cl15-Na5-Na4= 46.62            Cl15-Na5-Na6=104.60            Cl15-Na5-Na7=107.17            Cl15-Na5-Na8= 49.80            
Cl15-Na5-Cl14= 85.09           Cl17-Na5-Na1= 44.26            Cl17-Na5-Na4= 43.48            Cl17-Na5-Na6= 43.87            
Cl17-Na5-Na7=124.81            Cl17-Na5-Na8=115.52            Cl17-Na5-Cl14=151.30           Cl17-Na5-Cl15= 69.88           
Cl18-Na5-Na1=108.85            Cl18-Na5-Na4= 45.80            Cl18-Na5-Na6= 53.11            Cl18-Na5-Na7= 51.02            
Cl18-Na5-Na8=112.92            Cl18-Na5-Cl14= 88.95           Cl18-Na5-Cl15= 82.86           Cl18-Na5-Cl17= 74.59           
Cl19-Na5-Na1=114.65            Cl19-Na5-Na4=108.67            Cl19-Na5-Na6= 48.96            Cl19-Na5-Na7= 81.77            
Cl19-Na5-Na8=156.73            Cl19-Na5-Cl14=118.04           Cl19-Na5-Cl15=152.87           Cl19-Na5-Cl17= 83.90           
Cl19-Na5-Cl18= 83.57           O98-Na5-Na1= 45.14             O98-Na5-Na4=107.95             O98-Na5-Na6=102.15             
O98-Na5-Na7=159.06             O98-Na5-Na8= 81.11             O98-Na5-Cl14=119.37            O98-Na5-Cl15= 86.71            
O98-Na5-Cl17= 74.25            O98-Na5-Cl18=148.84            O98-Na5-Cl19= 92.94            Na5-Na6-Na4= 64.77             
Cl12-Na6-Na4= 96.16            Cl12-Na6-Na5=144.26            Cl17-Na6-Na4= 48.22            Cl17-Na6-Na5= 69.12            
Cl17-Na6-Cl12=121.72           Cl18-Na6-Na4= 47.83            Cl18-Na6-Na5= 51.13            Cl18-Na6-Cl12= 93.39           
Cl18-Na6-Cl17= 89.74           Cl19-Na6-Na4=116.98            Cl19-Na6-Na5= 52.57            Cl19-Na6-Cl12=130.54           
Cl19-Na6-Cl17=107.71           Cl19-Na6-Cl18= 84.70           Na5-Na7-Na2= 83.45             Na9-Na7-Na2= 56.58             
Na9-Na7-Na5=101.16             Cl14-Na7-Na2= 87.39            Cl14-Na7-Na5= 50.52            Cl14-Na7-Na9=138.68            
Cl16-Na7-Na2= 46.67            Cl16-Na7-Na5=129.83            Cl16-Na7-Na9= 51.38            Cl16-Na7-Cl14=119.06           
Cl18-Na7-Na2= 48.67            Cl18-Na7-Na5= 51.16            Cl18-Na7-Na9= 51.58            Cl18-Na7-Cl14= 90.41           
Cl18-Na7-Cl16= 84.89           O20-Na7-Na2=102.87             O20-Na7-Na5=109.46             O20-Na7-Na9= 46.30             
O20-Na7-Cl14=156.89            O20-Na7-Cl16= 81.93            O20-Na7-Cl18= 81.49            C22-Na7-Na2=122.68             
C22-Na7-Na5=128.23             C22-Na7-Na9= 69.79             C22-Na7-Cl14=149.85            C22-Na7-Cl16= 85.29            
C22-Na7-Cl18=110.55            C22-Na7-O20= 29.06             C28-Na7-Na2=177.13             C28-Na7-Na5= 97.84             
C28-Na7-Na9=120.58             C28-Na7-Cl14= 95.41            C28-Na7-Cl16=131.74            C28-Na7-Cl18=130.50            
C28-Na7-O20= 74.28             C28-Na7-C22= 54.54             H29-Na7-Na2=159.01             H29-Na7-Na5= 76.82             
H29-Na7-Na9=120.28             H29-Na7-Cl14= 85.58            H29-Na7-Cl16=151.07            H29-Na7-Cl18=111.59            
H29-Na7-O20= 77.49             H29-Na7-C22= 66.93             H29-Na7-C28= 21.51             C31-Na7-Na2=149.71             
C31-Na7-Na5=113.97             C31-Na7-Na9=135.37             C31-Na7-Cl14= 85.92            C31-Na7-Cl16=113.46            
C31-Na7-Cl18=160.64            C31-Na7-O20= 94.57             C31-Na7-C22= 67.04             C31-Na7-C28= 31.63             
C31-Na7-H29= 49.21             H34-Na7-Na2=130.45             H34-Na7-Na5=133.21             H34-Na7-Na9=123.70             
H34-Na7-Cl14= 94.22            H34-Na7-Cl16= 91.95            H34-Na7-Cl18=175.26            H34-Na7-O20= 94.58             
H34-Na7-C22= 65.58             H34-Na7-C28= 50.08             H34-Na7-H29= 69.88             H34-Na7-C31= 21.69             
Na5-Na8-Na3= 83.55             Cl10-Na8-Na3=140.71            Cl10-Na8-Na5= 83.55            Cl13-Na8-Na3= 46.09            
Cl13-Na8-Na5=129.54            Cl13-Na8-Cl10=134.98           Cl14-Na8-Na3= 86.55            Cl14-Na8-Na5= 46.03            
Cl14-Na8-Cl10=109.88           Cl14-Na8-Cl13=115.14           Cl15-Na8-Na3= 46.91            Cl15-Na8-Na5= 47.09            
Cl15-Na8-Cl10= 99.41           Cl15-Na8-Cl13= 88.90           Cl15-Na8-Cl14= 80.19           Na7-Na9-Na2= 68.10             
Cl16-Na9-Na2= 52.15            Cl16-Na9-Na7= 52.22            Cl18-Na9-Na2= 54.25            Cl18-Na9-Na7= 54.39            
Cl18-Na9-Cl16= 87.53           O20-Na9-Na2=112.40             O20-Na9-Na7= 44.30             O20-Na9-Cl16= 81.13            
O20-Na9-Cl18= 82.27            O35-Na9-Na2= 48.13             O35-Na9-Na7=115.91             O35-Na9-Cl16= 87.49            
O35-Na9-Cl18= 80.62            O35-Na9-O20=159.81             C37-Na9-Na2= 67.50             C37-Na9-Na7=133.06             
C37-Na9-Cl16= 88.03            C37-Na9-Cl18=107.62            C37-Na9-O20=165.08             C37-Na9-O35= 27.01             
O101-Na9-Na2=155.22            O101-Na9-Na7=134.00            O101-Na9-Cl16=146.03           O101-Na9-Cl18=124.14           
O101-Na9-O20= 90.58            O101-Na9-O35=107.89            O101-Na9-C37= 92.76            H103-Na9-Na2=136.24            
H103-Na9-Na7=133.85            H103-Na9-Cl16=168.97           H103-Na9-Cl18=103.41           H103-Na9-O20= 98.68            
H103-Na9-O35= 95.64            H103-Na9-C37= 89.99            H103-Na9-O101= 23.29           
 
 selected dihedral angles (degree)
 ---------------------------------
Na4-Na3-Na2-Na7= 89.17        Na4-Na3-Na2-Na9= 45.68        Na4-Na3-Na2-Cl11=305.19       Na4-Na3-Na2-Cl16=129.19       
Na4-Na3-Na2-Cl18= 40.58       Na4-Na3-Na2-O35=326.38        Na4-Na3-Na2-O50=138.04        Na4-Na3-Na2-H59=224.43        
Na8-Na3-Na2-Na4=273.15        Na8-Na3-Na2-Na7=  2.31        Na8-Na3-Na2-Na9=318.82        Na8-Na3-Na2-Cl11=218.33       
Na8-Na3-Na2-Cl16= 42.34       Na8-Na3-Na2-Cl18=313.73       Na8-Na3-Na2-O35=239.52        Na8-Na3-Na2-O50= 51.19        
Na8-Na3-Na2-H59=137.57        Cl11-Na3-Na2-Na4= 54.81       Cl11-Na3-Na2-Na7=143.98       Cl11-Na3-Na2-Na9=100.49       
Cl11-Na3-Na2-Cl16=184.01      Cl11-Na3-Na2-Cl18= 95.40      Cl11-Na3-Na2-O35= 21.19       Cl11-Na3-Na2-O50=192.85       
Cl11-Na3-Na2-H59=279.24       Cl13-Na3-Na2-Na4=227.42       Cl13-Na3-Na2-Na7=316.59       Cl13-Na3-Na2-Na9=273.10       
Cl13-Na3-Na2-Cl11=172.61      Cl13-Na3-Na2-Cl16=356.61      Cl13-Na3-Na2-Cl18=268.00      Cl13-Na3-Na2-O35=193.80       
Cl13-Na3-Na2-O50=  5.46       Cl13-Na3-Na2-H59= 91.85       Cl15-Na3-Na2-Na4=323.00       Cl15-Na3-Na2-Na7= 52.17       
Cl15-Na3-Na2-Na9=  8.68       Cl15-Na3-Na2-Cl11=268.19      Cl15-Na3-Na2-Cl16= 92.19      Cl15-Na3-Na2-Cl18=  3.58      
Cl15-Na3-Na2-O35=289.38       Cl15-Na3-Na2-O50=101.04       Cl15-Na3-Na2-H59=187.43       O50-Na3-Na2-Na4=221.96        
O50-Na3-Na2-Na7=311.13        O50-Na3-Na2-Na9=267.64        O50-Na3-Na2-Cl11=167.15       O50-Na3-Na2-Cl16=351.15       
O50-Na3-Na2-Cl18=262.54       O50-Na3-Na2-O35=188.34        O50-Na3-Na2-H59= 86.39        Na2-Na4-Na1-Na5= 40.48        
Na2-Na4-Na1-Cl15=336.59       Na2-Na4-Na1-Cl17=128.93       Na2-Na4-Na1-O80=291.90        Na2-Na4-Na1-H81=328.78        
Na2-Na4-Na1-C82=279.71        Na2-Na4-Na1-H89=239.68        Na2-Na4-Na1-O98= 50.03        Na3-Na4-Na1-Na5= 80.78        
Na3-Na4-Na1-Cl15= 16.89       Na3-Na4-Na1-Cl17=169.23       Na3-Na4-Na1-O80=332.20        Na3-Na4-Na1-H81=  9.08        
Na3-Na4-Na1-C82=320.01        Na3-Na4-Na1-H89=279.98        Na3-Na4-Na1-O98= 90.33        Na5-Na4-Na1-Cl15=296.12       
Na5-Na4-Na1-Cl17= 88.45       Na5-Na4-Na1-O80=251.43        Na5-Na4-Na1-H81=288.30        Na5-Na4-Na1-C82=239.23        
Na5-Na4-Na1-H89=199.20        Na5-Na4-Na1-O98=  9.55        Na6-Na4-Na1-Na5=305.31        Na6-Na4-Na1-Cl15=241.43       
Na6-Na4-Na1-Cl17= 33.77       Na6-Na4-Na1-O80=196.74        Na6-Na4-Na1-H81=233.62        Na6-Na4-Na1-C82=184.54        
Na6-Na4-Na1-H89=144.51        Na6-Na4-Na1-O98=314.86        Cl11-Na4-Na1-Na5= 99.35       Cl11-Na4-Na1-Cl15= 35.46      
Cl11-Na4-Na1-Cl17=187.80      Cl11-Na4-Na1-O80=350.77       Cl11-Na4-Na1-H81= 27.65       Cl11-Na4-Na1-C82=338.57       
Cl11-Na4-Na1-H89=298.54       Cl11-Na4-Na1-O98=108.89       Cl15-Na4-Na1-Na5= 63.88       Cl15-Na4-Na1-Cl17=152.34      
Cl15-Na4-Na1-O80=315.31       Cl15-Na4-Na1-H81=352.19       Cl15-Na4-Na1-C82=303.11       Cl15-Na4-Na1-H89=263.08       
Cl15-Na4-Na1-O98= 73.43       Cl17-Na4-Na1-Na5=271.55       Cl17-Na4-Na1-Cl15=207.66      Cl17-Na4-Na1-O80=162.97       
Cl17-Na4-Na1-H81=199.85       Cl17-Na4-Na1-C82=150.77       Cl17-Na4-Na1-H89=110.74       Cl17-Na4-Na1-O98=281.09       
Cl18-Na4-Na1-Na5=352.17       Cl18-Na4-Na1-Cl15=288.28      Cl18-Na4-Na1-Cl17= 80.62      Cl18-Na4-Na1-O80=243.59       
Cl18-Na4-Na1-H81=280.47       Cl18-Na4-Na1-C82=231.39       Cl18-Na4-Na1-H89=191.36       Cl18-Na4-Na1-O98=  1.71       
O65-Na4-Na1-Na5=262.24        O65-Na4-Na1-Cl15=198.35       O65-Na4-Na1-Cl17=350.69       O65-Na4-Na1-O80=153.66        
O65-Na4-Na1-H81=190.54        O65-Na4-Na1-C82=141.46        O65-Na4-Na1-H89=101.43        O65-Na4-Na1-O98=271.78        
C73-Na4-Na1-Na5=191.05        C73-Na4-Na1-Cl15=127.16       C73-Na4-Na1-Cl17=279.50       C73-Na4-Na1-O80= 82.47        
C73-Na4-Na1-H81=119.35        C73-Na4-Na1-C82= 70.27        C73-Na4-Na1-H89= 30.24        C73-Na4-Na1-O98=200.59        
H74-Na4-Na1-Na5=185.38        H74-Na4-Na1-Cl15=121.50       H74-Na4-Na1-Cl17=273.83       H74-Na4-Na1-O80= 76.81        
H74-Na4-Na1-H81=113.68        H74-Na4-Na1-C82= 64.61        H74-Na4-Na1-H89= 24.58        H74-Na4-Na1-O98=194.93        
Na1-Na4-Na2-Na3= 51.06        Na1-Na4-Na2-Na7=308.45        Na1-Na4-Na2-Na9=253.34        Na1-Na4-Na2-Cl11=106.06       
Na1-Na4-Na2-Cl16=280.73       Na1-Na4-Na2-Cl18=288.83       Na1-Na4-Na2-O35=211.13        Na1-Na4-Na2-O50= 23.85        
Na1-Na4-Na2-H59=104.50        Na3-Na4-Na2-Na7=257.39        Na3-Na4-Na2-Na9=202.28        Na3-Na4-Na2-Cl11= 55.00       
Na3-Na4-Na2-Cl16=229.67       Na3-Na4-Na2-Cl18=237.77       Na3-Na4-Na2-O35=160.07        Na3-Na4-Na2-O50=332.79        
Na3-Na4-Na2-H59= 53.44        Na5-Na4-Na2-Na3= 82.31        Na5-Na4-Na2-Na7=339.70        Na5-Na4-Na2-Na9=284.59        
Na5-Na4-Na2-Cl11=137.31       Na5-Na4-Na2-Cl16=311.98       Na5-Na4-Na2-Cl18=320.08       Na5-Na4-Na2-O35=242.38        
Na5-Na4-Na2-O50= 55.10        Na5-Na4-Na2-H59=135.75        Na6-Na4-Na2-Na3=134.31        Na6-Na4-Na2-Na7= 31.70        
Na6-Na4-Na2-Na9=336.58        Na6-Na4-Na2-Cl11=189.30       Na6-Na4-Na2-Cl16=  3.97       Na6-Na4-Na2-Cl18= 12.08       
Na6-Na4-Na2-O35=294.38        Na6-Na4-Na2-O50=107.09        Na6-Na4-Na2-H59=187.74        Cl11-Na4-Na2-Na3=305.00       
Cl11-Na4-Na2-Na7=202.39       Cl11-Na4-Na2-Na9=147.28       Cl11-Na4-Na2-Cl16=174.67      Cl11-Na4-Na2-Cl18=182.77      
Cl11-Na4-Na2-O35=105.07       Cl11-Na4-Na2-O50=277.79       Cl11-Na4-Na2-H59=358.44       Cl15-Na4-Na2-Na3= 35.13       
Cl15-Na4-Na2-Na7=292.52       Cl15-Na4-Na2-Na9=237.40       Cl15-Na4-Na2-Cl11= 90.12      Cl15-Na4-Na2-Cl16=264.79      
Cl15-Na4-Na2-Cl18=272.89      Cl15-Na4-Na2-O35=195.20       Cl15-Na4-Na2-O50=  7.91       Cl15-Na4-Na2-H59= 88.56       
Cl17-Na4-Na2-Na3=106.77       Cl17-Na4-Na2-Na7=  4.16       Cl17-Na4-Na2-Na9=309.05       Cl17-Na4-Na2-Cl11=161.77      
Cl17-Na4-Na2-Cl16=336.44      Cl17-Na4-Na2-Cl18=344.54      Cl17-Na4-Na2-O35=266.84       Cl17-Na4-Na2-O50= 79.56       
Cl17-Na4-Na2-H59=160.21       Cl18-Na4-Na2-Na3=122.23       Cl18-Na4-Na2-Na7= 19.62       Cl18-Na4-Na2-Na9=324.51       
Cl18-Na4-Na2-Cl11=177.23      Cl18-Na4-Na2-Cl16=351.90      Cl18-Na4-Na2-O35=282.30       Cl18-Na4-Na2-O50= 95.02       
Cl18-Na4-Na2-H59=175.67       O65-Na4-Na2-Na3=205.74        O65-Na4-Na2-Na7=103.14        O65-Na4-Na2-Na9= 48.02        
O65-Na4-Na2-Cl11=260.74       O65-Na4-Na2-Cl16= 75.41       O65-Na4-Na2-Cl18= 83.51       O65-Na4-Na2-O35=  5.81        
O65-Na4-Na2-O50=178.53        O65-Na4-Na2-H59=259.18        C73-Na4-Na2-Na3=271.76        C73-Na4-Na2-Na7=169.16        
C73-Na4-Na2-Na9=114.04        C73-Na4-Na2-Cl11=326.76       C73-Na4-Na2-Cl16=141.43       C73-Na4-Na2-Cl18=149.53       
C73-Na4-Na2-O35= 71.83        C73-Na4-Na2-O50=244.55        C73-Na4-Na2-H59=325.20        H74-Na4-Na2-Na3=287.80        
H74-Na4-Na2-Na7=185.19        H74-Na4-Na2-Na9=130.07        H74-Na4-Na2-Cl11=342.79       H74-Na4-Na2-Cl16=157.46       
H74-Na4-Na2-Cl18=165.56       H74-Na4-Na2-O35= 87.87        H74-Na4-Na2-O50=260.58        H74-Na4-Na2-H59=341.23        
Na1-Na4-Na3-Na2=220.18        Na1-Na4-Na3-Na8=326.40        Na1-Na4-Na3-Cl11=157.10       Na1-Na4-Na3-Cl13=345.14       
Na1-Na4-Na3-Cl15=342.93       Na1-Na4-Na3-O50=244.99        Na2-Na4-Na3-Na8=106.22        Na2-Na4-Na3-Cl11=296.92       
Na2-Na4-Na3-Cl13=124.96       Na2-Na4-Na3-Cl15=122.75       Na2-Na4-Na3-O50= 24.81        Na5-Na4-Na3-Na2=272.83        
Na5-Na4-Na3-Na8= 19.05        Na5-Na4-Na3-Cl11=209.76       Na5-Na4-Na3-Cl13= 37.79       Na5-Na4-Na3-Cl15= 35.58       
Na5-Na4-Na3-O50=297.65        Na6-Na4-Na3-Na2=288.29        Na6-Na4-Na3-Na8= 34.50        Na6-Na4-Na3-Cl11=225.21       
Na6-Na4-Na3-Cl13= 53.25       Na6-Na4-Na3-Cl15= 51.03       Na6-Na4-Na3-O50=313.10        Cl11-Na4-Na3-Na2= 63.08       
Cl11-Na4-Na3-Na8=169.30       Cl11-Na4-Na3-Cl13=188.04      Cl11-Na4-Na3-Cl15=185.82      Cl11-Na4-Na3-O50= 87.89       
Cl15-Na4-Na3-Na2=237.25       Cl15-Na4-Na3-Na8=343.47       Cl15-Na4-Na3-Cl11=174.18      Cl15-Na4-Na3-Cl13=  2.21      
Cl15-Na4-Na3-O50=262.07       Cl17-Na4-Na3-Na2=229.21       Cl17-Na4-Na3-Na8=335.42       Cl17-Na4-Na3-Cl11=166.13      
Cl17-Na4-Na3-Cl13=354.17      Cl17-Na4-Na3-Cl15=351.95      Cl17-Na4-Na3-O50=254.02       Cl18-Na4-Na3-Na2=318.68       
Cl18-Na4-Na3-Na8= 64.90       Cl18-Na4-Na3-Cl11=255.60      Cl18-Na4-Na3-Cl13= 83.64      Cl18-Na4-Na3-Cl15= 81.42      
Cl18-Na4-Na3-O50=343.49       O65-Na4-Na3-Na2= 38.83        O65-Na4-Na3-Na8=145.05        O65-Na4-Na3-Cl11=335.75       
O65-Na4-Na3-Cl13=163.79       O65-Na4-Na3-Cl15=161.57       O65-Na4-Na3-O50= 63.64        C73-Na4-Na3-Na2=126.73        
C73-Na4-Na3-Na8=232.95        C73-Na4-Na3-Cl11= 63.66       C73-Na4-Na3-Cl13=251.69       C73-Na4-Na3-Cl15=249.48       
C73-Na4-Na3-O50=151.55        H74-Na4-Na3-Na2=137.89        H74-Na4-Na3-Na8=244.11        H74-Na4-Na3-Cl11= 74.82       
H74-Na4-Na3-Cl13=262.85       H74-Na4-Na3-Cl15=260.64       H74-Na4-Na3-O50=162.71        Na4-Na5-Na1-Cl15= 54.15       
Na4-Na5-Na1-Cl17=310.75       Na4-Na5-Na1-O80=140.84        Na4-Na5-Na1-H81=142.36        Na4-Na5-Na1-C82=112.32        
Na4-Na5-Na1-H89= 25.58        Na4-Na5-Na1-O98=192.57        Na6-Na5-Na1-Na4= 57.55        Na6-Na5-Na1-Cl15=111.70       
Na6-Na5-Na1-Cl17=  8.30       Na6-Na5-Na1-O80=198.39        Na6-Na5-Na1-H81=199.91        Na6-Na5-Na1-C82=169.86        
Na6-Na5-Na1-H89= 83.13        Na6-Na5-Na1-O98=250.11        Na7-Na5-Na1-Na4=333.43        Na7-Na5-Na1-Cl15= 27.58       
Na7-Na5-Na1-Cl17=284.19       Na7-Na5-Na1-O80=114.28        Na7-Na5-Na1-H81=115.79        Na7-Na5-Na1-C82= 85.75        
Na7-Na5-Na1-H89=359.01        Na7-Na5-Na1-O98=166.00        Na8-Na5-Na1-Na4=258.04        Na8-Na5-Na1-Cl15=312.19       
Na8-Na5-Na1-Cl17=208.80       Na8-Na5-Na1-O80= 38.89        Na8-Na5-Na1-H81= 40.40        Na8-Na5-Na1-C82= 10.36        
Na8-Na5-Na1-H89=283.62        Na8-Na5-Na1-O98= 90.61        Cl14-Na5-Na1-Na4=265.21       Cl14-Na5-Na1-Cl15=319.36      
Cl14-Na5-Na1-Cl17=215.96      Cl14-Na5-Na1-O80= 46.05       Cl14-Na5-Na1-H81= 47.57       Cl14-Na5-Na1-C82= 17.52       
Cl14-Na5-Na1-H89=290.79       Cl14-Na5-Na1-O98= 97.78       Cl15-Na5-Na1-Na4=305.85       Cl15-Na5-Na1-Cl17=256.60      
Cl15-Na5-Na1-O80= 86.70       Cl15-Na5-Na1-H81= 88.21       Cl15-Na5-Na1-C82= 58.17       Cl15-Na5-Na1-H89=331.43       
Cl15-Na5-Na1-O98=138.42       Cl17-Na5-Na1-Na4= 49.25       Cl17-Na5-Na1-Cl15=103.40      Cl17-Na5-Na1-O80=190.09       
Cl17-Na5-Na1-H81=191.61       Cl17-Na5-Na1-C82=161.56       Cl17-Na5-Na1-H89= 74.83       Cl17-Na5-Na1-O98=241.81       
Cl18-Na5-Na1-Na4=  8.06       Cl18-Na5-Na1-Cl15= 62.21      Cl18-Na5-Na1-Cl17=318.81      Cl18-Na5-Na1-O80=148.90       
Cl18-Na5-Na1-H81=150.42       Cl18-Na5-Na1-C82=120.38       Cl18-Na5-Na1-H89= 33.64       Cl18-Na5-Na1-O98=200.63       
Cl19-Na5-Na1-Na4= 99.57       Cl19-Na5-Na1-Cl15=153.72      Cl19-Na5-Na1-Cl17= 50.33      Cl19-Na5-Na1-O80=240.42       
Cl19-Na5-Na1-H81=241.93       Cl19-Na5-Na1-C82=211.89       Cl19-Na5-Na1-H89=125.15       Cl19-Na5-Na1-O98=292.14       
O98-Na5-Na1-Na4=167.43        O98-Na5-Na1-Cl15=221.58       O98-Na5-Na1-Cl17=118.19       O98-Na5-Na1-O80=308.28        
O98-Na5-Na1-H81=309.79        O98-Na5-Na1-C82=279.75        O98-Na5-Na1-H89=193.01        Na1-Na5-Na4-Na2=212.77        
Na1-Na5-Na4-Na3=269.36        Na1-Na5-Na4-Na6=103.26        Na1-Na5-Na4-Cl11=247.09       Na1-Na5-Na4-Cl15=302.22       
Na1-Na5-Na4-Cl17= 50.21       Na1-Na5-Na4-Cl18=169.33       Na1-Na5-Na4-O65=131.02        Na1-Na5-Na4-C73= 20.00        
Na1-Na5-Na4-H74=  7.71        Na6-Na5-Na4-Na1=256.74        Na6-Na5-Na4-Na2=109.51        Na6-Na5-Na4-Na3=166.10        
Na6-Na5-Na4-Cl11=143.82       Na6-Na5-Na4-Cl15=198.96       Na6-Na5-Na4-Cl17=306.94       Na6-Na5-Na4-Cl18= 66.07       
Na6-Na5-Na4-O65= 27.76        Na6-Na5-Na4-C73=276.74        Na6-Na5-Na4-H74=264.45        Na7-Na5-Na4-Na1=168.79        
Na7-Na5-Na4-Na2= 21.56        Na7-Na5-Na4-Na3= 78.16        Na7-Na5-Na4-Na6=272.06        Na7-Na5-Na4-Cl11= 55.88       
Na7-Na5-Na4-Cl15=111.01       Na7-Na5-Na4-Cl17=219.00       Na7-Na5-Na4-Cl18=338.13       Na7-Na5-Na4-O65=299.81        
Na7-Na5-Na4-C73=188.80        Na7-Na5-Na4-H74=176.51        Na8-Na5-Na4-Na1= 72.78        Na8-Na5-Na4-Na2=285.54        
Na8-Na5-Na4-Na3=342.14        Na8-Na5-Na4-Na6=176.04        Na8-Na5-Na4-Cl11=319.86       Na8-Na5-Na4-Cl15= 15.00       
Na8-Na5-Na4-Cl17=122.98       Na8-Na5-Na4-Cl18=242.11       Na8-Na5-Na4-O65=203.80        Na8-Na5-Na4-C73= 92.78        
Na8-Na5-Na4-H74= 80.49        Cl14-Na5-Na4-Na1=121.47       Cl14-Na5-Na4-Na2=334.24       Cl14-Na5-Na4-Na3= 30.83       
Cl14-Na5-Na4-Na6=224.73       Cl14-Na5-Na4-Cl11=  8.55      Cl14-Na5-Na4-Cl15= 63.69      Cl14-Na5-Na4-Cl17=171.67      
Cl14-Na5-Na4-Cl18=290.80      Cl14-Na5-Na4-O65=252.49       Cl14-Na5-Na4-C73=141.47       Cl14-Na5-Na4-H74=129.18       
Cl15-Na5-Na4-Na1= 57.78       Cl15-Na5-Na4-Na2=270.55       Cl15-Na5-Na4-Na3=327.14       Cl15-Na5-Na4-Na6=161.04       
Cl15-Na5-Na4-Cl11=304.86      Cl15-Na5-Na4-Cl17=107.98      Cl15-Na5-Na4-Cl18=227.11      Cl15-Na5-Na4-O65=188.80       
Cl15-Na5-Na4-C73= 77.78       Cl15-Na5-Na4-H74= 65.49       Cl17-Na5-Na4-Na1=309.79       Cl17-Na5-Na4-Na2=162.56       
Cl17-Na5-Na4-Na3=219.16       Cl17-Na5-Na4-Na6= 53.06       Cl17-Na5-Na4-Cl11=196.88      Cl17-Na5-Na4-Cl15=252.02      
Cl17-Na5-Na4-Cl18=119.13      Cl17-Na5-Na4-O65= 80.81       Cl17-Na5-Na4-C73=329.80       Cl17-Na5-Na4-H74=317.51       
Cl18-Na5-Na4-Na1=190.67       Cl18-Na5-Na4-Na2= 43.43       Cl18-Na5-Na4-Na3=100.03       Cl18-Na5-Na4-Na6=293.93       
Cl18-Na5-Na4-Cl11= 77.75      Cl18-Na5-Na4-Cl15=132.89      Cl18-Na5-Na4-Cl17=240.87      Cl18-Na5-Na4-O65=321.69       
Cl18-Na5-Na4-C73=210.67       Cl18-Na5-Na4-H74=198.38       Cl19-Na5-Na4-Na1=251.09       Cl19-Na5-Na4-Na2=103.86       
Cl19-Na5-Na4-Na3=160.45       Cl19-Na5-Na4-Na6=354.35       Cl19-Na5-Na4-Cl11=138.17      Cl19-Na5-Na4-Cl15=193.31      
Cl19-Na5-Na4-Cl17=301.29      Cl19-Na5-Na4-Cl18= 60.42      Cl19-Na5-Na4-O65= 22.11       Cl19-Na5-Na4-C73=271.09       
Cl19-Na5-Na4-H74=258.80       O98-Na5-Na4-Na1=350.67        O98-Na5-Na4-Na2=203.44        O98-Na5-Na4-Na3=260.03        
O98-Na5-Na4-Na6= 93.93        O98-Na5-Na4-Cl11=237.76       O98-Na5-Na4-Cl15=292.89       O98-Na5-Na4-Cl17= 40.88       
O98-Na5-Na4-Cl18=160.00       O98-Na5-Na4-O65=121.69        O98-Na5-Na4-C73= 10.67        O98-Na5-Na4-H74=358.38        
Na5-Na6-Na4-Na1= 51.73        Na5-Na6-Na4-Na2=288.43        Na5-Na6-Na4-Na3=341.44        Na5-Na6-Na4-Cl11=275.32       
Na5-Na6-Na4-Cl15= 13.93       Na5-Na6-Na4-Cl17= 83.84       Na5-Na6-Na4-Cl18=300.61       Na5-Na6-Na4-O65=204.34        
Na5-Na6-Na4-C73=142.40        Na5-Na6-Na4-H74=128.61        Cl12-Na6-Na4-Na1=200.12       Cl12-Na6-Na4-Na2= 76.81       
Cl12-Na6-Na4-Na3=129.82       Cl12-Na6-Na4-Na5=148.38       Cl12-Na6-Na4-Cl11= 63.71      Cl12-Na6-Na4-Cl15=162.31      
Cl12-Na6-Na4-Cl17=232.22      Cl12-Na6-Na4-Cl18= 89.00      Cl12-Na6-Na4-O65=352.72       Cl12-Na6-Na4-C73=290.79       
Cl12-Na6-Na4-H74=276.99       Cl17-Na6-Na4-Na1=327.90       Cl17-Na6-Na4-Na2=204.59       Cl17-Na6-Na4-Na3=257.60       
Cl17-Na6-Na4-Na5=276.16       Cl17-Na6-Na4-Cl11=191.49      Cl17-Na6-Na4-Cl15=290.09      Cl17-Na6-Na4-Cl18=216.78      
Cl17-Na6-Na4-O65=120.50       Cl17-Na6-Na4-C73= 58.57       Cl17-Na6-Na4-H74= 44.77       Cl18-Na6-Na4-Na1=111.12       
Cl18-Na6-Na4-Na2=347.82       Cl18-Na6-Na4-Na3= 40.83       Cl18-Na6-Na4-Na5= 59.39       Cl18-Na6-Na4-Cl11=334.71      
Cl18-Na6-Na4-Cl15= 73.32      Cl18-Na6-Na4-Cl17=143.22      Cl18-Na6-Na4-O65=263.72       Cl18-Na6-Na4-C73=201.79       
Cl18-Na6-Na4-H74=188.00       Cl19-Na6-Na4-Na1= 58.06       Cl19-Na6-Na4-Na2=294.75       Cl19-Na6-Na4-Na3=347.76       
Cl19-Na6-Na4-Na5=  6.32       Cl19-Na6-Na4-Cl11=281.65      Cl19-Na6-Na4-Cl15= 20.25      Cl19-Na6-Na4-Cl17= 90.16      
Cl19-Na6-Na4-Cl18=306.94      Cl19-Na6-Na4-O65=210.66       Cl19-Na6-Na4-C73=148.73       Cl19-Na6-Na4-H74=134.93       
Na4-Na6-Na5-Na1=299.12        Na4-Na6-Na5-Na7= 93.54        Na4-Na6-Na5-Na8=350.87        Na4-Na6-Na5-Cl14= 84.90       
Na4-Na6-Na5-Cl15=345.88       Na4-Na6-Na5-Cl17=307.48       Na4-Na6-Na5-Cl18= 55.01       Na4-Na6-Na5-Cl19=172.90       
Na4-Na6-Na5-O98=256.13        Cl12-Na6-Na5-Na1=235.97       Cl12-Na6-Na5-Na4=296.84       Cl12-Na6-Na5-Na7= 30.39       
Cl12-Na6-Na5-Na8=287.71       Cl12-Na6-Na5-Cl14= 21.75      Cl12-Na6-Na5-Cl15=282.72      Cl12-Na6-Na5-Cl17=244.33      
Cl12-Na6-Na5-Cl18=351.86      Cl12-Na6-Na5-Cl19=109.74      Cl12-Na6-Na5-O98=192.98       Cl17-Na6-Na5-Na1=351.64       
Cl17-Na6-Na5-Na4= 52.52       Cl17-Na6-Na5-Na7=146.06       Cl17-Na6-Na5-Na8= 43.39       Cl17-Na6-Na5-Cl14=137.42      
Cl17-Na6-Na5-Cl15= 38.39      Cl17-Na6-Na5-Cl18=107.53      Cl17-Na6-Na5-Cl19=225.42      Cl17-Na6-Na5-O98=308.65       
Cl18-Na6-Na5-Na1=244.11       Cl18-Na6-Na5-Na4=304.99       Cl18-Na6-Na5-Na7= 38.53       Cl18-Na6-Na5-Na8=295.86       
Cl18-Na6-Na5-Cl14= 29.89      Cl18-Na6-Na5-Cl15=290.86      Cl18-Na6-Na5-Cl17=252.47      Cl18-Na6-Na5-Cl19=117.88      
Cl18-Na6-Na5-O98=201.12       Cl19-Na6-Na5-Na1=126.23       Cl19-Na6-Na5-Na4=187.10       Cl19-Na6-Na5-Na7=280.65       
Cl19-Na6-Na5-Na8=177.97       Cl19-Na6-Na5-Cl14=272.00      Cl19-Na6-Na5-Cl15=172.98      Cl19-Na6-Na5-Cl17=134.58      
Cl19-Na6-Na5-Cl18=242.12      Cl19-Na6-Na5-O98= 83.24       Na5-Na7-Na2-Na3=314.33        Na5-Na7-Na2-Na4= 22.16        
Na5-Na7-Na2-Na9=108.02        Na5-Na7-Na2-Cl11=356.46       Na5-Na7-Na2-Cl16=174.10       Na5-Na7-Na2-Cl18= 42.29       
Na5-Na7-Na2-O35=103.30        Na5-Na7-Na2-O50=282.66        Na5-Na7-Na2-H59=232.04        Na9-Na7-Na2-Na3=206.32        
Na9-Na7-Na2-Na4=274.15        Na9-Na7-Na2-Cl11=248.45       Na9-Na7-Na2-Cl16= 66.08       Na9-Na7-Na2-Cl18=294.28       
Na9-Na7-Na2-O35=355.28        Na9-Na7-Na2-O50=174.65        Na9-Na7-Na2-H59=124.02        Cl14-Na7-Na2-Na3=  4.88       
Cl14-Na7-Na2-Na4= 72.71       Cl14-Na7-Na2-Na9=158.56       Cl14-Na7-Na2-Cl11= 47.01      Cl14-Na7-Na2-Cl16=224.65      
Cl14-Na7-Na2-Cl18= 92.84      Cl14-Na7-Na2-O35=153.85       Cl14-Na7-Na2-O50=333.21       Cl14-Na7-Na2-H59=282.59       
Cl16-Na7-Na2-Na3=140.24       Cl16-Na7-Na2-Na4=208.06       Cl16-Na7-Na2-Na9=293.92       Cl16-Na7-Na2-Cl11=182.37      
Cl16-Na7-Na2-Cl18=228.19      Cl16-Na7-Na2-O35=289.20       Cl16-Na7-Na2-O50=108.56       Cl16-Na7-Na2-H59= 57.94       
Cl18-Na7-Na2-Na3=272.04       Cl18-Na7-Na2-Na4=339.87       Cl18-Na7-Na2-Na9= 65.72       Cl18-Na7-Na2-Cl11=314.17      
Cl18-Na7-Na2-Cl16=131.81      Cl18-Na7-Na2-O35= 61.01       Cl18-Na7-Na2-O50=240.37       Cl18-Na7-Na2-H59=189.75       
O20-Na7-Na2-Na3=205.81        O20-Na7-Na2-Na4=273.64        O20-Na7-Na2-Na9=359.49        O20-Na7-Na2-Cl11=247.94       
O20-Na7-Na2-Cl16= 65.58       O20-Na7-Na2-Cl18=293.77       O20-Na7-Na2-O35=354.78        O20-Na7-Na2-O50=174.14        
O20-Na7-Na2-H59=123.52        C22-Na7-Na2-Na3=182.55        C22-Na7-Na2-Na4=250.38        C22-Na7-Na2-Na9=336.23        
C22-Na7-Na2-Cl11=224.68       C22-Na7-Na2-Cl16= 42.31       C22-Na7-Na2-Cl18=270.51       C22-Na7-Na2-O35=331.52        
C22-Na7-Na2-O50=150.88        C22-Na7-Na2-H59=100.26        C28-Na7-Na2-Na3=197.67        C28-Na7-Na2-Na4=265.50        
C28-Na7-Na2-Na9=351.35        C28-Na7-Na2-Cl11=239.80       C28-Na7-Na2-Cl16= 57.44       C28-Na7-Na2-Cl18=285.63       
C28-Na7-Na2-O35=346.64        C28-Na7-Na2-O50=166.00        C28-Na7-Na2-H59=115.38        H29-Na7-Na2-Na3=294.41        
H29-Na7-Na2-Na4=  2.24        H29-Na7-Na2-Na9= 88.10        H29-Na7-Na2-Cl11=336.54       H29-Na7-Na2-Cl16=154.18       
H29-Na7-Na2-Cl18= 22.37       H29-Na7-Na2-O35= 83.38        H29-Na7-Na2-O50=262.74        H29-Na7-Na2-H59=212.12        
C31-Na7-Na2-Na3= 82.22        C31-Na7-Na2-Na4=150.05        C31-Na7-Na2-Na9=235.90        C31-Na7-Na2-Cl11=124.35       
C31-Na7-Na2-Cl16=301.98       C31-Na7-Na2-Cl18=170.18       C31-Na7-Na2-O35=231.18        C31-Na7-Na2-O50= 50.55        
C31-Na7-Na2-H59=359.92        H34-Na7-Na2-Na3= 98.20        H34-Na7-Na2-Na4=166.03        H34-Na7-Na2-Na9=251.88        
H34-Na7-Na2-Cl11=140.33       H34-Na7-Na2-Cl16=317.97       H34-Na7-Na2-Cl18=186.16       H34-Na7-Na2-O35=247.17        
H34-Na7-Na2-O50= 66.53        H34-Na7-Na2-H59= 15.91        Na2-Na7-Na5-Na1=  3.32        Na2-Na7-Na5-Na4=339.65        
Na2-Na7-Na5-Na6=279.69        Na2-Na7-Na5-Na8= 74.51        Na2-Na7-Na5-Cl14= 92.02       Na2-Na7-Na5-Cl15= 24.89       
Na2-Na7-Na5-Cl17=307.81       Na2-Na7-Na5-Cl18=319.55       Na2-Na7-Na5-Cl19=231.19       Na2-Na7-Na5-O98=154.64        
Na9-Na7-Na5-Na1= 57.32        Na9-Na7-Na5-Na4= 33.65        Na9-Na7-Na5-Na6=333.70        Na9-Na7-Na5-Na8=128.51        
Na9-Na7-Na5-Cl14=146.02       Na9-Na7-Na5-Cl15= 78.89       Na9-Na7-Na5-Cl17=  1.81       Na9-Na7-Na5-Cl18= 13.55       
Na9-Na7-Na5-Cl19=285.19       Na9-Na7-Na5-O98=208.64        Cl14-Na7-Na5-Na1=271.30       Cl14-Na7-Na5-Na4=247.63       
Cl14-Na7-Na5-Na6=187.67       Cl14-Na7-Na5-Na8=342.49       Cl14-Na7-Na5-Cl15=292.87      Cl14-Na7-Na5-Cl17=215.79      
Cl14-Na7-Na5-Cl18=227.53      Cl14-Na7-Na5-Cl19=139.17      Cl14-Na7-Na5-O98= 62.62       Cl16-Na7-Na5-Na1=  8.91       
Cl16-Na7-Na5-Na4=345.23       Cl16-Na7-Na5-Na6=285.28       Cl16-Na7-Na5-Na8= 80.10       Cl16-Na7-Na5-Cl14= 97.61      
Cl16-Na7-Na5-Cl15= 30.48      Cl16-Na7-Na5-Cl17=313.40      Cl16-Na7-Na5-Cl18=325.14      Cl16-Na7-Na5-Cl19=236.78      
Cl16-Na7-Na5-O98=160.23       Cl18-Na7-Na5-Na1= 43.77       Cl18-Na7-Na5-Na4= 20.09       Cl18-Na7-Na5-Na6=320.14       
Cl18-Na7-Na5-Na8=114.96       Cl18-Na7-Na5-Cl14=132.47      Cl18-Na7-Na5-Cl15= 65.34      Cl18-Na7-Na5-Cl17=348.26      
Cl18-Na7-Na5-Cl19=271.64      Cl18-Na7-Na5-O98=195.09       O20-Na7-Na5-Na1=104.70        O20-Na7-Na5-Na4= 81.02        
O20-Na7-Na5-Na6= 21.07        O20-Na7-Na5-Na8=175.88        O20-Na7-Na5-Cl14=193.40       O20-Na7-Na5-Cl15=126.27       
O20-Na7-Na5-Cl17= 49.19       O20-Na7-Na5-Cl18= 60.93       O20-Na7-Na5-Cl19=332.57       O20-Na7-Na5-O98=256.02        
C22-Na7-Na5-Na1=130.30        C22-Na7-Na5-Na4=106.62        C22-Na7-Na5-Na6= 46.67        C22-Na7-Na5-Na8=201.48        
C22-Na7-Na5-Cl14=218.99       C22-Na7-Na5-Cl15=151.86       C22-Na7-Na5-Cl17= 74.79       C22-Na7-Na5-Cl18= 86.53       
C22-Na7-Na5-Cl19=358.16       C22-Na7-Na5-O98=281.62        C28-Na7-Na5-Na1=180.73        C28-Na7-Na5-Na4=157.05        
C28-Na7-Na5-Na6= 97.10        C28-Na7-Na5-Na8=251.91        C28-Na7-Na5-Cl14=269.43       C28-Na7-Na5-Cl15=202.30       
C28-Na7-Na5-Cl17=125.22       C28-Na7-Na5-Cl18=136.96       C28-Na7-Na5-Cl19= 48.60       C28-Na7-Na5-O98=332.05        
H29-Na7-Na5-Na1=176.12        H29-Na7-Na5-Na4=152.45        H29-Na7-Na5-Na6= 92.49        H29-Na7-Na5-Na8=247.31        
H29-Na7-Na5-Cl14=264.82       H29-Na7-Na5-Cl15=197.69       H29-Na7-Na5-Cl17=120.61       H29-Na7-Na5-Cl18=132.35       
H29-Na7-Na5-Cl19= 43.99       H29-Na7-Na5-O98=327.44        C31-Na7-Na5-Na1=209.15        C31-Na7-Na5-Na4=185.48        
C31-Na7-Na5-Na6=125.53        C31-Na7-Na5-Na8=280.34        C31-Na7-Na5-Cl14=297.85       C31-Na7-Na5-Cl15=230.72       
C31-Na7-Na5-Cl17=153.64       C31-Na7-Na5-Cl18=165.38       C31-Na7-Na5-Cl19= 77.02       C31-Na7-Na5-O98=  0.47        
H34-Na7-Na5-Na1=221.32        H34-Na7-Na5-Na4=197.65        H34-Na7-Na5-Na6=137.69        H34-Na7-Na5-Na8=292.51        
H34-Na7-Na5-Cl14=310.02       H34-Na7-Na5-Cl15=242.89       H34-Na7-Na5-Cl17=165.81       H34-Na7-Na5-Cl18=177.55       
H34-Na7-Na5-Cl19= 89.19       H34-Na7-Na5-O98= 12.64        Na5-Na8-Na3-Na2= 38.31        Na5-Na8-Na3-Na4=341.00        
Na5-Na8-Na3-Cl11=352.38       Na5-Na8-Na3-Cl13=176.57       Na5-Na8-Na3-Cl15=326.34       Na5-Na8-Na3-O50= 67.90        
Cl10-Na8-Na3-Na2=109.84       Cl10-Na8-Na3-Na4= 52.54       Cl10-Na8-Na3-Cl11= 63.91      Cl10-Na8-Na3-Cl13=248.10      
Cl10-Na8-Na3-Cl15= 37.87      Cl10-Na8-Na3-O50=139.44       Cl13-Na8-Na3-Na2=221.74       Cl13-Na8-Na3-Na4=164.43       
Cl13-Na8-Na3-Cl11=175.81      Cl13-Na8-Na3-Cl15=149.77      Cl13-Na8-Na3-O50=251.33       Cl14-Na8-Na3-Na2=352.19       
Cl14-Na8-Na3-Na4=294.88       Cl14-Na8-Na3-Cl11=306.26      Cl14-Na8-Na3-Cl13=130.45      Cl14-Na8-Na3-Cl15=280.22      
Cl14-Na8-Na3-O50= 21.78       Cl15-Na8-Na3-Na2= 71.97       Cl15-Na8-Na3-Na4= 14.67       Cl15-Na8-Na3-Cl11= 26.04      
Cl15-Na8-Na3-Cl13=210.23      Cl15-Na8-Na3-O50=101.57       Na3-Na8-Na5-Na1= 80.94        Na3-Na8-Na5-Na4= 19.29        
Na3-Na8-Na5-Na6= 27.22        Na3-Na8-Na5-Na7=285.90        Na3-Na8-Na5-Cl14=268.57       Na3-Na8-Na5-Cl15= 33.55       
Na3-Na8-Na5-Cl17= 59.06       Na3-Na8-Na5-Cl18=335.83       Na3-Na8-Na5-Cl19=203.34       Na3-Na8-Na5-O98=126.78        
Cl10-Na8-Na5-Na1=298.13       Cl10-Na8-Na5-Na4=236.49       Cl10-Na8-Na5-Na6=244.41       Cl10-Na8-Na5-Na7=143.10       
Cl10-Na8-Na5-Cl14=125.76      Cl10-Na8-Na5-Cl15=250.74      Cl10-Na8-Na5-Cl17=276.25      Cl10-Na8-Na5-Cl18=193.02      
Cl10-Na8-Na5-Cl19= 60.54      Cl10-Na8-Na5-O98=343.97       Cl13-Na8-Na5-Na1= 84.14       Cl13-Na8-Na5-Na4= 22.50       
Cl13-Na8-Na5-Na6= 30.42       Cl13-Na8-Na5-Na7=289.11       Cl13-Na8-Na5-Cl14=271.78      Cl13-Na8-Na5-Cl15= 36.76      
Cl13-Na8-Na5-Cl17= 62.26      Cl13-Na8-Na5-Cl18=339.03      Cl13-Na8-Na5-Cl19=206.55      Cl13-Na8-Na5-O98=129.98       
Cl14-Na8-Na5-Na1=172.36       Cl14-Na8-Na5-Na4=110.72       Cl14-Na8-Na5-Na6=118.65       Cl14-Na8-Na5-Na7= 17.33       
Cl14-Na8-Na5-Cl15=124.98      Cl14-Na8-Na5-Cl17=150.49      Cl14-Na8-Na5-Cl18= 67.26      Cl14-Na8-Na5-Cl19=294.77      
Cl14-Na8-Na5-O98=218.21       Cl15-Na8-Na5-Na1= 47.38       Cl15-Na8-Na5-Na4=345.74       Cl15-Na8-Na5-Na6=353.67       
Cl15-Na8-Na5-Na7=252.35       Cl15-Na8-Na5-Cl14=235.02      Cl15-Na8-Na5-Cl17= 25.51      Cl15-Na8-Na5-Cl18=302.28      
Cl15-Na8-Na5-Cl19=169.79      Cl15-Na8-Na5-O98= 93.23       Na7-Na9-Na2-Na3= 54.54        Na7-Na9-Na2-Na4= 95.90        
Na7-Na9-Na2-Cl11=127.54       Na7-Na9-Na2-Cl16=301.59       Na7-Na9-Na2-Cl18= 61.06       Na7-Na9-Na2-O35=173.12        
Na7-Na9-Na2-O50=353.25        Na7-Na9-Na2-H59=236.31        Cl16-Na9-Na2-Na3=112.95       Cl16-Na9-Na2-Na4=154.31       
Cl16-Na9-Na2-Na7= 58.41       Cl16-Na9-Na2-Cl11=185.95      Cl16-Na9-Na2-Cl18=119.47      Cl16-Na9-Na2-O35=231.53       
Cl16-Na9-Na2-O50= 51.66       Cl16-Na9-Na2-H59=294.72       Cl18-Na9-Na2-Na3=353.47       Cl18-Na9-Na2-Na4= 34.84       
Cl18-Na9-Na2-Na7=298.94       Cl18-Na9-Na2-Cl11= 66.47      Cl18-Na9-Na2-Cl16=240.53      Cl18-Na9-Na2-O35=112.05       
Cl18-Na9-Na2-O50=292.19       Cl18-Na9-Na2-H59=175.24       O20-Na9-Na2-Na3= 55.05        O20-Na9-Na2-Na4= 96.42        
O20-Na9-Na2-Na7=  0.51        O20-Na9-Na2-Cl11=128.05       O20-Na9-Na2-Cl16=302.11       O20-Na9-Na2-Cl18= 61.58       
O20-Na9-Na2-O35=173.63        O20-Na9-Na2-O50=353.77        O20-Na9-Na2-H59=236.82        O35-Na9-Na2-Na3=241.42        
O35-Na9-Na2-Na4=282.78        O35-Na9-Na2-Na7=186.88        O35-Na9-Na2-Cl11=314.42       O35-Na9-Na2-Cl16=128.47       
O35-Na9-Na2-Cl18=247.95       O35-Na9-Na2-O50=180.13        O35-Na9-Na2-H59= 63.19        C37-Na9-Na2-Na3=218.90        
C37-Na9-Na2-Na4=260.26        C37-Na9-Na2-Na7=164.36        C37-Na9-Na2-Cl11=291.90       C37-Na9-Na2-Cl16=105.95       
C37-Na9-Na2-Cl18=225.43       C37-Na9-Na2-O35=337.48        C37-Na9-Na2-O50=157.61        C37-Na9-Na2-H59= 40.67        
O101-Na9-Na2-Na3=258.28       O101-Na9-Na2-Na4=299.64       O101-Na9-Na2-Na7=203.74       O101-Na9-Na2-Cl11=331.28      
O101-Na9-Na2-Cl16=145.33      O101-Na9-Na2-Cl18=264.81      O101-Na9-Na2-O35= 16.86       O101-Na9-Na2-O50=196.99       
O101-Na9-Na2-H59= 80.05       H103-Na9-Na2-Na3=283.26       H103-Na9-Na2-Na4=324.62       H103-Na9-Na2-Na7=228.72       
H103-Na9-Na2-Cl11=356.26      H103-Na9-Na2-Cl16=170.31      H103-Na9-Na2-Cl18=289.78      H103-Na9-Na2-O35= 41.84       
H103-Na9-Na2-O50=221.97       H103-Na9-Na2-H59=105.03       Na2-Na9-Na7-Na5=285.64        Na2-Na9-Na7-Cl14=326.43       
Na2-Na9-Na7-Cl16= 58.32       Na2-Na9-Na7-Cl18=299.11       Na2-Na9-Na7-O20=179.32        Na2-Na9-Na7-C22=158.81        
Na2-Na9-Na7-C28=179.50        Na2-Na9-Na7-H29=204.49        Na2-Na9-Na7-C31=143.52        Na2-Na9-Na7-H34=119.62        
Cl16-Na9-Na7-Na2=301.68       Cl16-Na9-Na7-Na5=227.32       Cl16-Na9-Na7-Cl14=268.11      Cl16-Na9-Na7-Cl18=240.79      
Cl16-Na9-Na7-O20=121.00       Cl16-Na9-Na7-C22=100.49       Cl16-Na9-Na7-C28=121.18       Cl16-Na9-Na7-H29=146.17       
Cl16-Na9-Na7-C31= 85.20       Cl16-Na9-Na7-H34= 61.30       Cl18-Na9-Na7-Na2= 60.89       Cl18-Na9-Na7-Na5=346.53       
Cl18-Na9-Na7-Cl14= 27.32      Cl18-Na9-Na7-Cl16=119.21      Cl18-Na9-Na7-O20=240.21       Cl18-Na9-Na7-C22=219.70       
Cl18-Na9-Na7-C28=240.38       Cl18-Na9-Na7-H29=265.38       Cl18-Na9-Na7-C31=204.41       Cl18-Na9-Na7-H34=180.50       
O20-Na9-Na7-Na2=180.68        O20-Na9-Na7-Na5=106.32        O20-Na9-Na7-Cl14=147.11       O20-Na9-Na7-Cl16=239.00       
O20-Na9-Na7-Cl18=119.79       O20-Na9-Na7-C22=339.49        O20-Na9-Na7-C28=  0.18        O20-Na9-Na7-H29= 25.17        
O20-Na9-Na7-C31=324.20        O20-Na9-Na7-H34=300.30        O35-Na9-Na7-Na2=  5.69        O35-Na9-Na7-Na5=291.33        
O35-Na9-Na7-Cl14=332.13       O35-Na9-Na7-Cl16= 64.01       O35-Na9-Na7-Cl18=304.81       O35-Na9-Na7-O20=185.01        
O35-Na9-Na7-C22=164.50        O35-Na9-Na7-C28=185.19        O35-Na9-Na7-H29=210.18        O35-Na9-Na7-C31=149.21        
O35-Na9-Na7-H34=125.31        C37-Na9-Na7-Na2=340.07        C37-Na9-Na7-Na5=265.71        C37-Na9-Na7-Cl14=306.50       
C37-Na9-Na7-Cl16= 38.39       C37-Na9-Na7-Cl18=279.18       C37-Na9-Na7-O20=159.39        C37-Na9-Na7-C22=138.88        
C37-Na9-Na7-C28=159.57        C37-Na9-Na7-H29=184.56        C37-Na9-Na7-C31=123.59        C37-Na9-Na7-H34= 99.69        
O101-Na9-Na7-Na2=166.43       O101-Na9-Na7-Na5= 92.07       O101-Na9-Na7-Cl14=132.86      O101-Na9-Na7-Cl16=224.75      
O101-Na9-Na7-Cl18=105.54      O101-Na9-Na7-O20=345.75       O101-Na9-Na7-C22=325.24       O101-Na9-Na7-C28=345.93       
O101-Na9-Na7-H29= 10.92       O101-Na9-Na7-C31=309.95       O101-Na9-Na7-H34=286.05       H103-Na9-Na7-Na2=133.88       
H103-Na9-Na7-Na5= 59.53       H103-Na9-Na7-Cl14=100.32      H103-Na9-Na7-Cl16=192.21      H103-Na9-Na7-Cl18= 73.00      
H103-Na9-Na7-O20=313.20       H103-Na9-Na7-C22=292.69       H103-Na9-Na7-C28=313.38       H103-Na9-Na7-H29=338.37       
H103-Na9-Na7-C31=277.40       H103-Na9-Na7-H34=253.50       
 
 CMA Distance (Angstroems)
 ---------------------------
R(CMA):  5.3930

========================================================================
 FINAL SINGLEPOINT CALCULATION ON OPTIMIZED GEOMETRY
========================================================================

 Ncao       : 304
 Nao        : 294
 Nshell     : 160
 Nel        : 264
 T(el)      :   300.0
 intcut     :    25.0
 scfconv/Eh :  0.100E-05
   qconv/e  :  0.100E-03
 intneglect :  0.100E-07
 broydamp   :      0.250
 iter      E             dE          RMSdq      gap      omega  full diag
   1   -154.1222409 -0.154122E+03  0.179E-04    3.89       0.0  T
   2   -154.1222409 -0.131621E-09  0.167E-04    3.89      59.0  T
   3   -154.1222409 -0.681297E-09  0.100E-04    3.89      98.5  T
speedup  0.99
cpu  time for SCC    0.05 s
wall time for SCC    0.06 s

   *** convergence criteria satisfied after 3 iterations ***

          eigenvalues
 #    :         120        121        122        123        124        125        126        127
 occ. :        2.000      2.000      2.000      2.000      2.000      2.000      2.000      2.000
 eps  :        -8.364     -8.327     -8.318     -8.215     -8.197     -8.104     -8.082     -8.042
 #    :         128        129        130        131        132        133        134        135
 occ. :        2.000      2.000      2.000      2.000      2.000      0.000      0.000      0.000
 eps  :        -8.000     -7.992     -7.920     -7.822     -7.789     -3.897     -1.860     -1.397
 #    :         136        137        138        139        140        141        142        143
 occ. :        0.000      0.000      0.000      0.000      0.000      0.000      0.000      0.000
 eps  :        -0.082      0.682      1.364      1.630      2.191      2.563      3.173      3.376


   #   Z            q   n(s)   n(p)   n(d)      C6AA      α(0)
   1  11 Na     0.783  0.089  0.128  0.000    67.162    26.521
   2  11 Na     0.816  0.037  0.147  0.000    66.770    26.444
   3  11 Na     0.731  0.078  0.190  0.000    67.794    26.646
   4  11 Na     0.808  0.046  0.146  0.000    66.870    26.463
   5  11 Na     0.711  0.050  0.239  0.000    68.047    26.695
   6  11 Na     0.713  0.074  0.213  0.000    68.023    26.691
   7  11 Na     0.799  0.052  0.148  0.000    66.970    26.483
   8  11 Na     0.686  0.098  0.217  0.000    68.359    26.756
   9  11 Na     0.824  0.053  0.123  0.000    66.673    26.424
  10  17 Cl    -0.802  1.980  5.791  0.031   127.061    17.242
  11  17 Cl    -0.808  1.978  5.828  0.001   127.669    17.287
  12  17 Cl    -0.815  1.978  5.818  0.019   127.564    17.276
  13  17 Cl    -0.839  1.986  5.851  0.002   128.973    17.375
  14  17 Cl    -0.756  1.974  5.780  0.002   125.569    17.144
  15  17 Cl    -0.749  1.969  5.777  0.003   125.289    17.125
  16  17 Cl    -0.816  1.976  5.838  0.001   127.999    17.309
  17  17 Cl    -0.777  1.974  5.802  0.001   126.401    17.201
  18  17 Cl    -0.743  1.964  5.777  0.003   125.063    17.109
  19  17 Cl    -0.811  1.979  5.827  0.006   127.805    17.296
  20   8 O     -0.518  1.711  4.807  0.000    23.221     6.508
  21   1 H      0.353  0.647  0.000  0.000     0.575     1.188
  22   6 C      0.054  1.040  2.906  0.000    19.593     6.287
  23   1 H      0.032  0.968  0.000  0.000     2.555     2.500
  24   1 H      0.058  0.942  0.000  0.000     2.217     2.328
  25   6 C     -0.080  1.056  3.024  0.000    21.993     6.671
  26   1 H      0.026  0.974  0.000  0.000     2.646     2.544
  27   1 H      0.051  0.949  0.000  0.000     2.309     2.376
  28   6 C     -0.079  1.057  3.022  0.000    21.914     6.648
  29   1 H      0.048  0.952  0.000  0.000     2.325     2.380
  30   1 H      0.034  0.966  0.000  0.000     2.526     2.486
  31   6 C     -0.130  1.047  3.083  0.000    22.891     6.795
  32   1 H      0.028  0.972  0.000  0.000     2.615     2.529
  33   1 H      0.053  0.947  0.000  0.000     2.288     2.365
  34   1 H      0.037  0.963  0.000  0.000     2.468     2.453
  35   8 O     -0.509  1.711  4.798  0.000    23.020     6.480
  36   1 H      0.360  0.640  0.000  0.000     0.562     1.176
  37   6 C      0.040  1.045  2.915  0.000    19.834     6.327
  38   1 H      0.069  0.931  0.000  0.000     2.093     2.262
  39   1 H      0.051  0.949  0.000  0.000     2.304     2.374
  40   6 C     -0.079  1.055  3.024  0.000    22.005     6.679
  41   1 H      0.032  0.968  0.000  0.000     2.561     2.502
  42   1 H      0.058  0.942  0.000  0.000     2.223     2.332
  43   6 C     -0.067  1.048  3.019  0.000    21.789     6.646
  44   1 H      0.074  0.926  0.000  0.000     2.042     2.235
  45   1 H      0.030  0.970  0.000  0.000     2.591     2.517
  46   6 C     -0.108  1.036  3.072  0.000    22.630     6.784
  47   1 H      0.024  0.976  0.000  0.000     2.678     2.559
  48   1 H      0.028  0.972  0.000  0.000     2.610     2.527
  49   1 H      0.041  0.959  0.000  0.000     2.435     2.440
  50   8 O     -0.513  1.707  4.806  0.000    23.111     6.493
  51   1 H      0.349  0.651  0.000  0.000     0.581     1.193
  52   6 C      0.056  1.040  2.904  0.000    19.570     6.285
  53   1 H      0.050  0.950  0.000  0.000     2.323     2.384
  54   1 H      0.058  0.942  0.000  0.000     2.224     2.332
  55   6 C     -0.077  1.058  3.020  0.000    21.928     6.659
  56   1 H      0.036  0.964  0.000  0.000     2.498     2.472
  57   1 H      0.049  0.951  0.000  0.000     2.325     2.382
  58   6 C     -0.070  1.054  3.016  0.000    21.791     6.636
  59   1 H      0.046  0.954  0.000  0.000     2.356     2.396
  60   1 H      0.028  0.972  0.000  0.000     2.612     2.528
  61   6 C     -0.119  1.042  3.077  0.000    22.838     6.815
  62   1 H      0.026  0.974  0.000  0.000     2.646     2.544
  63   1 H      0.025  0.975  0.000  0.000     2.655     2.548
  64   1 H      0.066  0.934  0.000  0.000     2.131     2.283
  65   8 O     -0.477  1.698  4.780  0.000    22.346     6.384
  66   1 H      0.335  0.665  0.000  0.000     0.621     1.236
  67   6 C      0.071  1.038  2.892  0.000    19.372     6.261
  68   1 H      0.024  0.976  0.000  0.000     2.680     2.560
  69   1 H      0.035  0.965  0.000  0.000     2.514     2.479
  70   6 C     -0.079  1.059  3.021  0.000    21.969     6.665
  71   1 H      0.028  0.972  0.000  0.000     2.619     2.531
  72   1 H      0.063  0.937  0.000  0.000     2.167     2.302
  73   6 C     -0.069  1.056  3.013  0.000    21.736     6.622
  74   1 H      0.038  0.962  0.000  0.000     2.459     2.448
  75   1 H      0.031  0.969  0.000  0.000     2.566     2.505
  76   6 C     -0.108  1.038  3.070  0.000    22.627     6.784
  77   1 H      0.023  0.977  0.000  0.000     2.682     2.561
  78   1 H      0.036  0.964  0.000  0.000     2.506     2.475
  79   1 H      0.052  0.948  0.000  0.000     2.296     2.370
  80   8 O     -0.496  1.704  4.792  0.000    22.741     6.441
  81   1 H      0.337  0.663  0.000  0.000     0.608     1.218
  82   6 C      0.081  1.038  2.881  0.000    19.182     6.224
  83   1 H      0.011  0.989  0.000  0.000     2.878     2.653
  84   1 H      0.030  0.970  0.000  0.000     2.585     2.514
  85   6 C     -0.071  1.058  3.013  0.000    21.833     6.648
  86   1 H      0.027  0.973  0.000  0.000     2.626     2.534
  87   1 H      0.036  0.964  0.000  0.000     2.509     2.477
  88   6 C     -0.068  1.056  3.012  0.000    21.719     6.621
  89   1 H      0.045  0.955  0.000  0.000     2.368     2.402
  90   1 H      0.027  0.973  0.000  0.000     2.630     2.536
  91   6 C     -0.113  1.038  3.075  0.000    22.714     6.796
  92   1 H      0.027  0.973  0.000  0.000     2.632     2.537
  93   1 H      0.049  0.951  0.000  0.000     2.335     2.390
  94   1 H      0.059  0.941  0.000  0.000     2.207     2.323
  95   8 O     -0.605  1.743  4.862  0.000    25.310     6.790
  96   1 H      0.304  0.696  0.000  0.000     0.708     1.321
  97   1 H      0.320  0.680  0.000  0.000     0.662     1.278
  98   8 O     -0.633  1.715  4.918  0.000    25.897     6.873
  99   1 H      0.346  0.654  0.000  0.000     0.589     1.201
 100   1 H      0.313  0.687  0.000  0.000     0.682     1.297
 101   8 O     -0.629  1.729  4.899  0.000    25.794     6.859
 102   1 H      0.301  0.699  0.000  0.000     0.713     1.325
 103   1 H      0.322  0.678  0.000  0.000     0.645     1.255

 Mol. C6AA /au·bohr⁶  :     140719.549984
 Mol. C8AA /au·bohr⁸  :    5339605.897589
 Mol. α(0) /au        :        720.028098

 
 Wiberg/Mayer (AO) data. WBOs > 0.1 written file <wbo>
 largest (>0.05) Wiberg bond orders for each atom
           total WBO             WBO to atom ...
     1  Na  0.406    Cl  17 0.172    O   98 0.097    Cl  15 0.085    O   80 0.070
     2  Na  0.351    Cl  11 0.119    O   50 0.066    Cl  16 0.062    O   35 0.057    Cl  18 0.055
     3  Na  0.510    Cl  13 0.163    Cl  11 0.117    Cl  15 0.115    O   50 0.061
     4  Na  0.364    Cl  11 0.094    Cl  15 0.087    O   65 0.086    Cl  17 0.085    Cl  18 0.083
     5  Na  0.545    Cl  19 0.166    Cl  14 0.099    Cl  18 0.097    O   98 0.068
     6  Na  0.538    Cl  12 0.188    Cl  19 0.128    Cl  17 0.108    Cl  18 0.091
     7  Na  0.369    Cl  16 0.143    Cl  14 0.140    Cl  18 0.086    O   20 0.057
     8  Na  0.580    Cl  10 0.186    Cl  13 0.135    Cl  14 0.126    Cl  15 0.112
     9  Na  0.337    Cl  16 0.115    O  101 0.059    O   35 0.057    O   20 0.053
    10  Cl  0.382    Na   8 0.186    H   99 0.057    H   81 0.053
    11  Cl  0.356    Na   2 0.119    Na   3 0.117    Na   4 0.094
    12  Cl  0.354    Na   6 0.188
    13  Cl  0.308    Na   3 0.163    Na   8 0.135
    14  Cl  0.471    Na   7 0.140    Na   8 0.126    Na   5 0.099    H   51 0.052
    15  Cl  0.485    Na   3 0.115    Na   8 0.112    Na   4 0.087    Na   1 0.085
    16  Cl  0.341    Na   7 0.143    Na   9 0.115    Na   2 0.062
    17  Cl  0.423    Na   1 0.172    Na   6 0.108    Na   4 0.085
    18  Cl  0.496    Na   5 0.097    Na   6 0.091    Na   7 0.086    Na   4 0.083    Na   2 0.055
    19  Cl  0.360    Na   5 0.166    Na   6 0.128
    20  O   1.986    C   22 0.993    H   21 0.797    Na   7 0.057    Na   9 0.053
    21  H   0.875    O   20 0.797    O   95 0.068
    22  C   3.950    C   25 1.007    O   20 0.993    H   23 0.970    H   24 0.969
    23  H   0.998    C   22 0.970
    24  H   0.996    C   22 0.969
    25  C   3.994    C   28 1.015    C   22 1.007    H   26 0.975    H   27 0.974
    26  H   0.998    C   25 0.975
    27  H   0.996    C   25 0.974
    28  C   3.995    C   31 1.028    C   25 1.015    H   30 0.980    H   29 0.973
    29  H   0.999    C   28 0.973
    30  H   0.998    C   28 0.980
    31  C   3.994    C   28 1.028    H   32 0.989    H   33 0.988    H   34 0.980
    32  H   0.998    C   31 0.989
    33  H   0.996    C   31 0.988
    34  H   1.000    C   31 0.980
    35  O   1.997    C   37 0.985    H   36 0.834    Na   2 0.057    Na   9 0.057
    36  H   0.870    O   35 0.834
    37  C   3.942    C   40 1.004    O   35 0.985    H   38 0.970    H   39 0.969
    38  H   0.993    C   37 0.970
    39  H   0.996    C   37 0.969
    40  C   3.996    C   43 1.008    C   37 1.004    H   41 0.974    H   42 0.966
    41  H   0.999    C   40 0.974
    42  H   0.997    C   40 0.966
    43  C   3.994    C   46 1.020    C   40 1.008    H   45 0.977    H   44 0.961
    44  H   0.996    C   43 0.961
    45  H   0.999    C   43 0.977
    46  C   3.994    C   43 1.020    H   47 0.987    H   48 0.987    H   49 0.982
    47  H   0.998    C   46 0.987
    48  H   0.999    C   46 0.987
    49  H   0.997    C   46 0.982
    50  O   1.995    C   52 0.979    H   51 0.816    Na   2 0.066    Na   3 0.061
    51  H   0.878    O   50 0.816    Cl  14 0.052
    52  C   3.942    C   55 1.016    O   50 0.979    H   53 0.974    H   54 0.965
    53  H   0.997    C   52 0.974
    54  H   0.996    C   52 0.965
    55  C   3.995    C   52 1.016    C   58 1.012    H   56 0.974    H   57 0.969
    56  H   0.998    C   55 0.974
    57  H   0.996    C   55 0.969
    58  C   3.995    C   61 1.023    C   55 1.012    H   60 0.979    H   59 0.964
    59  H   0.997    C   58 0.964
    60  H   0.999    C   58 0.979
    61  C   3.990    C   58 1.023    H   63 0.988    H   62 0.988    H   64 0.981
    62  H   0.998    C   61 0.988
    63  H   0.998    C   61 0.988
    64  H   0.995    C   61 0.981
    65  O   2.011    C   67 0.989    H   66 0.840    Na   4 0.086
    66  H   0.887    O   65 0.840
    67  C   3.953    C   70 1.013    O   65 0.989    H   69 0.971    H   68 0.971
    68  H   0.998    C   67 0.971
    69  H   0.997    C   67 0.971
    70  C   3.991    C   73 1.014    C   67 1.013    H   71 0.976    H   72 0.971
    71  H   0.998    C   70 0.976
    72  H   0.996    C   70 0.971
    73  C   3.999    C   76 1.023    C   70 1.014    H   75 0.981    H   74 0.970
    74  H   0.998    C   73 0.970
    75  H   0.997    C   73 0.981
    76  C   3.995    C   73 1.023    H   77 0.987    H   78 0.983    H   79 0.982
    77  H   0.999    C   76 0.987
    78  H   0.999    C   76 0.983
    79  H   0.997    C   76 0.982
    80  O   1.973    C   82 0.999    H   81 0.826    Na   1 0.070
    81  H   0.886    O   80 0.826    Cl  10 0.053
    82  C   3.954    C   85 1.013    O   80 0.999    H   83 0.975    H   84 0.970
    83  H   0.999    C   82 0.975
    84  H   0.999    C   82 0.970
    85  C   3.993    C   82 1.013    C   88 1.013    H   87 0.978    H   86 0.977
    86  H   0.998    C   85 0.977
    87  H   0.997    C   85 0.978
    88  C   3.999    C   91 1.023    C   85 1.013    H   90 0.978    H   89 0.966
    89  H   0.999    C   88 0.966
    90  H   0.998    C   88 0.978
    91  C   3.996    C   88 1.023    H   92 0.986    H   93 0.980    H   94 0.973
    92  H   1.000    C   91 0.986
    93  H   0.998    C   91 0.980
    94  H   0.997    C   91 0.973
    95  O   1.895    H   96 0.883    H   97 0.866    H   21 0.068
    96  H   0.907    O   95 0.883
    97  H   0.897    O   95 0.866
    98  O   1.902    H  100 0.901    H   99 0.824    Na   1 0.097    Na   5 0.068
    99  H   0.880    O   98 0.824    Cl  10 0.057
   100  H   0.902    O   98 0.901
   101  O   1.863    H  102 0.910    H  103 0.857    Na   9 0.059
   102  H   0.909    O  101 0.910
   103  H   0.896    O  101 0.857
 MOs/occ written to file <molden.input>
 
molecular dipole:
                 x           y           z       tot (Debye)
 q only:       -2.209      -3.080      -5.978
   full:       -0.855      -1.865      -4.070      11.585
molecular quadrupole (traceless):
                xx          xy          yy          xz          yz          zz
 q only:       51.354      22.504     -41.793     -16.776     -42.604      -9.561
  q+dip:       31.358      18.122     -32.326     -20.966     -27.956       0.968
   full:       29.613      16.037     -30.824     -20.642     -27.617       1.211

SCC energy    :    -154.1222409
rep           :       1.2013824
ES            :       0.9939568
AES           :      -0.0741671
AXC           :       0.0190405
disp          :      -0.1380807
XB            :       0.0000000
fix           :       0.0000000
total E       :    -152.9135162
atomizationE  :      21.9835691    13794.90
(atE without considering molecular charge,
 total energy contains solvation terms)
H-L gap (eV)  :          3.8919
optimized geometry written to: xtbopt.xyz

           ------------------------------------------------- 
          |                Numerical Hessian                |
           ------------------------------------------------- 
step length          :   0.00500
SCC accuracy         :   0.25000
Hessian scale factor :   1.00000
frozen atoms in %    :   0.00000    0
RMS gradient         :   0.00010
estimated CPU  time      3.93 min
estimated wall time      3.94 min

writing file <hessian>.
 
 projected vibrational frequencies (cm-1)
eigval :       -0.00    -0.00    -0.00     0.00     0.00     0.00
eigval :       14.62    16.93    20.62    23.69    26.15    27.75
eigval :       29.85    32.54    32.99    35.36    36.33    39.12
eigval :       40.61    42.10    45.63    46.81    48.08    48.78
eigval :       50.71    53.41    53.98    54.98    56.98    58.67
eigval :       59.04    61.99    63.36    65.33    65.50    66.49
eigval :       68.81    70.82    71.94    75.29    77.58    79.36
eigval :       80.73    81.96    84.59    85.99    87.57    90.60
eigval :       92.50    93.44    96.17    98.64   101.71   103.04
eigval :      105.98   106.29   109.61   111.16   112.67   115.60
eigval :      116.72   119.97   120.40   123.30   125.36   127.94
eigval :      131.27   132.87   133.74   133.92   138.51   139.36
eigval :      139.90   142.07   146.98   147.98   149.61   153.48
eigval :      155.00   157.51   158.96   161.20   163.38   165.29
eigval :      171.06   175.39   176.90   180.28   182.38   184.99
eigval :      187.04   188.48   194.32   200.00   202.01   203.30
eigval :      206.64   213.04   214.72   221.30   226.70   227.23
eigval :      243.89   246.32   251.35   261.98   263.37   265.83
eigval :      266.50   270.47   271.44   277.87   283.65   284.85
eigval :      286.74   290.84   304.28   311.32   393.82   395.96
eigval :      404.70   405.14   406.33   419.95   432.39   458.12
eigval :      470.07   477.06   480.54   489.25   493.64   517.39
eigval :      531.65   576.21   606.70   646.47   687.69   694.24
eigval :      712.68   766.54   773.51   776.00   777.60   779.15
eigval :      789.28   857.26   857.73   859.04   863.20   863.68
eigval :      882.28   885.02   885.49   890.01   891.15   980.42
eigval :      985.61   986.41   988.48   992.16   993.88   994.31
eigval :      996.19   998.52   999.03  1046.78  1047.99  1048.38
eigval :     1049.75  1051.43  1098.88  1102.89  1119.06  1123.40
eigval :     1125.57  1128.42  1128.67  1129.74  1130.44  1133.71
eigval :     1138.67  1140.28  1145.26  1149.47  1153.54  1179.41
eigval :     1186.67  1211.46  1211.52  1211.79  1225.29  1233.40
eigval :     1241.38  1242.25  1247.42  1260.33  1262.31  1268.13
eigval :     1276.24  1276.52  1282.62  1287.58  1301.46  1312.52
eigval :     1334.98  1338.98  1340.92  1344.23  1347.12  1350.15
eigval :     1353.02  1354.37  1355.14  1355.68  1356.16  1359.22
eigval :     1369.54  1376.97  1385.13  1394.42  1408.69  1409.53
eigval :     1412.16  1412.39  1415.77  1463.81  1465.00  1467.34
eigval :     1468.67  1471.20  1474.32  1474.98  1475.89  1479.29
eigval :     1480.54  1482.75  1487.17  1489.15  1491.11  1492.80
eigval :     1497.35  1499.03  1499.22  1500.12  1505.29  1506.47
eigval :     1506.90  1507.28  1509.52  1515.01  1525.89  1559.48
eigval :     1579.43  2868.42  2870.03  2874.38  2904.46  2917.42
eigval :     2919.24  2925.74  2938.74  2944.21  2949.06  2954.09
eigval :     2955.01  2959.41  2962.27  2963.77  2969.93  2971.12
eigval :     2971.52  2972.79  2974.90  2975.12  2975.28  2976.83
eigval :     2977.90  2978.02  2986.04  2986.96  2987.84  3001.71
eigval :     3002.14  3008.38  3010.40  3014.14  3017.36  3021.74
eigval :     3022.81  3028.81  3029.13  3031.48  3032.26  3037.77
eigval :     3042.05  3042.54  3053.45  3079.36  3083.10  3086.07
eigval :     3144.76  3149.31  3256.65  3315.17  3375.10  3379.03
eigval :     3497.92  3551.62  3627.39
 reduced masses (amu)
   1: 19.41   2: 21.65   3: 22.98   4: 20.26   5: 20.90   6: 20.53   7: 13.34   8: 12.60
   9: 14.89  10: 19.05  11: 17.17  12: 20.52  13: 13.05  14: 14.74  15: 13.37  16: 14.55
  17: 13.86  18: 19.41  19: 20.64  20: 17.76  21: 15.31  22: 18.29  23: 20.77  24: 19.61
  25: 16.84  26: 15.66  27: 19.35  28: 15.66  29: 19.21  30: 20.99  31: 19.26  32: 18.46
  33: 19.18  34: 17.92  35: 25.83  36: 19.68  37: 19.44  38: 19.92  39: 17.69  40: 19.96
  41: 18.75  42: 20.44  43: 21.24  44: 24.96  45: 17.19  46: 20.84  47: 19.82  48: 23.91
  49: 23.00  50: 27.19  51: 27.54  52: 23.46  53: 26.26  54: 27.36  55: 18.58  56: 25.97
  57: 17.39  58: 26.60  59: 21.60  60: 25.33  61: 23.71  62: 24.96  63: 23.99  64: 21.78
  65: 20.58  66: 24.66  67: 23.52  68: 19.97  69: 21.87  70: 20.59  71: 20.62  72: 24.85
  73: 19.55  74: 23.25  75: 17.73  76: 23.00  77: 21.71  78: 23.86  79: 23.30  80: 22.16
  81: 21.38  82: 23.12  83: 23.12  84: 22.43  85: 21.35  86: 20.95  87: 25.16  88: 19.97
  89: 20.88  90: 25.32  91: 23.20  92: 20.45  93: 19.00  94: 23.17  95: 23.51  96: 20.55
  97: 27.43  98: 16.40  99: 25.59 100: 12.03 101: 18.35 102: 21.16 103: 10.63 104:  7.47
 105:  8.07 106:  7.33 107: 14.67 108: 17.94 109:  6.08 110:  9.06 111:  8.16 112: 19.95
 113: 10.72 114:  9.86 115:  5.20 116: 10.06 117: 10.85 118: 14.85 119:  7.49 120:  7.45
 121:  7.32 122:  7.31 123:  7.27 124:  1.93 125:  2.01 126:  2.60 127:  8.22 128:  9.12
 129:  3.24 130:  9.04 131:  7.63 132:  7.56 133:  3.86 134:  2.73 135:  1.68 136:  2.14
 137:  1.69 138:  1.76 139:  1.73 140:  3.14 141:  3.28 142:  3.27 143:  3.10 144:  3.35
 145:  1.80 146:  6.58 147:  6.51 148:  6.44 149:  6.87 150:  6.96 151:  5.34 152:  5.71
 153:  5.62 154:  5.81 155:  5.46 156:  7.01 157:  6.02 158:  6.48 159:  6.18 160:  6.12
 161:  6.01 162:  5.10 163:  5.29 164:  5.47 165:  5.33 166:  6.99 167:  7.15 168:  7.02
 169:  7.06 170:  6.97 171:  5.69 172:  5.97 173:  6.47 174:  7.30 175:  7.36 176:  8.26
 177:  6.83 178:  8.44 179:  6.61 180:  6.91 181:  7.55 182:  7.42 183:  8.57 184:  8.87
 185:  9.34 186:  3.53 187:  3.57 188:  3.32 189:  3.39 190:  3.31 191:  4.07 192:  3.36
 193:  3.18 194:  2.75 195:  2.94 196:  2.57 197:  2.62 198:  2.46 199:  2.12 200:  1.91
 201:  2.12 202:  2.37 203:  2.44 204:  2.85 205:  3.62 206:  4.78 207:  3.76 208:  4.31
 209:  4.37 210:  5.36 211:  4.16 212:  4.34 213:  4.72 214:  5.07 215:  4.78 216:  4.94
 217:  3.39 218:  4.60 219:  4.58 220:  4.47 221:  3.40 222:  3.23 223:  3.30 224:  3.32
 225:  3.20 226:  1.94 227:  1.93 228:  1.94 229:  1.95 230:  1.87 231:  1.94 232:  1.84
 233:  1.87 234:  1.88 235:  1.93 236:  1.72 237:  1.83 238:  1.80 239:  1.59 240:  1.82
 241:  1.59 242:  1.79 243:  1.71 244:  1.64 245:  1.74 246:  1.60 247:  1.56 248:  1.60
 249:  1.60 250:  1.60 251:  2.05 252:  1.94 253:  2.00 254:  1.77 255:  1.89 256:  1.84
 257:  1.98 258:  1.79 259:  1.52 260:  1.45 261:  1.58 262:  1.82 263:  1.85 264:  1.85
 265:  1.93 266:  1.90 267:  1.87 268:  1.83 269:  1.69 270:  1.63 271:  1.85 272:  1.95
 273:  1.57 274:  1.64 275:  1.63 276:  1.76 277:  1.61 278:  1.61 279:  1.57 280:  1.60
 281:  1.55 282:  1.95 283:  1.69 284:  1.68 285:  1.61 286:  1.76 287:  1.82 288:  1.87
 289:  1.79 290:  1.92 291:  1.59 292:  1.78 293:  1.88 294:  1.42 295:  1.46 296:  1.60
 297:  1.62 298:  1.70 299:  1.90 300:  1.91 301:  1.90 302:  1.91 303:  1.91 304:  1.90
 305:  1.97 306:  1.89 307:  1.75 308:  1.84 309:  1.81
 IR intensities (amu)
   1:  0.47   2:  0.62   3:  0.73   4:  0.50   5:  0.62   6:  0.66   7:  0.26   8:  0.41
   9:  0.37  10:  0.10  11:  0.38  12:  0.24  13:  0.39  14:  0.35  15:  0.36  16:  0.38
  17:  0.25  18:  0.33  19:  0.24  20:  0.32  21:  0.08  22:  0.27  23:  0.35  24:  0.26
  25:  0.48  26:  0.14  27:  0.14  28:  0.16  29:  0.30  30:  0.50  31:  0.36  32:  0.30
  33:  0.39  34:  0.32  35:  0.35  36:  0.18  37:  0.26  38:  0.22  39:  0.25  40:  0.05
  41:  0.27  42:  0.26  43:  0.33  44:  0.28  45:  0.19  46:  0.38  47:  0.34  48:  0.15
  49:  0.52  50:  0.19  51:  0.33  52:  0.40  53:  0.20  54:  0.35  55:  0.26  56:  0.36
  57:  0.12  58:  0.76  59:  0.31  60:  0.48  61:  0.32  62:  0.70  63:  0.25  64:  0.32
  65:  0.28  66:  0.66  67:  1.06  68:  0.49  69:  0.89  70:  0.77  71:  0.39  72:  0.62
  73:  0.52  74:  0.42  75:  0.39  76:  0.88  77:  0.20  78:  0.74  79:  0.40  80:  0.72
  81:  0.05  82:  0.35  83:  0.41  84:  1.23  85:  1.14  86:  0.37  87:  1.04  88:  0.56
  89:  0.91  90:  0.70  91:  0.56  92:  1.20  93:  0.65  94:  1.16  95:  1.86  96:  1.08
  97:  1.21  98:  1.00  99:  1.46 100:  0.86 101:  0.66 102:  1.40 103:  0.59 104:  0.42
 105:  0.18 106:  0.27 107:  0.77 108:  0.86 109:  0.16 110:  0.47 111:  0.37 112:  0.87
 113:  0.30 114:  0.45 115:  0.72 116:  0.10 117:  0.17 118:  0.22 119:  0.26 120:  0.24
 121:  0.14 122:  0.25 123:  0.06 124:  0.31 125:  0.55 126:  0.73 127:  0.28 128:  0.35
 129:  0.47 130:  0.36 131:  0.11 132:  0.12 133:  0.77 134:  0.70 135:  0.58 136:  0.73
 137:  0.54 138:  0.56 139:  0.57 140:  0.10 141:  0.12 142:  0.09 143:  0.03 144:  0.12
 145:  0.64 146:  0.17 147:  0.17 148:  0.19 149:  0.19 150:  0.20 151:  0.34 152:  0.26
 153:  0.34 154:  0.27 155:  0.28 156:  0.45 157:  0.40 158:  0.36 159:  0.33 160:  0.32
 161:  0.06 162:  0.16 163:  0.17 164:  0.24 165:  0.14 166:  0.60 167:  0.53 168:  0.66
 169:  0.56 170:  0.71 171:  0.42 172:  0.39 173:  0.27 174:  0.23 175:  0.18 176:  0.74
 177:  0.23 178:  0.75 179:  0.23 180:  0.12 181:  0.34 182:  0.13 183:  0.73 184:  0.72
 185:  0.88 186:  0.20 187:  0.12 188:  0.28 189:  0.11 190:  0.09 191:  0.17 192:  0.04
 193:  0.16 194:  0.15 195:  0.11 196:  0.43 197:  0.21 198:  0.33 199:  0.06 200:  0.11
 201:  0.21 202:  0.23 203:  0.41 204:  0.42 205:  0.20 206:  0.11 207:  0.29 208:  0.16
 209:  0.13 210:  0.08 211:  0.02 212:  0.30 213:  0.15 214:  0.08 215:  0.18 216:  0.10
 217:  0.55 218:  0.19 219:  0.25 220:  0.26 221:  0.11 222:  0.08 223:  0.08 224:  0.06
 225:  0.04 226:  0.05 227:  0.07 228:  0.05 229:  0.02 230:  0.02 231:  0.06 232:  0.02
 233:  0.04 234:  0.07 235:  0.06 236:  0.05 237:  0.04 238:  0.02 239:  0.08 240:  0.01
 241:  0.04 242:  0.06 243:  0.05 244:  0.04 245:  0.07 246:  0.02 247:  0.04 248:  0.07
 249:  0.06 250:  0.04 251:  0.60 252:  0.48 253:  0.44 254:  0.32 255:  0.40 256:  0.32
 257:  0.24 258:  0.23 259:  0.23 260:  0.18 261:  0.23 262:  0.32 263:  0.23 264:  0.13
 265:  0.25 266:  0.23 267:  0.18 268:  0.14 269:  0.34 270:  0.10 271:  0.27 272:  0.31
 273:  0.29 274:  0.30 275:  0.05 276:  0.22 277:  0.34 278:  0.30 279:  0.22 280:  0.29
 281:  0.21 282:  0.38 283:  0.22 284:  0.07 285:  0.26 286:  0.33 287:  0.32 288:  0.31
 289:  0.31 290:  0.20 291:  0.24 292:  0.20 293:  0.24 294:  0.19 295:  0.18 296:  0.15
 297:  0.18 298:  0.08 299:  0.81 300:  0.92 301:  0.94 302:  1.18 303:  0.83 304:  0.76
 305:  0.69 306:  0.50 307:  0.58 308:  0.28 309:  0.28
 Raman intensities (amu)
   1:  0.00   2:  0.00   3:  0.00   4:  0.00   5:  0.00   6:  0.00   7:  0.00   8:  0.00
   9:  0.00  10:  0.00  11:  0.00  12:  0.00  13:  0.00  14:  0.00  15:  0.00  16:  0.00
  17:  0.00  18:  0.00  19:  0.00  20:  0.00  21:  0.00  22:  0.00  23:  0.00  24:  0.00
  25:  0.00  26:  0.00  27:  0.00  28:  0.00  29:  0.00  30:  0.00  31:  0.00  32:  0.00
  33:  0.00  34:  0.00  35:  0.00  36:  0.00  37:  0.00  38:  0.00  39:  0.00  40:  0.00
  41:  0.00  42:  0.00  43:  0.00  44:  0.00  45:  0.00  46:  0.00  47:  0.00  48:  0.00
  49:  0.00  50:  0.00  51:  0.00  52:  0.00  53:  0.00  54:  0.00  55:  0.00  56:  0.00
  57:  0.00  58:  0.00  59:  0.00  60:  0.00  61:  0.00  62:  0.00  63:  0.00  64:  0.00
  65:  0.00  66:  0.00  67:  0.00  68:  0.00  69:  0.00  70:  0.00  71:  0.00  72:  0.00
  73:  0.00  74:  0.00  75:  0.00  76:  0.00  77:  0.00  78:  0.00  79:  0.00  80:  0.00
  81:  0.00  82:  0.00  83:  0.00  84:  0.00  85:  0.00  86:  0.00  87:  0.00  88:  0.00
  89:  0.00  90:  0.00  91:  0.00  92:  0.00  93:  0.00  94:  0.00  95:  0.00  96:  0.00
  97:  0.00  98:  0.00  99:  0.00 100:  0.00 101:  0.00 102:  0.00 103:  0.00 104:  0.00
 105:  0.00 106:  0.00 107:  0.00 108:  0.00 109:  0.00 110:  0.00 111:  0.00 112:  0.00
 113:  0.00 114:  0.00 115:  0.00 116:  0.00 117:  0.00 118:  0.00 119:  0.00 120:  0.00
 121:  0.00 122:  0.00 123:  0.00 124:  0.00 125:  0.00 126:  0.00 127:  0.00 128:  0.00
 129:  0.00 130:  0.00 131:  0.00 132:  0.00 133:  0.00 134:  0.00 135:  0.00 136:  0.00
 137:  0.00 138:  0.00 139:  0.00 140:  0.00 141:  0.00 142:  0.00 143:  0.00 144:  0.00
 145:  0.00 146:  0.00 147:  0.00 148:  0.00 149:  0.00 150:  0.00 151:  0.00 152:  0.00
 153:  0.00 154:  0.00 155:  0.00 156:  0.00 157:  0.00 158:  0.00 159:  0.00 160:  0.00
 161:  0.00 162:  0.00 163:  0.00 164:  0.00 165:  0.00 166:  0.00 167:  0.00 168:  0.00
 169:  0.00 170:  0.00 171:  0.00 172:  0.00 173:  0.00 174:  0.00 175:  0.00 176:  0.00
 177:  0.00 178:  0.00 179:  0.00 180:  0.00 181:  0.00 182:  0.00 183:  0.00 184:  0.00
 185:  0.00 186:  0.00 187:  0.00 188:  0.00 189:  0.00 190:  0.00 191:  0.00 192:  0.00
 193:  0.00 194:  0.00 195:  0.00 196:  0.00 197:  0.00 198:  0.00 199:  0.00 200:  0.00
 201:  0.00 202:  0.00 203:  0.00 204:  0.00 205:  0.00 206:  0.00 207:  0.00 208:  0.00
 209:  0.00 210:  0.00 211:  0.00 212:  0.00 213:  0.00 214:  0.00 215:  0.00 216:  0.00
 217:  0.00 218:  0.00 219:  0.00 220:  0.00 221:  0.00 222:  0.00 223:  0.00 224:  0.00
 225:  0.00 226:  0.00 227:  0.00 228:  0.00 229:  0.00 230:  0.00 231:  0.00 232:  0.00
 233:  0.00 234:  0.00 235:  0.00 236:  0.00 237:  0.00 238:  0.00 239:  0.00 240:  0.00
 241:  0.00 242:  0.00 243:  0.00 244:  0.00 245:  0.00 246:  0.00 247:  0.00 248:  0.00
 249:  0.00 250:  0.00 251:  0.00 252:  0.00 253:  0.00 254:  0.00 255:  0.00 256:  0.00
 257:  0.00 258:  0.00 259:  0.00 260:  0.00 261:  0.00 262:  0.00 263:  0.00 264:  0.00
 265:  0.00 266:  0.00 267:  0.00 268:  0.00 269:  0.00 270:  0.00 271:  0.00 272:  0.00
 273:  0.00 274:  0.00 275:  0.00 276:  0.00 277:  0.00 278:  0.00 279:  0.00 280:  0.00
 281:  0.00 282:  0.00 283:  0.00 284:  0.00 285:  0.00 286:  0.00 287:  0.00 288:  0.00
 289:  0.00 290:  0.00 291:  0.00 292:  0.00 293:  0.00 294:  0.00 295:  0.00 296:  0.00
 297:  0.00 298:  0.00 299:  0.00 300:  0.00 301:  0.00 302:  0.00 303:  0.00 304:  0.00
 305:  0.00 306:  0.00 307:  0.00 308:  0.00 309:  0.00
 output can be read by thermo (or use thermo option).
 writing <g98.out> molden fake output.
 recommended (thermochemical) frequency scaling factor: 1.0
                    ==================
                    thermo calculation
                    ==================
Nvib :  303 Nimag : 0  symmetry :   C1  rot number :  1  scale factor : 1.00 sthr :  50.
omega= 14.62     Gvib=    -2.164     Grot=    -1.421     Gused=    -1.426
omega= 16.93     Gvib=    -2.077     Grot=    -1.377     Gused=    -1.386
omega= 20.62     Gvib=    -1.960     Grot=    -1.319     Gused=    -1.337
omega= 23.69     Gvib=    -1.878     Grot=    -1.278     Gused=    -1.307
omega= 26.15     Gvib=    -1.819     Grot=    -1.249     Gused=    -1.288
omega= 27.75     Gvib=    -1.784     Grot=    -1.231     Gused=    -1.279
omega= 29.85     Gvib=    -1.741     Grot=    -1.209     Gused=    -1.269
omega= 32.54     Gvib=    -1.690     Grot=    -1.184     Gused=    -1.261
omega= 32.99     Gvib=    -1.682     Grot=    -1.180     Gused=    -1.260
omega= 35.36     Gvib=    -1.641     Grot=    -1.159     Gused=    -1.256
omega= 36.33     Gvib=    -1.625     Grot=    -1.151     Gused=    -1.254
omega= 39.12     Gvib=    -1.581     Grot=    -1.129     Gused=    -1.252
omega= 40.61     Gvib=    -1.559     Grot=    -1.118     Gused=    -1.252
omega= 42.10     Gvib=    -1.538     Grot=    -1.108     Gused=    -1.251
omega= 45.63     Gvib=    -1.490     Grot=    -1.084     Gused=    -1.250
omega= 46.81     Gvib=    -1.475     Grot=    -1.076     Gused=    -1.250
omega= 48.08     Gvib=    -1.459     Grot=    -1.068     Gused=    -1.249
omega= 48.78     Gvib=    -1.451     Grot=    -1.064     Gused=    -1.248
omega= 50.71     Gvib=    -1.428     Grot=    -1.052     Gused=    -1.246
omega= 53.41     Gvib=    -1.397     Grot=    -1.037     Gused=    -1.241
omega= 53.98     Gvib=    -1.391     Grot=    -1.034     Gused=    -1.240
omega= 54.98     Gvib=    -1.380     Grot=    -1.028     Gused=    -1.237
omega= 56.98     Gvib=    -1.359     Grot=    -1.018     Gused=    -1.232
omega= 58.67     Gvib=    -1.342     Grot=    -1.009     Gused=    -1.227
omega= 59.04     Gvib=    -1.338     Grot=    -1.007     Gused=    -1.226
omega= 61.99     Gvib=    -1.310     Grot=    -0.993     Gused=    -1.216
omega= 63.36     Gvib=    -1.297     Grot=    -0.986     Gused=    -1.210
omega= 65.33     Gvib=    -1.279     Grot=    -0.977     Gused=    -1.202
omega= 65.50     Gvib=    -1.277     Grot=    -0.977     Gused=    -1.201
omega= 66.49     Gvib=    -1.269     Grot=    -0.972     Gused=    -1.197
omega= 68.81     Gvib=    -1.248     Grot=    -0.962     Gused=    -1.186
omega= 70.82     Gvib=    -1.232     Grot=    -0.953     Gused=    -1.176
omega= 71.94     Gvib=    -1.222     Grot=    -0.949     Gused=    -1.171
omega= 75.29     Gvib=    -1.196     Grot=    -0.935     Gused=    -1.153
omega= 77.58     Gvib=    -1.178     Grot=    -0.926     Gused=    -1.141
omega= 79.36     Gvib=    -1.165     Grot=    -0.920     Gused=    -1.131
omega= 80.73     Gvib=    -1.155     Grot=    -0.915     Gused=    -1.124
omega= 81.96     Gvib=    -1.146     Grot=    -0.910     Gused=    -1.117
omega= 84.59     Gvib=    -1.128     Grot=    -0.901     Gused=    -1.103
omega= 85.99     Gvib=    -1.118     Grot=    -0.896     Gused=    -1.095
omega= 87.57     Gvib=    -1.107     Grot=    -0.891     Gused=    -1.086
omega= 90.60     Gvib=    -1.087     Grot=    -0.880     Gused=    -1.070
omega= 92.50     Gvib=    -1.075     Grot=    -0.874     Gused=    -1.060
omega= 93.44     Gvib=    -1.069     Grot=    -0.871     Gused=    -1.054
omega= 96.17     Gvib=    -1.053     Grot=    -0.863     Gused=    -1.040
omega= 98.64     Gvib=    -1.038     Grot=    -0.855     Gused=    -1.027
omega=101.71     Gvib=    -1.020     Grot=    -0.846     Gused=    -1.010
omega=103.04     Gvib=    -1.013     Grot=    -0.842     Gused=    -1.004
omega=105.98     Gvib=    -0.996     Grot=    -0.834     Gused=    -0.989
omega=106.29     Gvib=    -0.995     Grot=    -0.833     Gused=    -0.987
omega=109.61     Gvib=    -0.977     Grot=    -0.824     Gused=    -0.970
omega=111.16     Gvib=    -0.969     Grot=    -0.820     Gused=    -0.963
omega=112.67     Gvib=    -0.961     Grot=    -0.816     Gused=    -0.955
omega=115.60     Gvib=    -0.946     Grot=    -0.808     Gused=    -0.941
omega=116.72     Gvib=    -0.940     Grot=    -0.805     Gused=    -0.936
omega=119.97     Gvib=    -0.925     Grot=    -0.797     Gused=    -0.921
omega=120.40     Gvib=    -0.923     Grot=    -0.796     Gused=    -0.919
omega=123.30     Gvib=    -0.909     Grot=    -0.789     Gused=    -0.906
omega=125.36     Gvib=    -0.899     Grot=    -0.784     Gused=    -0.896
omega=127.94     Gvib=    -0.888     Grot=    -0.778     Gused=    -0.885
omega=131.27     Gvib=    -0.873     Grot=    -0.771     Gused=    -0.871
omega=132.87     Gvib=    -0.866     Grot=    -0.767     Gused=    -0.864
omega=133.74     Gvib=    -0.862     Grot=    -0.765     Gused=    -0.860
omega=133.92     Gvib=    -0.861     Grot=    -0.765     Gused=    -0.860
omega=138.51     Gvib=    -0.842     Grot=    -0.755     Gused=    -0.841
omega=139.36     Gvib=    -0.839     Grot=    -0.753     Gused=    -0.837
omega=139.90     Gvib=    -0.836     Grot=    -0.752     Gused=    -0.835
omega=142.07     Gvib=    -0.828     Grot=    -0.747     Gused=    -0.826
omega=146.98     Gvib=    -0.808     Grot=    -0.737     Gused=    -0.807
omega=147.98     Gvib=    -0.804     Grot=    -0.735     Gused=    -0.804
omega=149.61     Gvib=    -0.798     Grot=    -0.732     Gused=    -0.797
omega=153.48     Gvib=    -0.784     Grot=    -0.724     Gused=    -0.783
omega=155.00     Gvib=    -0.778     Grot=    -0.721     Gused=    -0.778
omega=157.51     Gvib=    -0.769     Grot=    -0.717     Gused=    -0.769
omega=158.96     Gvib=    -0.764     Grot=    -0.714     Gused=    -0.763
omega=161.20     Gvib=    -0.756     Grot=    -0.710     Gused=    -0.756
omega=163.38     Gvib=    -0.748     Grot=    -0.706     Gused=    -0.748
omega=165.29     Gvib=    -0.742     Grot=    -0.702     Gused=    -0.742
omega=171.06     Gvib=    -0.723     Grot=    -0.692     Gused=    -0.722
omega=175.39     Gvib=    -0.709     Grot=    -0.685     Gused=    -0.709
omega=176.90     Gvib=    -0.704     Grot=    -0.682     Gused=    -0.704
omega=180.28     Gvib=    -0.693     Grot=    -0.677     Gused=    -0.693
omega=182.38     Gvib=    -0.687     Grot=    -0.673     Gused=    -0.687
omega=184.99     Gvib=    -0.679     Grot=    -0.669     Gused=    -0.679
omega=187.04     Gvib=    -0.673     Grot=    -0.666     Gused=    -0.673
omega=188.48     Gvib=    -0.669     Grot=    -0.663     Gused=    -0.669
omega=194.32     Gvib=    -0.652     Grot=    -0.654     Gused=    -0.652
omega=200.00     Gvib=    -0.636     Grot=    -0.646     Gused=    -0.636
omega=202.01     Gvib=    -0.631     Grot=    -0.643     Gused=    -0.631
omega=203.30     Gvib=    -0.627     Grot=    -0.641     Gused=    -0.627
omega=206.64     Gvib=    -0.618     Grot=    -0.636     Gused=    -0.618
omega=213.04     Gvib=    -0.602     Grot=    -0.627     Gused=    -0.602
omega=214.72     Gvib=    -0.597     Grot=    -0.625     Gused=    -0.597
omega=221.30     Gvib=    -0.581     Grot=    -0.616     Gused=    -0.581
omega=226.70     Gvib=    -0.568     Grot=    -0.609     Gused=    -0.568
omega=227.23     Gvib=    -0.567     Grot=    -0.608     Gused=    -0.567
omega=243.89     Gvib=    -0.529     Grot=    -0.587     Gused=    -0.529
omega=246.32     Gvib=    -0.524     Grot=    -0.584     Gused=    -0.524
omega=251.35     Gvib=    -0.513     Grot=    -0.578     Gused=    -0.513
omega=261.98     Gvib=    -0.492     Grot=    -0.566     Gused=    -0.492
omega=263.37     Gvib=    -0.489     Grot=    -0.564     Gused=    -0.489
omega=265.83     Gvib=    -0.484     Grot=    -0.562     Gused=    -0.484
omega=266.50     Gvib=    -0.483     Grot=    -0.561     Gused=    -0.483
omega=270.47     Gvib=    -0.475     Grot=    -0.556     Gused=    -0.475
omega=271.44     Gvib=    -0.473     Grot=    -0.555     Gused=    -0.473
omega=277.87     Gvib=    -0.461     Grot=    -0.548     Gused=    -0.461
omega=283.65     Gvib=    -0.451     Grot=    -0.542     Gused=    -0.451
omega=284.85     Gvib=    -0.449     Grot=    -0.541     Gused=    -0.449
omega=286.74     Gvib=    -0.445     Grot=    -0.539     Gused=    -0.445
omega=290.84     Gvib=    -0.438     Grot=    -0.535     Gused=    -0.438
 
   temp. (K)  partition function   enthalpy   heat capacity  entropy
                                   cal/mol     cal/K/mol   cal/K/mol   J/K/mol
 298.15  VIB  0.862E+48            52754.958    265.555    364.390
         ROT  0.111E+09              888.752      2.981     39.788
         INT  0.954E+56            53643.711    268.536    404.178
         TR   0.300E+29             1481.254      4.968     46.519
         TOT                       55124.9647   273.5043   450.6970  1885.7092
                     Eh         kcal/mol          kJ/mol 
ZPVE            0.765387         480.287         2009.52    
H(0)-H(T)+PV    0.878472E-01     55.1250         230.642    
H(T)            0.853234         535.412         2240.16    
T*S             0.214141         134.375         562.224    
G(T)            0.639093         401.037         1677.93    
   -152.27442298  <=== TOTAL FREE ENERGY in Eh incl. el.,ZPVE,RRHO,solv. parts
 
 normal mode %tage of torsion character
   1:  0.00   2:  0.00   3:  0.00   4:  0.00   5:  0.00   6:  0.00   7:  0.49   8:  0.35
   9:  0.38  10:  0.32  11:  0.43  12:  0.73  13:  0.38  14:  0.35  15:  0.58  16:  0.39
  17:  0.53  18:  0.55  19:  0.50  20:  0.62  21:  0.66  22:  0.46  23:  0.23  24:  0.40
  25:  0.63  26:  0.58  27:  0.38  28:  0.43  29:  0.78  30:  0.71  31:  0.46  32:  0.44
  33:  0.79  34:  0.67  35:  0.48  36:  0.73  37:  0.73  38:  0.67  39:  0.58  40:  0.71
  41:  0.61  42:  0.48  43:  0.80  44:  0.54  45:  0.81  46:  0.62  47:  0.92  48:  0.84
  49:  0.38  50:  0.81  51:  0.53  52:  0.83  53:  0.79  54:  0.74  55:  0.57  56:  0.39
  57:  0.69  58:  0.34  59:  0.52  60:  0.59  61:  0.33  62:  0.61  63:  0.60  64:  0.59
  65:  0.37  66:  0.69  67:  0.45  68:  0.62  69:  0.75  70:  0.52  71:  0.78  72:  0.39
  73:  0.72  74:  0.56  75:  0.55  76:  0.62  77:  0.59  78:  0.55  79:  0.67  80:  0.75
  81:  0.38  82:  0.61  83:  0.83  84:  0.49  85:  0.95  86:  0.74  87:  0.42  88:  0.37
  89:  0.52  90:  0.23  91:  0.86  92:  0.28  93:  0.74  94:  0.53  95:  0.36  96:  0.47
  97:  0.27  98:  0.52  99:  0.22 100:  0.32 101:  0.32 102:  0.28 103:  0.75 104:  0.76
 105:  0.76 106:  0.80 107:  0.40 108:  0.21 109:  0.67 110:  0.79 111:  0.70 112:  0.29
 113:  0.48 114:  0.24 115:  0.30 116:  0.32 117:  0.73 118:  0.58 119:  0.58 120:  0.28
 121:  0.40 122:  0.37 123:  0.37 124:  0.64 125:  0.87 126:  0.43 127:  0.51 128:  0.32
 129:  0.86 130:  0.26 131:  0.38 132:  0.54 133:  0.78 134:  0.89 135:  0.32 136:  0.45
 137:  0.62 138:  0.23 139:  0.52 140:  0.86 141:  0.57 142:  0.58 143:  0.60 144:  0.56
 145:  0.97 146:  0.38 147:  0.45 148:  0.37 149:  0.35 150:  0.31 151:  0.32 152:  0.32
 153:  0.31 154:  0.46 155:  0.28 156:  0.36 157:  0.89 158:  0.19 159:  0.20 160:  0.25
 161:  0.80 162:  0.37 163:  0.29 164:  0.31 165:  0.34 166:  0.13 167:  0.20 168:  0.53
 169:  0.12 170:  0.13 171:  0.37 172:  0.91 173:  0.24 174:  0.27 175:  0.28 176:  0.75
 177:  0.29 178:  0.51 179:  0.19 180:  0.16 181:  0.35 182:  0.14 183:  0.20 184:  0.25
 185:  0.26 186:  0.35 187:  0.92 188:  0.17 189:  0.17 190:  0.18 191:  0.38 192:  0.48
 193:  0.28 194:  0.30 195:  0.25 196:  0.27 197:  0.30 198:  0.37 199:  0.09 200:  0.13
 201:  0.04 202:  0.10 203:  0.17 204:  0.54 205:  0.94 206:  0.08 207:  0.18 208:  0.11
 209:  0.09 210:  0.11 211:  0.82 212:  0.15 213:  0.12 214:  0.77 215:  0.12 216:  0.09
 217:  0.98 218:  0.22 219:  0.29 220:  0.22 221:  0.00 222:  0.00 223:  0.00 224:  0.00
 225:  0.00 226:  0.62 227:  0.66 228:  0.65 229:  0.67 230:  0.58 231:  0.68 232:  0.57
 233:  0.68 234:  0.65 235:  0.64 236:  0.65 237:  0.74 238:  0.67 239:  0.81 240:  0.64
 241:  0.86 242:  0.71 243:  0.79 244:  0.83 245:  0.69 246:  0.88 247:  0.91 248:  0.89
 249:  0.87 250:  0.85 251:  0.98 252:  0.45 253:  0.72 254:  0.12 255:  0.12 256:  0.12
 257:  0.17 258:  0.18 259:  0.09 260:  0.06 261:  0.10 262:  0.10 263:  0.14 264:  0.22
 265:  0.17 266:  0.16 267:  0.14 268:  0.18 269:  0.08 270:  0.09 271:  0.09 272:  0.16
 273:  0.03 274:  0.05 275:  0.05 276:  0.11 277:  0.02 278:  0.04 279:  0.04 280:  0.02
 281:  0.01 282:  0.05 283:  0.06 284:  0.06 285:  0.02 286:  0.03 287:  0.04 288:  0.04
 289:  0.02 290:  0.04 291:  0.02 292:  0.03 293:  0.04 294:  0.01 295:  0.01 296:  0.02
 297:  0.03 298:  0.03 299:  0.06 300:  0.05 301:  0.09 302:  0.09 303:  0.13 304:  0.12
 305:  0.67 306:  0.04 307:  0.57 308:  0.00 309:  0.01
 recommended # of modes for mode following         132
 
 Pipek-Mezey localization of normal modes
 number of localized modes          125
 frequency thrshold           500.000000000000     
 number of groups                    51
 atom-group assingment :   
  1  2  3  4  5  6  7  8  9 10 11 12 13 14 15 16 17 18 19 20 21 20 20 20 22 22 22 23 24 23
 25 25 25 26 27 28 29 29 29 30 30 30 31 31 31 32 32 32 32 33 34 35 35 35 36 36 37 38 39 38
 40 40 40 40 41 42 41 41 41 41 41 41 41 41 41 43 43 43 43 44 45 44 44 44 44 44 44 44 44 44
 46 46 46 46 47 47 47 48 49 48 50 50 51
 pop matrix done.
 initialization of trafo matrix to unity

 converged in     45 iterations, threshold :   0.99887648D-06
eig.   :       -0.00    -0.00    -0.00     0.00     0.00     0.00
eig.   :       56.13    60.37    66.52    73.61    81.81    84.29
eig.   :       87.57    87.85    89.46    91.71    93.75    95.74
eig.   :       96.88    97.08   101.05   102.15   102.93   104.49
eig.   :      105.89   106.46   106.86   106.96   107.73   109.24
eig.   :      109.67   109.67   113.00   113.23   113.27   113.37
eig.   :      113.52   114.70   115.25   116.19   116.28   117.36
eig.   :      121.17   122.73   123.45   123.46   123.78   124.13
eig.   :      125.11   125.90   127.50   129.97   133.28   134.53
eig.   :      136.82   136.93   136.94   137.09   137.95   138.53
eig.   :      139.69   141.20   141.23   141.28   142.74   143.28
eig.   :      144.49   145.33   145.35   147.38   147.40   154.51
eig.   :      155.44   156.73   157.00   157.58   157.71   159.01
eig.   :      159.03   160.44   162.07   165.56   165.81   166.55
eig.   :      168.92   169.68   170.07   171.64   173.38   175.93
eig.   :      176.63   178.39   179.47   181.55   185.36   185.76
eig.   :      187.95   189.21   189.79   190.08   191.32   192.67
eig.   :      193.18   194.12   194.60   197.00   197.32   197.77
eig.   :      201.40   209.55   212.63   214.25   214.87   217.90
eig.   :      218.43   222.41   224.45   234.06   239.12   253.46
eig.   :      261.59   267.87   280.69   281.71   322.11   381.29
eig.   :      428.20   437.39   439.02   440.34   468.70   517.39
eig.   :      531.65   576.21   606.70   646.47   687.69   694.24
eig.   :      712.68   766.54   773.51   776.00   777.60   779.15
eig.   :      789.28   857.26   857.73   859.04   863.20   863.68
eig.   :      882.28   885.02   885.49   890.01   891.15   980.42
eig.   :      985.61   986.41   988.48   992.16   993.88   994.31
eig.   :      996.19   998.52   999.03  1046.78  1047.99  1048.38
eig.   :     1049.75  1051.43  1098.88  1102.89  1119.06  1123.40
eig.   :     1125.57  1128.42  1128.67  1129.74  1130.44  1133.71
eig.   :     1138.67  1140.28  1145.26  1149.47  1153.54  1179.41
eig.   :     1186.67  1211.46  1211.52  1211.79  1225.29  1233.40
eig.   :     1241.38  1242.25  1247.42  1260.33  1262.31  1268.13
eig.   :     1276.24  1276.52  1282.62  1287.58  1301.46  1312.52
eig.   :     1334.98  1338.98  1340.92  1344.23  1347.12  1350.15
eig.   :     1353.02  1354.37  1355.14  1355.68  1356.16  1359.22
eig.   :     1369.54  1376.97  1385.13  1394.42  1408.69  1409.53
eig.   :     1412.16  1412.39  1415.77  1463.81  1465.00  1467.34
eig.   :     1468.67  1471.20  1474.32  1474.98  1475.89  1479.29
eig.   :     1480.54  1482.75  1487.17  1489.15  1491.11  1492.80
eig.   :     1497.35  1499.03  1499.22  1500.12  1505.29  1506.47
eig.   :     1506.90  1507.28  1509.52  1515.01  1525.89  1559.48
eig.   :     1579.43  2868.42  2870.03  2874.38  2904.46  2917.42
eig.   :     2919.24  2925.74  2938.74  2944.21  2949.06  2954.09
eig.   :     2955.01  2959.41  2962.27  2963.77  2969.93  2971.12
eig.   :     2971.52  2972.79  2974.90  2975.12  2975.28  2976.83
eig.   :     2977.90  2978.02  2986.04  2986.96  2987.84  3001.71
eig.   :     3002.14  3008.38  3010.40  3014.14  3017.36  3021.74
eig.   :     3022.81  3028.81  3029.13  3031.48  3032.26  3037.77
eig.   :     3042.05  3042.54  3053.45  3079.36  3083.10  3086.07
eig.   :     3144.76  3149.31  3256.65  3315.17  3375.10  3379.03
eig.   :     3497.92  3551.62  3627.39
written to xtb_localmodes and g98l.out
 
 normal mode %tage of torsion character
   1:  0.00   2:  0.00   3:  0.00   4:  0.00   5:  0.00   6:  0.00   7:  0.06   8:  0.41
   9:  0.40  10:  0.21  11:  0.36  12:  0.28  13:  0.05  14:  0.42  15:  0.42  16:  0.53
  17:  0.46  18:  0.23  19:  0.03  20:  0.37  21:  0.41  22:  0.37  23:  0.38  24:  0.30
  25:  0.28  26:  0.03  27:  0.02  28:  0.06  29:  0.38  30:  0.04  31:  0.26  32:  0.47
  33:  0.01  34:  0.07  35:  0.72  36:  0.36  37:  0.18  38:  0.48  39:  0.46  40:  0.41
  41:  0.83  42:  0.64  43:  0.73  44:  0.52  45:  0.25  46:  0.17  47:  0.10  48:  0.09
  49:  0.96  50:  0.16  51:  0.63  52:  0.35  53:  0.49  54:  0.21  55:  0.49  56:  0.98
  57:  0.09  58:  0.21  59:  0.46  60:  0.60  61:  0.13  62:  0.42  63:  0.26  64:  0.23
  65:  0.83  66:  0.21  67:  0.25  68:  0.26  69:  0.44  70:  0.42  71:  0.26  72:  0.44
  73:  0.13  74:  0.17  75:  0.08  76:  0.60  77:  0.04  78:  0.20  79:  0.24  80:  0.08
  81:  0.46  82:  0.14  83:  0.57  84:  0.67  85:  0.13  86:  0.39  87:  0.19  88:  0.70
  89:  0.40  90:  0.55  91:  0.26  92:  0.57  93:  0.57  94:  0.54  95:  0.37  96:  0.77
  97:  0.87  98:  0.59  99:  0.32 100:  0.25 101:  0.23 102:  0.58 103:  0.48 104:  0.26
 105:  0.70 106:  0.26 107:  0.86 108:  0.96 109:  0.52 110:  0.25 111:  0.31 112:  0.59
 113:  0.67 114:  0.58 115:  0.78 116:  0.65 117:  0.44 118:  0.26 119:  0.45 120:  0.57
 121:  0.51 122:  0.50 123:  0.15 124:  0.33 125:  0.38 126:  0.85 127:  0.75 128:  0.49
 129:  0.33 130:  0.62 131:  0.74 132:  0.54 133:  0.78 134:  0.89 135:  0.32 136:  0.45
 137:  0.62 138:  0.23 139:  0.52 140:  0.86 141:  0.57 142:  0.58 143:  0.60 144:  0.56
 145:  0.97 146:  0.38 147:  0.45 148:  0.37 149:  0.35 150:  0.31 151:  0.32 152:  0.32
 153:  0.31 154:  0.46 155:  0.28 156:  0.36 157:  0.89 158:  0.19 159:  0.20 160:  0.25
 161:  0.80 162:  0.37 163:  0.29 164:  0.31 165:  0.34 166:  0.13 167:  0.20 168:  0.53
 169:  0.12 170:  0.13 171:  0.37 172:  0.91 173:  0.24 174:  0.27 175:  0.28 176:  0.75
 177:  0.29 178:  0.51 179:  0.19 180:  0.16 181:  0.35 182:  0.14 183:  0.20 184:  0.25
 185:  0.26 186:  0.35 187:  0.92 188:  0.17 189:  0.17 190:  0.18 191:  0.38 192:  0.48
 193:  0.28 194:  0.30 195:  0.25 196:  0.27 197:  0.30 198:  0.37 199:  0.09 200:  0.13
 201:  0.04 202:  0.10 203:  0.17 204:  0.54 205:  0.94 206:  0.08 207:  0.18 208:  0.11
 209:  0.09 210:  0.11 211:  0.82 212:  0.15 213:  0.12 214:  0.77 215:  0.12 216:  0.09
 217:  0.98 218:  0.22 219:  0.29 220:  0.22 221:  0.00 222:  0.00 223:  0.00 224:  0.00
 225:  0.00 226:  0.62 227:  0.66 228:  0.65 229:  0.67 230:  0.58 231:  0.68 232:  0.57
 233:  0.68 234:  0.65 235:  0.64 236:  0.65 237:  0.74 238:  0.67 239:  0.81 240:  0.64
 241:  0.86 242:  0.71 243:  0.79 244:  0.83 245:  0.69 246:  0.88 247:  0.91 248:  0.89
 249:  0.87 250:  0.85 251:  0.98 252:  0.45 253:  0.72 254:  0.12 255:  0.12 256:  0.12
 257:  0.17 258:  0.18 259:  0.09 260:  0.06 261:  0.10 262:  0.10 263:  0.14 264:  0.22
 265:  0.17 266:  0.16 267:  0.14 268:  0.18 269:  0.08 270:  0.09 271:  0.09 272:  0.16
 273:  0.03 274:  0.05 275:  0.05 276:  0.11 277:  0.02 278:  0.04 279:  0.04 280:  0.02
 281:  0.01 282:  0.05 283:  0.06 284:  0.06 285:  0.02 286:  0.03 287:  0.04 288:  0.04
 289:  0.02 290:  0.04 291:  0.02 292:  0.03 293:  0.04 294:  0.01 295:  0.01 296:  0.02
 297:  0.03 298:  0.03 299:  0.06 300:  0.05 301:  0.09 302:  0.09 303:  0.13 304:  0.12
 305:  0.67 306:  0.04 307:  0.57 308:  0.00 309:  0.01
 recommended # of modes for mode following         138

------------------------------------------------------------------------
 * finished run on 2020/06/02 at 14:33:55.098     
------------------------------------------------------------------------
 total:
 * wall-time:     0 d,  0 h,  4 min,  2.125 sec
 *  cpu-time:     0 d,  0 h,  4 min,  1.685 sec
 * ratio c/w:     0.998 speedup
 SCF:
 * wall-time:     0 d,  0 h,  0 min,  2.784 sec
 *  cpu-time:     0 d,  0 h,  0 min,  2.760 sec
 * ratio c/w:     0.991 speedup
 ANC optimizer:
 * wall-time:     0 d,  0 h,  0 min,  2.797 sec
 *  cpu-time:     0 d,  0 h,  0 min,  2.772 sec
 * ratio c/w:     0.991 speedup
 numerical hessian:
 * wall-time:     0 d,  0 h,  3 min, 56.513 sec
 *  cpu-time:     0 d,  0 h,  3 min, 56.126 sec
 * ratio c/w:     0.998 speedup

normal termination of xtb
