# Supplementary material for: Heterogeneous Nucleation of Butanol on NaCl: A Computational Study of Temperature, Humidity, Seed Charge, and Seed Size Effects
Source: J Phys Chem A. 2021 Mar 31;125(14):3025–36. doi: 10.1021/acs.jpca.0c10972 (PMC8054243; doi:10.1021/acs.jpca.0c10972)
Supplement: Supplementary file 2 — jp0c10972_si_002.zip [file jp0c10972_si_002.zip › ALL CLUSTERS/low_level_calc/negative seed/1Seed5BuOH3W.xyz]

   103
       -152.91351621  Gyration_radius:  4.76021121323
 Na          3.73837045786137    1.19071383655484    1.93964120078435
Na         -1.79541216525440    0.40134532313954   -0.62911372309106
Na         -0.28229127943923    3.24000924676051    0.11170292999601
Na          1.53533832604017    0.13971317084506   -0.71841661048653
Na          1.05890268730881   -0.26268555916405    2.84679005254020
Na          1.99676162063552   -2.82502132065111    1.01565493345370
Na         -2.10160553541755   -1.18894248777902    2.49042230928636
Na          0.35441244689744    3.20220996512482    3.43158035873990
Na         -1.97761824490138   -2.72806429883061   -0.21529353318943
Cl          2.25082103029813    3.03158594432938    5.02015767981193
Cl         -0.07793458782270    1.72189218975642   -1.90183182271897
Cl          1.32933035479706   -4.31502761394161   -0.82612080329689
Cl         -0.47030685246120    4.95112278051459    1.84192350603784
Cl         -1.14860912485753    0.91304388583090    3.52572078267934
Cl          1.43548109615223    1.84192889910491    1.29099932492900
Cl         -3.63540968336239   -0.98626646553955    0.48455486991202
Cl          3.48513396063251   -0.88390519748421    0.64416732974118
Cl         -0.16168094997541   -1.21312139824372    0.70816604549631
Cl          1.34527269289539   -2.83839009030528    3.45991808667286
O          -2.18325951484920   -3.29626507106709    1.95437260370008
H          -1.46087808051681   -3.96503359854892    2.01661430670744
C          -3.21760667237774   -3.78727724426750    2.78631114229961
H          -3.53889161670565   -4.78444098915816    2.45195397392440
H          -4.07202798224680   -3.11599109287412    2.68035969409322
C          -2.79046250269739   -3.88012712466855    4.24931085728900
H          -3.61800986369765   -4.29511039312606    4.83064036161569
H          -1.94927986296400   -4.57388868612559    4.31592795171769
C          -2.36196991829913   -2.54739103847406    4.85644071704989
H          -1.51626867875223   -2.14698473742471    4.29746998872218
H          -1.99263489589538   -2.73601942352645    5.86613707302343
C          -3.48480449064219   -1.52482659107266    4.93784001770057
H          -4.28629823811174   -1.89549487741891    5.57487140850331
H          -3.11434298523490   -0.59838429660203    5.36595770189848
H          -3.90946279308775   -1.30063267818569    3.96186299826909
O          -1.59892386071816   -1.53135974202866   -1.96018362164992
H          -0.72046813153490   -1.41564894952023   -2.35682573702394
C          -2.46991811846246   -1.93043106766833   -3.00543468787813
H          -3.42297726634257   -2.18001188632931   -2.53658901708047
H          -2.09043002992361   -2.82955726839757   -3.50201160808432
C          -2.70266740256526   -0.82081886762162   -4.02889218837454
H          -3.44447935655436   -1.16341011028235   -4.75296865510620
H          -3.11417798667231    0.04421391498677   -3.50475913686526
C          -1.43388547715799   -0.38562278719821   -4.76124041444725
H          -0.69987111702679   -0.03423600888696   -4.03714720848764
H          -1.68153936207736    0.46439651807503   -5.40018502478865
C          -0.82440242140717   -1.48615963097578   -5.62191379631712
H          -1.55361689828084   -1.85963174035375   -6.33923447191830
H           0.03040067532983   -1.10063111735278   -6.17327650027855
H          -0.48247443981633   -2.32215404702830   -5.01753653452641
O          -2.01134651882810    1.95681401436750    0.75839825223634
H          -1.80344458574739    1.65975375603674    1.66915566467288
C          -3.21852521485270    2.70067437879212    0.89205772890173
H          -3.13488108728214    3.40125699727303    1.73107867481828
H          -4.05780321983489    2.02324950080149    1.08562402942480
C          -3.48778341761422    3.51528942473189   -0.36298123177096
H          -4.33557306454045    4.17343349495208   -0.16256547177273
H          -2.61696223791031    4.14855838972753   -0.55117995904492
C          -3.78318779782555    2.68913778783183   -1.61154940214331
H          -2.94981982151411    2.01507546624881   -1.81230843229741
H          -3.86073848580012    3.37304133009038   -2.45971559521636
C          -5.06775964663745    1.87979386360078   -1.50826374859790
H          -5.90486053262513    2.52424322606302   -1.24750797427152
H          -5.28832237232807    1.40081990557094   -2.45935400868832
H          -4.98173008475778    1.10399405659030   -0.75684145927496
O           1.28688418376257   -1.47228306227899   -2.10333465646714
H           1.17847262481909   -2.36237774146901   -1.71643359607885
C           2.24648142499289   -1.62216174914511   -3.13391468253650
H           1.84528903522076   -2.28105655718064   -3.91750644737294
H           3.15454903816938   -2.09033794247987   -2.74142760834850
C           2.57847600128151   -0.27118348606686   -3.75025611405002
H           3.06579628849660   -0.44279709302043   -4.71215266821669
H           1.64185207081275    0.25407953408989   -3.93464662832712
C           3.47440092792823    0.61820570822247   -2.89418788875982
H           3.02080737900628    0.76300650291851   -1.91414438412087
H           3.53160807464554    1.59659940290482   -3.37357060165269
C           4.88125909296632    0.06875377420492   -2.71185943666524
H           5.33575662135864   -0.15157706171737   -3.67651715089114
H           5.50190447116032    0.79617221426948   -2.19428853019291
H           4.86980392907004   -0.83945938150107   -2.11733912627218
O           4.47895754526599    2.76806735227233    2.95700830957246
H           3.89320392551560    2.88618806250301    3.73785228200389
C           4.53537681708059    4.03345839813514    2.33761389706589
H           5.00386907506557    4.75727192749324    3.01980789000289
H           3.52539686666873    4.39697999480880    2.11571013841557
C           5.36380924464896    3.95593350819782    1.06226785455890
H           5.64431985444784    4.96948556720418    0.76886951506912
H           6.27667659318565    3.40521989380141    1.30118593049163
C           4.65960866290051    3.27654276428646   -0.10947104337323
H           4.27790660867781    2.30638151196629    0.20951475981855
H           5.39772180786281    3.09392784503064   -0.89405230826570
C           3.52322176075494    4.10661859326140   -0.68957451329022
H           3.89770217919345    5.06261743575068   -1.05130846739650
H           3.05956540540919    3.58022862076489   -1.52040145869438
H           2.75585483562374    4.30278789829955    0.05454260893444
O          -0.20774132589918   -5.13488737931480    1.94281143295046
H           0.29876580167024   -5.03414912345367    1.12618481174313
H           0.31383030287836   -4.65644214171808    2.60867785948909
O           3.01096712819911    0.32433446541079    3.89025846272637
H           2.80434518142894    1.14990215110031    4.39044063300389
H           3.34184506067901   -0.27501162196532    4.56893388592510
O          -1.68717023680806   -4.70014386260428   -0.72596786276841
H          -1.70405752940346   -5.42279018731978   -0.09270973992369
H          -0.74790564151792   -4.67445046552780   -0.98915751573751
