# Supplementary material for: Heterogeneous Nucleation of Butanol on NaCl: A Computational Study of Temperature, Humidity, Seed Charge, and Seed Size Effects
Source: J Phys Chem A. 2021 Mar 31;125(14):3025–36. doi: 10.1021/acs.jpca.0c10972 (PMC8054243; doi:10.1021/acs.jpca.0c10972)
Supplement: Supplementary file 2 — jp0c10972_si_002.zip [file jp0c10972_si_002.zip › ALL CLUSTERS/low_level_calc/negative seed/1Seed5BuOH4W.log]

      -----------------------------------------------------------      
     |                   =====================                   |     
     |                           x T B                           |     
     |                   =====================                   |     
     |                         S. Grimme                         |     
     |          Mulliken Center for Theoretical Chemistry        |     
     |                    University of Bonn                     |     
     |                 Version 6.0.1 (SAW181210)                 |     
      -----------------------------------------------------------      

   This program is distributed in the hope that it will be useful,
   but WITHOUT ANY WARRANTY; without even the implied warranty of
   MERCHANTABILITY or FITNESS FOR A PARTICULAR PURPOSE.
   
   FOR NON-COMMERCIAL, ACADEMIA USE ONLY.
   
   Cite this work as:
   S. Grimme, C. Bannwarth, P. Shushkov, J. Comput. Theory Chem., 2017,
   13, 1989-2009.
   C. Bannwarth, S. Ehlert and S. Grimme., ChemRxiv, 2018, preprint.
   http://doi.org/10.26434/chemrxiv.7246238.v1
   
   for sTDA-xTB:
   S. Grimme and C. Bannwarth, J. Chem. Phys., 2016, 145, 054103.
   
   in the mass-spec context:
   V. Asgeirsson, C. Bauer and S. Grimme, Chem. Sci., 2017, 8, 4879.
   
   if GBSA is used:
   P. Shushkov, F. März and S. Grimme, unpublished.
   
   for ANC optimizer:
   S. Grimme, unpublished.
   Rational Function algorithm used in ANCopt:
   F. Eckert, P. Pulay, H.-J. Werner, J. Comput. Chem., 1997, 18, 1473.
   
   with help from (in alphabetical order)
   C. Bannwarth, F. Bohle, G. Brandenburg, E. Caldeweyher, M. Checinski,
   S. Dohm, S. Ehlert, S. Ehrlich, F. März, H. Neugebauer, J. Pisarek,
   P. Pracht, P. Shushkov, and S. Spicher.
   
 * started run on 2020/06/02 at 14:30:51.347     
========================================================================
 # omp threads = 1
========================================================================
number of atoms            : 106
number of electrons        : 272
charge                     : -1
spin                       : .0
first test random number   : .8553

########################################################################
# WARNING! Please study the warnings concerning your input carefully
#  - the use of '-ohess' is discouraged, please use '--ohess' next time
########################################################################

           ------------------------------------------------- 
          |                 G F N 2 - x T B                 |
          | Geometry, Frequencies, Noncovalent interactions |
          |            JCTC 2018 parametrisation            |
           ------------------------------------------------- 
      method parameters     
 k(s)        :  1.8500
 k(p)        :  2.2300
 k(d)        :  2.2300
 k(f)        :  2.0000
 kEN (H0ij)  : -2.0000
 D4 a1       :  0.5200
 D4 a2       :  5.0000
 D4 s6       :  1.0000
 D4 s8       :  2.7000
 D4 s9       :  5.0000
 alphaj      :  2.0000


            Z     q(EN)     CN     RAES       Cart. coordinates
     1  Na  1.0    0.50    5.63    5.00     0.87398     4.71768    -3.89156
     2  Na  1.0    0.40    7.22    5.00    -4.15406    -3.08765    -2.13680
     3  Na  1.0    0.33   11.33    5.00     2.80007    -2.95547    -3.33674
     4  Na  1.0    0.47    5.31    5.00     7.70246    -5.89556    -5.69675
     5  Na  1.0    0.45   10.47    5.00    -0.35050    -0.01376     1.44815
     6  Na  1.0    0.42    6.79    5.00     3.18112    -5.32577     2.43291
     7  Na  1.0    0.47    6.87    5.00     9.11689    -3.43341     0.23186
     8  Na  1.0    0.42    5.98    5.00    -4.96386     2.64869    -5.40008
     9  Na  1.0    0.37   10.39    5.00    -1.43063    -2.37408    -7.59678
    10  Cl  7.0   -0.24    1.51    2.65     5.30364     4.35820    -2.73024
    11  Cl  7.0   -0.11    3.81    5.00     5.56708    -6.45472    -1.40783
    12  Cl  7.0   -0.25    1.56    2.68    -6.23002     4.84089    -1.25714
    13  Cl  7.0   -0.20    1.97    3.21    11.69887    -4.28516    -3.72624
    14  Cl  7.0   -0.21    1.97    3.22    -2.12035     5.86331    -7.23653
    15  Cl  7.0    0.02    5.76    5.00    -0.83457     0.21289    -3.57278
    16  Cl  7.0   -0.10    3.53    4.99    -0.91883    -5.20543     0.33793
    17  Cl  7.0   -0.14    2.90    4.86    -6.01018    -2.00300    -6.34895
    18  Cl  7.0   -0.18    1.94    3.15     6.66334    -3.38941     4.97661
    19  Cl  7.0   -0.26    1.55    2.67     4.67588    -7.02876    -9.01072
    20  O   6.0   -0.25    3.51    4.29     1.09183    -1.32512     4.89328
    21  H   1.0    0.04    1.55    1.65     2.90180    -1.37579     5.20500
    22  C   4.0   -0.05    4.53    4.58    -0.01819    -2.59086     6.97433
    23  H   1.0    0.02    1.01    1.43     0.34235    -1.54473     8.73000
    24  H   1.0   -0.02    1.13    1.45     0.80519    -4.48587     7.18122
    25  C   4.0   -0.07    4.36    4.31    -2.84768    -2.84370     6.56304
    26  H   1.0    0.03    1.06    1.44    -3.70554    -0.97320     6.56806
    27  H   1.0   -0.00    1.13    1.45    -3.15508    -3.73148     4.73501
    28  C   4.0   -0.08    4.10    3.80    -4.09501    -4.45495     8.59888
    29  H   1.0    0.01    1.02    1.43    -3.81081    -3.58097    10.44818
    30  H   1.0    0.00    1.03    1.43    -3.20019    -6.31529     8.63813
    31  C   4.0   -0.11    4.01    3.64    -6.91332    -4.76471     8.10349
    32  H   1.0    0.01    1.00    1.43    -7.21653    -5.67484     6.28565
    33  H   1.0    0.00    1.00    1.43    -7.78947    -5.91788     9.56153
    34  H   1.0    0.02    1.00    1.43    -7.84062    -2.93202     8.07966
    35  O   6.0   -0.24    3.80    4.73     2.37998    -1.89829    -7.96499
    36  H   1.0    0.04    1.58    1.68     3.29609    -3.35356    -8.65119
    37  C   4.0   -0.05    4.74    4.79     2.64452     0.15751    -9.64852
    38  H   1.0    0.00    1.01    1.43     4.40366     0.01366   -10.72986
    39  H   1.0   -0.02    1.13    1.45     2.73306     1.89055    -8.51572
    40  C   4.0   -0.07    4.76    4.81     0.43364     0.42942   -11.48035
    41  H   1.0   -0.04    1.67    1.79    -1.33625     0.60250   -10.42737
    42  H   1.0   -0.01    1.03    1.43     0.68634     2.22197   -12.46739
    43  C   4.0   -0.09    4.32    4.24     0.20768    -1.67856   -13.43402
    44  H   1.0    0.01    1.03    1.43     2.06122    -2.00048   -14.28735
    45  H   1.0   -0.00    1.03    1.43    -1.05734    -1.02154   -14.93072
    46  C   4.0   -0.10    4.61    4.67    -0.79666    -4.18058   -12.42902
    47  H   1.0   -0.03    1.55    1.65    -2.55248    -3.90779   -11.38895
    48  H   1.0   -0.01    1.00    1.43    -1.21756    -5.42703   -14.00780
    49  H   1.0    0.01    1.22    1.47     0.58944    -5.14303   -11.26924
    50  O   6.0   -0.28    3.03    2.88     9.02378     0.51580    -0.23087
    51  H   1.0    0.08    1.25    1.48     7.91925     1.83726    -0.89899
    52  C   4.0   -0.02    4.50    4.54    11.36433     1.64439     0.33916
    53  H   1.0    0.01    1.01    1.43    11.54217     3.47506    -0.60825
    54  H   1.0   -0.01    1.13    1.45    12.85076     0.40241    -0.38794
    55  C   4.0   -0.08    4.25    4.10    11.75975     1.97293     3.18029
    56  H   1.0    0.00    1.10    1.44    11.11137     0.25319     4.11704
    57  H   1.0   -0.00    1.03    1.43    13.78195     2.16500     3.53709
    58  C   4.0   -0.07    4.08    3.77    10.39045     4.24784     4.31417
    59  H   1.0    0.01    1.02    1.43    10.98602     5.96317     3.32716
    60  H   1.0    0.00    1.03    1.43    10.97920     4.42935     6.28645
    61  C   4.0   -0.10    4.02    3.65     7.52076     4.01855     4.21334
    62  H   1.0    0.02    1.01    1.43     6.95280     2.17977     4.93126
    63  H   1.0    0.01    1.00    1.43     6.66311     5.47594     5.38449
    64  H   1.0    0.03    1.01    1.43     6.83755     4.25424     2.29374
    65  O   6.0   -0.29    2.10    1.84    -7.25662     2.49047     4.20859
    66  H   1.0    0.10    1.11    1.45    -7.18889     3.41366     2.60471
    67  C   4.0    0.00    4.05    3.71    -9.75678     1.76403     4.71746
    68  H   1.0    0.01    1.01    1.43   -11.05228     3.36232     4.45699
    69  H   1.0    0.01    1.01    1.43    -9.79244     1.23206     6.71857
    70  C   4.0   -0.07    4.14    3.87   -10.63640    -0.48066     3.10986
    71  H   1.0    0.02    1.03    1.43    -9.16406    -1.92939     3.12911
    72  H   1.0    0.01    1.02    1.43   -12.32478    -1.28715     3.98153
    73  C   4.0   -0.08    4.10    3.80   -11.21742     0.25109     0.38122
    74  H   1.0    0.01    1.06    1.44    -9.65603     1.33882    -0.40194
    75  H   1.0    0.01    1.02    1.43   -12.90318     1.44398     0.34183
    76  C   4.0   -0.13    4.03    3.67   -11.64153    -2.06493    -1.26897
    77  H   1.0    0.00    1.00    1.43   -13.22950    -3.17524    -0.57932
    78  H   1.0   -0.01    1.00    1.43   -12.03042    -1.50308    -3.20414
    79  H   1.0   -0.01    1.05    1.44    -9.95698    -3.25328    -1.27559
    80  O   6.0   -0.26    3.58    4.42    -0.78029     3.90146     0.82197
    81  H   1.0    0.04    1.49    1.60    -2.51157     4.34740     0.33720
    82  C   4.0   -0.04    4.52    4.57     0.14911     6.01981     2.16774
    83  H   1.0   -0.01    1.09    1.44     0.32590     7.66707     0.91552
    84  H   1.0    0.02    1.05    1.44     2.03270     5.53232     2.84327
    85  C   4.0   -0.07    4.18    3.95    -1.57227     6.71704     4.36964
    86  H   1.0    0.01    1.03    1.43    -0.95234     8.50872     5.18213
    87  H   1.0    0.02    1.03    1.43    -3.47738     6.97487     3.62305
    88  C   4.0   -0.06    4.18    3.95    -1.64401     4.69240     6.41990
    89  H   1.0    0.03    1.17    1.46    -1.99423     2.86931     5.53721
    90  H   1.0    0.02    1.03    1.43    -3.22443     5.08694     7.68201
    91  C   4.0   -0.10    4.02    3.65     0.78434     4.55771     7.95520
    92  H   1.0    0.01    1.00    1.43     1.21938     6.38705     8.78859
    93  H   1.0    0.01    1.00    1.43     0.59261     3.19195     9.47710
    94  H   1.0    0.02    1.00    1.43     2.36523     3.98665     6.78060
    95  O   6.0   -0.31    3.85    4.78     0.01957    -5.70120    -5.67601
    96  H   1.0   -0.00    1.28    1.49    -0.24510    -6.96230    -4.38509
    97  H   1.0    0.03    1.49    1.60     1.31713    -6.45874    -6.76563
    98  O   6.0   -0.29    4.20    4.94     3.53857    -0.37521     0.40638
    99  H   1.0    0.03    1.54    1.64     4.11799     1.09909    -0.55126
   100  H   1.0    0.02    1.54    1.64     4.90071    -0.61035     1.60780
   101  O   6.0   -0.30    3.85    4.78    -4.42760    -0.27876     0.98434
   102  H   1.0    0.08    1.25    1.48    -5.36264     0.00512     2.54391
   103  H   1.0    0.03    1.64    1.74    -4.95278     1.24124     0.06081
   104  O   6.0   -0.30    3.74    4.67     6.26702    -1.31743    -4.35360
   105  H   1.0    0.02    1.61    1.71     8.09087    -1.39649    -4.25744
   106  H   1.0    0.05    1.38    1.53     5.95322     0.49391    -4.24470

  Z AO/shell   Hii/eV     exponent
  1     Wed Apr 25 08:07:45 CEST 2018   EN: 2.200 GM2: 0.406  GM3: 0.0800  RAES: 1.40
     1s    -10.707211    1.230000
  6     Wed Apr 25 08:07:45 CEST 2018   EN: 2.550 GM2: 0.538  GM3: 0.1500  RAES: 3.00
     2s    -13.970922    2.096432
     2p    -10.063292    1.800000
  8     Wed Apr 25 08:07:45 CEST 2018   EN: 3.440 GM2: 0.452  GM3:-0.0517  RAES: 1.80
     2s    -20.229985    2.439742
     2p    -15.503117    2.137023
 11     Tue Apr 24 16:34:09 CEST 2018   EN: 0.930 GM2: 0.271  GM3: 0.1799  RAES: 5.00
     3s     -4.546934    0.763787
     3p     -1.332719    0.573553
 17     Mon Apr 23 14:09:22 CEST 2018   EN: 3.160 GM2: 0.249  GM3: 0.1495  RAES: 2.50
     3s    -29.278781    2.485265
     3p    -12.673758    2.199650
     3d     -0.240338    2.476089
 no old-style atom pair restraining (fixing) potential

molecular fragmentation (1/2 indicates fragments):
111111111111111111111111111111111111111111111111111111111111111122222222
2222222111111111111111111111111111
# atoms in fragment 1/2:    91    15
 fragment masses (1/2) :      929.99       74.12
CMA distance (Bohr)    :  12.470
constraining FC (au)   :  0.0500
           ------------------------------------------------- 
          |        Self-Consistent Charge Iterations        |
           ------------------------------------------------- 

 Ncao       : 310
 Nao        : 300
 Nshell     : 164
 Nel        : 272
 T(el)      :   300.0
 intcut     :    25.0
 scfconv/Eh :  0.100E-05
   qconv/e  :  0.100E-03
 intneglect :  0.100E-07
 broydamp   :      0.250
 iter      E             dE          RMSdq      gap      omega  full diag
   1   -158.7511023 -0.158751E+03  0.905E+00    5.84       0.0  T
   2   -159.0696510 -0.318549E+00  0.646E+00    6.05       1.0  T
   3   -159.1581566 -0.885056E-01  0.580E+00    5.58       1.0  T
   4   -159.2362172 -0.780606E-01  0.311E+00    4.35       1.0  T
   5   -159.2551899 -0.189727E-01  0.956E-01    3.48       1.0  T
   6   -159.2579874 -0.279752E-02  0.469E-01    3.50       1.0  T
   7   -159.2593453 -0.135785E-02  0.345E-01    3.56       1.0  T
   8   -159.2610571 -0.171181E-02  0.238E-01    3.69       1.0  T
   9   -159.2621006 -0.104346E-02  0.182E-01    3.71       1.0  T
  10   -159.2624045 -0.303934E-03  0.115E-01    3.75       1.0  T
  11   -159.2626400 -0.235509E-03  0.751E-02    3.74       1.0  T
  12   -159.2626925 -0.524869E-04  0.369E-02    3.73       1.0  T
  13   -159.2627063 -0.137564E-04  0.266E-02    3.74       1.0  T
  14   -159.2627172 -0.109177E-04  0.179E-02    3.73       1.0  T
  15   -159.2627239 -0.671703E-05  0.106E-02    3.73       1.0  T
  16   -159.2627260 -0.212990E-05  0.555E-03    3.73       1.7  T
  17   -159.2627265 -0.457807E-06  0.334E-03    3.73       2.9  T
  18   -159.2627266 -0.149444E-06  0.191E-03    3.73       5.1  T
  19   -159.2627267 -0.518051E-07  0.122E-03    3.73       8.0  T
  20   -159.2627267 -0.291658E-07  0.813E-04    3.73      11.9  T
  21   -159.2627267 -0.137520E-07  0.419E-04    3.73      23.2  T
speedup  1.00
cpu  time for SCC    0.44 s
wall time for SCC    0.44 s

   *** convergence criteria satisfied after 21 iterations ***

          eigenvalues
 #    :         124        125        126        127        128        129        130        131
 occ. :        2.000      2.000      2.000      2.000      2.000      2.000      2.000      2.000
 eps  :        -8.453     -8.444     -8.388     -8.376     -8.366     -8.299     -8.253     -8.228
 #    :         132        133        134        135        136        137        138        139
 occ. :        2.000      2.000      2.000      2.000      2.000      0.000      0.000      0.000
 eps  :        -8.179     -8.111     -8.101     -8.060     -8.024     -4.294     -2.980     -1.379
 #    :         140        141        142        143        144        145        146        147
 occ. :        0.000      0.000      0.000      0.000      0.000      0.000      0.000      0.000
 eps  :        -1.070     -0.144      0.399      0.915      1.493      2.274      2.607      3.029


   #   Z            q   n(s)   n(p)   n(d)      C6AA      α(0)
   1  11 Na     0.695  0.086  0.218  0.000    68.241    26.733
   2  11 Na     0.738  0.065  0.197  0.000    67.715    26.630
   3  11 Na     0.834  0.005  0.161  0.000    66.555    26.401
   4  11 Na     0.686  0.096  0.219  0.000    68.359    26.756
   5  11 Na     0.925  0.027  0.048  0.000    65.492    26.189
   6  11 Na     0.718  0.072  0.210  0.000    67.960    26.678
   7  11 Na     0.717  0.090  0.193  0.000    67.970    26.680
   8  11 Na     0.668  0.098  0.234  0.000    68.574    26.799
   9  11 Na     0.818  0.073  0.110  0.000    66.752    26.440
  10  17 Cl    -0.798  1.973  5.758  0.067   126.744    17.219
  11  17 Cl    -0.760  1.973  5.783  0.004   125.742    17.156
  12  17 Cl    -0.794  1.974  5.762  0.057   126.550    17.205
  13  17 Cl    -0.831  1.990  5.836  0.005   128.623    17.351
  14  17 Cl    -0.831  1.986  5.842  0.003   128.645    17.353
  15  17 Cl    -0.732  1.965  5.761  0.006   124.609    17.078
  16  17 Cl    -0.763  1.978  5.784  0.001   125.844    17.163
  17  17 Cl    -0.791  1.977  5.814  0.001   126.993    17.241
  18  17 Cl    -0.822  1.985  5.821  0.017   128.274    17.328
  19  17 Cl    -0.800  1.979  5.778  0.042   126.911    17.231
  20   8 O     -0.502  1.705  4.797  0.000    22.881     6.460
  21   1 H      0.351  0.649  0.000  0.000     0.575     1.187
  22   6 C      0.059  1.042  2.899  0.000    19.595     6.304
  23   1 H      0.035  0.965  0.000  0.000     2.521     2.483
  24   1 H      0.036  0.964  0.000  0.000     2.503     2.474
  25   6 C     -0.106  1.066  3.040  0.000    22.507     6.750
  26   1 H      0.067  0.933  0.000  0.000     2.119     2.277
  27   1 H      0.084  0.916  0.000  0.000     1.938     2.177
  28   6 C     -0.058  1.048  3.010  0.000    21.611     6.619
  29   1 H      0.025  0.975  0.000  0.000     2.654     2.548
  30   1 H      0.030  0.970  0.000  0.000     2.582     2.513
  31   6 C     -0.114  1.039  3.075  0.000    22.734     6.799
  32   1 H      0.046  0.954  0.000  0.000     2.375     2.410
  33   1 H      0.027  0.973  0.000  0.000     2.634     2.538
  34   1 H      0.043  0.957  0.000  0.000     2.407     2.426
  35   8 O     -0.509  1.701  4.808  0.000    23.033     6.482
  36   1 H      0.353  0.647  0.000  0.000     0.573     1.185
  37   6 C      0.058  1.040  2.902  0.000    19.525     6.276
  38   1 H      0.035  0.965  0.000  0.000     2.513     2.479
  39   1 H      0.057  0.943  0.000  0.000     2.232     2.336
  40   6 C     -0.092  1.067  3.025  0.000    22.161     6.686
  41   1 H      0.035  0.965  0.000  0.000     2.502     2.469
  42   1 H      0.039  0.961  0.000  0.000     2.456     2.451
  43   6 C     -0.061  1.051  3.010  0.000    21.625     6.613
  44   1 H      0.033  0.967  0.000  0.000     2.547     2.496
  45   1 H      0.021  0.979  0.000  0.000     2.714     2.576
  46   6 C     -0.147  1.055  3.092  0.000    23.244     6.847
  47   1 H      0.029  0.971  0.000  0.000     2.588     2.512
  48   1 H      0.033  0.967  0.000  0.000     2.547     2.496
  49   1 H      0.076  0.924  0.000  0.000     2.014     2.218
  50   8 O     -0.480  1.689  4.791  0.000    22.412     6.394
  51   1 H      0.361  0.639  0.000  0.000     0.561     1.177
  52   6 C      0.064  1.041  2.895  0.000    19.439     6.264
  53   1 H      0.027  0.973  0.000  0.000     2.625     2.533
  54   1 H      0.030  0.970  0.000  0.000     2.592     2.518
  55   6 C     -0.075  1.061  3.014  0.000    21.924     6.666
  56   1 H      0.052  0.948  0.000  0.000     2.301     2.372
  57   1 H      0.016  0.984  0.000  0.000     2.794     2.614
  58   6 C     -0.049  1.047  3.002  0.000    21.456     6.595
  59   1 H      0.020  0.980  0.000  0.000     2.732     2.585
  60   1 H      0.017  0.983  0.000  0.000     2.784     2.609
  61   6 C     -0.125  1.042  3.083  0.000    22.954     6.832
  62   1 H      0.061  0.939  0.000  0.000     2.187     2.313
  63   1 H      0.019  0.981  0.000  0.000     2.743     2.590
  64   1 H      0.070  0.930  0.000  0.000     2.088     2.260
  65   8 O     -0.461  1.704  4.757  0.000    22.065     6.341
  66   1 H      0.345  0.655  0.000  0.000     0.601     1.217
  67   6 C      0.074  1.036  2.890  0.000    19.568     6.339
  68   1 H      0.015  0.985  0.000  0.000     2.816     2.624
  69   1 H      0.026  0.974  0.000  0.000     2.647     2.544
  70   6 C     -0.085  1.060  3.026  0.000    22.125     6.697
  71   1 H      0.067  0.933  0.000  0.000     2.121     2.278
  72   1 H      0.024  0.976  0.000  0.000     2.681     2.560
  73   6 C     -0.070  1.050  3.020  0.000    21.833     6.653
  74   1 H      0.075  0.925  0.000  0.000     2.029     2.228
  75   1 H      0.024  0.976  0.000  0.000     2.672     2.556
  76   6 C     -0.115  1.042  3.073  0.000    22.753     6.802
  77   1 H      0.026  0.974  0.000  0.000     2.642     2.542
  78   1 H      0.044  0.956  0.000  0.000     2.398     2.422
  79   1 H      0.052  0.948  0.000  0.000     2.300     2.371
  80   8 O     -0.506  1.707  4.799  0.000    22.966     6.472
  81   1 H      0.350  0.650  0.000  0.000     0.583     1.196
  82   6 C      0.057  1.042  2.902  0.000    19.641     6.313
  83   1 H      0.026  0.974  0.000  0.000     2.640     2.541
  84   1 H      0.060  0.940  0.000  0.000     2.194     2.316
  85   6 C     -0.081  1.056  3.025  0.000    22.045     6.685
  86   1 H      0.025  0.975  0.000  0.000     2.660     2.550
  87   1 H      0.058  0.942  0.000  0.000     2.224     2.332
  88   6 C     -0.074  1.054  3.020  0.000    21.909     6.664
  89   1 H      0.066  0.934  0.000  0.000     2.127     2.280
  90   1 H      0.031  0.969  0.000  0.000     2.575     2.509
  91   6 C     -0.113  1.040  3.074  0.000    22.730     6.799
  92   1 H      0.021  0.979  0.000  0.000     2.717     2.578
  93   1 H      0.028  0.972  0.000  0.000     2.609     2.526
  94   1 H      0.049  0.951  0.000  0.000     2.332     2.388
  95   8 O     -0.670  1.725  4.945  0.000    26.831     6.996
  96   1 H      0.344  0.656  0.000  0.000     0.600     1.215
  97   1 H      0.360  0.640  0.000  0.000     0.558     1.169
  98   8 O     -0.712  1.741  4.972  0.000    27.944     7.140
  99   1 H      0.375  0.625  0.000  0.000     0.527     1.137
 100   1 H      0.366  0.634  0.000  0.000     0.548     1.160
 101   8 O     -0.713  1.743  4.971  0.000    27.974     7.143
 102   1 H      0.363  0.637  0.000  0.000     0.555     1.169
 103   1 H      0.361  0.639  0.000  0.000     0.552     1.162
 104   8 O     -0.657  1.721  4.937  0.000    26.511     6.954
 105   1 H      0.329  0.671  0.000  0.000     0.627     1.237
 106   1 H      0.349  0.651  0.000  0.000     0.581     1.192

 Mol. C6AA /au·bohr⁶  :     145910.831631
 Mol. C8AA /au·bohr⁸  :    5474499.159700
 Mol. α(0) /au        :        730.037216

 
 Wiberg/Mayer (AO) data. WBOs > 0.1 written file <wbo>
 largest (>0.05) Wiberg bond orders for each atom
           total WBO             WBO to atom ...
     1  Na  0.558    Cl  10 0.198    Cl  15 0.120    Cl  14 0.115
     2  Na  0.485    Cl  16 0.140    O  101 0.103    Cl  17 0.089
     3  Na  0.311    Cl  15 0.066    Cl  16 0.065    O   95 0.061
     4  Na  0.576    Cl  19 0.200    Cl  13 0.145    Cl  11 0.123    O  104 0.067
     5  Na  0.140    O   20 0.073    O   98 0.054
     6  Na  0.526    Cl  18 0.141    Cl  11 0.139    Cl  16 0.138
     7  Na  0.514    Cl  13 0.148    Cl  11 0.131    Cl  18 0.110    O   50 0.099
     8  Na  0.611    Cl  12 0.189    Cl  14 0.186    Cl  17 0.109    Cl  15 0.109
     9  Na  0.333    Cl  17 0.185    Cl  15 0.097    O   95 0.077    O   35 0.051
    10  Cl  0.385    Na   1 0.198
    11  Cl  0.451    Na   6 0.139    Na   7 0.131    Na   4 0.123
    12  Cl  0.397    Na   8 0.189
    13  Cl  0.323    Na   7 0.148    Na   4 0.145
    14  Cl  0.330    Na   8 0.186    Na   1 0.115
    15  Cl  0.496    Na   1 0.120    Na   8 0.109    Na   9 0.097    Na   3 0.066
    16  Cl  0.427    Na   2 0.140    Na   6 0.138    Na   3 0.065
    17  Cl  0.401    Na   9 0.185    Na   8 0.109    Na   2 0.089
    18  Cl  0.344    Na   6 0.141    Na   7 0.110
    19  Cl  0.384    Na   4 0.200
    20  O   1.979    C   22 0.987    H   21 0.836    Na   5 0.073
    21  H   0.876    O   20 0.836
    22  C   3.947    C   25 1.012    O   20 0.987    H   23 0.971    H   24 0.965
    23  H   0.997    C   22 0.971
    24  H   0.998    C   22 0.965
    25  C   3.986    C   22 1.012    C   28 1.007    H   26 0.969    H   27 0.964
    26  H   0.995    C   25 0.969
    27  H   0.992    C   25 0.964
    28  C   3.997    C   31 1.020    C   25 1.007    H   29 0.978    H   30 0.976
    29  H   0.998    C   28 0.978
    30  H   0.998    C   28 0.976
    31  C   3.993    C   28 1.020    H   33 0.988    H   34 0.984    H   32 0.984
    32  H   0.998    C   31 0.984
    33  H   0.999    C   31 0.988
    34  H   0.997    C   31 0.984
    35  O   1.987    C   37 0.996    H   36 0.819    Na   9 0.051
    36  H   0.875    O   35 0.819
    37  C   3.951    C   40 1.011    O   35 0.996    H   38 0.975    H   39 0.968
    38  H   0.998    C   37 0.975
    39  H   0.996    C   37 0.968
    40  C   3.994    C   43 1.015    C   37 1.011    H   42 0.977    H   41 0.971
    41  H   0.997    C   40 0.971
    42  H   0.998    C   40 0.977
    43  C   3.993    C   46 1.026    C   40 1.015    H   45 0.980    H   44 0.976
    44  H   0.997    C   43 0.976
    45  H   0.999    C   43 0.980
    46  C   3.993    C   43 1.026    H   48 0.990    H   49 0.983    H   47 0.982
    47  H   0.999    C   46 0.982
    48  H   0.999    C   46 0.990
    49  H   0.994    C   46 0.983
    50  O   2.002    C   52 1.003    H   51 0.816    Na   7 0.099
    51  H   0.869    O   50 0.816
    52  C   3.960    O   50 1.003    C   55 1.003    H   54 0.977    H   53 0.975
    53  H   0.998    C   52 0.975
    54  H   0.998    C   52 0.977
    55  C   3.994    C   58 1.009    C   52 1.003    H   57 0.979    H   56 0.971
    56  H   0.996    C   55 0.971
    57  H   1.000    C   55 0.979
    58  C   3.997    C   61 1.019    C   55 1.009    H   60 0.979    H   59 0.977
    59  H   0.998    C   58 0.977
    60  H   1.000    C   58 0.979
    61  C   3.988    C   58 1.019    H   63 0.986    H   62 0.980    H   64 0.976
    62  H   0.995    C   61 0.980
    63  H   0.999    C   61 0.986
    64  H   0.995    C   61 0.976
    65  O   1.987    C   67 1.009    H   66 0.834
    66  H   0.881    O   65 0.834
    67  C   3.964    O   65 1.009    C   70 0.994    H   69 0.971    H   68 0.971
    68  H   0.997    C   67 0.971
    69  H   0.998    C   67 0.971
    70  C   3.994    C   73 1.009    C   67 0.994    H   72 0.977    H   71 0.961
    71  H   0.995    C   70 0.961
    72  H   0.998    C   70 0.977
    73  C   3.992    C   76 1.020    C   70 1.009    H   75 0.977    H   74 0.961
    74  H   0.994    C   73 0.961
    75  H   0.996    C   73 0.977
    76  C   3.993    C   73 1.020    H   77 0.988    H   78 0.986    H   79 0.969
    77  H   0.999    C   76 0.988
    78  H   0.997    C   76 0.986
    79  H   0.996    C   76 0.969
    80  O   1.986    C   82 0.991    H   81 0.825
    81  H   0.877    O   80 0.825
    82  C   3.947    C   85 1.006    O   80 0.991    H   84 0.973    H   83 0.968
    83  H   0.998    C   82 0.968
    84  H   0.993    C   82 0.973
    85  C   3.993    C   88 1.011    C   82 1.006    H   86 0.975    H   87 0.972
    86  H   0.998    C   85 0.975
    87  H   0.995    C   85 0.972
    88  C   3.989    C   91 1.022    C   85 1.011    H   90 0.979    H   89 0.966
    89  H   0.994    C   88 0.966
    90  H   0.999    C   88 0.979
    91  C   3.992    C   88 1.022    H   92 0.988    H   93 0.987    H   94 0.983
    92  H   0.999    C   91 0.988
    93  H   0.998    C   91 0.987
    94  H   0.995    C   91 0.983
    95  O   1.866    H   96 0.875    H   97 0.828    Na   9 0.077    Na   3 0.061
    96  H   0.881    O   95 0.875
    97  H   0.869    O   95 0.828
    98  O   1.837    H  100 0.846    H   99 0.817    Na   5 0.054
    99  H   0.859    O   98 0.817
   100  H   0.867    O   98 0.846
   101  O   1.845    H  102 0.827    H  103 0.821    Na   2 0.103
   102  H   0.868    O  101 0.827
   103  H   0.869    O  101 0.821
   104  O   1.869    H  105 0.872    H  106 0.847    Na   4 0.067
   105  H   0.891    O  104 0.872
   106  H   0.878    O  104 0.847
 MOs/occ written to file <molden.input>
 
molecular dipole:
                 x           y           z       tot (Debye)
 q only:       -4.744      -0.374       6.259
   full:       -2.591       1.451       4.042      12.749
molecular quadrupole (traceless):
                xx          xy          yy          xz          yz          zz
 q only:      -32.721      71.490      12.522       0.468       3.189      20.199
  q+dip:      -27.366      38.048      11.797      -3.682      -4.283      15.569
   full:      -25.813      42.638       9.605      -2.417      -5.592      16.208

SCC energy    :    -159.2627267
rep           :       1.2280791
ES            :       1.0435797
AES           :      -0.1773570
AXC           :      -0.0125475
disp          :      -0.1375988
XB            :       0.0000000
fix           :       0.0000000
total E       :    -158.0267490
atomizationE  :      22.5440435    14146.60
(atE without considering molecular charge,
 total energy contains solvation terms)
H-L gap (eV)  :          3.7296
           ------------------------------------------------- 
          |                 ===============                 |
          |                   A N C O P T                   |
          |                 ===============                 |
          |          Approximate Normal Coordinate          |
          |           Rational Function Optimizer           |
           ------------------------------------------------- 
dumping coords to <xtbopt.coord> and <xtbopt.log>
 optlevel               0
 Maxcycle             318
 Maxmicro              25
 Econv         5.000000000000000E-006
 Gconv         1.000000000000000E-003
 Maxdispl       1.00000000000000     
 Hlow          5.000000000000000E-003
 S6             20.0000000000000     
 Nvar              312

generating ANC from model Hessian ...
 Shifting diagonal of input Hessian by   1.445529942709463E-002
 Lowest  eigenvalues of input Hessian
    0.005000    0.005148    0.007058    0.007614    0.010115    0.011514
    0.012182    0.012989    0.013335    0.013522    0.014183    0.014425
    0.014428   -0.000000   -0.000000   -0.000000    0.000000    0.000000
 Highest eigenvalues
    1.399035    1.476373    1.491905    1.508273    1.513468    1.513916
 
cpu  time for ANC gen    0.13 s
wall time for ANC gen    0.13 s
................................................................................
.............................. CYCLE    1 ......................................
................................................................................
   1   -159.2627267 -0.159263E+03  0.238E-04    3.73       0.0  T
   2   -159.2627267 -0.149868E-09  0.164E-04    3.73      59.4  T
   3   -159.2627267 -0.100727E-09  0.141E-04    3.73      69.1  T
speedup  0.99
cpu  time for SCC    0.06 s
wall time for SCC    0.06 s
speedup  1.00
cpu  time for grad    0.22 s
wall time for grad    0.22 s
 E :   -158.02674903  G :  0.000070    pred/act E change:  0.000D+00 -0.691D-07
Maxdispl :   0.0029   ||displ|| :   0.0048   Lambda : -0.230D-06
Largest |displ|/coords:  0.0029 (   5)  0.0025 (   4)  0.0020 (   3)

   *** GEOMETRY OPTIMIZATION CONVERGED AFTER 1 ITERATIONS ***

------------------------------------------------------------------------
 total energy gain (kcal):      0.0000
------------------------------------------------------------------------
================
 final structure:
================
$coord
        0.87398349837480        4.71767630774042       -3.89156071407228      Na
       -4.15405877453525       -3.08765434458453       -2.13680432148538      Na
        2.80007069308122       -2.95546659841884       -3.33673673575905      Na
        7.70246411976051       -5.89556383997992       -5.69674748300382      Na
       -0.35049592541582       -0.01375503642944        1.44814931428380      Na
        3.18111771806190       -5.32576584432664        2.43291067368598      Na
        9.11688557432304       -3.43340635625866        0.23185940778721      Na
       -4.96386009666228        2.64869071001377       -5.40007963813063      Na
       -1.43063303981481       -2.37408031107718       -7.59677827096370      Na
        5.30363744298668        4.35820146849358       -2.73023667118717      Cl
        5.56707984504767       -6.45471988895976       -1.40783246137676      Cl
       -6.23002379187297        4.84089318099738       -1.25714480893537      Cl
       11.69886690056443       -4.28515773859776       -3.72623646645270      Cl
       -2.12034757227557        5.86331045360373       -7.23653260065826      Cl
       -0.83457261559344        0.21289456919659       -3.57278194303962      Cl
       -0.91883236781180       -5.20542861123997        0.33792537713115      Cl
       -6.01018263040753       -2.00300107032288       -6.34895315139999      Cl
        6.66334065936412       -3.38940984310133        4.97660692658772      Cl
        4.67587940985867       -7.02876133859701       -9.01072107896012      Cl
        1.09182618451536       -1.32511937886173        4.89328342451475      O 
        2.90179842625758       -1.37578753821062        5.20500495684652      H 
       -0.01819078297161       -2.59085880058597        6.97432942773304      C 
        0.34235343074667       -1.54472600254833        8.73000171538923      H 
        0.80518780522574       -4.48587394057849        7.18122254414440      H 
       -2.84767898337510       -2.84369574260289        6.56303553008754      C 
       -3.70554180967140       -0.97320095963706        6.56806290668634      H 
       -3.15508332631758       -3.73148344640121        4.73500556532841      H 
       -4.09500503423524       -4.45494519622899        8.59887890546767      C 
       -3.81080724775228       -3.58096845030935       10.44817618720183      H 
       -3.20018968157502       -6.31529461189819        8.63813389639887      H 
       -6.91331773234851       -4.76471041446235        8.10349295982120      C 
       -7.21653215780672       -5.67484076530643        6.28565473995220      H 
       -7.78947384825750       -5.91787726172699        9.56153415250922      H 
       -7.84061902640089       -2.93201784140528        8.07966180935130      H 
        2.37997826079584       -1.89829378845495       -7.96499141145606      O 
        3.29609412087897       -3.35355695845105       -8.65118731078839      H 
        2.64451956783135        0.15751221184329       -9.64851911011278      C 
        4.40365637860684        0.01365744389351      -10.72986112920771      H 
        2.73306085596501        1.89054570657229       -8.51572113462695      H 
        0.43364147614128        0.42941779165307      -11.48034731463865      C 
       -1.33625067653432        0.60249519902605      -10.42737483764501      H 
        0.68633799609305        2.22197197402929      -12.46738918528512      H 
        0.20768025978150       -1.67855519282947      -13.43401740375960      C 
        2.06121660207067       -2.00047578566367      -14.28735286094945      H 
       -1.05734086390931       -1.02154473260499      -14.93071958041202      H 
       -0.79666032157480       -4.18057961505177      -12.42902349015141      C 
       -2.55247839702271       -3.90778528239511      -11.38894958211235      H 
       -1.21755727220754       -5.42702832126246      -14.00780392786880      H 
        0.58943568492718       -5.14303296868730      -11.26923946340493      H 
        9.02377681848555        0.51579801514632       -0.23087130193015      O 
        7.91925145973529        1.83725677161759       -0.89898546308521      H 
       11.36433481998089        1.64438721584529        0.33916082689940      C 
       11.54216648432985        3.47506331928524       -0.60825333910875      H 
       12.85075609040171        0.40240923626682       -0.38794253984927      H 
       11.75974909112336        1.97293174301931        3.18028779406466      C 
       11.11137111862787        0.25318757200510        4.11703647775781      H 
       13.78194771971052        2.16500432365074        3.53709350381279      H 
       10.39044812244910        4.24783666380165        4.31416998418460      C 
       10.98601610510903        5.96317467339358        3.32715923969106      H 
       10.97919749511247        4.42935184459674        6.28645299247917      H 
        7.52076362074147        4.01854514473150        4.21333505643988      C 
        6.95279987042690        2.17977196401321        4.93126457582590      H 
        6.66310713118697        5.47594083025435        5.38448679848531      H 
        6.83755078664108        4.25423521167856        2.29373596965083      H 
       -7.25661791926679        2.49047327837173        4.20859368479037      O 
       -7.18889019156676        3.41365749351110        2.60471375385730      H 
       -9.75677702362339        1.76402835830621        4.71746214763796      C 
      -11.05227519415041        3.36231671289273        4.45698818561038      H 
       -9.79244101868520        1.23205701065278        6.71857399583419      H 
      -10.63640408127694       -0.48065923386048        3.10986405483246      C 
       -9.16406164449515       -1.92939496541157        3.12910668490689      H 
      -12.32477685597272       -1.28714878274870        3.98152824186633      H 
      -11.21742456430541        0.25108533142036        0.38121912715518      C 
       -9.65602752853492        1.33881534516428       -0.40194327414734      H 
      -12.90317738245924        1.44397799926603        0.34182526231749      H 
      -11.64153227431905       -2.06492574531610       -1.26897163585274      C 
      -13.22949753149164       -3.17523672216969       -0.57931597811588      H 
      -12.03042074505853       -1.50308313990412       -3.20413503416488      H 
       -9.95698323571705       -3.25327995675360       -1.27559369870931      H 
       -0.78028839456709        3.90146341060151        0.82197463276869      O 
       -2.51156954934418        4.34740232659467        0.33719738868722      H 
        0.14910719883793        6.01981135020781        2.16774040568916      C 
        0.32590078189087        7.66707008454815        0.91551791038213      H 
        2.03269912470449        5.53232032771822        2.84327448009945      H 
       -1.57227473964926        6.71703514584313        4.36964187277951      C 
       -0.95234384204030        8.50872274952093        5.18212641899151      H 
       -3.47737725051723        6.97487495006641        3.62305374883433      H 
       -1.64401175376414        4.69239766848243        6.41989784347428      C 
       -1.99423191842771        2.86930622359937        5.53721205314830      H 
       -3.22443224531128        5.08693753448442        7.68200786548723      H 
        0.78433898946776        4.55771425832709        7.95520236627398      C 
        1.21937899147562        6.38705132073716        8.78859373648762      H 
        0.59261263539594        3.19194971099737        9.47710204007247      H 
        2.36522945147889        3.98664953612767        6.78060483006581      H 
        0.01957431385799       -5.70119523130047       -5.67600996877940      O 
       -0.24509998392934       -6.96230277376813       -4.38509088832260      H 
        1.31712792057021       -6.45874180895251       -6.76562964158991      H 
        3.53857259504881       -0.37520551133892        0.40638494870318      O 
        4.11798720873030        1.09908665909688       -0.55125928293393      H 
        4.90071123917430       -0.61034859845599        1.60779824312090      H 
       -4.42759647061809       -0.27876332360603        0.98434241346699      O 
       -5.36264338134851        0.00511810903602        2.54390580327800      H 
       -4.95278178855155        1.24123770426199        0.06081447682202      H 
        6.26701614743974       -1.31743448886449       -4.35360027442306      O 
        8.09086890997950       -1.39649254843237       -4.25743621748380      H 
        5.95321729504722        0.49391446067639       -4.24469963525014      H 
$end
 
 Bond Distances (Angstroems)
 ---------------------------
Na1-Na5=3.8305       Na1-Na8=3.3733       Na1-Cl10=2.4307      Na1-Cl14=2.4518      Na1-Cl15=2.5551      Na1-O80=2.6785       
Na2-Na3=3.7350       Na2-Na5=3.2087       Na2-Na8=3.5185       Na2-Na9=3.2508       Na2-Cl15=2.5911      Na2-Cl16=2.4294      
Na2-Cl17=2.5025      Na2-O101=2.2267      Na3-Na2=3.7350       Na3-Na4=3.2727       Na3-Na5=3.4080       Na3-Na6=3.3069       
Na3-Na7=3.8476       Na3-Na9=3.1920       Na3-Cl11=2.5719      Na3-Cl15=2.5546      Na3-Cl16=3.0119      Na3-O35=2.5221       
Na3-O95=2.4101       Na3-O98=2.4373       Na3-O104=2.0992      Na4-Na3=3.2727       Na4-Na7=3.4786       Na4-Cl11=2.5526      
Na4-Cl13=2.5072      Na4-Cl19=2.4495      Na4-O104=2.6365      Na5-Na1=3.8305       Na5-Na2=3.2087       Na5-Na3=3.4080       
Na5-Na6=3.4155       Na5-Cl15=2.6720      Na5-Cl16=2.8255      Na5-O20=2.0947       Na5-O80=2.1105       Na5-O98=2.1391       
Na5-O101=2.1759      Na6-Na3=3.3069       Na6-Na5=3.4155       Na6-Na7=3.4965       Na6-Cl11=2.4661      Na6-Cl16=2.4373      
Na6-Cl18=2.5015      Na6-O20=2.7202       Na6-O98=2.8370       Na7-Na3=3.8476       Na7-Na4=3.4786       Na7-Na6=3.4965       
Na7-Cl11=2.6149      Na7-Cl13=2.5411      Na7-Cl18=2.8267      Na7-O50=2.1047       Na7-C52=2.9390       Na8-Na1=3.3733       
Na8-Na2=3.5185       Na8-Na9=3.4513       Na8-Cl12=2.5693      Na8-Cl14=2.4703      Na8-Cl15=2.7150      Na8-Cl17=2.5726      
Na9-Na2=3.2508       Na9-Na3=3.1920       Na9-Na8=3.4513       Na9-Cl15=2.5511      Na9-Cl17=2.5194      Na9-O35=2.0415       
Na9-C37=2.7611       Na9-C40=2.7198       Na9-H41=2.1742       Na9-C46=2.7505       Na9-H47=2.2446       Na9-O95=2.1730       
Cl10-Na1=2.4307      Cl11-Na3=2.5719      Cl11-Na4=2.5526      Cl11-Na6=2.4661      Cl11-Na7=2.6149      Cl12-Na8=2.5693      
Cl13-Na4=2.5072      Cl13-Na7=2.5411      Cl14-Na1=2.4518      Cl14-Na8=2.4703      Cl15-Na1=2.5551      Cl15-Na2=2.5911      
Cl15-Na3=2.5546      Cl15-Na5=2.6720      Cl15-Na8=2.7150      Cl15-Na9=2.5511      Cl16-Na2=2.4294      Cl16-Na3=3.0119      
Cl16-Na5=2.8255      Cl16-Na6=2.4373      Cl17-Na2=2.5025      Cl17-Na8=2.5726      Cl17-Na9=2.5194      Cl18-Na6=2.5015      
Cl18-Na7=2.8267      Cl19-Na4=2.4495      O20-Na5=2.0947       O20-Na6=2.7202       O20-H21=0.9723       O20-C22=1.4165       
H21-O20=0.9723       C22-O20=1.4165       C22-H23=1.0982       C22-H24=1.0988       C22-C25=1.5189       H23-C22=1.0982       
H24-C22=1.0988       C25-C22=1.5189       C25-H26=1.0890       C25-H27=1.0876       C25-C28=1.5242       H26-C25=1.0890       
H27-C25=1.0876       C28-C25=1.5242       C28-H29=1.0928       C28-H30=1.0926       C28-C31=1.5231       H29-C28=1.0928       
H30-C28=1.0926       C31-C28=1.5231       C31-H32=1.0877       C31-H33=1.0875       C31-H34=1.0870       H32-C31=1.0877       
H33-C31=1.0875       H34-C31=1.0870       O35-Na3=2.5221       O35-Na9=2.0415       O35-H36=0.9798       O35-C37=1.4131       
H36-O35=0.9798       C37-Na9=2.7611       C37-O35=1.4131       C37-H38=1.0954       C37-H39=1.0966       C37-C40=1.5262       
H38-C37=1.0954       H39-C37=1.0966       C40-Na9=2.7198       C40-C37=1.5262       C40-H41=1.0936       C40-H42=1.0911       
C40-C43=1.5256       H41-Na9=2.1742       H41-C40=1.0936       H42-C40=1.0911       C43-C40=1.5256       C43-H44=1.0932       
C43-H45=1.0938       C43-C46=1.5226       H44-C43=1.0932       H45-C43=1.0938       C46-Na9=2.7505       C46-C43=1.5226       
C46-H47=1.0895       C46-H48=1.0875       C46-H49=1.0835       H47-Na9=2.2446       H47-C46=1.0895       H48-C46=1.0875       
H49-C46=1.0835       O50-Na7=2.1047       O50-H51=0.9776       O50-C52=1.4077       H51-O50=0.9776       C52-Na7=2.9390       
C52-O50=1.4077       C52-H53=1.0948       C52-H54=1.0949       C52-C55=1.5279       H53-C52=1.0948       H54-C52=1.0949       
C55-C52=1.5279       C55-H56=1.0916       C55-H57=1.0914       C55-C58=1.5278       H56-C55=1.0916       H57-C55=1.0914       
C58-C55=1.5278       C58-H59=1.0937       C58-H60=1.0934       C58-C61=1.5243       H59-C58=1.0937       H60-C58=1.0934       
C61-C58=1.5243       C61-H62=1.0870       C61-H63=1.0885       C61-H64=1.0854       H62-C61=1.0870       H63-C61=1.0885       
H64-C61=1.0854       O65-H66=0.9799       O65-C67=1.4038       H66-O65=0.9799       C67-O65=1.4038       C67-H68=1.0974       
C67-H69=1.0959       C67-C70=1.5334       H68-C67=1.0974       H69-C67=1.0959       C70-C67=1.5334       C70-H71=1.0931       
C70-H72=1.0923       C70-C73=1.5262       H71-C70=1.0931       H72-C70=1.0923       C73-C70=1.5262       C73-H74=1.0889       
C73-H75=1.0930       C73-C76=1.5215       H74-C73=1.0889       H75-C73=1.0930       C76-C73=1.5215       C76-H77=1.0884       
C76-H78=1.0860       C76-H79=1.0909       H77-C76=1.0884       H78-C76=1.0860       H79-C76=1.0909       O80-Na1=2.6785       
O80-Na5=2.1105       O80-H81=0.9802       O80-C82=1.4162       H81-O80=0.9802       C82-O80=1.4162       C82-H83=1.0990       
C82-H84=1.0899       C82-C85=1.5243       H83-C82=1.0990       H84-C82=1.0899       C85-C82=1.5243       C85-H86=1.0915       
C85-H87=1.0913       C85-C88=1.5253       H86-C85=1.0915       H87-C85=1.0913       C88-C85=1.5253       C88-H89=1.0878       
C88-H90=1.0905       C88-C91=1.5220       H89-C88=1.0878       H90-C88=1.0905       C91-C88=1.5220       C91-H92=1.0884       
C91-H93=1.0868       C91-H94=1.0851       H92-C91=1.0884       H93-C91=1.0868       H94-C91=1.0851       O95-Na3=2.4101       
O95-Na9=2.1730       O95-H96=0.9652       O95-H97=0.9822       H96-O95=0.9652       H97-O95=0.9822       O98-Na3=2.4373       
O98-Na5=2.1391       O98-Na6=2.8370       O98-H99=0.9795       O98-H100=0.9691      H99-O98=0.9795       H100-O98=0.9691      
O101-Na2=2.2267      O101-Na5=2.1759      O101-H102=0.9739     O101-H103=0.9814     H102-O101=0.9739     H103-O101=0.9814     
O104-Na3=2.0992      O104-Na4=2.6365      O104-H105=0.9674     O104-H106=0.9745     H105-O104=0.9674     H106-O104=0.9745     
 C  H  Rav=1.0912 sigma=0.0038  Rmin=1.0835  Rmax=1.0990    45
 C  C  Rav=1.5249 sigma=0.0033  Rmin=1.5189  Rmax=1.5334    15
 O  H  Rav=0.9756 sigma=0.0054  Rmin=0.9652  Rmax=0.9822    13
 O  C  Rav=1.4115 sigma=0.0050  Rmin=1.4038  Rmax=1.4165     5
 Na H  Rav=2.2094 sigma=0.0352  Rmin=2.1742  Rmax=2.2446     2
 Na C  Rav=2.7926 sigma=0.0859  Rmin=2.7198  Rmax=2.9390     4
 Na O  Rav=2.3379 sigma=0.2580  Rmin=2.0415  Rmax=2.8370    16
 Na Na Rav=3.4524 sigma=0.2028  Rmin=3.1920  Rmax=3.8476    15
 Cl Na Rav=2.5727 sigma=0.1364  Rmin=2.4294  Rmax=3.0119    26
 
 selected bond angles (degree)
 --------------------
Na8-Na1-Na5= 78.90             Cl10-Na1-Na5= 85.73            Cl10-Na1-Na8=156.57            Cl14-Na1-Na5=125.79            
Cl14-Na1-Na8= 46.97            Cl14-Na1-Cl10=145.60           Cl15-Na1-Na5= 44.08            Cl15-Na1-Na8= 52.32            
Cl15-Na1-Cl10=104.57           Cl15-Na1-Cl14= 92.85           O80-Na1-Na5= 32.05             O80-Na1-Na8= 82.46             
O80-Na1-Cl10= 93.85            O80-Na1-Cl14=120.06            O80-Na1-Cl15= 70.88            Na5-Na2-Na3= 58.20             
Na8-Na2-Na3= 91.17             Na8-Na2-Na5= 85.94             Na9-Na2-Na3= 53.84             Na9-Na2-Na5=100.87             
Na9-Na2-Na8= 61.16             Cl15-Na2-Na3= 43.08            Cl15-Na2-Na5= 53.59            Cl15-Na2-Na8= 49.99            
Cl15-Na2-Na9= 50.24            Cl16-Na2-Na3= 53.56            Cl16-Na2-Na5= 58.20            Cl16-Na2-Na8=138.45            
Cl16-Na2-Na9=102.73            Cl16-Na2-Cl15= 89.50           Cl17-Na2-Na3=103.36            Cl17-Na2-Na5=131.04            
Cl17-Na2-Na8= 46.94            Cl17-Na2-Na9= 49.89            Cl17-Na2-Cl15= 81.39           Cl17-Na2-Cl16=149.60           
O101-Na2-Na3=100.23            O101-Na2-Na5= 42.60            O101-Na2-Na8= 77.30            O101-Na2-Na9=127.63            
O101-Na2-Cl15= 79.14           O101-Na2-Cl16= 87.36           O101-Na2-Cl17=118.82           Na4-Na3-Na2=146.82             
Na5-Na3-Na2= 53.15             Na5-Na3-Na4=152.68             Na6-Na3-Na2= 84.03             Na6-Na3-Na4= 97.10             
Na6-Na3-Na5= 61.13             Na7-Na3-Na2=140.47             Na7-Na3-Na4= 57.82             Na7-Na3-Na5= 95.19             
Na7-Na3-Na6= 57.92             Na9-Na3-Na2= 55.31             Na9-Na3-Na4=109.41             Na9-Na3-Na5= 97.91             
Na9-Na3-Na6=137.00             Na9-Na3-Na7=164.22             Cl11-Na3-Na2=118.68            Cl11-Na3-Na4= 50.05            
Cl11-Na3-Na5=108.21            Cl11-Na3-Na6= 47.61            Cl11-Na3-Na7= 42.55            Cl11-Na3-Na9=138.50            
Cl15-Na3-Na2= 43.85            Cl15-Na3-Na4=152.90            Cl15-Na3-Na5= 50.82            Cl15-Na3-Na6=109.88            
Cl15-Na3-Na7=136.16            Cl15-Na3-Na9= 51.25            Cl15-Na3-Cl11=157.01           Cl16-Na3-Na2= 40.45            
Cl16-Na3-Na4=125.20            Cl16-Na3-Na5= 51.77            Cl16-Na3-Na6= 45.08            Cl16-Na3-Na7=102.99            
Cl16-Na3-Na9= 92.05            Cl16-Na3-Cl11= 80.28           Cl16-Na3-Cl15= 78.41           O35-Na3-Na2= 94.73             
O35-Na3-Na4= 78.74             O35-Na3-Na5=125.24             O35-Na3-Na6=170.43             O35-Na3-Na7=124.60             
O35-Na3-Na9= 39.73             O35-Na3-Cl11=126.53            O35-Na3-Cl15= 74.96            O35-Na3-Cl16=131.08            
O95-Na3-Na2= 58.30             O95-Na3-Na4= 90.08             O95-Na3-Na5=111.00             O95-Na3-Na6=106.43             
O95-Na3-Na7=137.98             O95-Na3-Na9= 42.88             O95-Na3-Cl11= 96.74            O95-Na3-Cl15= 84.89            
O95-Na3-Cl16= 72.21            O95-Na3-O35= 65.24             O98-Na3-Na2= 91.74             O98-Na3-Na4=116.70             
O98-Na3-Na5= 38.62             O98-Na3-Na6= 56.80             O98-Na3-Na7= 59.91             O98-Na3-Na9=129.23             
O98-Na3-Cl11= 89.40            O98-Na3-Cl15= 78.04            O98-Na3-Cl16= 78.55            O98-Na3-O35=132.77             
O98-Na3-O95=148.54             O104-Na3-Na2=155.84            O104-Na3-Na4= 53.54            O104-Na3-Na5=115.43            
O104-Na3-Na6=109.88            O104-Na3-Na7= 52.68            O104-Na3-Na9=113.09            O104-Na3-Cl11= 84.35           
O104-Na3-Cl15=111.99           O104-Na3-Cl16=154.13           O104-Na3-O35= 74.72            O104-Na3-O95=130.60            
O104-Na3-O98= 80.61            Na7-Na4-Na3= 69.41             Cl11-Na4-Na3= 50.57            Cl11-Na4-Na7= 48.45            
Cl13-Na4-Na3=110.39            Cl13-Na4-Na7= 46.85            Cl13-Na4-Cl11= 92.47           Cl19-Na4-Na3= 82.60            
Cl19-Na4-Na7=151.41            Cl19-Na4-Cl11=108.59           Cl19-Na4-Cl13=158.83           O104-Na4-Na3= 39.82            
O104-Na4-Na7= 58.31            O104-Na4-Cl11= 74.89           O104-Na4-Cl13= 79.55           O104-Na4-Cl19=103.27           
Na2-Na5-Na1= 90.08             Na3-Na5-Na1= 70.59             Na3-Na5-Na2= 68.66             Na6-Na5-Na1=123.91             
Na6-Na5-Na2= 90.93             Na6-Na5-Na3= 57.98             Cl15-Na5-Na1= 41.70            Cl15-Na5-Na2= 51.30            
Cl15-Na5-Na3= 47.82            Cl15-Na5-Na6=103.95            Cl16-Na5-Na1=120.01            Cl16-Na5-Na2= 46.95            
Cl16-Na5-Na3= 56.87            Cl16-Na5-Na6= 44.74            Cl16-Na5-Cl15= 80.02           O20-Na5-Na1=142.84             
O20-Na5-Na2=125.11             O20-Na5-Na3=108.49             O20-Na5-Na6= 52.78             O20-Na5-Cl15=156.24            
O20-Na5-Cl16= 84.12            O80-Na5-Na1= 42.33             O80-Na5-Na2=109.71             O80-Na5-Na3=112.61             
O80-Na5-Na6=152.98             O80-Na5-Cl15= 77.85            O80-Na5-Cl16=155.56            O80-Na5-O20=120.08             
O98-Na5-Na1= 72.88             O98-Na5-Na2=113.94             O98-Na5-Na3= 45.33             O98-Na5-Na6= 55.90             
O98-Na5-Cl15= 80.79            O98-Na5-Cl16= 87.82            O98-Na5-O20= 81.03             O98-Na5-O80= 98.68             
O101-Na5-Na1= 97.28            O101-Na5-Na2= 43.84            O101-Na5-Na3=111.83            O101-Na5-Na6=120.44            
O101-Na5-Cl15= 78.21           O101-Na5-Cl16= 78.95           O101-Na5-O20=115.98            O101-Na5-O80= 86.49            
O101-Na5-O98=156.79            Na5-Na6-Na3= 60.90             Na7-Na6-Na3= 68.81             Na7-Na6-Na5=101.83             
Cl11-Na6-Na3= 50.37            Cl11-Na6-Na5=110.72            Cl11-Na6-Na7= 48.31            Cl16-Na6-Na3= 61.04            
Cl16-Na6-Na5= 54.69            Cl16-Na6-Na7=129.84            Cl16-Na6-Cl11= 95.00           Cl18-Na6-Na3=112.73            
Cl18-Na6-Na5= 98.51            Cl18-Na6-Na7= 53.14            Cl18-Na6-Cl11= 99.53           Cl18-Na6-Cl16=152.85           
O20-Na6-Na3= 97.00             O20-Na6-Na5= 37.82             O20-Na6-Na7=107.56             O20-Na6-Cl11=142.29            
O20-Na6-Cl16= 80.54            O20-Na6-Cl18= 73.92            O98-Na6-Na3= 45.96             O98-Na6-Na5= 38.63             
O98-Na6-Na7= 63.24             O98-Na6-Cl11= 82.99            O98-Na6-Cl16= 82.14            O98-Na6-Cl18= 77.06            
O98-Na6-O20= 59.29             Na4-Na7-Na3= 52.77             Na6-Na7-Na3= 53.26             Na6-Na7-Na4= 89.99             
Cl11-Na7-Na3= 41.69            Cl11-Na7-Na4= 46.93            Cl11-Na7-Na6= 44.77            Cl13-Na7-Na3= 94.26            
Cl13-Na7-Na4= 46.04            Cl13-Na7-Na6=134.98            Cl13-Na7-Cl11= 90.25           Cl18-Na7-Na3= 92.08            
Cl18-Na7-Na4=134.86            Cl18-Na7-Na6= 45.08            Cl18-Na7-Cl11= 88.27           Cl18-Na7-Cl13=168.69           
O50-Na7-Na3= 81.80             O50-Na7-Na4=105.19             O50-Na7-Na6=107.58             O50-Na7-Cl11=123.48            
O50-Na7-Cl13= 95.33            O50-Na7-Cl18= 94.84            C52-Na7-Na3=107.51             C52-Na7-Na4=116.55             
C52-Na7-Na6=128.24             C52-Na7-Cl11=148.88            C52-Na7-Cl13= 87.74            C52-Na7-Cl18= 99.28            
C52-Na7-O50= 26.35             Na2-Na8-Na1= 93.00             Na9-Na8-Na1= 80.42             Na9-Na8-Na2= 55.59             
Cl12-Na8-Na1= 83.70            Cl12-Na8-Na2= 90.14            Cl12-Na8-Na9=140.93            Cl14-Na8-Na1= 46.51            
Cl14-Na8-Na2=135.48            Cl14-Na8-Na9= 93.89            Cl14-Na8-Cl12=100.58           Cl15-Na8-Na1= 48.15            
Cl15-Na8-Na2= 46.97            Cl15-Na8-Na9= 47.03            Cl15-Na8-Cl12= 96.91           Cl15-Na8-Cl14= 88.67           
Cl17-Na8-Na1=123.63            Cl17-Na8-Na2= 45.29            Cl17-Na8-Na9= 46.68            Cl17-Na8-Cl12=122.85           
Cl17-Na8-Cl14=135.50           Cl17-Na8-Cl15= 77.79           Na3-Na9-Na2= 70.85             Na8-Na9-Na2= 63.25             
Na8-Na9-Na3=102.49             Cl15-Na9-Na2= 51.34            Cl15-Na9-Na3= 51.35            Cl15-Na9-Na8= 51.14            
Cl17-Na9-Na2= 49.43            Cl17-Na9-Na3=119.81            Cl17-Na9-Na8= 47.98            Cl17-Na9-Cl15= 81.86           
O35-Na9-Na2=122.48             O35-Na9-Na3= 52.16             O35-Na9-Na8=118.18             O35-Na9-Cl15= 83.76            
O35-Na9-Cl17=164.91            C37-Na9-Na2=138.77             C37-Na9-Na3= 77.10             C37-Na9-Na8=100.48             
C37-Na9-Cl15= 88.36            C37-Na9-Cl17=144.73            C37-Na9-O35= 29.68             C40-Na9-Na2=153.60             
C40-Na9-Na3=109.38             C40-Na9-Na8= 91.77             C40-Na9-Cl15=107.05            C40-Na9-Cl17=120.29            
C40-Na9-O35= 60.15             C40-Na9-C37= 32.32             H41-Na9-Na2=134.96             H41-Na9-Na3=122.70             
H41-Na9-Na8= 71.73             H41-Na9-Cl15=100.57            H41-Na9-Cl17= 98.41            H41-Na9-O35= 79.76             
H41-Na9-C37= 50.18             H41-Na9-C40= 22.48             C46-Na9-Na2=147.14             C46-Na9-Na3=122.52             
C46-Na9-Na8=130.31             C46-Na9-Cl15=161.34            C46-Na9-Cl17=112.84            C46-Na9-O35= 80.42             
C46-Na9-C37= 73.01             C46-Na9-C40= 56.14             C46-Na9-H41= 66.95             H47-Na9-Na2=129.45             
H47-Na9-Na3=141.45             H47-Na9-Na8=115.87             H47-Na9-Cl15=166.66            H47-Na9-Cl17= 90.46            
H47-Na9-O35=102.74             H47-Na9-C37= 91.74             H47-Na9-C40= 67.52             H47-Na9-H41= 69.64             
H47-Na9-C46= 22.39             O95-Na9-Na2= 69.31             O95-Na9-Na3= 48.99             O95-Na9-Na8=131.13             
O95-Na9-Cl15= 90.04            O95-Na9-Cl17=106.28            O95-Na9-O35= 78.21             O95-Na9-C37=107.53             
O95-Na9-C40=131.86             O95-Na9-H41=154.31             O95-Na9-C46= 96.33             O95-Na9-H47=102.63             
 
 selected dihedral angles (degree)
 ---------------------------------
Na4-Na3-Na2-Na5=151.96        Na4-Na3-Na2-Na8=236.46        Na4-Na3-Na2-Na9=288.68        Na4-Na3-Na2-Cl15=220.90       
Na4-Na3-Na2-Cl16= 80.19       Na4-Na3-Na2-Cl17=282.26       Na4-Na3-Na2-O101=159.15       Na5-Na3-Na2-Na8= 84.49        
Na5-Na3-Na2-Na9=136.72        Na5-Na3-Na2-Cl15= 68.93       Na5-Na3-Na2-Cl16=288.23       Na5-Na3-Na2-Cl17=130.30       
Na5-Na3-Na2-O101=  7.18       Na6-Na3-Na2-Na5= 58.10        Na6-Na3-Na2-Na8=142.60        Na6-Na3-Na2-Na9=194.82        
Na6-Na3-Na2-Cl15=127.04       Na6-Na3-Na2-Cl16=346.33       Na6-Na3-Na2-Cl17=188.40       Na6-Na3-Na2-O101= 65.29       
Na7-Na3-Na2-Na5= 43.04        Na7-Na3-Na2-Na8=127.53        Na7-Na3-Na2-Na9=179.76        Na7-Na3-Na2-Cl15=111.97       
Na7-Na3-Na2-Cl16=331.27       Na7-Na3-Na2-Cl17=173.34       Na7-Na3-Na2-O101= 50.22       Na9-Na3-Na2-Na5=223.28        
Na9-Na3-Na2-Na8=307.78        Na9-Na3-Na2-Cl15=292.22       Na9-Na3-Na2-Cl16=151.51       Na9-Na3-Na2-Cl17=353.58       
Na9-Na3-Na2-O101=230.47       Cl11-Na3-Na2-Na5= 92.01       Cl11-Na3-Na2-Na8=176.51       Cl11-Na3-Na2-Na9=228.73       
Cl11-Na3-Na2-Cl15=160.95      Cl11-Na3-Na2-Cl16= 20.24      Cl11-Na3-Na2-Cl17=222.31      Cl11-Na3-Na2-O101= 99.20      
Cl15-Na3-Na2-Na5=291.07       Cl15-Na3-Na2-Na8= 15.56       Cl15-Na3-Na2-Na9= 67.78       Cl15-Na3-Na2-Cl16=219.29      
Cl15-Na3-Na2-Cl17= 61.36      Cl15-Na3-Na2-O101=298.25      Cl16-Na3-Na2-Na5= 71.77       Cl16-Na3-Na2-Na8=156.27       
Cl16-Na3-Na2-Na9=208.49       Cl16-Na3-Na2-Cl15=140.71      Cl16-Na3-Na2-Cl17=202.07      Cl16-Na3-Na2-O101= 78.96      
O35-Na3-Na2-Na5=228.57        O35-Na3-Na2-Na8=313.07        O35-Na3-Na2-Na9=  5.29        O35-Na3-Na2-Cl15=297.51       
O35-Na3-Na2-Cl16=156.80       O35-Na3-Na2-Cl17=358.87       O35-Na3-Na2-O101=235.76       O95-Na3-Na2-Na5=171.60        
O95-Na3-Na2-Na8=256.10        O95-Na3-Na2-Na9=308.32        O95-Na3-Na2-Cl15=240.54       O95-Na3-Na2-Cl16= 99.83       
O95-Na3-Na2-Cl17=301.90       O95-Na3-Na2-O101=178.79       O98-Na3-Na2-Na5=  1.75        O98-Na3-Na2-Na8= 86.24        
O98-Na3-Na2-Na9=138.46        O98-Na3-Na2-Cl15= 70.68       O98-Na3-Na2-Cl16=289.97       O98-Na3-Na2-Cl17=132.04       
O98-Na3-Na2-O101=  8.93       O104-Na3-Na2-Na5=291.08       O104-Na3-Na2-Na8= 15.58       O104-Na3-Na2-Na9= 67.80       
O104-Na3-Na2-Cl15=  0.00      O104-Na3-Na2-Cl16=219.31      O104-Na3-Na2-Cl17= 61.38      O104-Na3-Na2-O101=298.27      
Na7-Na4-Na3-Na2=225.35        Na7-Na4-Na3-Na5=350.30        Na7-Na4-Na3-Na6=315.30        Na7-Na4-Na3-Na9=169.67        
Na7-Na4-Na3-Cl11=307.47       Na7-Na4-Na3-Cl15=129.85       Na7-Na4-Na3-Cl16=276.83       Na7-Na4-Na3-O35=144.03        
Na7-Na4-Na3-O95=208.73        Na7-Na4-Na3-O98= 11.58        Na7-Na4-Na3-O104= 64.80       Cl11-Na4-Na3-Na2=277.88       
Cl11-Na4-Na3-Na5= 42.83       Cl11-Na4-Na3-Na6=  7.83       Cl11-Na4-Na3-Na7= 52.53       Cl11-Na4-Na3-Na9=222.20       
Cl11-Na4-Na3-Cl15=182.38      Cl11-Na4-Na3-Cl16=329.36      Cl11-Na4-Na3-O35=196.56       Cl11-Na4-Na3-O95=261.26       
Cl11-Na4-Na3-O98= 64.11       Cl11-Na4-Na3-O104=117.33      Cl13-Na4-Na3-Na2=202.13       Cl13-Na4-Na3-Na5=327.08       
Cl13-Na4-Na3-Na6=292.08       Cl13-Na4-Na3-Na7=336.78       Cl13-Na4-Na3-Na9=146.45       Cl13-Na4-Na3-Cl11=284.25      
Cl13-Na4-Na3-Cl15=106.63      Cl13-Na4-Na3-Cl16=253.61      Cl13-Na4-Na3-O35=120.81       Cl13-Na4-Na3-O95=185.51       
Cl13-Na4-Na3-O98=348.36       Cl13-Na4-Na3-O104= 41.58      Cl19-Na4-Na3-Na2= 39.40       Cl19-Na4-Na3-Na5=164.35       
Cl19-Na4-Na3-Na6=129.35       Cl19-Na4-Na3-Na7=174.05       Cl19-Na4-Na3-Na9=343.72       Cl19-Na4-Na3-Cl11=121.52      
Cl19-Na4-Na3-Cl15=303.91      Cl19-Na4-Na3-Cl16= 90.88      Cl19-Na4-Na3-O35=318.08       Cl19-Na4-Na3-O95= 22.78       
Cl19-Na4-Na3-O98=185.63       Cl19-Na4-Na3-O104=238.85      O104-Na4-Na3-Na2=160.54       O104-Na4-Na3-Na5=285.50       
O104-Na4-Na3-Na6=250.49       O104-Na4-Na3-Na7=295.20       O104-Na4-Na3-Na9=104.87       O104-Na4-Na3-Cl11=242.67      
O104-Na4-Na3-Cl15= 65.05      O104-Na4-Na3-Cl16=212.02      O104-Na4-Na3-O35= 79.23       O104-Na4-Na3-O95=143.93       
O104-Na4-Na3-O98=306.78       Na2-Na5-Na1-Na8= 26.44        Na2-Na5-Na1-Cl10=224.21       Na2-Na5-Na1-Cl14= 29.26       
Na2-Na5-Na1-Cl15=340.30       Na2-Na5-Na1-O80=119.95        Na3-Na5-Na1-Na8= 93.72        Na3-Na5-Na1-Cl10=291.48       
Na3-Na5-Na1-Cl14= 96.53       Na3-Na5-Na1-Cl15= 47.57       Na3-Na5-Na1-O80=187.23        Na6-Na5-Na1-Na8=117.61        
Na6-Na5-Na1-Cl10=315.38       Na6-Na5-Na1-Cl14=120.43       Na6-Na5-Na1-Cl15= 71.47       Na6-Na5-Na1-O80=211.13        
Cl15-Na5-Na1-Na8= 46.15       Cl15-Na5-Na1-Cl10=243.91      Cl15-Na5-Na1-Cl14= 48.96      Cl15-Na5-Na1-O80=139.66       
Cl16-Na5-Na1-Na8= 64.49       Cl16-Na5-Na1-Cl10=262.25      Cl16-Na5-Na1-Cl14= 67.30      Cl16-Na5-Na1-Cl15= 18.34      
Cl16-Na5-Na1-O80=158.00       O20-Na5-Na1-Na8=188.98        O20-Na5-Na1-Cl10= 26.75       O20-Na5-Na1-Cl14=191.80       
O20-Na5-Na1-Cl15=142.83       O20-Na5-Na1-O80=282.49        O80-Na5-Na1-Na8=266.49        O80-Na5-Na1-Cl10=104.25       
O80-Na5-Na1-Cl14=269.31       O80-Na5-Na1-Cl15=220.34       O98-Na5-Na1-Na8=141.54        O98-Na5-Na1-Cl10=339.31       
O98-Na5-Na1-Cl14=144.36       O98-Na5-Na1-Cl15= 95.40       O98-Na5-Na1-O80=235.05        O101-Na5-Na1-Na8=343.08       
O101-Na5-Na1-Cl10=180.84      O101-Na5-Na1-Cl14=345.90      O101-Na5-Na1-Cl15=296.93      O101-Na5-Na1-O80= 76.59       
Na1-Na5-Na2-Na3= 69.07        Na1-Na5-Na2-Na8=335.17        Na1-Na5-Na2-Na9= 34.76        Na1-Na5-Na2-Cl15= 16.70       
Na1-Na5-Na2-Cl16=133.09       Na1-Na5-Na2-Cl17=349.40       Na1-Na5-Na2-O101=259.55       Na3-Na5-Na2-Na8=266.10        
Na3-Na5-Na2-Na9=325.69        Na3-Na5-Na2-Cl15=307.63       Na3-Na5-Na2-Cl16= 64.02       Na3-Na5-Na2-Cl17=280.34       
Na3-Na5-Na2-O101=190.48       Na6-Na5-Na2-Na3=305.15        Na6-Na5-Na2-Na8=211.25        Na6-Na5-Na2-Na9=270.84        
Na6-Na5-Na2-Cl15=252.78       Na6-Na5-Na2-Cl16=  9.17       Na6-Na5-Na2-Cl17=225.48       Na6-Na5-Na2-O101=135.63       
Cl15-Na5-Na2-Na3= 52.37       Cl15-Na5-Na2-Na8=318.46       Cl15-Na5-Na2-Na9= 18.06       Cl15-Na5-Na2-Cl16=116.39      
Cl15-Na5-Na2-Cl17=332.70      Cl15-Na5-Na2-O101=242.84      Cl16-Na5-Na2-Na3=295.98       Cl16-Na5-Na2-Na8=202.07       
Cl16-Na5-Na2-Na9=261.67       Cl16-Na5-Na2-Cl15=243.61      Cl16-Na5-Na2-Cl17=216.31      Cl16-Na5-Na2-O101=126.45      
O20-Na5-Na2-Na3=261.87        O20-Na5-Na2-Na8=167.97        O20-Na5-Na2-Na9=227.56        O20-Na5-Na2-Cl15=209.50       
O20-Na5-Na2-Cl16=325.90       O20-Na5-Na2-Cl17=182.21       O20-Na5-Na2-O101= 92.35       O80-Na5-Na2-Na3=107.37        
O80-Na5-Na2-Na8= 13.46        O80-Na5-Na2-Na9= 73.06        O80-Na5-Na2-Cl15= 55.00       O80-Na5-Na2-Cl16=171.39       
O80-Na5-Na2-Cl17= 27.70       O80-Na5-Na2-O101=297.84       O98-Na5-Na2-Na3=357.82        O98-Na5-Na2-Na8=263.92        
O98-Na5-Na2-Na9=323.52        O98-Na5-Na2-Cl15=305.46       O98-Na5-Na2-Cl16= 61.85       O98-Na5-Na2-Cl17=278.16       
O98-Na5-Na2-O101=188.30       O101-Na5-Na2-Na3=169.52       O101-Na5-Na2-Na8= 75.62       O101-Na5-Na2-Na9=135.22       
O101-Na5-Na2-Cl15=117.16      O101-Na5-Na2-Cl16=233.55      O101-Na5-Na2-Cl17= 89.86      Na1-Na5-Na3-Na2=262.00        
Na1-Na5-Na3-Na4=116.09        Na1-Na5-Na3-Na6=156.64        Na1-Na5-Na3-Na7=107.86        Na1-Na5-Na3-Na9=296.69        
Na1-Na5-Na3-Cl11=149.36       Na1-Na5-Na3-Cl15=318.51       Na1-Na5-Na3-Cl16=210.33       Na1-Na5-Na3-O35=328.20        
Na1-Na5-Na3-O95=254.35        Na1-Na5-Na3-O98= 84.80        Na1-Na5-Na3-O104= 56.98       Na2-Na5-Na3-Na4=214.09        
Na2-Na5-Na3-Na6=254.64        Na2-Na5-Na3-Na7=205.86        Na2-Na5-Na3-Na9= 34.69        Na2-Na5-Na3-Cl11=247.36       
Na2-Na5-Na3-Cl15= 56.51       Na2-Na5-Na3-Cl16=308.33       Na2-Na5-Na3-O35= 66.20        Na2-Na5-Na3-O95=352.35        
Na2-Na5-Na3-O98=182.80        Na2-Na5-Na3-O104=154.98       Na6-Na5-Na3-Na2=105.36        Na6-Na5-Na3-Na4=319.45        
Na6-Na5-Na3-Na7=311.22        Na6-Na5-Na3-Na9=140.05        Na6-Na5-Na3-Cl11=352.73       Na6-Na5-Na3-Cl15=161.87       
Na6-Na5-Na3-Cl16= 53.69       Na6-Na5-Na3-O35=171.56        Na6-Na5-Na3-O95= 97.71        Na6-Na5-Na3-O98=288.16        
Na6-Na5-Na3-O104=260.34       Cl15-Na5-Na3-Na2=303.49       Cl15-Na5-Na3-Na4=157.58       Cl15-Na5-Na3-Na6=198.13       
Cl15-Na5-Na3-Na7=149.35       Cl15-Na5-Na3-Na9=338.18       Cl15-Na5-Na3-Cl11=190.86      Cl15-Na5-Na3-Cl16=251.82      
Cl15-Na5-Na3-O35=  9.70       Cl15-Na5-Na3-O95=295.85       Cl15-Na5-Na3-O98=126.29       Cl15-Na5-Na3-O104= 98.48      
Cl16-Na5-Na3-Na2= 51.67       Cl16-Na5-Na3-Na4=265.76       Cl16-Na5-Na3-Na6=306.31       Cl16-Na5-Na3-Na7=257.53       
Cl16-Na5-Na3-Na9= 86.36       Cl16-Na5-Na3-Cl11=299.04      Cl16-Na5-Na3-Cl15=108.18      Cl16-Na5-Na3-O35=117.88       
Cl16-Na5-Na3-O95= 44.03       Cl16-Na5-Na3-O98=234.47       Cl16-Na5-Na3-O104=206.66      O20-Na5-Na3-Na2=121.37        
O20-Na5-Na3-Na4=335.45        O20-Na5-Na3-Na6= 16.00        O20-Na5-Na3-Na7=327.23        O20-Na5-Na3-Na9=156.06        
O20-Na5-Na3-Cl11=  8.73       O20-Na5-Na3-Cl15=177.87       O20-Na5-Na3-Cl16= 69.69       O20-Na5-Na3-O35=187.57        
O20-Na5-Na3-O95=113.72        O20-Na5-Na3-O98=304.16        O20-Na5-Na3-O104=276.35       O80-Na5-Na3-Na2=256.73        
O80-Na5-Na3-Na4=110.82        O80-Na5-Na3-Na6=151.37        O80-Na5-Na3-Na7=102.59        O80-Na5-Na3-Na9=291.42        
O80-Na5-Na3-Cl11=144.10       O80-Na5-Na3-Cl15=313.24       O80-Na5-Na3-Cl16=205.06       O80-Na5-Na3-O35=322.94        
O80-Na5-Na3-O95=249.09        O80-Na5-Na3-O98= 79.53        O80-Na5-Na3-O104= 51.72       O98-Na5-Na3-Na2=177.20        
O98-Na5-Na3-Na4= 31.29        O98-Na5-Na3-Na6= 71.84        O98-Na5-Na3-Na7= 23.06        O98-Na5-Na3-Na9=211.89        
O98-Na5-Na3-Cl11= 64.57       O98-Na5-Na3-Cl15=233.71       O98-Na5-Na3-Cl16=125.53       O98-Na5-Na3-O35=243.40        
O98-Na5-Na3-O95=169.56        O98-Na5-Na3-O104=332.19       O101-Na5-Na3-Na2=352.20       O101-Na5-Na3-Na4=206.29       
O101-Na5-Na3-Na6=246.84       O101-Na5-Na3-Na7=198.06       O101-Na5-Na3-Na9= 26.89       O101-Na5-Na3-Cl11=239.57      
O101-Na5-Na3-Cl15= 48.71      O101-Na5-Na3-Cl16=300.53      O101-Na5-Na3-O35= 58.40       O101-Na5-Na3-O95=344.56       
O101-Na5-Na3-O98=175.00       O101-Na5-Na3-O104=147.19      Na5-Na6-Na3-Na2=309.12        Na5-Na6-Na3-Na4=162.50        
Na5-Na6-Na3-Na7=117.87        Na5-Na6-Na3-Na9=291.16        Na5-Na6-Na3-Cl11=170.63       Na5-Na6-Na3-Cl15=345.14       
Na5-Na6-Na3-Cl16=296.61       Na5-Na6-Na3-O35=226.12        Na5-Na6-Na3-O95=254.69        Na5-Na6-Na3-O98= 45.14        
Na5-Na6-Na3-O104=108.79       Na7-Na6-Na3-Na2=191.26        Na7-Na6-Na3-Na4= 44.64        Na7-Na6-Na3-Na5=242.13        
Na7-Na6-Na3-Na9=173.30        Na7-Na6-Na3-Cl11= 52.76       Na7-Na6-Na3-Cl15=227.27       Na7-Na6-Na3-Cl16=178.75       
Na7-Na6-Na3-O35=108.25        Na7-Na6-Na3-O95=136.82        Na7-Na6-Na3-O98=287.27        Na7-Na6-Na3-O104=350.92       
Cl11-Na6-Na3-Na2=138.49       Cl11-Na6-Na3-Na4=351.88       Cl11-Na6-Na3-Na5=189.37       Cl11-Na6-Na3-Na7=307.24       
Cl11-Na6-Na3-Na9=120.53       Cl11-Na6-Na3-Cl15=174.51      Cl11-Na6-Na3-Cl16=125.99      Cl11-Na6-Na3-O35= 55.49       
Cl11-Na6-Na3-O95= 84.06       Cl11-Na6-Na3-O98=234.51       Cl11-Na6-Na3-O104=298.16      Cl16-Na6-Na3-Na2= 12.51       
Cl16-Na6-Na3-Na4=225.89       Cl16-Na6-Na3-Na5= 63.39       Cl16-Na6-Na3-Na7=181.25       Cl16-Na6-Na3-Na9=354.55       
Cl16-Na6-Na3-Cl11=234.01      Cl16-Na6-Na3-Cl15= 48.52      Cl16-Na6-Na3-O35=289.50       Cl16-Na6-Na3-O95=318.08       
Cl16-Na6-Na3-O98=108.53       Cl16-Na6-Na3-O104=172.17      Cl18-Na6-Na3-Na2=221.96       Cl18-Na6-Na3-Na4= 75.34       
Cl18-Na6-Na3-Na5=272.84       Cl18-Na6-Na3-Na7= 30.70       Cl18-Na6-Na3-Na9=204.00       Cl18-Na6-Na3-Cl11= 83.46      
Cl18-Na6-Na3-Cl15=257.97      Cl18-Na6-Na3-Cl16=209.45      Cl18-Na6-Na3-O35=138.96       Cl18-Na6-Na3-O95=167.53       
Cl18-Na6-Na3-O98=317.98       Cl18-Na6-Na3-O104= 21.62      O20-Na6-Na3-Na2=297.42        O20-Na6-Na3-Na4=150.80        
O20-Na6-Na3-Na5=348.30        O20-Na6-Na3-Na7=106.16        O20-Na6-Na3-Na9=279.46        O20-Na6-Na3-Cl11=158.92       
O20-Na6-Na3-Cl15=333.43       O20-Na6-Na3-Cl16=284.91       O20-Na6-Na3-O35=214.41        O20-Na6-Na3-O95=242.99        
O20-Na6-Na3-O98= 33.44        O20-Na6-Na3-O104= 97.08       O98-Na6-Na3-Na2=263.98        O98-Na6-Na3-Na4=117.36        
O98-Na6-Na3-Na5=314.86        O98-Na6-Na3-Na7= 72.73        O98-Na6-Na3-Na9=246.02        O98-Na6-Na3-Cl11=125.49       
O98-Na6-Na3-Cl15=300.00       O98-Na6-Na3-Cl16=251.47       O98-Na6-Na3-O35=180.98        O98-Na6-Na3-O95=209.55        
O98-Na6-Na3-O104= 63.65       Na3-Na6-Na5-Na1=333.21        Na3-Na6-Na5-Na2= 63.93        Na3-Na6-Na5-Cl15= 13.75       
Na3-Na6-Na5-Cl16= 73.46       Na3-Na6-Na5-O20=199.17        Na3-Na6-Na5-O80=283.19        Na3-Na6-Na5-O98=305.30        
Na3-Na6-Na5-O101= 98.11       Na7-Na6-Na5-Na1= 30.58        Na7-Na6-Na5-Na2=121.30        Na7-Na6-Na5-Na3= 57.37        
Na7-Na6-Na5-Cl15= 71.12       Na7-Na6-Na5-Cl16=130.83       Na7-Na6-Na5-O20=256.54        Na7-Na6-Na5-O80=340.56        
Na7-Na6-Na5-O98=  2.67        Na7-Na6-Na5-O101=155.48       Cl11-Na6-Na5-Na1=340.92       Cl11-Na6-Na5-Na2= 71.64       
Cl11-Na6-Na5-Na3=  7.71       Cl11-Na6-Na5-Cl15= 21.45      Cl11-Na6-Na5-Cl16= 81.16      Cl11-Na6-Na5-O20=206.87       
Cl11-Na6-Na5-O80=290.90       Cl11-Na6-Na5-O98=313.01       Cl11-Na6-Na5-O101=105.82      Cl16-Na6-Na5-Na1=259.76       
Cl16-Na6-Na5-Na2=350.47       Cl16-Na6-Na5-Na3=286.54       Cl16-Na6-Na5-Cl15=300.29      Cl16-Na6-Na5-O20=125.71       
Cl16-Na6-Na5-O80=209.73       Cl16-Na6-Na5-O98=231.84       Cl16-Na6-Na5-O101= 24.66      Cl18-Na6-Na5-Na1= 84.55       
Cl18-Na6-Na5-Na2=175.26       Cl18-Na6-Na5-Na3=111.33       Cl18-Na6-Na5-Cl15=125.08      Cl18-Na6-Na5-Cl16=184.79      
Cl18-Na6-Na5-O20=310.50       Cl18-Na6-Na5-O80= 34.52       Cl18-Na6-Na5-O98= 56.63       Cl18-Na6-Na5-O101=209.45      
O20-Na6-Na5-Na1=134.05        O20-Na6-Na5-Na2=224.76        O20-Na6-Na5-Na3=160.83        O20-Na6-Na5-Cl15=174.58       
O20-Na6-Na5-Cl16=234.29       O20-Na6-Na5-O80= 84.02        O20-Na6-Na5-O98=106.13        O20-Na6-Na5-O101=258.95       
O98-Na6-Na5-Na1= 27.91        O98-Na6-Na5-Na2=118.63        O98-Na6-Na5-Na3= 54.70        O98-Na6-Na5-Cl15= 68.45       
O98-Na6-Na5-Cl16=128.16       O98-Na6-Na5-O20=253.87        O98-Na6-Na5-O80=337.89        O98-Na6-Na5-O101=152.81       
Na4-Na7-Na3-Na2=142.29        Na4-Na7-Na3-Na5=175.55        Na4-Na7-Na3-Na6=124.53        Na4-Na7-Na3-Na9=321.56        
Na4-Na7-Na3-Cl11= 64.13       Na4-Na7-Na3-Cl15=210.33       Na4-Na7-Na3-Cl16=123.62       Na4-Na7-Na3-O35=315.59        
Na4-Na7-Na3-O95= 45.89        Na4-Na7-Na3-O98=191.96        Na4-Na7-Na3-O104=293.78       Na6-Na7-Na3-Na2= 17.76        
Na6-Na7-Na3-Na4=235.47        Na6-Na7-Na3-Na5= 51.02        Na6-Na7-Na3-Na9=197.02        Na6-Na7-Na3-Cl11=299.60       
Na6-Na7-Na3-Cl15= 85.80       Na6-Na7-Na3-Cl16=359.09       Na6-Na7-Na3-O35=191.06        Na6-Na7-Na3-O95=281.36        
Na6-Na7-Na3-O98= 67.43        Na6-Na7-Na3-O104=169.24       Cl11-Na7-Na3-Na2= 78.16       Cl11-Na7-Na3-Na4=295.87       
Cl11-Na7-Na3-Na5=111.42       Cl11-Na7-Na3-Na6= 60.40       Cl11-Na7-Na3-Na9=257.43       Cl11-Na7-Na3-Cl15=146.20      
Cl11-Na7-Na3-Cl16= 59.49      Cl11-Na7-Na3-O35=251.46       Cl11-Na7-Na3-O95=341.76       Cl11-Na7-Na3-O98=127.84       
Cl11-Na7-Na3-O104=229.65      Cl13-Na7-Na3-Na2=163.74       Cl13-Na7-Na3-Na4= 21.45       Cl13-Na7-Na3-Na5=197.00       
Cl13-Na7-Na3-Na6=145.98       Cl13-Na7-Na3-Na9=343.01       Cl13-Na7-Na3-Cl11= 85.58      Cl13-Na7-Na3-Cl15=231.78      
Cl13-Na7-Na3-Cl16=145.07      Cl13-Na7-Na3-O35=337.04       Cl13-Na7-Na3-O95= 67.34       Cl13-Na7-Na3-O98=213.41       
Cl13-Na7-Na3-O104=315.23      Cl18-Na7-Na3-Na2=353.11       Cl18-Na7-Na3-Na4=210.82       Cl18-Na7-Na3-Na5= 26.37       
Cl18-Na7-Na3-Na6=335.35       Cl18-Na7-Na3-Na9=172.38       Cl18-Na7-Na3-Cl11=274.95      Cl18-Na7-Na3-Cl15= 61.15      
Cl18-Na7-Na3-Cl16=334.44      Cl18-Na7-Na3-O35=166.41       Cl18-Na7-Na3-O95=256.71       Cl18-Na7-Na3-O98= 42.79       
Cl18-Na7-Na3-O104=144.60      O50-Na7-Na3-Na2=258.52        O50-Na7-Na3-Na4=116.23        O50-Na7-Na3-Na5=291.78        
O50-Na7-Na3-Na6=240.76        O50-Na7-Na3-Na9= 77.78        O50-Na7-Na3-Cl11=180.36       O50-Na7-Na3-Cl15=326.55       
O50-Na7-Na3-Cl16=239.85       O50-Na7-Na3-O35= 71.82        O50-Na7-Na3-O95=162.12        O50-Na7-Na3-O98=308.19        
O50-Na7-Na3-O104= 50.00       C52-Na7-Na3-Na2=252.71        C52-Na7-Na3-Na4=110.42        C52-Na7-Na3-Na5=285.96        
C52-Na7-Na3-Na6=234.95        C52-Na7-Na3-Na9= 71.97        C52-Na7-Na3-Cl11=174.54       C52-Na7-Na3-Cl15=320.74       
C52-Na7-Na3-Cl16=234.04       C52-Na7-Na3-O35= 66.00        C52-Na7-Na3-O95=156.31        C52-Na7-Na3-O98=302.38        
C52-Na7-Na3-O104= 44.19       Na3-Na7-Na4-Cl11=305.00       Na3-Na7-Na4-Cl13=149.56       Na3-Na7-Na4-Cl19=347.60       
Na3-Na7-Na4-O104= 42.92       Na6-Na7-Na4-Na3= 41.31        Na6-Na7-Na4-Cl11=346.32       Na6-Na7-Na4-Cl13=190.88       
Na6-Na7-Na4-Cl19= 28.91       Na6-Na7-Na4-O104= 84.23       Cl11-Na7-Na4-Na3= 55.00       Cl11-Na7-Na4-Cl13=204.56      
Cl11-Na7-Na4-Cl19= 42.60      Cl11-Na7-Na4-O104= 97.91      Cl13-Na7-Na4-Na3=210.44       Cl13-Na7-Na4-Cl11=155.44      
Cl13-Na7-Na4-Cl19=198.03      Cl13-Na7-Na4-O104=253.35      Cl18-Na7-Na4-Na3= 46.24       Cl18-Na7-Na4-Cl11=351.25      
Cl18-Na7-Na4-Cl13=195.81      Cl18-Na7-Na4-Cl19= 33.84      Cl18-Na7-Na4-O104= 89.16      O50-Na7-Na4-Na3=293.07        
O50-Na7-Na4-Cl11=238.08       O50-Na7-Na4-Cl13= 82.64       O50-Na7-Na4-Cl19=280.67       O50-Na7-Na4-O104=335.99       
C52-Na7-Na4-Na3=267.54        C52-Na7-Na4-Cl11=212.54       C52-Na7-Na4-Cl13= 57.10       C52-Na7-Na4-Cl19=255.14       
C52-Na7-Na4-O104=310.46       Na3-Na7-Na6-Na5=307.89        Na3-Na7-Na6-Cl11= 55.20       Na3-Na7-Na6-Cl16=  1.43       
Na3-Na7-Na6-Cl18=216.06       Na3-Na7-Na6-O20=269.17        Na3-Na7-Na6-O98=309.76        Na4-Na7-Na6-Na3=319.01        
Na4-Na7-Na6-Na5=266.90        Na4-Na7-Na6-Cl11= 14.20       Na4-Na7-Na6-Cl16=320.43       Na4-Na7-Na6-Cl18=175.06       
Na4-Na7-Na6-O20=228.18        Na4-Na7-Na6-O98=268.77        Cl11-Na7-Na6-Na3=304.80       Cl11-Na7-Na6-Na5=252.69       
Cl11-Na7-Na6-Cl16=306.23      Cl11-Na7-Na6-Cl18=160.86      Cl11-Na7-Na6-O20=213.97       Cl11-Na7-Na6-O98=254.56       
Cl13-Na7-Na6-Na3=307.94       Cl13-Na7-Na6-Na5=255.83       Cl13-Na7-Na6-Cl11=  3.13      Cl13-Na7-Na6-Cl16=309.36      
Cl13-Na7-Na6-Cl18=163.99      Cl13-Na7-Na6-O20=217.11       Cl13-Na7-Na6-O98=257.69       Cl18-Na7-Na6-Na3=143.94       
Cl18-Na7-Na6-Na5= 91.83       Cl18-Na7-Na6-Cl11=199.14      Cl18-Na7-Na6-Cl16=145.37      Cl18-Na7-Na6-O20= 53.11       
Cl18-Na7-Na6-O98= 93.70       O50-Na7-Na6-Na3= 64.95        O50-Na7-Na6-Na5= 12.85        O50-Na7-Na6-Cl11=120.15       
O50-Na7-Na6-Cl16= 66.38       O50-Na7-Na6-Cl18=281.01       O50-Na7-Na6-O20=334.12        O50-Na7-Na6-O98= 14.71        
C52-Na7-Na6-Na3= 83.68        C52-Na7-Na6-Na5= 31.57        C52-Na7-Na6-Cl11=138.88       C52-Na7-Na6-Cl16= 85.11       
C52-Na7-Na6-Cl18=299.74       C52-Na7-Na6-O20=352.85        C52-Na7-Na6-O98= 33.44        Na2-Na8-Na1-Na5=336.00        
Na2-Na8-Na1-Cl10= 25.94       Na2-Na8-Na1-Cl14=159.13       Na2-Na8-Na1-Cl15= 15.34       Na2-Na8-Na1-O80=303.71        
Na9-Na8-Na1-Na5=281.65        Na9-Na8-Na1-Cl10=331.58       Na9-Na8-Na1-Cl14=104.77       Na9-Na8-Na1-Cl15=320.98       
Na9-Na8-Na1-O80=249.35        Cl12-Na8-Na1-Na5= 65.82       Cl12-Na8-Na1-Cl10=115.75      Cl12-Na8-Na1-Cl14=248.94      
Cl12-Na8-Na1-Cl15=105.15      Cl12-Na8-Na1-O80= 33.53       Cl14-Na8-Na1-Na5=176.87       Cl14-Na8-Na1-Cl10=226.81      
Cl14-Na8-Na1-Cl15=216.21      Cl14-Na8-Na1-O80=144.58       Cl15-Na8-Na1-Na5=320.67       Cl15-Na8-Na1-Cl10= 10.60      
Cl15-Na8-Na1-Cl14=143.79      Cl15-Na8-Na1-O80=288.38       Cl17-Na8-Na1-Na5=300.22       Cl17-Na8-Na1-Cl10=350.15      
Cl17-Na8-Na1-Cl14=123.35      Cl17-Na8-Na1-Cl15=339.55      Cl17-Na8-Na1-O80=267.93       Na1-Na8-Na2-Na3=330.53        
Na1-Na8-Na2-Na5= 28.53        Na1-Na8-Na2-Na9=283.76        Na1-Na8-Na2-Cl15=344.36       Na1-Na8-Na2-Cl16=359.74       
Na1-Na8-Na2-Cl17=223.24       Na1-Na8-Na2-O101= 70.75       Na9-Na8-Na2-Na3= 46.76        Na9-Na8-Na2-Na5=104.76        
Na9-Na8-Na2-Cl15= 60.60       Na9-Na8-Na2-Cl16= 75.98       Na9-Na8-Na2-Cl17=299.47       Na9-Na8-Na2-O101=146.99       
Cl12-Na8-Na2-Na3=246.82       Cl12-Na8-Na2-Na5=304.82       Cl12-Na8-Na2-Na9=200.06       Cl12-Na8-Na2-Cl15=260.66      
Cl12-Na8-Na2-Cl16=276.04      Cl12-Na8-Na2-Cl17=139.53      Cl12-Na8-Na2-O101=347.05      Cl14-Na8-Na2-Na3=352.15       
Cl14-Na8-Na2-Na5= 50.16       Cl14-Na8-Na2-Na9=305.39       Cl14-Na8-Na2-Cl15=  5.99      Cl14-Na8-Na2-Cl16= 21.37      
Cl14-Na8-Na2-Cl17=244.87      Cl14-Na8-Na2-O101= 92.38      Cl15-Na8-Na2-Na3=346.16       Cl15-Na8-Na2-Na5= 44.16       
Cl15-Na8-Na2-Na9=299.40       Cl15-Na8-Na2-Cl16= 15.38      Cl15-Na8-Na2-Cl17=238.87      Cl15-Na8-Na2-O101= 86.39      
Cl17-Na8-Na2-Na3=107.29       Cl17-Na8-Na2-Na5=165.29       Cl17-Na8-Na2-Na9= 60.53       Cl17-Na8-Na2-Cl15=121.13      
Cl17-Na8-Na2-Cl16=136.51      Cl17-Na8-Na2-O101=207.51      Na3-Na9-Na2-Na5= 36.39        Na3-Na9-Na2-Na8=115.56        
Na3-Na9-Na2-Cl15= 55.33       Na3-Na9-Na2-Cl16=336.84       Na3-Na9-Na2-Cl17=171.82       Na3-Na9-Na2-O101= 73.41       
Na8-Na9-Na2-Na3=244.44        Na8-Na9-Na2-Na5=280.84        Na8-Na9-Na2-Cl15=299.77       Na8-Na9-Na2-Cl16=221.28       
Na8-Na9-Na2-Cl17= 56.27       Na8-Na9-Na2-O101=317.85       Cl15-Na9-Na2-Na3=304.67       Cl15-Na9-Na2-Na5=341.06       
Cl15-Na9-Na2-Na8= 60.23       Cl15-Na9-Na2-Cl16=281.51      Cl15-Na9-Na2-Cl17=116.50      Cl15-Na9-Na2-O101= 18.08      
Cl17-Na9-Na2-Na3=188.18       Cl17-Na9-Na2-Na5=224.57       Cl17-Na9-Na2-Na8=303.73       Cl17-Na9-Na2-Cl15=243.50      
Cl17-Na9-Na2-Cl16=165.01      Cl17-Na9-Na2-O101=261.58      O35-Na9-Na2-Na3=352.27        O35-Na9-Na2-Na5= 28.66        
O35-Na9-Na2-Na8=107.82        O35-Na9-Na2-Cl15= 47.60       O35-Na9-Na2-Cl16=329.10       O35-Na9-Na2-Cl17=164.09       
O35-Na9-Na2-O101= 65.67       C37-Na9-Na2-Na3=319.01        C37-Na9-Na2-Na5=355.40        C37-Na9-Na2-Na8= 74.57        
C37-Na9-Na2-Cl15= 14.34       C37-Na9-Na2-Cl16=295.85       C37-Na9-Na2-Cl17=130.84       C37-Na9-Na2-O101= 32.42       
C40-Na9-Na2-Na3=264.80        C40-Na9-Na2-Na5=301.20        C40-Na9-Na2-Na8= 20.36        C40-Na9-Na2-Cl15=320.13       
C40-Na9-Na2-Cl16=241.64       C40-Na9-Na2-Cl17= 76.63       C40-Na9-Na2-O101=338.21       H41-Na9-Na2-Na3=242.51        
H41-Na9-Na2-Na5=278.90        H41-Na9-Na2-Na8=358.07        H41-Na9-Na2-Cl15=297.84       H41-Na9-Na2-Cl16=219.35       
H41-Na9-Na2-Cl17= 54.34       H41-Na9-Na2-O101=315.92       C46-Na9-Na2-Na3=120.75        C46-Na9-Na2-Na5=157.14        
C46-Na9-Na2-Na8=236.30        C46-Na9-Na2-Cl15=176.08       C46-Na9-Na2-Cl16= 97.58       C46-Na9-Na2-Cl17=292.57       
C46-Na9-Na2-O101=194.15       H47-Na9-Na2-Na3=141.85        H47-Na9-Na2-Na5=178.24        H47-Na9-Na2-Na8=257.41        
H47-Na9-Na2-Cl15=197.18       H47-Na9-Na2-Cl16=118.69       H47-Na9-Na2-Cl17=313.68       H47-Na9-Na2-O101=215.26       
O95-Na9-Na2-Na3= 52.31        O95-Na9-Na2-Na5= 88.71        O95-Na9-Na2-Na8=167.87        O95-Na9-Na2-Cl15=107.64       
O95-Na9-Na2-Cl16= 29.15       O95-Na9-Na2-Cl17=224.14       O95-Na9-Na2-O101=125.72       Na2-Na9-Na3-Na4=146.66        
Na2-Na9-Na3-Na5=326.37        Na2-Na9-Na3-Na6= 21.90        Na2-Na9-Na3-Na7=180.57        Na2-Na9-Na3-Cl11= 95.65       
Na2-Na9-Na3-Cl15=304.69       Na2-Na9-Na3-Cl16= 18.04       Na2-Na9-Na3-O35=188.26        Na2-Na9-Na3-O95= 78.83        
Na2-Na9-Na3-O98=301.17        Na2-Na9-Na3-O104=204.33       Na8-Na9-Na3-Na2= 55.61        Na8-Na9-Na3-Na4=202.26        
Na8-Na9-Na3-Na5= 21.97        Na8-Na9-Na3-Na6= 77.51        Na8-Na9-Na3-Na7=236.17        Na8-Na9-Na3-Cl11=151.26       
Na8-Na9-Na3-Cl15=  0.30       Na8-Na9-Na3-Cl16= 73.65       Na8-Na9-Na3-O35=243.87        Na8-Na9-Na3-O95=134.44        
Na8-Na9-Na3-O98=356.77        Na8-Na9-Na3-O104=259.93       Cl15-Na9-Na3-Na2= 55.31       Cl15-Na9-Na3-Na4=201.97       
Cl15-Na9-Na3-Na5= 21.68       Cl15-Na9-Na3-Na6= 77.21       Cl15-Na9-Na3-Na7=235.88       Cl15-Na9-Na3-Cl11=150.96      
Cl15-Na9-Na3-Cl16= 73.35      Cl15-Na9-Na3-O35=243.57       Cl15-Na9-Na3-O95=134.14       Cl15-Na9-Na3-O98=356.48       
Cl15-Na9-Na3-O104=259.64      Cl17-Na9-Na3-Na2=  7.15       Cl17-Na9-Na3-Na4=153.81       Cl17-Na9-Na3-Na5=333.52       
Cl17-Na9-Na3-Na6= 29.05       Cl17-Na9-Na3-Na7=187.72       Cl17-Na9-Na3-Cl11=102.81      Cl17-Na9-Na3-Cl15=311.84      
Cl17-Na9-Na3-Cl16= 25.19      Cl17-Na9-Na3-O35=195.42       Cl17-Na9-Na3-O95= 85.98       Cl17-Na9-Na3-O98=308.32       
Cl17-Na9-Na3-O104=211.48      O35-Na9-Na3-Na2=171.74        O35-Na9-Na3-Na4=318.39        O35-Na9-Na3-Na5=138.10        
O35-Na9-Na3-Na6=193.64        O35-Na9-Na3-Na7=352.31        O35-Na9-Na3-Cl11=267.39       O35-Na9-Na3-Cl15=116.43       
O35-Na9-Na3-Cl16=189.78       O35-Na9-Na3-O95=250.57        O35-Na9-Na3-O98=112.91        O35-Na9-Na3-O104= 16.07       
C37-Na9-Na3-Na2=153.67        C37-Na9-Na3-Na4=300.33        C37-Na9-Na3-Na5=120.04        C37-Na9-Na3-Na6=175.58        
C37-Na9-Na3-Na7=334.24        C37-Na9-Na3-Cl11=249.33       C37-Na9-Na3-Cl15= 98.37       C37-Na9-Na3-Cl16=171.72       
C37-Na9-Na3-O35=341.94        C37-Na9-Na3-O95=232.50        C37-Na9-Na3-O98= 94.84        C37-Na9-Na3-O104=358.00       
C40-Na9-Na3-Na2=152.01        C40-Na9-Na3-Na4=298.67        C40-Na9-Na3-Na5=118.37        C40-Na9-Na3-Na6=173.91        
C40-Na9-Na3-Na7=332.58        C40-Na9-Na3-Cl11=247.66       C40-Na9-Na3-Cl15= 96.70       C40-Na9-Na3-Cl16=170.05       
C40-Na9-Na3-O35=340.27        C40-Na9-Na3-O95=230.84        C40-Na9-Na3-O98= 93.18        C40-Na9-Na3-O104=356.34       
H41-Na9-Na3-Na2=131.76        H41-Na9-Na3-Na4=278.42        H41-Na9-Na3-Na5= 98.13        H41-Na9-Na3-Na6=153.66        
H41-Na9-Na3-Na7=312.33        H41-Na9-Na3-Cl11=227.42       H41-Na9-Na3-Cl15= 76.45       H41-Na9-Na3-Cl16=149.80       
H41-Na9-Na3-O35=320.03        H41-Na9-Na3-O95=210.59        H41-Na9-Na3-O98= 72.93        H41-Na9-Na3-O104=336.09       
C46-Na9-Na3-Na2=213.57        C46-Na9-Na3-Na4=  0.23        C46-Na9-Na3-Na5=179.94        C46-Na9-Na3-Na6=235.47        
C46-Na9-Na3-Na7= 34.14        C46-Na9-Na3-Cl11=309.23       C46-Na9-Na3-Cl15=158.26       C46-Na9-Na3-Cl16=231.61       
C46-Na9-Na3-O35= 41.84        C46-Na9-Na3-O95=292.40        C46-Na9-Na3-O98=154.74        C46-Na9-Na3-O104= 57.90       
H47-Na9-Na3-Na2=229.94        H47-Na9-Na3-Na4= 16.60        H47-Na9-Na3-Na5=196.31        H47-Na9-Na3-Na6=251.84        
H47-Na9-Na3-Na7= 50.51        H47-Na9-Na3-Cl11=325.60       H47-Na9-Na3-Cl15=174.63       H47-Na9-Na3-Cl16=247.98       
H47-Na9-Na3-O35= 58.21        H47-Na9-Na3-O95=308.77        H47-Na9-Na3-O98=171.11        H47-Na9-Na3-O104= 74.27       
O95-Na9-Na3-Na2=281.17        O95-Na9-Na3-Na4= 67.83        O95-Na9-Na3-Na5=247.54        O95-Na9-Na3-Na6=303.07        
O95-Na9-Na3-Na7=101.74        O95-Na9-Na3-Cl11= 16.82       O95-Na9-Na3-Cl15=225.86       O95-Na9-Na3-Cl16=299.21       
O95-Na9-Na3-O35=109.43        O95-Na9-Na3-O98=222.34        O95-Na9-Na3-O104=125.50       Na2-Na9-Na8-Na1=100.37        
Na2-Na9-Na8-Cl12= 32.97       Na2-Na9-Na8-Cl14=145.05       Na2-Na9-Na8-Cl15= 60.50       Na2-Na9-Na8-Cl17=301.75       
Na3-Na9-Na8-Na1= 39.57        Na3-Na9-Na8-Na2=299.20        Na3-Na9-Na8-Cl12=332.17       Na3-Na9-Na8-Cl14= 84.24       
Na3-Na9-Na8-Cl15=359.70       Na3-Na9-Na8-Cl17=240.94       Cl15-Na9-Na8-Na1= 39.86       Cl15-Na9-Na8-Na2=299.50       
Cl15-Na9-Na8-Cl12=332.47      Cl15-Na9-Na8-Cl14= 84.54      Cl15-Na9-Na8-Cl17=241.24      Cl17-Na9-Na8-Na1=158.62       
Cl17-Na9-Na8-Na2= 58.25       Cl17-Na9-Na8-Cl12= 91.23      Cl17-Na9-Na8-Cl14=203.30      Cl17-Na9-Na8-Cl15=118.76      
O35-Na9-Na8-Na1=346.02        O35-Na9-Na8-Na2=245.65        O35-Na9-Na8-Cl12=278.63       O35-Na9-Na8-Cl14= 30.70       
O35-Na9-Na8-Cl15=306.16       O35-Na9-Na8-Cl17=187.40       C37-Na9-Na8-Na1=320.61        C37-Na9-Na8-Na2=220.25        
C37-Na9-Na8-Cl12=253.22       C37-Na9-Na8-Cl14=  5.29       C37-Na9-Na8-Cl15=280.75       C37-Na9-Na8-Cl17=161.99       
C40-Na9-Na8-Na1=289.27        C40-Na9-Na8-Na2=188.90        C40-Na9-Na8-Cl12=221.88       C40-Na9-Na8-Cl14=333.95       
C40-Na9-Na8-Cl15=249.41       C40-Na9-Na8-Cl17=130.65       H41-Na9-Na8-Na1=278.93        H41-Na9-Na8-Na2=178.56        
H41-Na9-Na8-Cl12=211.53       H41-Na9-Na8-Cl14=323.61       H41-Na9-Na8-Cl15=239.07       H41-Na9-Na8-Cl17=120.31       
C46-Na9-Na8-Na1=244.07        C46-Na9-Na8-Na2=143.71        C46-Na9-Na8-Cl12=176.68       C46-Na9-Na8-Cl14=288.75       
C46-Na9-Na8-Cl15=204.21       C46-Na9-Na8-Cl17= 85.45       H47-Na9-Na8-Na1=223.48        H47-Na9-Na8-Na2=123.12        
H47-Na9-Na8-Cl12=156.09       H47-Na9-Na8-Cl14=268.16       H47-Na9-Na8-Cl15=183.62       H47-Na9-Na8-Cl17= 64.86       
O95-Na9-Na8-Na1= 85.24        O95-Na9-Na8-Na2=344.87        O95-Na9-Na8-Cl12= 17.85       O95-Na9-Na8-Cl14=129.92       
O95-Na9-Na8-Cl15= 45.38       O95-Na9-Na8-Cl17=286.62       
 
 CMA Distance (Angstroems)
 ---------------------------
R(CMA):  6.5990

========================================================================
 FINAL SINGLEPOINT CALCULATION ON OPTIMIZED GEOMETRY
========================================================================

 Ncao       : 310
 Nao        : 300
 Nshell     : 164
 Nel        : 272
 T(el)      :   300.0
 intcut     :    25.0
 scfconv/Eh :  0.100E-05
   qconv/e  :  0.100E-03
 intneglect :  0.100E-07
 broydamp   :      0.250
 iter      E             dE          RMSdq      gap      omega  full diag
   1   -159.2627267 -0.159263E+03  0.924E-05    3.73       0.0  T
   2   -159.2627267 -0.440821E-10  0.823E-05    3.73     118.0  T
   3   -159.2627267 -0.863736E-10  0.681E-05    3.73     142.6  T
speedup  1.00
cpu  time for SCC    0.06 s
wall time for SCC    0.06 s

   *** convergence criteria satisfied after 3 iterations ***

          eigenvalues
 #    :         124        125        126        127        128        129        130        131
 occ. :        2.000      2.000      2.000      2.000      2.000      2.000      2.000      2.000
 eps  :        -8.453     -8.444     -8.388     -8.377     -8.366     -8.299     -8.253     -8.228
 #    :         132        133        134        135        136        137        138        139
 occ. :        2.000      2.000      2.000      2.000      2.000      0.000      0.000      0.000
 eps  :        -8.179     -8.111     -8.101     -8.060     -8.024     -4.294     -2.980     -1.379
 #    :         140        141        142        143        144        145        146        147
 occ. :        0.000      0.000      0.000      0.000      0.000      0.000      0.000      0.000
 eps  :        -1.070     -0.144      0.399      0.915      1.493      2.274      2.607      3.029


   #   Z            q   n(s)   n(p)   n(d)      C6AA      α(0)
   1  11 Na     0.695  0.086  0.218  0.000    68.241    26.733
   2  11 Na     0.738  0.065  0.197  0.000    67.715    26.630
   3  11 Na     0.834  0.005  0.161  0.000    66.555    26.401
   4  11 Na     0.686  0.096  0.219  0.000    68.359    26.756
   5  11 Na     0.925  0.027  0.048  0.000    65.492    26.189
   6  11 Na     0.718  0.072  0.210  0.000    67.961    26.678
   7  11 Na     0.717  0.090  0.193  0.000    67.970    26.680
   8  11 Na     0.668  0.098  0.234  0.000    68.574    26.799
   9  11 Na     0.818  0.073  0.110  0.000    66.752    26.440
  10  17 Cl    -0.798  1.973  5.758  0.067   126.744    17.219
  11  17 Cl    -0.760  1.973  5.783  0.004   125.742    17.156
  12  17 Cl    -0.794  1.974  5.762  0.057   126.550    17.205
  13  17 Cl    -0.831  1.990  5.836  0.005   128.623    17.351
  14  17 Cl    -0.831  1.986  5.842  0.003   128.645    17.353
  15  17 Cl    -0.732  1.965  5.761  0.006   124.609    17.078
  16  17 Cl    -0.763  1.978  5.784  0.001   125.844    17.163
  17  17 Cl    -0.791  1.977  5.814  0.001   126.993    17.241
  18  17 Cl    -0.823  1.985  5.821  0.017   128.275    17.328
  19  17 Cl    -0.800  1.979  5.778  0.042   126.911    17.231
  20   8 O     -0.502  1.705  4.797  0.000    22.881     6.460
  21   1 H      0.351  0.649  0.000  0.000     0.575     1.187
  22   6 C      0.059  1.042  2.899  0.000    19.595     6.304
  23   1 H      0.035  0.965  0.000  0.000     2.521     2.483
  24   1 H      0.036  0.964  0.000  0.000     2.503     2.474
  25   6 C     -0.106  1.066  3.040  0.000    22.507     6.750
  26   1 H      0.067  0.933  0.000  0.000     2.119     2.277
  27   1 H      0.084  0.916  0.000  0.000     1.938     2.177
  28   6 C     -0.058  1.048  3.010  0.000    21.611     6.619
  29   1 H      0.025  0.975  0.000  0.000     2.654     2.548
  30   1 H      0.030  0.970  0.000  0.000     2.582     2.513
  31   6 C     -0.114  1.039  3.075  0.000    22.734     6.799
  32   1 H      0.046  0.954  0.000  0.000     2.375     2.410
  33   1 H      0.027  0.973  0.000  0.000     2.634     2.538
  34   1 H      0.043  0.957  0.000  0.000     2.407     2.426
  35   8 O     -0.509  1.701  4.808  0.000    23.033     6.482
  36   1 H      0.353  0.647  0.000  0.000     0.573     1.185
  37   6 C      0.058  1.040  2.902  0.000    19.526     6.276
  38   1 H      0.035  0.965  0.000  0.000     2.513     2.479
  39   1 H      0.057  0.943  0.000  0.000     2.232     2.336
  40   6 C     -0.092  1.067  3.025  0.000    22.161     6.686
  41   1 H      0.035  0.965  0.000  0.000     2.502     2.469
  42   1 H      0.039  0.961  0.000  0.000     2.456     2.451
  43   6 C     -0.061  1.051  3.010  0.000    21.625     6.613
  44   1 H      0.033  0.967  0.000  0.000     2.547     2.496
  45   1 H      0.021  0.979  0.000  0.000     2.714     2.576
  46   6 C     -0.147  1.055  3.092  0.000    23.244     6.847
  47   1 H      0.029  0.971  0.000  0.000     2.588     2.512
  48   1 H      0.033  0.967  0.000  0.000     2.547     2.496
  49   1 H      0.076  0.924  0.000  0.000     2.014     2.218
  50   8 O     -0.480  1.689  4.791  0.000    22.412     6.394
  51   1 H      0.361  0.639  0.000  0.000     0.561     1.177
  52   6 C      0.064  1.041  2.895  0.000    19.439     6.264
  53   1 H      0.027  0.973  0.000  0.000     2.625     2.533
  54   1 H      0.030  0.970  0.000  0.000     2.592     2.518
  55   6 C     -0.075  1.061  3.014  0.000    21.924     6.666
  56   1 H      0.052  0.948  0.000  0.000     2.301     2.372
  57   1 H      0.016  0.984  0.000  0.000     2.794     2.614
  58   6 C     -0.049  1.047  3.002  0.000    21.456     6.595
  59   1 H      0.020  0.980  0.000  0.000     2.732     2.585
  60   1 H      0.017  0.983  0.000  0.000     2.784     2.609
  61   6 C     -0.125  1.042  3.083  0.000    22.954     6.832
  62   1 H      0.061  0.939  0.000  0.000     2.187     2.313
  63   1 H      0.019  0.981  0.000  0.000     2.743     2.590
  64   1 H      0.070  0.930  0.000  0.000     2.088     2.260
  65   8 O     -0.461  1.704  4.757  0.000    22.065     6.341
  66   1 H      0.345  0.655  0.000  0.000     0.601     1.217
  67   6 C      0.074  1.036  2.890  0.000    19.568     6.339
  68   1 H      0.015  0.985  0.000  0.000     2.816     2.624
  69   1 H      0.026  0.974  0.000  0.000     2.647     2.544
  70   6 C     -0.085  1.060  3.026  0.000    22.125     6.697
  71   1 H      0.067  0.933  0.000  0.000     2.121     2.278
  72   1 H      0.024  0.976  0.000  0.000     2.681     2.560
  73   6 C     -0.070  1.050  3.020  0.000    21.833     6.653
  74   1 H      0.075  0.925  0.000  0.000     2.029     2.228
  75   1 H      0.024  0.976  0.000  0.000     2.672     2.556
  76   6 C     -0.115  1.042  3.073  0.000    22.753     6.802
  77   1 H      0.026  0.974  0.000  0.000     2.642     2.542
  78   1 H      0.044  0.956  0.000  0.000     2.398     2.422
  79   1 H      0.052  0.948  0.000  0.000     2.299     2.371
  80   8 O     -0.506  1.707  4.799  0.000    22.966     6.472
  81   1 H      0.350  0.650  0.000  0.000     0.583     1.196
  82   6 C      0.057  1.042  2.902  0.000    19.641     6.313
  83   1 H      0.026  0.974  0.000  0.000     2.640     2.541
  84   1 H      0.060  0.940  0.000  0.000     2.194     2.316
  85   6 C     -0.081  1.056  3.025  0.000    22.045     6.685
  86   1 H      0.025  0.975  0.000  0.000     2.660     2.550
  87   1 H      0.058  0.942  0.000  0.000     2.224     2.332
  88   6 C     -0.074  1.054  3.020  0.000    21.909     6.664
  89   1 H      0.066  0.934  0.000  0.000     2.127     2.280
  90   1 H      0.031  0.969  0.000  0.000     2.575     2.509
  91   6 C     -0.113  1.040  3.074  0.000    22.730     6.799
  92   1 H      0.021  0.979  0.000  0.000     2.717     2.578
  93   1 H      0.028  0.972  0.000  0.000     2.609     2.526
  94   1 H      0.049  0.951  0.000  0.000     2.332     2.388
  95   8 O     -0.670  1.725  4.945  0.000    26.831     6.996
  96   1 H      0.344  0.656  0.000  0.000     0.600     1.215
  97   1 H      0.360  0.640  0.000  0.000     0.558     1.169
  98   8 O     -0.712  1.741  4.972  0.000    27.944     7.140
  99   1 H      0.375  0.625  0.000  0.000     0.527     1.137
 100   1 H      0.366  0.634  0.000  0.000     0.548     1.160
 101   8 O     -0.713  1.743  4.971  0.000    27.975     7.143
 102   1 H      0.363  0.637  0.000  0.000     0.555     1.169
 103   1 H      0.361  0.639  0.000  0.000     0.552     1.162
 104   8 O     -0.657  1.721  4.937  0.000    26.511     6.954
 105   1 H      0.329  0.671  0.000  0.000     0.627     1.237
 106   1 H      0.349  0.651  0.000  0.000     0.581     1.192

 Mol. C6AA /au·bohr⁶  :     145910.785256
 Mol. C8AA /au·bohr⁸  :    5474498.772610
 Mol. α(0) /au        :        730.037111

 
 Wiberg/Mayer (AO) data. WBOs > 0.1 written file <wbo>
 largest (>0.05) Wiberg bond orders for each atom
           total WBO             WBO to atom ...
     1  Na  0.558    Cl  10 0.198    Cl  15 0.120    Cl  14 0.115
     2  Na  0.485    Cl  16 0.140    O  101 0.103    Cl  17 0.089
     3  Na  0.311    Cl  15 0.066    Cl  16 0.065    O   95 0.061
     4  Na  0.576    Cl  19 0.200    Cl  13 0.145    Cl  11 0.123    O  104 0.067
     5  Na  0.140    O   20 0.073    O   98 0.054
     6  Na  0.526    Cl  18 0.141    Cl  11 0.139    Cl  16 0.138
     7  Na  0.514    Cl  13 0.148    Cl  11 0.131    Cl  18 0.110    O   50 0.099
     8  Na  0.611    Cl  12 0.189    Cl  14 0.186    Cl  17 0.109    Cl  15 0.109
     9  Na  0.333    Cl  17 0.185    Cl  15 0.097    O   95 0.077    O   35 0.051
    10  Cl  0.385    Na   1 0.198
    11  Cl  0.451    Na   6 0.139    Na   7 0.131    Na   4 0.123
    12  Cl  0.397    Na   8 0.189
    13  Cl  0.323    Na   7 0.148    Na   4 0.145
    14  Cl  0.330    Na   8 0.186    Na   1 0.115
    15  Cl  0.496    Na   1 0.120    Na   8 0.109    Na   9 0.097    Na   3 0.066
    16  Cl  0.427    Na   2 0.140    Na   6 0.138    Na   3 0.065
    17  Cl  0.401    Na   9 0.185    Na   8 0.109    Na   2 0.089
    18  Cl  0.344    Na   6 0.141    Na   7 0.110
    19  Cl  0.384    Na   4 0.200
    20  O   1.979    C   22 0.987    H   21 0.836    Na   5 0.073
    21  H   0.876    O   20 0.836
    22  C   3.947    C   25 1.012    O   20 0.987    H   23 0.971    H   24 0.965
    23  H   0.997    C   22 0.971
    24  H   0.998    C   22 0.965
    25  C   3.986    C   22 1.012    C   28 1.007    H   26 0.969    H   27 0.964
    26  H   0.995    C   25 0.969
    27  H   0.992    C   25 0.964
    28  C   3.997    C   31 1.020    C   25 1.007    H   29 0.978    H   30 0.976
    29  H   0.998    C   28 0.978
    30  H   0.998    C   28 0.976
    31  C   3.993    C   28 1.020    H   33 0.988    H   34 0.984    H   32 0.984
    32  H   0.998    C   31 0.984
    33  H   0.999    C   31 0.988
    34  H   0.997    C   31 0.984
    35  O   1.987    C   37 0.996    H   36 0.819    Na   9 0.051
    36  H   0.875    O   35 0.819
    37  C   3.951    C   40 1.011    O   35 0.996    H   38 0.975    H   39 0.968
    38  H   0.998    C   37 0.975
    39  H   0.996    C   37 0.968
    40  C   3.994    C   43 1.015    C   37 1.011    H   42 0.977    H   41 0.971
    41  H   0.997    C   40 0.971
    42  H   0.998    C   40 0.977
    43  C   3.993    C   46 1.026    C   40 1.015    H   45 0.980    H   44 0.976
    44  H   0.997    C   43 0.976
    45  H   0.999    C   43 0.980
    46  C   3.993    C   43 1.026    H   48 0.990    H   49 0.983    H   47 0.982
    47  H   0.999    C   46 0.982
    48  H   0.999    C   46 0.990
    49  H   0.994    C   46 0.983
    50  O   2.002    C   52 1.003    H   51 0.816    Na   7 0.099
    51  H   0.869    O   50 0.816
    52  C   3.960    O   50 1.003    C   55 1.003    H   54 0.977    H   53 0.975
    53  H   0.998    C   52 0.975
    54  H   0.998    C   52 0.977
    55  C   3.994    C   58 1.009    C   52 1.003    H   57 0.979    H   56 0.971
    56  H   0.996    C   55 0.971
    57  H   1.000    C   55 0.979
    58  C   3.997    C   61 1.019    C   55 1.009    H   60 0.979    H   59 0.977
    59  H   0.998    C   58 0.977
    60  H   1.000    C   58 0.979
    61  C   3.988    C   58 1.019    H   63 0.986    H   62 0.980    H   64 0.976
    62  H   0.995    C   61 0.980
    63  H   0.999    C   61 0.986
    64  H   0.995    C   61 0.976
    65  O   1.987    C   67 1.009    H   66 0.834
    66  H   0.881    O   65 0.834
    67  C   3.964    O   65 1.009    C   70 0.994    H   69 0.971    H   68 0.971
    68  H   0.997    C   67 0.971
    69  H   0.998    C   67 0.971
    70  C   3.994    C   73 1.009    C   67 0.994    H   72 0.977    H   71 0.961
    71  H   0.995    C   70 0.961
    72  H   0.998    C   70 0.977
    73  C   3.992    C   76 1.020    C   70 1.009    H   75 0.977    H   74 0.961
    74  H   0.994    C   73 0.961
    75  H   0.996    C   73 0.977
    76  C   3.993    C   73 1.020    H   77 0.988    H   78 0.986    H   79 0.969
    77  H   0.999    C   76 0.988
    78  H   0.997    C   76 0.986
    79  H   0.996    C   76 0.969
    80  O   1.986    C   82 0.991    H   81 0.825
    81  H   0.877    O   80 0.825
    82  C   3.947    C   85 1.006    O   80 0.991    H   84 0.973    H   83 0.968
    83  H   0.998    C   82 0.968
    84  H   0.993    C   82 0.973
    85  C   3.993    C   88 1.011    C   82 1.006    H   86 0.975    H   87 0.972
    86  H   0.998    C   85 0.975
    87  H   0.995    C   85 0.972
    88  C   3.989    C   91 1.022    C   85 1.011    H   90 0.979    H   89 0.966
    89  H   0.994    C   88 0.966
    90  H   0.999    C   88 0.979
    91  C   3.992    C   88 1.022    H   92 0.988    H   93 0.987    H   94 0.983
    92  H   0.999    C   91 0.988
    93  H   0.998    C   91 0.987
    94  H   0.995    C   91 0.983
    95  O   1.866    H   96 0.875    H   97 0.828    Na   9 0.077    Na   3 0.061
    96  H   0.881    O   95 0.875
    97  H   0.869    O   95 0.828
    98  O   1.837    H  100 0.846    H   99 0.817    Na   5 0.054
    99  H   0.859    O   98 0.817
   100  H   0.867    O   98 0.846
   101  O   1.845    H  102 0.827    H  103 0.821    Na   2 0.103
   102  H   0.868    O  101 0.827
   103  H   0.869    O  101 0.821
   104  O   1.869    H  105 0.872    H  106 0.847    Na   4 0.067
   105  H   0.891    O  104 0.872
   106  H   0.878    O  104 0.847
 MOs/occ written to file <molden.input>
 
molecular dipole:
                 x           y           z       tot (Debye)
 q only:       -4.744      -0.374       6.258
   full:       -2.591       1.450       4.042      12.749
molecular quadrupole (traceless):
                xx          xy          yy          xz          yz          zz
 q only:      -32.724      71.491      12.522       0.467       3.189      20.201
  q+dip:      -27.364      38.046      11.797      -3.684      -4.281      15.568
   full:      -25.812      42.636       9.605      -2.418      -5.591      16.207

SCC energy    :    -159.2627267
rep           :       1.2280791
ES            :       1.0435808
AES           :      -0.1773588
AXC           :      -0.0125483
disp          :      -0.1375987
XB            :       0.0000000
fix           :       0.0000000
total E       :    -158.0267490
atomizationE  :      22.5440436    14146.60
(atE without considering molecular charge,
 total energy contains solvation terms)
H-L gap (eV)  :          3.7297
optimized geometry written to: xtbopt.xyz

           ------------------------------------------------- 
          |                Numerical Hessian                |
           ------------------------------------------------- 
step length          :   0.00500
SCC accuracy         :   0.25000
Hessian scale factor :   1.00000
frozen atoms in %    :   0.00000    0
RMS gradient         :   0.00007
estimated CPU  time      4.26 min
estimated wall time      4.26 min

writing file <hessian>.
 
 projected vibrational frequencies (cm-1)
eigval :       -0.00    -0.00    -0.00     0.00     0.00     0.00
eigval :       13.72    19.89    21.58    22.53    23.61    26.98
eigval :       30.01    34.69    36.66    37.04    39.35    42.09
eigval :       45.26    45.93    47.19    48.89    49.80    52.74
eigval :       54.61    55.88    57.99    60.06    63.10    63.23
eigval :       64.66    66.85    67.73    68.45    69.87    73.11
eigval :       75.11    76.46    77.68    78.59    79.65    80.82
eigval :       82.87    84.39    87.15    88.49    91.22    94.58
eigval :       96.64   100.39   102.98   103.70   105.80   108.21
eigval :      109.91   111.63   114.90   115.63   116.47   120.86
eigval :      122.18   122.95   123.26   127.51   128.00   132.59
eigval :      133.71   137.05   139.16   142.01   143.23   145.72
eigval :      147.09   148.73   151.81   154.21   156.00   158.16
eigval :      159.16   160.85   165.62   166.73   170.02   172.46
eigval :      174.88   177.45   183.19   186.03   188.65   193.70
eigval :      197.36   198.89   202.42   204.24   208.95   212.90
eigval :      218.04   221.75   222.72   226.74   236.89   239.02
eigval :      245.08   245.86   250.60   252.50   253.91   258.86
eigval :      261.61   269.89   277.03   280.37   284.85   288.71
eigval :      292.69   306.94   323.55   326.25   333.23   352.48
eigval :      355.93   361.97   366.90   387.14   403.09   407.83
eigval :      443.76   490.55   492.20   495.35   497.04   499.77
eigval :      503.91   509.72   526.98   555.61   582.26   587.12
eigval :      621.16   645.63   665.58   680.98   702.76   707.25
eigval :      726.70   770.48   781.85   795.46   807.40   809.97
eigval :      822.22   843.94   851.75   855.16   862.79   870.28
eigval :      874.54   889.31   894.63   901.12   945.42   957.17
eigval :      963.65   972.50   973.21   992.02   994.04   996.12
eigval :     1000.69  1001.53  1043.29  1052.12  1066.46  1072.18
eigval :     1086.43  1097.99  1104.26  1106.36  1114.32  1120.10
eigval :     1121.68  1127.59  1128.73  1131.33  1133.43  1135.04
eigval :     1141.33  1144.86  1148.40  1155.07  1162.94  1185.39
eigval :     1204.37  1207.43  1224.63  1226.38  1235.33  1237.29
eigval :     1245.40  1249.78  1259.55  1271.57  1273.51  1274.64
eigval :     1275.49  1279.85  1281.40  1295.06  1302.54  1331.67
eigval :     1333.09  1340.84  1344.29  1347.30  1350.03  1350.94
eigval :     1353.45  1354.16  1355.64  1358.11  1358.71  1365.85
eigval :     1366.73  1370.18  1371.00  1386.12  1403.58  1408.66
eigval :     1411.51  1411.98  1413.20  1468.55  1468.78  1469.50
eigval :     1470.56  1473.53  1473.99  1476.70  1476.94  1477.48
eigval :     1479.04  1481.43  1482.20  1487.73  1491.35  1492.77
eigval :     1493.26  1496.23  1499.30  1499.91  1503.28  1503.99
eigval :     1504.51  1505.14  1512.13  1517.10  1547.20  1553.95
eigval :     1581.15  1584.56  2858.69  2867.26  2895.42  2900.66
eigval :     2908.35  2920.99  2925.47  2929.38  2936.78  2937.24
eigval :     2943.62  2946.33  2957.32  2957.50  2960.61  2962.00
eigval :     2966.97  2972.27  2973.29  2974.49  2978.49  2979.22
eigval :     2982.58  2983.95  2985.87  2987.66  2992.44  3001.27
eigval :     3002.02  3011.67  3013.39  3019.68  3021.12  3026.76
eigval :     3027.20  3027.73  3032.02  3034.39  3037.56  3042.22
eigval :     3043.50  3049.41  3060.31  3063.07  3065.34  3174.98
eigval :     3184.09  3209.66  3214.12  3220.80  3256.57  3273.36
eigval :     3352.60  3365.85  3385.31  3423.90  3481.23  3533.58
 reduced masses (amu)
   1: 21.54   2: 21.32   3: 20.40   4: 21.15   5: 22.51   6: 21.71   7: 12.70   8: 17.12
   9: 21.89  10: 13.15  11: 20.20  12: 12.22  13: 14.80  14: 17.53  15: 14.21  16: 17.83
  17: 16.57  18: 19.27  19: 17.09  20: 19.12  21: 18.63  22: 20.61  23: 19.51  24: 23.20
  25: 17.85  26: 19.63  27: 21.69  28: 21.84  29: 15.95  30: 21.01  31: 19.31  32: 19.66
  33: 18.08  34: 18.55  35: 18.55  36: 16.16  37: 19.72  38: 23.25  39: 22.75  40: 24.88
  41: 22.97  42: 20.08  43: 25.15  44: 21.66  45: 22.72  46: 20.09  47: 19.30  48: 21.59
  49: 23.47  50: 20.65  51: 20.75  52: 21.15  53: 24.37  54: 21.54  55: 22.70  56: 23.49
  57: 22.05  58: 21.30  59: 25.37  60: 24.55  61: 18.96  62: 21.68  63: 22.43  64: 21.79
  65: 21.25  66: 23.55  67: 22.94  68: 22.88  69: 23.12  70: 22.11  71: 15.33  72: 20.69
  73: 19.83  74: 23.78  75: 23.60  76: 20.88  77: 15.88  78: 19.85  79: 21.04  80: 19.37
  81: 19.77  82: 22.28  83: 21.70  84: 21.76  85: 24.39  86: 22.91  87: 23.60  88: 19.94
  89: 23.19  90: 22.94  91: 21.45  92: 22.56  93: 21.86  94: 21.26  95: 21.88  96: 20.49
  97: 18.11  98: 22.70  99: 22.22 100: 21.29 101: 20.79 102:  4.11 103: 14.29 104: 14.76
 105: 14.58 106:  8.11 107: 16.70 108: 16.09 109: 17.20 110:  9.32 111: 21.14 112: 20.72
 113:  9.77 114:  5.35 115:  5.70 116: 19.56 117: 16.19 118:  5.66 119:  6.09 120:  2.98
 121:  9.89 122: 10.08 123:  9.67 124:  2.95 125:  9.86 126:  7.03 127: 11.15 128:  7.32
 129:  7.74 130:  5.10 131:  4.69 132:  2.59 133:  5.87 134:  4.73 135:  1.90 136:  2.09
 137:  1.81 138:  2.06 139:  1.62 140:  1.69 141:  1.63 142:  2.07 143:  1.81 144:  1.73
 145:  1.93 146:  2.22 147:  3.12 148:  1.73 149:  2.02 150:  3.57 151:  2.93 152:  2.38
 153:  8.35 154:  7.84 155:  6.42 156:  6.98 157:  5.51 158:  3.83 159:  5.85 160:  5.35
 161:  5.54 162:  2.48 163:  3.19 164:  3.48 165:  3.64 166:  5.51 167:  6.52 168:  8.79
 169:  8.42 170:  7.44 171: 10.41 172:  7.10 173:  6.93 174:  6.68 175:  9.49 176:  7.75
 177:  6.15 178:  7.95 179: 11.18 180:  7.39 181:  7.29 182:  6.43 183:  8.82 184:  6.00
 185:  8.09 186:  8.00 187:  7.21 188:  8.07 189:  7.46 190:  8.37 191:  5.25 192:  3.77
 193:  3.55 194:  4.11 195:  4.15 196:  4.35 197:  3.48 198:  3.77 199:  2.84 200:  2.25
 201:  2.18 202:  1.57 203:  2.32 204:  2.19 205:  2.39 206:  2.24 207:  2.52 208:  3.66
 209:  3.76 210:  3.14 211:  3.31 212:  3.18 213:  3.42 214:  4.13 215:  5.29 216:  5.29
 217:  3.86 218:  3.74 219:  4.24 220:  4.46 221:  5.06 222:  3.57 223:  4.96 224:  2.97
 225:  3.52 226:  4.75 227:  3.34 228:  3.16 229:  3.21 230:  3.22 231:  3.25 232:  1.92
 233:  1.91 234:  1.54 235:  1.94 236:  1.81 237:  1.90 238:  1.91 239:  1.92 240:  1.80
 241:  1.84 242:  1.88 243:  1.85 244:  1.87 245:  1.53 246:  1.97 247:  1.66 248:  1.84
 249:  1.92 250:  1.55 251:  1.54 252:  1.60 253:  1.61 254:  1.66 255:  1.57 256:  1.57
 257:  1.90 258:  1.82 259:  1.88 260:  1.87 261:  1.94 262:  1.75 263:  1.48 264:  1.82
 265:  1.92 266:  1.99 267:  1.54 268:  1.79 269:  1.60 270:  1.46 271:  1.92 272:  1.95
 273:  1.89 274:  1.91 275:  1.54 276:  1.55 277:  1.80 278:  1.47 279:  1.58 280:  1.89
 281:  1.88 282:  1.75 283:  1.76 284:  1.72 285:  1.55 286:  1.66 287:  1.66 288:  1.70
 289:  1.74 290:  1.70 291:  1.69 292:  1.75 293:  1.82 294:  1.75 295:  1.71 296:  1.75
 297:  1.92 298:  1.64 299:  1.71 300:  1.62 301:  1.58 302:  1.68 303:  1.68 304:  1.77
 305:  1.72 306:  1.91 307:  1.96 308:  1.91 309:  1.91 310:  1.88 311:  1.88 312:  1.90
 313:  1.90 314:  1.93 315:  1.74 316:  1.81 317:  1.78 318:  1.83
 IR intensities (amu)
   1:  0.71   2:  0.30   3:  0.38   4:  0.55   5:  0.92   6:  0.76   7:  0.16   8:  0.33
   9:  0.48  10:  0.47  11:  0.32  12:  0.27  13:  0.23  14:  0.35  15:  0.08  16:  0.26
  17:  0.20  18:  0.15  19:  0.22  20:  0.31  21:  0.19  22:  0.20  23:  0.08  24:  0.17
  25:  0.16  26:  0.39  27:  0.38  28:  0.26  29:  0.31  30:  0.17  31:  0.30  32:  0.44
  33:  0.21  34:  0.41  35:  0.18  36:  0.17  37:  0.23  38:  0.34  39:  0.41  40:  0.29
  41:  0.45  42:  0.73  43:  0.14  44:  0.59  45:  0.41  46:  0.27  47:  0.21  48:  0.27
  49:  0.51  50:  0.36  51:  0.29  52:  0.59  53:  0.22  54:  0.35  55:  0.52  56:  0.38
  57:  0.36  58:  0.37  59:  0.21  60:  0.74  61:  0.60  62:  0.48  63:  0.73  64:  0.48
  65:  0.52  66:  0.78  67:  0.56  68:  0.44  69:  0.60  70:  0.64  71:  0.26  72:  0.44
  73:  1.17  74:  0.56  75:  0.52  76:  0.95  77:  0.58  78:  0.76  79:  0.97  80:  0.49
  81:  0.78  82:  0.44  83:  0.87  84:  0.63  85:  1.37  86:  0.93  87:  0.66  88:  1.00
  89:  0.96  90:  0.44  91:  1.35  92:  1.05  93:  0.77  94:  0.95  95:  0.96  96:  0.60
  97:  0.32  98:  1.68  99:  0.39 100:  1.24 101:  0.75 102:  0.30 103:  0.90 104:  1.01
 105:  0.31 106:  0.37 107:  1.19 108:  0.77 109:  0.83 110:  0.26 111:  0.92 112:  0.21
 113:  0.17 114:  0.38 115:  0.40 116:  0.67 117:  0.49 118:  0.12 119:  0.21 120:  0.40
 121:  0.46 122:  0.28 123:  0.31 124:  0.09 125:  0.19 126:  0.19 127:  0.48 128:  0.31
 129:  0.17 130:  0.58 131:  0.45 132:  0.36 133:  0.33 134:  0.17 135:  0.29 136:  0.42
 137:  0.57 138:  1.25 139:  0.41 140:  0.19 141:  0.54 142:  0.64 143:  0.74 144:  0.39
 145:  0.57 146:  0.50 147:  0.08 148:  0.08 149:  0.59 150:  0.14 151:  0.15 152:  0.14
 153:  0.29 154:  0.25 155:  0.22 156:  0.28 157:  0.22 158:  0.21 159:  0.25 160:  0.22
 161:  0.15 162:  0.08 163:  0.06 164:  0.06 165:  0.16 166:  0.14 167:  0.36 168:  0.36
 169:  0.35 170:  0.56 171:  0.41 172:  0.56 173:  0.63 174:  0.68 175:  0.59 176:  0.39
 177:  0.52 178:  0.47 179:  0.91 180:  0.72 181:  0.31 182:  0.20 183:  0.70 184:  0.38
 185:  0.54 186:  0.56 187:  0.22 188:  0.85 189:  0.41 190:  0.76 191:  0.33 192:  0.15
 193:  0.13 194:  0.20 195:  0.16 196:  0.05 197:  0.08 198:  0.20 199:  0.21 200:  0.25
 201:  0.30 202:  0.10 203:  0.05 204:  0.19 205:  0.02 206:  0.08 207:  0.07 208:  0.43
 209:  0.08 210:  0.21 211:  0.16 212:  0.25 213:  0.31 214:  0.05 215:  0.20 216:  0.10
 217:  0.18 218:  0.19 219:  0.32 220:  0.40 221:  0.23 222:  0.36 223:  0.30 224:  0.30
 225:  0.52 226:  0.27 227:  0.11 228:  0.12 229:  0.03 230:  0.05 231:  0.09 232:  0.09
 233:  0.09 234:  0.07 235:  0.03 236:  0.07 237:  0.08 238:  0.05 239:  0.04 240:  0.08
 241:  0.05 242:  0.07 243:  0.12 244:  0.06 245:  0.16 246:  0.03 247:  0.07 248:  0.08
 249:  0.03 250:  0.05 251:  0.03 252:  0.02 253:  0.03 254:  0.03 255:  0.03 256:  0.02
 257:  0.48 258:  0.28 259:  0.52 260:  0.70 261:  0.36 262:  0.32 263:  0.27 264:  0.30
 265:  0.25 266:  0.28 267:  0.18 268:  0.36 269:  0.33 270:  0.23 271:  0.30 272:  0.28
 273:  0.23 274:  0.17 275:  0.18 276:  0.18 277:  0.18 278:  0.24 279:  0.28 280:  0.40
 281:  0.20 282:  0.40 283:  0.40 284:  0.15 285:  0.26 286:  0.23 287:  0.21 288:  0.23
 289:  0.27 290:  0.16 291:  0.06 292:  0.24 293:  0.16 294:  0.34 295:  0.20 296:  0.23
 297:  0.31 298:  0.24 299:  0.22 300:  0.14 301:  0.19 302:  0.18 303:  0.19 304:  0.13
 305:  0.09 306:  0.57 307:  0.50 308:  0.97 309:  0.59 310:  1.27 311:  1.11 312:  1.00
 313:  0.69 314:  1.09 315:  0.69 316:  0.54 317:  0.47 318:  0.29
 Raman intensities (amu)
   1:  0.00   2:  0.00   3:  0.00   4:  0.00   5:  0.00   6:  0.00   7:  0.00   8:  0.00
   9:  0.00  10:  0.00  11:  0.00  12:  0.00  13:  0.00  14:  0.00  15:  0.00  16:  0.00
  17:  0.00  18:  0.00  19:  0.00  20:  0.00  21:  0.00  22:  0.00  23:  0.00  24:  0.00
  25:  0.00  26:  0.00  27:  0.00  28:  0.00  29:  0.00  30:  0.00  31:  0.00  32:  0.00
  33:  0.00  34:  0.00  35:  0.00  36:  0.00  37:  0.00  38:  0.00  39:  0.00  40:  0.00
  41:  0.00  42:  0.00  43:  0.00  44:  0.00  45:  0.00  46:  0.00  47:  0.00  48:  0.00
  49:  0.00  50:  0.00  51:  0.00  52:  0.00  53:  0.00  54:  0.00  55:  0.00  56:  0.00
  57:  0.00  58:  0.00  59:  0.00  60:  0.00  61:  0.00  62:  0.00  63:  0.00  64:  0.00
  65:  0.00  66:  0.00  67:  0.00  68:  0.00  69:  0.00  70:  0.00  71:  0.00  72:  0.00
  73:  0.00  74:  0.00  75:  0.00  76:  0.00  77:  0.00  78:  0.00  79:  0.00  80:  0.00
  81:  0.00  82:  0.00  83:  0.00  84:  0.00  85:  0.00  86:  0.00  87:  0.00  88:  0.00
  89:  0.00  90:  0.00  91:  0.00  92:  0.00  93:  0.00  94:  0.00  95:  0.00  96:  0.00
  97:  0.00  98:  0.00  99:  0.00 100:  0.00 101:  0.00 102:  0.00 103:  0.00 104:  0.00
 105:  0.00 106:  0.00 107:  0.00 108:  0.00 109:  0.00 110:  0.00 111:  0.00 112:  0.00
 113:  0.00 114:  0.00 115:  0.00 116:  0.00 117:  0.00 118:  0.00 119:  0.00 120:  0.00
 121:  0.00 122:  0.00 123:  0.00 124:  0.00 125:  0.00 126:  0.00 127:  0.00 128:  0.00
 129:  0.00 130:  0.00 131:  0.00 132:  0.00 133:  0.00 134:  0.00 135:  0.00 136:  0.00
 137:  0.00 138:  0.00 139:  0.00 140:  0.00 141:  0.00 142:  0.00 143:  0.00 144:  0.00
 145:  0.00 146:  0.00 147:  0.00 148:  0.00 149:  0.00 150:  0.00 151:  0.00 152:  0.00
 153:  0.00 154:  0.00 155:  0.00 156:  0.00 157:  0.00 158:  0.00 159:  0.00 160:  0.00
 161:  0.00 162:  0.00 163:  0.00 164:  0.00 165:  0.00 166:  0.00 167:  0.00 168:  0.00
 169:  0.00 170:  0.00 171:  0.00 172:  0.00 173:  0.00 174:  0.00 175:  0.00 176:  0.00
 177:  0.00 178:  0.00 179:  0.00 180:  0.00 181:  0.00 182:  0.00 183:  0.00 184:  0.00
 185:  0.00 186:  0.00 187:  0.00 188:  0.00 189:  0.00 190:  0.00 191:  0.00 192:  0.00
 193:  0.00 194:  0.00 195:  0.00 196:  0.00 197:  0.00 198:  0.00 199:  0.00 200:  0.00
 201:  0.00 202:  0.00 203:  0.00 204:  0.00 205:  0.00 206:  0.00 207:  0.00 208:  0.00
 209:  0.00 210:  0.00 211:  0.00 212:  0.00 213:  0.00 214:  0.00 215:  0.00 216:  0.00
 217:  0.00 218:  0.00 219:  0.00 220:  0.00 221:  0.00 222:  0.00 223:  0.00 224:  0.00
 225:  0.00 226:  0.00 227:  0.00 228:  0.00 229:  0.00 230:  0.00 231:  0.00 232:  0.00
 233:  0.00 234:  0.00 235:  0.00 236:  0.00 237:  0.00 238:  0.00 239:  0.00 240:  0.00
 241:  0.00 242:  0.00 243:  0.00 244:  0.00 245:  0.00 246:  0.00 247:  0.00 248:  0.00
 249:  0.00 250:  0.00 251:  0.00 252:  0.00 253:  0.00 254:  0.00 255:  0.00 256:  0.00
 257:  0.00 258:  0.00 259:  0.00 260:  0.00 261:  0.00 262:  0.00 263:  0.00 264:  0.00
 265:  0.00 266:  0.00 267:  0.00 268:  0.00 269:  0.00 270:  0.00 271:  0.00 272:  0.00
 273:  0.00 274:  0.00 275:  0.00 276:  0.00 277:  0.00 278:  0.00 279:  0.00 280:  0.00
 281:  0.00 282:  0.00 283:  0.00 284:  0.00 285:  0.00 286:  0.00 287:  0.00 288:  0.00
 289:  0.00 290:  0.00 291:  0.00 292:  0.00 293:  0.00 294:  0.00 295:  0.00 296:  0.00
 297:  0.00 298:  0.00 299:  0.00 300:  0.00 301:  0.00 302:  0.00 303:  0.00 304:  0.00
 305:  0.00 306:  0.00 307:  0.00 308:  0.00 309:  0.00 310:  0.00 311:  0.00 312:  0.00
 313:  0.00 314:  0.00 315:  0.00 316:  0.00 317:  0.00 318:  0.00
 output can be read by thermo (or use thermo option).
 writing <g98.out> molden fake output.
 recommended (thermochemical) frequency scaling factor: 1.0
                    ==================
                    thermo calculation
                    ==================
Nvib :  312 Nimag : 0  symmetry :   C1  rot number :  1  scale factor : 1.00 sthr :  50.
omega= 13.72     Gvib=    -2.201     Grot=    -1.440     Gused=    -1.444
omega= 19.89     Gvib=    -1.981     Grot=    -1.330     Gused=    -1.346
omega= 21.58     Gvib=    -1.933     Grot=    -1.306     Gused=    -1.327
omega= 22.53     Gvib=    -1.908     Grot=    -1.293     Gused=    -1.317
omega= 23.61     Gvib=    -1.880     Grot=    -1.279     Gused=    -1.307
omega= 26.98     Gvib=    -1.801     Grot=    -1.239     Gused=    -1.283
omega= 30.01     Gvib=    -1.738     Grot=    -1.208     Gused=    -1.269
omega= 34.69     Gvib=    -1.652     Grot=    -1.165     Gused=    -1.257
omega= 36.66     Gvib=    -1.620     Grot=    -1.149     Gused=    -1.254
omega= 37.04     Gvib=    -1.614     Grot=    -1.145     Gused=    -1.254
omega= 39.35     Gvib=    -1.578     Grot=    -1.128     Gused=    -1.252
omega= 42.09     Gvib=    -1.538     Grot=    -1.108     Gused=    -1.251
omega= 45.26     Gvib=    -1.495     Grot=    -1.086     Gused=    -1.250
omega= 45.93     Gvib=    -1.486     Grot=    -1.082     Gused=    -1.250
omega= 47.19     Gvib=    -1.470     Grot=    -1.074     Gused=    -1.249
omega= 48.89     Gvib=    -1.450     Grot=    -1.063     Gused=    -1.248
omega= 49.80     Gvib=    -1.439     Grot=    -1.058     Gused=    -1.247
omega= 52.74     Gvib=    -1.405     Grot=    -1.041     Gused=    -1.242
omega= 54.61     Gvib=    -1.384     Grot=    -1.030     Gused=    -1.238
omega= 55.88     Gvib=    -1.371     Grot=    -1.024     Gused=    -1.235
omega= 57.99     Gvib=    -1.349     Grot=    -1.013     Gused=    -1.229
omega= 60.06     Gvib=    -1.328     Grot=    -1.002     Gused=    -1.223
omega= 63.10     Gvib=    -1.299     Grot=    -0.988     Gused=    -1.211
omega= 63.23     Gvib=    -1.298     Grot=    -0.987     Gused=    -1.211
omega= 64.66     Gvib=    -1.285     Grot=    -0.980     Gused=    -1.205
omega= 66.85     Gvib=    -1.265     Grot=    -0.971     Gused=    -1.195
omega= 67.73     Gvib=    -1.258     Grot=    -0.967     Gused=    -1.191
omega= 68.45     Gvib=    -1.252     Grot=    -0.964     Gused=    -1.188
omega= 69.87     Gvib=    -1.239     Grot=    -0.957     Gused=    -1.181
omega= 73.11     Gvib=    -1.213     Grot=    -0.944     Gused=    -1.165
omega= 75.11     Gvib=    -1.197     Grot=    -0.936     Gused=    -1.154
omega= 76.46     Gvib=    -1.187     Grot=    -0.931     Gused=    -1.147
omega= 77.68     Gvib=    -1.177     Grot=    -0.926     Gused=    -1.141
omega= 78.59     Gvib=    -1.170     Grot=    -0.923     Gused=    -1.136
omega= 79.65     Gvib=    -1.163     Grot=    -0.919     Gused=    -1.130
omega= 80.82     Gvib=    -1.154     Grot=    -0.914     Gused=    -1.124
omega= 82.87     Gvib=    -1.140     Grot=    -0.907     Gused=    -1.112
omega= 84.39     Gvib=    -1.129     Grot=    -0.901     Gused=    -1.104
omega= 87.15     Gvib=    -1.110     Grot=    -0.892     Gused=    -1.089
omega= 88.49     Gvib=    -1.101     Grot=    -0.887     Gused=    -1.081
omega= 91.22     Gvib=    -1.083     Grot=    -0.878     Gused=    -1.066
omega= 94.58     Gvib=    -1.062     Grot=    -0.868     Gused=    -1.048
omega= 96.64     Gvib=    -1.050     Grot=    -0.861     Gused=    -1.037
omega=100.39     Gvib=    -1.028     Grot=    -0.850     Gused=    -1.017
omega=102.98     Gvib=    -1.013     Grot=    -0.843     Gused=    -1.004
omega=103.70     Gvib=    -1.009     Grot=    -0.840     Gused=    -1.000
omega=105.80     Gvib=    -0.997     Grot=    -0.835     Gused=    -0.990
omega=108.21     Gvib=    -0.984     Grot=    -0.828     Gused=    -0.977
omega=109.91     Gvib=    -0.975     Grot=    -0.823     Gused=    -0.969
omega=111.63     Gvib=    -0.966     Grot=    -0.819     Gused=    -0.960
omega=114.90     Gvib=    -0.949     Grot=    -0.810     Gused=    -0.945
omega=115.63     Gvib=    -0.946     Grot=    -0.808     Gused=    -0.941
omega=116.47     Gvib=    -0.942     Grot=    -0.806     Gused=    -0.937
omega=120.86     Gvib=    -0.920     Grot=    -0.795     Gused=    -0.917
omega=122.18     Gvib=    -0.914     Grot=    -0.792     Gused=    -0.911
omega=122.95     Gvib=    -0.910     Grot=    -0.790     Gused=    -0.907
omega=123.26     Gvib=    -0.909     Grot=    -0.789     Gused=    -0.906
omega=127.51     Gvib=    -0.889     Grot=    -0.779     Gused=    -0.887
omega=128.00     Gvib=    -0.887     Grot=    -0.778     Gused=    -0.885
omega=132.59     Gvib=    -0.867     Grot=    -0.768     Gused=    -0.865
omega=133.71     Gvib=    -0.862     Grot=    -0.765     Gused=    -0.860
omega=137.05     Gvib=    -0.848     Grot=    -0.758     Gused=    -0.847
omega=139.16     Gvib=    -0.839     Grot=    -0.753     Gused=    -0.838
omega=142.01     Gvib=    -0.828     Grot=    -0.747     Gused=    -0.827
omega=143.23     Gvib=    -0.823     Grot=    -0.745     Gused=    -0.822
omega=145.72     Gvib=    -0.813     Grot=    -0.740     Gused=    -0.812
omega=147.09     Gvib=    -0.808     Grot=    -0.737     Gused=    -0.807
omega=148.73     Gvib=    -0.802     Grot=    -0.734     Gused=    -0.801
omega=151.81     Gvib=    -0.790     Grot=    -0.728     Gused=    -0.789
omega=154.21     Gvib=    -0.781     Grot=    -0.723     Gused=    -0.780
omega=156.00     Gvib=    -0.775     Grot=    -0.720     Gused=    -0.774
omega=158.16     Gvib=    -0.767     Grot=    -0.715     Gused=    -0.766
omega=159.16     Gvib=    -0.763     Grot=    -0.714     Gused=    -0.763
omega=160.85     Gvib=    -0.757     Grot=    -0.710     Gused=    -0.757
omega=165.62     Gvib=    -0.741     Grot=    -0.702     Gused=    -0.740
omega=166.73     Gvib=    -0.737     Grot=    -0.700     Gused=    -0.737
omega=170.02     Gvib=    -0.726     Grot=    -0.694     Gused=    -0.726
omega=172.46     Gvib=    -0.718     Grot=    -0.690     Gused=    -0.718
omega=174.88     Gvib=    -0.710     Grot=    -0.686     Gused=    -0.710
omega=177.45     Gvib=    -0.702     Grot=    -0.681     Gused=    -0.702
omega=183.19     Gvib=    -0.684     Grot=    -0.672     Gused=    -0.684
omega=186.03     Gvib=    -0.676     Grot=    -0.667     Gused=    -0.676
omega=188.65     Gvib=    -0.668     Grot=    -0.663     Gused=    -0.668
omega=193.70     Gvib=    -0.654     Grot=    -0.655     Gused=    -0.654
omega=197.36     Gvib=    -0.643     Grot=    -0.650     Gused=    -0.643
omega=198.89     Gvib=    -0.639     Grot=    -0.648     Gused=    -0.639
omega=202.42     Gvib=    -0.629     Grot=    -0.642     Gused=    -0.629
omega=204.24     Gvib=    -0.625     Grot=    -0.640     Gused=    -0.625
omega=208.95     Gvib=    -0.612     Grot=    -0.633     Gused=    -0.612
omega=212.90     Gvib=    -0.602     Grot=    -0.627     Gused=    -0.602
omega=218.04     Gvib=    -0.589     Grot=    -0.620     Gused=    -0.589
omega=221.75     Gvib=    -0.580     Grot=    -0.615     Gused=    -0.580
omega=222.72     Gvib=    -0.578     Grot=    -0.614     Gused=    -0.578
omega=226.74     Gvib=    -0.568     Grot=    -0.609     Gused=    -0.568
omega=236.89     Gvib=    -0.544     Grot=    -0.596     Gused=    -0.545
omega=239.02     Gvib=    -0.540     Grot=    -0.593     Gused=    -0.540
omega=245.08     Gvib=    -0.526     Grot=    -0.586     Gused=    -0.527
omega=245.86     Gvib=    -0.525     Grot=    -0.585     Gused=    -0.525
omega=250.60     Gvib=    -0.515     Grot=    -0.579     Gused=    -0.515
omega=252.50     Gvib=    -0.511     Grot=    -0.577     Gused=    -0.511
omega=253.91     Gvib=    -0.508     Grot=    -0.575     Gused=    -0.508
omega=258.86     Gvib=    -0.498     Grot=    -0.569     Gused=    -0.498
omega=261.61     Gvib=    -0.492     Grot=    -0.566     Gused=    -0.492
omega=269.89     Gvib=    -0.476     Grot=    -0.557     Gused=    -0.476
omega=277.03     Gvib=    -0.463     Grot=    -0.549     Gused=    -0.463
omega=280.37     Gvib=    -0.457     Grot=    -0.546     Gused=    -0.457
omega=284.85     Gvib=    -0.449     Grot=    -0.541     Gused=    -0.449
omega=288.71     Gvib=    -0.442     Grot=    -0.537     Gused=    -0.442
omega=292.69     Gvib=    -0.435     Grot=    -0.533     Gused=    -0.435
 
   temp. (K)  partition function   enthalpy   heat capacity  entropy
                                   cal/mol     cal/K/mol   cal/K/mol   J/K/mol
 298.15  VIB  0.607E+47            53043.404    271.695    362.912
         ROT  0.128E+09              888.752      2.981     40.086
         INT  0.780E+55            53932.156    274.676    402.998
         TR   0.308E+29             1481.254      4.968     46.573
         TOT                       55413.4101   279.6437   449.5707  1880.9967
                     Eh         kcal/mol          kJ/mol 
ZPVE            0.793670         498.035         2083.77    
H(0)-H(T)+PV    0.883069E-01     55.4134         231.849    
H(T)            0.881977         553.449         2315.62    
T*S             0.213606         134.040         560.819    
G(T)            0.668371         419.409         1754.80    
   -157.35837779  <=== TOTAL FREE ENERGY in Eh incl. el.,ZPVE,RRHO,solv. parts
 
 normal mode %tage of torsion character
   1:  0.00   2:  0.00   3:  0.00   4:  0.00   5:  0.00   6:  0.00   7:  0.27   8:  0.29
   9:  0.29  10:  0.23  11:  0.37  12:  0.30  13:  0.31  14:  0.33  15:  0.38  16:  0.32
  17:  0.32  18:  0.38  19:  0.36  20:  0.41  21:  0.36  22:  0.32  23:  0.32  24:  0.45
  25:  0.35  26:  0.48  27:  0.35  28:  0.48  29:  0.33  30:  0.48  31:  0.41  32:  0.38
  33:  0.39  34:  0.45  35:  0.39  36:  0.42  37:  0.35  38:  0.37  39:  0.37  40:  0.40
  41:  0.52  42:  0.43  43:  0.40  44:  0.61  45:  0.39  46:  0.50  47:  0.50  48:  0.58
  49:  0.42  50:  0.44  51:  0.52  52:  0.33  53:  0.42  54:  0.47  55:  0.33  56:  0.38
  57:  0.50  58:  0.36  59:  0.47  60:  0.42  61:  0.54  62:  0.56  63:  0.44  64:  0.58
  65:  0.40  66:  0.31  67:  0.45  68:  0.48  69:  0.55  70:  0.58  71:  0.66  72:  0.46
  73:  0.59  74:  0.69  75:  0.44  76:  0.56  77:  0.55  78:  0.45  79:  0.56  80:  0.61
  81:  0.28  82:  0.51  83:  0.59  84:  0.51  85:  0.40  86:  0.37  87:  0.48  88:  0.33
  89:  0.39  90:  0.38  91:  0.29  92:  0.33  93:  0.19  94:  0.42  95:  0.22  96:  0.27
  97:  0.16  98:  0.24  99:  0.29 100:  0.21 101:  0.23 102:  0.79 103:  0.54 104:  0.50
 105:  0.27 106:  0.61 107:  0.32 108:  0.23 109:  0.30 110:  0.32 111:  0.35 112:  0.39
 113:  0.53 114:  0.53 115:  0.47 116:  0.32 117:  0.41 118:  0.65 119:  0.67 120:  0.92
 121:  0.15 122:  0.38 123:  0.30 124:  0.77 125:  0.07 126:  0.46 127:  0.05 128:  0.38
 129:  0.40 130:  0.14 131:  0.20 132:  0.22 133:  0.30 134:  0.30 135:  0.07 136:  0.36
 137:  0.41 138:  0.79 139:  0.64 140:  0.20 141:  0.89 142:  0.47 143:  0.80 144:  0.67
 145:  0.44 146:  0.29 147:  0.54 148:  0.43 149:  0.28 150:  0.47 151:  0.51 152:  0.41
 153:  0.21 154:  0.39 155:  0.45 156:  0.29 157:  0.41 158:  0.53 159:  0.32 160:  0.39
 161:  0.13 162:  0.65 163:  0.30 164:  0.31 165:  0.28 166:  0.33 167:  0.22 168:  0.23
 169:  0.20 170:  0.22 171:  0.19 172:  0.09 173:  0.12 174:  0.07 175:  0.12 176:  0.10
 177:  0.20 178:  0.12 179:  0.03 180:  0.23 181:  0.29 182:  0.14 183:  0.17 184:  0.24
 185:  0.16 186:  0.13 187:  0.12 188:  0.31 189:  0.16 190:  0.21 191:  0.42 192:  0.21
 193:  0.25 194:  0.26 195:  0.27 196:  0.50 197:  0.32 198:  0.34 199:  0.32 200:  0.23
 201:  0.08 202:  0.63 203:  0.20 204:  0.19 205:  0.23 206:  0.11 207:  0.19 208:  0.49
 209:  0.12 210:  0.08 211:  0.13 212:  0.26 213:  0.09 214:  0.08 215:  0.11 216:  0.09
 217:  0.08 218:  0.11 219:  0.18 220:  0.15 221:  0.28 222:  0.14 223:  0.11 224:  0.15
 225:  0.22 226:  0.24 227:  0.00 228:  0.00 229:  0.00 230:  0.00 231:  0.00 232:  0.66
 233:  0.40 234:  0.77 235:  0.61 236:  0.55 237:  0.63 238:  0.51 239:  0.66 240:  0.58
 241:  0.60 242:  0.62 243:  0.64 244:  0.62 245:  0.84 246:  0.62 247:  0.79 248:  0.62
 249:  0.67 250:  0.92 251:  0.93 252:  0.86 253:  0.86 254:  0.82 255:  0.90 256:  0.94
 257:  0.05 258:  0.42 259:  0.41 260:  0.44 261:  0.25 262:  0.10 263:  0.04 264:  0.13
 265:  0.20 266:  0.15 267:  0.11 268:  0.10 269:  0.09 270:  0.05 271:  0.13 272:  0.17
 273:  0.23 274:  0.22 275:  0.05 276:  0.05 277:  0.05 278:  0.01 279:  0.03 280:  0.09
 281:  0.17 282:  0.03 283:  0.02 284:  0.13 285:  0.03 286:  0.05 287:  0.08 288:  0.10
 289:  0.06 290:  0.07 291:  0.06 292:  0.03 293:  0.13 294:  0.02 295:  0.03 296:  0.03
 297:  0.04 298:  0.02 299:  0.03 300:  0.03 301:  0.02 302:  0.02 303:  0.03 304:  0.04
 305:  0.04 306:  0.07 307:  0.10 308:  0.07 309:  0.02 310:  0.05 311:  0.07 312:  0.02
 313:  0.01 314:  0.02 315:  0.01 316:  0.00 317:  0.00 318:  0.00
 recommended # of modes for mode following         125
 
 Pipek-Mezey localization of normal modes
 number of localized modes          126
 frequency thrshold           500.000000000000     
 number of groups                    63
 atom-group assingment :   
  1  2  3  4  5  6  7  8  9 10 11 12 13 14 15 16 17 18 19 20 21 22 22 22 23 23 23 24 24 24
 25 25 25 25 26 27 28 28 28 29 30 29 31 31 31 32 33 32 34 35 36 37 37 37 38 38 38 39 39 39
 40 40 40 40 41 41 42 42 42 43 43 43 44 44 44 45 45 45 45 46 47 48 48 48 49 49 49 50 50 50
 51 51 51 51 52 53 54 55 56 57 58 59 60 61 62 63
 pop matrix done.
 initialization of trafo matrix to unity
iteration     50  convergence  0.27541540D-04

 converged in     64 iterations, threshold :   0.99995838D-06
eig.   :       -0.00    -0.00    -0.00     0.00     0.00     0.00
eig.   :       54.38    58.67    59.44    64.48    70.46    76.86
eig.   :       83.84    84.12    86.85    88.57    89.77    90.39
eig.   :       91.65    91.80    93.27    94.14    94.37    97.23
eig.   :      103.28   103.97   106.08   107.76   110.14   111.70
eig.   :      115.41   116.11   120.54   121.33   125.50   125.88
eig.   :      127.18   128.03   128.72   129.87   132.36   132.37
eig.   :      133.36   134.71   134.91   137.10   137.49   138.29
eig.   :      140.96   141.20   142.81   143.22   144.30   144.97
eig.   :      145.02   146.47   147.27   149.51   149.55   150.22
eig.   :      150.22   150.82   151.82   152.57   153.19   155.99
eig.   :      159.25   162.77   163.24   165.07   165.54   167.20
eig.   :      167.93   168.58   169.16   169.47   170.13   170.15
eig.   :      170.93   171.02   171.36   171.63   174.33   175.01
eig.   :      175.81   178.91   181.33   181.64   182.26   182.31
eig.   :      185.28   185.99   187.36   188.20   190.94   192.06
eig.   :      194.02   194.12   195.52   198.39   198.66   200.78
eig.   :      202.00   206.33   208.48   210.04   212.34   212.46
eig.   :      218.16   218.29   218.55   222.76   224.81   228.09
eig.   :      231.38   232.53   232.78   235.21   235.96   248.96
eig.   :      251.89   260.56   262.96   264.76   271.66   279.64
eig.   :      281.00   287.07   339.94   369.31   455.69   492.38
eig.   :      503.91   509.72   526.98   555.61   582.26   587.12
eig.   :      621.16   645.63   665.58   680.98   702.76   707.25
eig.   :      726.70   770.48   781.85   795.46   807.40   809.97
eig.   :      822.22   843.94   851.75   855.16   862.79   870.28
eig.   :      874.54   889.31   894.63   901.12   945.42   957.17
eig.   :      963.65   972.50   973.21   992.02   994.04   996.12
eig.   :     1000.69  1001.53  1043.29  1052.12  1066.46  1072.18
eig.   :     1086.43  1097.99  1104.26  1106.36  1114.32  1120.10
eig.   :     1121.68  1127.59  1128.73  1131.33  1133.43  1135.04
eig.   :     1141.33  1144.86  1148.40  1155.07  1162.94  1185.39
eig.   :     1204.37  1207.43  1224.63  1226.38  1235.33  1237.29
eig.   :     1245.40  1249.78  1259.55  1271.57  1273.51  1274.64
eig.   :     1275.49  1279.85  1281.40  1295.06  1302.54  1331.67
eig.   :     1333.09  1340.84  1344.29  1347.30  1350.03  1350.94
eig.   :     1353.45  1354.16  1355.64  1358.11  1358.71  1365.85
eig.   :     1366.73  1370.18  1371.00  1386.12  1403.58  1408.66
eig.   :     1411.51  1411.98  1413.20  1468.55  1468.78  1469.50
eig.   :     1470.56  1473.53  1473.99  1476.70  1476.94  1477.48
eig.   :     1479.04  1481.43  1482.20  1487.73  1491.35  1492.77
eig.   :     1493.26  1496.23  1499.30  1499.91  1503.28  1503.99
eig.   :     1504.51  1505.14  1512.13  1517.10  1547.20  1553.95
eig.   :     1581.15  1584.56  2858.69  2867.26  2895.42  2900.66
eig.   :     2908.35  2920.99  2925.47  2929.38  2936.78  2937.24
eig.   :     2943.62  2946.33  2957.32  2957.50  2960.61  2962.00
eig.   :     2966.97  2972.27  2973.29  2974.49  2978.49  2979.22
eig.   :     2982.58  2983.95  2985.87  2987.66  2992.44  3001.27
eig.   :     3002.02  3011.67  3013.39  3019.68  3021.12  3026.76
eig.   :     3027.20  3027.73  3032.02  3034.39  3037.56  3042.22
eig.   :     3043.50  3049.41  3060.31  3063.07  3065.34  3174.98
eig.   :     3184.09  3209.66  3214.12  3220.80  3256.57  3273.36
eig.   :     3352.60  3365.85  3385.31  3423.90  3481.23  3533.58
written to xtb_localmodes and g98l.out
 
 normal mode %tage of torsion character
   1:  0.00   2:  0.00   3:  0.00   4:  0.00   5:  0.00   6:  0.00   7:  0.44   8:  0.38
   9:  0.42  10:  0.42  11:  0.46  12:  0.67  13:  0.48  14:  0.32  15:  0.07  16:  0.04
  17:  0.03  18:  0.02  19:  0.03  20:  0.61  21:  0.39  22:  0.68  23:  0.54  24:  0.09
  25:  0.65  26:  0.73  27:  0.65  28:  0.67  29:  0.01  30:  0.12  31:  0.45  32:  0.04
  33:  0.01  34:  0.01  35:  0.19  36:  0.34  37:  0.04  38:  0.91  39:  0.21  40:  0.19
  41:  0.58  42:  0.27  43:  0.01  44:  0.03  45:  0.01  46:  0.02  47:  0.02  48:  0.05
  49:  0.64  50:  0.89  51:  0.67  52:  0.03  53:  0.01  54:  0.52  55:  0.83  56:  0.32
  57:  0.22  58:  0.55  59:  0.33  60:  0.11  61:  0.17  62:  0.29  63:  0.34  64:  0.28
  65:  0.76  66:  0.09  67:  0.10  68:  0.20  69:  0.48  70:  0.06  71:  0.01  72:  0.18
  73:  0.55  74:  0.22  75:  0.27  76:  0.01  77:  0.19  78:  0.07  79:  0.24  80:  0.09
  81:  0.60  82:  0.55  83:  0.07  84:  0.39  85:  0.04  86:  0.42  87:  0.12  88:  0.02
  89:  0.25  90:  0.53  91:  0.04  92:  0.21  93:  0.03  94:  0.16  95:  0.41  96:  0.61
  97:  0.27  98:  0.10  99:  0.75 100:  0.48 101:  0.53 102:  0.05 103:  0.47 104:  0.21
 105:  0.48 106:  0.26 107:  0.67 108:  0.24 109:  0.95 110:  0.79 111:  0.23 112:  0.99
 113:  0.53 114:  0.24 115:  0.32 116:  0.77 117:  0.19 118:  0.19 119:  0.54 120:  0.52
 121:  0.81 122:  0.05 123:  0.30 124:  0.06 125:  0.09 126:  0.10 127:  0.61 128:  0.81
 129:  0.92 130:  0.91 131:  0.02 132:  0.18 133:  0.30 134:  0.30 135:  0.07 136:  0.36
 137:  0.41 138:  0.79 139:  0.64 140:  0.20 141:  0.89 142:  0.47 143:  0.80 144:  0.67
 145:  0.44 146:  0.29 147:  0.54 148:  0.43 149:  0.28 150:  0.47 151:  0.51 152:  0.41
 153:  0.21 154:  0.39 155:  0.45 156:  0.29 157:  0.41 158:  0.53 159:  0.32 160:  0.39
 161:  0.13 162:  0.65 163:  0.30 164:  0.31 165:  0.28 166:  0.33 167:  0.22 168:  0.23
 169:  0.20 170:  0.22 171:  0.19 172:  0.09 173:  0.12 174:  0.07 175:  0.12 176:  0.10
 177:  0.20 178:  0.12 179:  0.03 180:  0.23 181:  0.29 182:  0.14 183:  0.17 184:  0.24
 185:  0.16 186:  0.13 187:  0.12 188:  0.31 189:  0.16 190:  0.21 191:  0.42 192:  0.21
 193:  0.25 194:  0.26 195:  0.27 196:  0.50 197:  0.32 198:  0.34 199:  0.32 200:  0.23
 201:  0.08 202:  0.63 203:  0.20 204:  0.19 205:  0.23 206:  0.11 207:  0.19 208:  0.49
 209:  0.12 210:  0.08 211:  0.13 212:  0.26 213:  0.09 214:  0.08 215:  0.11 216:  0.09
 217:  0.08 218:  0.11 219:  0.18 220:  0.15 221:  0.28 222:  0.14 223:  0.11 224:  0.15
 225:  0.22 226:  0.24 227:  0.00 228:  0.00 229:  0.00 230:  0.00 231:  0.00 232:  0.66
 233:  0.40 234:  0.77 235:  0.61 236:  0.55 237:  0.63 238:  0.51 239:  0.66 240:  0.58
 241:  0.60 242:  0.62 243:  0.64 244:  0.62 245:  0.84 246:  0.62 247:  0.79 248:  0.62
 249:  0.67 250:  0.92 251:  0.93 252:  0.86 253:  0.86 254:  0.82 255:  0.90 256:  0.94
 257:  0.05 258:  0.42 259:  0.41 260:  0.44 261:  0.25 262:  0.10 263:  0.04 264:  0.13
 265:  0.20 266:  0.15 267:  0.11 268:  0.10 269:  0.09 270:  0.05 271:  0.13 272:  0.17
 273:  0.23 274:  0.22 275:  0.05 276:  0.05 277:  0.05 278:  0.01 279:  0.03 280:  0.09
 281:  0.17 282:  0.03 283:  0.02 284:  0.13 285:  0.03 286:  0.05 287:  0.08 288:  0.10
 289:  0.06 290:  0.07 291:  0.06 292:  0.03 293:  0.13 294:  0.02 295:  0.03 296:  0.03
 297:  0.04 298:  0.02 299:  0.03 300:  0.03 301:  0.02 302:  0.02 303:  0.03 304:  0.04
 305:  0.04 306:  0.07 307:  0.10 308:  0.07 309:  0.02 310:  0.05 311:  0.07 312:  0.02
 313:  0.01 314:  0.02 315:  0.01 316:  0.00 317:  0.00 318:  0.00
 recommended # of modes for mode following         142

------------------------------------------------------------------------
 * finished run on 2020/06/02 at 14:35:23.856     
------------------------------------------------------------------------
 total:
 * wall-time:     0 d,  0 h,  4 min, 32.507 sec
 *  cpu-time:     0 d,  0 h,  4 min, 32.035 sec
 * ratio c/w:     0.998 speedup
 SCF:
 * wall-time:     0 d,  0 h,  0 min,  3.628 sec
 *  cpu-time:     0 d,  0 h,  0 min,  3.603 sec
 * ratio c/w:     0.993 speedup
 ANC optimizer:
 * wall-time:     0 d,  0 h,  0 min,  3.527 sec
 *  cpu-time:     0 d,  0 h,  0 min,  3.497 sec
 * ratio c/w:     0.992 speedup
 numerical hessian:
 * wall-time:     0 d,  0 h,  4 min, 25.321 sec
 *  cpu-time:     0 d,  0 h,  4 min, 24.909 sec
 * ratio c/w:     0.998 speedup

normal termination of xtb
