# Supplementary material for: Heterogeneous Nucleation of Butanol on NaCl: A Computational Study of Temperature, Humidity, Seed Charge, and Seed Size Effects
Source: J Phys Chem A. 2021 Mar 31;125(14):3025–36. doi: 10.1021/acs.jpca.0c10972 (PMC8054243; doi:10.1021/acs.jpca.0c10972)
Supplement: Supplementary file 2 — jp0c10972_si_002.zip [file jp0c10972_si_002.zip › ALL CLUSTERS/low_level_calc/negative seed/1Seed5BuOH4W.xyz]

   106
       -158.02674903  Gyration_radius:  4.82087280434
 Na          0.46249219295519    2.49648702209699   -2.05932543579641
Na         -2.19823344018752   -1.63391646589434   -1.13074825599979
Na          1.48173373717102   -1.56396571657280   -1.76572520317032
Na          4.07596885814318   -3.11979831899565   -3.01458922396786
Na         -0.18547447345271   -0.00727885248893    0.76632768620358
Na          1.68337515778145   -2.81827417690236    1.28744100412590
Na          4.82444852795379   -1.81688056807154    0.12269472611806
Na         -2.62676188497508    1.40162689251254   -2.85759934668776
Na         -0.75705847207467   -1.25630931403577   -4.02004231025611
Cl          2.80656433011310    2.30626111162541   -1.44477916081035
Cl          2.94597205860355   -3.41569098490723   -0.74499292445041
Cl         -3.29678691991815    2.56169058947288   -0.66525244541564
Cl          6.19077433154538   -2.26760803077896   -1.97183960342952
Cl         -1.12203971854444    3.10273056036738   -3.82940849351701
Cl         -0.44163684999077    0.11265896479633   -1.89063495919518
Cl         -0.48622519479796   -2.75459444962157    0.17882242515473
Cl         -3.18045197645865   -1.05994261817053   -3.35972163252621
Cl          3.52608835256890   -1.79359861378939    2.63350721750871
Cl          2.47436905419943   -3.71946066635270   -4.76826869118836
O           0.57776958871809   -0.70122304207895    2.58941431498813
H           1.53556574027930   -0.72803547981244    2.75437026135046
C          -0.00962614869017   -1.37102356114097    3.69065653690514
H           0.18116565043412   -0.81743387347928    4.61971838754497
H           0.42608707655477   -2.37382248058073    3.80013966936056
C          -1.50692696178202   -1.50481912134426    3.47300915909437
H          -1.96088846165735   -0.51499581725011    3.47566953246791
H          -1.66959834969242   -1.97461618590195    2.50565727114524
C          -2.16698354370281   -2.35745569239062    4.55033117826718
H          -2.01659253775369   -1.89496707268115    5.52893724674071
H          -1.69346760717614   -3.34191029881705    4.57110402680948
C          -3.65837053511360   -2.52137640181865    4.28818420090747
H          -3.81882471397005   -3.00299668712116    3.32622555259392
H          -4.12201242786256   -3.13160607437699    5.05974644422125
H          -4.14907729309469   -1.55155716758596    4.27557329799916
O           1.25943037490751   -1.00453390564961   -4.21489233103785
H           1.74421805558884   -1.77462608252706   -4.57801159686977
C           1.39941961892138    0.08335188067977   -5.10577690574712
H           2.33031481641269    0.00722720873817   -5.67799851253464
H           1.44627365517282    1.00043379690869   -4.50632597694598
C           0.22947320816680    0.22723813038222   -6.07513873580884
H          -0.70711347168158    0.31882675858376   -5.51792964557793
H           0.36319446020641    1.17581704101361   -6.59745884842281
C           0.10989967082726   -0.88825323770027   -7.10897652051382
H           1.09074895375027   -1.05860629495385   -7.56054223961039
H          -0.55952074124956   -0.54057824256734   -7.90099727739078
C          -0.42157452612167   -2.21226766590495   -6.57715659499396
H          -1.35071352434567   -2.06791110840617   -6.02677313414036
H          -0.64430362119986   -2.87185997698807   -7.41261130116685
H           0.31191596069599   -2.72157609445961   -5.96342526152849
O           4.77517749165770    0.27294858036857   -0.12217184296803
H           4.19068778871372    0.97223450432104   -0.47572266413526
C           6.01374756176008    0.87017232126004    0.17947619707796
H           6.10785203464150    1.83892448562587   -0.32187383537542
H           6.80032789684709    0.21294581704637   -0.20529037027488
C           6.22299180232815    1.04403061393798    1.68293598087458
H           5.87988492339863    0.13398110561971    2.17864208261993
H           7.29309333177966    1.14567105587765    1.87174944871145
C           5.49838886760976    2.24785856667810    2.28296065140505
H           5.81354990081747    3.15557643456781    1.76065701004340
H           5.80994164746248    2.34391227269965    3.32664796967893
C           3.97981708593165    2.12652270887532    2.22960110062880
H           3.67926358476086    1.15348575534133    2.60951307657061
H           3.52596477476798    2.89774336447612    2.84934797052863
H           3.61827639038557    2.25124453271158    1.21379291558327
O          -3.84003718738450    1.31790182555197    2.22709207457067
H          -3.80419721401417    1.80642991899467    1.37835528735052
C          -5.16306453179198    0.93348369321078    2.49637369344077
H          -5.84861270400648    1.77926154538078    2.35853679591367
H          -5.18193710697944    0.65197655306103    3.55531657822279
C          -5.62854316798295   -0.25435393636799    1.64566933950873
H          -4.84941303150504   -1.02099194125429    1.65585210176671
H          -6.52199164675506   -0.68112986606729    2.10693420564344
C          -5.93600599519583    0.13286864770722    0.20173249316757
H          -5.10975019003468    0.70847063599999   -0.21269924048872
H          -6.82806805254375    0.76412032115188    0.18088615571195
C          -6.16043415112572   -1.09271174800983   -0.67151093327827
H          -7.00074925489151   -1.68026306848914   -0.30656084197358
H          -6.36622508651723   -0.79539741752666   -1.69555539804938
H          -5.26900910654268   -1.72156177352779   -0.67501517835626
O          -0.41291087464681    2.06456571761236    0.43497028395804
H          -1.32906549242139    2.30054645130499    0.17843719022466
C           0.07890413892733    3.18554727601987    1.14711892827388
H           0.17245928279287    4.05723913956916    0.48447125929694
H           1.07565815321552    2.92757811246423    1.50459619880695
C          -0.83201203869481    3.55450225380097    2.31231511341873
H          -0.50395870490876    4.50262259069115    2.74226345937554
H          -1.84014896541504    3.69094521491878    1.91723765564088
C          -0.86997363526470    2.48311014103792    3.39726395028963
H          -1.05530218239812    1.51837160550526    2.93016670232399
H          -1.70629622062947    2.69189166628962    4.06514387355698
C           0.41505435735772    2.41183874308446    4.20971219093038
H           0.64526763361063    3.37988231738707    4.65072395272768
H           0.31359713064020    1.68910720212338    5.01506689030596
H           1.25162564040490    2.10964427810831    3.58814188511699
O           0.01035828177375   -3.01694287122465   -3.00361540301137
H          -0.12970133792177   -3.68429230511302   -2.32049038113352
H           0.69699414407684   -3.41781929350893   -3.58021735591133
O           1.87253215015902   -0.19855022442723    0.21504967365999
H           2.17914518783095    0.58161166676344   -0.29171387689254
H           2.59334494559746   -0.32298259897578    0.85081026892753
O          -2.34298336870735   -0.14751521177433    0.52089162126025
H          -2.83778893089914    0.00270838691606    1.34617710267675
H          -2.62089949624361    0.65683476735005    0.03218163821301
O           3.31636243327792   -0.69715637304681   -2.30382626435444
H           4.28150384080214   -0.73899210038986   -2.25293843219284
H           3.15030721637770    0.26136830097511   -2.24619852250467
