# Supplementary material for: Heterogeneous Nucleation of Butanol on NaCl: A Computational Study of Temperature, Humidity, Seed Charge, and Seed Size Effects
Source: J Phys Chem A. 2021 Mar 31;125(14):3025–36. doi: 10.1021/acs.jpca.0c10972 (PMC8054243; doi:10.1021/acs.jpca.0c10972)
Supplement: Supplementary file 2 — jp0c10972_si_002.zip [file jp0c10972_si_002.zip › ALL CLUSTERS/low_level_calc/negative seed/1Seed5BuOH5W.log]

      -----------------------------------------------------------      
     |                   =====================                   |     
     |                           x T B                           |     
     |                   =====================                   |     
     |                         S. Grimme                         |     
     |          Mulliken Center for Theoretical Chemistry        |     
     |                    University of Bonn                     |     
     |                 Version 6.0.1 (SAW181210)                 |     
      -----------------------------------------------------------      

   This program is distributed in the hope that it will be useful,
   but WITHOUT ANY WARRANTY; without even the implied warranty of
   MERCHANTABILITY or FITNESS FOR A PARTICULAR PURPOSE.
   
   FOR NON-COMMERCIAL, ACADEMIA USE ONLY.
   
   Cite this work as:
   S. Grimme, C. Bannwarth, P. Shushkov, J. Comput. Theory Chem., 2017,
   13, 1989-2009.
   C. Bannwarth, S. Ehlert and S. Grimme., ChemRxiv, 2018, preprint.
   http://doi.org/10.26434/chemrxiv.7246238.v1
   
   for sTDA-xTB:
   S. Grimme and C. Bannwarth, J. Chem. Phys., 2016, 145, 054103.
   
   in the mass-spec context:
   V. Asgeirsson, C. Bauer and S. Grimme, Chem. Sci., 2017, 8, 4879.
   
   if GBSA is used:
   P. Shushkov, F. März and S. Grimme, unpublished.
   
   for ANC optimizer:
   S. Grimme, unpublished.
   Rational Function algorithm used in ANCopt:
   F. Eckert, P. Pulay, H.-J. Werner, J. Comput. Chem., 1997, 18, 1473.
   
   with help from (in alphabetical order)
   C. Bannwarth, F. Bohle, G. Brandenburg, E. Caldeweyher, M. Checinski,
   S. Dohm, S. Ehlert, S. Ehrlich, F. März, H. Neugebauer, J. Pisarek,
   P. Pracht, P. Shushkov, and S. Spicher.
   
 * started run on 2020/06/02 at 14:30:51.478     
========================================================================
 # omp threads = 1
========================================================================
number of atoms            : 109
number of electrons        : 280
charge                     : -1
spin                       : .0
first test random number   : .5095

########################################################################
# WARNING! Please study the warnings concerning your input carefully
#  - the use of '-ohess' is discouraged, please use '--ohess' next time
########################################################################

           ------------------------------------------------- 
          |                 G F N 2 - x T B                 |
          | Geometry, Frequencies, Noncovalent interactions |
          |            JCTC 2018 parametrisation            |
           ------------------------------------------------- 
      method parameters     
 k(s)        :  1.8500
 k(p)        :  2.2300
 k(d)        :  2.2300
 k(f)        :  2.0000
 kEN (H0ij)  : -2.0000
 D4 a1       :  0.5200
 D4 a2       :  5.0000
 D4 s6       :  1.0000
 D4 s8       :  2.7000
 D4 s9       :  5.0000
 alphaj      :  2.0000


            Z     q(EN)     CN     RAES       Cart. coordinates
     1  Na  1.0    0.50    5.69    5.00     3.38312     4.42930     7.19528
     2  Na  1.0    0.42    6.28    5.00     4.46359     5.60447    -3.66003
     3  Na  1.0    0.38   10.46    5.00     5.91962    -2.90889     1.53390
     4  Na  1.0    0.47    9.24    5.00    -2.67030     4.16926    -1.77509
     5  Na  1.0    0.28    9.28    5.00     7.01113     3.53441     1.64630
     6  Na  1.0    0.38    9.41    5.00     1.28105    -0.35491    -4.89642
     7  Na  1.0    0.42    5.97    5.00     8.54190    -0.34978     6.41305
     8  Na  1.0    0.37   11.10    5.00     0.89780     0.39684     1.23527
     9  Na  1.0    0.40    5.83    5.00     9.46132     0.29560    -2.88721
    10  Cl  7.0   -0.23    2.05    3.39     7.76835     3.45666     9.04876
    11  Cl  7.0   -0.23    1.49    2.64    -1.29323     5.01787     6.76070
    12  Cl  7.0   -0.01    5.78    5.00     4.66532     0.83585    -1.83144
    13  Cl  7.0   -0.02    4.98    5.00     4.17176     0.48054     4.61756
    14  Cl  7.0   -0.09    2.93    4.87    -2.44928    -0.61119    -2.07764
    15  Cl  7.0   -0.12    3.77    5.00    10.09291    -0.46139     1.92020
    16  Cl  7.0   -0.13    2.95    4.88     0.37543     4.15821    -5.71778
    17  Cl  7.0   -0.25    1.58    2.69     3.16771     9.39299    -0.89198
    18  Cl  7.0   -0.18    2.83    4.81     9.16054     5.13527    -2.68070
    19  Cl  7.0   -0.25    1.57    2.69     8.72934    -3.82025    -5.09132
    20  O   6.0   -0.26    3.14    3.20    -4.43246     3.85817     1.92649
    21  H   1.0    0.08    1.30    1.50    -3.58994     4.45715     3.46106
    22  C   4.0   -0.02    4.43    4.42    -6.95298     4.68399     2.01790
    23  H   1.0    0.02    1.04    1.43    -7.04888     6.73949     1.75892
    24  H   1.0    0.01    1.01    1.43    -7.80996     4.22933     3.85343
    25  C   4.0   -0.07    4.42    4.42    -8.42507     3.38461    -0.08101
    26  H   1.0    0.00    1.32    1.50    -7.41794     3.68870    -1.85172
    27  H   1.0    0.01    1.03    1.43    -8.45276     1.35708     0.28234
    28  C   4.0   -0.07    4.09    3.79   -11.11309     4.37958    -0.32661
    29  H   1.0    0.02    1.03    1.43   -11.05633     6.42456    -0.61006
    30  H   1.0    0.01    1.02    1.43   -12.14255     4.02274     1.42771
    31  C   4.0   -0.11    4.01    3.63   -12.50060     3.14923    -2.52788
    32  H   1.0    0.01    1.00    1.43   -12.59660     1.11328    -2.26435
    33  H   1.0    0.00    1.00    1.43   -14.41707     3.87785    -2.68561
    34  H   1.0    0.01    1.00    1.43   -11.51221     3.52378    -4.29105
    35  O   6.0   -0.28    3.05    2.92     7.08109    -6.24001    -0.13502
    36  H   1.0    0.05    1.53    1.63     7.81236    -5.67058    -1.73305
    37  C   4.0   -0.02    4.36    4.32     5.61726    -8.38894    -0.72181
    38  H   1.0    0.01    1.01    1.43     6.81810    -9.88293    -1.52115
    39  H   1.0    0.02    1.03    1.43     4.17967    -7.91521    -2.13284
    40  C   4.0   -0.06    4.29    4.18     4.33420    -9.34216     1.66905
    41  H   1.0    0.01    1.03    1.43     5.75878   -10.15099     2.92272
    42  H   1.0    0.04    1.13    1.45     3.45703    -7.74404     2.61926
    43  C   4.0   -0.07    4.10    3.79     2.31125   -11.31503     1.11343
    44  H   1.0    0.01    1.02    1.43     3.16840   -12.96132     0.20843
    45  H   1.0    0.02    1.03    1.43     0.93577   -10.52202    -0.20445
    46  C   4.0   -0.11    4.01    3.64     0.95569   -12.12768     3.52000
    47  H   1.0    0.02    1.00    1.43     0.07879   -10.50267     4.42066
    48  H   1.0    0.01    1.00    1.43    -0.50583   -13.51126     3.10341
    49  H   1.0    0.01    1.00    1.43     2.28247   -12.96799     4.84711
    50  O   6.0   -0.26    3.03    2.88    -2.49847     8.09891    -1.29103
    51  H   1.0    0.07    1.37    1.52    -0.82650     8.73819    -0.82785
    52  C   4.0   -0.02    4.53    4.58    -3.20355     9.40345    -3.49520
    53  H   1.0   -0.01    1.05    1.44    -1.66833     9.37168    -4.88393
    54  H   1.0    0.01    1.01    1.43    -3.62117    11.39369    -3.05278
    55  C   4.0   -0.07    4.55    4.60    -5.53447     8.17052    -4.63038
    56  H   1.0   -0.01    1.37    1.53    -5.05779     6.24050    -5.17203
    57  H   1.0    0.02    1.07    1.44    -7.00437     8.10874    -3.18831
    58  C   4.0   -0.08    4.10    3.80    -6.50538     9.57263    -6.94675
    59  H   1.0    0.01    1.03    1.43    -5.01432     9.63351    -8.37169
    60  H   1.0    0.01    1.02    1.43    -6.96480    11.51986    -6.43159
    61  C   4.0   -0.11    4.01    3.63    -8.83580     8.29321    -8.05078
    62  H   1.0    0.01    1.00    1.43   -10.35202     8.23745    -6.66177
    63  H   1.0    0.00    1.00    1.43    -9.51024     9.30679    -9.70780
    64  H   1.0    0.01    1.00    1.43    -8.39211     6.36375    -8.60620
    65  O   6.0   -0.31    2.25    1.87     1.86136    -4.91815     6.03956
    66  H   1.0    0.09    1.17    1.46     1.36469    -3.18313     5.70311
    67  C   4.0    0.01    4.06    3.73     0.65181    -5.71288     8.26988
    68  H   1.0    0.01    1.01    1.43     1.26469    -7.66378     8.58338
    69  H   1.0    0.02    1.01    1.43    -1.40065    -5.71753     7.99112
    70  C   4.0   -0.08    4.13    3.86     1.33610    -4.10673    10.57345
    71  H   1.0    0.01    1.03    1.43     0.55312    -5.02455    12.24825
    72  H   1.0    0.00    1.03    1.43     3.39305    -4.07222    10.76457
    73  C   4.0   -0.08    4.13    3.86     0.38034    -1.38422    10.42754
    74  H   1.0   -0.00    1.13    1.45     1.12845    -0.47256     8.73970
    75  H   1.0   -0.00    1.03    1.43     1.12617    -0.35889    12.05534
    76  C   4.0   -0.10    4.01    3.64    -2.48904    -1.16326    10.41172
    77  H   1.0    0.01    1.00    1.43    -3.30591    -2.06059    12.07337
    78  H   1.0    0.01    1.00    1.43    -3.02435     0.81804    10.40806
    79  H   1.0    0.03    1.00    1.43    -3.28888    -2.02758     8.73045
    80  O   6.0   -0.28    3.09    3.05     2.98588    -3.98695    -4.83885
    81  H   1.0    0.06    1.44    1.56     4.84066    -3.83173    -4.77462
    82  C   4.0   -0.02    4.60    4.66     2.41350    -5.05833    -7.21088
    83  H   1.0    0.00    1.03    1.43     0.88348    -6.42748    -6.93038
    84  H   1.0    0.01    1.01    1.43     4.05940    -6.06322    -7.95401
    85  C   4.0   -0.07    4.82    4.84     1.53228    -3.08251    -9.12034
    86  H   1.0    0.00    1.03    1.43     1.00417    -4.04928   -10.86421
    87  H   1.0   -0.02    1.61    1.71    -0.16756    -2.17377    -8.37565
    88  C   4.0   -0.08    4.63    4.69     3.52682    -1.08309    -9.70050
    89  H   1.0   -0.03    1.55    1.65     4.31252    -0.33600    -7.94905
    90  H   1.0   -0.01    1.07    1.44     2.63065     0.47639   -10.70776
    91  C   4.0   -0.12    4.02    3.66     5.70615    -2.10224   -11.27825
    92  H   1.0    0.01    1.00    1.43     5.01426    -3.01145   -12.99075
    93  H   1.0   -0.01    1.00    1.43     6.96527    -0.56942   -11.81659
    94  H   1.0    0.01    1.01    1.43     6.80096    -3.46427   -10.20210
    95  O   6.0   -0.32    4.08    4.91     0.71094     4.31786     1.19967
    96  H   1.0    0.02    1.57    1.67     1.49221     5.85797     0.55474
    97  H   1.0    0.05    1.57    1.67     0.10537     4.86454     2.85569
    98  O   6.0   -0.27    3.88    4.80     1.98699    -3.68767     0.72242
    99  H   1.0    0.05    1.37    1.52     0.40666    -4.26878     1.41747
   100  H   1.0    0.03    1.51    1.61     1.86050    -4.08503    -1.05890
   101  O   6.0   -0.31    2.96    2.67    -1.76727    -0.26900     4.07643
   102  H   1.0    0.07    1.39    1.54    -3.25302     0.13368     3.10562
   103  H   1.0    0.07    1.38    1.53    -1.64521     1.17032     5.21069
   104  O   6.0   -0.31    3.60    4.46     7.02538    -4.37469     5.69106
   105  H   1.0    0.04    1.22    1.47     7.67243    -5.98025     5.13843
   106  H   1.0    0.06    1.37    1.52     5.23543    -4.67521     6.05347
   107  O   6.0   -0.32    3.66    4.57     5.04113     6.72566     3.91356
   108  H   1.0    0.04    1.36    1.52     4.26233     7.75774     2.57426
   109  H   1.0    0.01    1.28    1.49     6.30138     7.82383     4.63127

  Z AO/shell   Hii/eV     exponent
  1     Wed Apr 25 08:07:45 CEST 2018   EN: 2.200 GM2: 0.406  GM3: 0.0800  RAES: 1.40
     1s    -10.707211    1.230000
  6     Wed Apr 25 08:07:45 CEST 2018   EN: 2.550 GM2: 0.538  GM3: 0.1500  RAES: 3.00
     2s    -13.970922    2.096432
     2p    -10.063292    1.800000
  8     Wed Apr 25 08:07:45 CEST 2018   EN: 3.440 GM2: 0.452  GM3:-0.0517  RAES: 1.80
     2s    -20.229985    2.439742
     2p    -15.503117    2.137023
 11     Tue Apr 24 16:34:09 CEST 2018   EN: 0.930 GM2: 0.271  GM3: 0.1799  RAES: 5.00
     3s     -4.546934    0.763787
     3p     -1.332719    0.573553
 17     Mon Apr 23 14:09:22 CEST 2018   EN: 3.160 GM2: 0.249  GM3: 0.1495  RAES: 2.50
     3s    -29.278781    2.485265
     3p    -12.673758    2.199650
     3d     -0.240338    2.476089
 no old-style atom pair restraining (fixing) potential

molecular fragmentation (1/2 indicates fragments):
111111111111111111111111111111111111111111111111111111111111111122222222
2222222111111111111111111111111111111
# atoms in fragment 1/2:    94    15
 fragment masses (1/2) :      948.00       74.12
CMA distance (Bohr)    :  10.744
constraining FC (au)   :  0.0500
           ------------------------------------------------- 
          |        Self-Consistent Charge Iterations        |
           ------------------------------------------------- 

 Ncao       : 316
 Nao        : 306
 Nshell     : 168
 Nel        : 280
 T(el)      :   300.0
 intcut     :    25.0
 scfconv/Eh :  0.100E-05
   qconv/e  :  0.100E-03
 intneglect :  0.100E-07
 broydamp   :      0.250
 iter      E             dE          RMSdq      gap      omega  full diag
   1   -163.8981702 -0.163898E+03  0.861E+00    5.17       0.0  T
   2   -164.1848294 -0.286659E+00  0.591E+00    5.71       1.0  T
   3   -164.2785897 -0.937604E-01  0.523E+00    5.42       1.0  T
   4   -164.3555478 -0.769581E-01  0.295E+00    4.41       1.0  T
   5   -164.3739562 -0.184084E-01  0.913E-01    3.55       1.0  T
   6   -164.3764381 -0.248189E-02  0.438E-01    3.47       1.0  T
   7   -164.3777877 -0.134967E-02  0.282E-01    3.49       1.0  T
   8   -164.3787425 -0.954792E-03  0.197E-01    3.53       1.0  T
   9   -164.3793957 -0.653217E-03  0.121E-01    3.57       1.0  T
  10   -164.3797128 -0.317073E-03  0.722E-02    3.56       1.0  T
  11   -164.3797545 -0.417376E-04  0.368E-02    3.58       1.0  T
  12   -164.3797742 -0.196490E-04  0.255E-02    3.57       1.0  T
  13   -164.3797799 -0.568643E-05  0.145E-02    3.57       1.0  T
  14   -164.3797833 -0.337333E-05  0.103E-02    3.57       1.0  T
  15   -164.3797853 -0.203865E-05  0.716E-03    3.56       1.3  T
  16   -164.3797861 -0.809185E-06  0.570E-03    3.56       1.7  T
  17   -164.3797865 -0.440787E-06  0.303E-03    3.56       3.2  T
  18   -164.3797867 -0.133829E-06  0.156E-03    3.56       6.1  T
  19   -164.3797867 -0.370889E-07  0.895E-04    3.56      10.7  T
  20   -164.3797867 -0.110948E-07  0.595E-04    3.56      16.1  T
speedup  1.00
cpu  time for SCC    0.43 s
wall time for SCC    0.43 s

   *** convergence criteria satisfied after 20 iterations ***

          eigenvalues
 #    :         128        129        130        131        132        133        134        135
 occ. :        2.000      2.000      2.000      2.000      2.000      2.000      2.000      2.000
 eps  :        -8.161     -8.150     -8.128     -8.104     -8.070     -8.039     -8.037     -7.999
 #    :         136        137        138        139        140        141        142        143
 occ. :        2.000      2.000      2.000      2.000      2.000      0.000      0.000      0.000
 eps  :        -7.918     -7.893     -7.867     -7.834     -7.738     -4.176     -2.226     -1.352
 #    :         144        145        146        147        148        149        150        151
 occ. :        0.000      0.000      0.000      0.000      0.000      0.000      0.000      0.000
 eps  :        -0.646      0.322      1.392      1.695      1.807      2.544      2.756      3.244


   #   Z            q   n(s)   n(p)   n(d)      C6AA      α(0)
   1  11 Na     0.716  0.087  0.197  0.000    67.986    26.683
   2  11 Na     0.683  0.079  0.238  0.000    68.395    26.763
   3  11 Na     0.850  0.031  0.120  0.000    66.373    26.365
   4  11 Na     0.816  0.068  0.117  0.000    66.777    26.445
   5  11 Na     0.678  0.057  0.265  0.000    68.454    26.775
   6  11 Na     0.786  0.066  0.148  0.000    67.128    26.514
   7  11 Na     0.707  0.101  0.192  0.000    68.094    26.705
   8  11 Na     0.903 -0.005  0.101  0.000    65.743    26.239
   9  11 Na     0.685  0.096  0.219  0.000    68.370    26.759
  10  17 Cl    -0.810  1.985  5.823  0.002   127.754    17.292
  11  17 Cl    -0.814  1.982  5.791  0.041   127.388    17.262
  12  17 Cl    -0.741  1.968  5.769  0.003   124.961    17.102
  13  17 Cl    -0.750  1.973  5.774  0.004   125.348    17.129
  14  17 Cl    -0.822  1.974  5.844  0.004   128.238    17.325
  15  17 Cl    -0.763  1.975  5.788  0.000   125.846    17.163
  16  17 Cl    -0.804  1.974  5.829  0.001   127.501    17.275
  17  17 Cl    -0.798  1.981  5.772  0.045   126.779    17.221
  18  17 Cl    -0.775  1.981  5.794  0.001   126.342    17.197
  19  17 Cl    -0.813  1.984  5.806  0.023   127.502    17.271
  20   8 O     -0.483  1.698  4.785  0.000    22.461     6.401
  21   1 H      0.355  0.645  0.000  0.000     0.575     1.191
  22   6 C      0.066  1.041  2.893  0.000    19.431     6.268
  23   1 H      0.023  0.977  0.000  0.000     2.689     2.564
  24   1 H      0.022  0.978  0.000  0.000     2.696     2.568
  25   6 C     -0.088  1.064  3.024  0.000    22.130     6.688
  26   1 H      0.053  0.947  0.000  0.000     2.268     2.352
  27   1 H      0.054  0.946  0.000  0.000     2.267     2.354
  28   6 C     -0.054  1.048  3.006  0.000    21.545     6.609
  29   1 H      0.026  0.974  0.000  0.000     2.649     2.545
  30   1 H      0.026  0.974  0.000  0.000     2.650     2.546
  31   6 C     -0.106  1.037  3.069  0.000    22.587     6.777
  32   1 H      0.037  0.963  0.000  0.000     2.490     2.468
  33   1 H      0.026  0.974  0.000  0.000     2.650     2.546
  34   1 H      0.041  0.959  0.000  0.000     2.434     2.440
  35   8 O     -0.489  1.701  4.788  0.000    22.600     6.421
  36   1 H      0.330  0.670  0.000  0.000     0.624     1.235
  37   6 C      0.065  1.043  2.893  0.000    19.502     6.289
  38   1 H      0.016  0.984  0.000  0.000     2.791     2.613
  39   1 H      0.041  0.959  0.000  0.000     2.435     2.440
  40   6 C     -0.097  1.064  3.033  0.000    22.348     6.729
  41   1 H      0.035  0.965  0.000  0.000     2.521     2.483
  42   1 H      0.092  0.908  0.000  0.000     1.863     2.135
  43   6 C     -0.060  1.049  3.011  0.000    21.654     6.625
  44   1 H      0.022  0.978  0.000  0.000     2.706     2.572
  45   1 H      0.039  0.961  0.000  0.000     2.466     2.456
  46   6 C     -0.111  1.038  3.073  0.000    22.681     6.791
  47   1 H      0.048  0.952  0.000  0.000     2.339     2.392
  48   1 H      0.027  0.973  0.000  0.000     2.633     2.538
  49   1 H      0.030  0.970  0.000  0.000     2.589     2.516
  50   8 O     -0.482  1.699  4.782  0.000    22.443     6.398
  51   1 H      0.338  0.662  0.000  0.000     0.613     1.227
  52   6 C      0.081  1.038  2.881  0.000    19.171     6.221
  53   1 H      0.029  0.971  0.000  0.000     2.607     2.525
  54   1 H      0.004  0.996  0.000  0.000     2.989     2.704
  55   6 C     -0.084  1.067  3.017  0.000    22.019     6.666
  56   1 H      0.050  0.950  0.000  0.000     2.304     2.370
  57   1 H      0.037  0.963  0.000  0.000     2.496     2.471
  58   6 C     -0.052  1.047  3.005  0.000    21.505     6.602
  59   1 H      0.034  0.966  0.000  0.000     2.528     2.487
  60   1 H      0.022  0.978  0.000  0.000     2.707     2.573
  61   6 C     -0.103  1.037  3.066  0.000    22.519     6.767
  62   1 H      0.032  0.968  0.000  0.000     2.562     2.503
  63   1 H      0.025  0.975  0.000  0.000     2.656     2.549
  64   1 H      0.039  0.961  0.000  0.000     2.461     2.453
  65   8 O     -0.452  1.699  4.754  0.000    21.894     6.317
  66   1 H      0.349  0.651  0.000  0.000     0.590     1.206
  67   6 C      0.065  1.038  2.897  0.000    19.721     6.364
  68   1 H      0.032  0.968  0.000  0.000     2.562     2.503
  69   1 H      0.029  0.971  0.000  0.000     2.595     2.519
  70   6 C     -0.079  1.057  3.022  0.000    22.011     6.680
  71   1 H      0.026  0.974  0.000  0.000     2.649     2.545
  72   1 H      0.049  0.951  0.000  0.000     2.329     2.386
  73   6 C     -0.071  1.050  3.021  0.000    21.860     6.657
  74   1 H      0.074  0.926  0.000  0.000     2.045     2.236
  75   1 H      0.035  0.965  0.000  0.000     2.515     2.480
  76   6 C     -0.114  1.037  3.076  0.000    22.734     6.800
  77   1 H      0.018  0.982  0.000  0.000     2.758     2.597
  78   1 H      0.048  0.952  0.000  0.000     2.347     2.396
  79   1 H      0.049  0.951  0.000  0.000     2.331     2.388
  80   8 O     -0.488  1.694  4.794  0.000    22.580     6.418
  81   1 H      0.345  0.655  0.000  0.000     0.594     1.207
  82   6 C      0.063  1.041  2.897  0.000    19.452     6.265
  83   1 H      0.026  0.974  0.000  0.000     2.641     2.541
  84   1 H      0.038  0.962  0.000  0.000     2.477     2.461
  85   6 C     -0.092  1.069  3.023  0.000    22.163     6.686
  86   1 H      0.029  0.971  0.000  0.000     2.595     2.519
  87   1 H      0.033  0.967  0.000  0.000     2.530     2.483
  88   6 C     -0.069  1.057  3.012  0.000    21.725     6.620
  89   1 H      0.039  0.961  0.000  0.000     2.440     2.439
  90   1 H      0.033  0.967  0.000  0.000     2.539     2.492
  91   6 C     -0.100  1.035  3.064  0.000    22.469     6.760
  92   1 H      0.018  0.982  0.000  0.000     2.762     2.599
  93   1 H      0.029  0.971  0.000  0.000     2.601     2.522
  94   1 H      0.051  0.949  0.000  0.000     2.305     2.374
  95   8 O     -0.706  1.739  4.967  0.000    27.776     7.118
  96   1 H      0.359  0.641  0.000  0.000     0.561     1.174
  97   1 H      0.361  0.639  0.000  0.000     0.553     1.164
  98   8 O     -0.677  1.731  4.946  0.000    27.021     7.021
  99   1 H      0.355  0.645  0.000  0.000     0.565     1.175
 100   1 H      0.361  0.639  0.000  0.000     0.555     1.166
 101   8 O     -0.645  1.726  4.919  0.000    26.186     6.911
 102   1 H      0.310  0.690  0.000  0.000     0.677     1.285
 103   1 H      0.325  0.675  0.000  0.000     0.638     1.250
 104   8 O     -0.640  1.722  4.918  0.000    26.069     6.896
 105   1 H      0.311  0.689  0.000  0.000     0.683     1.296
 106   1 H      0.349  0.651  0.000  0.000     0.583     1.196
 107   8 O     -0.627  1.712  4.914  0.000    25.743     6.853
 108   1 H      0.358  0.642  0.000  0.000     0.565     1.179
 109   1 H      0.302  0.698  0.000  0.000     0.710     1.322

 Mol. C6AA /au·bohr⁶  :     151220.887986
 Mol. C8AA /au·bohr⁸  :    5601473.882352
 Mol. α(0) /au        :        740.011930

 
 Wiberg/Mayer (AO) data. WBOs > 0.1 written file <wbo>
 largest (>0.05) Wiberg bond orders for each atom
           total WBO             WBO to atom ...
     1  Na  0.523    Cl  11 0.169    Cl  13 0.096    Cl  10 0.088    O  107 0.084
     2  Na  0.594    Cl  16 0.163    Cl  17 0.150    Cl  18 0.143    Cl  12 0.078
     3  Na  0.286    Cl  15 0.096    O   35 0.079    Cl  13 0.055    Cl  12 0.052
     4  Na  0.338    Cl  14 0.115    O   20 0.083    Cl  16 0.072    O   50 0.064    O   95 0.059
     5  Na  0.608    Cl  18 0.127    Cl  15 0.125    Cl  12 0.083    Cl  13 0.079    O  107 0.070
     6  Na  0.399    Cl  14 0.155    Cl  16 0.130    Cl  12 0.094    O   80 0.074
     7  Na  0.556    Cl  10 0.219    Cl  15 0.113    Cl  13 0.104    O  104 0.091
     8  Na  0.176    O   98 0.060    Cl  13 0.060
     9  Na  0.596    Cl  19 0.178    Cl  18 0.154    Cl  12 0.120    Cl  15 0.112
    10  Cl  0.356    Na   7 0.219    Na   1 0.088
    11  Cl  0.358    Na   1 0.169
    12  Cl  0.501    Na   9 0.120    Na   6 0.094    Na   5 0.083    Na   2 0.078    Na   3 0.052
    13  Cl  0.471    Na   7 0.104    Na   1 0.096    Na   5 0.079    Na   8 0.060    Na   3 0.055
    14  Cl  0.344    Na   6 0.155    Na   4 0.115
    15  Cl  0.454    Na   5 0.125    Na   7 0.113    Na   9 0.112    Na   3 0.096
    16  Cl  0.371    Na   2 0.163    Na   6 0.130    Na   4 0.072
    17  Cl  0.393    Na   2 0.150
    18  Cl  0.431    Na   9 0.154    Na   2 0.143    Na   5 0.127
    19  Cl  0.357    Na   9 0.178    H   81 0.056    H   36 0.052
    20  O   1.986    C   22 1.003    H   21 0.819    Na   4 0.083
    21  H   0.873    O   20 0.819
    22  C   3.961    C   25 1.010    O   20 1.003    H   23 0.974    H   24 0.973
    23  H   0.998    C   22 0.974
    24  H   0.999    C   22 0.973
    25  C   3.991    C   22 1.010    C   28 1.009    H   27 0.977    H   26 0.968
    26  H   0.996    C   25 0.968
    27  H   0.996    C   25 0.977
    28  C   3.998    C   31 1.020    C   25 1.009    H   30 0.978    H   29 0.977
    29  H   0.999    C   28 0.977
    30  H   0.998    C   28 0.978
    31  C   3.997    C   28 1.020    H   33 0.988    H   32 0.987    H   34 0.985
    32  H   0.998    C   31 0.987
    33  H   0.999    C   31 0.988
    34  H   0.998    C   31 0.985
    35  O   1.985    C   37 0.996    H   36 0.833    Na   3 0.079
    36  H   0.891    O   35 0.833    Cl  19 0.052
    37  C   3.946    C   40 1.010    O   35 0.996    H   38 0.973    H   39 0.970
    38  H   0.998    C   37 0.973
    39  H   0.998    C   37 0.970
    40  C   3.981    C   37 1.010    C   43 1.008    H   41 0.977    H   42 0.961
    41  H   0.997    C   40 0.977
    42  H   0.992    C   40 0.961
    43  C   3.995    C   46 1.019    C   40 1.008    H   44 0.978    H   45 0.976
    44  H   0.998    C   43 0.978
    45  H   0.996    C   43 0.976
    46  C   3.995    C   43 1.019    H   49 0.988    H   48 0.988    H   47 0.985
    47  H   0.996    C   46 0.985
    48  H   0.999    C   46 0.988
    49  H   0.999    C   46 0.988
    50  O   1.977    C   52 1.006    H   51 0.833    Na   4 0.064
    51  H   0.885    O   50 0.833
    52  C   3.959    C   55 1.013    O   50 1.006    H   53 0.977    H   54 0.973
    53  H   0.998    C   52 0.977
    54  H   0.999    C   52 0.973
    55  C   3.994    C   52 1.013    C   58 1.009    H   57 0.979    H   56 0.974
    56  H   1.000    C   55 0.974
    57  H   0.998    C   55 0.979
    58  C   3.997    C   61 1.020    C   55 1.009    H   59 0.978    H   60 0.978
    59  H   0.998    C   58 0.978
    60  H   0.999    C   58 0.978
    61  C   3.997    C   58 1.020    H   63 0.988    H   62 0.987    H   64 0.986
    62  H   0.999    C   61 0.987
    63  H   0.999    C   61 0.988
    64  H   0.999    C   61 0.986
    65  O   2.013    C   67 0.999    H   66 0.846
    66  H   0.877    O   65 0.846
    67  C   3.961    C   70 0.999    O   65 0.999    H   68 0.972    H   69 0.967
    68  H   0.997    C   67 0.972
    69  H   0.997    C   67 0.967
    70  C   3.996    C   73 1.008    C   67 0.999    H   71 0.975    H   72 0.970
    71  H   0.998    C   70 0.975
    72  H   0.998    C   70 0.970
    73  C   3.993    C   76 1.021    C   70 1.008    H   75 0.973    H   74 0.958
    74  H   0.994    C   73 0.958
    75  H   0.999    C   73 0.973
    76  C   3.995    C   73 1.021    H   77 0.988    H   78 0.984    H   79 0.982
    77  H   0.999    C   76 0.988
    78  H   0.997    C   76 0.984
    79  H   0.997    C   76 0.982
    80  O   1.994    C   82 1.002    H   81 0.818    Na   6 0.074
    81  H   0.880    O   80 0.818    Cl  19 0.056
    82  C   3.958    C   85 1.008    O   80 1.002    H   83 0.976    H   84 0.975
    83  H   0.998    C   82 0.976
    84  H   0.998    C   82 0.975
    85  C   3.997    C   88 1.016    C   82 1.008    H   86 0.977    H   87 0.976
    86  H   0.998    C   85 0.977
    87  H   1.001    C   85 0.976
    88  C   3.997    C   91 1.022    C   85 1.016    H   90 0.982    H   89 0.978
    89  H   0.999    C   88 0.978
    90  H   0.999    C   88 0.982
    91  C   3.996    C   88 1.022    H   93 0.987    H   92 0.987    H   94 0.984
    92  H   1.000    C   91 0.987
    93  H   0.999    C   91 0.987
    94  H   0.997    C   91 0.984
    95  O   1.846    H   97 0.834    H   96 0.830    Na   4 0.059
    96  H   0.870    O   95 0.830
    97  H   0.869    O   95 0.834
    98  O   1.851    H   99 0.870    H  100 0.852    Na   8 0.060
    99  H   0.873    O   98 0.870
   100  H   0.869    O   98 0.852
   101  O   1.851    H  102 0.892    H  103 0.862
   102  H   0.903    O  101 0.892
   103  H   0.893    O  101 0.862
   104  O   1.882    H  105 0.902    H  106 0.827    Na   7 0.091
   105  H   0.902    O  104 0.902
   106  H   0.878    O  104 0.827
   107  O   1.904    H  109 0.909    H  108 0.821    Na   1 0.084    Na   5 0.070
   108  H   0.871    O  107 0.821
   109  H   0.909    O  107 0.909
 MOs/occ written to file <molden.input>
 
molecular dipole:
                 x           y           z       tot (Debye)
 q only:       -7.381      -6.434       0.760
   full:       -5.793      -3.925      -0.664      17.866
molecular quadrupole (traceless):
                xx          xy          yy          xz          yz          zz
 q only:      -34.272     -34.185      23.100      14.271     -28.238      11.172
  q+dip:      -39.736     -25.507      30.074      -6.851     -23.075       9.662
   full:      -38.624     -25.709      29.513      -7.091     -20.525       9.111

SCC energy    :    -164.3797867
rep           :       1.2629122
ES            :       1.0524511
AES           :      -0.1169192
AXC           :       0.0039597
disp          :      -0.1375325
XB            :       0.0000000
fix           :       0.0000000
total E       :    -163.1100104
atomizationE  :      23.0745466    14479.50
(atE without considering molecular charge,
 total energy contains solvation terms)
H-L gap (eV)  :          3.5616
           ------------------------------------------------- 
          |                 ===============                 |
          |                   A N C O P T                   |
          |                 ===============                 |
          |          Approximate Normal Coordinate          |
          |           Rational Function Optimizer           |
           ------------------------------------------------- 
dumping coords to <xtbopt.coord> and <xtbopt.log>
 optlevel               0
 Maxcycle             327
 Maxmicro              25
 Econv         5.000000000000000E-006
 Gconv         1.000000000000000E-003
 Maxdispl       1.00000000000000     
 Hlow          5.000000000000000E-003
 S6             20.0000000000000     
 Nvar              321

generating ANC from model Hessian ...
 Shifting diagonal of input Hessian by   1.909170474473085E-002
 Lowest  eigenvalues of input Hessian
    0.005000    0.006067    0.008237    0.008814    0.010517    0.012670
    0.013111    0.013838    0.013928    0.014246    0.015074    0.015675
    0.016784    0.017046    0.018693    0.018901    0.019035    0.019046
 Highest eigenvalues
    1.424627    1.486679    1.508960    1.510448    1.512875    1.522768
 
cpu  time for ANC gen    0.12 s
wall time for ANC gen    0.12 s
................................................................................
.............................. CYCLE    1 ......................................
................................................................................
   1   -164.3797867 -0.164380E+03  0.360E-04    3.56       0.0  T
   2   -164.3797867 -0.648413E-09  0.278E-04    3.56      34.5  T
   3   -164.3797867 -0.466713E-09  0.247E-04    3.56      38.7  T
speedup  1.00
cpu  time for SCC    0.07 s
wall time for SCC    0.07 s
speedup  1.00
cpu  time for grad    0.23 s
wall time for grad    0.23 s
 E :   -163.11001014  G :  0.000130    pred/act E change:  0.000D+00  0.213D-06
Maxdispl :   0.0064   ||displ|| :   0.0078   Lambda : -0.490D-06
Largest |displ|/coords:  0.0064 (   2)  0.0038 (   3)  0.0009 (   5)
................................................................................
.............................. CYCLE    2 ......................................
................................................................................
   1   -164.3798065 -0.164380E+03  0.172E-02    3.56       0.0  T
   2   -164.3798066 -0.612213E-07  0.669E-03    3.56       1.4  T
   3   -164.3798066 -0.117298E-07  0.135E-03    3.56       7.1  T
   4   -164.3798066 -0.161154E-08  0.577E-04    3.56      16.6  T
   5   -164.3798066 -0.121506E-08  0.364E-04    3.56      26.3  T
speedup  0.99
cpu  time for SCC    0.11 s
wall time for SCC    0.11 s
speedup  1.00
cpu  time for grad    0.26 s
wall time for grad    0.26 s
 E :   -163.11000987  G :  0.000167    pred/act E change:  0.000D+00  0.268D-06
Maxdispl :   0.0046   ||displ|| :   0.0055   Lambda : -0.780D-06
Largest |displ|/coords:  0.0046 (   2)  0.0021 (   3)  0.0019 (   1)
................................................................................
.............................. CYCLE    3 ......................................
................................................................................
   1   -164.3798047 -0.164380E+03  0.123E-02    3.56       0.0  T
   2   -164.3798048 -0.284591E-07  0.472E-03    3.56       2.0  T
   3   -164.3798048 -0.494171E-08  0.922E-04    3.56      10.4  T
   4   -164.3798048 -0.345608E-09  0.355E-04    3.56      27.0  T
speedup  1.00
cpu  time for SCC    0.08 s
wall time for SCC    0.08 s
speedup  1.00
cpu  time for grad    0.24 s
wall time for grad    0.24 s
 E :   -163.11001024  G :  0.000070    pred/act E change: -0.245D-06 -0.366D-06
Maxdispl :   0.0067   ||displ|| :   0.0078   Lambda : -0.363D-06
Largest |displ|/coords:  0.0067 (   1)  0.0026 (   2)  0.0024 (   3)

   *** GEOMETRY OPTIMIZATION CONVERGED AFTER 3 ITERATIONS ***

------------------------------------------------------------------------
 total energy gain (kcal):     -0.0001
------------------------------------------------------------------------
================
 final structure:
================
$coord
        3.38321821571255        4.42932504475512        7.19539505205222      Na
        4.46302122856868        5.60538595588771       -3.65980190067853      Na
        5.91967878275567       -2.90895379567258        1.53374644094262      Na
       -2.67028292300107        4.16927676518052       -1.77512495995195      Na
        7.01014181747619        3.53336912770745        1.64688251318007      Na
        1.28144801614475       -0.35479731752374       -4.89614143114809      Na
        8.54172272761716       -0.34986785361375        6.41319654587247      Na
        0.89759463053212        0.39678224430131        1.23549203215215      Na
        9.46041038354757        0.29559640369708       -2.88719917171880      Na
        7.76819141141649        3.45658405371512        9.04907986071868      Cl
       -1.29313057906610        5.01800977399577        6.76071298619368      Cl
        4.66678152273444        0.83516985042322       -1.83104626979267      Cl
        4.17224086809516        0.48123231373803        4.61729639612533      Cl
       -2.44921027893675       -0.61113266016852       -2.07767261316006      Cl
       10.09289413181956       -0.46132446351085        1.92043685520469      Cl
        0.37531674745611        4.15812114002527       -5.71782302671172      Cl
        3.16780717730021        9.39236292850209       -0.89216300903666      Cl
        9.16099518284913        5.13546367430729       -2.68119896543330      Cl
        8.72932934075967       -3.82030938526788       -5.09136648340584      Cl
       -4.43246756172395        3.85828475237055        1.92646400655413      O 
       -3.58997310835441        4.45723624021091        3.46106149632272      H 
       -6.95304908311520        4.68399481753421        2.01782561581645      C 
       -7.04904217034281        6.73947231746390        1.75880949237309      H 
       -7.80998170012582        4.22932141516949        3.85335769018642      H 
       -8.42506997692850        3.38459962916362       -0.08106755657397      C 
       -7.41801212664273        3.68883050573482       -1.85179473211176      H 
       -8.45269874115461        1.35703519394060        0.28213345156253      H 
      -11.11315294963004        4.37949260633101       -0.32653554849395      C 
      -11.05645025221714        6.42446829534753       -0.61001699694584      H 
      -12.14247717472378        4.02264986885745        1.42785158357413      H 
      -12.50068625209366        3.14904574838297       -2.52770565394170      C 
      -12.59660431113531        1.11310644939676       -2.26411667564613      H 
      -14.41718793738116        3.87758111681831       -2.68544795017495      H 
      -11.51231574603638        3.52358453793110       -4.29088903293228      H 
        7.08116277711359       -6.24005927821448       -0.13503949655418      O 
        7.81237139633359       -5.67063076455785       -1.73312321197670      H 
        5.61728567496274       -8.38899764678593       -0.72178345326954      C 
        6.81811196959678       -9.88302982154199       -1.52104147393271      H 
        4.17979388347252       -7.91522708172269       -2.13286129390348      H 
        4.33416039822341       -9.34214302218367        1.66905558284589      C 
        5.75864182208333      -10.15096553574228        2.92277281591620      H 
        3.45693807161432       -7.74403784078769        2.61922350173006      H 
        2.31126065789544      -11.31501759804528        1.11341416710755      C 
        3.16847781340158      -12.96130577091256        0.20847513861154      H 
        0.93584116040264      -10.52207262847135       -0.20452929413567      H 
        0.95567891677094      -12.12766637987483        3.51996175961188      C 
        0.07874189103812      -10.50268224171942        4.42064802044049      H 
       -0.50582617657584      -13.51123257428921        3.10334576143013      H 
        2.28242511181748      -12.96797749269468        4.84708711477307      H 
       -2.49846061138867        8.09890330734671       -1.29121555191331      O 
       -0.82647770982511        8.73813416242099       -0.82787840534438      H 
       -3.20356173820624        9.40355810286965       -3.49533330720231      C 
       -1.66829366340365        9.37194435753723       -4.88403513224550      H 
       -3.62127447776763       11.39375687753506       -3.05280163285384      H 
       -5.53443924634173        8.17059710903619       -4.63055098278964      C 
       -5.05770937774069        6.24061444329029       -5.17227253885224      H 
       -7.00425319540500        8.10871754014616       -3.18843189934703      H 
       -6.50539928531672        9.57273666259711       -6.94688255656833      C 
       -5.01428428619571        9.63367445027531       -8.37177860681719      H 
       -6.96488836995661       11.51993796945333       -6.43171091063157      H 
       -8.83573150209095        8.29323716194926       -8.05099490447751      C 
      -10.35200187035196        8.23735843741926       -6.66203772460805      H 
       -9.51018299672406        9.30682824277297       -9.70799644203754      H 
       -8.39191935326078        6.36382263072864       -8.60646024420707      H 
        1.86134930830104       -4.91823946963710        6.03956950884761      O 
        1.36467388772618       -3.18321322753133        5.70310866116457      H 
        0.65184322815552       -5.71289340369645        8.26996687014013      C 
        1.26466540163292       -7.66382120890930        8.58341075037909      H 
       -1.40061850675559       -5.71743822950673        7.99124006804388      H 
        1.33623011664216       -4.10676204891510       10.57349849107425      C 
        0.55327438752154       -5.02457163309195       12.24831952611554      H 
        3.39318074527881       -4.07224323306057       10.76458824040791      H 
        0.38046188699467       -1.38424150955255       10.42761936289170      C 
        1.12853973012401       -0.47260329394912        8.73975402717726      H 
        1.12635293531121       -0.35889814451944       12.05540213908482      H 
       -2.48890232720389       -1.16328364897267       10.41187425621133      C 
       -3.30573641912151       -2.06065346996309       12.07351432071929      H 
       -3.02422706504376        0.81800740126481       10.40826964834708      H 
       -3.28877770166615       -2.02757368500183        8.73059808395028      H 
        2.98587201292493       -3.98696644022051       -4.83884787792339      O 
        4.84064105158684       -3.83181782750266       -4.77468116678401      H 
        2.41333425813836       -5.05821850163273       -7.21091507095619      C 
        0.88324918319379       -6.42727591133575       -6.93038266299991      H 
        4.05923745944231       -6.06306150568854       -7.95419466634233      H 
        1.53212425474464       -3.08228973765919       -9.12035516587536      C 
        1.00392717020142       -4.04914262272967      -10.86417555460302      H 
       -0.16772764995799       -2.17351379108486       -8.37568811944931      H 
        3.52679524485452       -1.08305513377703       -9.70050265287720      C 
        4.31262835347373       -0.33602180313596       -7.94904559961313      H 
        2.63081294826522        0.47650074021076      -10.70777945292203      H 
        5.70618304840336       -2.10229902940204      -11.27819334671551      C 
        5.01445393552558       -3.01150176729969      -12.99070906336227      H 
        6.96533031502955       -0.56948450149179      -11.81646906141503      H 
        6.80094051516291       -3.46429119145904      -10.20196367769598      H 
        0.71090574918512        4.31778770053040        1.19975775519302      O 
        1.49239321470207        5.85779878187777        0.55484899731480      H 
        0.10538159577441        4.86468703428040        2.85573272490534      H 
        1.98696331093748       -3.68748552712851        0.72225528005156      O 
        0.40671757221041       -4.26863011909785        1.41738394165174      H 
        1.86041342244181       -4.08490728760177       -1.05904173913905      H 
       -1.76760376919708       -0.26899271989186        4.07649854774895      O 
       -3.25325261218630        0.13380478832237        3.10558813198561      H 
       -1.64535959836264        1.17031931354642        5.21073246406768      H 
        7.02539844675657       -4.37474305819390        5.69105072755314      O 
        7.67246589955534       -5.98022215933201        5.13827108136014      H 
        5.23547905841336       -4.67542006969324        6.05343470093254      H 
        5.04098551473848        6.72561642141857        3.91347043292696      O 
        4.26245874466878        7.75786065692914        2.57410548071663      H 
        6.30135470778497        7.82362101954416        4.63122575781023      H 
$end
 
 Bond Distances (Angstroems)
 ---------------------------
Na1-Na5=3.5397       Na1-Na7=3.7442       Na1-Na8=4.0287       Na1-Cl10=2.5713      Na1-Cl11=2.5047      Na1-Cl13=2.5299      
Na1-O107=2.2940      Na2-Na4=3.9776       Na2-Na5=3.3023       Na2-Na6=3.6346       Na2-Na9=3.8802       Na2-Cl12=2.7056      
Na2-Cl16=2.5400      Na2-Cl17=2.5750      Na2-Cl18=2.5516      Na3-Na5=3.4581       Na3-Na7=3.2290       Na3-Na8=3.1855       
Na3-Na9=3.4437       Na3-Cl12=2.7451      Na3-Cl13=2.5954      Na3-Cl15=2.5683      Na3-O35=2.0652       Na3-H36=2.4754       
Na3-O98=2.1645       Na3-O104=2.4050      Na4-Na2=3.9776       Na4-Na6=3.5822       Na4-Na8=3.1762       Na4-Cl14=2.5374      
Na4-Cl16=2.6364      Na4-O20=2.1757       Na4-C22=3.0396       Na4-O50=2.0971       Na4-C52=2.9292       Na4-C55=3.0106       
Na4-H56=2.4555       Na4-O95=2.3845       Na5-Na1=3.5397       Na5-Na2=3.3023       Na5-Na3=3.4581       Na5-Na7=3.3528       
Na5-Na8=3.6421       Na5-Na9=3.2208       Na5-Cl12=2.6389      Na5-Cl13=2.7083      Na5-Cl15=2.6741      Na5-Cl18=2.6944      
Na5-O107=2.3191      Na6-Na2=3.6346       Na6-Na4=3.5822       Na6-Na8=3.2753       Na6-Cl12=2.4973      Na6-Cl14=2.4780      
Na6-Cl16=2.4743      Na6-O80=2.1234       Na6-C82=2.8380       Na6-C85=2.6641       Na6-H87=2.2147       Na6-C88=2.8326       
Na6-H89=2.2766       Na7-Na1=3.7442       Na7-Na3=3.2290       Na7-Na5=3.3528       Na7-Cl10=2.4841      Na7-Cl13=2.5383      
Na7-Cl15=2.5159      Na7-O104=2.3079      Na8-Na1=4.0287       Na8-Na3=3.1855       Na8-Na4=3.1762       Na8-Na5=3.6421       
Na8-Na6=3.2753       Na8-Cl12=2.5817      Na8-Cl13=2.4915      Na8-Cl14=2.5485      Na8-O95=2.0773       Na8-O98=2.2533       
Na8-H99=2.4843       Na8-O101=2.0913      Na8-H102=2.4132      Na9-Na2=3.8802       Na9-Na3=3.4437       Na9-Na5=3.2208       
Na9-Cl12=2.6132      Na9-Cl15=2.5971      Na9-Cl18=2.5684      Na9-Cl19=2.5008      Cl10-Na1=2.5713      Cl10-Na7=2.4841      
Cl11-Na1=2.5047      Cl12-Na2=2.7056      Cl12-Na3=2.7451      Cl12-Na5=2.6389      Cl12-Na6=2.4973      Cl12-Na8=2.5817      
Cl12-Na9=2.6132      Cl13-Na1=2.5299      Cl13-Na3=2.5954      Cl13-Na5=2.7083      Cl13-Na7=2.5383      Cl13-Na8=2.4915      
Cl14-Na4=2.5374      Cl14-Na6=2.4780      Cl14-Na8=2.5485      Cl15-Na3=2.5683      Cl15-Na5=2.6741      Cl15-Na7=2.5159      
Cl15-Na9=2.5971      Cl16-Na2=2.5400      Cl16-Na4=2.6364      Cl16-Na6=2.4743      Cl17-Na2=2.5750      Cl18-Na2=2.5516      
Cl18-Na5=2.6944      Cl18-Na9=2.5684      Cl19-Na9=2.5008      O20-Na4=2.1757       O20-H21=0.9791       O20-C22=1.4044       
H21-O20=0.9791       C22-Na4=3.0396       C22-O20=1.4044       C22-H23=1.0975       C22-H24=1.0986       C22-C25=1.5209       
H23-C22=1.0975       H24-C22=1.0986       C25-C22=1.5209       C25-H26=1.0899       C25-H27=1.0901       C25-C28=1.5223       
H26-C25=1.0899       H27-C25=1.0901       C28-C25=1.5223       C28-H29=1.0929       C28-H30=1.0928       C28-C31=1.5231       
H29-C28=1.0929       H30-C28=1.0928       C31-C28=1.5231       C31-H32=1.0875       C31-H33=1.0882       C31-H34=1.0878       
H32-C31=1.0875       H33-C31=1.0882       H34-C31=1.0878       O35-Na3=2.0652       O35-H36=0.9776       O35-C37=1.4105       
H36-Na3=2.4754       H36-O35=0.9776       C37-O35=1.4105       C37-H38=1.0990       C37-H39=1.0950       C37-C40=1.5219       
H38-C37=1.0990       H39-C37=1.0950       C40-C37=1.5219       C40-H41=1.0916       C40-H42=1.0879       C40-C43=1.5239       
H41-C40=1.0916       H42-C40=1.0879       C43-C40=1.5239       C43-H44=1.0927       C43-H45=1.0919       C43-C46=1.5236       
H44-C43=1.0927       H45-C43=1.0919       C46-C43=1.5236       C46-H47=1.0872       C46-H48=1.0876       C46-H49=1.0881       
H47-C46=1.0872       H48-C46=1.0876       H49-C46=1.0881       O50-Na4=2.0971       O50-H51=0.9785       O50-C52=1.4058       
H51-O50=0.9785       C52-Na4=2.9292       C52-O50=1.4058       C52-H53=1.0956       C52-H54=1.1013       C52-C55=1.5192       
H53-C52=1.0956       H54-C52=1.1013       C55-Na4=3.0106       C55-C52=1.5192       C55-H56=1.0904       C55-H57=1.0901       
C55-C58=1.5222       H56-Na4=2.4555       H56-C55=1.0904       H57-C55=1.0901       C58-C55=1.5222       C58-H59=1.0919       
C58-H60=1.0933       C58-C61=1.5233       H59-C58=1.0919       H60-C58=1.0933       C61-C58=1.5233       C61-H62=1.0885       
C61-H63=1.0881       C61-H64=1.0881       H62-C61=1.0885       H63-C61=1.0881       H64-C61=1.0881       O65-H66=0.9715       
O65-C67=1.4070       H66-O65=0.9715       C67-O65=1.4070       C67-H68=1.0948       C67-H69=1.0961       C67-C70=1.5295       
H68-C67=1.0948       H69-C67=1.0961       C70-C67=1.5295       C70-H71=1.0923       C70-H72=1.0933       C70-C73=1.5288       
H71-C70=1.0923       H72-C70=1.0933       C73-C70=1.5288       C73-H74=1.0896       C73-H75=1.0919       C73-C76=1.5229       
H74-C73=1.0896       H75-C73=1.0919       C76-C73=1.5229       C76-H77=1.0888       C76-H78=1.0861       C76-H79=1.0862       
H77-C76=1.0888       H78-C76=1.0861       H79-C76=1.0862       O80-Na6=2.1234       O80-H81=0.9855       O80-C82=1.4102       
H81-O80=0.9855       C82-Na6=2.8380       C82-O80=1.4102       C82-H83=1.0966       C82-H84=1.0936       C82-C85=1.5270       
H83-C82=1.0966       H84-C82=1.0936       C85-Na6=2.6641       C85-C82=1.5270       C85-H86=1.0915       C85-H87=1.0935       
C85-C88=1.5257       H86-C85=1.0915       H87-Na6=2.2147       H87-C85=1.0935       C88-Na6=2.8326       C88-C85=1.5257       
C88-H89=1.0901       C88-H90=1.0909       C88-C91=1.5225       H89-Na6=2.2766       H89-C88=1.0901       H90-C88=1.0909       
C91-C88=1.5225       C91-H92=1.0894       C91-H93=1.0877       C91-H94=1.0860       H92-C91=1.0894       H93-C91=1.0877       
H94-C91=1.0860       O95-Na4=2.3845       O95-Na8=2.0773       O95-H96=0.9755       O95-H97=0.9769       H96-O95=0.9755       
H97-O95=0.9769       O98-Na3=2.1645       O98-Na8=2.2533       O98-H99=0.9639       O98-H100=0.9681      H99-Na8=2.4843       
H99-O98=0.9639       H100-O98=0.9681      O101-Na8=2.0913      O101-H102=0.9631     O101-H103=0.9719     H102-Na8=2.4132      
H102-O101=0.9631     H103-O101=0.9719     O104-Na3=2.4050      O104-Na7=2.3079      O104-H105=0.9616     O104-H106=0.9794     
H105-O104=0.9616     H106-O104=0.9794     O107-Na1=2.2940      O107-Na5=2.3191      O107-H108=0.9851     O107-H109=0.9627     
H108-O107=0.9851     H109-O107=0.9627     
 C  H  Rav=1.0914 sigma=0.0037  Rmin=1.0860  Rmax=1.1013    45
 C  C  Rav=1.5238 sigma=0.0027  Rmin=1.5192  Rmax=1.5295    15
 O  H  Rav=0.9734 sigma=0.0077  Rmin=0.9616  Rmax=0.9855    15
 O  C  Rav=1.4076 sigma=0.0024  Rmin=1.4044  Rmax=1.4105     5
 Na H  Rav=2.3866 sigma=0.1037  Rmin=2.2147  Rmax=2.4843     6
 Na C  Rav=2.8857 sigma=0.1261  Rmin=2.6641  Rmax=3.0396     6
 Na O  Rav=2.2122 sigma=0.1160  Rmin=2.0652  Rmax=2.4050    13
 Na Na Rav=3.5102 sigma=0.2688  Rmin=3.1762  Rmax=4.0287    17
 Cl Na Rav=2.5747 sigma=0.0743  Rmin=2.4743  Rmax=2.7451    29
 
 selected bond angles (degree)
 --------------------
Na7-Na1-Na5= 54.73             Na8-Na1-Na5= 57.09             Na8-Na1-Na7= 78.10             Cl10-Na1-Na5= 78.48            
Cl10-Na1-Na7= 41.32            Cl10-Na1-Na8=119.16            Cl11-Na1-Na5=118.44            Cl11-Na1-Na7=142.58            
Cl11-Na1-Na8= 70.82            Cl11-Na1-Cl10=162.09           Cl13-Na1-Na5= 49.65            Cl13-Na1-Na7= 42.46            
Cl13-Na1-Na8= 36.32            Cl13-Na1-Cl10= 83.77           Cl13-Na1-Cl11=102.49           O107-Na1-Na5= 40.15            
O107-Na1-Na7= 89.73            O107-Na1-Na8= 79.21            O107-Na1-Cl10= 92.85           O107-Na1-Cl11=104.03           
O107-Na1-Cl13= 88.06           Na5-Na2-Na4= 96.36             Na6-Na2-Na4= 55.93             Na6-Na2-Na5= 93.10             
Na9-Na2-Na4=118.82             Na9-Na2-Na5= 52.54             Na9-Na2-Na6= 72.92             Cl12-Na2-Na4= 76.70            
Cl12-Na2-Na5= 50.93            Cl12-Na2-Na6= 43.38            Cl12-Na2-Na9= 42.23            Cl16-Na2-Na4= 40.69            
Cl16-Na2-Na5=127.74            Cl16-Na2-Na6= 42.84            Cl16-Na2-Na9=114.03            Cl16-Na2-Cl12= 84.61           
Cl17-Na2-Na4= 75.73            Cl17-Na2-Na5= 83.30            Cl17-Na2-Na6=130.88            Cl17-Na2-Na9=133.24            
Cl17-Na2-Cl12=122.23           Cl17-Na2-Cl16=104.59           Cl18-Na2-Na4=148.78            Cl18-Na2-Na5= 52.94            
Cl18-Na2-Na6=113.78            Cl18-Na2-Na9= 40.89            Cl18-Na2-Cl12= 78.33           Cl18-Na2-Cl16=152.55           
Cl18-Na2-Cl17=102.69           Na7-Na3-Na5= 60.07             Na8-Na3-Na5= 66.34             Na8-Na3-Na7= 99.66             
Na9-Na3-Na5= 55.63             Na9-Na3-Na7= 95.91             Na9-Na3-Na8= 98.62             Cl12-Na3-Na5= 48.70            
Cl12-Na3-Na7=108.65            Cl12-Na3-Na8= 50.95            Cl12-Na3-Na9= 48.34            Cl13-Na3-Na5= 50.74            
Cl13-Na3-Na7= 50.24            Cl13-Na3-Na8= 49.78            Cl13-Na3-Na9=106.29            Cl13-Na3-Cl12= 79.80           
Cl15-Na3-Na5= 50.06            Cl15-Na3-Na7= 49.86            Cl15-Na3-Na8=116.38            Cl15-Na3-Na9= 48.55            
Cl15-Na3-Cl12= 83.99           Cl15-Na3-Cl13= 84.70           O35-Na3-Na5=143.05             O35-Na3-Na7=124.89             
O35-Na3-Na8=134.09             O35-Na3-Na9= 88.16             O35-Na3-Cl12=114.24            O35-Na3-Cl13=164.77            
O35-Na3-Cl15=102.04            H36-Na3-Na5=121.78             H36-Na3-Na7=129.21             H36-Na3-Na8=128.84             
H36-Na3-Na9= 66.18             H36-Na3-Cl12= 94.06            H36-Na3-Cl13=172.45            H36-Na3-Cl15= 90.31            
H36-Na3-O35= 22.63             O98-Na3-Na5=110.58             O98-Na3-Na7=130.66             O98-Na3-Na8= 44.97             
O98-Na3-Na9=118.82             O98-Na3-Cl12= 77.08            O98-Na3-Cl13= 85.05            O98-Na3-Cl15=159.80            
O98-Na3-O35= 92.23             O98-Na3-H36= 97.94             O104-Na3-Na5=105.16            O104-Na3-Na7= 45.51            
O104-Na3-Na8=115.18            O104-Na3-Na9=130.38            O104-Na3-Cl12=152.24           O104-Na3-Cl13= 74.60           
O104-Na3-Cl15= 83.14           O104-Na3-O35= 92.49            O104-Na3-H36=110.49            O104-Na3-O98=110.73            
Na6-Na4-Na2= 57.19             Na8-Na4-Na2= 71.44             Na8-Na4-Na6= 57.60             Cl14-Na4-Na2= 97.52            
Cl14-Na4-Na6= 43.76            Cl14-Na4-Na8= 51.51            Cl16-Na4-Na2= 38.91            Cl16-Na4-Na6= 43.68            
Cl16-Na4-Na8= 91.84            Cl16-Na4-Cl14= 85.39           O20-Na4-Na2=130.31             O20-Na4-Na6=127.93             
O20-Na4-Na8= 75.86             O20-Na4-Cl14= 90.07            O20-Na4-Cl16=166.99            C22-Na4-Na2=148.87             
C22-Na4-Na6=143.09             C22-Na4-Na8= 99.69             C22-Na4-Cl14= 99.52            C22-Na4-Cl16=168.12            
C22-Na4-O20= 24.86             O50-Na4-Na2= 78.46             O50-Na4-Na6=133.92             O50-Na4-Na8=122.43             
O50-Na4-Cl14=173.85            O50-Na4-Cl16= 94.15            O50-Na4-O20= 89.06             O50-Na4-C22= 82.12             
C52-Na4-Na2= 80.38             C52-Na4-Na6=123.02             C52-Na4-Na8=143.85             C52-Na4-Cl14=158.05            
C52-Na4-Cl16= 79.34            C52-Na4-O20=108.06             C52-Na4-C22= 92.79             C52-Na4-O50= 26.43             
C55-Na4-Na2=102.56             C55-Na4-Na6=122.18             C55-Na4-Na8=173.25             C55-Na4-Cl14=133.84            
C55-Na4-Cl16= 84.96            C55-Na4-O20=106.82             C55-Na4-C22= 83.86             C55-Na4-O50= 52.10             
C55-Na4-C52= 29.60             H56-Na4-Na2=102.68             H56-Na4-Na6=105.14             H56-Na4-Na8=162.49             
H56-Na4-Cl14=115.00            H56-Na4-Cl16= 74.70            H56-Na4-O20=118.19             H56-Na4-C22= 93.43             
H56-Na4-O50= 70.67             H56-Na4-C52= 45.64             H56-Na4-C55= 19.88             O95-Na4-Na2= 56.44             
O95-Na4-Na6= 83.59             O95-Na4-Na8= 40.84             O95-Na4-Cl14= 92.29            O95-Na4-Cl16= 93.66            
O95-Na4-O20= 74.32             O95-Na4-C22= 96.93             O95-Na4-O50= 81.61             O95-Na4-C52=104.26             
O95-Na4-C55=133.31             O95-Na4-H56=148.73             Na2-Na5-Na1=116.08             Na3-Na5-Na1= 93.21             
Na3-Na5-Na2=104.15             Na7-Na5-Na1= 65.74             Na7-Na5-Na2=160.37             Na7-Na5-Na3= 56.57             
Na8-Na5-Na1= 68.23             Na8-Na5-Na2= 74.81             Na8-Na5-Na3= 53.24             Na8-Na5-Na7= 88.87             
Na9-Na5-Na1=155.16             Na9-Na5-Na2= 72.99             Na9-Na5-Na3= 61.96             Na9-Na5-Na7= 97.88             
Na9-Na5-Na8= 94.05             Cl12-Na5-Na1=113.34            Cl12-Na5-Na2= 52.75            Cl12-Na5-Na3= 51.40            
Cl12-Na5-Na7=107.86            Cl12-Na5-Na8= 45.12            Cl12-Na5-Na9= 51.81            Cl13-Na5-Na1= 45.39            
Cl13-Na5-Na2=117.73            Cl13-Na5-Na3= 47.90            Cl13-Na5-Na7= 48.08            Cl13-Na5-Na8= 43.15            
Cl13-Na5-Na9=109.78            Cl13-Na5-Cl12= 79.72           Cl15-Na5-Na1=113.06            Cl15-Na5-Na2=123.88            
Cl15-Na5-Na3= 47.42            Cl15-Na5-Na7= 47.72            Cl15-Na5-Na8=100.65            Cl15-Na5-Na9= 51.26            
Cl15-Na5-Cl12= 84.07           Cl15-Na5-Cl13= 80.53           Cl18-Na5-Na1=153.13            Cl18-Na5-Na2= 49.09            
Cl18-Na5-Na3=111.47            Cl18-Na5-Na7=136.90            Cl18-Na5-Na8=117.89            Cl18-Na5-Na9= 50.51            
Cl18-Na5-Cl12= 77.05           Cl18-Na5-Cl13=156.24           Cl18-Na5-Cl15= 92.12           O107-Na5-Na1= 39.63            
O107-Na5-Na2= 90.83            O107-Na5-Na3=130.70            O107-Na5-Na7= 99.55            O107-Na5-Na8= 87.93            
O107-Na5-Na9=162.49            O107-Na5-Cl12=122.94           O107-Na5-Cl13= 83.40           O107-Na5-Cl15=145.28           
O107-Na5-Cl18=113.59           Na4-Na6-Na2= 66.89             Na8-Na6-Na2= 75.23             Na8-Na6-Na4= 54.96             
Cl12-Na6-Na2= 48.09            Cl12-Na6-Na4= 87.18            Cl12-Na6-Na8= 50.98            Cl14-Na6-Na2=107.95            
Cl14-Na6-Na4= 45.09            Cl14-Na6-Na8= 50.28            Cl14-Na6-Cl12=101.21           Cl16-Na6-Na2= 44.26            
Cl16-Na6-Na4= 47.38            Cl16-Na6-Na8= 92.57            Cl16-Na6-Cl12= 90.56           Cl16-Na6-Cl14= 90.24           
O80-Na6-Na2=125.89             O80-Na6-Na4=147.82             O80-Na6-Na8= 97.01             O80-Na6-Cl12= 85.08            
O80-Na6-Cl14=106.28            O80-Na6-Cl16=163.43            C82-Na6-Na2=137.81             C82-Na6-Na4=155.28             
C82-Na6-Na8=123.17             C82-Na6-Cl12=110.49            C82-Na6-Cl14=112.33            C82-Na6-Cl16=144.25            
C82-Na6-O80= 28.68             C85-Na6-Na2=126.73             C85-Na6-Na4=141.08             C85-Na6-Na8=154.17             
C85-Na6-Cl12=130.23            C85-Na6-Cl14=121.00            C85-Na6-Cl16=112.65            C85-Na6-O80= 60.03             
C85-Na6-C82= 32.03             H87-Na6-Na2=133.41             H87-Na6-Na4=118.14             H87-Na6-Na8=148.75             
H87-Na6-Cl12=153.89            H87-Na6-Cl14=101.58            H87-Na6-Cl16=101.90            H87-Na6-O80= 76.44             
H87-Na6-C82= 48.17             H87-Na6-C85= 23.68             C88-Na6-Na2= 94.89             C88-Na6-Na4=138.56             
C88-Na6-Na8=158.70             C88-Na6-Cl12=108.44            C88-Na6-Cl14=150.11            C88-Na6-Cl16= 93.15            
C88-Na6-O80= 73.23             C88-Na6-C82= 53.47             C88-Na6-C85= 32.04             C88-Na6-H87= 48.69             
H89-Na6-Na2= 78.32             H89-Na6-Na4=137.35             H89-Na6-Na8=138.26             H89-Na6-Cl12= 87.38            
H89-Na6-Cl14=171.37            H89-Na6-Cl16= 90.44            H89-Na6-O80= 73.43             H89-Na6-C82= 63.18             
H89-Na6-C85= 51.09             H89-Na6-H87= 69.87             H89-Na6-C88= 21.28             Na3-Na7-Na1= 93.35             
Na5-Na7-Na1= 59.53             Na5-Na7-Na3= 63.36             Cl10-Na7-Na1= 43.12            Cl10-Na7-Na3=135.91            
Cl10-Na7-Na5= 83.43            Cl13-Na7-Na1= 42.29            Cl13-Na7-Na3= 51.82            Cl13-Na7-Na5= 52.55            
Cl13-Na7-Cl10= 85.39           Cl15-Na7-Na1=110.99            Cl15-Na7-Na3= 51.30            Cl15-Na7-Na5= 51.85            
Cl15-Na7-Cl10=127.11           Cl15-Na7-Cl13= 86.99           O104-Na7-Na1=112.84            O104-Na7-Na3= 48.02            
O104-Na7-Na5=110.92            O104-Na7-Cl10=141.63           O104-Na7-Cl13= 77.36           O104-Na7-Cl15= 86.29           
Na3-Na8-Na1= 88.84             Na4-Na8-Na1=104.70             Na4-Na8-Na3=149.99             Na5-Na8-Na1= 54.68             
Na5-Na8-Na3= 60.42             Na5-Na8-Na4=105.75             Na6-Na8-Na1=145.04             Na6-Na8-Na3= 86.02             
Na6-Na8-Na4= 67.44             Na6-Na8-Na5= 93.41             Cl12-Na8-Na1=101.08            Cl12-Na8-Na3= 55.66            
Cl12-Na8-Na4= 95.02            Cl12-Na8-Na5= 46.41            Cl12-Na8-Na6= 48.72            Cl13-Na8-Na1= 36.98            
Cl13-Na8-Na3= 52.70            Cl13-Na8-Na4=139.68            Cl13-Na8-Na5= 48.02            Cl13-Na8-Na6=132.11            
Cl13-Na8-Cl12= 84.98           Cl14-Na8-Na1=151.20            Cl14-Na8-Na3=119.93            Cl14-Na8-Na4= 51.20            
Cl14-Na8-Na5=138.91            Cl14-Na8-Na6= 48.41            Cl14-Na8-Cl12= 97.08           Cl14-Na8-Cl13=168.88           
O95-Na8-Na1= 59.58             O95-Na8-Na3=126.06             O95-Na8-Na4= 48.65             O95-Na8-Na5= 65.64             
O95-Na8-Na6= 96.62             O95-Na8-Cl12= 86.63            O95-Na8-Cl13= 91.24            O95-Na8-Cl14= 99.77            
O98-Na8-Na1=121.26             O98-Na8-Na3= 42.76             O98-Na8-Na4=133.99             O98-Na8-Na5=102.54             
O98-Na8-Na6= 75.42             O98-Na8-Cl12= 79.21            O98-Na8-Cl13= 85.75            O98-Na8-Cl14= 83.92            
O98-Na8-O95=165.72             H99-Na8-Na1=122.02             H99-Na8-Na3= 62.59             H99-Na8-Na4=125.58             
H99-Na8-Na5=122.92             H99-Na8-Na6= 85.65             H99-Na8-Cl12=101.21            H99-Na8-Cl13= 93.60            
H99-Na8-Cl14= 75.29            H99-Na8-O95=171.11             H99-Na8-O98= 22.81             O101-Na8-Na1= 75.32            
O101-Na8-Na3=115.75            O101-Na8-Na4= 93.76            O101-Na8-Na5=129.25            O101-Na8-Na6=137.18            
O101-Na8-Cl12=171.12           O101-Na8-Cl13= 87.46           O101-Na8-Cl14= 89.46           O101-Na8-O95= 98.21            
O101-Na8-O98= 95.60            O101-Na8-H99= 74.59            H102-Na8-Na1= 90.38            H102-Na8-Na3=135.02            
H102-Na8-Na4= 72.59            H102-Na8-Na5=144.11            H102-Na8-Na6=117.11            H102-Na8-Cl12=165.05           
H102-Na8-Cl13=109.85           H102-Na8-Cl14= 68.75           H102-Na8-O95= 91.03            H102-Na8-O98=103.12            
H102-Na8-H99= 80.31            H102-Na8-O101= 23.31           Na3-Na9-Na2= 93.29             Na5-Na9-Na2= 54.47             
Na5-Na9-Na3= 62.41             Cl12-Na9-Na2= 44.10            Cl12-Na9-Na3= 51.71            Cl12-Na9-Na5= 52.54            
Cl15-Na9-Na2=107.62            Cl15-Na9-Na3= 47.83            Cl15-Na9-Na5= 53.43            Cl15-Na9-Cl12= 86.13           
Cl18-Na9-Na2= 40.56            Cl18-Na9-Na3=115.38            Cl18-Na9-Na5= 54.06            Cl18-Na9-Cl12= 79.75           
Cl18-Na9-Cl15= 96.90           Cl19-Na9-Na2=118.43            Cl19-Na9-Na3= 78.69            Cl19-Na9-Na5=138.46            
Cl19-Na9-Cl12= 92.56           Cl19-Na9-Cl15=110.03           Cl19-Na9-Cl18=151.49           Na7-Cl10-Na1= 95.56            
 
 selected dihedral angles (degree)
 ---------------------------------
Na6-Na4-Na2-Na5=270.56        Na6-Na4-Na2-Na9=320.97        Na6-Na4-Na2-Cl12=317.87       Na6-Na4-Na2-Cl16= 55.16       
Na6-Na4-Na2-Cl17=189.15       Na6-Na4-Na2-Cl18=280.17       Na8-Na4-Na2-Na5=333.43        Na8-Na4-Na2-Na6= 62.87        
Na8-Na4-Na2-Na9= 23.84        Na8-Na4-Na2-Cl12= 20.74       Na8-Na4-Na2-Cl16=118.03       Na8-Na4-Na2-Cl17=252.02       
Na8-Na4-Na2-Cl18=343.04       Cl14-Na4-Na2-Na5=288.38       Cl14-Na4-Na2-Na6= 17.82       Cl14-Na4-Na2-Na9=338.79       
Cl14-Na4-Na2-Cl12=335.70      Cl14-Na4-Na2-Cl16= 72.98      Cl14-Na4-Na2-Cl17=206.97      Cl14-Na4-Na2-Cl18=297.99      
Cl16-Na4-Na2-Na5=215.39       Cl16-Na4-Na2-Na6=304.84       Cl16-Na4-Na2-Na9=265.81       Cl16-Na4-Na2-Cl12=262.71      
Cl16-Na4-Na2-Cl17=133.99      Cl16-Na4-Na2-Cl18=225.01      O20-Na4-Na2-Na5= 24.90        O20-Na4-Na2-Na6=114.34        
O20-Na4-Na2-Na9= 75.31        O20-Na4-Na2-Cl12= 72.22       O20-Na4-Na2-Cl16=169.51       O20-Na4-Na2-Cl17=303.49       
O20-Na4-Na2-Cl18= 34.51       C22-Na4-Na2-Na5= 51.16        C22-Na4-Na2-Na6=140.60        C22-Na4-Na2-Na9=101.57        
C22-Na4-Na2-Cl12= 98.47       C22-Na4-Na2-Cl16=195.76       C22-Na4-Na2-Cl17=329.75       C22-Na4-Na2-Cl18= 60.77       
O50-Na4-Na2-Na5=103.65        O50-Na4-Na2-Na6=193.10        O50-Na4-Na2-Na9=154.07        O50-Na4-Na2-Cl12=150.97       
O50-Na4-Na2-Cl16=248.26       O50-Na4-Na2-Cl17= 22.24       O50-Na4-Na2-Cl18=113.26       C52-Na4-Na2-Na5=130.48        
C52-Na4-Na2-Na6=219.92        C52-Na4-Na2-Na9=180.89        C52-Na4-Na2-Cl12=177.79       C52-Na4-Na2-Cl16=275.08       
C52-Na4-Na2-Cl17= 49.07       C52-Na4-Na2-Cl18=140.09       C55-Na4-Na2-Na5=150.20        C55-Na4-Na2-Na6=239.64        
C55-Na4-Na2-Na9=200.61        C55-Na4-Na2-Cl12=197.51       C55-Na4-Na2-Cl16=294.80       C55-Na4-Na2-Cl17= 68.79       
C55-Na4-Na2-Cl18=159.81       H56-Na4-Na2-Na5=170.57        H56-Na4-Na2-Na6=260.01        H56-Na4-Na2-Na9=220.98        
H56-Na4-Na2-Cl12=217.88       H56-Na4-Na2-Cl16=315.17       H56-Na4-Na2-Cl17= 89.16       H56-Na4-Na2-Cl18=180.18       
O95-Na4-Na2-Na5= 16.13        O95-Na4-Na2-Na6=105.57        O95-Na4-Na2-Na9= 66.54        O95-Na4-Na2-Cl12= 63.44       
O95-Na4-Na2-Cl16=160.73       O95-Na4-Na2-Cl17=294.72       O95-Na4-Na2-Cl18= 25.74       Na2-Na5-Na1-Na7=158.38        
Na2-Na5-Na1-Na8= 59.36        Na2-Na5-Na1-Cl10=195.76       Na2-Na5-Na1-Cl11= 22.06       Na2-Na5-Na1-Cl13=104.17       
Na2-Na5-Na1-O107=304.45       Na3-Na5-Na1-Na7= 50.92        Na3-Na5-Na1-Na8=311.90        Na3-Na5-Na1-Cl10= 88.30       
Na3-Na5-Na1-Cl11=274.60       Na3-Na5-Na1-Cl13=356.71       Na3-Na5-Na1-O107=196.99       Na7-Na5-Na1-Na8=260.98        
Na7-Na5-Na1-Cl10= 37.38       Na7-Na5-Na1-Cl11=223.68       Na7-Na5-Na1-Cl13=305.79       Na7-Na5-Na1-O107=146.07       
Na8-Na5-Na1-Na7= 99.02        Na8-Na5-Na1-Cl10=136.40       Na8-Na5-Na1-Cl11=322.70       Na8-Na5-Na1-Cl13= 44.81       
Na8-Na5-Na1-O107=245.08       Na9-Na5-Na1-Na7= 52.01        Na9-Na5-Na1-Na8=312.99        Na9-Na5-Na1-Cl10= 89.39       
Na9-Na5-Na1-Cl11=275.69       Na9-Na5-Na1-Cl13=357.80       Na9-Na5-Na1-O107=198.07       Cl12-Na5-Na1-Na7= 99.90       
Cl12-Na5-Na1-Na8=  0.88       Cl12-Na5-Na1-Cl10=137.28      Cl12-Na5-Na1-Cl11=323.58      Cl12-Na5-Na1-Cl13= 45.68      
Cl12-Na5-Na1-O107=245.96      Cl13-Na5-Na1-Na7= 54.21       Cl13-Na5-Na1-Na8=315.19       Cl13-Na5-Na1-Cl10= 91.59      
Cl13-Na5-Na1-Cl11=277.89      Cl13-Na5-Na1-O107=200.28      Cl15-Na5-Na1-Na7=  6.37       Cl15-Na5-Na1-Na8=267.35       
Cl15-Na5-Na1-Cl10= 43.75      Cl15-Na5-Na1-Cl11=230.06      Cl15-Na5-Na1-Cl13=312.16      Cl15-Na5-Na1-O107=152.44      
Cl18-Na5-Na1-Na7=208.05       Cl18-Na5-Na1-Na8=109.03       Cl18-Na5-Na1-Cl10=245.43      Cl18-Na5-Na1-Cl11= 71.73      
Cl18-Na5-Na1-Cl13=153.84      Cl18-Na5-Na1-O107=354.11      O107-Na5-Na1-Na7=213.93       O107-Na5-Na1-Na8=114.92       
O107-Na5-Na1-Cl10=251.32      O107-Na5-Na1-Cl11= 77.62      O107-Na5-Na1-Cl13=159.72      Na1-Na5-Na2-Na4=326.64        
Na1-Na5-Na2-Na6=270.60        Na1-Na5-Na2-Na9=204.93        Na1-Na5-Na2-Cl12=259.51       Na1-Na5-Na2-Cl16=298.12       
Na1-Na5-Na2-Cl17= 41.41       Na1-Na5-Na2-Cl18=152.87       Na3-Na5-Na2-Na4= 67.46        Na3-Na5-Na2-Na6= 11.41        
Na3-Na5-Na2-Na9=305.75        Na3-Na5-Na2-Cl12=  0.33       Na3-Na5-Na2-Cl16= 38.94       Na3-Na5-Na2-Cl17=142.22       
Na3-Na5-Na2-Cl18=253.69       Na7-Na5-Na2-Na4= 57.25        Na7-Na5-Na2-Na6=  1.21        Na7-Na5-Na2-Na9=295.54        
Na7-Na5-Na2-Cl12=350.12       Na7-Na5-Na2-Cl16= 28.73       Na7-Na5-Na2-Cl17=132.02       Na7-Na5-Na2-Cl18=243.48       
Na8-Na5-Na2-Na4= 22.53        Na8-Na5-Na2-Na6=326.49        Na8-Na5-Na2-Na9=260.82        Na8-Na5-Na2-Cl12=315.40       
Na8-Na5-Na2-Cl16=354.01       Na8-Na5-Na2-Cl17= 97.30       Na8-Na5-Na2-Cl18=208.76       Na9-Na5-Na2-Na4=121.71        
Na9-Na5-Na2-Na6= 65.67        Na9-Na5-Na2-Cl12= 54.58       Na9-Na5-Na2-Cl16= 93.19       Na9-Na5-Na2-Cl17=196.48       
Na9-Na5-Na2-Cl18=307.94       Cl12-Na5-Na2-Na4= 67.13       Cl12-Na5-Na2-Na6= 11.08       Cl12-Na5-Na2-Na9=305.42       
Cl12-Na5-Na2-Cl16= 38.61      Cl12-Na5-Na2-Cl17=141.89      Cl12-Na5-Na2-Cl18=253.36      Cl13-Na5-Na2-Na4= 17.89       
Cl13-Na5-Na2-Na6=321.84       Cl13-Na5-Na2-Na9=256.18       Cl13-Na5-Na2-Cl12=310.76      Cl13-Na5-Na2-Cl16=349.37      
Cl13-Na5-Na2-Cl17= 92.65      Cl13-Na5-Na2-Cl18=204.12      Cl15-Na5-Na2-Na4=115.30       Cl15-Na5-Na2-Na6= 59.26       
Cl15-Na5-Na2-Na9=353.59       Cl15-Na5-Na2-Cl12= 48.17      Cl15-Na5-Na2-Cl16= 86.78      Cl15-Na5-Na2-Cl17=190.06      
Cl15-Na5-Na2-Cl18=301.53      Cl18-Na5-Na2-Na4=173.77       Cl18-Na5-Na2-Na6=117.73       Cl18-Na5-Na2-Na9= 52.06       
Cl18-Na5-Na2-Cl12=106.64      Cl18-Na5-Na2-Cl16=145.25      Cl18-Na5-Na2-Cl17=248.53      O107-Na5-Na2-Na4=294.91       
O107-Na5-Na2-Na6=238.86       O107-Na5-Na2-Na9=173.20       O107-Na5-Na2-Cl12=227.78      O107-Na5-Na2-Cl16=266.39      
O107-Na5-Na2-Cl17=  9.67      O107-Na5-Na2-Cl18=121.14      Na1-Na5-Na3-Na7=302.01        Na1-Na5-Na3-Na8= 59.63        
Na1-Na5-Na3-Na9=179.48        Na1-Na5-Na3-Cl12=117.58       Na1-Na5-Na3-Cl13=  3.16       Na1-Na5-Na3-Cl15=241.22       
Na1-Na5-Na3-O35=192.58        Na1-Na5-Na3-H36=181.91        Na1-Na5-Na3-O98= 67.95        Na1-Na5-Na3-O104=308.38       
Na2-Na5-Na3-Na7=184.09        Na2-Na5-Na3-Na8=301.71        Na2-Na5-Na3-Na9= 61.57        Na2-Na5-Na3-Cl12=359.67       
Na2-Na5-Na3-Cl13=245.24       Na2-Na5-Na3-Cl15=123.31       Na2-Na5-Na3-O35= 74.66        Na2-Na5-Na3-H36= 63.99        
Na2-Na5-Na3-O98=310.03        Na2-Na5-Na3-O104=190.46       Na7-Na5-Na3-Na8=117.62        Na7-Na5-Na3-Na9=237.48        
Na7-Na5-Na3-Cl12=175.58       Na7-Na5-Na3-Cl13= 61.15       Na7-Na5-Na3-Cl15=299.22       Na7-Na5-Na3-O35=250.57        
Na7-Na5-Na3-H36=239.90        Na7-Na5-Na3-O98=125.94        Na7-Na5-Na3-O104=  6.37       Na8-Na5-Na3-Na7=242.38        
Na8-Na5-Na3-Na9=119.85        Na8-Na5-Na3-Cl12= 57.95       Na8-Na5-Na3-Cl13=303.53       Na8-Na5-Na3-Cl15=181.59       
Na8-Na5-Na3-O35=132.95        Na8-Na5-Na3-H36=122.28        Na8-Na5-Na3-O98=  8.32        Na8-Na5-Na3-O104=248.75       
Na9-Na5-Na3-Na7=122.52        Na9-Na5-Na3-Na8=240.15        Na9-Na5-Na3-Cl12=298.10       Na9-Na5-Na3-Cl13=183.67       
Na9-Na5-Na3-Cl15= 61.74       Na9-Na5-Na3-O35= 13.10        Na9-Na5-Na3-H36=  2.43        Na9-Na5-Na3-O98=248.47        
Na9-Na5-Na3-O104=128.89       Cl12-Na5-Na3-Na7=184.42       Cl12-Na5-Na3-Na8=302.05       Cl12-Na5-Na3-Na9= 61.90       
Cl12-Na5-Na3-Cl13=245.57      Cl12-Na5-Na3-Cl15=123.64      Cl12-Na5-Na3-O35= 75.00       Cl12-Na5-Na3-H36= 64.33       
Cl12-Na5-Na3-O98=310.37       Cl12-Na5-Na3-O104=190.79      Cl13-Na5-Na3-Na7=298.85       Cl13-Na5-Na3-Na8= 56.47       
Cl13-Na5-Na3-Na9=176.33       Cl13-Na5-Na3-Cl12=114.43      Cl13-Na5-Na3-Cl15=238.07      Cl13-Na5-Na3-O35=189.42       
Cl13-Na5-Na3-H36=178.75       Cl13-Na5-Na3-O98= 64.79       Cl13-Na5-Na3-O104=305.22      Cl15-Na5-Na3-Na7= 60.78       
Cl15-Na5-Na3-Na8=178.41       Cl15-Na5-Na3-Na9=298.26       Cl15-Na5-Na3-Cl12=236.36      Cl15-Na5-Na3-Cl13=121.93      
Cl15-Na5-Na3-O35=311.36       Cl15-Na5-Na3-H36=300.68       Cl15-Na5-Na3-O98=186.72       Cl15-Na5-Na3-O104= 67.15      
Cl18-Na5-Na3-Na7=132.89       Cl18-Na5-Na3-Na8=250.51       Cl18-Na5-Na3-Na9= 10.37       Cl18-Na5-Na3-Cl12=308.47      
Cl18-Na5-Na3-Cl13=194.04      Cl18-Na5-Na3-Cl15= 72.11      Cl18-Na5-Na3-O35= 23.46       Cl18-Na5-Na3-H36= 12.79       
Cl18-Na5-Na3-O98=258.83       Cl18-Na5-Na3-O104=139.26      O107-Na5-Na3-Na7=287.78       O107-Na5-Na3-Na8= 45.40       
O107-Na5-Na3-Na9=165.26       O107-Na5-Na3-Cl12=103.36      O107-Na5-Na3-Cl13=348.93      O107-Na5-Na3-Cl15=227.00      
O107-Na5-Na3-O35=178.35       O107-Na5-Na3-H36=167.68       O107-Na5-Na3-O98= 53.72       O107-Na5-Na3-O104=294.15      
Na4-Na6-Na2-Na5= 95.58        Na4-Na6-Na2-Na9=144.75        Na4-Na6-Na2-Cl12=108.13       Na4-Na6-Na2-Cl16=308.09       
Na4-Na6-Na2-Cl17= 11.76       Na4-Na6-Na2-Cl18=146.11       Na8-Na6-Na2-Na4=302.21        Na8-Na6-Na2-Na5= 37.79        
Na8-Na6-Na2-Na9= 86.96        Na8-Na6-Na2-Cl12= 50.34       Na8-Na6-Na2-Cl16=250.30       Na8-Na6-Na2-Cl17=313.97       
Na8-Na6-Na2-Cl18= 88.32       Cl12-Na6-Na2-Na4=251.87       Cl12-Na6-Na2-Na5=347.45       Cl12-Na6-Na2-Na9= 36.62       
Cl12-Na6-Na2-Cl16=199.96      Cl12-Na6-Na2-Cl17=263.63      Cl12-Na6-Na2-Cl18= 37.98      Cl14-Na6-Na2-Na4=340.94       
Cl14-Na6-Na2-Na5= 76.52       Cl14-Na6-Na2-Na9=125.68       Cl14-Na6-Na2-Cl12= 89.07      Cl14-Na6-Na2-Cl16=289.03      
Cl14-Na6-Na2-Cl17=352.70      Cl14-Na6-Na2-Cl18=127.05      Cl16-Na6-Na2-Na4= 51.91       Cl16-Na6-Na2-Na5=147.49       
Cl16-Na6-Na2-Na9=196.65       Cl16-Na6-Na2-Cl12=160.04      Cl16-Na6-Na2-Cl17= 63.67      Cl16-Na6-Na2-Cl18=198.01      
O80-Na6-Na2-Na4=214.21        O80-Na6-Na2-Na5=309.79        O80-Na6-Na2-Na9=358.96        O80-Na6-Na2-Cl12=322.34       
O80-Na6-Na2-Cl16=162.30       O80-Na6-Na2-Cl17=225.97       O80-Na6-Na2-Cl18=  0.32       C82-Na6-Na2-Na4=178.72        
C82-Na6-Na2-Na5=274.30        C82-Na6-Na2-Na9=323.47        C82-Na6-Na2-Cl12=286.86       C82-Na6-Na2-Cl16=126.82       
C82-Na6-Na2-Cl17=190.48       C82-Na6-Na2-Cl18=324.83       C85-Na6-Na2-Na4=137.47        C85-Na6-Na2-Na5=233.05        
C85-Na6-Na2-Na9=282.22        C85-Na6-Na2-Cl12=245.61       C85-Na6-Na2-Cl16= 85.57       C85-Na6-Na2-Cl17=149.23       
C85-Na6-Na2-Cl18=283.58       H87-Na6-Na2-Na4=107.59        H87-Na6-Na2-Na5=203.17        H87-Na6-Na2-Na9=252.33        
H87-Na6-Na2-Cl12=215.72       H87-Na6-Na2-Cl16= 55.68       H87-Na6-Na2-Cl17=119.35       H87-Na6-Na2-Cl18=253.70       
C88-Na6-Na2-Na4=141.39        C88-Na6-Na2-Na5=236.97        C88-Na6-Na2-Na9=286.14        C88-Na6-Na2-Cl12=249.53       
C88-Na6-Na2-Cl16= 89.49       C88-Na6-Na2-Cl17=153.15       C88-Na6-Na2-Cl18=287.50       H89-Na6-Na2-Na4=154.81        
H89-Na6-Na2-Na5=250.39        H89-Na6-Na2-Na9=299.55        H89-Na6-Na2-Cl12=262.94       H89-Na6-Na2-Cl16=102.90       
H89-Na6-Na2-Cl17=166.57       H89-Na6-Na2-Cl18=300.91       Na2-Na6-Na4-Na8=272.25        Na2-Na6-Na4-Cl14=206.02       
Na2-Na6-Na4-Cl16= 48.29       Na2-Na6-Na4-O20=241.74        Na2-Na6-Na4-C22=213.12        Na2-Na6-Na4-O50= 17.95        
Na2-Na6-Na4-C52= 48.99        Na2-Na6-Na4-C55= 84.27        Na2-Na6-Na4-H56= 95.51        Na2-Na6-Na4-O95=306.12        
Na8-Na6-Na4-Na2= 87.75        Na8-Na6-Na4-Cl14=293.77       Na8-Na6-Na4-Cl16=136.03       Na8-Na6-Na4-O20=329.49        
Na8-Na6-Na4-C22=300.86        Na8-Na6-Na4-O50=105.70        Na8-Na6-Na4-C52=136.73        Na8-Na6-Na4-C55=172.01        
Na8-Na6-Na4-H56=183.26        Na8-Na6-Na4-O95= 33.87        Cl12-Na6-Na4-Na2= 45.08       Cl12-Na6-Na4-Na8=317.33       
Cl12-Na6-Na4-Cl14=251.10      Cl12-Na6-Na4-Cl16= 93.36      Cl12-Na6-Na4-O20=286.82       Cl12-Na6-Na4-C22=258.19       
Cl12-Na6-Na4-O50= 63.03       Cl12-Na6-Na4-C52= 94.06       Cl12-Na6-Na4-C55=129.35       Cl12-Na6-Na4-H56=140.59       
Cl12-Na6-Na4-O95=351.20       Cl14-Na6-Na4-Na2=153.98       Cl14-Na6-Na4-Na8= 66.23       Cl14-Na6-Na4-Cl16=202.26      
Cl14-Na6-Na4-O20= 35.72       Cl14-Na6-Na4-C22=  7.09       Cl14-Na6-Na4-O50=171.93       Cl14-Na6-Na4-C52=202.96       
Cl14-Na6-Na4-C55=238.25       Cl14-Na6-Na4-H56=249.49       Cl14-Na6-Na4-O95=100.10       Cl16-Na6-Na4-Na2=311.71       
Cl16-Na6-Na4-Na8=223.97       Cl16-Na6-Na4-Cl14=157.74      Cl16-Na6-Na4-O20=193.46       Cl16-Na6-Na4-C22=164.83       
Cl16-Na6-Na4-O50=329.67       Cl16-Na6-Na4-C52=  0.70       Cl16-Na6-Na4-C55= 35.98       Cl16-Na6-Na4-H56= 47.23       
Cl16-Na6-Na4-O95=257.84       O80-Na6-Na4-Na2=121.22        O80-Na6-Na4-Na8= 33.48        O80-Na6-Na4-Cl14=327.25       
O80-Na6-Na4-Cl16=169.51       O80-Na6-Na4-O20=  2.97        O80-Na6-Na4-C22=334.34        O80-Na6-Na4-O50=139.17        
O80-Na6-Na4-C52=170.21        O80-Na6-Na4-C55=205.49        O80-Na6-Na4-H56=216.73        O80-Na6-Na4-O95= 67.35        
C82-Na6-Na4-Na2=182.05        C82-Na6-Na4-Na8= 94.30        C82-Na6-Na4-Cl14= 28.07       C82-Na6-Na4-Cl16=230.33       
C82-Na6-Na4-O20= 63.79        C82-Na6-Na4-C22= 35.17        C82-Na6-Na4-O50=200.00        C82-Na6-Na4-C52=231.03        
C82-Na6-Na4-C55=266.32        C82-Na6-Na4-H56=277.56        C82-Na6-Na4-O95=128.17        C85-Na6-Na4-Na2=239.57        
C85-Na6-Na4-Na8=151.82        C85-Na6-Na4-Cl14= 85.59       C85-Na6-Na4-Cl16=287.85       C85-Na6-Na4-O20=121.31        
C85-Na6-Na4-C22= 92.68        C85-Na6-Na4-O50=257.52        C85-Na6-Na4-C52=288.55        C85-Na6-Na4-C55=323.83        
C85-Na6-Na4-H56=335.08        C85-Na6-Na4-O95=185.69        H87-Na6-Na4-Na2=231.76        H87-Na6-Na4-Na8=144.01        
H87-Na6-Na4-Cl14= 77.78       H87-Na6-Na4-Cl16=280.04       H87-Na6-Na4-O20=113.50        H87-Na6-Na4-C22= 84.87        
H87-Na6-Na4-O50=249.71        H87-Na6-Na4-C52=280.74        H87-Na6-Na4-C55=316.02        H87-Na6-Na4-H56=327.27        
H87-Na6-Na4-O95=177.88        C88-Na6-Na4-Na2=290.07        C88-Na6-Na4-Na8=202.32        C88-Na6-Na4-Cl14=136.09       
C88-Na6-Na4-Cl16=338.36       C88-Na6-Na4-O20=171.82        C88-Na6-Na4-C22=143.19        C88-Na6-Na4-O50=308.02        
C88-Na6-Na4-C52=339.06        C88-Na6-Na4-C55= 14.34        C88-Na6-Na4-H56= 25.58        C88-Na6-Na4-O95=236.20        
H89-Na6-Na4-Na2=322.02        H89-Na6-Na4-Na8=234.28        H89-Na6-Na4-Cl14=168.05       H89-Na6-Na4-Cl16= 10.31       
H89-Na6-Na4-O20=203.77        H89-Na6-Na4-C22=175.14        H89-Na6-Na4-O50=339.97        H89-Na6-Na4-C52= 11.01        
H89-Na6-Na4-C55= 46.29        H89-Na6-Na4-H56= 57.53        H89-Na6-Na4-O95=268.15        Na3-Na7-Na1-Na5=303.75        
Na3-Na7-Na1-Na8=  1.68        Na3-Na7-Na1-Cl10=188.02       Na3-Na7-Na1-Cl11= 35.78       Na3-Na7-Na1-Cl13= 10.07       
Na3-Na7-Na1-O107=282.65       Na5-Na7-Na1-Na8= 57.93        Na5-Na7-Na1-Cl10=244.27       Na5-Na7-Na1-Cl11= 92.03       
Na5-Na7-Na1-Cl13= 66.32       Na5-Na7-Na1-O107=338.90       Cl10-Na7-Na1-Na5=115.73       Cl10-Na7-Na1-Na8=173.65       
Cl10-Na7-Na1-Cl11=207.75      Cl10-Na7-Na1-Cl13=182.04      Cl10-Na7-Na1-O107= 94.63      Cl13-Na7-Na1-Na5=293.68       
Cl13-Na7-Na1-Na8=351.61       Cl13-Na7-Na1-Cl10=177.96      Cl13-Na7-Na1-Cl11= 25.71      Cl13-Na7-Na1-O107=272.59      
Cl15-Na7-Na1-Na5=353.32       Cl15-Na7-Na1-Na8= 51.25       Cl15-Na7-Na1-Cl10=237.60      Cl15-Na7-Na1-Cl11= 85.35      
Cl15-Na7-Na1-Cl13= 59.64      Cl15-Na7-Na1-O107=332.23      O104-Na7-Na1-Na5=258.37       O104-Na7-Na1-Na8=316.30       
O104-Na7-Na1-Cl10=142.64      O104-Na7-Na1-Cl11=350.39      O104-Na7-Na1-Cl13=324.68      O104-Na7-Na1-O107=237.27      
Na1-Na7-Na3-Na5= 53.30        Na1-Na7-Na3-Na8=357.89        Na1-Na7-Na3-Na9= 97.71        Na1-Na7-Na3-Cl12= 49.80       
Na1-Na7-Na3-Cl13=351.40       Na1-Na7-Na3-Cl15=114.39       Na1-Na7-Na3-O35=189.59        Na1-Na7-Na3-H36=161.63        
Na1-Na7-Na3-O98=321.00        Na1-Na7-Na3-O104=241.94       Na5-Na7-Na3-Na8=304.59        Na5-Na7-Na3-Na9= 44.40        
Na5-Na7-Na3-Cl12=356.49       Na5-Na7-Na3-Cl13=298.09       Na5-Na7-Na3-Cl15= 61.08       Na5-Na7-Na3-O35=136.28        
Na5-Na7-Na3-H36=108.33        Na5-Na7-Na3-O98=267.70        Na5-Na7-Na3-O104=188.64       Cl10-Na7-Na3-Na5= 45.42       
Cl10-Na7-Na3-Na8=350.01       Cl10-Na7-Na3-Na9= 89.83       Cl10-Na7-Na3-Cl12= 41.92      Cl10-Na7-Na3-Cl13=343.51      
Cl10-Na7-Na3-Cl15=106.51      Cl10-Na7-Na3-O35=181.71       Cl10-Na7-Na3-H36=153.75       Cl10-Na7-Na3-O98=313.12       
Cl10-Na7-Na3-O104=234.06      Cl13-Na7-Na3-Na5= 61.91       Cl13-Na7-Na3-Na8=  6.50       Cl13-Na7-Na3-Na9=106.31       
Cl13-Na7-Na3-Cl12= 58.40      Cl13-Na7-Na3-Cl15=122.99      Cl13-Na7-Na3-O35=198.19       Cl13-Na7-Na3-H36=170.23       
Cl13-Na7-Na3-O98=329.61       Cl13-Na7-Na3-O104=250.54      Cl15-Na7-Na3-Na5=298.92       Cl15-Na7-Na3-Na8=243.51       
Cl15-Na7-Na3-Na9=343.32       Cl15-Na7-Na3-Cl12=295.41      Cl15-Na7-Na3-Cl13=237.01      Cl15-Na7-Na3-O35= 75.20       
Cl15-Na7-Na3-H36= 47.24       Cl15-Na7-Na3-O98=206.62       Cl15-Na7-Na3-O104=127.55      O104-Na7-Na3-Na5=171.36       
O104-Na7-Na3-Na8=115.96       O104-Na7-Na3-Na9=215.77       O104-Na7-Na3-Cl12=167.86      O104-Na7-Na3-Cl13=109.46      
O104-Na7-Na3-Cl15=232.45      O104-Na7-Na3-O35=307.65       O104-Na7-Na3-H36=279.69       O104-Na7-Na3-O98= 79.07       
Na1-Na7-Na5-Na2=260.11        Na1-Na7-Na5-Na3=248.23        Na1-Na7-Na5-Na8=293.46        Na1-Na7-Na5-Na9=199.53        
Na1-Na7-Na5-Cl12=251.86       Na1-Na7-Na5-Cl13=309.09       Na1-Na7-Na5-Cl15=187.93       Na1-Na7-Na5-Cl18=161.87       
Na1-Na7-Na5-O107= 21.16       Na3-Na7-Na5-Na1=111.77        Na3-Na7-Na5-Na2= 11.88        Na3-Na7-Na5-Na8= 45.23        
Na3-Na7-Na5-Na9=311.30        Na3-Na7-Na5-Cl12=  3.63       Na3-Na7-Na5-Cl13= 60.86       Na3-Na7-Na5-Cl15=299.71       
Na3-Na7-Na5-Cl18=273.65       Na3-Na7-Na5-O107=132.94       Cl10-Na7-Na5-Na1=321.70       Cl10-Na7-Na5-Na2=221.80       
Cl10-Na7-Na5-Na3=209.92       Cl10-Na7-Na5-Na8=255.15       Cl10-Na7-Na5-Na9=161.22       Cl10-Na7-Na5-Cl12=213.55      
Cl10-Na7-Na5-Cl13=270.79      Cl10-Na7-Na5-Cl15=149.63      Cl10-Na7-Na5-Cl18=123.57      Cl10-Na7-Na5-O107=342.86      
Cl13-Na7-Na5-Na1= 50.91       Cl13-Na7-Na5-Na2=311.02       Cl13-Na7-Na5-Na3=299.14       Cl13-Na7-Na5-Na8=344.37       
Cl13-Na7-Na5-Na9=250.44       Cl13-Na7-Na5-Cl12=302.77      Cl13-Na7-Na5-Cl15=238.84      Cl13-Na7-Na5-Cl18=212.78      
Cl13-Na7-Na5-O107= 72.07      Cl15-Na7-Na5-Na1=172.07       Cl15-Na7-Na5-Na2= 72.17       Cl15-Na7-Na5-Na3= 60.29       
Cl15-Na7-Na5-Na8=105.52       Cl15-Na7-Na5-Na9= 11.59       Cl15-Na7-Na5-Cl12= 63.92      Cl15-Na7-Na5-Cl13=121.16      
Cl15-Na7-Na5-Cl18=333.94      Cl15-Na7-Na5-O107=193.23      O104-Na7-Na5-Na1=104.91       O104-Na7-Na5-Na2=  5.02       
O104-Na7-Na5-Na3=353.14       O104-Na7-Na5-Na8= 38.37       O104-Na7-Na5-Na9=304.44       O104-Na7-Na5-Cl12=356.77      
O104-Na7-Na5-Cl13= 54.00      O104-Na7-Na5-Cl15=292.84      O104-Na7-Na5-Cl18=266.78      O104-Na7-Na5-O107=126.07      
Na1-Na8-Na3-Na5=310.80        Na1-Na8-Na3-Na7=  1.95        Na1-Na8-Na3-Na9=264.40        Na1-Na8-Na3-Cl12=255.72       
Na1-Na8-Na3-Cl13=  8.50       Na1-Na8-Na3-Cl15=312.16       Na1-Na8-Na3-O35=168.57        Na1-Na8-Na3-H36=198.13        
Na1-Na8-Na3-O98=141.85        Na1-Na8-Na3-O104= 47.09       Na4-Na8-Na3-Na5= 68.99        Na4-Na8-Na3-Na7=120.15        
Na4-Na8-Na3-Na9= 22.60        Na4-Na8-Na3-Cl12= 13.91       Na4-Na8-Na3-Cl13=126.69       Na4-Na8-Na3-Cl15= 70.35       
Na4-Na8-Na3-O35=286.76        Na4-Na8-Na3-H36=316.32        Na4-Na8-Na3-O98=260.04        Na4-Na8-Na3-O104=165.28       
Na5-Na8-Na3-Na7= 51.16        Na5-Na8-Na3-Na9=313.61        Na5-Na8-Na3-Cl12=304.92       Na5-Na8-Na3-Cl13= 57.70       
Na5-Na8-Na3-Cl15=  1.36       Na5-Na8-Na3-O35=217.77        Na5-Na8-Na3-H36=247.33        Na5-Na8-Na3-O98=191.05        
Na5-Na8-Na3-O104= 96.29       Na6-Na8-Na3-Na5= 96.20        Na6-Na8-Na3-Na7=147.36        Na6-Na8-Na3-Na9= 49.81        
Na6-Na8-Na3-Cl12= 41.12       Na6-Na8-Na3-Cl13=153.90       Na6-Na8-Na3-Cl15= 97.56       Na6-Na8-Na3-O35=313.97        
Na6-Na8-Na3-H36=343.53        Na6-Na8-Na3-O98=287.25        Na6-Na8-Na3-O104=192.49       Cl12-Na8-Na3-Na5= 55.08       
Cl12-Na8-Na3-Na7=106.24       Cl12-Na8-Na3-Na9=  8.69       Cl12-Na8-Na3-Cl13=112.78      Cl12-Na8-Na3-Cl15= 56.44      
Cl12-Na8-Na3-O35=272.85       Cl12-Na8-Na3-H36=302.41       Cl12-Na8-Na3-O98=246.13       Cl12-Na8-Na3-O104=151.37      
Cl13-Na8-Na3-Na5=302.30       Cl13-Na8-Na3-Na7=353.46       Cl13-Na8-Na3-Na9=255.91       Cl13-Na8-Na3-Cl12=247.22      
Cl13-Na8-Na3-Cl15=303.67      Cl13-Na8-Na3-O35=160.08       Cl13-Na8-Na3-H36=189.64       Cl13-Na8-Na3-O98=133.35       
Cl13-Na8-Na3-O104= 38.59      Cl14-Na8-Na3-Na5=132.31       Cl14-Na8-Na3-Na7=183.47       Cl14-Na8-Na3-Na9= 85.92       
Cl14-Na8-Na3-Cl12= 77.24      Cl14-Na8-Na3-Cl13=190.01      Cl14-Na8-Na3-Cl15=133.68      Cl14-Na8-Na3-O35=350.09       
Cl14-Na8-Na3-H36= 19.65       Cl14-Na8-Na3-O98=323.36       Cl14-Na8-Na3-O104=228.60      O95-Na8-Na3-Na5=  0.91        
O95-Na8-Na3-Na7= 52.06        O95-Na8-Na3-Na9=314.51        O95-Na8-Na3-Cl12=305.83       O95-Na8-Na3-Cl13= 58.61       
O95-Na8-Na3-Cl15=  2.27       O95-Na8-Na3-O35=218.68        O95-Na8-Na3-H36=248.24        O95-Na8-Na3-O98=191.96        
O95-Na8-Na3-O104= 97.20       O98-Na8-Na3-Na5=168.95        O98-Na8-Na3-Na7=220.11        O98-Na8-Na3-Na9=122.56        
O98-Na8-Na3-Cl12=113.87       O98-Na8-Na3-Cl13=226.65       O98-Na8-Na3-Cl15=170.32       O98-Na8-Na3-O35= 26.73        
O98-Na8-Na3-H36= 56.29        O98-Na8-Na3-O104=265.24       H99-Na8-Na3-Na5=183.36        H99-Na8-Na3-Na7=234.52        
H99-Na8-Na3-Na9=136.97        H99-Na8-Na3-Cl12=128.28       H99-Na8-Na3-Cl13=241.06       H99-Na8-Na3-Cl15=184.72       
H99-Na8-Na3-O35= 41.13        H99-Na8-Na3-H36= 70.69        H99-Na8-Na3-O98= 14.41        H99-Na8-Na3-O104=279.65       
O101-Na8-Na3-Na5=237.72       O101-Na8-Na3-Na7=288.88       O101-Na8-Na3-Na9=191.33       O101-Na8-Na3-Cl12=182.64      
O101-Na8-Na3-Cl13=295.42      O101-Na8-Na3-Cl15=239.09      O101-Na8-Na3-O35= 95.50       O101-Na8-Na3-H36=125.06       
O101-Na8-Na3-O98= 68.77       O101-Na8-Na3-O104=334.01      H102-Na8-Na3-Na5=221.42       H102-Na8-Na3-Na7=272.58       
H102-Na8-Na3-Na9=175.03       H102-Na8-Na3-Cl12=166.34      H102-Na8-Na3-Cl13=279.12      H102-Na8-Na3-Cl15=222.78      
H102-Na8-Na3-O35= 79.19       H102-Na8-Na3-H36=108.75       H102-Na8-Na3-O98= 52.47       H102-Na8-Na3-O104=317.71      
Na1-Na8-Na4-Na2= 81.60        Na1-Na8-Na4-Na6=143.95        Na1-Na8-Na4-Cl14=197.92       Na1-Na8-Na4-Cl16=115.29       
Na1-Na8-Na4-O20=299.56        Na1-Na8-Na4-C22=292.42        Na1-Na8-Na4-O50= 19.19        Na1-Na8-Na4-C52= 40.93        
Na1-Na8-Na4-C55= 53.71        Na1-Na8-Na4-H56=154.45        Na1-Na8-Na4-O95= 21.82        Na3-Na8-Na4-Na2=327.25        
Na3-Na8-Na4-Na6= 29.60        Na3-Na8-Na4-Cl14= 83.56       Na3-Na8-Na4-Cl16=  0.93       Na3-Na8-Na4-O20=185.21        
Na3-Na8-Na4-C22=178.07        Na3-Na8-Na4-O50=264.84        Na3-Na8-Na4-C52=286.58        Na3-Na8-Na4-C55=299.35        
Na3-Na8-Na4-H56= 40.10        Na3-Na8-Na4-O95=267.47        Na5-Na8-Na4-Na2= 24.76        Na5-Na8-Na4-Na6= 87.12        
Na5-Na8-Na4-Cl14=141.08       Na5-Na8-Na4-Cl16= 58.45       Na5-Na8-Na4-O20=242.73        Na5-Na8-Na4-C22=235.59        
Na5-Na8-Na4-O50=322.35        Na5-Na8-Na4-C52=344.09        Na5-Na8-Na4-C55=356.87        Na5-Na8-Na4-H56= 97.62        
Na5-Na8-Na4-O95=324.99        Na6-Na8-Na4-Na2=297.64        Na6-Na8-Na4-Cl14= 53.96       Na6-Na8-Na4-Cl16=331.33       
Na6-Na8-Na4-O20=155.61        Na6-Na8-Na4-C22=148.47        Na6-Na8-Na4-O50=235.24        Na6-Na8-Na4-C52=256.97        
Na6-Na8-Na4-C55=269.75        Na6-Na8-Na4-H56= 10.50        Na6-Na8-Na4-O95=237.87        Cl12-Na8-Na4-Na2=338.74       
Cl12-Na8-Na4-Na6= 41.10       Cl12-Na8-Na4-Cl14= 95.06      Cl12-Na8-Na4-Cl16= 12.43      Cl12-Na8-Na4-O20=196.71       
Cl12-Na8-Na4-C22=189.57       Cl12-Na8-Na4-O50=276.33       Cl12-Na8-Na4-C52=298.07       Cl12-Na8-Na4-C55=310.85       
Cl12-Na8-Na4-H56= 51.60       Cl12-Na8-Na4-O95=278.96       Cl13-Na8-Na4-Na2= 66.89       Cl13-Na8-Na4-Na6=129.25       
Cl13-Na8-Na4-Cl14=183.21      Cl13-Na8-Na4-Cl16=100.58      Cl13-Na8-Na4-O20=284.86       Cl13-Na8-Na4-C22=277.72       
Cl13-Na8-Na4-O50=  4.49       Cl13-Na8-Na4-C52= 26.22       Cl13-Na8-Na4-C55= 39.00       Cl13-Na8-Na4-H56=139.75       
Cl13-Na8-Na4-O95=  7.12       Cl14-Na8-Na4-Na2=243.68       Cl14-Na8-Na4-Na6=306.04       Cl14-Na8-Na4-Cl16=277.37      
Cl14-Na8-Na4-O20=101.65       Cl14-Na8-Na4-C22= 94.51       Cl14-Na8-Na4-O50=181.27       Cl14-Na8-Na4-C52=203.01       
Cl14-Na8-Na4-C55=215.79       Cl14-Na8-Na4-H56=316.54       Cl14-Na8-Na4-O95=183.91       O95-Na8-Na4-Na2= 59.78        
O95-Na8-Na4-Na6=122.13        O95-Na8-Na4-Cl14=176.09       O95-Na8-Na4-Cl16= 93.46       O95-Na8-Na4-O20=277.74        
O95-Na8-Na4-C22=270.60        O95-Na8-Na4-O50=357.37        O95-Na8-Na4-C52= 19.11        O95-Na8-Na4-C55= 31.88        
O95-Na8-Na4-H56=132.63        O98-Na8-Na4-Na2=258.90        O98-Na8-Na4-Na6=321.26        O98-Na8-Na4-Cl14= 15.22       
O98-Na8-Na4-Cl16=292.59       O98-Na8-Na4-O20=116.87        O98-Na8-Na4-C22=109.73        O98-Na8-Na4-O50=196.50        
O98-Na8-Na4-C52=218.23        O98-Na8-Na4-C55=231.01        O98-Na8-Na4-H56=331.76        O98-Na8-Na4-O95=199.13        
H99-Na8-Na4-Na2=231.11        H99-Na8-Na4-Na6=293.47        H99-Na8-Na4-Cl14=347.43       H99-Na8-Na4-Cl16=264.80       
H99-Na8-Na4-O20= 89.08        H99-Na8-Na4-C22= 81.94        H99-Na8-Na4-O50=168.71        H99-Na8-Na4-C52=190.44        
H99-Na8-Na4-C55=203.22        H99-Na8-Na4-H56=303.97        H99-Na8-Na4-O95=171.34        O101-Na8-Na4-Na2=157.40       
O101-Na8-Na4-Na6=219.76       O101-Na8-Na4-Cl14=273.72      O101-Na8-Na4-Cl16=191.09      O101-Na8-Na4-O20= 15.37       
O101-Na8-Na4-C22=  8.23       O101-Na8-Na4-O50= 95.00       O101-Na8-Na4-C52=116.73       O101-Na8-Na4-C55=129.51       
O101-Na8-Na4-H56=230.26       O101-Na8-Na4-O95= 97.63       H102-Na8-Na4-Na2=167.30       H102-Na8-Na4-Na6=229.65       
H102-Na8-Na4-Cl14=283.62      H102-Na8-Na4-Cl16=200.99      H102-Na8-Na4-O20= 25.26       H102-Na8-Na4-C22= 18.12       
H102-Na8-Na4-O50=104.89       H102-Na8-Na4-C52=126.63       H102-Na8-Na4-C55=139.40       H102-Na8-Na4-H56=240.15       
H102-Na8-Na4-O95=107.52       Na1-Na8-Na5-Na2=233.21        Na1-Na8-Na5-Na3=111.94        Na1-Na8-Na5-Na7= 64.24        
Na1-Na8-Na5-Na9=162.06        Na1-Na8-Na5-Cl12=181.14       Na1-Na8-Na5-Cl13= 47.19       Na1-Na8-Na5-Cl15=110.74       
Na1-Na8-Na5-Cl18=208.91       Na1-Na8-Na5-O107=324.63       Na3-Na8-Na5-Na1=248.06        Na3-Na8-Na5-Na2=121.27        
Na3-Na8-Na5-Na7=312.30        Na3-Na8-Na5-Na9= 50.12        Na3-Na8-Na5-Cl12= 69.20       Na3-Na8-Na5-Cl13=295.25       
Na3-Na8-Na5-Cl15=358.81       Na3-Na8-Na5-Cl18= 96.98       Na3-Na8-Na5-O107=212.70       Na4-Na8-Na5-Na1= 97.09        
Na4-Na8-Na5-Na2=330.29        Na4-Na8-Na5-Na3=209.02        Na4-Na8-Na5-Na7=161.32        Na4-Na8-Na5-Na9=259.14        
Na4-Na8-Na5-Cl12=278.22       Na4-Na8-Na5-Cl13=144.28       Na4-Na8-Na5-Cl15=207.83       Na4-Na8-Na5-Cl18=306.00       
Na4-Na8-Na5-O107= 61.72       Na6-Na8-Na5-Na1=164.59        Na6-Na8-Na5-Na2= 37.80        Na6-Na8-Na5-Na3=276.53        
Na6-Na8-Na5-Na7=228.83        Na6-Na8-Na5-Na9=326.65        Na6-Na8-Na5-Cl12=345.73       Na6-Na8-Na5-Cl13=211.78       
Na6-Na8-Na5-Cl15=275.33       Na6-Na8-Na5-Cl18= 13.51       Na6-Na8-Na5-O107=129.23       Cl12-Na8-Na5-Na1=178.86       
Cl12-Na8-Na5-Na2= 52.07       Cl12-Na8-Na5-Na3=290.80       Cl12-Na8-Na5-Na7=243.10       Cl12-Na8-Na5-Na9=340.92       
Cl12-Na8-Na5-Cl13=226.06      Cl12-Na8-Na5-Cl15=289.61      Cl12-Na8-Na5-Cl18= 27.78      Cl12-Na8-Na5-O107=143.50      
Cl13-Na8-Na5-Na1=312.81       Cl13-Na8-Na5-Na2=186.02       Cl13-Na8-Na5-Na3= 64.75       Cl13-Na8-Na5-Na7= 17.05       
Cl13-Na8-Na5-Na9=114.87       Cl13-Na8-Na5-Cl12=133.94      Cl13-Na8-Na5-Cl15= 63.55      Cl13-Na8-Na5-Cl18=161.72      
Cl13-Na8-Na5-O107=277.44      Cl14-Na8-Na5-Na1=145.24       Cl14-Na8-Na5-Na2= 18.44       Cl14-Na8-Na5-Na3=257.17       
Cl14-Na8-Na5-Na7=209.48       Cl14-Na8-Na5-Na9=307.29       Cl14-Na8-Na5-Cl12=326.37      Cl14-Na8-Na5-Cl13=192.43      
Cl14-Na8-Na5-Cl15=255.98      Cl14-Na8-Na5-Cl18=354.15      Cl14-Na8-Na5-O107=109.87      O95-Na8-Na5-Na1= 68.87        
O95-Na8-Na5-Na2=302.07        O95-Na8-Na5-Na3=180.80        O95-Na8-Na5-Na7=133.11        O95-Na8-Na5-Na9=230.92        
O95-Na8-Na5-Cl12=250.00       O95-Na8-Na5-Cl13=116.06       O95-Na8-Na5-Cl15=179.61       O95-Na8-Na5-Cl18=277.78       
O95-Na8-Na5-O107= 33.50       O98-Na8-Na5-Na1=240.40        O98-Na8-Na5-Na2=113.61        O98-Na8-Na5-Na3=352.34        
O98-Na8-Na5-Na7=304.64        O98-Na8-Na5-Na9= 42.46        O98-Na8-Na5-Cl12= 61.54       O98-Na8-Na5-Cl13=287.59       
O98-Na8-Na5-Cl15=351.15       O98-Na8-Na5-Cl18= 89.32       O98-Na8-Na5-O107=205.04       H99-Na8-Na5-Na1=251.62        
H99-Na8-Na5-Na2=124.82        H99-Na8-Na5-Na3=  3.55        H99-Na8-Na5-Na7=315.86        H99-Na8-Na5-Na9= 53.67        
H99-Na8-Na5-Cl12= 72.75       H99-Na8-Na5-Cl13=298.81       H99-Na8-Na5-Cl15=  2.36       H99-Na8-Na5-Cl18=100.53       
H99-Na8-Na5-O107=216.25       O101-Na8-Na5-Na1=348.51       O101-Na8-Na5-Na2=221.72       O101-Na8-Na5-Na3=100.45       
O101-Na8-Na5-Na7= 52.75       O101-Na8-Na5-Na9=150.57       O101-Na8-Na5-Cl12=169.65      O101-Na8-Na5-Cl13= 35.71      
O101-Na8-Na5-Cl15= 99.26      O101-Na8-Na5-Cl18=197.43      O101-Na8-Na5-O107=313.15      H102-Na8-Na5-Na1= 15.16       
H102-Na8-Na5-Na2=248.36       H102-Na8-Na5-Na3=127.09       H102-Na8-Na5-Na7= 79.39       H102-Na8-Na5-Na9=177.21       
H102-Na8-Na5-Cl12=196.29      H102-Na8-Na5-Cl13= 62.35      H102-Na8-Na5-Cl15=125.90      H102-Na8-Na5-Cl18=224.07      
H102-Na8-Na5-O107=339.79      Na1-Na8-Na6-Na2=348.47        Na1-Na8-Na6-Na4=276.58        Na1-Na8-Na6-Cl12= 35.98       
Na1-Na8-Na6-Cl14=219.17       Na1-Na8-Na6-Cl16=307.34       Na1-Na8-Na6-O80=113.80        Na1-Na8-Na6-C82=126.47        
Na1-Na8-Na6-C85=139.51        Na1-Na8-Na6-H87=189.18        Na1-Na8-Na6-C88= 52.79        Na1-Na8-Na6-H89= 40.88        
Na3-Na8-Na6-Na2=266.23        Na3-Na8-Na6-Na4=194.34        Na3-Na8-Na6-Cl12=313.73       Na3-Na8-Na6-Cl14=136.92       
Na3-Na8-Na6-Cl16=225.10       Na3-Na8-Na6-O80= 31.56        Na3-Na8-Na6-C82= 44.23        Na3-Na8-Na6-C85= 57.26        
Na3-Na8-Na6-H87=106.93        Na3-Na8-Na6-C88=330.55        Na3-Na8-Na6-H89=318.64        Na4-Na8-Na6-Na2= 71.89        
Na4-Na8-Na6-Cl12=119.39       Na4-Na8-Na6-Cl14=302.58       Na4-Na8-Na6-Cl16= 30.76       Na4-Na8-Na6-O80=197.22        
Na4-Na8-Na6-C82=209.89        Na4-Na8-Na6-C85=222.92        Na4-Na8-Na6-H87=272.59        Na4-Na8-Na6-C88=136.21        
Na4-Na8-Na6-H89=124.30        Na5-Na8-Na6-Na2=326.24        Na5-Na8-Na6-Na4=254.35        Na5-Na8-Na6-Cl12= 13.74       
Na5-Na8-Na6-Cl14=196.93       Na5-Na8-Na6-Cl16=285.11       Na5-Na8-Na6-O80= 91.57        Na5-Na8-Na6-C82=104.24        
Na5-Na8-Na6-C85=117.27        Na5-Na8-Na6-H87=166.94        Na5-Na8-Na6-C88= 30.56        Na5-Na8-Na6-H89= 18.65        
Cl12-Na8-Na6-Na2=312.49       Cl12-Na8-Na6-Na4=240.61       Cl12-Na8-Na6-Cl14=183.19      Cl12-Na8-Na6-Cl16=271.36      
Cl12-Na8-Na6-O80= 77.83       Cl12-Na8-Na6-C82= 90.49       Cl12-Na8-Na6-C85=103.53       Cl12-Na8-Na6-H87=153.20       
Cl12-Na8-Na6-C88= 16.81       Cl12-Na8-Na6-H89=  4.91       Cl13-Na8-Na6-Na2=294.38       Cl13-Na8-Na6-Na4=222.49       
Cl13-Na8-Na6-Cl12=341.88      Cl13-Na8-Na6-Cl14=165.07      Cl13-Na8-Na6-Cl16=253.25      Cl13-Na8-Na6-O80= 59.71       
Cl13-Na8-Na6-C82= 72.38       Cl13-Na8-Na6-C85= 85.41       Cl13-Na8-Na6-H87=135.08       Cl13-Na8-Na6-C88=358.70       
Cl13-Na8-Na6-H89=346.79       Cl14-Na8-Na6-Na2=129.31       Cl14-Na8-Na6-Na4= 57.42       Cl14-Na8-Na6-Cl12=176.81      
Cl14-Na8-Na6-Cl16= 88.18      Cl14-Na8-Na6-O80=254.64       Cl14-Na8-Na6-C82=267.31       Cl14-Na8-Na6-C85=280.34       
Cl14-Na8-Na6-H87=330.01       Cl14-Na8-Na6-C88=193.63       Cl14-Na8-Na6-H89=181.72       O95-Na8-Na6-Na2= 32.10        
O95-Na8-Na6-Na4=320.21        O95-Na8-Na6-Cl12= 79.60       O95-Na8-Na6-Cl14=262.79       O95-Na8-Na6-Cl16=350.97       
O95-Na8-Na6-O80=157.43        O95-Na8-Na6-C82=170.10        O95-Na8-Na6-C85=183.13        O95-Na8-Na6-H87=232.80        
O95-Na8-Na6-C88= 96.42        O95-Na8-Na6-H89= 84.51        O98-Na8-Na6-Na2=224.16        O98-Na8-Na6-Na4=152.27        
O98-Na8-Na6-Cl12=271.67       O98-Na8-Na6-Cl14= 94.85       O98-Na8-Na6-Cl16=183.03       O98-Na8-Na6-O80=349.49        
O98-Na8-Na6-C82=  2.16        O98-Na8-Na6-C85= 15.19        O98-Na8-Na6-H87= 64.87        O98-Na8-Na6-C88=288.48        
O98-Na8-Na6-H89=276.57        H99-Na8-Na6-Na2=203.46        H99-Na8-Na6-Na4=131.57        H99-Na8-Na6-Cl12=250.96       
H99-Na8-Na6-Cl14= 74.15       H99-Na8-Na6-Cl16=162.33       H99-Na8-Na6-O80=328.79        H99-Na8-Na6-C82=341.46        
H99-Na8-Na6-C85=354.49        H99-Na8-Na6-H87= 44.16        H99-Na8-Na6-C88=267.78        H99-Na8-Na6-H89=255.87        
O101-Na8-Na6-Na2=141.77       O101-Na8-Na6-Na4= 69.88       O101-Na8-Na6-Cl12=189.27      O101-Na8-Na6-Cl14= 12.46      
O101-Na8-Na6-Cl16=100.64      O101-Na8-Na6-O80=267.10       O101-Na8-Na6-C82=279.77       O101-Na8-Na6-C85=292.80       
O101-Na8-Na6-H87=342.47       O101-Na8-Na6-C88=206.09       O101-Na8-Na6-H89=194.18       H102-Na8-Na6-Na2=126.67       
H102-Na8-Na6-Na4= 54.79       H102-Na8-Na6-Cl12=174.18      H102-Na8-Na6-Cl14=357.37      H102-Na8-Na6-Cl16= 85.54      
H102-Na8-Na6-O80=252.01       H102-Na8-Na6-C82=264.67       H102-Na8-Na6-C85=277.71       H102-Na8-Na6-H87=327.38       
H102-Na8-Na6-C88=190.99       H102-Na8-Na6-H89=179.09       Na3-Na9-Na2-Na4=337.55        Na3-Na9-Na2-Na5= 52.33        
Na3-Na9-Na2-Na6=304.48        Na3-Na9-Na2-Cl12=342.03       Na3-Na9-Na2-Cl16=292.16       Na3-Na9-Na2-Cl17= 75.08       
Na3-Na9-Na2-Cl18=126.38       Na5-Na9-Na2-Na4=285.21        Na5-Na9-Na2-Na6=252.14        Na5-Na9-Na2-Cl12=289.70       
Na5-Na9-Na2-Cl16=239.82       Na5-Na9-Na2-Cl17= 22.75       Na5-Na9-Na2-Cl18= 74.05       Cl12-Na9-Na2-Na4=355.51       
Cl12-Na9-Na2-Na5= 70.30       Cl12-Na9-Na2-Na6=322.44       Cl12-Na9-Na2-Cl16=310.12      Cl12-Na9-Na2-Cl17= 93.04      
Cl12-Na9-Na2-Cl18=144.35      Cl15-Na9-Na2-Na4=290.96       Cl15-Na9-Na2-Na5=  5.75       Cl15-Na9-Na2-Na6=257.89       
Cl15-Na9-Na2-Cl12=295.45      Cl15-Na9-Na2-Cl16=245.57      Cl15-Na9-Na2-Cl17= 28.49      Cl15-Na9-Na2-Cl18= 79.79      
Cl18-Na9-Na2-Na4=211.17       Cl18-Na9-Na2-Na5=285.95       Cl18-Na9-Na2-Na6=178.10       Cl18-Na9-Na2-Cl12=215.65      
Cl18-Na9-Na2-Cl16=165.78      Cl18-Na9-Na2-Cl17=308.70      Cl19-Na9-Na2-Na4= 56.46       Cl19-Na9-Na2-Na5=131.24       
Cl19-Na9-Na2-Na6= 23.39       Cl19-Na9-Na2-Cl12= 60.94      Cl19-Na9-Na2-Cl16= 11.07      Cl19-Na9-Na2-Cl17=153.99      
Cl19-Na9-Na2-Cl18=205.29      Na2-Na9-Na3-Na5=313.37        Na2-Na9-Na3-Na7=266.10        Na2-Na9-Na3-Na8=  6.84        
Na2-Na9-Na3-Cl12= 15.87       Na2-Na9-Na3-Cl13=316.34       Na2-Na9-Na3-Cl15=249.08       Na2-Na9-Na3-O35=141.21        
Na2-Na9-Na3-H36=135.63        Na2-Na9-Na3-O98= 49.68        Na2-Na9-Na3-O104=232.91       Na5-Na9-Na3-Na7=312.73        
Na5-Na9-Na3-Na8= 53.46        Na5-Na9-Na3-Cl12= 62.50       Na5-Na9-Na3-Cl13=  2.96       Na5-Na9-Na3-Cl15=295.70       
Na5-Na9-Na3-O35=187.83        Na5-Na9-Na3-H36=182.25        Na5-Na9-Na3-O98= 96.30        Na5-Na9-Na3-O104=279.54       
Cl12-Na9-Na3-Na5=297.50       Cl12-Na9-Na3-Na7=250.23       Cl12-Na9-Na3-Na8=350.97       Cl12-Na9-Na3-Cl13=300.47      
Cl12-Na9-Na3-Cl15=233.21      Cl12-Na9-Na3-O35=125.34       Cl12-Na9-Na3-H36=119.76       Cl12-Na9-Na3-O98= 33.81       
Cl12-Na9-Na3-O104=217.04      Cl15-Na9-Na3-Na5= 64.30       Cl15-Na9-Na3-Na7= 17.02       Cl15-Na9-Na3-Na8=117.76       
Cl15-Na9-Na3-Cl12=126.79      Cl15-Na9-Na3-Cl13= 67.26      Cl15-Na9-Na3-O35=252.13       Cl15-Na9-Na3-H36=246.55       
Cl15-Na9-Na3-O98=160.60       Cl15-Na9-Na3-O104=343.83      Cl18-Na9-Na3-Na5=348.79       Cl18-Na9-Na3-Na7=301.52       
Cl18-Na9-Na3-Na8= 42.25       Cl18-Na9-Na3-Cl12= 51.28      Cl18-Na9-Na3-Cl13=351.75      Cl18-Na9-Na3-Cl15=284.49      
Cl18-Na9-Na3-O35=176.62       Cl18-Na9-Na3-H36=171.04       Cl18-Na9-Na3-O98= 85.09       Cl18-Na9-Na3-O104=268.33      
Cl19-Na9-Na3-Na5=195.03       Cl19-Na9-Na3-Na7=147.75       Cl19-Na9-Na3-Na8=248.49       Cl19-Na9-Na3-Cl12=257.52      
Cl19-Na9-Na3-Cl13=197.99      Cl19-Na9-Na3-Cl15=130.73      Cl19-Na9-Na3-O35= 22.86       Cl19-Na9-Na3-H36= 17.28       
Cl19-Na9-Na3-O98=291.33       Cl19-Na9-Na3-O104=114.56      Na2-Na9-Na5-Na1=115.68        Na2-Na9-Na5-Na3=116.91        
Na2-Na9-Na5-Na7=162.18        Na2-Na9-Na5-Na8= 72.76        Na2-Na9-Na5-Cl12= 55.62       Na2-Na9-Na5-Cl13=114.02       
Na2-Na9-Na5-Cl15=173.17       Na2-Na9-Na5-Cl18=309.44       Na2-Na9-Na5-O107=336.81       Na3-Na9-Na5-Na1=358.77        
Na3-Na9-Na5-Na2=243.09        Na3-Na9-Na5-Na7= 45.27        Na3-Na9-Na5-Na8=315.85        Na3-Na9-Na5-Cl12=298.71       
Na3-Na9-Na5-Cl13=357.10       Na3-Na9-Na5-Cl15= 56.26       Na3-Na9-Na5-Cl18=192.53       Na3-Na9-Na5-O107=219.89       
Cl12-Na9-Na5-Na1= 60.06       Cl12-Na9-Na5-Na2=304.38       Cl12-Na9-Na5-Na3= 61.29       Cl12-Na9-Na5-Na7=106.56       
Cl12-Na9-Na5-Na8= 17.14       Cl12-Na9-Na5-Cl13= 58.39      Cl12-Na9-Na5-Cl15=117.55      Cl12-Na9-Na5-Cl18=253.82      
Cl12-Na9-Na5-O107=281.19      Cl15-Na9-Na5-Na1=302.51       Cl15-Na9-Na5-Na2=186.83       Cl15-Na9-Na5-Na3=303.74       
Cl15-Na9-Na5-Na7=349.01       Cl15-Na9-Na5-Na8=259.59       Cl15-Na9-Na5-Cl12=242.45      Cl15-Na9-Na5-Cl13=300.84      
Cl15-Na9-Na5-Cl18=136.27      Cl15-Na9-Na5-O107=163.64      Cl18-Na9-Na5-Na1=166.24       Cl18-Na9-Na5-Na2= 50.56       
Cl18-Na9-Na5-Na3=167.47       Cl18-Na9-Na5-Na7=212.74       Cl18-Na9-Na5-Na8=123.32       Cl18-Na9-Na5-Cl12=106.18      
Cl18-Na9-Na5-Cl13=164.57      Cl18-Na9-Na5-Cl15=223.73      Cl18-Na9-Na5-O107= 27.36      Cl19-Na9-Na5-Na1= 21.31       
Cl19-Na9-Na5-Na2=265.63       Cl19-Na9-Na5-Na3= 22.54       Cl19-Na9-Na5-Na7= 67.81       Cl19-Na9-Na5-Na8=338.39       
Cl19-Na9-Na5-Cl12=321.25      Cl19-Na9-Na5-Cl13= 19.64      Cl19-Na9-Na5-Cl15= 78.80      Cl19-Na9-Na5-Cl18=215.07      
Cl19-Na9-Na5-O107=242.43      Na7-Cl10-Na1-Na5=311.36       Na7-Cl10-Na1-Na8=352.89       Na7-Cl10-Na1-Cl11=113.07      
Na7-Cl10-Na1-Cl13=  1.39      Na7-Cl10-Na1-O107=273.66      Na1-Cl10-Na7-Na3= 11.55       Na1-Cl10-Na7-Na5= 51.41       
Na1-Cl10-Na7-Cl13=358.62      Na1-Cl10-Na7-Cl15= 81.32      Na1-Cl10-Na7-O104=295.72      
 
 CMA Distance (Angstroems)
 ---------------------------
R(CMA):  5.6854

========================================================================
 FINAL SINGLEPOINT CALCULATION ON OPTIMIZED GEOMETRY
========================================================================

 Ncao       : 316
 Nao        : 306
 Nshell     : 168
 Nel        : 280
 T(el)      :   300.0
 intcut     :    25.0
 scfconv/Eh :  0.100E-05
   qconv/e  :  0.100E-03
 intneglect :  0.100E-07
 broydamp   :      0.250
 iter      E             dE          RMSdq      gap      omega  full diag
   1   -164.3798048 -0.164380E+03  0.245E-04    3.56       0.0  T
   2   -164.3798048 -0.471232E-10  0.136E-04    3.56      70.5  T
   3   -164.3798048 -0.527507E-10  0.771E-05    3.56     124.2  T
speedup  1.00
cpu  time for SCC    0.07 s
wall time for SCC    0.07 s

   *** convergence criteria satisfied after 3 iterations ***

          eigenvalues
 #    :         128        129        130        131        132        133        134        135
 occ. :        2.000      2.000      2.000      2.000      2.000      2.000      2.000      2.000
 eps  :        -8.160     -8.150     -8.128     -8.104     -8.070     -8.040     -8.037     -8.000
 #    :         136        137        138        139        140        141        142        143
 occ. :        2.000      2.000      2.000      2.000      2.000      0.000      0.000      0.000
 eps  :        -7.918     -7.892     -7.866     -7.833     -7.737     -4.176     -2.226     -1.351
 #    :         144        145        146        147        148        149        150        151
 occ. :        0.000      0.000      0.000      0.000      0.000      0.000      0.000      0.000
 eps  :        -0.645      0.322      1.392      1.696      1.807      2.544      2.755      3.244


   #   Z            q   n(s)   n(p)   n(d)      C6AA      α(0)
   1  11 Na     0.716  0.087  0.197  0.000    67.986    26.683
   2  11 Na     0.683  0.079  0.238  0.000    68.396    26.764
   3  11 Na     0.850  0.031  0.120  0.000    66.373    26.365
   4  11 Na     0.816  0.068  0.117  0.000    66.777    26.445
   5  11 Na     0.678  0.057  0.265  0.000    68.453    26.775
   6  11 Na     0.786  0.066  0.148  0.000    67.128    26.514
   7  11 Na     0.707  0.101  0.192  0.000    68.094    26.704
   8  11 Na     0.903 -0.005  0.101  0.000    65.743    26.239
   9  11 Na     0.685  0.096  0.219  0.000    68.369    26.758
  10  17 Cl    -0.810  1.985  5.823  0.002   127.754    17.292
  11  17 Cl    -0.814  1.982  5.791  0.041   127.388    17.262
  12  17 Cl    -0.741  1.968  5.769  0.003   124.962    17.102
  13  17 Cl    -0.750  1.973  5.774  0.004   125.349    17.129
  14  17 Cl    -0.822  1.974  5.844  0.004   128.238    17.325
  15  17 Cl    -0.763  1.975  5.788  0.000   125.847    17.163
  16  17 Cl    -0.804  1.974  5.829  0.001   127.502    17.275
  17  17 Cl    -0.798  1.981  5.772  0.045   126.779    17.221
  18  17 Cl    -0.775  1.981  5.794  0.001   126.342    17.197
  19  17 Cl    -0.813  1.984  5.806  0.023   127.502    17.272
  20   8 O     -0.483  1.698  4.785  0.000    22.461     6.401
  21   1 H      0.355  0.645  0.000  0.000     0.575     1.191
  22   6 C      0.066  1.041  2.893  0.000    19.431     6.268
  23   1 H      0.023  0.977  0.000  0.000     2.689     2.564
  24   1 H      0.022  0.978  0.000  0.000     2.696     2.568
  25   6 C     -0.088  1.064  3.024  0.000    22.129     6.688
  26   1 H      0.053  0.947  0.000  0.000     2.268     2.352
  27   1 H      0.054  0.946  0.000  0.000     2.267     2.354
  28   6 C     -0.054  1.048  3.006  0.000    21.545     6.609
  29   1 H      0.026  0.974  0.000  0.000     2.649     2.545
  30   1 H      0.026  0.974  0.000  0.000     2.650     2.546
  31   6 C     -0.106  1.037  3.069  0.000    22.587     6.777
  32   1 H      0.037  0.963  0.000  0.000     2.490     2.468
  33   1 H      0.026  0.974  0.000  0.000     2.650     2.546
  34   1 H      0.041  0.959  0.000  0.000     2.434     2.440
  35   8 O     -0.489  1.701  4.788  0.000    22.601     6.421
  36   1 H      0.330  0.670  0.000  0.000     0.624     1.235
  37   6 C      0.065  1.043  2.893  0.000    19.502     6.289
  38   1 H      0.016  0.984  0.000  0.000     2.791     2.612
  39   1 H      0.041  0.959  0.000  0.000     2.435     2.440
  40   6 C     -0.097  1.064  3.033  0.000    22.348     6.729
  41   1 H      0.035  0.965  0.000  0.000     2.520     2.483
  42   1 H      0.092  0.908  0.000  0.000     1.863     2.135
  43   6 C     -0.060  1.049  3.011  0.000    21.654     6.625
  44   1 H      0.022  0.978  0.000  0.000     2.706     2.572
  45   1 H      0.039  0.961  0.000  0.000     2.466     2.456
  46   6 C     -0.111  1.038  3.073  0.000    22.681     6.791
  47   1 H      0.048  0.952  0.000  0.000     2.339     2.392
  48   1 H      0.027  0.973  0.000  0.000     2.633     2.538
  49   1 H      0.030  0.970  0.000  0.000     2.589     2.516
  50   8 O     -0.482  1.699  4.782  0.000    22.444     6.398
  51   1 H      0.337  0.663  0.000  0.000     0.613     1.227
  52   6 C      0.081  1.038  2.881  0.000    19.171     6.221
  53   1 H      0.029  0.971  0.000  0.000     2.607     2.525
  54   1 H      0.004  0.996  0.000  0.000     2.989     2.704
  55   6 C     -0.084  1.067  3.017  0.000    22.019     6.666
  56   1 H      0.050  0.950  0.000  0.000     2.304     2.370
  57   1 H      0.037  0.963  0.000  0.000     2.496     2.471
  58   6 C     -0.052  1.047  3.005  0.000    21.505     6.602
  59   1 H      0.034  0.966  0.000  0.000     2.528     2.487
  60   1 H      0.022  0.978  0.000  0.000     2.707     2.573
  61   6 C     -0.103  1.037  3.066  0.000    22.519     6.767
  62   1 H      0.032  0.968  0.000  0.000     2.562     2.503
  63   1 H      0.025  0.975  0.000  0.000     2.656     2.549
  64   1 H      0.039  0.961  0.000  0.000     2.461     2.453
  65   8 O     -0.452  1.699  4.754  0.000    21.894     6.317
  66   1 H      0.349  0.651  0.000  0.000     0.590     1.206
  67   6 C      0.065  1.038  2.897  0.000    19.721     6.364
  68   1 H      0.032  0.968  0.000  0.000     2.562     2.503
  69   1 H      0.029  0.971  0.000  0.000     2.595     2.519
  70   6 C     -0.079  1.057  3.022  0.000    22.011     6.680
  71   1 H      0.026  0.974  0.000  0.000     2.648     2.545
  72   1 H      0.049  0.951  0.000  0.000     2.329     2.386
  73   6 C     -0.071  1.050  3.021  0.000    21.860     6.657
  74   1 H      0.074  0.926  0.000  0.000     2.045     2.236
  75   1 H      0.035  0.965  0.000  0.000     2.515     2.480
  76   6 C     -0.114  1.037  3.076  0.000    22.734     6.800
  77   1 H      0.018  0.982  0.000  0.000     2.757     2.597
  78   1 H      0.048  0.952  0.000  0.000     2.347     2.396
  79   1 H      0.049  0.951  0.000  0.000     2.331     2.388
  80   8 O     -0.488  1.694  4.794  0.000    22.580     6.418
  81   1 H      0.345  0.655  0.000  0.000     0.594     1.207
  82   6 C      0.063  1.041  2.897  0.000    19.452     6.264
  83   1 H      0.026  0.974  0.000  0.000     2.641     2.541
  84   1 H      0.038  0.962  0.000  0.000     2.477     2.461
  85   6 C     -0.092  1.069  3.023  0.000    22.163     6.686
  86   1 H      0.029  0.971  0.000  0.000     2.595     2.519
  87   1 H      0.033  0.967  0.000  0.000     2.530     2.483
  88   6 C     -0.069  1.057  3.012  0.000    21.724     6.620
  89   1 H      0.039  0.961  0.000  0.000     2.440     2.439
  90   1 H      0.033  0.967  0.000  0.000     2.539     2.492
  91   6 C     -0.100  1.035  3.064  0.000    22.469     6.760
  92   1 H      0.018  0.982  0.000  0.000     2.762     2.599
  93   1 H      0.029  0.971  0.000  0.000     2.601     2.522
  94   1 H      0.051  0.949  0.000  0.000     2.305     2.374
  95   8 O     -0.706  1.739  4.967  0.000    27.776     7.118
  96   1 H      0.359  0.641  0.000  0.000     0.561     1.174
  97   1 H      0.361  0.639  0.000  0.000     0.553     1.164
  98   8 O     -0.677  1.731  4.946  0.000    27.021     7.021
  99   1 H      0.355  0.645  0.000  0.000     0.565     1.175
 100   1 H      0.361  0.639  0.000  0.000     0.555     1.166
 101   8 O     -0.645  1.726  4.919  0.000    26.186     6.911
 102   1 H      0.310  0.690  0.000  0.000     0.677     1.285
 103   1 H      0.325  0.675  0.000  0.000     0.638     1.250
 104   8 O     -0.640  1.722  4.918  0.000    26.069     6.896
 105   1 H      0.311  0.689  0.000  0.000     0.683     1.296
 106   1 H      0.349  0.651  0.000  0.000     0.583     1.196
 107   8 O     -0.627  1.712  4.914  0.000    25.743     6.853
 108   1 H      0.358  0.642  0.000  0.000     0.565     1.179
 109   1 H      0.302  0.698  0.000  0.000     0.710     1.322

 Mol. C6AA /au·bohr⁶  :     151220.974747
 Mol. C8AA /au·bohr⁸  :    5601475.764327
 Mol. α(0) /au        :        740.011920

 
 Wiberg/Mayer (AO) data. WBOs > 0.1 written file <wbo>
 largest (>0.05) Wiberg bond orders for each atom
           total WBO             WBO to atom ...
     1  Na  0.523    Cl  11 0.169    Cl  13 0.096    Cl  10 0.088    O  107 0.084
     2  Na  0.594    Cl  16 0.163    Cl  17 0.150    Cl  18 0.143    Cl  12 0.078
     3  Na  0.286    Cl  15 0.096    O   35 0.079    Cl  13 0.055    Cl  12 0.052
     4  Na  0.338    Cl  14 0.115    O   20 0.083    Cl  16 0.072    O   50 0.064    O   95 0.059
     5  Na  0.608    Cl  18 0.127    Cl  15 0.125    Cl  12 0.083    Cl  13 0.079    O  107 0.070
     6  Na  0.399    Cl  14 0.155    Cl  16 0.130    Cl  12 0.095    O   80 0.074
     7  Na  0.556    Cl  10 0.219    Cl  15 0.113    Cl  13 0.104    O  104 0.091
     8  Na  0.176    O   98 0.060    Cl  13 0.060
     9  Na  0.596    Cl  19 0.178    Cl  18 0.154    Cl  12 0.120    Cl  15 0.112
    10  Cl  0.356    Na   7 0.219    Na   1 0.088
    11  Cl  0.357    Na   1 0.169
    12  Cl  0.501    Na   9 0.120    Na   6 0.095    Na   5 0.083    Na   2 0.078    Na   3 0.052
    13  Cl  0.471    Na   7 0.104    Na   1 0.096    Na   5 0.079    Na   8 0.060    Na   3 0.055
    14  Cl  0.344    Na   6 0.155    Na   4 0.115
    15  Cl  0.454    Na   5 0.125    Na   7 0.113    Na   9 0.112    Na   3 0.096
    16  Cl  0.371    Na   2 0.163    Na   6 0.130    Na   4 0.072
    17  Cl  0.393    Na   2 0.150
    18  Cl  0.431    Na   9 0.154    Na   2 0.143    Na   5 0.127
    19  Cl  0.357    Na   9 0.178    H   81 0.056    H   36 0.052
    20  O   1.986    C   22 1.003    H   21 0.819    Na   4 0.083
    21  H   0.873    O   20 0.819
    22  C   3.961    C   25 1.010    O   20 1.003    H   23 0.974    H   24 0.973
    23  H   0.998    C   22 0.974
    24  H   0.999    C   22 0.973
    25  C   3.991    C   22 1.010    C   28 1.009    H   27 0.977    H   26 0.968
    26  H   0.996    C   25 0.968
    27  H   0.996    C   25 0.977
    28  C   3.998    C   31 1.020    C   25 1.009    H   30 0.978    H   29 0.977
    29  H   0.999    C   28 0.977
    30  H   0.998    C   28 0.978
    31  C   3.997    C   28 1.020    H   33 0.988    H   32 0.987    H   34 0.985
    32  H   0.998    C   31 0.987
    33  H   0.999    C   31 0.988
    34  H   0.998    C   31 0.985
    35  O   1.985    C   37 0.996    H   36 0.833    Na   3 0.079
    36  H   0.891    O   35 0.833    Cl  19 0.052
    37  C   3.946    C   40 1.010    O   35 0.996    H   38 0.973    H   39 0.970
    38  H   0.998    C   37 0.973
    39  H   0.998    C   37 0.970
    40  C   3.981    C   37 1.010    C   43 1.008    H   41 0.977    H   42 0.961
    41  H   0.997    C   40 0.977
    42  H   0.992    C   40 0.961
    43  C   3.995    C   46 1.019    C   40 1.008    H   44 0.978    H   45 0.976
    44  H   0.998    C   43 0.978
    45  H   0.996    C   43 0.976
    46  C   3.995    C   43 1.019    H   49 0.988    H   48 0.988    H   47 0.985
    47  H   0.996    C   46 0.985
    48  H   0.999    C   46 0.988
    49  H   0.999    C   46 0.988
    50  O   1.977    C   52 1.006    H   51 0.833    Na   4 0.064
    51  H   0.885    O   50 0.833
    52  C   3.959    C   55 1.013    O   50 1.006    H   53 0.977    H   54 0.973
    53  H   0.998    C   52 0.977
    54  H   0.999    C   52 0.973
    55  C   3.994    C   52 1.013    C   58 1.009    H   57 0.979    H   56 0.974
    56  H   1.000    C   55 0.974
    57  H   0.998    C   55 0.979
    58  C   3.997    C   61 1.020    C   55 1.009    H   59 0.978    H   60 0.978
    59  H   0.998    C   58 0.978
    60  H   0.999    C   58 0.978
    61  C   3.997    C   58 1.020    H   63 0.988    H   62 0.987    H   64 0.986
    62  H   0.999    C   61 0.987
    63  H   0.999    C   61 0.988
    64  H   0.999    C   61 0.986
    65  O   2.013    C   67 0.999    H   66 0.846
    66  H   0.877    O   65 0.846
    67  C   3.961    C   70 0.999    O   65 0.999    H   68 0.972    H   69 0.967
    68  H   0.997    C   67 0.972
    69  H   0.997    C   67 0.967
    70  C   3.996    C   73 1.008    C   67 0.999    H   71 0.975    H   72 0.970
    71  H   0.998    C   70 0.975
    72  H   0.998    C   70 0.970
    73  C   3.993    C   76 1.021    C   70 1.008    H   75 0.973    H   74 0.958
    74  H   0.994    C   73 0.958
    75  H   0.999    C   73 0.973
    76  C   3.995    C   73 1.021    H   77 0.988    H   78 0.984    H   79 0.982
    77  H   0.999    C   76 0.988
    78  H   0.997    C   76 0.984
    79  H   0.997    C   76 0.982
    80  O   1.994    C   82 1.002    H   81 0.818    Na   6 0.074
    81  H   0.880    O   80 0.818    Cl  19 0.056
    82  C   3.958    C   85 1.008    O   80 1.002    H   83 0.976    H   84 0.975
    83  H   0.998    C   82 0.976
    84  H   0.998    C   82 0.975
    85  C   3.997    C   88 1.016    C   82 1.008    H   86 0.977    H   87 0.976
    86  H   0.998    C   85 0.977
    87  H   1.001    C   85 0.976
    88  C   3.997    C   91 1.022    C   85 1.016    H   90 0.982    H   89 0.978
    89  H   0.999    C   88 0.978
    90  H   0.999    C   88 0.982
    91  C   3.996    C   88 1.022    H   93 0.987    H   92 0.987    H   94 0.984
    92  H   1.000    C   91 0.987
    93  H   0.999    C   91 0.987
    94  H   0.997    C   91 0.984
    95  O   1.846    H   97 0.834    H   96 0.830    Na   4 0.059
    96  H   0.870    O   95 0.830
    97  H   0.869    O   95 0.834
    98  O   1.851    H   99 0.870    H  100 0.852    Na   8 0.060
    99  H   0.873    O   98 0.870
   100  H   0.869    O   98 0.852
   101  O   1.851    H  102 0.892    H  103 0.862
   102  H   0.903    O  101 0.892
   103  H   0.893    O  101 0.862
   104  O   1.882    H  105 0.902    H  106 0.827    Na   7 0.091
   105  H   0.902    O  104 0.902
   106  H   0.878    O  104 0.827
   107  O   1.904    H  109 0.909    H  108 0.821    Na   1 0.084    Na   5 0.070
   108  H   0.871    O  107 0.821
   109  H   0.909    O  107 0.909
 MOs/occ written to file <molden.input>
 
molecular dipole:
                 x           y           z       tot (Debye)
 q only:       -7.383      -6.434       0.762
   full:       -5.796      -3.925      -0.664      17.873
molecular quadrupole (traceless):
                xx          xy          yy          xz          yz          zz
 q only:      -34.310     -34.197      23.131      14.285     -28.241      11.180
  q+dip:      -39.783     -25.521      30.109      -6.850     -23.083       9.674
   full:      -38.671     -25.723      29.548      -7.090     -20.533       9.123

SCC energy    :    -164.3798048
rep           :       1.2629301
ES            :       1.0524849
AES           :      -0.1169233
AXC           :       0.0039557
disp          :      -0.1375316
XB            :       0.0000000
fix           :       0.0000000
total E       :    -163.1100102
atomizationE  :      23.0745464    14479.50
(atE without considering molecular charge,
 total energy contains solvation terms)
H-L gap (eV)  :          3.5609
optimized geometry written to: xtbopt.xyz

           ------------------------------------------------- 
          |                Numerical Hessian                |
           ------------------------------------------------- 
step length          :   0.00500
SCC accuracy         :   0.25000
Hessian scale factor :   1.00000
frozen atoms in %    :   0.00000    0
RMS gradient         :   0.00007
estimated CPU  time      4.43 min
estimated wall time      4.44 min

writing file <hessian>.
 
 projected vibrational frequencies (cm-1)
eigval :       -0.00    -0.00    -0.00     0.00     0.00     0.00
eigval :       11.32    14.67    17.03    17.95    20.08    21.32
eigval :       27.37    28.39    30.83    32.79    34.71    38.05
eigval :       38.70    40.42    42.94    44.33    47.44    48.69
eigval :       49.42    52.59    54.27    55.14    60.53    61.73
eigval :       62.83    64.18    66.50    68.24    68.81    69.68
eigval :       72.15    72.30    74.68    75.87    78.29    78.65
eigval :       80.86    83.55    85.28    87.32    88.23    91.04
eigval :       93.56    94.12    95.95    98.90   101.01   103.34
eigval :      103.99   107.30   108.66   110.53   112.72   114.43
eigval :      116.64   117.28   118.51   120.59   124.15   127.05
eigval :      128.90   130.16   130.75   132.28   133.37   135.18
eigval :      136.95   138.94   140.62   143.53   146.76   147.63
eigval :      149.71   154.79   156.35   159.22   159.74   161.28
eigval :      164.11   166.03   168.56   171.24   173.43   175.71
eigval :      180.03   181.75   184.53   185.21   189.41   192.32
eigval :      194.59   196.89   198.52   201.59   202.39   209.79
eigval :      213.98   215.39   222.45   226.11   228.83   233.04
eigval :      234.59   238.01   240.97   242.24   243.81   245.46
eigval :      252.31   254.43   263.53   268.36   274.02   275.85
eigval :      281.93   290.33   296.25   315.36   342.62   381.67
eigval :      393.39   401.73   403.44   403.92   405.26   407.76
eigval :      420.80   434.23   448.95   453.21   453.68   459.45
eigval :      489.00   497.46   539.53   558.68   564.07   594.75
eigval :      626.21   650.00   660.57   675.68   688.43   692.27
eigval :      710.90   770.54   775.67   776.04   784.10   789.20
eigval :      792.49   839.42   842.03   844.55   851.57   855.36
eigval :      891.15   897.09   944.02   944.65   945.33   954.04
eigval :      957.65   958.12   980.16   989.14   995.18   997.88
eigval :     1044.28  1049.24  1053.02  1053.70  1056.11  1096.10
eigval :     1097.70  1100.91  1108.38  1112.67  1117.03  1118.23
eigval :     1123.37  1132.05  1134.84  1135.57  1137.18  1138.52
eigval :     1139.70  1141.13  1162.16  1165.33  1168.62  1183.03
eigval :     1208.03  1224.57  1225.56  1227.61  1228.12  1240.89
eigval :     1250.92  1254.64  1259.16  1265.48  1270.04  1272.66
eigval :     1275.10  1275.45  1277.90  1279.44  1285.79  1300.73
eigval :     1301.09  1308.17  1313.44  1335.10  1340.51  1341.86
eigval :     1348.00  1350.45  1357.75  1358.91  1359.85  1360.30
eigval :     1366.86  1387.58  1391.95  1393.17  1411.93  1413.75
eigval :     1413.87  1414.19  1415.48  1468.23  1469.75  1471.80
eigval :     1473.67  1476.04  1476.48  1479.30  1481.02  1490.09
eigval :     1495.01  1495.32  1497.01  1497.97  1499.71  1500.86
eigval :     1502.34  1502.72  1503.50  1504.34  1504.50  1506.12
eigval :     1507.16  1509.78  1511.38  1511.84  1522.01  1530.33
eigval :     1532.56  1561.73  1568.95  2850.57  2870.00  2874.43
eigval :     2902.79  2909.54  2916.94  2921.70  2925.01  2929.66
eigval :     2950.56  2953.17  2953.73  2955.00  2960.11  2960.81
eigval :     2962.27  2967.81  2970.41  2971.24  2971.43  2972.17
eigval :     2976.97  2978.96  2980.25  2982.03  2984.16  2987.02
eigval :     2996.23  3003.59  3007.34  3019.10  3021.49  3021.79
eigval :     3024.60  3025.09  3027.40  3030.15  3030.77  3031.23
eigval :     3033.84  3037.36  3042.51  3047.38  3056.56  3057.00
eigval :     3083.51  3154.54  3216.18  3234.24  3234.65  3258.00
eigval :     3274.35  3324.10  3402.14  3414.27  3462.69  3559.94
eigval :     3580.11  3591.21  3603.32
 reduced masses (amu)
   1: 18.12   2: 20.74   3: 22.17   4: 18.58   5: 19.69   6: 24.46   7: 11.93   8: 13.61
   9: 12.61  10: 11.85  11: 12.67  12: 25.36  13: 17.64  14: 18.69  15: 16.79  16: 19.27
  17: 10.88  18: 19.86  19: 14.32  20: 15.54  21: 14.21  22: 15.74  23: 17.10  24: 16.74
  25: 18.51  26: 21.91  27: 13.03  28: 22.65  29: 19.70  30: 21.66  31: 17.35  32: 18.85
  33: 17.13  34: 19.63  35: 12.04  36: 17.86  37: 18.45  38: 23.20  39: 16.14  40: 20.04
  41: 20.70  42: 18.17  43: 22.88  44: 26.06  45: 20.76  46: 23.20  47: 27.01  48: 24.71
  49: 20.91  50: 19.98  51: 23.78  52: 24.01  53: 23.01  54: 25.63  55: 25.11  56: 25.56
  57: 21.51  58: 19.46  59: 20.46  60: 21.96  61: 21.65  62: 23.56  63: 21.85  64: 19.22
  65: 20.38  66: 19.96  67: 21.42  68: 19.85  69: 18.94  70: 20.47  71: 20.92  72: 23.41
  73: 24.41  74: 14.44  75: 21.01  76: 23.70  77: 23.27  78: 23.11  79: 25.37  80: 21.64
  81: 22.11  82: 19.38  83: 18.01  84: 20.59  85: 21.46  86: 17.15  87: 18.28  88: 20.72
  89: 20.48  90: 20.31  91: 23.34  92: 19.06  93: 24.53  94: 24.89  95: 21.95  96: 22.69
  97: 20.06  98: 24.17  99: 21.17 100: 24.04 101: 23.87 102: 22.88 103: 22.25 104: 21.13
 105: 18.49 106: 15.37 107: 22.76 108: 13.39 109:  7.86 110: 16.17 111: 10.59 112:  8.90
 113:  4.66 114: 11.74 115: 13.46 116: 16.10 117:  6.71 118: 14.72 119: 18.47 120: 11.84
 121:  9.03 122:  5.64 123: 18.15 124:  8.00 125:  2.06 126:  2.33 127:  5.35 128:  9.69
 129:  7.55 130:  6.68 131:  9.16 132:  6.97 133:  2.85 134:  2.56 135:  3.50 136: 11.56
 137: 10.93 138: 11.47 139:  8.08 140:  8.95 141:  1.52 142:  2.31 143:  2.82 144:  1.65
 145:  1.84 146:  1.82 147:  1.93 148:  1.85 149:  1.54 150:  1.59 151:  1.69 152:  1.82
 153:  2.85 154:  1.98 155:  3.18 156:  1.71 157:  1.73 158:  2.38 159:  2.36 160:  2.38
 161:  6.58 162:  7.02 163:  5.15 164:  5.82 165:  5.51 166:  5.60 167:  5.56 168:  2.38
 169:  2.50 170:  2.40 171:  6.76 172:  6.67 173:  4.98 174:  5.16 175: 10.43 176: 10.36
 177:  6.97 178: 10.26 179:  6.71 180:  7.90 181:  7.74 182:  7.80 183:  5.93 184: 10.97
 185:  6.47 186: 11.00 187:  9.91 188:  7.07 189:  7.99 190:  7.93 191:  8.28 192:  9.35
 193:  9.44 194:  8.49 195:  5.32 196:  5.50 197:  5.39 198:  3.22 199:  3.27 200:  4.30
 201:  4.35 202:  4.03 203:  4.25 204:  3.46 205:  2.71 206:  2.90 207:  2.76 208:  2.68
 209:  1.64 210:  1.70 211:  2.14 212:  1.79 213:  2.51 214:  2.42 215:  2.33 216:  3.41
 217:  3.36 218:  3.18 219:  2.84 220:  3.62 221:  4.28 222:  3.97 223:  5.14 224:  5.11
 225:  4.85 226:  5.19 227:  4.54 228:  4.91 229:  3.08 230:  4.75 231:  4.73 232:  4.75
 233:  3.20 234:  3.23 235:  3.18 236:  3.17 237:  3.20 238:  1.92 239:  1.97 240:  1.86
 241:  1.87 242:  1.93 243:  1.88 244:  1.91 245:  1.84 246:  1.94 247:  1.87 248:  1.84
 249:  1.80 250:  1.59 251:  1.83 252:  1.59 253:  1.73 254:  1.58 255:  1.57 256:  1.82
 257:  1.83 258:  1.57 259:  1.63 260:  1.61 261:  1.56 262:  1.56 263:  1.95 264:  1.98
 265:  1.98 266:  1.95 267:  1.95 268:  1.81 269:  1.97 270:  1.87 271:  1.43 272:  1.81
 273:  1.82 274:  1.58 275:  1.54 276:  1.79 277:  1.66 278:  1.61 279:  1.95 280:  1.87
 281:  1.89 282:  1.85 283:  1.84 284:  1.82 285:  1.72 286:  1.49 287:  1.78 288:  1.81
 289:  1.62 290:  1.54 291:  1.58 292:  1.51 293:  1.96 294:  1.74 295:  1.51 296:  1.65
 297:  1.76 298:  1.74 299:  1.91 300:  1.76 301:  1.87 302:  1.91 303:  1.89 304:  1.39
 305:  1.75 306:  1.81 307:  1.67 308:  1.41 309:  1.58 310:  1.89 311:  1.65 312:  1.53
 313:  1.91 314:  1.88 315:  1.94 316:  1.91 317:  1.90 318:  1.90 319:  2.02 320:  1.65
 321:  1.87 322:  1.92 323:  1.92 324:  1.78 325:  1.83 326:  1.78 327:  1.83
 IR intensities (amu)
   1:  0.60   2:  0.60   3:  0.86   4:  0.62   5:  0.53   6:  0.85   7:  0.25   8:  0.42
   9:  0.45  10:  0.36  11:  0.33  12:  0.19  13:  0.25  14:  0.37  15:  0.33  16:  0.23
  17:  0.23  18:  0.17  19:  0.14  20:  0.22  21:  0.12  22:  0.19  23:  0.37  24:  0.15
  25:  0.21  26:  0.21  27:  0.34  28:  0.29  29:  0.20  30:  0.29  31:  0.18  32:  0.11
  33:  0.35  34:  0.28  35:  0.17  36:  0.15  37:  0.38  38:  0.24  39:  0.18  40:  0.32
  41:  0.51  42:  0.16  43:  0.20  44:  0.23  45:  0.25  46:  0.43  47:  0.18  48:  0.10
  49:  0.25  50:  0.47  51:  0.32  52:  0.47  53:  0.24  54:  0.53  55:  0.52  56:  0.16
  57:  0.41  58:  0.10  59:  0.30  60:  0.55  61:  0.39  62:  0.25  63:  0.52  64:  0.49
  65:  0.34  66:  0.42  67:  0.86  68:  0.34  69:  0.37  70:  0.69  71:  0.51  72:  0.46
  73:  0.49  74:  0.78  75:  0.60  76:  0.84  77:  0.99  78:  0.66  79:  0.70  80:  0.54
  81:  0.21  82:  0.28  83:  0.51  84:  0.61  85:  0.90  86:  0.39  87:  0.47  88:  0.71
  89:  0.62  90:  0.64  91:  1.26  92:  0.94  93:  1.54  94:  1.13  95:  0.88  96:  0.49
  97:  1.06  98:  1.20  99:  0.54 100:  0.73 101:  0.98 102:  2.08 103:  0.98 104:  0.80
 105:  0.88 106:  0.53 107:  0.75 108:  0.89 109:  0.19 110:  0.79 111:  0.88 112:  0.40
 113:  0.41 114:  0.41 115:  0.75 116:  0.27 117:  0.35 118:  0.18 119:  0.58 120:  0.61
 121:  0.30 122:  0.55 123:  0.47 124:  0.79 125:  0.53 126:  0.32 127:  0.20 128:  0.12
 129:  0.41 130:  0.34 131:  0.17 132:  0.13 133:  0.84 134:  0.71 135:  0.49 136:  0.26
 137:  0.55 138:  0.55 139:  0.29 140:  0.31 141:  0.37 142:  0.65 143:  0.46 144:  0.49
 145:  0.64 146:  0.69 147:  0.75 148:  0.77 149:  0.42 150:  0.56 151:  0.31 152:  0.72
 153:  0.09 154:  0.14 155:  0.04 156:  0.05 157:  0.08 158:  0.12 159:  0.11 160:  0.15
 161:  0.17 162:  0.19 163:  0.32 164:  0.30 165:  0.16 166:  0.11 167:  0.20 168:  0.08
 169:  0.10 170:  0.08 171:  0.49 172:  0.43 173:  0.04 174:  0.21 175:  0.38 176:  0.30
 177:  0.69 178:  0.36 179:  0.65 180:  0.44 181:  0.18 182:  0.39 183:  0.46 184:  0.86
 185:  0.24 186:  0.75 187:  0.88 188:  0.23 189:  0.30 190:  0.77 191:  0.47 192:  1.00
 193:  1.01 194:  0.60 195:  0.31 196:  0.31 197:  0.27 198:  0.11 199:  0.13 200:  0.07
 201:  0.08 202:  0.24 203:  0.07 204:  0.12 205:  0.09 206:  0.16 207:  0.06 208:  0.21
 209:  0.18 210:  0.09 211:  0.07 212:  0.06 213:  0.05 214:  0.06 215:  0.07 216:  0.40
 217:  0.41 218:  0.45 219:  0.34 220:  0.30 221:  0.27 222:  0.26 223:  0.15 224:  0.09
 225:  0.29 226:  0.17 227:  0.41 228:  0.39 229:  0.32 230:  0.29 231:  0.19 232:  0.31
 233:  0.02 234:  0.06 235:  0.04 236:  0.03 237:  0.06 238:  0.04 239:  0.07 240:  0.04
 241:  0.07 242:  0.09 243:  0.00 244:  0.07 245:  0.07 246:  0.04 247:  0.03 248:  0.03
 249:  0.02 250:  0.04 251:  0.08 252:  0.03 253:  0.08 254:  0.04 255:  0.03 256:  0.05
 257:  0.12 258:  0.02 259:  0.05 260:  0.02 261:  0.07 262:  0.03 263:  0.59 264:  0.79
 265:  0.34 266:  0.50 267:  0.32 268:  0.38 269:  0.34 270:  0.35 271:  0.26 272:  0.28
 273:  0.24 274:  0.27 275:  0.22 276:  0.30 277:  0.28 278:  0.27 279:  0.22 280:  0.14
 281:  0.19 282:  0.25 283:  0.21 284:  0.25 285:  0.29 286:  0.14 287:  0.34 288:  0.38
 289:  0.26 290:  0.04 291:  0.25 292:  0.27 293:  0.41 294:  0.15 295:  0.24 296:  0.07
 297:  0.36 298:  0.36 299:  0.30 300:  0.14 301:  0.18 302:  0.40 303:  0.26 304:  0.19
 305:  0.19 306:  0.25 307:  0.27 308:  0.19 309:  0.20 310:  0.18 311:  0.17 312:  0.15
 313:  0.89 314:  0.94 315:  0.34 316:  0.95 317:  1.04 318:  0.72 319:  1.27 320:  0.70
 321:  0.59 322:  0.79 323:  0.47 324:  0.29 325:  0.27 326:  0.38 327:  0.29
 Raman intensities (amu)
   1:  0.00   2:  0.00   3:  0.00   4:  0.00   5:  0.00   6:  0.00   7:  0.00   8:  0.00
   9:  0.00  10:  0.00  11:  0.00  12:  0.00  13:  0.00  14:  0.00  15:  0.00  16:  0.00
  17:  0.00  18:  0.00  19:  0.00  20:  0.00  21:  0.00  22:  0.00  23:  0.00  24:  0.00
  25:  0.00  26:  0.00  27:  0.00  28:  0.00  29:  0.00  30:  0.00  31:  0.00  32:  0.00
  33:  0.00  34:  0.00  35:  0.00  36:  0.00  37:  0.00  38:  0.00  39:  0.00  40:  0.00
  41:  0.00  42:  0.00  43:  0.00  44:  0.00  45:  0.00  46:  0.00  47:  0.00  48:  0.00
  49:  0.00  50:  0.00  51:  0.00  52:  0.00  53:  0.00  54:  0.00  55:  0.00  56:  0.00
  57:  0.00  58:  0.00  59:  0.00  60:  0.00  61:  0.00  62:  0.00  63:  0.00  64:  0.00
  65:  0.00  66:  0.00  67:  0.00  68:  0.00  69:  0.00  70:  0.00  71:  0.00  72:  0.00
  73:  0.00  74:  0.00  75:  0.00  76:  0.00  77:  0.00  78:  0.00  79:  0.00  80:  0.00
  81:  0.00  82:  0.00  83:  0.00  84:  0.00  85:  0.00  86:  0.00  87:  0.00  88:  0.00
  89:  0.00  90:  0.00  91:  0.00  92:  0.00  93:  0.00  94:  0.00  95:  0.00  96:  0.00
  97:  0.00  98:  0.00  99:  0.00 100:  0.00 101:  0.00 102:  0.00 103:  0.00 104:  0.00
 105:  0.00 106:  0.00 107:  0.00 108:  0.00 109:  0.00 110:  0.00 111:  0.00 112:  0.00
 113:  0.00 114:  0.00 115:  0.00 116:  0.00 117:  0.00 118:  0.00 119:  0.00 120:  0.00
 121:  0.00 122:  0.00 123:  0.00 124:  0.00 125:  0.00 126:  0.00 127:  0.00 128:  0.00
 129:  0.00 130:  0.00 131:  0.00 132:  0.00 133:  0.00 134:  0.00 135:  0.00 136:  0.00
 137:  0.00 138:  0.00 139:  0.00 140:  0.00 141:  0.00 142:  0.00 143:  0.00 144:  0.00
 145:  0.00 146:  0.00 147:  0.00 148:  0.00 149:  0.00 150:  0.00 151:  0.00 152:  0.00
 153:  0.00 154:  0.00 155:  0.00 156:  0.00 157:  0.00 158:  0.00 159:  0.00 160:  0.00
 161:  0.00 162:  0.00 163:  0.00 164:  0.00 165:  0.00 166:  0.00 167:  0.00 168:  0.00
 169:  0.00 170:  0.00 171:  0.00 172:  0.00 173:  0.00 174:  0.00 175:  0.00 176:  0.00
 177:  0.00 178:  0.00 179:  0.00 180:  0.00 181:  0.00 182:  0.00 183:  0.00 184:  0.00
 185:  0.00 186:  0.00 187:  0.00 188:  0.00 189:  0.00 190:  0.00 191:  0.00 192:  0.00
 193:  0.00 194:  0.00 195:  0.00 196:  0.00 197:  0.00 198:  0.00 199:  0.00 200:  0.00
 201:  0.00 202:  0.00 203:  0.00 204:  0.00 205:  0.00 206:  0.00 207:  0.00 208:  0.00
 209:  0.00 210:  0.00 211:  0.00 212:  0.00 213:  0.00 214:  0.00 215:  0.00 216:  0.00
 217:  0.00 218:  0.00 219:  0.00 220:  0.00 221:  0.00 222:  0.00 223:  0.00 224:  0.00
 225:  0.00 226:  0.00 227:  0.00 228:  0.00 229:  0.00 230:  0.00 231:  0.00 232:  0.00
 233:  0.00 234:  0.00 235:  0.00 236:  0.00 237:  0.00 238:  0.00 239:  0.00 240:  0.00
 241:  0.00 242:  0.00 243:  0.00 244:  0.00 245:  0.00 246:  0.00 247:  0.00 248:  0.00
 249:  0.00 250:  0.00 251:  0.00 252:  0.00 253:  0.00 254:  0.00 255:  0.00 256:  0.00
 257:  0.00 258:  0.00 259:  0.00 260:  0.00 261:  0.00 262:  0.00 263:  0.00 264:  0.00
 265:  0.00 266:  0.00 267:  0.00 268:  0.00 269:  0.00 270:  0.00 271:  0.00 272:  0.00
 273:  0.00 274:  0.00 275:  0.00 276:  0.00 277:  0.00 278:  0.00 279:  0.00 280:  0.00
 281:  0.00 282:  0.00 283:  0.00 284:  0.00 285:  0.00 286:  0.00 287:  0.00 288:  0.00
 289:  0.00 290:  0.00 291:  0.00 292:  0.00 293:  0.00 294:  0.00 295:  0.00 296:  0.00
 297:  0.00 298:  0.00 299:  0.00 300:  0.00 301:  0.00 302:  0.00 303:  0.00 304:  0.00
 305:  0.00 306:  0.00 307:  0.00 308:  0.00 309:  0.00 310:  0.00 311:  0.00 312:  0.00
 313:  0.00 314:  0.00 315:  0.00 316:  0.00 317:  0.00 318:  0.00 319:  0.00 320:  0.00
 321:  0.00 322:  0.00 323:  0.00 324:  0.00 325:  0.00 326:  0.00 327:  0.00
 output can be read by thermo (or use thermo option).
 writing <g98.out> molden fake output.
 recommended (thermochemical) frequency scaling factor: 1.0
                    ==================
                    thermo calculation
                    ==================
Nvib :  321 Nimag : 0  symmetry :   C1  rot number :  1  scale factor : 1.00 sthr :  50.
omega= 11.32     Gvib=    -2.315     Grot=    -1.497     Gused=    -1.499
omega= 14.67     Gvib=    -2.161     Grot=    -1.420     Gused=    -1.425
omega= 17.03     Gvib=    -2.073     Grot=    -1.376     Gused=    -1.385
omega= 17.95     Gvib=    -2.042     Grot=    -1.360     Gused=    -1.371
omega= 20.08     Gvib=    -1.976     Grot=    -1.327     Gused=    -1.343
omega= 21.32     Gvib=    -1.940     Grot=    -1.309     Gused=    -1.329
omega= 27.37     Gvib=    -1.792     Grot=    -1.235     Gused=    -1.281
omega= 28.39     Gvib=    -1.771     Grot=    -1.224     Gused=    -1.276
omega= 30.83     Gvib=    -1.722     Grot=    -1.200     Gused=    -1.266
omega= 32.79     Gvib=    -1.686     Grot=    -1.182     Gused=    -1.260
omega= 34.71     Gvib=    -1.652     Grot=    -1.165     Gused=    -1.257
omega= 38.05     Gvib=    -1.598     Grot=    -1.137     Gused=    -1.253
omega= 38.70     Gvib=    -1.588     Grot=    -1.132     Gused=    -1.253
omega= 40.42     Gvib=    -1.562     Grot=    -1.120     Gused=    -1.252
omega= 42.94     Gvib=    -1.526     Grot=    -1.102     Gused=    -1.251
omega= 44.33     Gvib=    -1.507     Grot=    -1.092     Gused=    -1.251
omega= 47.44     Gvib=    -1.467     Grot=    -1.072     Gused=    -1.249
omega= 48.69     Gvib=    -1.452     Grot=    -1.064     Gused=    -1.248
omega= 49.42     Gvib=    -1.443     Grot=    -1.060     Gused=    -1.247
omega= 52.59     Gvib=    -1.407     Grot=    -1.042     Gused=    -1.242
omega= 54.27     Gvib=    -1.388     Grot=    -1.032     Gused=    -1.239
omega= 55.14     Gvib=    -1.379     Grot=    -1.028     Gused=    -1.237
omega= 60.53     Gvib=    -1.324     Grot=    -1.000     Gused=    -1.221
omega= 61.73     Gvib=    -1.312     Grot=    -0.994     Gused=    -1.217
omega= 62.83     Gvib=    -1.302     Grot=    -0.989     Gused=    -1.212
omega= 64.18     Gvib=    -1.289     Grot=    -0.983     Gused=    -1.207
omega= 66.50     Gvib=    -1.268     Grot=    -0.972     Gused=    -1.197
omega= 68.24     Gvib=    -1.253     Grot=    -0.964     Gused=    -1.189
omega= 68.81     Gvib=    -1.248     Grot=    -0.962     Gused=    -1.186
omega= 69.68     Gvib=    -1.241     Grot=    -0.958     Gused=    -1.182
omega= 72.15     Gvib=    -1.221     Grot=    -0.948     Gused=    -1.169
omega= 72.30     Gvib=    -1.219     Grot=    -0.947     Gused=    -1.169
omega= 74.68     Gvib=    -1.200     Grot=    -0.938     Gused=    -1.156
omega= 75.87     Gvib=    -1.191     Grot=    -0.933     Gused=    -1.150
omega= 78.29     Gvib=    -1.173     Grot=    -0.924     Gused=    -1.137
omega= 78.65     Gvib=    -1.170     Grot=    -0.922     Gused=    -1.135
omega= 80.86     Gvib=    -1.154     Grot=    -0.914     Gused=    -1.123
omega= 83.55     Gvib=    -1.135     Grot=    -0.904     Gused=    -1.109
omega= 85.28     Gvib=    -1.123     Grot=    -0.898     Gused=    -1.099
omega= 87.32     Gvib=    -1.109     Grot=    -0.891     Gused=    -1.088
omega= 88.23     Gvib=    -1.103     Grot=    -0.888     Gused=    -1.083
omega= 91.04     Gvib=    -1.085     Grot=    -0.879     Gused=    -1.067
omega= 93.56     Gvib=    -1.069     Grot=    -0.871     Gused=    -1.054
omega= 94.12     Gvib=    -1.065     Grot=    -0.869     Gused=    -1.051
omega= 95.95     Gvib=    -1.054     Grot=    -0.863     Gused=    -1.041
omega= 98.90     Gvib=    -1.036     Grot=    -0.855     Gused=    -1.025
omega=101.01     Gvib=    -1.024     Grot=    -0.848     Gused=    -1.014
omega=103.34     Gvib=    -1.011     Grot=    -0.841     Gused=    -1.002
omega=103.99     Gvib=    -1.007     Grot=    -0.840     Gused=    -0.999
omega=107.30     Gvib=    -0.989     Grot=    -0.830     Gused=    -0.982
omega=108.66     Gvib=    -0.982     Grot=    -0.827     Gused=    -0.975
omega=110.53     Gvib=    -0.972     Grot=    -0.822     Gused=    -0.966
omega=112.72     Gvib=    -0.961     Grot=    -0.816     Gused=    -0.955
omega=114.43     Gvib=    -0.952     Grot=    -0.811     Gused=    -0.947
omega=116.64     Gvib=    -0.941     Grot=    -0.806     Gused=    -0.936
omega=117.28     Gvib=    -0.938     Grot=    -0.804     Gused=    -0.933
omega=118.51     Gvib=    -0.932     Grot=    -0.801     Gused=    -0.928
omega=120.59     Gvib=    -0.922     Grot=    -0.796     Gused=    -0.918
omega=124.15     Gvib=    -0.905     Grot=    -0.787     Gused=    -0.902
omega=127.05     Gvib=    -0.892     Grot=    -0.780     Gused=    -0.889
omega=128.90     Gvib=    -0.883     Grot=    -0.776     Gused=    -0.881
omega=130.16     Gvib=    -0.878     Grot=    -0.773     Gused=    -0.875
omega=130.75     Gvib=    -0.875     Grot=    -0.772     Gused=    -0.873
omega=132.28     Gvib=    -0.868     Grot=    -0.768     Gused=    -0.866
omega=133.37     Gvib=    -0.864     Grot=    -0.766     Gused=    -0.862
omega=135.18     Gvib=    -0.856     Grot=    -0.762     Gused=    -0.854
omega=136.95     Gvib=    -0.849     Grot=    -0.758     Gused=    -0.847
omega=138.94     Gvib=    -0.840     Grot=    -0.754     Gused=    -0.839
omega=140.62     Gvib=    -0.833     Grot=    -0.750     Gused=    -0.832
omega=143.53     Gvib=    -0.822     Grot=    -0.744     Gused=    -0.821
omega=146.76     Gvib=    -0.809     Grot=    -0.738     Gused=    -0.808
omega=147.63     Gvib=    -0.806     Grot=    -0.736     Gused=    -0.805
omega=149.71     Gvib=    -0.798     Grot=    -0.732     Gused=    -0.797
omega=154.79     Gvib=    -0.779     Grot=    -0.722     Gused=    -0.778
omega=156.35     Gvib=    -0.773     Grot=    -0.719     Gused=    -0.773
omega=159.22     Gvib=    -0.763     Grot=    -0.713     Gused=    -0.763
omega=159.74     Gvib=    -0.761     Grot=    -0.712     Gused=    -0.761
omega=161.28     Gvib=    -0.756     Grot=    -0.710     Gused=    -0.755
omega=164.11     Gvib=    -0.746     Grot=    -0.704     Gused=    -0.746
omega=166.03     Gvib=    -0.739     Grot=    -0.701     Gused=    -0.739
omega=168.56     Gvib=    -0.731     Grot=    -0.697     Gused=    -0.731
omega=171.24     Gvib=    -0.722     Grot=    -0.692     Gused=    -0.722
omega=173.43     Gvib=    -0.715     Grot=    -0.688     Gused=    -0.715
omega=175.71     Gvib=    -0.708     Grot=    -0.684     Gused=    -0.708
omega=180.03     Gvib=    -0.694     Grot=    -0.677     Gused=    -0.694
omega=181.75     Gvib=    -0.689     Grot=    -0.674     Gused=    -0.689
omega=184.53     Gvib=    -0.680     Grot=    -0.670     Gused=    -0.680
omega=185.21     Gvib=    -0.678     Grot=    -0.669     Gused=    -0.678
omega=189.41     Gvib=    -0.666     Grot=    -0.662     Gused=    -0.666
omega=192.32     Gvib=    -0.658     Grot=    -0.657     Gused=    -0.658
omega=194.59     Gvib=    -0.651     Grot=    -0.654     Gused=    -0.651
omega=196.89     Gvib=    -0.645     Grot=    -0.651     Gused=    -0.645
omega=198.52     Gvib=    -0.640     Grot=    -0.648     Gused=    -0.640
omega=201.59     Gvib=    -0.632     Grot=    -0.644     Gused=    -0.632
omega=202.39     Gvib=    -0.630     Grot=    -0.642     Gused=    -0.630
omega=209.79     Gvib=    -0.610     Grot=    -0.632     Gused=    -0.610
omega=213.98     Gvib=    -0.599     Grot=    -0.626     Gused=    -0.599
omega=215.39     Gvib=    -0.596     Grot=    -0.624     Gused=    -0.596
omega=222.45     Gvib=    -0.578     Grot=    -0.614     Gused=    -0.578
omega=226.11     Gvib=    -0.569     Grot=    -0.610     Gused=    -0.569
omega=228.83     Gvib=    -0.563     Grot=    -0.606     Gused=    -0.563
omega=233.04     Gvib=    -0.553     Grot=    -0.601     Gused=    -0.553
omega=234.59     Gvib=    -0.550     Grot=    -0.599     Gused=    -0.550
omega=238.01     Gvib=    -0.542     Grot=    -0.594     Gused=    -0.542
omega=240.97     Gvib=    -0.535     Grot=    -0.591     Gused=    -0.536
omega=242.24     Gvib=    -0.533     Grot=    -0.589     Gused=    -0.533
omega=243.81     Gvib=    -0.529     Grot=    -0.587     Gused=    -0.529
omega=245.46     Gvib=    -0.526     Grot=    -0.585     Gused=    -0.526
omega=252.31     Gvib=    -0.511     Grot=    -0.577     Gused=    -0.511
omega=254.43     Gvib=    -0.507     Grot=    -0.575     Gused=    -0.507
omega=263.53     Gvib=    -0.488     Grot=    -0.564     Gused=    -0.489
omega=268.36     Gvib=    -0.479     Grot=    -0.559     Gused=    -0.479
omega=274.02     Gvib=    -0.468     Grot=    -0.553     Gused=    -0.468
omega=275.85     Gvib=    -0.465     Grot=    -0.551     Gused=    -0.465
omega=281.93     Gvib=    -0.454     Grot=    -0.544     Gused=    -0.454
omega=290.33     Gvib=    -0.439     Grot=    -0.535     Gused=    -0.439
omega=296.25     Gvib=    -0.429     Grot=    -0.529     Gused=    -0.429
 
   temp. (K)  partition function   enthalpy   heat capacity  entropy
                                   cal/mol     cal/K/mol   cal/K/mol   J/K/mol
 298.15  VIB  0.358E+51            56061.267    284.067    385.108
         ROT  0.139E+09              888.752      2.981     40.241
         INT  0.498E+59            56950.019    287.048    425.350
         TR   0.316E+29             1481.254      4.968     46.626
         TOT                       58431.2734   292.0161   471.9752  1974.7368
                     Eh         kcal/mol          kJ/mol 
ZPVE            0.814246         510.947         2137.79    
H(0)-H(T)+PV    0.931162E-01     58.4313         244.476    
H(T)            0.907362         569.378         2382.27    
T*S             0.224251         140.719         588.768    
G(T)            0.683111         428.659         1793.50    
   -162.42689901  <=== TOTAL FREE ENERGY in Eh incl. el.,ZPVE,RRHO,solv. parts
 
 normal mode %tage of torsion character
   1:  0.00   2:  0.00   3:  0.00   4:  0.00   5:  0.00   6:  0.00   7:  0.45   8:  0.40
   9:  0.35  10:  0.40  11:  0.39  12:  0.58  13:  0.27  14:  0.42  15:  0.33  16:  0.53
  17:  0.44  18:  0.49  19:  0.24  20:  0.57  21:  0.71  22:  0.38  23:  0.48  24:  0.83
  25:  0.54  26:  0.32  27:  0.48  28:  0.37  29:  0.48  30:  0.45  31:  0.46  32:  0.49
  33:  0.35  34:  0.40  35:  0.40  36:  0.42  37:  0.41  38:  0.55  39:  0.41  40:  0.52
  41:  0.47  42:  0.47  43:  0.57  44:  0.52  45:  0.46  46:  0.53  47:  0.56  48:  0.44
  49:  0.54  50:  0.52  51:  0.56  52:  0.39  53:  0.46  54:  0.39  55:  0.36  56:  0.71
  57:  0.46  58:  0.77  59:  0.50  60:  0.49  61:  0.46  62:  0.67  63:  0.57  64:  0.57
  65:  0.49  66:  0.53  67:  0.51  68:  0.55  69:  0.51  70:  0.47  71:  0.64  72:  0.60
  73:  0.46  74:  0.60  75:  0.30  76:  0.49  77:  0.36  78:  0.35  79:  0.32  80:  0.42
  81:  0.32  82:  0.67  83:  0.66  84:  0.63  85:  0.43  86:  0.53  87:  0.39  88:  0.37
  89:  0.48  90:  0.40  91:  0.42  92:  0.64  93:  0.30  94:  0.46  95:  0.46  96:  0.70
  97:  0.52  98:  0.44  99:  0.44 100:  0.70 101:  0.42 102:  0.32 103:  0.53 104:  0.57
 105:  0.63 106:  0.25 107:  0.30 108:  0.59 109:  0.75 110:  0.45 111:  0.61 112:  0.70
 113:  0.77 114:  0.52 115:  0.50 116:  0.51 117:  0.71 118:  0.49 119:  0.32 120:  0.32
 121:  0.39 122:  0.87 123:  0.15 124:  0.23 125:  0.55 126:  0.30 127:  0.33 128:  0.08
 129:  0.38 130:  0.27 131:  0.10 132:  0.32 133:  0.31 134:  0.23 135:  0.52 136:  0.14
 137:  0.43 138:  0.12 139:  0.31 140:  0.19 141:  0.13 142:  0.63 143:  0.57 144:  0.37
 145:  0.36 146:  0.19 147:  0.02 148:  0.25 149:  0.58 150:  0.92 151:  0.14 152:  0.72
 153:  0.59 154:  0.53 155:  0.56 156:  0.51 157:  0.74 158:  0.51 159:  0.49 160:  0.37
 161:  0.33 162:  0.30 163:  0.31 164:  0.30 165:  0.16 166:  0.10 167:  0.10 168:  0.49
 169:  0.79 170:  0.47 171:  0.19 172:  0.19 173:  0.36 174:  0.40 175:  0.54 176:  0.06
 177:  0.10 178:  0.07 179:  0.10 180:  0.28 181:  0.09 182:  0.09 183:  0.17 184:  0.44
 185:  0.24 186:  0.06 187:  0.07 188:  0.09 189:  0.20 190:  0.28 191:  0.06 192:  0.24
 193:  0.07 194:  0.10 195:  0.36 196:  0.38 197:  0.38 198:  0.15 199:  0.11 200:  0.41
 201:  0.64 202:  0.35 203:  0.41 204:  0.34 205:  0.77 206:  0.07 207:  0.06 208:  0.28
 209:  0.74 210:  0.07 211:  0.14 212:  0.10 213:  0.38 214:  0.19 215:  0.19 216:  0.69
 217:  0.15 218:  0.11 219:  0.13 220:  0.24 221:  0.17 222:  0.11 223:  0.11 224:  0.10
 225:  0.48 226:  0.07 227:  0.23 228:  0.12 229:  0.20 230:  0.52 231:  0.17 232:  0.17
 233:  0.00 234:  0.00 235:  0.00 236:  0.00 237:  0.00 238:  0.61 239:  0.60 240:  0.60
 241:  0.64 242:  0.74 243:  0.66 244:  0.61 245:  0.64 246:  0.63 247:  0.65 248:  0.64
 249:  0.67 250:  0.86 251:  0.60 252:  0.87 253:  0.71 254:  0.87 255:  0.90 256:  0.68
 257:  0.60 258:  0.90 259:  0.83 260:  0.86 261:  0.90 262:  0.90 263:  0.14 264:  0.31
 265:  0.08 266:  0.49 267:  0.50 268:  0.16 269:  0.20 270:  0.18 271:  0.02 272:  0.18
 273:  0.21 274:  0.10 275:  0.09 276:  0.13 277:  0.08 278:  0.08 279:  0.23 280:  0.22
 281:  0.25 282:  0.11 283:  0.16 284:  0.17 285:  0.08 286:  0.01 287:  0.05 288:  0.09
 289:  0.02 290:  0.05 291:  0.02 292:  0.02 293:  0.13 294:  0.06 295:  0.01 296:  0.06
 297:  0.03 298:  0.02 299:  0.04 300:  0.07 301:  0.03 302:  0.04 303:  0.04 304:  0.01
 305:  0.03 306:  0.04 307:  0.02 308:  0.01 309:  0.02 310:  0.04 311:  0.03 312:  0.01
 313:  0.09 314:  0.03 315:  0.03 316:  0.03 317:  0.15 318:  0.00 319:  0.05 320:  0.01
 321:  0.03 322:  0.02 323:  0.01 324:  0.00 325:  0.04 326:  0.01 327:  0.00
 recommended # of modes for mode following         134
 
 Pipek-Mezey localization of normal modes
 number of localized modes          134
 frequency thrshold           500.000000000000     
 number of groups                    66
 atom-group assingment :   
  1  2  3  4  5  6  7  8  9 10 11 12 13 14 15 16 17 18 19 20 21 22 22 22 23 24 23 25 25 25
 26 26 26 26 27 28 29 29 29 30 30 30 31 31 31 32 32 32 32 33 34 35 35 35 36 37 36 38 38 38
 39 39 39 39 40 40 41 41 41 42 42 42 43 43 43 44 44 44 44 45 46 45 45 45 47 47 48 49 50 49
 51 51 51 51 52 53 54 55 56 57 58 59 60 61 62 63 64 65 66
 pop matrix done.
 initialization of trafo matrix to unity
iteration     50  convergence  0.15204426D-05

 converged in     56 iterations, threshold :   0.99980213D-06
eig.   :       -0.00    -0.00    -0.00     0.00     0.00     0.00
eig.   :       56.92    58.93    60.98    66.96    71.09    72.64
eig.   :       81.42    85.21    89.82    90.08    90.24    91.36
eig.   :       92.88    93.48    97.56    99.22   100.45   105.02
eig.   :      105.65   106.80   108.16   109.55   109.74   110.62
eig.   :      111.19   112.76   113.46   115.77   116.31   117.73
eig.   :      119.62   119.99   120.18   120.68   120.82   121.18
eig.   :      121.46   121.57   123.02   123.41   123.63   123.67
eig.   :      125.99   128.23   131.03   132.07   132.32   135.23
eig.   :      136.26   136.31   140.90   141.32   141.79   142.11
eig.   :      142.47   142.51   143.78   145.37   146.28   146.54
eig.   :      146.66   147.08   149.28   151.26   153.62   153.77
eig.   :      154.64   155.75   157.33   158.92   159.51   160.52
eig.   :      160.66   162.99   164.24   166.29   166.88   167.40
eig.   :      172.93   173.00   173.71   174.93   175.28   175.99
eig.   :      176.11   177.88   178.49   179.01   179.55   180.86
eig.   :      181.36   181.37   181.39   185.65   190.34   190.88
eig.   :      194.23   194.48   195.56   197.63   197.81   198.42
eig.   :      202.94   203.18   204.91   206.43   207.33   208.88
eig.   :      212.47   217.18   220.30   224.77   230.72   232.52
eig.   :      232.61   241.58   245.34   257.52   260.50   266.86
eig.   :      269.15   275.23   277.51   280.18   289.59   297.92
eig.   :      318.55   320.25   323.07   362.83   373.34   374.11
eig.   :      388.23   415.39   539.53   558.68   564.07   594.75
eig.   :      626.21   650.00   660.57   675.68   688.43   692.27
eig.   :      710.90   770.54   775.67   776.04   784.10   789.20
eig.   :      792.49   839.42   842.03   844.55   851.57   855.36
eig.   :      891.15   897.09   944.02   944.65   945.33   954.04
eig.   :      957.65   958.12   980.16   989.14   995.18   997.88
eig.   :     1044.28  1049.24  1053.02  1053.70  1056.11  1096.10
eig.   :     1097.70  1100.91  1108.38  1112.67  1117.03  1118.23
eig.   :     1123.37  1132.05  1134.84  1135.57  1137.18  1138.52
eig.   :     1139.70  1141.13  1162.16  1165.33  1168.62  1183.03
eig.   :     1208.03  1224.57  1225.56  1227.61  1228.12  1240.89
eig.   :     1250.92  1254.64  1259.16  1265.48  1270.04  1272.66
eig.   :     1275.10  1275.45  1277.90  1279.44  1285.79  1300.73
eig.   :     1301.09  1308.17  1313.44  1335.10  1340.51  1341.86
eig.   :     1348.00  1350.45  1357.75  1358.91  1359.85  1360.30
eig.   :     1366.86  1387.58  1391.95  1393.17  1411.93  1413.75
eig.   :     1413.87  1414.19  1415.48  1468.23  1469.75  1471.80
eig.   :     1473.67  1476.04  1476.48  1479.30  1481.02  1490.09
eig.   :     1495.01  1495.32  1497.01  1497.97  1499.71  1500.86
eig.   :     1502.34  1502.72  1503.50  1504.34  1504.50  1506.12
eig.   :     1507.16  1509.78  1511.38  1511.84  1522.01  1530.33
eig.   :     1532.56  1561.73  1568.95  2850.57  2870.00  2874.43
eig.   :     2902.79  2909.54  2916.94  2921.70  2925.01  2929.66
eig.   :     2950.56  2953.17  2953.73  2955.00  2960.11  2960.81
eig.   :     2962.27  2967.81  2970.41  2971.24  2971.43  2972.17
eig.   :     2976.97  2978.96  2980.25  2982.03  2984.16  2987.02
eig.   :     2996.23  3003.59  3007.34  3019.10  3021.49  3021.79
eig.   :     3024.60  3025.09  3027.40  3030.15  3030.77  3031.23
eig.   :     3033.84  3037.36  3042.51  3047.38  3056.56  3057.00
eig.   :     3083.51  3154.54  3216.18  3234.24  3234.65  3258.00
eig.   :     3274.35  3324.10  3402.14  3414.27  3462.69  3559.94
eig.   :     3580.11  3591.21  3603.32
written to xtb_localmodes and g98l.out
 
 normal mode %tage of torsion character
   1:  0.00   2:  0.00   3:  0.00   4:  0.00   5:  0.00   6:  0.00   7:  0.44   8:  0.63
   9:  0.42  10:  0.41  11:  0.40  12:  0.13  13:  0.36  14:  0.39  15:  0.60  16:  0.60
  17:  0.64  18:  0.31  19:  0.02  20:  0.04  21:  0.50  22:  0.57  23:  0.12  24:  0.66
  25:  0.03  26:  0.28  27:  0.52  28:  0.09  29:  0.64  30:  0.59  31:  0.28  32:  0.26
  33:  0.11  34:  0.48  35:  0.02  36:  0.45  37:  0.58  38:  0.93  39:  0.52  40:  0.09
  41:  0.24  42:  0.03  43:  0.10  44:  0.02  45:  0.79  46:  0.64  47:  0.73  48:  0.54
  49:  0.58  50:  0.39  51:  0.83  52:  0.31  53:  0.14  54:  0.34  55:  0.07  56:  0.34
  57:  0.02  58:  0.29  59:  0.44  60:  0.68  61:  0.09  62:  0.58  63:  0.36  64:  0.38
  65:  0.63  66:  0.16  67:  0.66  68:  0.05  69:  0.24  70:  0.05  71:  0.31  72:  0.06
  73:  0.28  74:  0.22  75:  0.00  76:  0.06  77:  0.02  78:  0.02  79:  0.68  80:  0.01
  81:  0.72  82:  0.01  83:  0.21  84:  0.02  85:  0.82  86:  0.11  87:  0.01  88:  0.29
  89:  0.88  90:  0.03  91:  0.55  92:  0.30  93:  0.73  94:  0.24  95:  0.56  96:  0.53
  97:  0.16  98:  0.48  99:  0.93 100:  0.06 101:  0.11 102:  0.21 103:  0.67 104:  0.24
 105:  0.57 106:  0.07 107:  0.25 108:  0.93 109:  0.96 110:  0.37 111:  0.89 112:  0.95
 113:  0.29 114:  0.97 115:  0.03 116:  0.14 117:  0.57 118:  0.15 119:  0.68 120:  0.48
 121:  0.09 122:  0.31 123:  0.54 124:  0.11 125:  0.21 126:  0.97 127:  0.27 128:  0.37
 129:  0.23 130:  0.59 131:  0.10 132:  0.16 133:  0.10 134:  0.19 135:  0.40 136:  0.06
 137:  0.85 138:  0.01 139:  0.31 140:  0.81 141:  0.13 142:  0.63 143:  0.57 144:  0.37
 145:  0.36 146:  0.19 147:  0.02 148:  0.25 149:  0.58 150:  0.92 151:  0.14 152:  0.72
 153:  0.59 154:  0.53 155:  0.56 156:  0.51 157:  0.74 158:  0.51 159:  0.49 160:  0.37
 161:  0.33 162:  0.30 163:  0.31 164:  0.30 165:  0.16 166:  0.10 167:  0.10 168:  0.49
 169:  0.79 170:  0.47 171:  0.19 172:  0.19 173:  0.36 174:  0.40 175:  0.54 176:  0.06
 177:  0.10 178:  0.07 179:  0.10 180:  0.28 181:  0.09 182:  0.09 183:  0.17 184:  0.44
 185:  0.24 186:  0.06 187:  0.07 188:  0.09 189:  0.20 190:  0.28 191:  0.06 192:  0.24
 193:  0.07 194:  0.10 195:  0.36 196:  0.38 197:  0.38 198:  0.15 199:  0.11 200:  0.41
 201:  0.64 202:  0.35 203:  0.41 204:  0.34 205:  0.77 206:  0.07 207:  0.06 208:  0.28
 209:  0.74 210:  0.07 211:  0.14 212:  0.10 213:  0.38 214:  0.19 215:  0.19 216:  0.69
 217:  0.15 218:  0.11 219:  0.13 220:  0.24 221:  0.17 222:  0.11 223:  0.11 224:  0.10
 225:  0.48 226:  0.07 227:  0.23 228:  0.12 229:  0.20 230:  0.52 231:  0.17 232:  0.17
 233:  0.00 234:  0.00 235:  0.00 236:  0.00 237:  0.00 238:  0.61 239:  0.60 240:  0.60
 241:  0.64 242:  0.74 243:  0.66 244:  0.61 245:  0.64 246:  0.63 247:  0.65 248:  0.64
 249:  0.67 250:  0.86 251:  0.60 252:  0.87 253:  0.71 254:  0.87 255:  0.90 256:  0.68
 257:  0.60 258:  0.90 259:  0.83 260:  0.86 261:  0.90 262:  0.90 263:  0.14 264:  0.31
 265:  0.08 266:  0.49 267:  0.50 268:  0.16 269:  0.20 270:  0.18 271:  0.02 272:  0.18
 273:  0.21 274:  0.10 275:  0.09 276:  0.13 277:  0.08 278:  0.08 279:  0.23 280:  0.22
 281:  0.25 282:  0.11 283:  0.16 284:  0.17 285:  0.08 286:  0.01 287:  0.05 288:  0.09
 289:  0.02 290:  0.05 291:  0.02 292:  0.02 293:  0.13 294:  0.06 295:  0.01 296:  0.06
 297:  0.03 298:  0.02 299:  0.04 300:  0.07 301:  0.03 302:  0.04 303:  0.04 304:  0.01
 305:  0.03 306:  0.04 307:  0.02 308:  0.01 309:  0.02 310:  0.04 311:  0.03 312:  0.01
 313:  0.09 314:  0.03 315:  0.03 316:  0.03 317:  0.15 318:  0.00 319:  0.05 320:  0.01
 321:  0.03 322:  0.02 323:  0.01 324:  0.00 325:  0.04 326:  0.01 327:  0.00
 recommended # of modes for mode following         144

------------------------------------------------------------------------
 * finished run on 2020/06/02 at 14:35:54.037     
------------------------------------------------------------------------
 total:
 * wall-time:     0 d,  0 h,  5 min,  2.555 sec
 *  cpu-time:     0 d,  0 h,  5 min,  1.885 sec
 * ratio c/w:     0.998 speedup
 SCF:
 * wall-time:     0 d,  0 h,  0 min, 10.261 sec
 *  cpu-time:     0 d,  0 h,  0 min, 10.217 sec
 * ratio c/w:     0.996 speedup
 ANC optimizer:
 * wall-time:     0 d,  0 h,  0 min, 11.243 sec
 *  cpu-time:     0 d,  0 h,  0 min, 11.197 sec
 * ratio c/w:     0.996 speedup
 numerical hessian:
 * wall-time:     0 d,  0 h,  4 min, 40.980 sec
 *  cpu-time:     0 d,  0 h,  4 min, 40.405 sec
 * ratio c/w:     0.998 speedup

normal termination of xtb
