# Supplementary material for: Heterogeneous Nucleation of Butanol on NaCl: A Computational Study of Temperature, Humidity, Seed Charge, and Seed Size Effects
Source: J Phys Chem A. 2021 Mar 31;125(14):3025–36. doi: 10.1021/acs.jpca.0c10972 (PMC8054243; doi:10.1021/acs.jpca.0c10972)
Supplement: Supplementary file 2 — jp0c10972_si_002.zip [file jp0c10972_si_002.zip › ALL CLUSTERS/low_level_calc/negative seed/1Seed5BuOH5W.xyz]

   109
       -163.11001024  Gyration_radius:  5.0115544169
 Na          1.79032214537286    2.34389809083289    3.80763943826255
Na          2.36172934505581    2.96624278137914   -1.93668394194386
Na          3.13255939833878   -1.53935219906062    0.81162373915277
Na         -1.41305300061850    2.20628645477989   -0.93935576246498
Na          3.70960763918347    1.86977859356882    0.87149277586654
Na          0.67811315001591   -0.18775067234256   -2.59092670710743
Na          4.52008542868017   -0.18514211213741    3.39371777598626
Na          0.47498666717570    0.20996814085602    0.65379428832611
Na          5.00623404524125    0.15642289497427   -1.52784014676443
Cl          4.11075024624891    1.82914567850466    4.78856728621629
Cl         -0.68429529665241    2.65541666285630    3.57761557368039
Cl          2.46955465921924    0.44195289308157   -0.96894804798210
Cl          2.20785499063862    0.25465719720735    2.44336825550948
Cl         -1.29606638457158   -0.32339750660449   -1.09945710060908
Cl          5.34093006214635   -0.24412241557164    1.01625151304024
Cl          0.19860908805094    2.20038315162665   -3.02574192244022
Cl          1.67633152229206    4.97022487943031   -0.47211237659538
Cl          4.84779032973330    2.71757059599946   -1.41882952204283
Cl          4.61936258218081   -2.02162085284834   -2.69423536534454
O          -2.34556103935196    2.04171655355922    1.01944094447694
H          -1.89973213295267    2.35866806076751    1.83151503931556
C          -3.67939546244841    2.47866354339695    1.06778743053556
H          -3.73019282132646    3.56637549480140    0.93072198803598
H          -4.13286471672272    2.23806071813871    2.03910926429278
C          -4.45835544569929    1.79105315795782   -0.04289910746271
H          -3.92544333182357    1.95204521962917   -0.97992766242133
H          -4.47297595944965    0.71811216565305    0.14929860685220
C          -5.88082782784614    2.31752789760850   -0.17279518684462
H          -5.85082204979457    3.39968252948888   -0.32280712299723
H          -6.42552280093287    2.12869483554134    0.75558658868242
C          -6.61507889900259    1.66640340074395   -1.33760435203938
H          -6.66583655467077    0.58903062098011   -1.19811905873873
H          -7.62924800960842    2.05192775082566   -1.42107798814619
H          -6.09205570274239    1.86460081116074   -2.27064090141115
O           3.74719031600696   -3.30209747108312   -0.07145983077832
H           4.13412928961418   -3.00076885046043   -0.91712939255623
C           2.97253984211403   -4.43926678887262   -0.38195139011451
H           3.60798981044443   -5.22987464146188   -0.80490055952208
H           2.21185187462075   -4.18855817938381   -1.12866169546790
C           2.29353912393237   -4.94364964700727    0.88322626011809
H           3.04734230073146   -5.37166012855853    1.54666491032902
H           1.82933301672655   -4.09796872592435    1.38603351597312
C           1.22306658209091   -5.98765000938538    0.58919345819515
H           1.67668640766664   -6.85882827387369    0.11032030262857
H           0.49522586105709   -5.56804156305547   -0.10823225146045
C           0.50572355061661   -6.41768526509628    1.86268371925619
H           0.04166841814677   -5.55778061132374    2.33930640688112
H          -0.26767171015668   -7.14983703288511    1.64222000686621
H           1.20780746682677   -6.86235879732584    2.56496827837692
O          -1.32212854055258    4.28575546118667   -0.68328190783087
H          -0.43735320993632    4.62402189358233   -0.43809442615331
C          -1.69525202286481    4.97614911112736   -1.84965090229206
H          -0.88282306967531    4.95941983599401   -2.58452032902541
H          -1.91629610585300    6.02931704556016   -1.61547320339712
C          -2.92869939601558    4.32369419072369   -2.45038228136293
H          -2.67642479038912    3.30239125181678   -2.73704901008307
H          -3.70649151429066    4.29094893000849   -1.68724565619306
C          -3.44250936900986    5.06567455781468   -3.67613227682662
H          -2.65344521943010    5.09792144932870   -4.43015486448214
H          -3.68566054381950    6.09608921004528   -3.40351515680012
C          -4.67566818637217    4.38859251789049   -4.26040342382537
H          -5.47804398526773    4.35902276755141   -3.52539886912472
H          -5.03257258030503    4.92496186880121   -5.13725095728717
H          -4.44081288949951    3.36759022285497   -4.55434305032843
O           0.98498372686964   -2.60262048656641    3.19600284427152
H           0.72215438870049   -1.68448405374079    3.01795541479734
C           0.34494061342489   -3.02313327804016    4.37627840863153
H           0.66923217205291   -4.05551990846051    4.54214578234015
H          -0.74117546371021   -3.02553829650962    4.22878252320967
C           0.70710259185418   -2.17320508851688    5.59525496012081
H           0.29278022441683   -2.65888904947332    6.48153216643432
H           1.79559408947140   -2.15493851612453    5.69637531008728
C           0.20133177889427   -0.73250912920328    5.51805904277798
H           0.59719756218816   -0.25009091615897    4.62487908917563
H           0.59604036010094   -0.18992073673588    6.37944467215904
C          -1.31707051391738   -0.61558325396616    5.50972709036645
H          -1.74932054055293   -1.09045095704456    6.38902922680899
H          -1.60035219189770    0.43287091526103    5.50781961385347
H          -1.74034637291679   -1.07294588707737    4.62003397222606
O           1.58005557051030   -2.10981197654784   -2.56060826159632
H           2.56155716832224   -2.02771085877701   -2.52665269721237
C           1.27708161018579   -2.67669420717531   -3.81585227934130
H           0.46739538265973   -3.40116825602466   -3.66740090835780
H           2.14805615647704   -3.20843427479174   -4.20917893904165
C           0.81076531510531   -1.63107763790061   -4.82628455690477
H           0.53125542916674   -2.14271419844530   -5.74907465214381
H          -0.08875765823101   -1.15017407253850   -4.43222368966474
C           1.86629984425314   -0.57312814812106   -5.13328541447229
H           2.28214485548954   -0.17781509708374   -4.20645417001833
H           1.39216638753551    0.25215335609270   -5.66631339158158
C           3.01958231061254   -1.11248884007963   -5.96816345296514
H           2.65353499399765   -1.59361825370481   -6.87438782760721
H           3.68589441110227   -0.30135824811189   -6.25300672079438
H           3.59890306723690   -1.83322412053843   -5.39864718558268
O           0.37619515647203    2.28487506462838    0.63488452155679
H           0.78974055219863    3.09981390902542    0.29361347211279
H           0.05576554410633    2.57428175555803    1.51118881865774
O           1.05145580060242   -1.95133348753552    0.38220107011822
H           0.21522569045616   -2.25886199037767    0.75004735061127
H           0.98448847735498   -2.16164004580714   -0.56042080574324
O          -0.93537571934939   -0.14234483047232    2.15719033189177
H          -1.72154730340459    0.07080645125931    1.64340661837266
H          -0.87068688397624    0.61930636766757    2.75740112792838
O           3.71768110046290   -2.31501454473907    3.01157463052758
H           4.06009448217013   -3.16459757646660    2.71905621197140
H           2.77049646291856   -2.47412598182928    3.20333998862840
O           2.66757490238900    3.55904326969728    2.07091956078730
H           2.25559623936686    4.10528344589556    1.36215808523661
H           3.33453361855375    4.14008233440078    2.45073935695944
