# Supplementary material for: Heterogeneous Nucleation of Butanol on NaCl: A Computational Study of Temperature, Humidity, Seed Charge, and Seed Size Effects
Source: J Phys Chem A. 2021 Mar 31;125(14):3025–36. doi: 10.1021/acs.jpca.0c10972 (PMC8054243; doi:10.1021/acs.jpca.0c10972)
Supplement: Supplementary file 2 — jp0c10972_si_002.zip [file jp0c10972_si_002.zip › ALL CLUSTERS/low_level_calc/negative seed/1Seed5W.log]

      -----------------------------------------------------------      
     |                   =====================                   |     
     |                           x T B                           |     
     |                   =====================                   |     
     |                         S. Grimme                         |     
     |          Mulliken Center for Theoretical Chemistry        |     
     |                    University of Bonn                     |     
     |                 Version 6.0.1 (SAW181210)                 |     
      -----------------------------------------------------------      

   This program is distributed in the hope that it will be useful,
   but WITHOUT ANY WARRANTY; without even the implied warranty of
   MERCHANTABILITY or FITNESS FOR A PARTICULAR PURPOSE.
   
   FOR NON-COMMERCIAL, ACADEMIA USE ONLY.
   
   Cite this work as:
   S. Grimme, C. Bannwarth, P. Shushkov, J. Comput. Theory Chem., 2017,
   13, 1989-2009.
   C. Bannwarth, S. Ehlert and S. Grimme., ChemRxiv, 2018, preprint.
   http://doi.org/10.26434/chemrxiv.7246238.v1
   
   for sTDA-xTB:
   S. Grimme and C. Bannwarth, J. Chem. Phys., 2016, 145, 054103.
   
   in the mass-spec context:
   V. Asgeirsson, C. Bauer and S. Grimme, Chem. Sci., 2017, 8, 4879.
   
   if GBSA is used:
   P. Shushkov, F. März and S. Grimme, unpublished.
   
   for ANC optimizer:
   S. Grimme, unpublished.
   Rational Function algorithm used in ANCopt:
   F. Eckert, P. Pulay, H.-J. Werner, J. Comput. Chem., 1997, 18, 1473.
   
   with help from (in alphabetical order)
   C. Bannwarth, F. Bohle, G. Brandenburg, E. Caldeweyher, M. Checinski,
   S. Dohm, S. Ehlert, S. Ehrlich, F. März, H. Neugebauer, J. Pisarek,
   P. Pracht, P. Shushkov, and S. Spicher.
   
 * started run on 2020/06/02 at 14:30:54.401     
========================================================================
 # omp threads = 1
========================================================================
number of atoms            : 34
number of electrons        : 120
charge                     : -1
spin                       : .0
first test random number   : .8225

########################################################################
# WARNING! Please study the warnings concerning your input carefully
#  - the use of '-ohess' is discouraged, please use '--ohess' next time
########################################################################

           ------------------------------------------------- 
          |                 G F N 2 - x T B                 |
          | Geometry, Frequencies, Noncovalent interactions |
          |            JCTC 2018 parametrisation            |
           ------------------------------------------------- 
      method parameters     
 k(s)        :  1.8500
 k(p)        :  2.2300
 k(d)        :  2.2300
 k(f)        :  2.0000
 kEN (H0ij)  : -2.0000
 D4 a1       :  0.5200
 D4 a2       :  5.0000
 D4 s6       :  1.0000
 D4 s8       :  2.7000
 D4 s9       :  5.0000
 alphaj      :  2.0000


            Z     q(EN)     CN     RAES       Cart. coordinates
     1  Na  1.0    0.36    8.26    5.00     3.03511    -1.04943    -0.90140
     2  Na  1.0    0.25    7.42    5.00    -2.15272    -3.27179     4.71628
     3  Na  1.0    0.38    8.93    5.00     0.37688     4.22314    -0.76661
     4  Na  1.0    0.35    7.28    5.00    -1.80812    -1.23944    -4.64473
     5  Na  1.0    0.30    7.45    5.00    -2.72226     2.64985     4.43532
     6  Na  1.0    0.42    4.87    5.00     1.29627    -7.63484     0.77930
     7  Na  1.0    0.30    6.26    5.00    -6.52869     1.80775    -0.30616
     8  Na  1.0    0.41    4.83    5.00     3.78172    -0.36555     6.11381
     9  Na  1.0    0.29    7.40    5.00    -5.07267    -4.08840    -0.34874
    10  Cl  7.0   -0.34    1.43    2.61     1.95513    -9.07698    -3.51391
    11  Cl  7.0   -0.25    2.86    4.83    -0.52024    -0.02750     7.74045
    12  Cl  7.0   -0.25    2.86    4.83    -3.00850    -7.35344     2.43371
    13  Cl  7.0   -0.21    3.52    4.99    -6.60357    -0.96417     3.57398
    14  Cl  7.0   -0.21    3.48    4.99     3.30044    -3.96936     3.05117
    15  Cl  7.0   -0.19    2.77    4.77     1.36838     2.19171    -4.95831
    16  Cl  7.0   -0.21    2.78    4.78    -4.56867     5.79713     1.09762
    17  Cl  7.0   -0.34    1.43    2.61     6.23849     3.41295     5.42386
    18  Cl  7.0   -0.24    2.85    4.83    -6.62089    -1.11956    -3.96364
    19  Cl  7.0   -0.03    6.30    5.00    -1.50598    -0.23563     0.25325
    20  O   6.0   -0.34    3.74    4.66     1.03208     4.92864     3.35709
    21  H   1.0    0.00    1.25    1.48     0.93148     6.72179     3.65349
    22  H   1.0    0.01    1.44    1.57     2.67895     4.47341     4.09701
    23  O   6.0   -0.38    2.90    2.54     0.05079     8.14896    -1.42835
    24  H   1.0    0.01    1.11    1.44    -0.14220     9.02540    -3.00029
    25  H   1.0    0.01    1.56    1.66    -1.64196     8.09951    -0.71704
    26  O   6.0   -0.35    3.74    4.66     4.57508     2.49612     0.03963
    27  H   1.0   -0.00    1.27    1.49     5.54949     3.55880    -1.06916
    28  H   1.0    0.02    1.46    1.58     5.26459     2.87987     1.73076
    29  O   6.0   -0.37    3.61    4.48    -2.43705    -5.37727    -4.15385
    30  H   1.0   -0.02    1.20    1.46    -3.64445    -6.27440    -5.17794
    31  H   1.0    0.01    1.41    1.54    -1.04262    -6.59950    -3.96690
    32  O   6.0   -0.38    3.59    4.44     2.64347    -3.43701    -3.99025
    33  H   1.0   -0.00    1.24    1.48     3.38866    -3.03443    -5.59953
    34  H   1.0    0.02    1.44    1.57     2.55357    -5.29632    -3.98989

  Z AO/shell   Hii/eV     exponent
  1     Wed Apr 25 08:07:45 CEST 2018   EN: 2.200 GM2: 0.406  GM3: 0.0800  RAES: 1.40
     1s    -10.707211    1.230000
  8     Wed Apr 25 08:07:45 CEST 2018   EN: 3.440 GM2: 0.452  GM3:-0.0517  RAES: 1.80
     2s    -20.229985    2.439742
     2p    -15.503117    2.137023
 11     Tue Apr 24 16:34:09 CEST 2018   EN: 0.930 GM2: 0.271  GM3: 0.1799  RAES: 5.00
     3s     -4.546934    0.763787
     3p     -1.332719    0.573553
 17     Mon Apr 23 14:09:22 CEST 2018   EN: 3.160 GM2: 0.249  GM3: 0.1495  RAES: 2.50
     3s    -29.278781    2.485265
     3p    -12.673758    2.199650
     3d     -0.240338    2.476089
 no old-style atom pair restraining (fixing) potential
           ------------------------------------------------- 
          |        Self-Consistent Charge Iterations        |
           ------------------------------------------------- 

 Ncao       : 166
 Nao        : 156
 Nshell     : 68
 Nel        : 120
 T(el)      :   300.0
 intcut     :    25.0
 scfconv/Eh :  0.100E-05
   qconv/e  :  0.100E-03
 intneglect :  0.100E-07
 broydamp   :      0.250
 iter      E             dE          RMSdq      gap      omega  full diag
   1    -74.3205209 -0.743205E+02  0.121E+01    6.39       0.0  T
   2    -74.4116433 -0.911224E-01  0.757E+00    5.79       1.0  T
   3    -74.5077294 -0.960861E-01  0.526E+00    4.42       1.0  T
   4    -74.5228934 -0.151640E-01  0.240E+00    4.02       1.0  T
   5    -74.5424297 -0.195363E-01  0.180E+00    2.80       1.0  T
   6    -74.5443419 -0.191218E-02  0.971E-01    3.06       1.0  T
   7    -74.5449798 -0.637909E-03  0.479E-01    2.96       1.0  T
   8    -74.5457497 -0.769844E-03  0.261E-01    2.95       1.0  T
   9    -74.5462151 -0.465413E-03  0.892E-02    2.97       1.0  T
  10    -74.5462621 -0.470650E-04  0.562E-02    2.97       1.0  T
  11    -74.5462688 -0.668228E-05  0.398E-02    2.96       1.0  T
  12    -74.5462710 -0.218860E-05  0.148E-02    2.96       1.2  T
  13    -74.5462718 -0.761062E-06  0.761E-03    2.96       2.3  T
  14    -74.5462721 -0.361455E-06  0.444E-03    2.96       3.9  T
  15    -74.5462723 -0.138643E-06  0.248E-03    2.96       6.9  T
  16    -74.5462723 -0.253393E-07  0.211E-03    2.96       8.1  T
  17    -74.5462723 -0.469184E-08  0.639E-04    2.96      26.8  T
  18    -74.5462723 -0.185975E-08  0.522E-04    2.96      32.8  T
speedup  1.00
cpu  time for SCC    0.08 s
wall time for SCC    0.08 s

   *** convergence criteria satisfied after 18 iterations ***

          eigenvalues
 #    :          48         49         50         51         52         53         54         55
 occ. :        2.000      2.000      2.000      2.000      2.000      2.000      2.000      2.000
 eps  :        -8.406     -8.373     -8.363     -8.346     -8.338     -8.322     -8.305     -8.276
 #    :          56         57         58         59         60         61         62         63
 occ. :        2.000      2.000      2.000      2.000      2.000      0.000      0.000      0.000
 eps  :        -8.264     -8.211     -8.122     -8.111     -7.960     -5.002     -2.815     -2.448
 #    :          64         65         66         67         68         69         70         71
 occ. :        0.000      0.000      0.000      0.000      0.000      0.000      0.000      0.000
 eps  :        -1.683     -0.440      0.370      0.992      1.404      1.713      3.519      3.593


   #   Z            q   n(s)   n(p)   n(d)      C6AA      α(0)
   1  11 Na     0.794  0.058  0.148  0.000    67.036    26.496
   2  11 Na     0.679  0.085  0.236  0.000    68.445    26.773
   3  11 Na     0.821  0.053  0.125  0.000    66.708    26.431
   4  11 Na     0.759  0.076  0.165  0.000    67.459    26.580
   5  11 Na     0.713  0.083  0.203  0.000    68.018    26.690
   6  11 Na     0.704  0.097  0.199  0.000    68.130    26.712
   7  11 Na     0.700  0.095  0.205  0.000    68.184    26.722
   8  11 Na     0.702  0.098  0.200  0.000    68.158    26.717
   9  11 Na     0.696  0.087  0.217  0.000    68.236    26.732
  10  17 Cl    -0.805  1.982  5.785  0.038   127.213    17.252
  11  17 Cl    -0.766  1.977  5.788  0.001   125.975    17.172
  12  17 Cl    -0.765  1.977  5.787  0.001   125.944    17.169
  13  17 Cl    -0.750  1.972  5.777  0.001   125.335    17.128
  14  17 Cl    -0.739  1.979  5.759  0.001   124.894    17.098
  15  17 Cl    -0.796  1.973  5.822  0.001   127.187    17.254
  16  17 Cl    -0.772  1.975  5.794  0.003   126.218    17.188
  17  17 Cl    -0.803  1.981  5.783  0.039   127.104    17.245
  18  17 Cl    -0.776  1.975  5.800  0.001   126.386    17.200
  19  17 Cl    -0.705  1.965  5.738  0.002   123.556    17.006
  20   8 O     -0.642  1.721  4.921  0.000    26.112     6.901
  21   1 H      0.312  0.688  0.000  0.000     0.682     1.295
  22   1 H      0.360  0.640  0.000  0.000     0.563     1.177
  23   8 O     -0.609  1.724  4.885  0.000    25.307     6.794
  24   1 H      0.288  0.712  0.000  0.000     0.756     1.365
  25   1 H      0.318  0.682  0.000  0.000     0.653     1.261
  26   8 O     -0.665  1.726  4.939  0.000    26.715     6.981
  27   1 H      0.322  0.678  0.000  0.000     0.655     1.270
  28   1 H      0.368  0.632  0.000  0.000     0.543     1.155
  29   8 O     -0.626  1.715  4.910  0.000    25.723     6.850
  30   1 H      0.301  0.699  0.000  0.000     0.717     1.329
  31   1 H      0.356  0.644  0.000  0.000     0.571     1.185
  32   8 O     -0.649  1.722  4.927  0.000    26.294     6.925
  33   1 H      0.315  0.685  0.000  0.000     0.674     1.287
  34   1 H      0.360  0.640  0.000  0.000     0.561     1.174

 Mol. C6AA /au·bohr⁶  :      40718.917692
 Mol. C8AA /au·bohr⁸  :    2423952.234728
 Mol. α(0) /au        :        458.514986

 
 Wiberg/Mayer (AO) data. WBOs > 0.1 written file <wbo>
 largest (>0.05) Wiberg bond orders for each atom
           total WBO             WBO to atom ...
     1  Na  0.416    O   32 0.086    O   26 0.084    Cl  15 0.074    Cl  14 0.071
     2  Na  0.619    Cl  11 0.167    Cl  12 0.155    Cl  13 0.117    Cl  14 0.084    Cl  19 0.080
     3  Na  0.355    Cl  15 0.120    O   23 0.058    Cl  16 0.054    O   26 0.052
     4  Na  0.472    Cl  15 0.164    Cl  18 0.115    O   29 0.070    Cl  19 0.065
     5  Na  0.548    Cl  16 0.133    Cl  11 0.114    Cl  13 0.111    O   20 0.089    Cl  19 0.067
     6  Na  0.558    Cl  10 0.175    Cl  12 0.158    Cl  14 0.157
     7  Na  0.563    Cl  16 0.176    Cl  18 0.155    Cl  13 0.118    Cl  19 0.095
     8  Na  0.562    Cl  17 0.181    Cl  11 0.158    Cl  14 0.155
     9  Na  0.574    Cl  18 0.142    Cl  13 0.132    Cl  12 0.127    Cl  19 0.072    O   29 0.070
    10  Cl  0.381    Na   6 0.175    H   34 0.057    H   31 0.053
    11  Cl  0.442    Na   2 0.167    Na   8 0.158    Na   5 0.114
    12  Cl  0.447    Na   6 0.158    Na   2 0.155    Na   9 0.127
    13  Cl  0.481    Na   9 0.132    Na   7 0.118    Na   2 0.117    Na   5 0.111
    14  Cl  0.497    Na   6 0.157    Na   8 0.155    Na   2 0.084    Na   1 0.071
    15  Cl  0.379    Na   4 0.164    Na   3 0.120    Na   1 0.074
    16  Cl  0.432    Na   7 0.176    Na   5 0.133    Na   3 0.054
    17  Cl  0.384    Na   8 0.181    H   28 0.058    H   22 0.051
    18  Cl  0.427    Na   7 0.155    Na   9 0.142    Na   4 0.115
    19  Cl  0.566    Na   7 0.095    Na   2 0.080    Na   9 0.072    Na   5 0.067    Na   4 0.065
    20  O   1.893    H   21 0.903    H   22 0.817    Na   5 0.089
    21  H   0.902    O   20 0.903
    22  H   0.871    O   20 0.817    Cl  17 0.051
    23  O   1.870    H   24 0.921    H   25 0.867    Na   3 0.058
    24  H   0.916    O   23 0.921
    25  H   0.898    O   23 0.867
    26  O   1.875    H   27 0.897    H   28 0.804    Na   1 0.084    Na   3 0.052
    27  H   0.896    O   26 0.897
    28  H   0.864    O   26 0.804    Cl  17 0.058
    29  O   1.906    H   30 0.909    H   31 0.816    Na   9 0.070    Na   4 0.070
    30  H   0.909    O   29 0.909
    31  H   0.873    O   29 0.816    Cl  10 0.053
    32  O   1.887    H   33 0.900    H   34 0.811    Na   1 0.086
    33  H   0.900    O   32 0.900
    34  H   0.870    O   32 0.811    Cl  10 0.057
 MOs/occ written to file <molden.input>
 
molecular dipole:
                 x           y           z       tot (Debye)
 q only:        1.691       2.642      -2.858
   full:        1.653       1.259      -1.530       6.559
molecular quadrupole (traceless):
                xx          xy          yy          xz          yz          zz
 q only:        0.453      -4.552      -2.710      -4.224     -13.197       2.257
  q+dip:       -1.839      -8.719       4.937       4.028     -10.542      -3.098
   full:       -2.566      -8.274       5.331       3.965      -9.771      -2.765

SCC energy    :     -74.5462723
rep           :       0.1906533
ES            :       0.8988883
AES           :      -0.0702639
AXC           :      -0.0216623
disp          :      -0.0525338
XB            :       0.0000000
fix           :       0.0000000
total E       :     -74.3542173
atomizationE  :       5.2794450     3312.90
(atE without considering molecular charge,
 total energy contains solvation terms)
H-L gap (eV)  :          2.9577
           ------------------------------------------------- 
          |                 ===============                 |
          |                   A N C O P T                   |
          |                 ===============                 |
          |          Approximate Normal Coordinate          |
          |           Rational Function Optimizer           |
           ------------------------------------------------- 
dumping coords to <xtbopt.coord> and <xtbopt.log>
 optlevel               0
 Maxcycle             200
 Maxmicro              25
 Econv         5.000000000000000E-006
 Gconv         1.000000000000000E-003
 Maxdispl       1.00000000000000     
 Hlow          5.000000000000000E-003
 S6             20.0000000000000     
 Nvar               96

generating ANC from model Hessian ...
 Shifting diagonal of input Hessian by   1.781979391534487E-002
 Lowest  eigenvalues of input Hessian
    0.005000    0.006544    0.007847    0.008869    0.010317    0.010843
    0.013677    0.016129    0.016648   -0.000000   -0.000000    0.000000
    0.000000    0.000000    0.000000    0.017887    0.018053    0.018131
 Highest eigenvalues
    1.292300    1.370233    1.374817    1.391414    1.397785    1.432311
 
cpu  time for ANC gen    0.01 s
wall time for ANC gen    0.01 s
................................................................................
.............................. CYCLE    1 ......................................
................................................................................
   1    -74.5462723 -0.745463E+02  0.262E-04    2.96       0.0  T
   2    -74.5462723 -0.893863E-10  0.205E-04    2.96      83.5  T
   3    -74.5462723 -0.878231E-10  0.163E-04    2.96     105.1  T
speedup  0.95
cpu  time for SCC    0.01 s
wall time for SCC    0.01 s
speedup  0.99
cpu  time for grad    0.06 s
wall time for grad    0.06 s
 E :    -74.35421727  G :  0.000082    pred/act E change:  0.000D+00  0.373D-08
Maxdispl :   0.0008   ||displ|| :   0.0017   Lambda : -0.539D-07
Largest |displ|/coords:  0.0008 (   3)  0.0007 (   2)  0.0005 (  12)
................................................................................
.............................. CYCLE    2 ......................................
................................................................................
   1    -74.5462747 -0.745463E+02  0.329E-03    2.96       0.0  T
   2    -74.5462747 -0.134479E-08  0.177E-03    2.96       9.7  T
   3    -74.5462747 -0.446462E-09  0.409E-04    2.96      41.9  T
   4    -74.5462747 -0.856488E-10  0.180E-04    2.96      95.4  T
speedup  0.98
cpu  time for SCC    0.02 s
wall time for SCC    0.02 s
speedup  1.01
cpu  time for grad    0.06 s
wall time for grad    0.06 s
 E :    -74.35421730  G :  0.000053    pred/act E change:  0.000D+00 -0.288D-07
Maxdispl :   0.0016   ||displ|| :   0.0042   Lambda : -0.130D-06
Largest |displ|/coords:  0.0016 (  12)  0.0015 (  24)  0.0010 (  16)

   *** GEOMETRY OPTIMIZATION CONVERGED AFTER 2 ITERATIONS ***

------------------------------------------------------------------------
 total energy gain (kcal):     -0.0000
------------------------------------------------------------------------
================
 final structure:
================
$coord
        3.03514834306553       -1.04928894503535       -0.90136151513563      Na
       -2.15257691208314       -3.27178814415549        4.71627483108542      Na
        0.37678681788156        4.22309802500366       -0.76644879164647      Na
       -1.80802791352585       -1.23946786816960       -4.64446522918340      Na
       -2.72203516733826        2.64954334170501        4.43577330220465      Na
        1.29620734796390       -7.63499079801935        0.77922037739320      Na
       -6.52871639037025        1.80777358088252       -0.30627149693235      Na
        3.78170753646696       -0.36560302299255        6.11372564864423      Na
       -5.07226386892483       -4.08871420325369       -0.34833363739558      Na
        1.95521286035279       -9.07683598073872       -3.51405216871561      Cl
       -0.52020196221527       -0.02755830316890        7.74053529681969      Cl
       -3.00846139864333       -7.35351156611647        2.43384981129389      Cl
       -6.60344463497744       -0.96394732275420        3.57387437659365      Cl
        3.30027757839198       -3.96942606687376        3.05114838124583      Cl
        1.36817594996647        2.19187360741124       -4.95826764713254      Cl
       -4.56873861359389        5.79716671544291        1.09703145980115      Cl
        6.23843498213350        3.41292656675242        5.42395434316485      Cl
       -6.62098538639509       -1.11913973135975       -3.96399239635384      Cl
       -1.50611188335446       -0.23611205625490        0.25320715488103      Cl
        1.03200721991494        4.92860317740936        3.35726551238831      O 
        0.93160582096169        6.72183528366411        3.65329487029213      H 
        2.67890427322957        4.47334253716850        4.09716690111014      H 
        0.05090602613367        8.14891419243651       -1.42830814583485      O 
       -0.14179968405573        9.02509285772808       -3.00037709738462      H 
       -1.64196416017391        8.09959692496424       -0.71729660695702      H 
        4.57498975814692        2.49627164063231        0.03966903458117      O 
        5.54918801646444        3.55898123036139       -1.06926836711068      H 
        5.26457722330356        2.88010110261575        1.73074055719920      H 
       -2.43712961414556       -5.37725973640411       -4.15375950973549      O 
       -3.64438497172593       -6.27436802869252       -5.17803019556543      H 
       -1.04267807337689       -6.59948893988160       -3.96685442883420      H 
        2.64339477001991       -3.43689957302865       -3.99023417638608      O 
        3.38845760089259       -3.03446117106624       -5.59959316128127      H 
        2.55353850957006       -5.29625934511636       -3.98981728716229      H 
$end
 
 Bond Distances (Angstroems)
 ---------------------------
Na1-Na3=3.1254       Na1-Na4=3.2407       Na1-Na6=3.7125       Na1-Na8=3.7507       Na1-Cl14=2.6043      Na1-Cl15=2.8860      
Na1-Cl19=2.5166      Na1-O26=2.1053       Na1-O32=2.0763       Na2-Na5=3.1514       Na2-Na6=3.6059       Na2-Na8=3.5740       
Na2-Na9=3.1236       Na2-Cl11=2.5009      Na2-Cl12=2.5158      Na2-Cl13=2.7211      Na2-Cl14=3.0396      Na2-Cl19=2.8767      
Na3-Na1=3.1254       Na3-Na4=3.7288       Na3-Na5=3.3107       Na3-Na7=3.8790       Na3-Cl15=2.5201      Na3-Cl16=2.9181      
Na3-Cl19=2.6177      Na3-O20=2.2409       Na3-O23=2.1138       Na3-H25=2.3130       Na3-O26=2.4398       Na4-Na1=3.2407       
Na4-Na3=3.7288       Na4-Na7=3.7564       Na4-Na9=3.2289       Na4-Cl15=2.4799      Na4-Cl18=2.5730      Na4-Cl19=2.6504      
Na4-O29=2.2300       Na4-O32=2.6497       Na5-Na2=3.1514       Na5-Na3=3.3107       Na5-Na7=3.2486       Na5-Na8=3.8960       
Na5-Cl11=2.5343      Na5-Cl13=2.8431      Na5-Cl16=2.6174      Na5-Cl19=2.7649      Na5-O20=2.3930       Na6-Na1=3.7125       
Na6-Na2=3.6059       Na6-Na9=3.9032       Na6-Cl10=2.4218      Na6-Cl12=2.4450      Na6-Cl14=2.5165      Na7-Na3=3.8790       
Na7-Na4=3.7564       Na7-Na5=3.2486       Na7-Na9=3.2141       Na7-Cl13=2.5237      Na7-Cl16=2.4666      Na7-Cl18=2.4795      
Na7-Cl19=2.8847      Na8-Na1=3.7507       Na8-Na2=3.5740       Na8-Na5=3.8960       Na8-Cl11=2.4404      Na8-Cl14=2.5156      
Na8-Cl17=2.4128      Na9-Na2=3.1236       Na9-Na4=3.2289       Na9-Na6=3.9032       Na9-Na7=3.2141       Na9-Cl12=2.5189      
Na9-Cl13=2.7746      Na9-Cl18=2.6080      Na9-Cl19=2.7962      Na9-O29=2.5426       Cl10-Na6=2.4218      Cl11-Na2=2.5009      
Cl11-Na5=2.5343      Cl11-Na8=2.4404      Cl12-Na2=2.5158      Cl12-Na6=2.4450      Cl12-Na9=2.5189      Cl13-Na2=2.7211      
Cl13-Na5=2.8431      Cl13-Na7=2.5237      Cl13-Na9=2.7746      Cl14-Na1=2.6043      Cl14-Na2=3.0396      Cl14-Na6=2.5165      
Cl14-Na8=2.5156      Cl15-Na1=2.8860      Cl15-Na3=2.5201      Cl15-Na4=2.4799      Cl16-Na3=2.9181      Cl16-Na5=2.6174      
Cl16-Na7=2.4666      Cl17-Na8=2.4128      Cl18-Na4=2.5730      Cl18-Na7=2.4795      Cl18-Na9=2.6080      Cl19-Na1=2.5166      
Cl19-Na2=2.8767      Cl19-Na3=2.6177      Cl19-Na4=2.6504      Cl19-Na5=2.7649      Cl19-Na7=2.8847      Cl19-Na9=2.7962      
O20-Na3=2.2409       O20-Na5=2.3930       O20-H21=0.9632       O20-H22=0.9853       H21-O20=0.9632       H22-O20=0.9853       
O23-Na3=2.1138       O23-H24=0.9578       O23-H25=0.9720       H24-O23=0.9578       H25-Na3=2.3130       H25-O23=0.9720       
O26-Na1=2.1053       O26-Na3=2.4398       O26-H27=0.9625       O26-H28=0.9875       H27-O26=0.9625       H28-O26=0.9875       
O29-Na4=2.2300       O29-Na9=2.5426       O29-H30=0.9630       O29-H31=0.9862       H30-O29=0.9630       H31-O29=0.9862       
O32-Na1=2.0763       O32-Na4=2.6497       O32-H33=0.9623       O32-H34=0.9851       H33-O32=0.9623       H34-O32=0.9851       
 O  H  Rav=0.9725 sigma=0.0115  Rmin=0.9578  Rmax=0.9875    10
 Na H  Rav=2.3130 sigma=0.0000  Rmin=2.3130  Rmax=2.3130     1
 Na O  Rav=2.3101 sigma=0.1942  Rmin=2.0763  Rmax=2.6497     9
 Na Na Rav=3.4971 sigma=0.2901  Rmin=3.1236  Rmax=3.9032    17
 Cl Na Rav=2.6245 sigma=0.1689  Rmin=2.4128  Rmax=3.0396    32
 
 selected bond angles (degree)
 --------------------
Na4-Na1-Na3= 71.68             Na6-Na1-Na3=136.13             Na6-Na1-Na4= 85.48             Na8-Na1-Na3= 86.49             
Na8-Na1-Na4=133.73             Na8-Na1-Na6= 83.08             Cl14-Na1-Na3=122.38            Cl14-Na1-Na4=121.00            
Cl14-Na1-Na6= 42.61            Cl14-Na1-Na8= 41.98            Cl15-Na1-Na3= 49.37            Cl15-Na1-Na4= 47.32            
Cl15-Na1-Na6=131.32            Cl15-Na1-Na8=135.33            Cl15-Na1-Cl14=165.14           Cl19-Na1-Na3= 53.99            
Cl19-Na1-Na4= 53.02            Cl19-Na1-Na6= 82.28            Cl19-Na1-Na8= 81.01            Cl19-Na1-Cl14= 87.59           
Cl19-Na1-Cl15= 77.71           O26-Na1-Na3= 51.19             O26-Na1-Na4=118.58             O26-Na1-Na6=151.15             
O26-Na1-Na8= 68.85             O26-Na1-Cl14=108.54            O26-Na1-Cl15= 76.39            O26-Na1-Cl19= 99.19            
O32-Na1-Na3=121.08             O32-Na1-Na4= 54.62             O32-Na1-Na6= 65.96             O32-Na1-Na8=148.04             
O32-Na1-Cl14=106.06            O32-Na1-Cl15= 75.26            O32-Na1-Cl19=101.53            O32-Na1-O26=140.10             
Na6-Na2-Na5=131.14             Na8-Na2-Na5= 70.48             Na8-Na2-Na6= 87.16             Na9-Na2-Na5= 92.86             
Na9-Na2-Na6= 70.49             Na9-Na2-Na8=132.20             Cl11-Na2-Na5= 51.73            Cl11-Na2-Na6=129.38            
Cl11-Na2-Na8= 43.01            Cl11-Na2-Na9=144.58            Cl12-Na2-Na5=144.47            Cl12-Na2-Na6= 42.61            
Cl12-Na2-Na8=128.83            Cl12-Na2-Na9= 51.70            Cl12-Na2-Cl11=163.49           Cl13-Na2-Na5= 57.35            
Cl13-Na2-Na6=126.66            Cl13-Na2-Na8=127.83            Cl13-Na2-Na9= 56.18            Cl13-Na2-Cl11= 97.65           
Cl13-Na2-Cl12= 97.06           Cl14-Na2-Na5=101.41            Cl14-Na2-Na6= 43.47            Cl14-Na2-Na8= 43.79            
Cl14-Na2-Na9=101.77            Cl14-Na2-Cl11= 86.62           Cl14-Na2-Cl12= 85.84           Cl14-Na2-Cl13=144.27           
Cl19-Na2-Na5= 54.37            Cl19-Na2-Na6= 79.81            Cl19-Na2-Na8= 79.93            Cl19-Na2-Na9= 55.37            
Cl19-Na2-Cl11= 95.79           Cl19-Na2-Cl12= 96.12           Cl19-Na2-Cl13= 70.73           Cl19-Na2-Cl14= 73.56           
Na4-Na3-Na1= 55.59             Na5-Na3-Na1= 91.00             Na5-Na3-Na4= 96.26             Na7-Na3-Na1= 97.55             
Na7-Na3-Na4= 59.14             Na7-Na3-Na5= 53.01             Cl15-Na3-Na1= 60.36            Cl15-Na3-Na4= 41.36            
Cl15-Na3-Na5=136.70            Cl15-Na3-Na7= 96.36            Cl16-Na3-Na1=131.77            Cl16-Na3-Na4= 97.42            
Cl16-Na3-Na5= 49.20            Cl16-Na3-Na7= 39.46            Cl16-Na3-Cl15=127.29           Cl19-Na3-Na1= 51.05            
Cl19-Na3-Na4= 45.30            Cl19-Na3-Na5= 54.08            Cl19-Na3-Na7= 48.04            Cl19-Na3-Cl15= 82.89           
Cl19-Na3-Cl16= 81.16           O20-Na3-Na1= 95.82             O20-Na3-Na4=135.49             O20-Na3-Na5= 46.28             
O20-Na3-Na7= 98.02             O20-Na3-Cl15=153.64            O20-Na3-Cl16= 76.24            O20-Na3-Cl19= 90.48            
O23-Na3-Na1=155.54             O23-Na3-Na4=130.20             O23-Na3-Na5=110.15             O23-Na3-Na7=104.91             
O23-Na3-Cl15=106.88            O23-Na3-Cl16= 72.68            O23-Na3-Cl19=152.75            O23-Na3-O20= 90.59             
H25-Na3-Na1=179.00             H25-Na3-Na4=123.40             H25-Na3-Na5= 89.14             H25-Na3-Na7= 81.75             
H25-Na3-Cl15=118.97            H25-Na3-Cl16= 47.84            H25-Na3-Cl19=128.42            H25-Na3-O20= 84.99             
H25-Na3-O23= 24.85             O26-Na3-Na1= 42.25             O26-Na3-Na4= 95.06             O26-Na3-Na5=102.21             
O26-Na3-Na7=136.34             O26-Na3-Cl15= 78.73            O26-Na3-Cl16=149.82            O26-Na3-Cl19= 88.45            
O26-Na3-O20= 75.60             O26-Na3-O23=118.12             O26-Na3-H25=138.66             Na3-Na4-Na1= 52.72             
Na7-Na4-Na1= 97.99             Na7-Na4-Na3= 62.42             Na9-Na4-Na1= 90.41             Na9-Na4-Na3= 98.07             
Na9-Na4-Na7= 54.15             Cl15-Na4-Na1= 58.81            Cl15-Na4-Na3= 42.19            Cl15-Na4-Na7=100.21            
Cl15-Na4-Na9=138.73            Cl18-Na4-Na1=134.15            Cl18-Na4-Na3=102.16            Cl18-Na4-Na7= 41.03            
Cl18-Na4-Na9= 51.94            Cl18-Na4-Cl15=131.46           Cl19-Na4-Na1= 49.34            Cl19-Na4-Na3= 44.59            
Cl19-Na4-Na7= 49.95            Cl19-Na4-Na9= 55.76            Cl19-Na4-Cl15= 82.99           Cl19-Na4-Cl18= 85.29           
O29-Na4-Na1= 94.44             O29-Na4-Na3=138.02             O29-Na4-Na7=104.54             O29-Na4-Na9= 51.66             
O29-Na4-Cl15=145.89            O29-Na4-Cl18= 81.97            O29-Na4-Cl19= 95.27            O32-Na4-Na1= 39.71             
O32-Na4-Na3= 89.58             O32-Na4-Na7=134.41             O32-Na4-Na9=100.29             O32-Na4-Cl15= 74.19            
O32-Na4-Cl18=150.76            O32-Na4-Cl19= 84.64            O32-Na4-O29= 71.73             Na3-Na5-Na2=104.00             
Na7-Na5-Na2= 87.67             Na7-Na5-Na3= 72.50             Na8-Na5-Na2= 59.84             Na8-Na5-Na3= 81.66             
Na8-Na5-Na7=131.89             Cl11-Na5-Na2= 50.78            Cl11-Na5-Na3=119.12            Cl11-Na5-Na7=137.86            
Cl11-Na5-Na8= 37.60            Cl13-Na5-Na2= 53.69            Cl13-Na5-Na3=113.18            Cl13-Na5-Na7= 48.39            
Cl13-Na5-Na8=113.53            Cl13-Na5-Cl11= 93.83           Cl16-Na5-Na2=134.45            Cl16-Na5-Na3= 57.56            
Cl16-Na5-Na7= 48.27            Cl16-Na5-Na8=138.10            Cl16-Na5-Cl11=173.30           Cl16-Na5-Cl13= 92.87           
Cl19-Na5-Na2= 57.74            Cl19-Na5-Na3= 50.06            Cl19-Na5-Na7= 56.65            Cl19-Na5-Na8= 75.56            
Cl19-Na5-Cl11= 97.86           Cl19-Na5-Cl13= 70.62           Cl19-Na5-Cl16= 84.15           O20-Na5-Na2=115.66             
O20-Na5-Na3= 42.59             O20-Na5-Na7=113.56             O20-Na5-Na8= 61.80             O20-Na5-Cl11= 93.71            
O20-Na5-Cl13=154.21            O20-Na5-Cl16= 80.11            O20-Na5-Cl19= 83.93            Na2-Na6-Na1= 70.29             
Na9-Na6-Na1= 74.10             Na9-Na6-Na2= 48.96             Cl10-Na6-Na1= 92.02            Cl10-Na6-Na2=144.75            
Cl10-Na6-Na9= 97.61            Cl12-Na6-Na1=105.04            Cl12-Na6-Na2= 44.15            Cl12-Na6-Na9= 38.83            
Cl12-Na6-Cl10=119.29           Cl14-Na6-Na1= 44.47            Cl14-Na6-Na2= 56.20            Cl14-Na6-Na9= 93.80            
Cl14-Na6-Cl10=129.07           Cl14-Na6-Cl12=100.05           Na4-Na7-Na3= 58.44             Na5-Na7-Na3= 54.49             
Na5-Na7-Na4= 96.81             Na9-Na7-Na3= 95.37             Na9-Na7-Na4= 54.52             Na9-Na7-Na5= 89.41             
Cl13-Na7-Na3=104.91            Cl13-Na7-Na4=104.96            Cl13-Na7-Na5= 57.38            Cl13-Na7-Na9= 56.30            
Cl16-Na7-Na3= 48.76            Cl16-Na7-Na4=105.77            Cl16-Na7-Na5= 52.36            Cl16-Na7-Na9=137.07            
Cl16-Na7-Cl13=105.02           Cl18-Na7-Na3=100.10            Cl18-Na7-Na4= 42.93            Cl18-Na7-Na5=134.50            
Cl18-Na7-Na9= 52.62            Cl18-Na7-Cl13=105.77           Cl18-Na7-Cl16=141.07           Cl19-Na7-Na3= 42.44            
Cl19-Na7-Na4= 44.69            Cl19-Na7-Na5= 53.19            Cl19-Na7-Na9= 54.25            Cl19-Na7-Cl13= 73.32           
Cl19-Na7-Cl16= 84.41           Cl19-Na7-Cl18= 82.19           Na2-Na8-Na1= 70.19             Na5-Na8-Na1= 73.79             
Na5-Na8-Na2= 49.68             Cl11-Na8-Na1=104.95            Cl11-Na8-Na2= 44.35            Cl11-Na8-Na5= 39.32            
Cl14-Na8-Na1= 43.83            Cl14-Na8-Na2= 56.74            Cl14-Na8-Na5= 94.25            Cl14-Na8-Cl11=100.86           
Cl17-Na8-Na1= 89.25            Cl17-Na8-Na2=143.01            Cl17-Na8-Na5= 95.86            Cl17-Na8-Cl11=119.69           
Cl17-Na8-Cl14=125.83           Na4-Na9-Na2=105.95             Na6-Na9-Na2= 60.55             Na6-Na9-Na4= 82.54             
Na7-Na9-Na2= 88.76             Na7-Na9-Na4= 71.33             Na7-Na9-Na6=132.28             Cl12-Na9-Na2= 51.61            
Cl12-Na9-Na4=119.99            Cl12-Na9-Na6= 37.49            Cl12-Na9-Na7=139.97            Cl13-Na9-Na2= 54.56            
Cl13-Na9-Na4=113.87            Cl13-Na9-Na6=115.11            Cl13-Na9-Na7= 49.17            Cl13-Na9-Cl12= 95.63           
Cl18-Na9-Na2=134.55            Cl18-Na9-Na4= 50.97            Cl18-Na9-Na6=132.31            Cl18-Na9-Na7= 49.06            
Cl18-Na9-Cl12=168.04           Cl18-Na9-Cl13= 95.62           Cl19-Na9-Na2= 57.83            Cl19-Na9-Na4= 51.59            
Cl19-Na9-Na6= 75.55            Cl19-Na9-Na7= 56.85            Cl19-Na9-Cl12= 98.10           Cl19-Na9-Cl13= 71.18           
Cl19-Na9-Cl18= 81.74           O29-Na9-Na2=116.45             O29-Na9-Na4= 43.46             O29-Na9-Na6= 61.22             
O29-Na9-Na7=113.41             O29-Na9-Cl12= 92.36            O29-Na9-Cl13=155.84            O29-Na9-Cl18= 75.69            
O29-Na9-Cl19= 85.16            
 
 selected dihedral angles (degree)
 ---------------------------------
Na4-Na3-Na1-Na6=297.65        Na4-Na3-Na1-Na8=221.42        Na4-Na3-Na1-Cl14=244.37       Na4-Na3-Na1-Cl15= 48.93       
Na4-Na3-Na1-Cl19=302.86       Na4-Na3-Na1-O26=155.91        Na4-Na3-Na1-O32= 24.25        Na5-Na3-Na1-Na4= 96.91        
Na5-Na3-Na1-Na6= 34.56        Na5-Na3-Na1-Na8=318.33        Na5-Na3-Na1-Cl14=341.28       Na5-Na3-Na1-Cl15=145.84       
Na5-Na3-Na1-Cl19= 39.77       Na5-Na3-Na1-O26=252.82        Na5-Na3-Na1-O32=121.16        Na7-Na3-Na1-Na4= 44.12        
Na7-Na3-Na1-Na6=341.77        Na7-Na3-Na1-Na8=265.54        Na7-Na3-Na1-Cl14=288.49       Na7-Na3-Na1-Cl15= 93.05       
Na7-Na3-Na1-Cl19=346.98       Na7-Na3-Na1-O26=200.03        Na7-Na3-Na1-O32= 68.37        Cl15-Na3-Na1-Na4=311.07       
Cl15-Na3-Na1-Na6=248.72       Cl15-Na3-Na1-Na8=172.49       Cl15-Na3-Na1-Cl14=195.44      Cl15-Na3-Na1-Cl19=253.93      
Cl15-Na3-Na1-O26=106.98       Cl15-Na3-Na1-O32=335.32       Cl16-Na3-Na1-Na4= 66.31       Cl16-Na3-Na1-Na6=  3.96       
Cl16-Na3-Na1-Na8=287.73       Cl16-Na3-Na1-Cl14=310.68      Cl16-Na3-Na1-Cl15=115.24      Cl16-Na3-Na1-Cl19=  9.17      
Cl16-Na3-Na1-O26=222.22       Cl16-Na3-Na1-O32= 90.56       Cl19-Na3-Na1-Na4= 57.14       Cl19-Na3-Na1-Na6=354.79       
Cl19-Na3-Na1-Na8=278.56       Cl19-Na3-Na1-Cl14=301.51      Cl19-Na3-Na1-Cl15=106.07      Cl19-Na3-Na1-O26=213.05       
Cl19-Na3-Na1-O32= 81.39       O20-Na3-Na1-Na4=143.03        O20-Na3-Na1-Na6= 80.69        O20-Na3-Na1-Na8=  4.46        
O20-Na3-Na1-Cl14= 27.41       O20-Na3-Na1-Cl15=191.97       O20-Na3-Na1-Cl19= 85.90       O20-Na3-Na1-O26=298.95        
O20-Na3-Na1-O32=167.29        O23-Na3-Na1-Na4=247.44        O23-Na3-Na1-Na6=185.09        O23-Na3-Na1-Na8=108.86        
O23-Na3-Na1-Cl14=131.81       O23-Na3-Na1-Cl15=296.37       O23-Na3-Na1-Cl19=190.30       O23-Na3-Na1-O26= 43.35        
O23-Na3-Na1-O32=271.69        H25-Na3-Na1-Na4=359.18        H25-Na3-Na1-Na6=296.83        H25-Na3-Na1-Na8=220.60        
H25-Na3-Na1-Cl14=243.55       H25-Na3-Na1-Cl15= 48.11       H25-Na3-Na1-Cl19=302.04       H25-Na3-Na1-O26=155.09        
H25-Na3-Na1-O32= 23.43        O26-Na3-Na1-Na4=204.09        O26-Na3-Na1-Na6=141.74        O26-Na3-Na1-Na8= 65.51        
O26-Na3-Na1-Cl14= 88.46       O26-Na3-Na1-Cl15=253.02       O26-Na3-Na1-Cl19=146.95       O26-Na3-Na1-O32=228.34        
Na3-Na4-Na1-Na6=141.99        Na3-Na4-Na1-Na8= 66.04        Na3-Na4-Na1-Cl14=117.34       Na3-Na4-Na1-Cl15=308.88       
Na3-Na4-Na1-Cl19= 58.26       Na3-Na4-Na1-O26=338.77        Na3-Na4-Na1-O32=205.56        Na7-Na4-Na1-Na3=313.98        
Na7-Na4-Na1-Na6= 95.97        Na7-Na4-Na1-Na8= 20.02        Na7-Na4-Na1-Cl14= 71.32       Na7-Na4-Na1-Cl15=262.86       
Na7-Na4-Na1-Cl19= 12.24       Na7-Na4-Na1-O26=292.75        Na7-Na4-Na1-O32=159.54        Na9-Na4-Na1-Na3=260.16        
Na9-Na4-Na1-Na6= 42.15        Na9-Na4-Na1-Na8=326.20        Na9-Na4-Na1-Cl14= 17.50       Na9-Na4-Na1-Cl15=209.04       
Na9-Na4-Na1-Cl19=318.42       Na9-Na4-Na1-O26=238.93        Na9-Na4-Na1-O32=105.72        Cl15-Na4-Na1-Na3= 51.12       
Cl15-Na4-Na1-Na6=193.11       Cl15-Na4-Na1-Na8=117.16       Cl15-Na4-Na1-Cl14=168.46      Cl15-Na4-Na1-Cl19=109.38      
Cl15-Na4-Na1-O26= 29.89       Cl15-Na4-Na1-O32=256.68       Cl18-Na4-Na1-Na3=291.70       Cl18-Na4-Na1-Na6= 73.70       
Cl18-Na4-Na1-Na8=357.75       Cl18-Na4-Na1-Cl14= 49.04      Cl18-Na4-Na1-Cl15=240.59      Cl18-Na4-Na1-Cl19=349.97      
Cl18-Na4-Na1-O26=270.47       Cl18-Na4-Na1-O32=137.27       Cl19-Na4-Na1-Na3=301.74       Cl19-Na4-Na1-Na6= 83.73       
Cl19-Na4-Na1-Na8=  7.78       Cl19-Na4-Na1-Cl14= 59.08      Cl19-Na4-Na1-Cl15=250.62      Cl19-Na4-Na1-O26=280.51       
Cl19-Na4-Na1-O32=147.30       O29-Na4-Na1-Na3=208.60        O29-Na4-Na1-Na6=350.59        O29-Na4-Na1-Na8=274.64        
O29-Na4-Na1-Cl14=325.94       O29-Na4-Na1-Cl15=157.48       O29-Na4-Na1-Cl19=266.86       O29-Na4-Na1-O26=187.37        
O29-Na4-Na1-O32= 54.16        O32-Na4-Na1-Na3=154.44        O32-Na4-Na1-Na6=296.43        O32-Na4-Na1-Na8=220.48        
O32-Na4-Na1-Cl14=271.78       O32-Na4-Na1-Cl15=103.32       O32-Na4-Na1-Cl19=212.70       O32-Na4-Na1-O26=133.21        
Na1-Na4-Na3-Na5=273.09        Na1-Na4-Na3-Na7=233.51        Na1-Na4-Na3-Cl15= 82.57       Na1-Na4-Na3-Cl16=223.53       
Na1-Na4-Na3-Cl19=293.22       Na1-Na4-Na3-O20=301.43        Na1-Na4-Na3-O23=149.96        Na1-Na4-Na3-H25=179.98        
Na1-Na4-Na3-O26= 15.99        Na7-Na4-Na3-Na1=126.49        Na7-Na4-Na3-Na5= 39.58        Na7-Na4-Na3-Cl15=209.06       
Na7-Na4-Na3-Cl16=350.02       Na7-Na4-Na3-Cl19= 59.71       Na7-Na4-Na3-O20= 67.92        Na7-Na4-Na3-O23=276.45        
Na7-Na4-Na3-H25=306.47        Na7-Na4-Na3-O26=142.48        Na9-Na4-Na3-Na1= 84.33        Na9-Na4-Na3-Na5=357.42        
Na9-Na4-Na3-Na7=317.84        Na9-Na4-Na3-Cl15=166.91       Na9-Na4-Na3-Cl16=307.86       Na9-Na4-Na3-Cl19= 17.56       
Na9-Na4-Na3-O20= 25.76        Na9-Na4-Na3-O23=234.30        Na9-Na4-Na3-H25=264.32        Na9-Na4-Na3-O26=100.32        
Cl15-Na4-Na3-Na1=277.43       Cl15-Na4-Na3-Na5=190.52       Cl15-Na4-Na3-Na7=150.94       Cl15-Na4-Na3-Cl16=140.95      
Cl15-Na4-Na3-Cl19=210.65      Cl15-Na4-Na3-O20=218.85       Cl15-Na4-Na3-O23= 67.39       Cl15-Na4-Na3-H25= 97.41       
Cl15-Na4-Na3-O26=293.42       Cl18-Na4-Na3-Na1=137.00       Cl18-Na4-Na3-Na5= 50.09       Cl18-Na4-Na3-Na7= 10.51       
Cl18-Na4-Na3-Cl15=219.58      Cl18-Na4-Na3-Cl16=  0.53      Cl18-Na4-Na3-Cl19= 70.22      Cl18-Na4-Na3-O20= 78.43       
Cl18-Na4-Na3-O23=286.97       Cl18-Na4-Na3-H25=316.98       Cl18-Na4-Na3-O26=152.99       Cl19-Na4-Na3-Na1= 66.78       
Cl19-Na4-Na3-Na5=339.87       Cl19-Na4-Na3-Na7=300.29       Cl19-Na4-Na3-Cl15=149.35      Cl19-Na4-Na3-Cl16=290.30      
Cl19-Na4-Na3-O20=  8.20       Cl19-Na4-Na3-O23=216.74       Cl19-Na4-Na3-H25=246.76       Cl19-Na4-Na3-O26= 82.77       
O29-Na4-Na3-Na1= 45.52        O29-Na4-Na3-Na5=318.61        O29-Na4-Na3-Na7=279.03        O29-Na4-Na3-Cl15=128.10       
O29-Na4-Na3-Cl16=269.05       O29-Na4-Na3-Cl19=338.74       O29-Na4-Na3-O20=346.95        O29-Na4-Na3-O23=195.49        
O29-Na4-Na3-H25=225.51        O29-Na4-Na3-O26= 61.51        O32-Na4-Na3-Na1=344.00        O32-Na4-Na3-Na5=257.09        
O32-Na4-Na3-Na7=217.51        O32-Na4-Na3-Cl15= 66.57       O32-Na4-Na3-Cl16=207.52       O32-Na4-Na3-Cl19=277.22       
O32-Na4-Na3-O20=285.42        O32-Na4-Na3-O23=133.96        O32-Na4-Na3-H25=163.98        O32-Na4-Na3-O26=  0.00        
Na3-Na5-Na2-Na6=  3.78        Na3-Na5-Na2-Na8= 71.47        Na3-Na5-Na2-Na9=297.38        Na3-Na5-Na2-Cl11=116.35       
Na3-Na5-Na2-Cl12=301.06       Na3-Na5-Na2-Cl13=251.32       Na3-Na5-Na2-Cl14= 40.00       Na3-Na5-Na2-Cl19=340.00       
Na7-Na5-Na2-Na6= 75.10        Na7-Na5-Na2-Na8=142.79        Na7-Na5-Na2-Na9=  8.70        Na7-Na5-Na2-Cl11=187.67       
Na7-Na5-Na2-Cl12= 12.38       Na7-Na5-Na2-Cl13=322.64       Na7-Na5-Na2-Cl14=111.32       Na7-Na5-Na2-Cl19= 51.32       
Na8-Na5-Na2-Na6=292.30        Na8-Na5-Na2-Na9=225.91        Na8-Na5-Na2-Cl11= 44.88       Na8-Na5-Na2-Cl12=229.59       
Na8-Na5-Na2-Cl13=179.85       Na8-Na5-Na2-Cl14=328.53       Na8-Na5-Na2-Cl19=268.53       Cl11-Na5-Na2-Na6=247.42       
Cl11-Na5-Na2-Na8=315.12       Cl11-Na5-Na2-Na9=181.03       Cl11-Na5-Na2-Cl12=184.71      Cl11-Na5-Na2-Cl13=134.97      
Cl11-Na5-Na2-Cl14=283.65      Cl11-Na5-Na2-Cl19=223.65      Cl13-Na5-Na2-Na6=112.45       Cl13-Na5-Na2-Na8=180.15       
Cl13-Na5-Na2-Na9= 46.06       Cl13-Na5-Na2-Cl11=225.03      Cl13-Na5-Na2-Cl12= 49.74      Cl13-Na5-Na2-Cl14=148.68      
Cl13-Na5-Na2-Cl19= 88.68      Cl16-Na5-Na2-Na6= 61.78       Cl16-Na5-Na2-Na8=129.48       Cl16-Na5-Na2-Na9=355.39       
Cl16-Na5-Na2-Cl11=174.36      Cl16-Na5-Na2-Cl12=359.07      Cl16-Na5-Na2-Cl13=309.33      Cl16-Na5-Na2-Cl14= 98.01      
Cl16-Na5-Na2-Cl19= 38.01      Cl19-Na5-Na2-Na6= 23.78       Cl19-Na5-Na2-Na8= 91.47       Cl19-Na5-Na2-Na9=317.38       
Cl19-Na5-Na2-Cl11=136.35      Cl19-Na5-Na2-Cl12=321.06      Cl19-Na5-Na2-Cl13=271.32      Cl19-Na5-Na2-Cl14= 60.00      
O20-Na5-Na2-Na6=320.00        O20-Na5-Na2-Na8= 27.70        O20-Na5-Na2-Na9=253.60        O20-Na5-Na2-Cl11= 72.58       
O20-Na5-Na2-Cl12=257.29       O20-Na5-Na2-Cl13=207.55       O20-Na5-Na2-Cl14=356.22       O20-Na5-Na2-Cl19=296.22       
Na2-Na5-Na3-Na1=344.26        Na2-Na5-Na3-Na4= 39.74        Na2-Na5-Na3-Na7= 82.96        Na2-Na5-Na3-Cl15= 29.62       
Na2-Na5-Na3-Cl16=134.16       Na2-Na5-Na3-Cl19= 22.16       Na2-Na5-Na3-O20=247.16        Na2-Na5-Na3-O23=176.79        
Na2-Na5-Na3-H25=163.26        Na2-Na5-Na3-O26=303.17        Na7-Na5-Na3-Na1=261.30        Na7-Na5-Na3-Na4=316.78        
Na7-Na5-Na3-Cl15=306.65       Na7-Na5-Na3-Cl16= 51.20       Na7-Na5-Na3-Cl19=299.20       Na7-Na5-Na3-O20=164.20        
Na7-Na5-Na3-O23= 93.83        Na7-Na5-Na3-H25= 80.30        Na7-Na5-Na3-O26=220.21        Na8-Na5-Na3-Na1= 40.21        
Na8-Na5-Na3-Na4= 95.70        Na8-Na5-Na3-Na7=138.92        Na8-Na5-Na3-Cl15= 85.57       Na8-Na5-Na3-Cl16=190.11       
Na8-Na5-Na3-Cl19= 78.12       Na8-Na5-Na3-O20=303.11        Na8-Na5-Na3-O23=232.75        Na8-Na5-Na3-H25=219.22        
Na8-Na5-Na3-O26=359.12        Cl11-Na5-Na3-Na1= 36.88       Cl11-Na5-Na3-Na4= 92.37       Cl11-Na5-Na3-Na7=135.59       
Cl11-Na5-Na3-Cl15= 82.24      Cl11-Na5-Na3-Cl16=186.78      Cl11-Na5-Na3-Cl19= 74.79      Cl11-Na5-Na3-O20=299.79       
Cl11-Na5-Na3-O23=229.42       Cl11-Na5-Na3-H25=215.89       Cl11-Na5-Na3-O26=355.79       Cl13-Na5-Na3-Na1=288.11       
Cl13-Na5-Na3-Na4=343.60       Cl13-Na5-Na3-Na7= 26.82       Cl13-Na5-Na3-Cl15=333.47      Cl13-Na5-Na3-Cl16= 78.01      
Cl13-Na5-Na3-Cl19=326.02      Cl13-Na5-Na3-O20=191.01       Cl13-Na5-Na3-O23=120.64       Cl13-Na5-Na3-H25=107.12       
Cl13-Na5-Na3-O26=247.02       Cl16-Na5-Na3-Na1=210.10       Cl16-Na5-Na3-Na4=265.59       Cl16-Na5-Na3-Na7=308.80       
Cl16-Na5-Na3-Cl15=255.46      Cl16-Na5-Na3-Cl19=248.00      Cl16-Na5-Na3-O20=113.00       Cl16-Na5-Na3-O23= 42.63       
Cl16-Na5-Na3-H25= 29.11       Cl16-Na5-Na3-O26=169.01       Cl19-Na5-Na3-Na1=322.10       Cl19-Na5-Na3-Na4= 17.58       
Cl19-Na5-Na3-Na7= 60.80       Cl19-Na5-Na3-Cl15=  7.45      Cl19-Na5-Na3-Cl16=112.00      Cl19-Na5-Na3-O20=225.00       
Cl19-Na5-Na3-O23=154.63       Cl19-Na5-Na3-H25=141.10       Cl19-Na5-Na3-O26=281.01       O20-Na5-Na3-Na1= 97.10        
O20-Na5-Na3-Na4=152.58        O20-Na5-Na3-Na7=195.80        O20-Na5-Na3-Cl15=142.46       O20-Na5-Na3-Cl16=247.00       
O20-Na5-Na3-Cl19=135.00       O20-Na5-Na3-O23=289.63        O20-Na5-Na3-H25=276.10        O20-Na5-Na3-O26= 56.01        
Na2-Na6-Na1-Na3=330.80        Na2-Na6-Na1-Na4=273.29        Na2-Na6-Na1-Na8= 48.36        Na2-Na6-Na1-Cl14= 61.40       
Na2-Na6-Na1-Cl15=260.46       Na2-Na6-Na1-Cl19=326.55       Na2-Na6-Na1-O26= 61.60        Na2-Na6-Na1-O32=220.21        
Na9-Na6-Na1-Na3= 22.26        Na9-Na6-Na1-Na4=324.74        Na9-Na6-Na1-Na8= 99.82        Na9-Na6-Na1-Cl14=112.86       
Na9-Na6-Na1-Cl15=311.91       Na9-Na6-Na1-Cl19= 18.01       Na9-Na6-Na1-O26=113.06        Na9-Na6-Na1-O32=271.67        
Cl10-Na6-Na1-Na3=119.59       Cl10-Na6-Na1-Na4= 62.08       Cl10-Na6-Na1-Na8=197.16       Cl10-Na6-Na1-Cl14=210.20      
Cl10-Na6-Na1-Cl15= 49.25      Cl10-Na6-Na1-Cl19=115.34      Cl10-Na6-Na1-O26=210.39       Cl10-Na6-Na1-O32=  9.00       
Cl12-Na6-Na1-Na3=358.50       Cl12-Na6-Na1-Na4=300.98       Cl12-Na6-Na1-Na8= 76.06       Cl12-Na6-Na1-Cl14= 89.10      
Cl12-Na6-Na1-Cl15=288.15      Cl12-Na6-Na1-Cl19=354.24      Cl12-Na6-Na1-O26= 89.30       Cl12-Na6-Na1-O32=247.91       
Cl14-Na6-Na1-Na3=269.39       Cl14-Na6-Na1-Na4=211.88       Cl14-Na6-Na1-Na8=346.96       Cl14-Na6-Na1-Cl15=199.05      
Cl14-Na6-Na1-Cl19=265.14      Cl14-Na6-Na1-O26=  0.20       Cl14-Na6-Na1-O32=158.81       Na1-Na6-Na2-Na5=  9.60        
Na1-Na6-Na2-Na8=308.78        Na1-Na6-Na2-Na9= 85.76        Na1-Na6-Na2-Cl11=299.90       Na1-Na6-Na2-Cl12=139.88       
Na1-Na6-Na2-Cl13= 85.55       Na1-Na6-Na2-Cl14=312.25       Na1-Na6-Na2-Cl19= 29.05       Na9-Na6-Na2-Na5=283.84        
Na9-Na6-Na2-Na8=223.02        Na9-Na6-Na2-Cl11=214.14       Na9-Na6-Na2-Cl12= 54.12       Na9-Na6-Na2-Cl13=359.79       
Na9-Na6-Na2-Cl14=226.49       Na9-Na6-Na2-Cl19=303.29       Cl10-Na6-Na2-Na5=305.82       Cl10-Na6-Na2-Na8=244.99       
Cl10-Na6-Na2-Na9= 21.97       Cl10-Na6-Na2-Cl11=236.12      Cl10-Na6-Na2-Cl12= 76.10      Cl10-Na6-Na2-Cl13= 21.77      
Cl10-Na6-Na2-Cl14=248.47      Cl10-Na6-Na2-Cl19=325.27      Cl12-Na6-Na2-Na5=229.72       Cl12-Na6-Na2-Na8=168.90       
Cl12-Na6-Na2-Na9=305.88       Cl12-Na6-Na2-Cl11=160.02      Cl12-Na6-Na2-Cl13=305.67      Cl12-Na6-Na2-Cl14=172.37      
Cl12-Na6-Na2-Cl19=249.17      Cl14-Na6-Na2-Na5= 57.35       Cl14-Na6-Na2-Na8=356.53       Cl14-Na6-Na2-Na9=133.51       
Cl14-Na6-Na2-Cl11=347.65      Cl14-Na6-Na2-Cl12=187.63      Cl14-Na6-Na2-Cl13=133.30      Cl14-Na6-Na2-Cl19= 76.80      
Na4-Na7-Na3-Na1=318.00        Na4-Na7-Na3-Na5=232.46        Na4-Na7-Na3-Cl15= 18.85       Na4-Na7-Na3-Cl16=164.31       
Na4-Na7-Na3-Cl19=304.38       Na4-Na7-Na3-O20=221.00        Na4-Na7-Na3-O23=128.24        Na4-Na7-Na3-H25=137.29        
Na4-Na7-Na3-O26=298.51        Na5-Na7-Na3-Na1= 85.54        Na5-Na7-Na3-Na4=127.54        Na5-Na7-Na3-Cl15=146.38       
Na5-Na7-Na3-Cl16=291.84       Na5-Na7-Na3-Cl19= 71.91       Na5-Na7-Na3-O20=348.54        Na5-Na7-Na3-O23=255.77        
Na5-Na7-Na3-H25=264.82        Na5-Na7-Na3-O26= 66.05        Na9-Na7-Na3-Na1=  0.11        Na9-Na7-Na3-Na4= 42.11        
Na9-Na7-Na3-Na5=274.57        Na9-Na7-Na3-Cl15= 60.95       Na9-Na7-Na3-Cl16=206.41       Na9-Na7-Na3-Cl19=346.48       
Na9-Na7-Na3-O20=263.11        Na9-Na7-Na3-O23=170.34        Na9-Na7-Na3-H25=179.39        Na9-Na7-Na3-O26=340.62        
Cl13-Na7-Na3-Na1= 56.63       Cl13-Na7-Na3-Na4= 98.62       Cl13-Na7-Na3-Na5=331.09       Cl13-Na7-Na3-Cl15=117.47      
Cl13-Na7-Na3-Cl16=262.93      Cl13-Na7-Na3-Cl19= 43.00      Cl13-Na7-Na3-O20=319.62       Cl13-Na7-Na3-O23=226.86       
Cl13-Na7-Na3-H25=235.91       Cl13-Na7-Na3-O26= 37.14       Cl16-Na7-Na3-Na1=153.69       Cl16-Na7-Na3-Na4=195.69       
Cl16-Na7-Na3-Na5= 68.16       Cl16-Na7-Na3-Cl15=214.54      Cl16-Na7-Na3-Cl19=140.07      Cl16-Na7-Na3-O20= 56.69       
Cl16-Na7-Na3-O23=323.93       Cl16-Na7-Na3-H25=332.98       Cl16-Na7-Na3-O26=134.21       Cl18-Na7-Na3-Na1=307.17       
Cl18-Na7-Na3-Na4=349.17       Cl18-Na7-Na3-Na5=221.63       Cl18-Na7-Na3-Cl15=  8.01      Cl18-Na7-Na3-Cl16=153.47      
Cl18-Na7-Na3-Cl19=293.54      Cl18-Na7-Na3-O20=210.17       Cl18-Na7-Na3-O23=117.40       Cl18-Na7-Na3-H25=126.45       
Cl18-Na7-Na3-O26=287.68       Cl19-Na7-Na3-Na1= 13.62       Cl19-Na7-Na3-Na4= 55.62       Cl19-Na7-Na3-Na5=288.09       
Cl19-Na7-Na3-Cl15= 74.47      Cl19-Na7-Na3-Cl16=219.93      Cl19-Na7-Na3-O20=276.62       Cl19-Na7-Na3-O23=183.86       
Cl19-Na7-Na3-H25=192.91       Cl19-Na7-Na3-O26=354.14       Na3-Na7-Na4-Na1= 40.24        Na3-Na7-Na4-Na9=124.94        
Na3-Na7-Na4-Cl15=340.64       Na3-Na7-Na4-Cl18=195.76       Na3-Na7-Na4-Cl19= 52.37       Na3-Na7-Na4-O29=136.97        
Na3-Na7-Na4-O32= 58.46        Na5-Na7-Na4-Na1=359.69        Na5-Na7-Na4-Na3=319.45        Na5-Na7-Na4-Na9= 84.39        
Na5-Na7-Na4-Cl15=300.09       Na5-Na7-Na4-Cl18=155.22       Na5-Na7-Na4-Cl19= 11.82       Na5-Na7-Na4-O29= 96.42        
Na5-Na7-Na4-O32= 17.91        Na9-Na7-Na4-Na1=275.30        Na9-Na7-Na4-Na3=235.06        Na9-Na7-Na4-Cl15=215.70       
Na9-Na7-Na4-Cl18= 70.83       Na9-Na7-Na4-Cl19=287.43       Na9-Na7-Na4-O29= 12.03        Na9-Na7-Na4-O32=293.52        
Cl13-Na7-Na4-Na1=301.70       Cl13-Na7-Na4-Na3=261.46       Cl13-Na7-Na4-Na9= 26.40       Cl13-Na7-Na4-Cl15=242.10      
Cl13-Na7-Na4-Cl18= 97.23      Cl13-Na7-Na4-Cl19=313.83      Cl13-Na7-Na4-O29= 38.43       Cl13-Na7-Na4-O32=319.92       
Cl16-Na7-Na4-Na1= 52.44       Cl16-Na7-Na4-Na3= 12.20       Cl16-Na7-Na4-Na9=137.14       Cl16-Na7-Na4-Cl15=352.84      
Cl16-Na7-Na4-Cl18=207.96      Cl16-Na7-Na4-Cl19= 64.57      Cl16-Na7-Na4-O29=149.17       Cl16-Na7-Na4-O32= 70.66       
Cl18-Na7-Na4-Na1=204.48       Cl18-Na7-Na4-Na3=164.24       Cl18-Na7-Na4-Na9=289.17       Cl18-Na7-Na4-Cl15=144.88      
Cl18-Na7-Na4-Cl19=216.60      Cl18-Na7-Na4-O29=301.20       Cl18-Na7-Na4-O32=222.69       Cl19-Na7-Na4-Na1=347.87       
Cl19-Na7-Na4-Na3=307.63       Cl19-Na7-Na4-Na9= 72.57       Cl19-Na7-Na4-Cl15=288.27      Cl19-Na7-Na4-Cl18=143.40      
Cl19-Na7-Na4-O29= 84.60       Cl19-Na7-Na4-O32=  6.09       Na3-Na7-Na5-Na2=254.53        Na3-Na7-Na5-Na8=299.14        
Na3-Na7-Na5-Cl11=245.66       Na3-Na7-Na5-Cl13=213.69       Na3-Na7-Na5-Cl16= 61.81       Na3-Na7-Na5-Cl19=306.75       
Na3-Na7-Na5-O20= 11.60        Na4-Na7-Na5-Na2=297.42        Na4-Na7-Na5-Na3= 42.88        Na4-Na7-Na5-Na8=342.03        
Na4-Na7-Na5-Cl11=288.54       Na4-Na7-Na5-Cl13=256.57       Na4-Na7-Na5-Cl16=104.69       Na4-Na7-Na5-Cl19=349.63       
Na4-Na7-Na5-O20= 54.48        Na9-Na7-Na5-Na2=351.56        Na9-Na7-Na5-Na3= 97.02        Na9-Na7-Na5-Na8= 36.16        
Na9-Na7-Na5-Cl11=342.68       Na9-Na7-Na5-Cl13=310.71       Na9-Na7-Na5-Cl16=158.83       Na9-Na7-Na5-Cl19= 43.77       
Na9-Na7-Na5-O20=108.62        Cl13-Na7-Na5-Na2= 40.85       Cl13-Na7-Na5-Na3=146.31       Cl13-Na7-Na5-Na8= 85.46       
Cl13-Na7-Na5-Cl11= 31.97      Cl13-Na7-Na5-Cl16=208.12      Cl13-Na7-Na5-Cl19= 93.06      Cl13-Na7-Na5-O20=157.91       
Cl16-Na7-Na5-Na2=192.73       Cl16-Na7-Na5-Na3=298.19       Cl16-Na7-Na5-Na8=237.34       Cl16-Na7-Na5-Cl11=183.86      
Cl16-Na7-Na5-Cl13=151.88      Cl16-Na7-Na5-Cl19=244.95      Cl16-Na7-Na5-O20=309.79       Cl18-Na7-Na5-Na2=321.01       
Cl18-Na7-Na5-Na3= 66.48       Cl18-Na7-Na5-Na8=  5.62       Cl18-Na7-Na5-Cl11=312.14      Cl18-Na7-Na5-Cl13=280.17      
Cl18-Na7-Na5-Cl16=128.28      Cl18-Na7-Na5-Cl19= 13.23      Cl18-Na7-Na5-O20= 78.07       Cl19-Na7-Na5-Na2=307.78       
Cl19-Na7-Na5-Na3= 53.25       Cl19-Na7-Na5-Na8=352.39       Cl19-Na7-Na5-Cl11=298.91      Cl19-Na7-Na5-Cl13=266.94      
Cl19-Na7-Na5-Cl16=115.05      Cl19-Na7-Na5-O20= 64.84       Na2-Na8-Na1-Na3= 88.33        Na2-Na8-Na1-Na4= 27.96        
Na2-Na8-Na1-Na6=311.02        Na2-Na8-Na1-Cl14=297.82       Na2-Na8-Na1-Cl15= 96.44       Na2-Na8-Na1-Cl19= 34.25       
Na2-Na8-Na1-O26=137.82        Na2-Na8-Na1-O32=296.85        Na5-Na8-Na1-Na3= 36.03        Na5-Na8-Na1-Na4=335.67        
Na5-Na8-Na1-Na6=258.72        Na5-Na8-Na1-Cl14=245.52       Na5-Na8-Na1-Cl15= 44.15       Na5-Na8-Na1-Cl19=341.95       
Na5-Na8-Na1-O26= 85.52        Na5-Na8-Na1-O32=244.56        Cl11-Na8-Na1-Na3= 60.32       Cl11-Na8-Na1-Na4=359.95       
Cl11-Na8-Na1-Na6=283.01       Cl11-Na8-Na1-Cl14=269.81      Cl11-Na8-Na1-Cl15= 68.43      Cl11-Na8-Na1-Cl19=  6.24      
Cl11-Na8-Na1-O26=109.81       Cl11-Na8-Na1-O32=268.84       Cl14-Na8-Na1-Na3=150.51       Cl14-Na8-Na1-Na4= 90.15       
Cl14-Na8-Na1-Na6= 13.20       Cl14-Na8-Na1-Cl15=158.62      Cl14-Na8-Na1-Cl19= 96.43      Cl14-Na8-Na1-O26=200.00       
Cl14-Na8-Na1-O32=359.04       Cl17-Na8-Na1-Na3=299.71       Cl17-Na8-Na1-Na4=239.34       Cl17-Na8-Na1-Na6=162.40       
Cl17-Na8-Na1-Cl14=149.20      Cl17-Na8-Na1-Cl15=307.82      Cl17-Na8-Na1-Cl19=245.63      Cl17-Na8-Na1-O26=349.20       
Cl17-Na8-Na1-O32=148.23       Na1-Na8-Na2-Na5=274.79        Na1-Na8-Na2-Na6= 50.55        Na1-Na8-Na2-Na9=350.31        
Na1-Na8-Na2-Cl11=220.48       Na1-Na8-Na2-Cl12= 60.18       Na1-Na8-Na2-Cl13=274.63       Na1-Na8-Na2-Cl14= 47.09       
Na1-Na8-Na2-Cl19=330.40       Na5-Na8-Na2-Na6=135.76        Na5-Na8-Na2-Na9= 75.53        Na5-Na8-Na2-Cl11=305.69       
Na5-Na8-Na2-Cl12=145.39       Na5-Na8-Na2-Cl13=359.84       Na5-Na8-Na2-Cl14=132.31       Na5-Na8-Na2-Cl19= 55.61       
Cl11-Na8-Na2-Na5= 54.31       Cl11-Na8-Na2-Na6=190.07       Cl11-Na8-Na2-Na9=129.84       Cl11-Na8-Na2-Cl12=199.70      
Cl11-Na8-Na2-Cl13= 54.15      Cl11-Na8-Na2-Cl14=186.62      Cl11-Na8-Na2-Cl19=109.92      Cl14-Na8-Na2-Na5=227.69       
Cl14-Na8-Na2-Na6=  3.45       Cl14-Na8-Na2-Na9=303.22       Cl14-Na8-Na2-Cl11=173.38      Cl14-Na8-Na2-Cl12= 13.08      
Cl14-Na8-Na2-Cl13=227.53      Cl14-Na8-Na2-Cl19=283.31      Cl17-Na8-Na2-Na5=334.71       Cl17-Na8-Na2-Na6=110.47       
Cl17-Na8-Na2-Na9= 50.24       Cl17-Na8-Na2-Cl11=280.40      Cl17-Na8-Na2-Cl12=120.10      Cl17-Na8-Na2-Cl13=334.55      
Cl17-Na8-Na2-Cl14=107.02      Cl17-Na8-Na2-Cl19= 30.32      Na1-Na8-Na5-Na2= 77.52        Na1-Na8-Na5-Na3=325.93        
Na1-Na8-Na5-Na7= 23.27        Na1-Na8-Na5-Cl11=141.16       Na1-Na8-Na5-Cl13= 77.65       Na1-Na8-Na5-Cl16=313.11       
Na1-Na8-Na5-Cl19= 16.71       Na1-Na8-Na5-O20=285.90        Na2-Na8-Na5-Na3=248.41        Na2-Na8-Na5-Na7=305.75        
Na2-Na8-Na5-Cl11= 63.64       Na2-Na8-Na5-Cl13=  0.13       Na2-Na8-Na5-Cl16=235.59       Na2-Na8-Na5-Cl19=299.20       
Na2-Na8-Na5-O20=208.39        Cl11-Na8-Na5-Na2=296.36       Cl11-Na8-Na5-Na3=184.77       Cl11-Na8-Na5-Na7=242.11       
Cl11-Na8-Na5-Cl13=296.49      Cl11-Na8-Na5-Cl16=171.95      Cl11-Na8-Na5-Cl19=235.55      Cl11-Na8-Na5-O20=144.74       
Cl14-Na8-Na5-Na2= 38.32       Cl14-Na8-Na5-Na3=286.73       Cl14-Na8-Na5-Na7=344.07       Cl14-Na8-Na5-Cl11=101.96      
Cl14-Na8-Na5-Cl13= 38.45      Cl14-Na8-Na5-Cl16=273.91      Cl14-Na8-Na5-Cl19=337.52      Cl14-Na8-Na5-O20=246.71       
Cl17-Na8-Na5-Na2=165.03       Cl17-Na8-Na5-Na3= 53.44       Cl17-Na8-Na5-Na7=110.78       Cl17-Na8-Na5-Cl11=228.67      
Cl17-Na8-Na5-Cl13=165.16      Cl17-Na8-Na5-Cl16= 40.62      Cl17-Na8-Na5-Cl19=104.22      Cl17-Na8-Na5-O20= 13.41       
Na4-Na9-Na2-Na5= 61.38        Na4-Na9-Na2-Na6=288.45        Na4-Na9-Na2-Na8=355.34        Na4-Na9-Na2-Cl11= 59.98       
Na4-Na9-Na2-Cl12=244.10       Na4-Na9-Na2-Cl13=108.24       Na4-Na9-Na2-Cl14=319.09       Na4-Na9-Na2-Cl19= 19.40       
Na6-Na9-Na2-Na5=132.93        Na6-Na9-Na2-Na8= 66.90        Na6-Na9-Na2-Cl11=131.54       Na6-Na9-Na2-Cl12=315.66       
Na6-Na9-Na2-Cl13=179.80       Na6-Na9-Na2-Cl14= 30.64       Na6-Na9-Na2-Cl19= 90.95       Na7-Na9-Na2-Na5=351.21        
Na7-Na9-Na2-Na6=218.28        Na7-Na9-Na2-Na8=285.18        Na7-Na9-Na2-Cl11=349.82       Na7-Na9-Na2-Cl12=173.93       
Na7-Na9-Na2-Cl13= 38.08       Na7-Na9-Na2-Cl14=248.92       Na7-Na9-Na2-Cl19=309.23       Cl12-Na9-Na2-Na5=177.27       
Cl12-Na9-Na2-Na6= 44.34       Cl12-Na9-Na2-Na8=111.24       Cl12-Na9-Na2-Cl11=175.88      Cl12-Na9-Na2-Cl13=224.14      
Cl12-Na9-Na2-Cl14= 74.99      Cl12-Na9-Na2-Cl19=135.29      Cl13-Na9-Na2-Na5=313.13       Cl13-Na9-Na2-Na6=180.20       
Cl13-Na9-Na2-Na8=247.10       Cl13-Na9-Na2-Cl11=311.74      Cl13-Na9-Na2-Cl12=135.86      Cl13-Na9-Na2-Cl14=210.85      
Cl13-Na9-Na2-Cl19=271.15      Cl18-Na9-Na2-Na5= 11.00       Cl18-Na9-Na2-Na6=238.07       Cl18-Na9-Na2-Na8=304.97       
Cl18-Na9-Na2-Cl11=  9.61      Cl18-Na9-Na2-Cl12=193.72      Cl18-Na9-Na2-Cl13= 57.87      Cl18-Na9-Na2-Cl14=268.71      
Cl18-Na9-Na2-Cl19=329.02      Cl19-Na9-Na2-Na5= 41.98       Cl19-Na9-Na2-Na6=269.05       Cl19-Na9-Na2-Na8=335.95       
Cl19-Na9-Na2-Cl11= 40.59      Cl19-Na9-Na2-Cl12=224.71      Cl19-Na9-Na2-Cl13= 88.85      Cl19-Na9-Na2-Cl14=299.69      
O29-Na9-Na2-Na5=106.87        O29-Na9-Na2-Na6=333.94        O29-Na9-Na2-Na8= 40.84        O29-Na9-Na2-Cl11=105.48       
O29-Na9-Na2-Cl12=289.60       O29-Na9-Na2-Cl13=153.74       O29-Na9-Na2-Cl14=  4.59       O29-Na9-Na2-Cl19= 64.89       
Na2-Na9-Na4-Na1= 16.49        Na2-Na9-Na4-Na3=324.13        Na2-Na9-Na4-Na7=276.92        Na2-Na9-Na4-Cl15=337.47       
Na2-Na9-Na4-Cl18=224.97       Na2-Na9-Na4-Cl19=338.97       Na2-Na9-Na4-O29=111.82        Na2-Na9-Na4-O32= 55.18        
Na6-Na9-Na4-Na1=320.08        Na6-Na9-Na4-Na3=267.72        Na6-Na9-Na4-Na7=220.50        Na6-Na9-Na4-Cl15=281.05       
Na6-Na9-Na4-Cl18=168.55       Na6-Na9-Na4-Cl19=282.56       Na6-Na9-Na4-O29= 55.41        Na6-Na9-Na4-O32=358.76        
Na7-Na9-Na4-Na1= 99.57        Na7-Na9-Na4-Na3= 47.22        Na7-Na9-Na4-Cl15= 60.55       Na7-Na9-Na4-Cl18=308.05       
Na7-Na9-Na4-Cl19= 62.06       Na7-Na9-Na4-O29=194.91        Na7-Na9-Na4-O32=138.26        Cl12-Na9-Na4-Na1=322.00       
Cl12-Na9-Na4-Na3=269.64       Cl12-Na9-Na4-Na7=222.42       Cl12-Na9-Na4-Cl15=282.97      Cl12-Na9-Na4-Cl18=170.47      
Cl12-Na9-Na4-Cl19=284.48      Cl12-Na9-Na4-O29= 57.33       Cl12-Na9-Na4-O32=  0.68       Cl13-Na9-Na4-Na1= 74.28       
Cl13-Na9-Na4-Na3= 21.93       Cl13-Na9-Na4-Na7=334.71       Cl13-Na9-Na4-Cl15= 35.26      Cl13-Na9-Na4-Cl18=282.76      
Cl13-Na9-Na4-Cl19= 36.77      Cl13-Na9-Na4-O29=169.62       Cl13-Na9-Na4-O32=112.97       Cl18-Na9-Na4-Na1=151.52       
Cl18-Na9-Na4-Na3= 99.16       Cl18-Na9-Na4-Na7= 51.95       Cl18-Na9-Na4-Cl15=112.50      Cl18-Na9-Na4-Cl19=114.01      
Cl18-Na9-Na4-O29=246.86       Cl18-Na9-Na4-O32=190.21       Cl19-Na9-Na4-Na1= 37.52       Cl19-Na9-Na4-Na3=345.16       
Cl19-Na9-Na4-Na7=297.94       Cl19-Na9-Na4-Cl15=358.49      Cl19-Na9-Na4-Cl18=245.99      Cl19-Na9-Na4-O29=132.85       
Cl19-Na9-Na4-O32= 76.20       O29-Na9-Na4-Na1=264.67        O29-Na9-Na4-Na3=212.31        O29-Na9-Na4-Na7=165.09        
O29-Na9-Na4-Cl15=225.64       O29-Na9-Na4-Cl18=113.14       O29-Na9-Na4-Cl19=227.15       O29-Na9-Na4-O32=303.35        
Na2-Na9-Na6-Na1=282.53        Na2-Na9-Na6-Cl10=192.59       Na2-Na9-Na6-Cl12= 64.17       Na2-Na9-Na6-Cl14=322.84       
Na4-Na9-Na6-Na1= 35.62        Na4-Na9-Na6-Na2=113.10        Na4-Na9-Na6-Cl10=305.68       Na4-Na9-Na6-Cl12=177.27       
Na4-Na9-Na6-Cl14= 75.94       Na7-Na9-Na6-Na1=339.36        Na7-Na9-Na6-Na2= 56.83        Na7-Na9-Na6-Cl10=249.42       
Na7-Na9-Na6-Cl12=121.01       Na7-Na9-Na6-Cl14= 19.68       Cl12-Na9-Na6-Na1=218.36       Cl12-Na9-Na6-Na2=295.83       
Cl12-Na9-Na6-Cl10=128.41      Cl12-Na9-Na6-Cl14=258.67      Cl13-Na9-Na6-Na1=282.71       Cl13-Na9-Na6-Na2=  0.18       
Cl13-Na9-Na6-Cl10=192.77      Cl13-Na9-Na6-Cl12= 64.36      Cl13-Na9-Na6-Cl14=323.02      Cl18-Na9-Na6-Na1= 47.66       
Cl18-Na9-Na6-Na2=125.13       Cl18-Na9-Na6-Cl10=317.71      Cl18-Na9-Na6-Cl12=189.30      Cl18-Na9-Na6-Cl14= 87.97      
Cl19-Na9-Na6-Na1=343.46       Cl19-Na9-Na6-Na2= 60.93       Cl19-Na9-Na6-Cl10=253.52      Cl19-Na9-Na6-Cl12=125.10      
Cl19-Na9-Na6-Cl14= 23.77      O29-Na9-Na6-Na1= 75.87        O29-Na9-Na6-Na2=153.34        O29-Na9-Na6-Cl10=345.93       
O29-Na9-Na6-Cl12=217.51       O29-Na9-Na6-Cl14=116.18       Na2-Na9-Na7-Na3= 62.75        Na2-Na9-Na7-Na4=107.31        
Na2-Na9-Na7-Na5=  8.52        Na2-Na9-Na7-Cl13=318.39       Na2-Na9-Na7-Cl16= 33.34       Na2-Na9-Na7-Cl18=161.38       
Na2-Na9-Na7-Cl19= 51.55       Na4-Na9-Na7-Na3=315.44        Na4-Na9-Na7-Na5=261.20        Na4-Na9-Na7-Cl13=211.08       
Na4-Na9-Na7-Cl16=286.03       Na4-Na9-Na7-Cl18= 54.06       Na4-Na9-Na7-Cl19=304.24       Na6-Na9-Na7-Na3= 15.95        
Na6-Na9-Na7-Na4= 60.50        Na6-Na9-Na7-Na5=321.71        Na6-Na9-Na7-Cl13=271.59       Na6-Na9-Na7-Cl16=346.54       
Na6-Na9-Na7-Cl18=114.57       Na6-Na9-Na7-Cl19=  4.74       Cl12-Na9-Na7-Na3= 70.15       Cl12-Na9-Na7-Na4=114.71       
Cl12-Na9-Na7-Na5= 15.91       Cl12-Na9-Na7-Cl13=325.79      Cl12-Na9-Na7-Cl16= 40.74      Cl12-Na9-Na7-Cl18=168.77      
Cl12-Na9-Na7-Cl19= 58.95      Cl13-Na9-Na7-Na3=104.36       Cl13-Na9-Na7-Na4=148.92       Cl13-Na9-Na7-Na5= 50.12       
Cl13-Na9-Na7-Cl16= 74.95      Cl13-Na9-Na7-Cl18=202.98      Cl13-Na9-Na7-Cl19= 93.15      Cl18-Na9-Na7-Na3=261.38       
Cl18-Na9-Na7-Na4=305.94       Cl18-Na9-Na7-Na5=207.14       Cl18-Na9-Na7-Cl13=157.02      Cl18-Na9-Na7-Cl16=231.97      
Cl18-Na9-Na7-Cl19=250.17      Cl19-Na9-Na7-Na3= 11.21       Cl19-Na9-Na7-Na4= 55.76       Cl19-Na9-Na7-Na5=316.97       
Cl19-Na9-Na7-Cl13=266.85      Cl19-Na9-Na7-Cl16=341.80      Cl19-Na9-Na7-Cl18=109.83      O29-Na9-Na7-Na3=304.33        
O29-Na9-Na7-Na4=348.88        O29-Na9-Na7-Na5=250.09        O29-Na9-Na7-Cl13=199.96       O29-Na9-Na7-Cl16=274.92       
O29-Na9-Na7-Cl18= 42.95       O29-Na9-Na7-Cl19=293.12       

========================================================================
 FINAL SINGLEPOINT CALCULATION ON OPTIMIZED GEOMETRY
========================================================================

 Ncao       : 166
 Nao        : 156
 Nshell     : 68
 Nel        : 120
 T(el)      :   300.0
 intcut     :    25.0
 scfconv/Eh :  0.100E-05
   qconv/e  :  0.100E-03
 intneglect :  0.100E-07
 broydamp   :      0.250
 iter      E             dE          RMSdq      gap      omega  full diag
   1    -74.5462747 -0.745463E+02  0.769E-05    2.96       0.0  T
   2    -74.5462747 -0.837019E-11  0.615E-05    2.96     278.9  T
   3    -74.5462747 -0.125198E-10  0.504E-05    2.96     340.5  T
speedup  0.91
cpu  time for SCC    0.01 s
wall time for SCC    0.01 s

   *** convergence criteria satisfied after 3 iterations ***

          eigenvalues
 #    :          48         49         50         51         52         53         54         55
 occ. :        2.000      2.000      2.000      2.000      2.000      2.000      2.000      2.000
 eps  :        -8.406     -8.373     -8.363     -8.346     -8.338     -8.322     -8.305     -8.276
 #    :          56         57         58         59         60         61         62         63
 occ. :        2.000      2.000      2.000      2.000      2.000      0.000      0.000      0.000
 eps  :        -8.264     -8.211     -8.122     -8.111     -7.960     -5.002     -2.815     -2.448
 #    :          64         65         66         67         68         69         70         71
 occ. :        0.000      0.000      0.000      0.000      0.000      0.000      0.000      0.000
 eps  :        -1.683     -0.440      0.370      0.992      1.405      1.713      3.519      3.593


   #   Z            q   n(s)   n(p)   n(d)      C6AA      α(0)
   1  11 Na     0.794  0.058  0.148  0.000    67.036    26.496
   2  11 Na     0.679  0.085  0.236  0.000    68.445    26.773
   3  11 Na     0.821  0.053  0.125  0.000    66.708    26.431
   4  11 Na     0.759  0.076  0.165  0.000    67.459    26.580
   5  11 Na     0.713  0.083  0.203  0.000    68.018    26.690
   6  11 Na     0.704  0.097  0.199  0.000    68.130    26.712
   7  11 Na     0.700  0.095  0.205  0.000    68.183    26.722
   8  11 Na     0.702  0.098  0.200  0.000    68.158    26.717
   9  11 Na     0.696  0.087  0.217  0.000    68.236    26.732
  10  17 Cl    -0.805  1.982  5.785  0.038   127.212    17.252
  11  17 Cl    -0.766  1.977  5.788  0.001   125.975    17.172
  12  17 Cl    -0.765  1.977  5.787  0.001   125.944    17.169
  13  17 Cl    -0.750  1.972  5.777  0.001   125.335    17.128
  14  17 Cl    -0.739  1.979  5.759  0.001   124.894    17.098
  15  17 Cl    -0.796  1.973  5.822  0.001   127.187    17.254
  16  17 Cl    -0.772  1.975  5.794  0.003   126.217    17.188
  17  17 Cl    -0.803  1.981  5.783  0.039   127.104    17.245
  18  17 Cl    -0.776  1.975  5.800  0.001   126.386    17.200
  19  17 Cl    -0.705  1.965  5.738  0.002   123.556    17.006
  20   8 O     -0.642  1.721  4.921  0.000    26.112     6.902
  21   1 H      0.312  0.688  0.000  0.000     0.682     1.295
  22   1 H      0.360  0.640  0.000  0.000     0.563     1.177
  23   8 O     -0.609  1.724  4.885  0.000    25.307     6.794
  24   1 H      0.288  0.712  0.000  0.000     0.756     1.365
  25   1 H      0.318  0.682  0.000  0.000     0.653     1.261
  26   8 O     -0.665  1.726  4.939  0.000    26.715     6.981
  27   1 H      0.322  0.678  0.000  0.000     0.655     1.270
  28   1 H      0.368  0.632  0.000  0.000     0.543     1.155
  29   8 O     -0.626  1.715  4.910  0.000    25.723     6.850
  30   1 H      0.301  0.699  0.000  0.000     0.717     1.329
  31   1 H      0.356  0.644  0.000  0.000     0.571     1.185
  32   8 O     -0.649  1.722  4.927  0.000    26.294     6.926
  33   1 H      0.315  0.685  0.000  0.000     0.674     1.287
  34   1 H      0.360  0.640  0.000  0.000     0.561     1.174

 Mol. C6AA /au·bohr⁶  :      40718.922362
 Mol. C8AA /au·bohr⁸  :    2423952.431435
 Mol. α(0) /au        :        458.514995

 
 Wiberg/Mayer (AO) data. WBOs > 0.1 written file <wbo>
 largest (>0.05) Wiberg bond orders for each atom
           total WBO             WBO to atom ...
     1  Na  0.416    O   32 0.086    O   26 0.084    Cl  15 0.074    Cl  14 0.071
     2  Na  0.619    Cl  11 0.167    Cl  12 0.155    Cl  13 0.117    Cl  14 0.084    Cl  19 0.080
     3  Na  0.355    Cl  15 0.120    O   23 0.058    Cl  16 0.054    O   26 0.052
     4  Na  0.472    Cl  15 0.163    Cl  18 0.115    O   29 0.070    Cl  19 0.065
     5  Na  0.548    Cl  16 0.133    Cl  11 0.114    Cl  13 0.111    O   20 0.089    Cl  19 0.067
     6  Na  0.558    Cl  10 0.175    Cl  12 0.158    Cl  14 0.157
     7  Na  0.563    Cl  16 0.176    Cl  18 0.155    Cl  13 0.118    Cl  19 0.095
     8  Na  0.562    Cl  17 0.181    Cl  11 0.158    Cl  14 0.155
     9  Na  0.574    Cl  18 0.142    Cl  13 0.132    Cl  12 0.127    Cl  19 0.072    O   29 0.070
    10  Cl  0.381    Na   6 0.175    H   34 0.057    H   31 0.053
    11  Cl  0.442    Na   2 0.167    Na   8 0.158    Na   5 0.114
    12  Cl  0.447    Na   6 0.158    Na   2 0.155    Na   9 0.127
    13  Cl  0.481    Na   9 0.132    Na   7 0.118    Na   2 0.117    Na   5 0.111
    14  Cl  0.497    Na   6 0.157    Na   8 0.155    Na   2 0.084    Na   1 0.071
    15  Cl  0.379    Na   4 0.163    Na   3 0.120    Na   1 0.074
    16  Cl  0.432    Na   7 0.176    Na   5 0.133    Na   3 0.054
    17  Cl  0.384    Na   8 0.181    H   28 0.058    H   22 0.051
    18  Cl  0.427    Na   7 0.155    Na   9 0.142    Na   4 0.115
    19  Cl  0.566    Na   7 0.095    Na   2 0.080    Na   9 0.072    Na   5 0.067    Na   4 0.065
    20  O   1.893    H   21 0.903    H   22 0.817    Na   5 0.089
    21  H   0.902    O   20 0.903
    22  H   0.871    O   20 0.817    Cl  17 0.051
    23  O   1.870    H   24 0.921    H   25 0.867    Na   3 0.058
    24  H   0.916    O   23 0.921
    25  H   0.898    O   23 0.867
    26  O   1.875    H   27 0.897    H   28 0.804    Na   1 0.084    Na   3 0.052
    27  H   0.896    O   26 0.897
    28  H   0.864    O   26 0.804    Cl  17 0.058
    29  O   1.906    H   30 0.909    H   31 0.816    Na   9 0.070    Na   4 0.070
    30  H   0.909    O   29 0.909
    31  H   0.873    O   29 0.816    Cl  10 0.053
    32  O   1.887    H   33 0.900    H   34 0.811    Na   1 0.086
    33  H   0.900    O   32 0.900
    34  H   0.870    O   32 0.811    Cl  10 0.057
 MOs/occ written to file <molden.input>
 
molecular dipole:
                 x           y           z       tot (Debye)
 q only:        1.692       2.641      -2.857
   full:        1.654       1.258      -1.529       6.558
molecular quadrupole (traceless):
                xx          xy          yy          xz          yz          zz
 q only:        0.450      -4.546      -2.704      -4.233     -13.194       2.254
  q+dip:       -1.844      -8.713       4.944       4.017     -10.540      -3.100
   full:       -2.570      -8.268       5.338       3.955      -9.769      -2.768

SCC energy    :     -74.5462747
rep           :       0.1906557
ES            :       0.8988885
AES           :      -0.0702670
AXC           :      -0.0216626
disp          :      -0.0525340
XB            :       0.0000000
fix           :       0.0000000
total E       :     -74.3542173
atomizationE  :       5.2794450     3312.90
(atE without considering molecular charge,
 total energy contains solvation terms)
H-L gap (eV)  :          2.9576
optimized geometry written to: xtbopt.xyz

           ------------------------------------------------- 
          |                Numerical Hessian                |
           ------------------------------------------------- 
step length          :   0.00500
SCC accuracy         :   0.25000
Hessian scale factor :   1.00000
frozen atoms in %    :   0.00000    0
RMS gradient         :   0.00005
estimated CPU  time      0.40 min
estimated wall time      0.40 min

writing file <hessian>.
 
 projected vibrational frequencies (cm-1)
eigval :       -0.00    -0.00    -0.00     0.00     0.00     0.00
eigval :       14.69    27.22    33.76    40.37    44.54    44.71
eigval :       47.57    50.00    55.53    56.44    57.61    59.69
eigval :       60.93    63.03    67.94    70.12    71.80    77.97
eigval :       83.91    85.08    87.58    91.06    93.44    95.95
eigval :       98.11   100.12   103.83   104.67   105.67   111.20
eigval :      112.18   114.21   117.11   123.21   126.08   127.87
eigval :      128.17   134.90   137.60   144.64   150.00   152.00
eigval :      152.07   158.65   161.67   162.82   165.81   170.45
eigval :      175.39   178.75   185.01   188.66   191.75   193.06
eigval :      196.07   202.09   203.76   213.31   219.46   222.98
eigval :      225.62   227.80   231.06   237.51   260.62   279.82
eigval :      302.34   305.84   314.68   324.57   329.09   346.56
eigval :      398.53   421.71   458.22   475.42   499.62   642.60
eigval :      649.31   775.95   793.84  1525.17  1529.29  1550.55
eigval :     1552.23  1554.59  3099.11  3124.71  3168.13  3190.04
eigval :     3366.28  3574.55  3581.59  3590.71  3600.50  3673.44
 reduced masses (amu)
   1: 29.17   2: 29.42   3: 28.46   4: 29.31   5: 28.19   6: 28.81   7: 26.19   8: 19.58
   9: 28.13  10: 29.02  11: 29.71  12: 27.09  13: 29.81  14: 28.63  15: 27.08  16: 27.53
  17: 28.97  18: 27.68  19: 26.21  20: 25.97  21: 29.44  22: 26.46  23: 29.17  24: 24.62
  25: 26.55  26: 27.97  27: 24.60  28: 29.20  29: 28.80  30: 24.53  31: 27.48  32: 27.17
  33: 26.78  34: 28.41  35: 29.12  36: 27.28  37: 28.20  38: 26.59  39: 25.02  40: 28.62
  41: 29.20  42: 24.68  43: 26.49  44: 23.13  45: 29.02  46: 28.03  47: 27.16  48: 24.50
  49: 29.73  50: 22.10  51: 14.95  52: 22.74  53: 22.44  54: 24.06  55: 24.44  56: 24.12
  57: 20.61  58: 27.10  59: 27.37  60: 26.32  61: 24.11  62: 24.69  63: 21.99  64: 23.05
  65: 20.57  66: 24.62  67: 23.87  68: 23.18  69: 24.29  70: 20.12  71: 20.02  72:  4.16
  73:  4.40  74: 17.87  75: 19.37  76:  5.65  77:  3.14  78:  2.98  79:  2.38  80:  2.59
  81:  2.41  82:  2.28  83:  1.98  84:  1.89  85:  1.95  86:  1.66  87:  1.64  88:  2.00
  89:  2.02  90:  2.00  91:  2.00  92:  1.99  93:  1.88  94:  1.89  95:  1.86  96:  1.85
  97:  1.90  98:  1.83  99:  1.83 100:  1.83 101:  1.83 102:  1.83
 IR intensities (amu)
   1:  0.61   2:  0.83   3:  0.55   4:  0.80   5:  1.05   6:  0.43   7:  0.55   8:  0.14
   9:  0.25  10:  0.44  11:  0.20  12:  0.26  13:  0.20  14:  0.09  15:  0.34  16:  0.44
  17:  0.80  18:  0.42  19:  0.07  20:  0.42  21:  0.60  22:  0.39  23:  0.22  24:  0.32
  25:  0.29  26:  0.26  27:  0.36  28:  0.50  29:  0.35  30:  0.08  31:  0.46  32:  0.39
  33:  0.54  34:  0.97  35:  0.61  36:  0.55  37:  0.43  38:  0.29  39:  0.48  40:  0.55
  41:  0.68  42:  0.39  43:  1.19  44:  0.81  45:  1.00  46:  0.68  47:  1.25  48:  0.55
  49:  0.51  50:  0.69  51:  0.89  52:  0.53  53:  0.29  54:  0.69  55:  0.56  56:  0.76
  57:  0.76  58:  1.10  59:  0.72  60:  1.07  61:  1.44  62:  1.30  63:  0.50  64:  0.42
  65:  0.87  66:  0.25  67:  1.98  68:  1.57  69:  0.16  70:  0.99  71:  1.13  72:  0.51
  73:  0.57  74:  0.21  75:  0.28  76:  0.40  77:  0.12  78:  0.59  79:  0.67  80:  0.83
  81:  0.43  82:  0.96  83:  0.74  84:  0.33  85:  0.95  86:  0.43  87:  0.50  88:  0.10
  89:  0.18  90:  0.80  91:  0.72  92:  0.36  93:  0.80  94:  0.71  95:  1.27  96:  1.41
  97:  0.65  98:  0.30  99:  0.29 100:  0.31 101:  0.29 102:  0.25
 Raman intensities (amu)
   1:  0.00   2:  0.00   3:  0.00   4:  0.00   5:  0.00   6:  0.00   7:  0.00   8:  0.00
   9:  0.00  10:  0.00  11:  0.00  12:  0.00  13:  0.00  14:  0.00  15:  0.00  16:  0.00
  17:  0.00  18:  0.00  19:  0.00  20:  0.00  21:  0.00  22:  0.00  23:  0.00  24:  0.00
  25:  0.00  26:  0.00  27:  0.00  28:  0.00  29:  0.00  30:  0.00  31:  0.00  32:  0.00
  33:  0.00  34:  0.00  35:  0.00  36:  0.00  37:  0.00  38:  0.00  39:  0.00  40:  0.00
  41:  0.00  42:  0.00  43:  0.00  44:  0.00  45:  0.00  46:  0.00  47:  0.00  48:  0.00
  49:  0.00  50:  0.00  51:  0.00  52:  0.00  53:  0.00  54:  0.00  55:  0.00  56:  0.00
  57:  0.00  58:  0.00  59:  0.00  60:  0.00  61:  0.00  62:  0.00  63:  0.00  64:  0.00
  65:  0.00  66:  0.00  67:  0.00  68:  0.00  69:  0.00  70:  0.00  71:  0.00  72:  0.00
  73:  0.00  74:  0.00  75:  0.00  76:  0.00  77:  0.00  78:  0.00  79:  0.00  80:  0.00
  81:  0.00  82:  0.00  83:  0.00  84:  0.00  85:  0.00  86:  0.00  87:  0.00  88:  0.00
  89:  0.00  90:  0.00  91:  0.00  92:  0.00  93:  0.00  94:  0.00  95:  0.00  96:  0.00
  97:  0.00  98:  0.00  99:  0.00 100:  0.00 101:  0.00 102:  0.00
 output can be read by thermo (or use thermo option).
 writing <g98.out> molden fake output.
 recommended (thermochemical) frequency scaling factor: 1.0
                    ==================
                    thermo calculation
                    ==================
Nvib :   96 Nimag : 0  symmetry :   C1  rot number :  1  scale factor : 1.00 sthr :  50.
omega= 14.69     Gvib=    -2.161     Grot=    -1.419     Gused=    -1.425
omega= 27.22     Gvib=    -1.796     Grot=    -1.237     Gused=    -1.282
omega= 33.76     Gvib=    -1.668     Grot=    -1.173     Gused=    -1.258
omega= 40.37     Gvib=    -1.563     Grot=    -1.120     Gused=    -1.252
omega= 44.54     Gvib=    -1.505     Grot=    -1.091     Gused=    -1.251
omega= 44.71     Gvib=    -1.502     Grot=    -1.090     Gused=    -1.251
omega= 47.57     Gvib=    -1.466     Grot=    -1.071     Gused=    -1.249
omega= 50.00     Gvib=    -1.436     Grot=    -1.057     Gused=    -1.246
omega= 55.53     Gvib=    -1.374     Grot=    -1.025     Gused=    -1.236
omega= 56.44     Gvib=    -1.365     Grot=    -1.021     Gused=    -1.234
omega= 57.61     Gvib=    -1.353     Grot=    -1.015     Gused=    -1.230
omega= 59.69     Gvib=    -1.332     Grot=    -1.004     Gused=    -1.224
omega= 60.93     Gvib=    -1.320     Grot=    -0.998     Gused=    -1.219
omega= 63.03     Gvib=    -1.300     Grot=    -0.988     Gused=    -1.211
omega= 67.94     Gvib=    -1.256     Grot=    -0.966     Gused=    -1.190
omega= 70.12     Gvib=    -1.237     Grot=    -0.956     Gused=    -1.180
omega= 71.80     Gvib=    -1.223     Grot=    -0.949     Gused=    -1.171
omega= 77.97     Gvib=    -1.175     Grot=    -0.925     Gused=    -1.139
omega= 83.91     Gvib=    -1.132     Grot=    -0.903     Gused=    -1.107
omega= 85.08     Gvib=    -1.124     Grot=    -0.899     Gused=    -1.100
omega= 87.58     Gvib=    -1.107     Grot=    -0.891     Gused=    -1.086
omega= 91.06     Gvib=    -1.084     Grot=    -0.879     Gused=    -1.067
omega= 93.44     Gvib=    -1.069     Grot=    -0.871     Gused=    -1.054
omega= 95.95     Gvib=    -1.054     Grot=    -0.863     Gused=    -1.041
omega= 98.11     Gvib=    -1.041     Grot=    -0.857     Gused=    -1.029
omega=100.12     Gvib=    -1.029     Grot=    -0.851     Gused=    -1.019
omega=103.83     Gvib=    -1.008     Grot=    -0.840     Gused=    -1.000
omega=104.67     Gvib=    -1.003     Grot=    -0.838     Gused=    -0.995
omega=105.67     Gvib=    -0.998     Grot=    -0.835     Gused=    -0.990
omega=111.20     Gvib=    -0.968     Grot=    -0.820     Gused=    -0.963
omega=112.18     Gvib=    -0.963     Grot=    -0.817     Gused=    -0.958
omega=114.21     Gvib=    -0.953     Grot=    -0.812     Gused=    -0.948
omega=117.11     Gvib=    -0.938     Grot=    -0.804     Gused=    -0.934
omega=123.21     Gvib=    -0.909     Grot=    -0.789     Gused=    -0.906
omega=126.08     Gvib=    -0.896     Grot=    -0.783     Gused=    -0.893
omega=127.87     Gvib=    -0.888     Grot=    -0.778     Gused=    -0.885
omega=128.17     Gvib=    -0.887     Grot=    -0.778     Gused=    -0.884
omega=134.90     Gvib=    -0.857     Grot=    -0.763     Gused=    -0.855
omega=137.60     Gvib=    -0.846     Grot=    -0.757     Gused=    -0.844
omega=144.64     Gvib=    -0.817     Grot=    -0.742     Gused=    -0.816
omega=150.00     Gvib=    -0.797     Grot=    -0.731     Gused=    -0.796
omega=152.00     Gvib=    -0.789     Grot=    -0.727     Gused=    -0.789
omega=152.07     Gvib=    -0.789     Grot=    -0.727     Gused=    -0.788
omega=158.65     Gvib=    -0.765     Grot=    -0.714     Gused=    -0.765
omega=161.67     Gvib=    -0.754     Grot=    -0.709     Gused=    -0.754
omega=162.82     Gvib=    -0.750     Grot=    -0.707     Gused=    -0.750
omega=165.81     Gvib=    -0.740     Grot=    -0.701     Gused=    -0.740
omega=170.45     Gvib=    -0.725     Grot=    -0.693     Gused=    -0.724
omega=175.39     Gvib=    -0.709     Grot=    -0.685     Gused=    -0.709
omega=178.75     Gvib=    -0.698     Grot=    -0.679     Gused=    -0.698
omega=185.01     Gvib=    -0.679     Grot=    -0.669     Gused=    -0.679
omega=188.66     Gvib=    -0.668     Grot=    -0.663     Gused=    -0.668
omega=191.75     Gvib=    -0.659     Grot=    -0.658     Gused=    -0.659
omega=193.06     Gvib=    -0.655     Grot=    -0.656     Gused=    -0.655
omega=196.07     Gvib=    -0.647     Grot=    -0.652     Gused=    -0.647
omega=202.09     Gvib=    -0.630     Grot=    -0.643     Gused=    -0.630
omega=203.76     Gvib=    -0.626     Grot=    -0.640     Gused=    -0.626
omega=213.31     Gvib=    -0.601     Grot=    -0.627     Gused=    -0.601
omega=219.46     Gvib=    -0.585     Grot=    -0.618     Gused=    -0.586
omega=222.98     Gvib=    -0.577     Grot=    -0.614     Gused=    -0.577
omega=225.62     Gvib=    -0.571     Grot=    -0.610     Gused=    -0.571
omega=227.80     Gvib=    -0.565     Grot=    -0.607     Gused=    -0.565
omega=231.06     Gvib=    -0.558     Grot=    -0.603     Gused=    -0.558
omega=237.51     Gvib=    -0.543     Grot=    -0.595     Gused=    -0.543
omega=260.62     Gvib=    -0.494     Grot=    -0.567     Gused=    -0.494
omega=279.82     Gvib=    -0.458     Grot=    -0.546     Gused=    -0.458
 
   temp. (K)  partition function   enthalpy   heat capacity  entropy
                                   cal/mol     cal/K/mol   cal/K/mol   J/K/mol
 298.15  VIB  0.264E+28            31138.034    146.273    216.549
         ROT  0.319E+08              888.752      2.981     37.318
         INT  0.843E+35            32026.787    149.254    253.867
         TR   0.161E+29             1481.254      4.968     45.284
         TOT                       33508.0405   154.2218   299.1510  1251.6430
                     Eh         kcal/mol          kJ/mol 
ZPVE            0.130302         81.7656         342.106    
H(0)-H(T)+PV    0.533985E-01     33.5080         140.197    
H(T)            0.183700         115.274         482.303    
T*S             0.142136         89.1919         373.177    
G(T)            0.415639E-01     26.0818         109.126    
    -74.31265338  <=== TOTAL FREE ENERGY in Eh incl. el.,ZPVE,RRHO,solv. parts
 
 normal mode %tage of torsion character
   1:  0.00   2:  0.00   3:  0.00   4:  0.00   5:  0.00   6:  0.00   7:  0.34   8:  0.68
   9:  0.65  10:  0.46  11:  0.56  12:  0.51  13:  0.47  14:  0.44  15:  0.14  16:  0.39
  17:  0.25  18:  0.57  19:  0.22  20:  0.35  21:  0.31  22:  0.38  23:  0.44  24:  0.36
  25:  0.51  26:  0.31  27:  0.37  28:  0.35  29:  0.36  30:  0.36  31:  0.37  32:  0.59
  33:  0.55  34:  0.24  35:  0.20  36:  0.52  37:  0.46  38:  0.26  39:  0.35  40:  0.27
  41:  0.21  42:  0.35  43:  0.24  44:  0.40  45:  0.34  46:  0.32  47:  0.20  48:  0.27
  49:  0.20  50:  0.46  51:  0.12  52:  0.34  53:  0.37  54:  0.43  55:  0.25  56:  0.22
  57:  0.58  58:  0.15  59:  0.29  60:  0.47  61:  0.08  62:  0.14  63:  0.12  64:  0.09
  65:  0.21  66:  0.03  67:  0.02  68:  0.09  69:  0.04  70:  0.07  71:  0.13  72:  0.18
  73:  0.30  74:  0.21  75:  0.06  76:  0.46  77:  0.56  78:  0.48  79:  0.10  80:  0.21
  81:  0.13  82:  0.11  83:  0.14  84:  0.42  85:  0.48  86:  0.60  87:  0.41  88:  0.30
  89:  0.15  90:  0.45  91:  0.44  92:  0.41  93:  0.00  94:  0.00  95:  0.01  96:  0.00
  97:  0.05  98:  0.02  99:  0.01 100:  0.00 101:  0.00 102:  0.02
 recommended # of modes for mode following          69
 
 Pipek-Mezey localization of normal modes
 number of localized modes           77
 frequency thrshold           500.000000000000     
 number of groups                    32
 atom-group assingment :   
  1  2  3  4  5  6  7  8  9 10 11 12 13 14 15 16 17 18 19 20 21 22 23 23 24 25 26 27 28 28
 29 30 31 32
 pop matrix done.
 initialization of trafo matrix to unity
iteration     50  convergence  0.37587806D-01
iteration    100  convergence  0.25464398D-02
iteration    150  convergence  0.49552507D-03
iteration    200  convergence  0.69986228D-04
iteration    250  convergence  0.68927484D-05

 converged in    277 iterations, threshold :   0.99848885D-06
eig.   :       -0.00    -0.00    -0.00     0.00     0.00     0.00
eig.   :       67.45    79.29    81.72    83.96    90.02    94.62
eig.   :       99.56   100.06   100.28   102.24   102.56   103.51
eig.   :      103.86   105.14   106.39   106.91   107.06   109.66
eig.   :      109.89   110.36   111.88   112.16   114.38   115.57
eig.   :      115.74   115.96   117.26   117.30   120.10   121.12
eig.   :      121.90   121.95   123.32   124.94   127.88   127.99
eig.   :      128.13   128.74   129.18   133.28   133.39   138.23
eig.   :      140.59   142.64   143.38   144.05   148.52   151.61
eig.   :      152.96   155.32   156.28   157.72   160.27   162.00
eig.   :      170.86   175.13   176.72   177.11   177.96   186.54
eig.   :      186.94   189.51   192.58   226.73   237.30   251.79
eig.   :      254.82   272.51   297.29   301.71   307.03   308.56
eig.   :      392.43   407.45   419.21   425.20   443.47   642.60
eig.   :      649.31   775.95   793.84  1525.17  1529.29  1550.55
eig.   :     1552.23  1554.59  3099.11  3124.71  3168.13  3190.04
eig.   :     3366.28  3574.55  3581.59  3590.71  3600.50  3673.44
written to xtb_localmodes and g98l.out
 
 normal mode %tage of torsion character
   1:  0.00   2:  0.00   3:  0.00   4:  0.00   5:  0.00   6:  0.00   7:  0.36   8:  0.24
   9:  0.06  10:  0.65  11:  0.56  12:  0.52  13:  0.12  14:  0.23  15:  0.33  16:  0.01
  17:  0.06  18:  0.33  19:  0.01  20:  0.03  21:  0.20  22:  0.00  23:  0.52  24:  0.94
  25:  0.22  26:  0.10  27:  0.24  28:  0.16  29:  0.16  30:  0.44  31:  0.69  32:  0.03
  33:  0.00  34:  0.03  35:  0.65  36:  0.73  37:  0.02  38:  0.10  39:  0.22  40:  0.05
  41:  0.37  42:  0.45  43:  0.10  44:  0.02  45:  0.01  46:  0.70  47:  0.35  48:  0.46
  49:  0.46  50:  0.24  51:  0.08  52:  0.03  53:  0.03  54:  0.58  55:  0.77  56:  0.06
  57:  0.01  58:  0.40  59:  0.00  60:  0.05  61:  0.13  62:  0.07  63:  0.01  64:  0.12
  65:  0.06  66:  0.05  67:  0.06  68:  0.15  69:  0.31  70:  0.22  71:  0.21  72:  0.02
  73:  0.05  74:  0.14  75:  0.70  76:  0.32  77:  0.82  78:  0.75  79:  0.27  80:  0.60
  81:  0.10  82:  0.07  83:  0.30  84:  0.42  85:  0.48  86:  0.60  87:  0.41  88:  0.30
  89:  0.15  90:  0.45  91:  0.44  92:  0.41  93:  0.00  94:  0.00  95:  0.01  96:  0.00
  97:  0.05  98:  0.02  99:  0.01 100:  0.00 101:  0.00 102:  0.02
 recommended # of modes for mode following          80

------------------------------------------------------------------------
 * finished run on 2020/06/02 at 14:31:25.068     
------------------------------------------------------------------------
 total:
 * wall-time:     0 d,  0 h,  0 min, 30.665 sec
 *  cpu-time:     0 d,  0 h,  0 min, 30.604 sec
 * ratio c/w:     0.998 speedup
 SCF:
 * wall-time:     0 d,  0 h,  0 min,  0.752 sec
 *  cpu-time:     0 d,  0 h,  0 min,  0.747 sec
 * ratio c/w:     0.993 speedup
 ANC optimizer:
 * wall-time:     0 d,  0 h,  0 min,  1.053 sec
 *  cpu-time:     0 d,  0 h,  0 min,  1.049 sec
 * ratio c/w:     0.996 speedup
 numerical hessian:
 * wall-time:     0 d,  0 h,  0 min, 28.833 sec
 *  cpu-time:     0 d,  0 h,  0 min, 28.784 sec
 * ratio c/w:     0.998 speedup

normal termination of xtb
