# Supplementary material for: Heterogeneous Nucleation of Butanol on NaCl: A Computational Study of Temperature, Humidity, Seed Charge, and Seed Size Effects
Source: J Phys Chem A. 2021 Mar 31;125(14):3025–36. doi: 10.1021/acs.jpca.0c10972 (PMC8054243; doi:10.1021/acs.jpca.0c10972)
Supplement: Supplementary file 2 — jp0c10972_si_002.zip [file jp0c10972_si_002.zip › ALL CLUSTERS/low_level_calc/negative seed/1Seed5W.xyz]

    34
        -74.35421730  Gyration_radius:  3.57644070372
 Na          1.60613148387696   -0.55525984888210   -0.47698001684892
Na         -1.13909475227541   -1.73135588542469    2.49574539252075
Na          0.19938701589068    2.23476744158285   -0.40558727149379
Na         -0.95676725728313   -0.65589821033603   -2.45774538414454
Na         -1.44043911147570    1.40207808581470    2.34731036204181
Na          0.68592345278740   -4.04026351062109    0.41234570424510
Na         -3.45484825077322    0.95663267023180   -0.16207191156276
Na          2.00119363226894   -0.19346880595491    3.23524458714128
Na         -2.68412669615464   -2.16365457900087   -0.18433023980283
Cl          1.03465418415825   -4.80325519375673   -1.85955649813799
Cl         -0.27527904901170   -0.01458322736117    4.09611525930433
Cl         -1.59200935974984   -3.89131110193582    1.28793797439202
Cl         -3.49439273849906   -0.51009900303940    1.89121305019004
Cl          1.74643184617291   -2.10053000984083    1.61459834024111
Cl          0.72400760040115    1.15988966983619   -2.62380248785624
Cl         -2.41767258119781    3.06772879824128    0.58052410203137
Cl          3.30123793053356    1.80604312917525    2.87023329768108
Cl         -3.50367490527260   -0.59222329659809   -2.09765463496336
Cl         -0.79700015968695   -0.12494513098193    0.13399146843234
O           0.54611475293481    2.60810472504878    1.77658856493814
H           0.49298461573656    3.55704237758070    1.93324056943324
H           1.41761522310992    2.36719114686027    2.16812755449216
O           0.02693831142690    4.31222008432866   -0.75582819104857
H          -0.07503716827748    4.77587390969811   -1.58773133136074
H          -0.86889009529903    4.28612250785700   -0.37957705307681
O           2.42098054474425    1.32097018700551    0.02099195102651
H           2.93650410977749    1.88333193587407   -0.56583250471231
H           2.78589455008618    1.52408401000518    0.91586854582954
O          -1.28967357147840   -2.84552357361865   -2.19807507606077
H          -1.92852565372310   -3.32025288165511   -2.74009583108658
H          -0.55176152593166   -3.49229947460685   -2.09916915746935
O           1.39882440149747   -1.81872909895047   -2.11154118821834
H           1.79309470886652   -1.60576784808123   -2.96317736620156
H           1.35127451179877   -2.80266000849807   -2.11132057992117
