# Supplementary material for: Heterogeneous Nucleation of Butanol on NaCl: A Computational Study of Temperature, Humidity, Seed Charge, and Seed Size Effects
Source: J Phys Chem A. 2021 Mar 31;125(14):3025–36. doi: 10.1021/acs.jpca.0c10972 (PMC8054243; doi:10.1021/acs.jpca.0c10972)
Supplement: Supplementary file 2 — jp0c10972_si_002.zip [file jp0c10972_si_002.zip › ALL CLUSTERS/low_level_calc/negative seed/energies]

1aq	-5.06869160
1buoh	-17.61735985
1seed1aq	-54.01984887
1seed1buoh1aq	-71.64106886
1seed1buoh2aq	-76.71538170
1seed1buoh3aq	-81.78850702
1seed1buoh4aq	-86.86464413
1seed1buoh5aq	-91.93656336
1seed1buoh	-66.56846441
1seed2aq	-59.09347652
1seed2buoh1aq	-89.26559577
1seed2buoh2aq	-94.33713055
1seed2buoh3aq	-99.41095026
1seed2buoh4aq	-104.48557755
1seed2buoh5aq	-109.56089114
1seed2buoh	-84.19030115
1seed3aq	-64.16587725
1seed3buoh1aq	-106.88536000
1seed3buoh2aq	-111.95771318
1seed3buoh3aq	-117.03750975
1seed3buoh4aq	-122.10775564
1seed3buoh5aq	-127.18897138
1seed3buoh	-101.81168079
1seed4aq	-69.24014903
1seed4buoh1aq	-124.50812306
1seed4buoh2aq	-129.58080266
1seed4buoh3aq	-134.65798383
1seed4buoh4aq	-139.73215493
1seed4buoh5aq	-144.81132331
1seed4buoh	-119.43254010
1seed5aq	-74.31265338
1seed5buoh1aq	-142.12703397
1seed5buoh2aq	-147.20306976
1seed5buoh3aq	-152.27442298
1seed5buoh4aq	-157.35837779
1seed5buoh5aq	-162.42689901
1seed5buoh	-137.05545019
1seed	-48.94562411
