# Supplementary material for: Heterogeneous Nucleation of Butanol on NaCl: A Computational Study of Temperature, Humidity, Seed Charge, and Seed Size Effects
Source: J Phys Chem A. 2021 Mar 31;125(14):3025–36. doi: 10.1021/acs.jpca.0c10972 (PMC8054243; doi:10.1021/acs.jpca.0c10972)
Supplement: Supplementary file 2 — jp0c10972_si_002.zip [file jp0c10972_si_002.zip › ALL CLUSTERS/low_level_calc/normal seed/1Seed.log]

      -----------------------------------------------------------      
     |                   =====================                   |     
     |                           x T B                           |     
     |                   =====================                   |     
     |                         S. Grimme                         |     
     |          Mulliken Center for Theoretical Chemistry        |     
     |                    University of Bonn                     |     
     |                 Version 6.0.1 (SAW181210)                 |     
      -----------------------------------------------------------      

   This program is distributed in the hope that it will be useful,
   but WITHOUT ANY WARRANTY; without even the implied warranty of
   MERCHANTABILITY or FITNESS FOR A PARTICULAR PURPOSE.
   
   FOR NON-COMMERCIAL, ACADEMIA USE ONLY.
   
   Cite this work as:
   S. Grimme, C. Bannwarth, P. Shushkov, J. Comput. Theory Chem., 2017,
   13, 1989-2009.
   C. Bannwarth, S. Ehlert and S. Grimme., ChemRxiv, 2018, preprint.
   http://doi.org/10.26434/chemrxiv.7246238.v1
   
   for sTDA-xTB:
   S. Grimme and C. Bannwarth, J. Chem. Phys., 2016, 145, 054103.
   
   in the mass-spec context:
   V. Asgeirsson, C. Bauer and S. Grimme, Chem. Sci., 2017, 8, 4879.
   
   if GBSA is used:
   P. Shushkov, F. März and S. Grimme, unpublished.
   
   for ANC optimizer:
   S. Grimme, unpublished.
   Rational Function algorithm used in ANCopt:
   F. Eckert, P. Pulay, H.-J. Werner, J. Comput. Chem., 1997, 18, 1473.
   
   with help from (in alphabetical order)
   C. Bannwarth, F. Bohle, G. Brandenburg, E. Caldeweyher, M. Checinski,
   S. Dohm, S. Ehlert, S. Ehrlich, F. März, H. Neugebauer, J. Pisarek,
   P. Pracht, P. Shushkov, and S. Spicher.
   
 * started run on 2020/05/30 at 20:40:18.227     
========================================================================
 # omp threads = 1
========================================================================
number of atoms            : 20
number of electrons        : 80
charge                     : 0
spin                       : .0
first test random number   : .5954

########################################################################
# WARNING! Please study the warnings concerning your input carefully
#  - the use of '-ohess' is discouraged, please use '--ohess' next time
########################################################################

           ------------------------------------------------- 
          |                 G F N 2 - x T B                 |
          | Geometry, Frequencies, Noncovalent interactions |
          |            JCTC 2018 parametrisation            |
           ------------------------------------------------- 
      method parameters     
 k(s)        :  1.8500
 k(p)        :  2.2300
 k(d)        :  2.2300
 k(f)        :  2.0000
 kEN (H0ij)  : -2.0000
 D4 a1       :  0.5200
 D4 a2       :  5.0000
 D4 s6       :  1.0000
 D4 s8       :  2.7000
 D4 s9       :  5.0000
 alphaj      :  2.0000


            Z     q(EN)     CN     RAES       Cart. coordinates
     1  Na  1.0    0.25    6.20    5.00    -4.27114     5.16350    -0.69008
     2  Na  1.0    0.20    7.66    5.00     4.04505     0.65195    -1.63969
     3  Na  1.0    0.30    4.66    5.00     6.91419     0.57407     3.71486
     4  Na  1.0    0.25    6.20    5.00     4.27129    -5.16341     0.68978
     5  Na  1.0    0.20    7.66    5.00     0.17784     3.04834     3.18634
     6  Na  1.0    0.30    4.66    5.00    -1.43068    -7.20342    -2.82948
     7  Na  1.0    0.20    7.66    5.00    -2.58312    -0.14022    -3.57503
     8  Na  1.0    0.30    4.66    5.00    -7.80068    -0.88478    -0.55215
     9  Na  1.0    0.30    4.66    5.00     2.31725     7.51396    -0.33390
    10  Na  1.0    0.20    7.66    5.00    -1.63955    -3.56017     2.02812
    11  Cl  7.0   -0.20    4.42    5.00     0.31105     3.66641    -2.55229
    12  Cl  7.0   -0.25    3.67    4.99    -5.08362    -4.45184    -1.86132
    13  Cl  7.0   -0.30    2.92    4.87    -1.51299     7.55316     2.24553
    14  Cl  7.0   -0.25    3.67    4.99     5.08331     4.45187     1.86211
    15  Cl  7.0   -0.20    4.42    5.00    -3.95537     0.74081     1.96393
    16  Cl  7.0   -0.30    2.92    4.86     0.52011    -7.90131     1.29764
    17  Cl  7.0   -0.20    4.42    5.00     2.41095    -1.28219     3.54926
    18  Cl  7.0   -0.30    2.92    4.87     7.74586    -2.09345     0.03747
    19  Cl  7.0   -0.30    2.92    4.86    -6.75333     2.44152    -3.58040
    20  Cl  7.0   -0.20    4.42    5.00     1.23357    -3.12479    -2.96071

  Z AO/shell   Hii/eV     exponent
 11     Tue Apr 24 16:34:09 CEST 2018   EN: 0.930 GM2: 0.271  GM3: 0.1799  RAES: 5.00
     3s     -4.546934    0.763787
     3p     -1.332719    0.573553
 17     Mon Apr 23 14:09:22 CEST 2018   EN: 3.160 GM2: 0.249  GM3: 0.1495  RAES: 2.50
     3s    -29.278781    2.485265
     3p    -12.673758    2.199650
     3d     -0.240338    2.476089
 no old-style atom pair restraining (fixing) potential
           ------------------------------------------------- 
          |        Self-Consistent Charge Iterations        |
           ------------------------------------------------- 

 Ncao       : 140
 Nao        : 130
 Nshell     : 50
 Nel        : 80
 T(el)      :   300.0
 intcut     :    25.0
 scfconv/Eh :  0.100E-05
   qconv/e  :  0.100E-03
 intneglect :  0.100E-07
 broydamp   :      0.250
 iter      E             dE          RMSdq      gap      omega  full diag
   1    -48.7709220 -0.487709E+02  0.119E+01    7.24       0.0  T
   2    -48.8248922 -0.539702E-01  0.766E+00    6.01       1.0  T
   3    -48.9303352 -0.105443E+00  0.510E+00    3.03       1.0  T
   4    -48.9356186 -0.528342E-02  0.106E+01    2.11       1.0  T
   5    -48.9384978 -0.287914E-02  0.382E+00    2.13       1.0  T
   6    -48.9341367  0.436107E-02  0.338E+00    1.80       1.0  T
   7    -48.9393538 -0.521712E-02  0.179E-01    2.25       1.0  T
   8    -48.9393671 -0.133018E-04  0.182E-01    2.24       1.0  T
   9    -48.9394041 -0.369971E-04  0.813E-02    2.26       1.0  T
  10    -48.9394174 -0.132808E-04  0.453E-02    2.25       1.0  T
  11    -48.9394229 -0.551877E-05  0.479E-02    2.25       1.0  T
  12    -48.9394243 -0.136242E-05  0.223E-02    2.25       1.0  T
  13    -48.9394243 -0.561131E-07  0.942E-03    2.26       2.4  T
  14    -48.9394244 -0.644860E-07  0.338E-03    2.25       6.6  T
  15    -48.9394244 -0.126838E-07  0.101E-03    2.25      22.1  T
  16    -48.9394244 -0.150303E-08  0.206E-03    2.25      10.8  T
  17    -48.9394244 -0.467331E-08  0.295E-04    2.25      75.8  T
  18    -48.9394244 -0.531273E-10  0.712E-05    2.25     314.1  T
speedup  0.35
cpu  time for SCC    0.07 s
wall time for SCC    0.21 s

   *** convergence criteria satisfied after 18 iterations ***

          eigenvalues
 #    :          28         29         30         31         32         33         34         35
 occ. :        2.000      2.000      2.000      2.000      2.000      2.000      2.000      2.000
 eps  :       -11.275    -11.137    -11.118    -11.095    -11.094    -11.072    -11.069    -11.062
 #    :          36         37         38         39         40         41         42         43
 occ. :        2.000      2.000      2.000      2.000      2.000      0.000      0.000      0.000
 eps  :       -11.040    -10.948    -10.916    -10.908    -10.902     -8.648     -7.242     -6.886
 #    :          44         45         46         47         48         49         50         51
 occ. :        0.000      0.000      0.000      0.000      0.000      0.000      0.000      0.000
 eps  :        -5.863     -3.661     -3.627     -3.323     -3.267     -1.637     -1.280      1.347


   #   Z            q   n(s)   n(p)   n(d)      C6AA      α(0)
   1  11 Na     0.728  0.084  0.188  0.000    67.831    26.653
   2  11 Na     0.730  0.066  0.204  0.000    67.809    26.648
   3  11 Na     0.728  0.113  0.159  0.000    67.838    26.654
   4  11 Na     0.728  0.084  0.188  0.000    67.831    26.653
   5  11 Na     0.730  0.066  0.204  0.000    67.808    26.648
   6  11 Na     0.728  0.113  0.159  0.000    67.839    26.654
   7  11 Na     0.730  0.066  0.204  0.000    67.809    26.648
   8  11 Na     0.728  0.113  0.159  0.000    67.838    26.654
   9  11 Na     0.728  0.113  0.159  0.000    67.839    26.654
  10  11 Na     0.730  0.066  0.204  0.000    67.808    26.648
  11  17 Cl    -0.713  1.971  5.742  0.000   123.867    17.027
  12  17 Cl    -0.726  1.971  5.755  0.000   124.387    17.063
  13  17 Cl    -0.746  1.972  5.774  0.000   125.174    17.117
  14  17 Cl    -0.726  1.971  5.755  0.000   124.387    17.063
  15  17 Cl    -0.713  1.971  5.742  0.000   123.867    17.027
  16  17 Cl    -0.746  1.972  5.774  0.000   125.174    17.117
  17  17 Cl    -0.713  1.971  5.742  0.000   123.867    17.027
  18  17 Cl    -0.746  1.972  5.774  0.000   125.175    17.117
  19  17 Cl    -0.746  1.972  5.774  0.000   125.174    17.117
  20  17 Cl    -0.713  1.970  5.742  0.000   123.867    17.027

 Mol. C6AA /au·bohr⁶  :      31416.354070
 Mol. C8AA /au·bohr⁸  :    2299757.024397
 Mol. α(0) /au        :        437.219863

 
 Wiberg/Mayer (AO) data. WBOs > 0.1 written file <wbo>
 largest (>0.05) Wiberg bond orders for each atom
           total WBO             WBO to atom ...
     1  Na  0.515    Cl  19 0.160    Cl  13 0.160    Cl  15 0.083    Cl  11 0.083
     2  Na  0.525    Cl  18 0.134    Cl  11 0.124    Cl  20 0.116    Cl  14 0.088
     3  Na  0.516    Cl  18 0.183    Cl  14 0.163    Cl  17 0.133
     4  Na  0.515    Cl  18 0.160    Cl  16 0.160    Cl  17 0.083    Cl  20 0.083
     5  Na  0.525    Cl  13 0.134    Cl  17 0.124    Cl  15 0.117    Cl  14 0.088
     6  Na  0.516    Cl  16 0.183    Cl  12 0.163    Cl  20 0.133
     7  Na  0.525    Cl  19 0.134    Cl  20 0.124    Cl  11 0.116    Cl  12 0.088
     8  Na  0.516    Cl  19 0.183    Cl  12 0.163    Cl  15 0.133
     9  Na  0.516    Cl  13 0.183    Cl  14 0.163    Cl  11 0.133
    10  Na  0.525    Cl  16 0.134    Cl  15 0.124    Cl  17 0.117    Cl  12 0.088
    11  Cl  0.538    Na   9 0.133    Na   2 0.124    Na   7 0.116    Na   1 0.083
    12  Cl  0.524    Na   8 0.163    Na   6 0.163    Na   7 0.088    Na  10 0.088
    13  Cl  0.483    Na   9 0.183    Na   1 0.160    Na   5 0.134
    14  Cl  0.524    Na   3 0.163    Na   9 0.163    Na   2 0.088    Na   5 0.088
    15  Cl  0.538    Na   8 0.133    Na  10 0.124    Na   5 0.117    Na   1 0.083
    16  Cl  0.483    Na   6 0.183    Na   4 0.160    Na  10 0.134
    17  Cl  0.538    Na   3 0.133    Na   5 0.124    Na  10 0.117    Na   4 0.083
    18  Cl  0.483    Na   3 0.183    Na   4 0.160    Na   2 0.134
    19  Cl  0.483    Na   8 0.183    Na   1 0.160    Na   7 0.134
    20  Cl  0.538    Na   6 0.133    Na   7 0.124    Na   2 0.116    Na   4 0.083
 MOs/occ written to file <molden.input>
 
molecular dipole:
                 x           y           z       tot (Debye)
 q only:        0.001      -0.000      -0.001
   full:        0.001      -0.000      -0.002       0.004
molecular quadrupole (traceless):
                xx          xy          yy          xz          yz          zz
 q only:        1.455      18.230      -4.641       1.545       4.428       3.186
  q+dip:        1.071      19.932      -5.697       1.178       4.652       4.626
   full:        2.390      19.332      -3.890       2.476       5.007       1.500

SCC energy    :     -48.9394244
rep           :       0.0357625
ES            :       0.7264467
AES           :       0.0013417
AXC           :       0.0004316
disp          :      -0.0397157
XB            :       0.0000000
fix           :       0.0000000
total E       :     -48.9032219
atomizationE  :       2.4251445     1521.80
(atE without considering molecular charge,
 total energy contains solvation terms)
H-L gap (eV)  :          2.2538
           ------------------------------------------------- 
          |                 ===============                 |
          |                   A N C O P T                   |
          |                 ===============                 |
          |          Approximate Normal Coordinate          |
          |           Rational Function Optimizer           |
           ------------------------------------------------- 
dumping coords to <xtbopt.coord> and <xtbopt.log>
 optlevel               0
 Maxcycle             200
 Maxmicro              25
 Econv         5.000000000000000E-006
 Gconv         1.000000000000000E-003
 Maxdispl       1.00000000000000     
 Hlow          5.000000000000000E-003
 S6             20.0000000000000     
 Nvar               54

generating ANC from model Hessian ...
 Shifting diagonal of input Hessian by   2.123538144156143E-002
 Lowest  eigenvalues of input Hessian
    0.005000    0.005034    0.005518    0.006314    0.006474    0.006856
    0.007121    0.007374    0.013943    0.014251    0.014607    0.014806
    0.017561    0.017643    0.017733    0.017804    0.018614    0.019752
 Highest eigenvalues
    0.059823    0.060280    0.065144    0.065459    0.066716    0.066899
 
cpu  time for ANC gen    0.01 s
wall time for ANC gen    0.18 s
................................................................................
.............................. CYCLE    1 ......................................
................................................................................
   1    -48.9394244 -0.489394E+02  0.104E-04    2.25       0.0  T
   2    -48.9394244 -0.597566E-11  0.475E-05    2.25     471.2  T
   3    -48.9394244 -0.257216E-11  0.202E-05    2.25    1106.5  T
speedup  0.98
cpu  time for SCC    0.01 s
wall time for SCC    0.01 s
speedup  0.99
cpu  time for grad    0.05 s
wall time for grad    0.05 s
 E :    -48.90322191  G :  0.000109    pred/act E change:  0.000D+00  0.757D-08
Maxdispl :   0.0044   ||displ|| :   0.0070   Lambda : -0.453D-06
Largest |displ|/coords:  0.0044 (   2)  0.0029 (   5)  0.0029 (   6)
................................................................................
.............................. CYCLE    2 ......................................
................................................................................
   1    -48.9394241 -0.489394E+02  0.137E-02    2.25       0.0  T
   2    -48.9394241 -0.128061E-07  0.768E-03    2.25       2.9  T
   3    -48.9394241 -0.465339E-08  0.171E-03    2.25      13.1  T
   4    -48.9394241 -0.106346E-08  0.695E-04    2.25      32.2  T
   5    -48.9394241 -0.803013E-09  0.426E-04    2.25      52.5  T
speedup  1.02
cpu  time for SCC    0.02 s
wall time for SCC    0.02 s
speedup  1.00
cpu  time for grad    0.05 s
wall time for grad    0.05 s
 E :    -48.90322164  G :  0.000170    pred/act E change:  0.000D+00  0.272D-06
Maxdispl :   0.0048   ||displ|| :   0.0058   Lambda : -0.924D-06
Largest |displ|/coords:  0.0048 (   2)  0.0017 (   3)  0.0017 (   6)
................................................................................
.............................. CYCLE    3 ......................................
................................................................................
   1    -48.9394243 -0.489394E+02  0.127E-02    2.25       0.0  T
   2    -48.9394243 -0.867739E-08  0.697E-03    2.25       3.2  T
   3    -48.9394243 -0.282285E-08  0.155E-03    2.25      14.4  T
   4    -48.9394243 -0.454065E-09  0.509E-04    2.25      43.9  T
   5    -48.9394243 -0.258588E-09  0.258E-04    2.25      86.5  T
speedup  0.89
cpu  time for SCC    0.01 s
wall time for SCC    0.02 s
speedup  0.97
cpu  time for grad    0.05 s
wall time for grad    0.05 s
 E :    -48.90322205  G :  0.000062    pred/act E change: -0.227D-06 -0.406D-06
Maxdispl :   0.0049   ||displ|| :   0.0077   Lambda : -0.405D-06
Largest |displ|/coords:  0.0049 (   5)  0.0038 (   6)  0.0037 (   2)

   *** GEOMETRY OPTIMIZATION CONVERGED AFTER 3 ITERATIONS ***

------------------------------------------------------------------------
 total energy gain (kcal):     -0.0001
------------------------------------------------------------------------
================
 final structure:
================
$coord
       -4.27115154618998        5.16410518126797       -0.68963066967454      Na
        4.04440856515186        0.65155121633480       -1.63998335370030      Na
        6.91456972434284        0.57339382418399        3.71443881504492      Na
        4.27111613049509       -5.16419684226959        0.68998818982189      Na
        0.17854236369138        3.04775660152080        3.18670032822437      Na
       -1.43120861410056       -7.20346848120666       -2.82878527519075      Na
       -2.58299498193186       -0.13940818834127       -3.57493382705858      Na
       -7.80047043759845       -0.88381134279243       -0.55226767058145      Na
        2.31728055223029        7.51397959610141       -0.33304824126959      Na
       -1.63945749759699       -3.56024348905999        2.02830867837177      Na
        0.31074761799835        3.66592618575230       -2.55249584646084      Cl
       -5.08217420806719       -4.45263595222647       -1.86161014187595      Cl
       -1.51360692679854        7.55317508275611        2.24586947672390      Cl
        5.08229308081618        4.45263268402587        1.86135140745611      Cl
       -3.95682052768813        0.74095318149000        1.96328428952230      Cl
        0.52030792303151       -7.90095736504923        1.29831359775680      Cl
        2.41117755968571       -1.28219157345361        3.54926765162741      Cl
        7.74612186590005       -2.09349694435850        0.03679645753869      Cl
       -6.75281769787158        2.44152827360619       -3.58098668098979      Cl
        1.23413703560272       -3.12459166717895       -2.96057716638909      Cl
$end
 
 Bond Distances (Angstroems)
 ---------------------------
Na1-Na5=3.3176       Na1-Na7=3.3175       Na1-Na8=3.7062       Na1-Na9=3.7064       Na1-Cl11=2.7348      Na1-Cl13=2.4780      
Na1-Cl15=2.7344      Na1-Cl19=2.4782      Na2-Na3=3.2151       Na2-Na4=3.3175       Na2-Na5=3.5095       Na2-Na7=3.6774       
Na2-Na9=3.8080       Na2-Cl11=2.5848      Na2-Cl14=2.7894      Na2-Cl17=3.0553      Na2-Cl18=2.5951      Na2-Cl20=2.5871      
Na3-Na2=3.2151       Na3-Na4=3.7063       Na3-Na5=3.8077       Na3-Cl14=2.4730      Na3-Cl17=2.5789      Na3-Cl18=2.4439      
Na4-Na2=3.3175       Na4-Na3=3.7063       Na4-Na6=3.7064       Na4-Na10=3.3173      Na4-Cl16=2.4780      Na4-Cl17=2.7346      
Na4-Cl18=2.4782      Na4-Cl20=2.7349      Na5-Na1=3.3176       Na5-Na2=3.5095       Na5-Na3=3.8077       Na5-Na9=3.2149       
Na5-Na10=3.6782      Na5-Cl11=3.0554      Na5-Cl13=2.5950      Na5-Cl14=2.7890      Na5-Cl15=2.5881      Na5-Cl17=2.5851      
Na6-Na4=3.7064       Na6-Na7=3.8080       Na6-Na10=3.2148      Na6-Cl12=2.4726      Na6-Cl16=2.4439      Na6-Cl20=2.5794      
Na7-Na1=3.3175       Na7-Na2=3.6774       Na7-Na6=3.8080       Na7-Na8=3.2151       Na7-Na10=3.5097      Na7-Cl11=2.5870      
Na7-Cl12=2.7894      Na7-Cl15=3.0553      Na7-Cl19=2.5951      Na7-Cl20=2.5848      Na8-Na1=3.7062       Na8-Na7=3.2151       
Na8-Na10=3.8079      Na8-Cl12=2.4730      Na8-Cl15=2.5784      Na8-Cl19=2.4439      Na9-Na1=3.7064       Na9-Na2=3.8080       
Na9-Na5=3.2149       Na9-Cl11=2.5794      Na9-Cl13=2.4439      Na9-Cl14=2.4726      Na10-Na4=3.3173      Na10-Na5=3.6782      
Na10-Na6=3.2148      Na10-Na7=3.5097      Na10-Na8=3.8079      Na10-Cl12=2.7891     Na10-Cl15=2.5857     Na10-Cl16=2.5945     
Na10-Cl17=2.5876     Na10-Cl20=3.0553     Cl11-Na1=2.7348      Cl11-Na2=2.5848      Cl11-Na5=3.0554      Cl11-Na7=2.5870      
Cl11-Na9=2.5794      Cl12-Na6=2.4726      Cl12-Na7=2.7894      Cl12-Na8=2.4730      Cl12-Na10=2.7891     Cl13-Na1=2.4780      
Cl13-Na5=2.5950      Cl13-Na9=2.4439      Cl14-Na2=2.7894      Cl14-Na3=2.4730      Cl14-Na5=2.7890      Cl14-Na9=2.4726      
Cl15-Na1=2.7344      Cl15-Na5=2.5881      Cl15-Na7=3.0553      Cl15-Na8=2.5784      Cl15-Na10=2.5857     Cl16-Na4=2.4780      
Cl16-Na6=2.4439      Cl16-Na10=2.5945     Cl17-Na2=3.0553      Cl17-Na3=2.5789      Cl17-Na4=2.7346      Cl17-Na5=2.5851      
Cl17-Na10=2.5876     Cl18-Na2=2.5951      Cl18-Na3=2.4439      Cl18-Na4=2.4782      Cl19-Na1=2.4782      Cl19-Na7=2.5951      
Cl19-Na8=2.4439      Cl20-Na2=2.5871      Cl20-Na4=2.7349      Cl20-Na6=2.5794      Cl20-Na7=2.5848      Cl20-Na10=3.0553     
 Na Na Rav=3.5281 sigma=0.2297  Rmin=3.2148  Rmax=3.8080    20
 Cl Na Rav=2.6320 sigma=0.1753  Rmin=2.4439  Rmax=3.0554    40
 
 selected bond angles (degree)
 --------------------
Na7-Na1-Na5= 78.92             Na8-Na1-Na5= 93.10             Na8-Na1-Na7= 54.14             Na9-Na1-Na5= 54.14             
Na9-Na1-Na7= 93.09             Na9-Na1-Na8=139.71             Cl11-Na1-Na5= 59.72            Cl11-Na1-Na7= 49.47            
Cl11-Na1-Na8=101.74            Cl11-Na1-Na9= 44.08            Cl13-Na1-Na5= 50.70            Cl13-Na1-Na7=124.16            
Cl13-Na1-Na8=136.47            Cl13-Na1-Na9= 40.80            Cl13-Na1-Cl11= 81.48           Cl15-Na1-Na5= 49.49            
Cl15-Na1-Na7= 59.72            Cl15-Na1-Na8= 44.06            Cl15-Na1-Na9=101.76            Cl15-Na1-Cl11= 83.28           
Cl15-Na1-Cl13= 94.53           Cl19-Na1-Na5=124.17            Cl19-Na1-Na7= 50.71            Cl19-Na1-Na8= 40.80            
Cl19-Na1-Na9=136.47            Cl19-Na1-Cl11= 94.52           Cl19-Na1-Cl13=174.68           Cl19-Na1-Cl15= 81.46           
Na4-Na2-Na3= 69.11             Na5-Na2-Na3= 68.82             Na5-Na2-Na4= 94.92             Na7-Na2-Na3=133.98             
Na7-Na2-Na4= 91.86             Na7-Na2-Na5= 71.81             Na9-Na2-Na3= 88.03             Na9-Na2-Na4=145.67             
Na9-Na2-Na5= 51.93             Na9-Na2-Na7= 86.00             Cl11-Na2-Na3=122.25            Cl11-Na2-Na4=132.03            
Cl11-Na2-Na5= 57.82            Cl11-Na2-Na7= 44.70            Cl11-Na2-Na9= 42.44            Cl14-Na2-Na3= 48.00            
Cl14-Na2-Na4=114.52            Cl14-Na2-Na5= 51.01            Cl14-Na2-Na7=117.05            Cl14-Na2-Na9= 40.44            
Cl14-Na2-Cl11= 80.19           Cl17-Na2-Na3= 48.49            Cl17-Na2-Na4= 50.62            Cl17-Na2-Na5= 45.73            
Cl17-Na2-Na7= 86.70            Cl17-Na2-Na9= 95.06            Cl17-Na2-Cl11= 99.11           Cl17-Na2-Cl14= 72.55           
Cl18-Na2-Na3= 48.31            Cl18-Na2-Na4= 47.65            Cl18-Na2-Na5=113.17            Cl18-Na2-Na7=138.71            
Cl18-Na2-Na9=130.76            Cl18-Na2-Cl11=170.50           Cl18-Na2-Cl14= 91.60           Cl18-Na2-Cl17= 73.66           
Cl20-Na2-Na3=119.98            Cl20-Na2-Na4= 53.46            Cl20-Na2-Na5= 98.08            Cl20-Na2-Na7= 44.66            
Cl20-Na2-Na9=130.37            Cl20-Na2-Cl11= 89.24           Cl20-Na2-Cl14=148.17           Cl20-Na2-Cl17= 79.72           
Cl20-Na2-Cl18= 95.39           Na4-Na3-Na2= 56.75             Na5-Na3-Na2= 59.25             Na5-Na3-Na4= 84.07             
Cl14-Na3-Na2= 56.95            Cl14-Na3-Na4=111.15            Cl14-Na3-Na5= 47.03            Cl17-Na3-Na2= 62.52            
Cl17-Na3-Na4= 47.52            Cl17-Na3-Na5= 42.56            Cl17-Na3-Cl14= 86.58           Cl18-Na3-Na2= 52.46            
Cl18-Na3-Na4= 41.50            Cl18-Na3-Na5=107.98            Cl18-Na3-Cl14=103.54           Cl18-Na3-Cl17= 85.38           
Na3-Na4-Na2= 54.14             Na6-Na4-Na2= 93.09             Na6-Na4-Na3=139.71             Na10-Na4-Na2= 78.92            
Na10-Na4-Na3= 93.10            Na10-Na4-Na6= 54.14            Cl16-Na4-Na2=124.16            Cl16-Na4-Na3=136.47            
Cl16-Na4-Na6= 40.80            Cl16-Na4-Na10= 50.70           Cl17-Na4-Na2= 59.72            Cl17-Na4-Na3= 44.07            
Cl17-Na4-Na6=101.75            Cl17-Na4-Na10= 49.48           Cl17-Na4-Cl16= 94.52           Cl18-Na4-Na2= 50.71            
Cl18-Na4-Na3= 40.80            Cl18-Na4-Na6=136.47            Cl18-Na4-Na10=124.17           Cl18-Na4-Cl16=174.67           
Cl18-Na4-Cl17= 81.47           Cl20-Na4-Na2= 49.47            Cl20-Na4-Na3=101.74            Cl20-Na4-Na6= 44.08            
Cl20-Na4-Na10= 59.72           Cl20-Na4-Cl16= 81.47           Cl20-Na4-Cl17= 83.27           Cl20-Na4-Cl18= 94.52           
Na2-Na5-Na1= 94.92             Na3-Na5-Na1=145.68             Na3-Na5-Na2= 51.93             Na9-Na5-Na1= 69.11             
Na9-Na5-Na2= 68.82             Na9-Na5-Na3= 88.04             Na10-Na5-Na1= 91.85            Na10-Na5-Na2= 71.80            
Na10-Na5-Na3= 85.99            Na10-Na5-Na9=133.98            Cl11-Na5-Na1= 50.62            Cl11-Na5-Na2= 45.73            
Cl11-Na5-Na3= 95.06            Cl11-Na5-Na9= 48.50            Cl11-Na5-Na10= 86.68           Cl13-Na5-Na1= 47.65            
Cl13-Na5-Na2=113.17            Cl13-Na5-Na3=130.77            Cl13-Na5-Na9= 48.31            Cl13-Na5-Na10=138.70           
Cl13-Na5-Cl11= 73.67           Cl14-Na5-Na1=114.51            Cl14-Na5-Na2= 51.02            Cl14-Na5-Na3= 40.46            
Cl14-Na5-Na9= 48.00            Cl14-Na5-Na10=117.06           Cl14-Na5-Cl11= 72.55           Cl14-Na5-Cl13= 91.60           
Cl15-Na5-Na1= 53.45            Cl15-Na5-Na2= 98.07            Cl15-Na5-Na3=130.37            Cl15-Na5-Na9=119.97            
Cl15-Na5-Na10= 44.66           Cl15-Na5-Cl11= 79.70           Cl15-Na5-Cl13= 95.37           Cl15-Na5-Cl14=148.16           
Cl17-Na5-Na1=132.03            Cl17-Na5-Na2= 57.82            Cl17-Na5-Na3= 42.43            Cl17-Na5-Na9=122.26            
Cl17-Na5-Na10= 44.70           Cl17-Na5-Cl11= 99.10           Cl17-Na5-Cl13=170.50           Cl17-Na5-Cl14= 80.19           
Cl17-Na5-Cl15= 89.25           Na7-Na6-Na4= 84.06             Na10-Na6-Na4= 56.75            Na10-Na6-Na7= 59.25            
Cl12-Na6-Na4=111.15            Cl12-Na6-Na7= 47.04            Cl12-Na6-Na10= 56.95           Cl16-Na6-Na4= 41.49            
Cl16-Na6-Na7=107.97            Cl16-Na6-Na10= 52.45           Cl16-Na6-Cl12=103.54           Cl20-Na6-Na4= 47.53            
Cl20-Na6-Na7= 42.55            Cl20-Na6-Na10= 62.52           Cl20-Na6-Cl12= 86.57           Cl20-Na6-Cl16= 85.38           
Na2-Na7-Na1= 91.86             Na6-Na7-Na1=145.67             Na6-Na7-Na2= 86.00             Na8-Na7-Na1= 69.11             
Na8-Na7-Na2=133.98             Na8-Na7-Na6= 88.03             Na10-Na7-Na1= 94.92            Na10-Na7-Na2= 71.81            
Na10-Na7-Na6= 51.93            Na10-Na7-Na8= 68.82            Cl11-Na7-Na1= 53.46            Cl11-Na7-Na2= 44.66            
Cl11-Na7-Na6=130.37            Cl11-Na7-Na8=119.98            Cl11-Na7-Na10= 98.08           Cl12-Na7-Na1=114.52            
Cl12-Na7-Na2=117.05            Cl12-Na7-Na6= 40.44            Cl12-Na7-Na8= 48.00            Cl12-Na7-Na10= 51.01           
Cl12-Na7-Cl11=148.17           Cl15-Na7-Na1= 50.61            Cl15-Na7-Na2= 86.70            Cl15-Na7-Na6= 95.07            
Cl15-Na7-Na8= 48.48            Cl15-Na7-Na10= 45.74           Cl15-Na7-Cl11= 79.72           Cl15-Na7-Cl12= 72.55           
Cl19-Na7-Na1= 47.65            Cl19-Na7-Na2=138.71            Cl19-Na7-Na6=130.76            Cl19-Na7-Na8= 48.31            
Cl19-Na7-Na10=113.17           Cl19-Na7-Cl11= 95.39           Cl19-Na7-Cl12= 91.60           Cl19-Na7-Cl15= 73.66           
Cl20-Na7-Na1=132.03            Cl20-Na7-Na2= 44.71            Cl20-Na7-Na6= 42.43            Cl20-Na7-Na8=122.25            
Cl20-Na7-Na10= 57.82           Cl20-Na7-Cl11= 89.25           Cl20-Na7-Cl12= 80.19           Cl20-Na7-Cl15= 99.12           
Cl20-Na7-Cl19=170.50           Na7-Na8-Na1= 56.75             Na10-Na8-Na1= 84.07            Na10-Na8-Na7= 59.25            
Cl12-Na8-Na1=111.15            Cl12-Na8-Na7= 56.95            Cl12-Na8-Na10= 47.03           Cl15-Na8-Na1= 47.52            
Cl15-Na8-Na7= 62.52            Cl15-Na8-Na10= 42.56           Cl15-Na8-Cl12= 86.59           Cl19-Na8-Na1= 41.50            
Cl19-Na8-Na7= 52.46            Cl19-Na8-Na10=107.99           Cl19-Na8-Cl12=103.54           Cl19-Na8-Cl15= 85.38           
Na2-Na9-Na1= 84.06             Na5-Na9-Na1= 56.75             Na5-Na9-Na2= 59.25             Cl11-Na9-Na1= 47.53            
Cl11-Na9-Na2= 42.55            Cl11-Na9-Na5= 62.52            Cl13-Na9-Na1= 41.49            Cl13-Na9-Na2=107.98            
Cl13-Na9-Na5= 52.46            Cl13-Na9-Cl11= 85.38           Cl14-Na9-Na1=111.15            Cl14-Na9-Na2= 47.04            
Cl14-Na9-Na5= 56.95            Cl14-Na9-Cl11= 86.57           Cl14-Na9-Cl13=103.54           Na5-Na10-Na4= 91.85            
Na6-Na10-Na4= 69.12            Na6-Na10-Na5=133.98            Na7-Na10-Na4= 94.92            Na7-Na10-Na5= 71.80            
Na7-Na10-Na6= 68.82            Na8-Na10-Na4=145.68            Na8-Na10-Na5= 85.99            Na8-Na10-Na6= 88.03            
Na8-Na10-Na7= 51.93            Cl12-Na10-Na4=114.52           Cl12-Na10-Na5=117.05           Cl12-Na10-Na6= 47.99           
Cl12-Na10-Na7= 51.02           Cl12-Na10-Na8= 40.45           Cl15-Na10-Na4=132.03           Cl15-Na10-Na5= 44.72           
Cl15-Na10-Na6=122.24           Cl15-Na10-Na7= 57.81           Cl15-Na10-Na8= 42.42           Cl15-Na10-Cl12= 80.18          
Cl16-Na10-Na4= 47.65           Cl16-Na10-Na5=138.70           Cl16-Na10-Na6= 48.31           Cl16-Na10-Na7=113.17           
Cl16-Na10-Na8=130.77           Cl16-Na10-Cl12= 91.60          Cl16-Na10-Cl15=170.49          Cl17-Na10-Na4= 53.46           
Cl17-Na10-Na5= 44.65           Cl17-Na10-Na6=119.98           Cl17-Na10-Na7= 98.07           Cl17-Na10-Na8=130.35           
Cl17-Na10-Cl12=148.16          Cl17-Na10-Cl15= 89.25          Cl17-Na10-Cl16= 95.39          Cl20-Na10-Na4= 50.62           
Cl20-Na10-Na5= 86.68           Cl20-Na10-Na6= 48.50           Cl20-Na10-Na7= 45.73           Cl20-Na10-Na8= 95.06           
Cl20-Na10-Cl12= 72.55          Cl20-Na10-Cl15= 99.10          Cl20-Na10-Cl16= 73.68          Cl20-Na10-Cl17= 79.71          
 
 selected dihedral angles (degree)
 ---------------------------------
Na4-Na3-Na2-Na5=104.26        Na4-Na3-Na2-Na7= 71.33        Na4-Na3-Na2-Na9=153.84        Na4-Na3-Na2-Cl11=127.34       
Na4-Na3-Na2-Cl14=160.27       Na4-Na3-Na2-Cl17= 55.31       Na4-Na3-Na2-Cl18=308.73       Na4-Na3-Na2-Cl20= 17.10       
Na5-Na3-Na2-Na4=255.74        Na5-Na3-Na2-Na7=327.07        Na5-Na3-Na2-Na9= 49.58        Na5-Na3-Na2-Cl11= 23.08       
Na5-Na3-Na2-Cl14= 56.01       Na5-Na3-Na2-Cl17=311.05       Na5-Na3-Na2-Cl18=204.47       Na5-Na3-Na2-Cl20=272.84       
Cl14-Na3-Na2-Na4=199.73       Cl14-Na3-Na2-Na5=303.99       Cl14-Na3-Na2-Na7=271.06       Cl14-Na3-Na2-Na9=353.57       
Cl14-Na3-Na2-Cl11=327.07      Cl14-Na3-Na2-Cl17=255.04      Cl14-Na3-Na2-Cl18=148.46      Cl14-Na3-Na2-Cl20=216.83      
Cl17-Na3-Na2-Na4=304.69       Cl17-Na3-Na2-Na5= 48.95       Cl17-Na3-Na2-Na7= 16.02       Cl17-Na3-Na2-Na9= 98.54       
Cl17-Na3-Na2-Cl11= 72.04      Cl17-Na3-Na2-Cl14=104.96      Cl17-Na3-Na2-Cl18=253.42      Cl17-Na3-Na2-Cl20=321.79      
Cl18-Na3-Na2-Na4= 51.27       Cl18-Na3-Na2-Na5=155.53       Cl18-Na3-Na2-Na7=122.60       Cl18-Na3-Na2-Na9=205.11       
Cl18-Na3-Na2-Cl11=178.61      Cl18-Na3-Na2-Cl14=211.54      Cl18-Na3-Na2-Cl17=106.58      Cl18-Na3-Na2-Cl20= 68.37      
Na3-Na4-Na2-Na5=294.90        Na3-Na4-Na2-Na7=223.00        Na3-Na4-Na2-Na9=308.62        Na3-Na4-Na2-Cl11=244.85       
Na3-Na4-Na2-Cl14=343.99       Na3-Na4-Na2-Cl17=307.19       Na3-Na4-Na2-Cl18= 52.02       Na3-Na4-Na2-Cl20=198.48       
Na6-Na4-Na2-Na3=154.62        Na6-Na4-Na2-Na5= 89.52        Na6-Na4-Na2-Na7= 17.62        Na6-Na4-Na2-Na9=103.24        
Na6-Na4-Na2-Cl11= 39.46       Na6-Na4-Na2-Cl14=138.61       Na6-Na4-Na2-Cl17=101.81       Na6-Na4-Na2-Cl18=206.63       
Na6-Na4-Na2-Cl20=353.10       Na10-Na4-Na2-Na3=102.09       Na10-Na4-Na2-Na5= 36.99       Na10-Na4-Na2-Na7=325.09       
Na10-Na4-Na2-Na9= 50.71       Na10-Na4-Na2-Cl11=346.94      Na10-Na4-Na2-Cl14= 86.09      Na10-Na4-Na2-Cl17= 49.28      
Na10-Na4-Na2-Cl18=154.11      Na10-Na4-Na2-Cl20=300.57      Cl16-Na4-Na2-Na3=126.20       Cl16-Na4-Na2-Na5= 61.10       
Cl16-Na4-Na2-Na7=349.20       Cl16-Na4-Na2-Na9= 74.82       Cl16-Na4-Na2-Cl11= 11.05      Cl16-Na4-Na2-Cl14=110.19      
Cl16-Na4-Na2-Cl17= 73.39      Cl16-Na4-Na2-Cl18=178.22      Cl16-Na4-Na2-Cl20=324.68      Cl17-Na4-Na2-Na3= 52.81       
Cl17-Na4-Na2-Na5=347.71       Cl17-Na4-Na2-Na7=275.81       Cl17-Na4-Na2-Na9=  1.43       Cl17-Na4-Na2-Cl11=297.65      
Cl17-Na4-Na2-Cl14= 36.80      Cl17-Na4-Na2-Cl18=104.83      Cl17-Na4-Na2-Cl20=251.29      Cl18-Na4-Na2-Na3=307.98       
Cl18-Na4-Na2-Na5=242.88       Cl18-Na4-Na2-Na7=170.98       Cl18-Na4-Na2-Na9=256.60       Cl18-Na4-Na2-Cl11=192.83      
Cl18-Na4-Na2-Cl14=291.98      Cl18-Na4-Na2-Cl17=255.17      Cl18-Na4-Na2-Cl20=146.46      Cl20-Na4-Na2-Na3=161.52       
Cl20-Na4-Na2-Na5= 96.42       Cl20-Na4-Na2-Na7= 24.52       Cl20-Na4-Na2-Na9=110.14       Cl20-Na4-Na2-Cl11= 46.37      
Cl20-Na4-Na2-Cl14=145.51      Cl20-Na4-Na2-Cl17=108.71      Cl20-Na4-Na2-Cl18=213.54      Na2-Na4-Na3-Na5= 56.87        
Na2-Na4-Na3-Cl14= 17.66       Na2-Na4-Na3-Cl17= 81.50       Na2-Na4-Na3-Cl18=291.01       Na6-Na4-Na3-Na2=318.55        
Na6-Na4-Na3-Na5= 15.42        Na6-Na4-Na3-Cl14=336.21       Na6-Na4-Na3-Cl17= 40.05       Na6-Na4-Na3-Cl18=249.56       
Na10-Na4-Na3-Na2=286.05       Na10-Na4-Na3-Na5=342.92       Na10-Na4-Na3-Cl14=303.71      Na10-Na4-Na3-Cl17=  7.55      
Na10-Na4-Na3-Cl18=217.06      Cl16-Na4-Na3-Na2=255.82       Cl16-Na4-Na3-Na5=312.68       Cl16-Na4-Na3-Cl14=273.48      
Cl16-Na4-Na3-Cl17=337.31      Cl16-Na4-Na3-Cl18=186.82      Cl17-Na4-Na3-Na2=278.50       Cl17-Na4-Na3-Na5=335.37       
Cl17-Na4-Na3-Cl14=296.17      Cl17-Na4-Na3-Cl18=209.51      Cl18-Na4-Na3-Na2= 68.99       Cl18-Na4-Na3-Na5=125.86       
Cl18-Na4-Na3-Cl14= 86.66      Cl18-Na4-Na3-Cl17=150.49      Cl20-Na4-Na3-Na2=345.75       Cl20-Na4-Na3-Na5= 42.62       
Cl20-Na4-Na3-Cl14=  3.42      Cl20-Na4-Na3-Cl17= 67.25      Cl20-Na4-Na3-Cl18=276.76      Na2-Na5-Na1-Na7= 36.98        
Na2-Na5-Na1-Na8= 89.50        Na2-Na5-Na1-Na9=294.89        Na2-Na5-Na1-Cl11=347.71       Na2-Na5-Na1-Cl13=242.87       
Na2-Na5-Na1-Cl15= 96.41       Na2-Na5-Na1-Cl19= 61.08       Na3-Na5-Na1-Na7= 50.69        Na3-Na5-Na1-Na8=103.22        
Na3-Na5-Na1-Na9=308.60        Na3-Na5-Na1-Cl11=  1.42       Na3-Na5-Na1-Cl13=256.59       Na3-Na5-Na1-Cl15=110.12       
Na3-Na5-Na1-Cl19= 74.80       Na9-Na5-Na1-Na7=102.09        Na9-Na5-Na1-Na8=154.61        Na9-Na5-Na1-Cl11= 52.82       
Na9-Na5-Na1-Cl13=307.98       Na9-Na5-Na1-Cl15=161.52       Na9-Na5-Na1-Cl19=126.19       Na10-Na5-Na1-Na7=325.09       
Na10-Na5-Na1-Na8= 17.61       Na10-Na5-Na1-Na9=223.00       Na10-Na5-Na1-Cl11=275.82      Na10-Na5-Na1-Cl13=170.98      
Na10-Na5-Na1-Cl15= 24.52      Na10-Na5-Na1-Cl19=349.19      Cl11-Na5-Na1-Na7= 49.27       Cl11-Na5-Na1-Na8=101.79       
Cl11-Na5-Na1-Na9=307.18       Cl11-Na5-Na1-Cl13=255.16      Cl11-Na5-Na1-Cl15=108.70      Cl11-Na5-Na1-Cl19= 73.37      
Cl13-Na5-Na1-Na7=154.10       Cl13-Na5-Na1-Na8=206.63       Cl13-Na5-Na1-Na9= 52.02       Cl13-Na5-Na1-Cl11=104.84      
Cl13-Na5-Na1-Cl15=213.54      Cl13-Na5-Na1-Cl19=178.21      Cl14-Na5-Na1-Na7= 86.08       Cl14-Na5-Na1-Na8=138.61       
Cl14-Na5-Na1-Na9=343.99       Cl14-Na5-Na1-Cl11= 36.81      Cl14-Na5-Na1-Cl13=291.97      Cl14-Na5-Na1-Cl15=145.51      
Cl14-Na5-Na1-Cl19=110.18      Cl15-Na5-Na1-Na7=300.57       Cl15-Na5-Na1-Na8=353.09       Cl15-Na5-Na1-Na9=198.48       
Cl15-Na5-Na1-Cl11=251.30      Cl15-Na5-Na1-Cl13=146.46      Cl15-Na5-Na1-Cl19=324.67      Cl17-Na5-Na1-Na7=346.93       
Cl17-Na5-Na1-Na8= 39.46       Cl17-Na5-Na1-Na9=244.84       Cl17-Na5-Na1-Cl11=297.66      Cl17-Na5-Na1-Cl13=192.83      
Cl17-Na5-Na1-Cl15= 46.36      Cl17-Na5-Na1-Cl19= 11.03      Na1-Na5-Na2-Na3=170.22        Na1-Na5-Na2-Na4=235.57        
Na1-Na5-Na2-Na7=325.91        Na1-Na5-Na2-Na9= 65.35        Na1-Na5-Na2-Cl11= 13.29       Na1-Na5-Na2-Cl14=117.78       
Na1-Na5-Na2-Cl17=222.29       Na1-Na5-Na2-Cl18=189.88       Na1-Na5-Na2-Cl20=289.32       Na3-Na5-Na2-Na4= 65.34        
Na3-Na5-Na2-Na7=155.68        Na3-Na5-Na2-Na9=255.13        Na3-Na5-Na2-Cl11=203.06       Na3-Na5-Na2-Cl14=307.56       
Na3-Na5-Na2-Cl17= 52.06       Na3-Na5-Na2-Cl18= 19.66       Na3-Na5-Na2-Cl20=119.09       Na9-Na5-Na2-Na3=104.87        
Na9-Na5-Na2-Na4=170.22        Na9-Na5-Na2-Na7=260.56        Na9-Na5-Na2-Cl11=307.93       Na9-Na5-Na2-Cl14= 52.43       
Na9-Na5-Na2-Cl17=156.93       Na9-Na5-Na2-Cl18=124.53       Na9-Na5-Na2-Cl20=223.97       Na10-Na5-Na2-Na3=260.56       
Na10-Na5-Na2-Na4=325.90       Na10-Na5-Na2-Na7= 56.24       Na10-Na5-Na2-Na9=155.68       Na10-Na5-Na2-Cl11=103.62      
Na10-Na5-Na2-Cl14=208.11      Na10-Na5-Na2-Cl17=312.62      Na10-Na5-Na2-Cl18=280.21      Na10-Na5-Na2-Cl20= 19.65      
Cl11-Na5-Na2-Na3=156.94       Cl11-Na5-Na2-Na4=222.28       Cl11-Na5-Na2-Na7=312.62       Cl11-Na5-Na2-Na9= 52.07       
Cl11-Na5-Na2-Cl14=104.50      Cl11-Na5-Na2-Cl17=209.00      Cl11-Na5-Na2-Cl18=176.60      Cl11-Na5-Na2-Cl20=276.03      
Cl13-Na5-Na2-Na3=124.55       Cl13-Na5-Na2-Na4=189.89       Cl13-Na5-Na2-Na7=280.23       Cl13-Na5-Na2-Na9= 19.67       
Cl13-Na5-Na2-Cl11=327.61      Cl13-Na5-Na2-Cl14= 72.10      Cl13-Na5-Na2-Cl17=176.61      Cl13-Na5-Na2-Cl18=144.20      
Cl13-Na5-Na2-Cl20=243.64      Cl14-Na5-Na2-Na3= 52.44       Cl14-Na5-Na2-Na4=117.79       Cl14-Na5-Na2-Na7=208.13       
Cl14-Na5-Na2-Na9=307.57       Cl14-Na5-Na2-Cl11=255.50      Cl14-Na5-Na2-Cl17=104.50      Cl14-Na5-Na2-Cl18= 72.10      
Cl14-Na5-Na2-Cl20=171.54      Cl15-Na5-Na2-Na3=223.96       Cl15-Na5-Na2-Na4=289.30       Cl15-Na5-Na2-Na7= 19.64       
Cl15-Na5-Na2-Na9=119.08       Cl15-Na5-Na2-Cl11= 67.02      Cl15-Na5-Na2-Cl14=171.51      Cl15-Na5-Na2-Cl17=276.02      
Cl15-Na5-Na2-Cl18=243.61      Cl15-Na5-Na2-Cl20=343.05      Cl17-Na5-Na2-Na3=307.94       Cl17-Na5-Na2-Na4= 13.28       
Cl17-Na5-Na2-Na7=103.62       Cl17-Na5-Na2-Na9=203.07       Cl17-Na5-Na2-Cl11=151.00      Cl17-Na5-Na2-Cl14=255.50      
Cl17-Na5-Na2-Cl18=327.60      Cl17-Na5-Na2-Cl20= 67.03      Na1-Na5-Na3-Na2=342.54        Na1-Na5-Na3-Na4=287.97        
Na1-Na5-Na3-Cl14= 54.30       Na1-Na5-Na3-Cl17=260.94       Na1-Na5-Na3-Cl18=322.34       Na2-Na5-Na3-Na4=305.43        
Na2-Na5-Na3-Cl14= 71.76       Na2-Na5-Na3-Cl17=278.40       Na2-Na5-Na3-Cl18=339.80       Na9-Na5-Na3-Na2=295.61        
Na9-Na5-Na3-Na4=241.04        Na9-Na5-Na3-Cl14=  7.37       Na9-Na5-Na3-Cl17=214.01       Na9-Na5-Na3-Cl18=275.41       
Na10-Na5-Na3-Na2= 69.95       Na10-Na5-Na3-Na4= 15.38       Na10-Na5-Na3-Cl14=141.71      Na10-Na5-Na3-Cl17=348.35      
Na10-Na5-Na3-Cl18= 49.75      Cl11-Na5-Na3-Na2=343.65       Cl11-Na5-Na3-Na4=289.07       Cl11-Na5-Na3-Cl14= 55.40      
Cl11-Na5-Na3-Cl17=262.04      Cl11-Na5-Na3-Cl18=323.45      Cl13-Na5-Na3-Na2=270.88       Cl13-Na5-Na3-Na4=216.31       
Cl13-Na5-Na3-Cl14=342.64      Cl13-Na5-Na3-Cl17=189.28      Cl13-Na5-Na3-Cl18=250.68      Cl14-Na5-Na3-Na2=288.24       
Cl14-Na5-Na3-Na4=233.67       Cl14-Na5-Na3-Cl17=206.64      Cl14-Na5-Na3-Cl18=268.04      Cl15-Na5-Na3-Na2= 64.43       
Cl15-Na5-Na3-Na4=  9.85       Cl15-Na5-Na3-Cl14=136.18      Cl15-Na5-Na3-Cl17=342.82      Cl15-Na5-Na3-Cl18= 44.23      
Cl17-Na5-Na3-Na2= 81.60       Cl17-Na5-Na3-Na4= 27.03       Cl17-Na5-Na3-Cl14=153.36      Cl17-Na5-Na3-Cl18= 61.40      
Na7-Na6-Na4-Na2=342.92        Na7-Na6-Na4-Na3= 15.42        Na7-Na6-Na4-Na10= 56.87       Na7-Na6-Na4-Cl16=125.86       
Na7-Na6-Na4-Cl17= 42.62       Na7-Na6-Na4-Cl18=312.68       Na7-Na6-Na4-Cl20=335.37       Na10-Na6-Na4-Na2=286.05       
Na10-Na6-Na4-Na3=318.54       Na10-Na6-Na4-Cl16= 68.98      Na10-Na6-Na4-Cl17=345.75      Na10-Na6-Na4-Cl18=255.80      
Na10-Na6-Na4-Cl20=278.50      Cl12-Na6-Na4-Na2=303.71       Cl12-Na6-Na4-Na3=336.21       Cl12-Na6-Na4-Na10= 17.67      
Cl12-Na6-Na4-Cl16= 86.65      Cl12-Na6-Na4-Cl17=  3.41      Cl12-Na6-Na4-Cl18=273.47      Cl12-Na6-Na4-Cl20=296.17      
Cl16-Na6-Na4-Na2=217.06       Cl16-Na6-Na4-Na3=249.56       Cl16-Na6-Na4-Na10=291.02      Cl16-Na6-Na4-Cl17=276.76      
Cl16-Na6-Na4-Cl18=186.82      Cl16-Na6-Na4-Cl20=209.52      Cl20-Na6-Na4-Na2=  7.55       Cl20-Na6-Na4-Na3= 40.04       
Cl20-Na6-Na4-Na10= 81.50      Cl20-Na6-Na4-Cl16=150.48      Cl20-Na6-Na4-Cl17= 67.24      Cl20-Na6-Na4-Cl18=337.30      
Na2-Na7-Na1-Na5=325.09        Na2-Na7-Na1-Na8=223.01        Na2-Na7-Na1-Na9= 17.62        Na2-Na7-Na1-Cl11= 24.52       
Na2-Na7-Na1-Cl13=349.20       Na2-Na7-Na1-Cl15=275.80       Na2-Na7-Na1-Cl19=170.98       Na6-Na7-Na1-Na5= 50.71        
Na6-Na7-Na1-Na8=308.62        Na6-Na7-Na1-Na9=103.24        Na6-Na7-Na1-Cl11=110.14       Na6-Na7-Na1-Cl13= 74.82       
Na6-Na7-Na1-Cl15=  1.42       Na6-Na7-Na1-Cl19=256.60       Na8-Na7-Na1-Na5=102.09        Na8-Na7-Na1-Na9=154.61        
Na8-Na7-Na1-Cl11=161.52       Na8-Na7-Na1-Cl13=126.20       Na8-Na7-Na1-Cl15= 52.79       Na8-Na7-Na1-Cl19=307.98       
Na10-Na7-Na1-Na5= 36.99       Na10-Na7-Na1-Na8=294.90       Na10-Na7-Na1-Na9= 89.52       Na10-Na7-Na1-Cl11= 96.42      
Na10-Na7-Na1-Cl13= 61.10      Na10-Na7-Na1-Cl15=347.70      Na10-Na7-Na1-Cl19=242.88      Cl11-Na7-Na1-Na5=300.57       
Cl11-Na7-Na1-Na8=198.48       Cl11-Na7-Na1-Na9=353.10       Cl11-Na7-Na1-Cl13=324.68      Cl11-Na7-Na1-Cl15=251.28      
Cl11-Na7-Na1-Cl19=146.46      Cl12-Na7-Na1-Na5= 86.09       Cl12-Na7-Na1-Na8=344.00       Cl12-Na7-Na1-Na9=138.61       
Cl12-Na7-Na1-Cl11=145.51      Cl12-Na7-Na1-Cl13=110.19      Cl12-Na7-Na1-Cl15= 36.79      Cl12-Na7-Na1-Cl19=291.98      
Cl15-Na7-Na1-Na5= 49.30       Cl15-Na7-Na1-Na8=307.21       Cl15-Na7-Na1-Na9=101.82       Cl15-Na7-Na1-Cl11=108.72      
Cl15-Na7-Na1-Cl13= 73.40      Cl15-Na7-Na1-Cl19=255.19      Cl19-Na7-Na1-Na5=154.11       Cl19-Na7-Na1-Na8= 52.02       
Cl19-Na7-Na1-Na9=206.63       Cl19-Na7-Na1-Cl11=213.54      Cl19-Na7-Na1-Cl13=178.22      Cl19-Na7-Na1-Cl15=104.81      
Cl20-Na7-Na1-Na5=346.94       Cl20-Na7-Na1-Na8=244.85       Cl20-Na7-Na1-Na9= 39.47       Cl20-Na7-Na1-Cl11= 46.37      
Cl20-Na7-Na1-Cl13= 11.05      Cl20-Na7-Na1-Cl15=297.65      Cl20-Na7-Na1-Cl19=192.83      Na1-Na7-Na2-Na3= 66.22        
Na1-Na7-Na2-Na4=128.54        Na1-Na7-Na2-Na5= 33.97        Na1-Na7-Na2-Na9=342.85        Na1-Na7-Na2-Cl11=331.68       
Na1-Na7-Na2-Cl14=  9.68       Na1-Na7-Na2-Cl17= 78.17       Na1-Na7-Na2-Cl18=138.65       Na1-Na7-Na2-Cl20=156.86       
Na6-Na7-Na2-Na3=280.53        Na6-Na7-Na2-Na4=342.85        Na6-Na7-Na2-Na5=248.28        Na6-Na7-Na2-Na9=197.16        
Na6-Na7-Na2-Cl11=185.99       Na6-Na7-Na2-Cl14=223.99       Na6-Na7-Na2-Cl17=292.48       Na6-Na7-Na2-Cl18=352.96       
Na6-Na7-Na2-Cl20= 11.17       Na8-Na7-Na2-Na3=  3.90        Na8-Na7-Na2-Na4= 66.22        Na8-Na7-Na2-Na5=331.65        
Na8-Na7-Na2-Na9=280.53        Na8-Na7-Na2-Cl11=269.36       Na8-Na7-Na2-Cl14=307.36       Na8-Na7-Na2-Cl17= 15.85       
Na8-Na7-Na2-Cl18= 76.33       Na8-Na7-Na2-Cl20= 94.54       Na10-Na7-Na2-Na3=331.65       Na10-Na7-Na2-Na4= 33.97       
Na10-Na7-Na2-Na5=299.40       Na10-Na7-Na2-Na9=248.28       Na10-Na7-Na2-Cl11=237.10      Na10-Na7-Na2-Cl14=275.10      
Na10-Na7-Na2-Cl17=343.59      Na10-Na7-Na2-Cl18= 44.08      Na10-Na7-Na2-Cl20= 62.29      Cl11-Na7-Na2-Na3= 94.54       
Cl11-Na7-Na2-Na4=156.86       Cl11-Na7-Na2-Na5= 62.29       Cl11-Na7-Na2-Na9= 11.17       Cl11-Na7-Na2-Cl14= 38.00      
Cl11-Na7-Na2-Cl17=106.49      Cl11-Na7-Na2-Cl18=166.97      Cl11-Na7-Na2-Cl20=185.19      Cl12-Na7-Na2-Na3=307.36       
Cl12-Na7-Na2-Na4=  9.68       Cl12-Na7-Na2-Na5=275.11       Cl12-Na7-Na2-Na9=223.99       Cl12-Na7-Na2-Cl11=212.81      
Cl12-Na7-Na2-Cl14=250.81      Cl12-Na7-Na2-Cl17=319.30      Cl12-Na7-Na2-Cl18= 19.79      Cl12-Na7-Na2-Cl20= 38.00      
Cl15-Na7-Na2-Na3= 15.85       Cl15-Na7-Na2-Na4= 78.17       Cl15-Na7-Na2-Na5=343.60       Cl15-Na7-Na2-Na9=292.48       
Cl15-Na7-Na2-Cl11=281.30      Cl15-Na7-Na2-Cl14=319.30      Cl15-Na7-Na2-Cl17= 27.79      Cl15-Na7-Na2-Cl18= 88.28      
Cl15-Na7-Na2-Cl20=106.49      Cl19-Na7-Na2-Na3= 76.33       Cl19-Na7-Na2-Na4=138.65       Cl19-Na7-Na2-Na5= 44.08       
Cl19-Na7-Na2-Na9=352.96       Cl19-Na7-Na2-Cl11=341.78      Cl19-Na7-Na2-Cl14= 19.78      Cl19-Na7-Na2-Cl17= 88.27      
Cl19-Na7-Na2-Cl18=148.76      Cl19-Na7-Na2-Cl20=166.97      Cl20-Na7-Na2-Na3=269.36       Cl20-Na7-Na2-Na4=331.68       
Cl20-Na7-Na2-Na5=237.11       Cl20-Na7-Na2-Na9=185.99       Cl20-Na7-Na2-Cl11=174.81      Cl20-Na7-Na2-Cl14=212.81      
Cl20-Na7-Na2-Cl17=281.30      Cl20-Na7-Na2-Cl18=341.79      Na1-Na7-Na6-Na4=287.95        Na1-Na7-Na6-Na10=342.53       
Na1-Na7-Na6-Cl12= 54.28       Na1-Na7-Na6-Cl16=322.32       Na1-Na7-Na6-Cl20=260.92       Na2-Na7-Na6-Na4= 15.38        
Na2-Na7-Na6-Na10= 69.95       Na2-Na7-Na6-Cl12=141.71       Na2-Na7-Na6-Cl16= 49.75       Na2-Na7-Na6-Cl20=348.35       
Na8-Na7-Na6-Na4=241.04        Na8-Na7-Na6-Na10=295.61       Na8-Na7-Na6-Cl12=  7.37       Na8-Na7-Na6-Cl16=275.41       
Na8-Na7-Na6-Cl20=214.00       Na10-Na7-Na6-Na4=305.43       Na10-Na7-Na6-Cl12= 71.76      Na10-Na7-Na6-Cl16=339.79      
Na10-Na7-Na6-Cl20=278.39      Cl11-Na7-Na6-Na4=  9.86       Cl11-Na7-Na6-Na10= 64.43      Cl11-Na7-Na6-Cl12=136.19      
Cl11-Na7-Na6-Cl16= 44.23      Cl11-Na7-Na6-Cl20=342.83      Cl12-Na7-Na6-Na4=233.67       Cl12-Na7-Na6-Na10=288.24      
Cl12-Na7-Na6-Cl16=268.04      Cl12-Na7-Na6-Cl20=206.63      Cl15-Na7-Na6-Na4=289.05       Cl15-Na7-Na6-Na10=343.63      
Cl15-Na7-Na6-Cl12= 55.39      Cl15-Na7-Na6-Cl16=323.42      Cl15-Na7-Na6-Cl20=262.02      Cl19-Na7-Na6-Na4=216.30       
Cl19-Na7-Na6-Na10=270.88      Cl19-Na7-Na6-Cl12=342.64      Cl19-Na7-Na6-Cl16=250.67      Cl19-Na7-Na6-Cl20=189.27      
Cl20-Na7-Na6-Na4= 27.04       Cl20-Na7-Na6-Na10= 81.61      Cl20-Na7-Na6-Cl12=153.37      Cl20-Na7-Na6-Cl16= 61.40      
Na7-Na8-Na1-Na5=286.05        Na7-Na8-Na1-Na9=318.55        Na7-Na8-Na1-Cl11=345.75       Na7-Na8-Na1-Cl13=255.81       
Na7-Na8-Na1-Cl15=278.50       Na7-Na8-Na1-Cl19= 68.99       Na10-Na8-Na1-Na5=342.92       Na10-Na8-Na1-Na7= 56.87       
Na10-Na8-Na1-Na9= 15.42       Na10-Na8-Na1-Cl11= 42.62      Na10-Na8-Na1-Cl13=312.68      Na10-Na8-Na1-Cl15=335.36      
Na10-Na8-Na1-Cl19=125.86      Cl12-Na8-Na1-Na5=303.71       Cl12-Na8-Na1-Na7= 17.66       Cl12-Na8-Na1-Na9=336.21       
Cl12-Na8-Na1-Cl11=  3.41      Cl12-Na8-Na1-Cl13=273.47      Cl12-Na8-Na1-Cl15=296.16      Cl12-Na8-Na1-Cl19= 86.65      
Cl15-Na8-Na1-Na5=  7.56       Cl15-Na8-Na1-Na7= 81.50       Cl15-Na8-Na1-Na9= 40.05       Cl15-Na8-Na1-Cl11= 67.25      
Cl15-Na8-Na1-Cl13=337.31      Cl15-Na8-Na1-Cl19=150.50      Cl19-Na8-Na1-Na5=217.06       Cl19-Na8-Na1-Na7=291.01       
Cl19-Na8-Na1-Na9=249.56       Cl19-Na8-Na1-Cl11=276.76      Cl19-Na8-Na1-Cl13=186.82      Cl19-Na8-Na1-Cl15=209.50      
Na1-Na8-Na7-Na2= 71.33        Na1-Na8-Na7-Na6=153.84        Na1-Na8-Na7-Na10=104.27       Na1-Na8-Na7-Cl11= 17.10       
Na1-Na8-Na7-Cl12=160.27       Na1-Na8-Na7-Cl15= 55.30       Na1-Na8-Na7-Cl19=308.73       Na1-Na8-Na7-Cl20=127.34       
Na10-Na8-Na7-Na1=255.73       Na10-Na8-Na7-Na2=327.06       Na10-Na8-Na7-Na6= 49.58       Na10-Na8-Na7-Cl11=272.84      
Na10-Na8-Na7-Cl12= 56.01      Na10-Na8-Na7-Cl15=311.04      Na10-Na8-Na7-Cl19=204.46      Na10-Na8-Na7-Cl20= 23.08      
Cl12-Na8-Na7-Na1=199.73       Cl12-Na8-Na7-Na2=271.06       Cl12-Na8-Na7-Na6=353.57       Cl12-Na8-Na7-Na10=303.99      
Cl12-Na8-Na7-Cl11=216.83      Cl12-Na8-Na7-Cl15=255.03      Cl12-Na8-Na7-Cl19=148.46      Cl12-Na8-Na7-Cl20=327.07      
Cl15-Na8-Na7-Na1=304.70       Cl15-Na8-Na7-Na2= 16.02       Cl15-Na8-Na7-Na6= 98.54       Cl15-Na8-Na7-Na10= 48.96      
Cl15-Na8-Na7-Cl11=321.80      Cl15-Na8-Na7-Cl12=104.97      Cl15-Na8-Na7-Cl19=253.42      Cl15-Na8-Na7-Cl20= 72.04      
Cl19-Na8-Na7-Na1= 51.27       Cl19-Na8-Na7-Na2=122.60       Cl19-Na8-Na7-Na6=205.11       Cl19-Na8-Na7-Na10=155.54      
Cl19-Na8-Na7-Cl11= 68.37      Cl19-Na8-Na7-Cl12=211.54      Cl19-Na8-Na7-Cl15=106.58      Cl19-Na8-Na7-Cl20=178.61      
Na2-Na9-Na1-Na5= 56.87        Na2-Na9-Na1-Na7=342.92        Na2-Na9-Na1-Na8= 15.42        Na2-Na9-Na1-Cl11=335.37       
Na2-Na9-Na1-Cl13=125.86       Na2-Na9-Na1-Cl15= 42.62       Na2-Na9-Na1-Cl19=312.67       Na5-Na9-Na1-Na7=286.05        
Na5-Na9-Na1-Na8=318.55        Na5-Na9-Na1-Cl11=278.51       Na5-Na9-Na1-Cl13= 68.99       Na5-Na9-Na1-Cl15=345.75       
Na5-Na9-Na1-Cl19=255.81       Cl11-Na9-Na1-Na5= 81.49       Cl11-Na9-Na1-Na7=  7.55       Cl11-Na9-Na1-Na8= 40.04       
Cl11-Na9-Na1-Cl13=150.49      Cl11-Na9-Na1-Cl15= 67.24      Cl11-Na9-Na1-Cl19=337.30      Cl13-Na9-Na1-Na5=291.01       
Cl13-Na9-Na1-Na7=217.06       Cl13-Na9-Na1-Na8=249.56       Cl13-Na9-Na1-Cl11=209.51      Cl13-Na9-Na1-Cl15=276.76      
Cl13-Na9-Na1-Cl19=186.81      Cl14-Na9-Na1-Na5= 17.66       Cl14-Na9-Na1-Na7=303.71       Cl14-Na9-Na1-Na8=336.21       
Cl14-Na9-Na1-Cl11=296.17      Cl14-Na9-Na1-Cl13= 86.66      Cl14-Na9-Na1-Cl15=  3.41      Cl14-Na9-Na1-Cl19=273.47      
Na1-Na9-Na2-Na3=241.04        Na1-Na9-Na2-Na4=287.95        Na1-Na9-Na2-Na5=305.42        Na1-Na9-Na2-Na7= 15.38        
Na1-Na9-Na2-Cl11= 27.03       Na1-Na9-Na2-Cl14=233.67       Na1-Na9-Na2-Cl17=289.06       Na1-Na9-Na2-Cl18=216.30       
Na1-Na9-Na2-Cl20=  9.86       Na5-Na9-Na2-Na3=295.62        Na5-Na9-Na2-Na4=342.53        Na5-Na9-Na2-Na7= 69.96        
Na5-Na9-Na2-Cl11= 81.61       Na5-Na9-Na2-Cl14=288.25       Na5-Na9-Na2-Cl17=343.64       Na5-Na9-Na2-Cl18=270.88       
Na5-Na9-Na2-Cl20= 64.44       Cl11-Na9-Na2-Na3=214.00       Cl11-Na9-Na2-Na4=260.92       Cl11-Na9-Na2-Na5=278.39       
Cl11-Na9-Na2-Na7=348.35       Cl11-Na9-Na2-Cl14=206.63      Cl11-Na9-Na2-Cl17=262.03      Cl11-Na9-Na2-Cl18=189.27      
Cl11-Na9-Na2-Cl20=342.83      Cl13-Na9-Na2-Na3=275.40       Cl13-Na9-Na2-Na4=322.32       Cl13-Na9-Na2-Na5=339.79       
Cl13-Na9-Na2-Na7= 49.75       Cl13-Na9-Na2-Cl11= 61.40      Cl13-Na9-Na2-Cl14=268.04      Cl13-Na9-Na2-Cl17=323.43      
Cl13-Na9-Na2-Cl18=250.67      Cl13-Na9-Na2-Cl20= 44.23      Cl14-Na9-Na2-Na3=  7.37       Cl14-Na9-Na2-Na4= 54.28       
Cl14-Na9-Na2-Na5= 71.75       Cl14-Na9-Na2-Na7=141.71       Cl14-Na9-Na2-Cl11=153.37      Cl14-Na9-Na2-Cl17= 55.39      
Cl14-Na9-Na2-Cl18=342.63      Cl14-Na9-Na2-Cl20=136.19      Na1-Na9-Na5-Na2=104.25        Na1-Na9-Na5-Na3=153.84        
Na1-Na9-Na5-Na10= 71.32       Na1-Na9-Na5-Cl11= 55.31       Na1-Na9-Na5-Cl13=308.74       Na1-Na9-Na5-Cl14=160.27       
Na1-Na9-Na5-Cl15= 17.09       Na1-Na9-Na5-Cl17=127.34       Na2-Na9-Na5-Na1=255.75        Na2-Na9-Na5-Na3= 49.59        
Na2-Na9-Na5-Na10=327.07       Na2-Na9-Na5-Cl11=311.06       Na2-Na9-Na5-Cl13=204.48       Na2-Na9-Na5-Cl14= 56.01       
Na2-Na9-Na5-Cl15=272.84       Na2-Na9-Na5-Cl17= 23.08       Cl11-Na9-Na5-Na1=304.69       Cl11-Na9-Na5-Na2= 48.94       
Cl11-Na9-Na5-Na3= 98.53       Cl11-Na9-Na5-Na10= 16.01      Cl11-Na9-Na5-Cl13=253.43      Cl11-Na9-Na5-Cl14=104.96      
Cl11-Na9-Na5-Cl15=321.78      Cl11-Na9-Na5-Cl17= 72.03      Cl13-Na9-Na5-Na1= 51.26       Cl13-Na9-Na5-Na2=155.52       
Cl13-Na9-Na5-Na3=205.10       Cl13-Na9-Na5-Na10=122.58      Cl13-Na9-Na5-Cl11=106.57      Cl13-Na9-Na5-Cl14=211.53      
Cl13-Na9-Na5-Cl15= 68.36      Cl13-Na9-Na5-Cl17=178.60      Cl14-Na9-Na5-Na1=199.73       Cl14-Na9-Na5-Na2=303.99       
Cl14-Na9-Na5-Na3=353.57       Cl14-Na9-Na5-Na10=271.05      Cl14-Na9-Na5-Cl11=255.04      Cl14-Na9-Na5-Cl13=148.47      
Cl14-Na9-Na5-Cl15=216.83      Cl14-Na9-Na5-Cl17=327.07      Na5-Na10-Na4-Na2=325.09       Na5-Na10-Na4-Na3= 17.61       
Na5-Na10-Na4-Na6=223.00       Na5-Na10-Na4-Cl16=170.98      Na5-Na10-Na4-Cl17= 24.52      Na5-Na10-Na4-Cl18=349.19      
Na5-Na10-Na4-Cl20=275.82      Na6-Na10-Na4-Na2=102.08       Na6-Na10-Na4-Na3=154.61       Na6-Na10-Na4-Cl16=307.98      
Na6-Na10-Na4-Cl17=161.51      Na6-Na10-Na4-Cl18=126.19      Na6-Na10-Na4-Cl20= 52.82      Na7-Na10-Na4-Na2= 36.98       
Na7-Na10-Na4-Na3= 89.50       Na7-Na10-Na4-Na6=294.89       Na7-Na10-Na4-Cl16=242.87      Na7-Na10-Na4-Cl17= 96.40      
Na7-Na10-Na4-Cl18= 61.08      Na7-Na10-Na4-Cl20=347.71      Na8-Na10-Na4-Na2= 50.68       Na8-Na10-Na4-Na3=103.21       
Na8-Na10-Na4-Na6=308.60       Na8-Na10-Na4-Cl16=256.58      Na8-Na10-Na4-Cl17=110.11      Na8-Na10-Na4-Cl18= 74.79      
Na8-Na10-Na4-Cl20=  1.42      Cl12-Na10-Na4-Na2= 86.07      Cl12-Na10-Na4-Na3=138.60      Cl12-Na10-Na4-Na6=343.99      
Cl12-Na10-Na4-Cl16=291.97     Cl12-Na10-Na4-Cl17=145.50     Cl12-Na10-Na4-Cl18=110.18     Cl12-Na10-Na4-Cl20= 36.81     
Cl15-Na10-Na4-Na2=346.94      Cl15-Na10-Na4-Na3= 39.47      Cl15-Na10-Na4-Na6=244.86      Cl15-Na10-Na4-Cl16=192.84     
Cl15-Na10-Na4-Cl17= 46.37     Cl15-Na10-Na4-Cl18= 11.05     Cl15-Na10-Na4-Cl20=297.67     Cl16-Na10-Na4-Na2=154.10      
Cl16-Na10-Na4-Na3=206.63      Cl16-Na10-Na4-Na6= 52.02      Cl16-Na10-Na4-Cl17=213.53     Cl16-Na10-Na4-Cl18=178.21     
Cl16-Na10-Na4-Cl20=104.84     Cl17-Na10-Na4-Na2=300.57      Cl17-Na10-Na4-Na3=353.10      Cl17-Na10-Na4-Na6=198.49      
Cl17-Na10-Na4-Cl16=146.47     Cl17-Na10-Na4-Cl18=324.68     Cl17-Na10-Na4-Cl20=251.30     Cl20-Na10-Na4-Na2= 49.27      
Cl20-Na10-Na4-Na3=101.79      Cl20-Na10-Na4-Na6=307.18      Cl20-Na10-Na4-Cl16=255.16     Cl20-Na10-Na4-Cl17=108.70     
Cl20-Na10-Na4-Cl18= 73.37     Na4-Na10-Na5-Na1=128.55       Na4-Na10-Na5-Na2= 33.98       Na4-Na10-Na5-Na3=342.85       
Na4-Na10-Na5-Na9= 66.23       Na4-Na10-Na5-Cl11= 78.17      Na4-Na10-Na5-Cl13=138.65      Na4-Na10-Na5-Cl14=  9.69      
Na4-Na10-Na5-Cl15=156.86      Na4-Na10-Na5-Cl17=331.68      Na6-Na10-Na5-Na1= 66.22       Na6-Na10-Na5-Na2=331.66       
Na6-Na10-Na5-Na3=280.53       Na6-Na10-Na5-Na9=  3.91       Na6-Na10-Na5-Cl11= 15.85      Na6-Na10-Na5-Cl13= 76.33      
Na6-Na10-Na5-Cl14=307.37      Na6-Na10-Na5-Cl15= 94.54      Na6-Na10-Na5-Cl17=269.36      Na7-Na10-Na5-Na1= 33.98       
Na7-Na10-Na5-Na2=299.41       Na7-Na10-Na5-Na3=248.28       Na7-Na10-Na5-Na9=331.66       Na7-Na10-Na5-Cl11=343.60      
Na7-Na10-Na5-Cl13= 44.08      Na7-Na10-Na5-Cl14=275.12      Na7-Na10-Na5-Cl15= 62.29      Na7-Na10-Na5-Cl17=237.11      
Na8-Na10-Na5-Na1=342.85       Na8-Na10-Na5-Na2=248.28       Na8-Na10-Na5-Na3=197.16       Na8-Na10-Na5-Na9=280.54       
Na8-Na10-Na5-Cl11=292.48      Na8-Na10-Na5-Cl13=352.96      Na8-Na10-Na5-Cl14=224.00      Na8-Na10-Na5-Cl15= 11.17      
Na8-Na10-Na5-Cl17=185.99      Cl12-Na10-Na5-Na1=  9.69      Cl12-Na10-Na5-Na2=275.12      Cl12-Na10-Na5-Na3=223.99      
Cl12-Na10-Na5-Na9=307.37      Cl12-Na10-Na5-Cl11=319.31     Cl12-Na10-Na5-Cl13= 19.80     Cl12-Na10-Na5-Cl14=250.83     
Cl12-Na10-Na5-Cl15= 38.00     Cl12-Na10-Na5-Cl17=212.82     Cl15-Na10-Na5-Na1=331.69      Cl15-Na10-Na5-Na2=237.12      
Cl15-Na10-Na5-Na3=185.99      Cl15-Na10-Na5-Na9=269.37      Cl15-Na10-Na5-Cl11=281.31     Cl15-Na10-Na5-Cl13=341.79     
Cl15-Na10-Na5-Cl14=212.83     Cl15-Na10-Na5-Cl17=174.82     Cl16-Na10-Na5-Na1=138.65      Cl16-Na10-Na5-Na2= 44.09      
Cl16-Na10-Na5-Na3=352.96      Cl16-Na10-Na5-Na9= 76.34      Cl16-Na10-Na5-Cl11= 88.28     Cl16-Na10-Na5-Cl13=148.76     
Cl16-Na10-Na5-Cl14= 19.80     Cl16-Na10-Na5-Cl15=166.97     Cl16-Na10-Na5-Cl17=341.79     Cl17-Na10-Na5-Na1=156.87      
Cl17-Na10-Na5-Na2= 62.30      Cl17-Na10-Na5-Na3= 11.17      Cl17-Na10-Na5-Na9= 94.55      Cl17-Na10-Na5-Cl11=106.49     
Cl17-Na10-Na5-Cl13=166.97     Cl17-Na10-Na5-Cl14= 38.01     Cl17-Na10-Na5-Cl15=185.18     Cl20-Na10-Na5-Na1= 78.17      
Cl20-Na10-Na5-Na2=343.60      Cl20-Na10-Na5-Na3=292.47      Cl20-Na10-Na5-Na9= 15.85      Cl20-Na10-Na5-Cl11= 27.79     
Cl20-Na10-Na5-Cl13= 88.27     Cl20-Na10-Na5-Cl14=319.31     Cl20-Na10-Na5-Cl15=106.48     Cl20-Na10-Na5-Cl17=281.30     
Na4-Na10-Na6-Na7=255.75       Na4-Na10-Na6-Cl12=199.74      Na4-Na10-Na6-Cl16= 51.27      Na4-Na10-Na6-Cl20=304.69      
Na5-Na10-Na6-Na4= 71.32       Na5-Na10-Na6-Na7=327.07       Na5-Na10-Na6-Cl12=271.06      Na5-Na10-Na6-Cl16=122.59      
Na5-Na10-Na6-Cl20= 16.01      Na7-Na10-Na6-Na4=104.25       Na7-Na10-Na6-Cl12=303.99      Na7-Na10-Na6-Cl16=155.52      
Na7-Na10-Na6-Cl20= 48.94      Na8-Na10-Na6-Na4=153.84       Na8-Na10-Na6-Na7= 49.58       Na8-Na10-Na6-Cl12=353.57      
Na8-Na10-Na6-Cl16=205.10      Na8-Na10-Na6-Cl20= 98.52      Cl12-Na10-Na6-Na4=160.26      Cl12-Na10-Na6-Na7= 56.01      
Cl12-Na10-Na6-Cl16=211.53     Cl12-Na10-Na6-Cl20=104.95     Cl15-Na10-Na6-Na4=127.35      Cl15-Na10-Na6-Na7= 23.09      
Cl15-Na10-Na6-Cl12=327.08     Cl15-Na10-Na6-Cl16=178.61     Cl15-Na10-Na6-Cl20= 72.03     Cl16-Na10-Na6-Na4=308.73      
Cl16-Na10-Na6-Na7=204.48      Cl16-Na10-Na6-Cl12=148.47     Cl16-Na10-Na6-Cl20=253.42     Cl17-Na10-Na6-Na4= 17.10      
Cl17-Na10-Na6-Na7=272.85      Cl17-Na10-Na6-Cl12=216.84     Cl17-Na10-Na6-Cl16= 68.37     Cl17-Na10-Na6-Cl20=321.79     
Cl20-Na10-Na6-Na4= 55.31      Cl20-Na10-Na6-Na7=311.06      Cl20-Na10-Na6-Cl12=255.05     Cl20-Na10-Na6-Cl16=106.58     
Na4-Na10-Na7-Na1=235.57       Na4-Na10-Na7-Na2=325.91       Na4-Na10-Na7-Na6= 65.35       Na4-Na10-Na7-Na8=170.23       
Na4-Na10-Na7-Cl11=289.32      Na4-Na10-Na7-Cl12=117.79      Na4-Na10-Na7-Cl15=222.28      Na4-Na10-Na7-Cl19=189.88      
Na4-Na10-Na7-Cl20= 13.29      Na5-Na10-Na7-Na1=325.90       Na5-Na10-Na7-Na2= 56.24       Na5-Na10-Na7-Na6=155.68       
Na5-Na10-Na7-Na8=260.56       Na5-Na10-Na7-Cl11= 19.65      Na5-Na10-Na7-Cl12=208.12      Na5-Na10-Na7-Cl15=312.60      
Na5-Na10-Na7-Cl19=280.21      Na5-Na10-Na7-Cl20=103.62      Na6-Na10-Na7-Na1=170.22       Na6-Na10-Na7-Na2=260.55       
Na6-Na10-Na7-Na8=104.87       Na6-Na10-Na7-Cl11=223.96      Na6-Na10-Na7-Cl12= 52.43      Na6-Na10-Na7-Cl15=156.92      
Na6-Na10-Na7-Cl19=124.53      Na6-Na10-Na7-Cl20=307.93      Na8-Na10-Na7-Na1= 65.34       Na8-Na10-Na7-Na2=155.68       
Na8-Na10-Na7-Na6=255.13       Na8-Na10-Na7-Cl11=119.09      Na8-Na10-Na7-Cl12=307.56      Na8-Na10-Na7-Cl15= 52.05      
Na8-Na10-Na7-Cl19= 19.66      Na8-Na10-Na7-Cl20=203.06      Cl12-Na10-Na7-Na1=117.78      Cl12-Na10-Na7-Na2=208.12      
Cl12-Na10-Na7-Na6=307.57      Cl12-Na10-Na7-Na8= 52.44      Cl12-Na10-Na7-Cl11=171.53     Cl12-Na10-Na7-Cl15=104.49     
Cl12-Na10-Na7-Cl19= 72.10     Cl12-Na10-Na7-Cl20=255.50     Cl15-Na10-Na7-Na1= 13.29      Cl15-Na10-Na7-Na2=103.63      
Cl15-Na10-Na7-Na6=203.08      Cl15-Na10-Na7-Na8=307.95      Cl15-Na10-Na7-Cl11= 67.04     Cl15-Na10-Na7-Cl12=255.51     
Cl15-Na10-Na7-Cl19=327.61     Cl15-Na10-Na7-Cl20=151.01     Cl16-Na10-Na7-Na1=189.89      Cl16-Na10-Na7-Na2=280.22      
Cl16-Na10-Na7-Na6= 19.67      Cl16-Na10-Na7-Na8=124.54      Cl16-Na10-Na7-Cl11=243.64     Cl16-Na10-Na7-Cl12= 72.10     
Cl16-Na10-Na7-Cl15=176.59     Cl16-Na10-Na7-Cl19=144.20     Cl16-Na10-Na7-Cl20=327.60     Cl17-Na10-Na7-Na1=289.31      
Cl17-Na10-Na7-Na2= 19.65      Cl17-Na10-Na7-Na6=119.10      Cl17-Na10-Na7-Na8=223.97      Cl17-Na10-Na7-Cl11=343.06     
Cl17-Na10-Na7-Cl12=171.53     Cl17-Na10-Na7-Cl15=276.02     Cl17-Na10-Na7-Cl19=243.63     Cl17-Na10-Na7-Cl20= 67.03     
Cl20-Na10-Na7-Na1=222.28      Cl20-Na10-Na7-Na2=312.62      Cl20-Na10-Na7-Na6= 52.07      Cl20-Na10-Na7-Na8=156.94      
Cl20-Na10-Na7-Cl11=276.03     Cl20-Na10-Na7-Cl12=104.50     Cl20-Na10-Na7-Cl15=208.99     Cl20-Na10-Na7-Cl19=176.60     
Na4-Na10-Na8-Na1=287.98       Na4-Na10-Na8-Na7=342.55       Na4-Na10-Na8-Cl12= 54.31      Na4-Na10-Na8-Cl15=260.94      
Na4-Na10-Na8-Cl19=322.35      Na5-Na10-Na8-Na1= 15.38       Na5-Na10-Na8-Na7= 69.95       Na5-Na10-Na8-Cl12=141.71      
Na5-Na10-Na8-Cl15=348.35      Na5-Na10-Na8-Cl19= 49.75      Na6-Na10-Na8-Na1=241.04       Na6-Na10-Na8-Na7=295.61       
Na6-Na10-Na8-Cl12=  7.37      Na6-Na10-Na8-Cl15=214.01      Na6-Na10-Na8-Cl19=275.41      Na7-Na10-Na8-Na1=305.43       
Na7-Na10-Na8-Cl12= 71.76      Na7-Na10-Na8-Cl15=278.40      Na7-Na10-Na8-Cl19=339.80      Cl12-Na10-Na8-Na1=233.67      
Cl12-Na10-Na8-Na7=288.24      Cl12-Na10-Na8-Cl15=206.64     Cl12-Na10-Na8-Cl19=268.05     Cl15-Na10-Na8-Na1= 27.03      
Cl15-Na10-Na8-Na7= 81.60      Cl15-Na10-Na8-Cl12=153.36     Cl15-Na10-Na8-Cl19= 61.41     Cl16-Na10-Na8-Na1=216.31      
Cl16-Na10-Na8-Na7=270.88      Cl16-Na10-Na8-Cl12=342.64     Cl16-Na10-Na8-Cl15=189.28     Cl16-Na10-Na8-Cl19=250.68     
Cl17-Na10-Na8-Na1=  9.86      Cl17-Na10-Na8-Na7= 64.43      Cl17-Na10-Na8-Cl12=136.19     Cl17-Na10-Na8-Cl15=342.83     
Cl17-Na10-Na8-Cl19= 44.24     Cl20-Na10-Na8-Na1=289.08      Cl20-Na10-Na8-Na7=343.65      Cl20-Na10-Na8-Cl12= 55.40     
Cl20-Na10-Na8-Cl15=262.04     Cl20-Na10-Na8-Cl19=323.45     

========================================================================
 FINAL SINGLEPOINT CALCULATION ON OPTIMIZED GEOMETRY
========================================================================

 Ncao       : 140
 Nao        : 130
 Nshell     : 50
 Nel        : 80
 T(el)      :   300.0
 intcut     :    25.0
 scfconv/Eh :  0.100E-05
   qconv/e  :  0.100E-03
 intneglect :  0.100E-07
 broydamp   :      0.250
 iter      E             dE          RMSdq      gap      omega  full diag
   1    -48.9394243 -0.489394E+02  0.149E-04    2.25       0.0  T
   2    -48.9394243 -0.217639E-10  0.130E-04    2.25     172.6  T
   3    -48.9394243 -0.594369E-10  0.855E-05    2.25     261.5  T
speedup  0.96
cpu  time for SCC    0.01 s
wall time for SCC    0.01 s

   *** convergence criteria satisfied after 3 iterations ***

          eigenvalues
 #    :          28         29         30         31         32         33         34         35
 occ. :        2.000      2.000      2.000      2.000      2.000      2.000      2.000      2.000
 eps  :       -11.275    -11.137    -11.118    -11.094    -11.094    -11.072    -11.069    -11.062
 #    :          36         37         38         39         40         41         42         43
 occ. :        2.000      2.000      2.000      2.000      2.000      0.000      0.000      0.000
 eps  :       -11.040    -10.948    -10.916    -10.908    -10.902     -8.648     -7.241     -6.886
 #    :          44         45         46         47         48         49         50         51
 occ. :        0.000      0.000      0.000      0.000      0.000      0.000      0.000      0.000
 eps  :        -5.863     -3.661     -3.626     -3.323     -3.268     -1.636     -1.280      1.347


   #   Z            q   n(s)   n(p)   n(d)      C6AA      α(0)
   1  11 Na     0.728  0.084  0.188  0.000    67.831    26.653
   2  11 Na     0.730  0.066  0.204  0.000    67.808    26.648
   3  11 Na     0.728  0.113  0.159  0.000    67.839    26.654
   4  11 Na     0.728  0.084  0.188  0.000    67.831    26.653
   5  11 Na     0.730  0.066  0.204  0.000    67.809    26.649
   6  11 Na     0.728  0.113  0.159  0.000    67.838    26.654
   7  11 Na     0.730  0.066  0.204  0.000    67.808    26.648
   8  11 Na     0.728  0.113  0.159  0.000    67.838    26.654
   9  11 Na     0.728  0.113  0.159  0.000    67.838    26.654
  10  11 Na     0.730  0.066  0.204  0.000    67.809    26.648
  11  17 Cl    -0.713  1.971  5.742  0.000   123.868    17.027
  12  17 Cl    -0.726  1.971  5.755  0.000   124.387    17.063
  13  17 Cl    -0.746  1.972  5.774  0.000   125.174    17.117
  14  17 Cl    -0.726  1.971  5.755  0.000   124.387    17.063
  15  17 Cl    -0.713  1.971  5.742  0.000   123.867    17.027
  16  17 Cl    -0.746  1.972  5.774  0.000   125.175    17.117
  17  17 Cl    -0.713  1.971  5.742  0.000   123.867    17.027
  18  17 Cl    -0.746  1.972  5.774  0.000   125.174    17.117
  19  17 Cl    -0.746  1.972  5.774  0.000   125.174    17.117
  20  17 Cl    -0.713  1.971  5.742  0.000   123.868    17.027

 Mol. C6AA /au·bohr⁶  :      31416.356332
 Mol. C8AA /au·bohr⁸  :    2299757.065856
 Mol. α(0) /au        :        437.219865

 
 Wiberg/Mayer (AO) data. WBOs > 0.1 written file <wbo>
 largest (>0.05) Wiberg bond orders for each atom
           total WBO             WBO to atom ...
     1  Na  0.515    Cl  19 0.160    Cl  13 0.160    Cl  15 0.083    Cl  11 0.083
     2  Na  0.525    Cl  18 0.134    Cl  11 0.124    Cl  20 0.117    Cl  14 0.088
     3  Na  0.516    Cl  18 0.183    Cl  14 0.163    Cl  17 0.133
     4  Na  0.515    Cl  18 0.160    Cl  16 0.160    Cl  17 0.083    Cl  20 0.083
     5  Na  0.525    Cl  13 0.134    Cl  17 0.124    Cl  15 0.117    Cl  14 0.088
     6  Na  0.516    Cl  16 0.183    Cl  12 0.163    Cl  20 0.133
     7  Na  0.525    Cl  19 0.134    Cl  20 0.124    Cl  11 0.116    Cl  12 0.088
     8  Na  0.516    Cl  19 0.183    Cl  12 0.163    Cl  15 0.133
     9  Na  0.516    Cl  13 0.183    Cl  14 0.163    Cl  11 0.133
    10  Na  0.525    Cl  16 0.134    Cl  15 0.124    Cl  17 0.116    Cl  12 0.088
    11  Cl  0.538    Na   9 0.133    Na   2 0.124    Na   7 0.116    Na   1 0.083
    12  Cl  0.524    Na   6 0.163    Na   8 0.163    Na  10 0.088    Na   7 0.088
    13  Cl  0.483    Na   9 0.183    Na   1 0.160    Na   5 0.134
    14  Cl  0.524    Na   9 0.163    Na   3 0.163    Na   5 0.088    Na   2 0.088
    15  Cl  0.538    Na   8 0.133    Na  10 0.124    Na   5 0.117    Na   1 0.083
    16  Cl  0.483    Na   6 0.183    Na   4 0.160    Na  10 0.134
    17  Cl  0.538    Na   3 0.133    Na   5 0.124    Na  10 0.116    Na   4 0.083
    18  Cl  0.483    Na   3 0.183    Na   4 0.160    Na   2 0.134
    19  Cl  0.483    Na   8 0.183    Na   1 0.160    Na   7 0.134
    20  Cl  0.538    Na   6 0.133    Na   7 0.124    Na   2 0.117    Na   4 0.083
 MOs/occ written to file <molden.input>
 
molecular dipole:
                 x           y           z       tot (Debye)
 q only:        0.001      -0.000       0.001
   full:        0.001      -0.000       0.001       0.004
molecular quadrupole (traceless):
                xx          xy          yy          xz          yz          zz
 q only:        1.461      18.228      -4.634       1.557       4.426       3.173
  q+dip:        1.078      19.931      -5.692       1.191       4.650       4.614
   full:        2.397      19.330      -3.885       2.489       5.005       1.488

SCC energy    :     -48.9394243
rep           :       0.0357622
ES            :       0.7264482
AES           :       0.0013416
AXC           :       0.0004317
disp          :      -0.0397157
XB            :       0.0000000
fix           :       0.0000000
total E       :     -48.9032220
atomizationE  :       2.4251447     1521.80
(atE without considering molecular charge,
 total energy contains solvation terms)
H-L gap (eV)  :          2.2538
optimized geometry written to: xtbopt.xyz

           ------------------------------------------------- 
          |                Numerical Hessian                |
           ------------------------------------------------- 
step length          :   0.00500
SCC accuracy         :   0.25000
Hessian scale factor :   1.00000
frozen atoms in %    :   0.00000    0
RMS gradient         :   0.00006
estimated CPU  time      0.19 min
estimated wall time      0.19 min

writing file <hessian>.
 
 projected vibrational frequencies (cm-1)
eigval :       -0.00    -0.00     0.00     0.00     0.00     0.00
eigval :       40.50    40.85    42.32    51.24    52.32    62.52
eigval :       62.74    64.41    65.50    69.76    71.97    78.03
eigval :       80.04    82.24    82.26    87.09    90.83    96.07
eigval :       99.23   103.32   104.93   107.54   114.41   116.90
eigval :      117.66   121.43   121.51   128.25   128.68   128.82
eigval :      134.58   139.55   141.70   145.46   152.44   157.36
eigval :      158.02   162.79   167.81   169.64   172.03   178.95
eigval :      182.21   183.09   183.67   185.48   198.85   203.64
eigval :      204.01   204.27   210.27   216.41   228.35   228.80
 reduced masses (amu)
   1: 30.60   2: 30.59   3: 30.63   4: 30.72   5: 30.55   6: 30.64   7: 34.12   8: 30.81
   9: 32.05  10: 30.99  11: 26.54  12: 30.31  13: 32.58  14: 31.04  15: 34.49  16: 31.50
  17: 31.06  18: 25.16  19: 34.29  20: 27.14  21: 27.25  22: 28.11  23: 28.74  24: 31.60
  25: 27.47  26: 30.09  27: 29.62  28: 28.17  29: 30.08  30: 30.47  31: 29.95  32: 30.01
  33: 31.67  34: 28.18  35: 31.13  36: 29.56  37: 26.26  38: 28.60  39: 31.32  40: 28.67
  41: 27.12  42: 29.66  43: 29.79  44: 26.38  45: 25.49  46: 30.15  47: 28.45  48: 26.99
  49: 25.40  50: 26.74  51: 26.70  52: 26.72  53: 27.25  54: 28.05  55: 27.58  56: 27.34
  57: 29.77  58: 29.21  59: 25.92  60: 25.83
 IR intensities (amu)
   1:  0.20   2:  0.25   3:  0.24   4:  0.24   5:  0.21   6:  0.27   7:  0.22   8:  0.00
   9:  0.09  10:  0.00  11:  0.13  12:  0.03  13:  0.45  14:  0.32  15:  0.27  16:  0.00
  17:  0.03  18:  0.25  19:  0.13  20:  0.05  21:  0.08  22:  0.38  23:  0.02  24:  0.00
  25:  0.06  26:  0.00  27:  1.31  28:  0.00  29:  0.52  30:  0.00  31:  0.00  32:  0.14
  33:  0.19  34:  0.82  35:  1.40  36:  0.02  37:  0.80  38:  0.00  39:  0.99  40:  1.27
  41:  1.37  42:  0.01  43:  0.25  44:  0.89  45:  0.19  46:  1.43  47:  0.01  48:  0.01
  49:  0.03  50:  1.14  51:  1.27  52:  0.82  53:  1.12  54:  1.67  55:  0.61  56:  0.01
  57:  0.48  58:  2.37  59:  0.50  60:  1.59
 Raman intensities (amu)
   1:  0.00   2:  0.00   3:  0.00   4:  0.00   5:  0.00   6:  0.00   7:  0.00   8:  0.00
   9:  0.00  10:  0.00  11:  0.00  12:  0.00  13:  0.00  14:  0.00  15:  0.00  16:  0.00
  17:  0.00  18:  0.00  19:  0.00  20:  0.00  21:  0.00  22:  0.00  23:  0.00  24:  0.00
  25:  0.00  26:  0.00  27:  0.00  28:  0.00  29:  0.00  30:  0.00  31:  0.00  32:  0.00
  33:  0.00  34:  0.00  35:  0.00  36:  0.00  37:  0.00  38:  0.00  39:  0.00  40:  0.00
  41:  0.00  42:  0.00  43:  0.00  44:  0.00  45:  0.00  46:  0.00  47:  0.00  48:  0.00
  49:  0.00  50:  0.00  51:  0.00  52:  0.00  53:  0.00  54:  0.00  55:  0.00  56:  0.00
  57:  0.00  58:  0.00  59:  0.00  60:  0.00
 output can be read by thermo (or use thermo option).
 writing <g98.out> molden fake output.
 recommended (thermochemical) frequency scaling factor: 1.0
                    ==================
                    thermo calculation
                    ==================
Nvib :   54 Nimag : 0  symmetry :   C1  rot number :  1  scale factor : 1.00 sthr :  50.
omega= 40.50     Gvib=    -1.561     Grot=    -1.119     Gused=    -1.252
omega= 40.85     Gvib=    -1.556     Grot=    -1.116     Gused=    -1.252
omega= 42.32     Gvib=    -1.535     Grot=    -1.106     Gused=    -1.251
omega= 51.24     Gvib=    -1.422     Grot=    -1.049     Gused=    -1.245
omega= 52.32     Gvib=    -1.410     Grot=    -1.043     Gused=    -1.243
omega= 62.52     Gvib=    -1.305     Grot=    -0.990     Gused=    -1.213
omega= 62.74     Gvib=    -1.303     Grot=    -0.989     Gused=    -1.213
omega= 64.41     Gvib=    -1.287     Grot=    -0.982     Gused=    -1.206
omega= 65.50     Gvib=    -1.277     Grot=    -0.977     Gused=    -1.201
omega= 69.76     Gvib=    -1.240     Grot=    -0.958     Gused=    -1.181
omega= 71.97     Gvib=    -1.222     Grot=    -0.949     Gused=    -1.170
omega= 78.03     Gvib=    -1.175     Grot=    -0.925     Gused=    -1.139
omega= 80.04     Gvib=    -1.160     Grot=    -0.917     Gused=    -1.128
omega= 82.24     Gvib=    -1.144     Grot=    -0.909     Gused=    -1.116
omega= 82.26     Gvib=    -1.144     Grot=    -0.909     Gused=    -1.116
omega= 87.09     Gvib=    -1.110     Grot=    -0.892     Gused=    -1.089
omega= 90.83     Gvib=    -1.086     Grot=    -0.880     Gused=    -1.069
omega= 96.07     Gvib=    -1.053     Grot=    -0.863     Gused=    -1.040
omega= 99.23     Gvib=    -1.034     Grot=    -0.854     Gused=    -1.023
omega=103.32     Gvib=    -1.011     Grot=    -0.842     Gused=    -1.002
omega=104.93     Gvib=    -1.002     Grot=    -0.837     Gused=    -0.994
omega=107.54     Gvib=    -0.988     Grot=    -0.830     Gused=    -0.981
omega=114.41     Gvib=    -0.952     Grot=    -0.811     Gused=    -0.947
omega=116.90     Gvib=    -0.940     Grot=    -0.805     Gused=    -0.935
omega=117.66     Gvib=    -0.936     Grot=    -0.803     Gused=    -0.932
omega=121.43     Gvib=    -0.918     Grot=    -0.794     Gused=    -0.914
omega=121.51     Gvib=    -0.917     Grot=    -0.794     Gused=    -0.914
omega=128.25     Gvib=    -0.886     Grot=    -0.778     Gused=    -0.884
omega=128.68     Gvib=    -0.884     Grot=    -0.777     Gused=    -0.882
omega=128.82     Gvib=    -0.884     Grot=    -0.776     Gused=    -0.881
omega=134.58     Gvib=    -0.859     Grot=    -0.763     Gused=    -0.857
omega=139.55     Gvib=    -0.838     Grot=    -0.753     Gused=    -0.836
omega=141.70     Gvib=    -0.829     Grot=    -0.748     Gused=    -0.828
omega=145.46     Gvib=    -0.814     Grot=    -0.740     Gused=    -0.813
omega=152.44     Gvib=    -0.788     Grot=    -0.726     Gused=    -0.787
omega=157.36     Gvib=    -0.770     Grot=    -0.717     Gused=    -0.769
omega=158.02     Gvib=    -0.767     Grot=    -0.716     Gused=    -0.767
omega=162.79     Gvib=    -0.750     Grot=    -0.707     Gused=    -0.750
omega=167.81     Gvib=    -0.733     Grot=    -0.698     Gused=    -0.733
omega=169.64     Gvib=    -0.727     Grot=    -0.695     Gused=    -0.727
omega=172.03     Gvib=    -0.720     Grot=    -0.691     Gused=    -0.719
omega=178.95     Gvib=    -0.698     Grot=    -0.679     Gused=    -0.697
omega=182.21     Gvib=    -0.687     Grot=    -0.673     Gused=    -0.687
omega=183.09     Gvib=    -0.685     Grot=    -0.672     Gused=    -0.685
omega=183.67     Gvib=    -0.683     Grot=    -0.671     Gused=    -0.683
omega=185.48     Gvib=    -0.678     Grot=    -0.668     Gused=    -0.678
omega=198.85     Gvib=    -0.639     Grot=    -0.648     Gused=    -0.639
omega=203.64     Gvib=    -0.626     Grot=    -0.641     Gused=    -0.626
omega=204.01     Gvib=    -0.625     Grot=    -0.640     Gused=    -0.625
omega=204.27     Gvib=    -0.624     Grot=    -0.640     Gused=    -0.625
omega=210.27     Gvib=    -0.609     Grot=    -0.631     Gused=    -0.609
omega=216.41     Gvib=    -0.593     Grot=    -0.623     Gused=    -0.593
omega=228.35     Gvib=    -0.564     Grot=    -0.607     Gused=    -0.564
omega=228.80     Gvib=    -0.563     Grot=    -0.606     Gused=    -0.563
 
   temp. (K)  partition function   enthalpy   heat capacity  entropy
                                   cal/mol     cal/K/mol   cal/K/mol   J/K/mol
 298.15  VIB  0.295E+21            23283.136    103.428    165.263
         ROT  0.234E+08              888.752      2.981     36.703
         INT  0.691E+28            24171.889    106.409    201.965
         TR   0.137E+29             1481.254      4.968     44.960
         TOT                       25653.1426   111.3774   246.9254  1033.1319
                     Eh         kcal/mol          kJ/mol 
ZPVE            0.157712E-01     9.89660         41.4072    
H(0)-H(T)+PV    0.408809E-01     25.6531         107.332    
H(T)            0.566521E-01     35.5497         148.740    
T*S             0.117322         73.6208         308.028    
G(T)           -0.606701E-01    -38.0711        -159.289    
    -48.96389212  <=== TOTAL FREE ENERGY in Eh incl. el.,ZPVE,RRHO,solv. parts
 
 normal mode %tage of torsion character
   1:  0.00   2:  0.00   3:  0.00   4:  0.00   5:  0.00   6:  0.00   7:  0.14   8:  0.45
   9:  0.33  10:  0.15  11:  0.48  12:  0.30  13:  0.48  14:  0.40  15:  0.16  16:  0.08
  17:  0.35  18:  0.28  19:  0.23  20:  0.51  21:  0.50  22:  0.36  23:  0.32  24:  0.29
  25:  0.09  26:  0.33  27:  0.20  28:  0.28  29:  0.43  30:  0.32  31:  0.05  32:  0.07
  33:  0.33  34:  0.17  35:  0.20  36:  0.36  37:  0.11  38:  0.25  39:  0.20  40:  0.08
  41:  0.13  42:  0.08  43:  0.04  44:  0.01  45:  0.03  46:  0.04  47:  0.11  48:  0.06
  49:  0.05  50:  0.06  51:  0.05  52:  0.05  53:  0.01  54:  0.01  55:  0.00  56:  0.00
  57:  0.02  58:  0.02  59:  0.14  60:  0.12
 recommended # of modes for mode following          26
 
 Pipek-Mezey localization of normal modes
 number of localized modes           54
 frequency thrshold           500.000000000000     
 number of groups                    20
 atom-group assingment :   
  1  2  3  4  5  6  7  8  9 10 11 12 13 14 15 16 17 18 19 20
 pop matrix done.
 initialization of trafo matrix to unity
iteration     50  convergence  0.31654560D-02
iteration    100  convergence  0.65322623D-01
iteration    150  convergence  0.23235771D-02
iteration    200  convergence  0.20304753D-03
iteration    250  convergence  0.14878733D-04

 converged in    278 iterations, threshold :   0.99921042D-06
eig.   :       -0.00    -0.00     0.00     0.00     0.00     0.00
eig.   :       83.50    90.64    93.54    93.73    96.21    97.31
eig.   :      100.95   101.87   102.42   106.75   108.30   108.72
eig.   :      109.14   112.58   112.71   116.15   116.87   118.04
eig.   :      119.09   119.20   119.41   119.57   119.58   119.63
eig.   :      120.05   122.96   124.23   127.70   129.12   129.89
eig.   :      130.59   130.62   131.74   133.38   133.93   134.64
eig.   :      135.34   135.70   136.10   140.12   140.98   143.93
eig.   :      144.47   145.22   146.28   147.71   158.13   158.56
eig.   :      158.56   159.25   162.66   164.09   205.22   206.20
written to xtb_localmodes and g98l.out
 
 normal mode %tage of torsion character
   1:  0.00   2:  0.00   3:  0.00   4:  0.00   5:  0.00   6:  0.00   7:  0.19   8:  0.25
   9:  0.43  10:  0.26  11:  0.02  12:  0.07  13:  0.03  14:  0.82  15:  0.14  16:  0.17
  17:  0.05  18:  0.08  19:  0.18  20:  0.59  21:  0.16  22:  0.35  23:  0.00  24:  0.38
  25:  0.07  26:  0.13  27:  0.08  28:  0.14  29:  0.06  30:  0.49  31:  0.30  32:  0.33
  33:  0.08  34:  0.09  35:  0.07  36:  0.01  37:  0.03  38:  0.26  39:  0.01  40:  0.05
  41:  0.33  42:  0.01  43:  0.01  44:  0.02  45:  0.01  46:  0.06  47:  0.04  48:  0.07
  49:  0.07  50:  0.38  51:  0.48  52:  0.06  53:  0.05  54:  0.36  55:  0.00  56:  0.00
  57:  0.11  58:  0.02  59:  0.34  60:  0.02
 recommended # of modes for mode following          52

------------------------------------------------------------------------
 * finished run on 2020/05/30 at 20:40:34.099     
------------------------------------------------------------------------
 total:
 * wall-time:     0 d,  0 h,  0 min, 15.711 sec
 *  cpu-time:     0 d,  0 h,  0 min, 13.969 sec
 * ratio c/w:     0.889 speedup
 SCF:
 * wall-time:     0 d,  0 h,  0 min,  1.054 sec
 *  cpu-time:     0 d,  0 h,  0 min,  0.653 sec
 * ratio c/w:     0.620 speedup
 ANC optimizer:
 * wall-time:     0 d,  0 h,  0 min,  1.056 sec
 *  cpu-time:     0 d,  0 h,  0 min,  0.781 sec
 * ratio c/w:     0.739 speedup
 numerical hessian:
 * wall-time:     0 d,  0 h,  0 min, 12.668 sec
 *  cpu-time:     0 d,  0 h,  0 min, 12.487 sec
 * ratio c/w:     0.986 speedup

normal termination of xtb
