# Supplementary material for: Heterogeneous Nucleation of Butanol on NaCl: A Computational Study of Temperature, Humidity, Seed Charge, and Seed Size Effects
Source: J Phys Chem A. 2021 Mar 31;125(14):3025–36. doi: 10.1021/acs.jpca.0c10972 (PMC8054243; doi:10.1021/acs.jpca.0c10972)
Supplement: Supplementary file 2 — jp0c10972_si_002.zip [file jp0c10972_si_002.zip › ALL CLUSTERS/low_level_calc/normal seed/1Seed.xyz]

    20
        -48.90322205  Gyration_radius:  3.454714453
 Na         -2.26019627225757    2.73272703017519   -0.36493686819034
Na          2.14020904282759    0.34478608740972   -0.86784189755674
Na          3.65903306080670    0.30342697278261    1.96559655458312
Na          2.26017753107719   -2.73277553509287    0.36512605972231
Na          0.09448055881213    1.61280348753969    1.68632934813087
Na         -0.75736305289813   -3.81191171338130   -1.49692884105379
Na         -1.36686220713245   -0.07377164312800   -1.89177368728417
Na         -4.12783157287935   -0.46769286473582   -0.29224749270488
Na          1.22625217328051    3.97622713436085   -0.17624155576286
Na         -0.86756362646483   -1.88399989447360    1.07333482885500
Cl          0.16444057304389    1.93992477433865   -1.35072275819153
Cl         -2.68937102226766   -2.35623369297670   -0.98512175406613
Cl         -0.80096636624027    3.99696849459315    1.18846305601039
Cl          2.68943392702326    2.35623196351925    0.98498483769477
Cl         -2.09385944515376    0.39209557436916    1.03892540093046
Cl          0.27533512106610   -4.18100696981357    0.68703803228168
Cl          1.27594033440797   -0.67850662363527    1.87819173089483
Cl          4.09907154462308   -1.10783097683400    0.01947184857803
Cl         -3.57343756663919    1.29200124203945   -1.89497671994267
Cl          0.65307725496477   -1.65346285705659   -1.56667011292834
