# Supplementary material for: Heterogeneous Nucleation of Butanol on NaCl: A Computational Study of Temperature, Humidity, Seed Charge, and Seed Size Effects
Source: J Phys Chem A. 2021 Mar 31;125(14):3025–36. doi: 10.1021/acs.jpca.0c10972 (PMC8054243; doi:10.1021/acs.jpca.0c10972)
Supplement: Supplementary file 2 — jp0c10972_si_002.zip [file jp0c10972_si_002.zip › ALL CLUSTERS/low_level_calc/normal seed/1Seed1BuOH.log]

      -----------------------------------------------------------      
     |                   =====================                   |     
     |                           x T B                           |     
     |                   =====================                   |     
     |                         S. Grimme                         |     
     |          Mulliken Center for Theoretical Chemistry        |     
     |                    University of Bonn                     |     
     |                 Version 6.0.1 (SAW181210)                 |     
      -----------------------------------------------------------      

   This program is distributed in the hope that it will be useful,
   but WITHOUT ANY WARRANTY; without even the implied warranty of
   MERCHANTABILITY or FITNESS FOR A PARTICULAR PURPOSE.
   
   FOR NON-COMMERCIAL, ACADEMIA USE ONLY.
   
   Cite this work as:
   S. Grimme, C. Bannwarth, P. Shushkov, J. Comput. Theory Chem., 2017,
   13, 1989-2009.
   C. Bannwarth, S. Ehlert and S. Grimme., ChemRxiv, 2018, preprint.
   http://doi.org/10.26434/chemrxiv.7246238.v1
   
   for sTDA-xTB:
   S. Grimme and C. Bannwarth, J. Chem. Phys., 2016, 145, 054103.
   
   in the mass-spec context:
   V. Asgeirsson, C. Bauer and S. Grimme, Chem. Sci., 2017, 8, 4879.
   
   if GBSA is used:
   P. Shushkov, F. März and S. Grimme, unpublished.
   
   for ANC optimizer:
   S. Grimme, unpublished.
   Rational Function algorithm used in ANCopt:
   F. Eckert, P. Pulay, H.-J. Werner, J. Comput. Chem., 1997, 18, 1473.
   
   with help from (in alphabetical order)
   C. Bannwarth, F. Bohle, G. Brandenburg, E. Caldeweyher, M. Checinski,
   S. Dohm, S. Ehlert, S. Ehrlich, F. März, H. Neugebauer, J. Pisarek,
   P. Pracht, P. Shushkov, and S. Spicher.
   
 * started run on 2020/05/30 at 20:40:18.227     
========================================================================
 # omp threads = 1
========================================================================
number of atoms            : 35
number of electrons        : 112
charge                     : 0
spin                       : .0
first test random number   : .7087

########################################################################
# WARNING! Please study the warnings concerning your input carefully
#  - the use of '-ohess' is discouraged, please use '--ohess' next time
########################################################################

           ------------------------------------------------- 
          |                 G F N 2 - x T B                 |
          | Geometry, Frequencies, Noncovalent interactions |
          |            JCTC 2018 parametrisation            |
           ------------------------------------------------- 
      method parameters     
 k(s)        :  1.8500
 k(p)        :  2.2300
 k(d)        :  2.2300
 k(f)        :  2.0000
 kEN (H0ij)  : -2.0000
 D4 a1       :  0.5200
 D4 a2       :  5.0000
 D4 s6       :  1.0000
 D4 s8       :  2.7000
 D4 s9       :  5.0000
 alphaj      :  2.0000


            Z     q(EN)     CN     RAES       Cart. coordinates
     1  Na  1.0    0.32    5.03    5.00    -0.02355    -8.85730     1.53719
     2  Na  1.0    0.29    6.37    5.00     0.88497     0.66937     8.58653
     3  Na  1.0    0.38    7.25    5.00     2.35135    -1.55983    -2.92487
     4  Na  1.0    0.19    8.95    5.00    -0.84516    -4.45519     6.17455
     5  Na  1.0    0.33    6.63    5.00    -2.63965     2.31154     3.40194
     6  Na  1.0    0.33    5.09    5.00    -6.72793    -2.77214     4.17976
     7  Na  1.0    0.23    7.89    5.00     4.67967    -3.88113     2.14333
     8  Na  1.0    0.34    4.65    5.00     4.93645    -5.39177     8.71426
     9  Na  1.0    0.28    8.26    5.00    -2.84671    -3.55682    -0.78488
    10  Na  1.0    0.33    5.89    5.00     4.59899     2.12124     3.21564
    11  Cl  7.0   -0.09    5.87    5.00     0.42926    -1.33731     2.09263
    12  Cl  7.0   -0.22    3.70    4.99     3.03870    -7.61583     4.84175
    13  Cl  7.0   -0.21    2.95    4.88    -5.82110     0.01298     0.43109
    14  Cl  7.0   -0.20    3.50    4.99     1.22154    -6.07542    -2.01990
    15  Cl  7.0   -0.22    2.89    4.85     6.04610    -0.05830    -0.74381
    16  Cl  7.0   -0.26    2.93    4.87     1.08755    -3.75374    10.53911
    17  Cl  7.0   -0.22    3.85    5.00     5.50272    -1.36998     6.34535
    18  Cl  7.0   -0.24    2.90    4.86     1.10006     4.33950     5.39187
    19  Cl  7.0   -0.21    3.74    4.99    -4.01012    -6.52863     2.85038
    20  Cl  7.0   -0.20    3.81    5.00    -3.83934    -0.54253     7.02557
    21  O   6.0   -0.29    3.79    4.72    -1.45282    -0.45118    -3.76210
    22  H   1.0    0.00    1.56    1.66    -2.46528     0.67664    -2.73317
    23  C   4.0   -0.07    4.61    4.67    -1.37737     0.66849    -6.20354
    24  H   1.0   -0.02    1.01    1.43    -3.25895     1.35311    -6.74319
    25  H   1.0   -0.04    1.10    1.44    -0.83072    -0.82625    -7.52195
    26  C   4.0   -0.10    4.43    4.43     0.52495     2.82934    -6.40040
    27  H   1.0   -0.04    1.37    1.53     2.32801     2.22654    -5.58145
    28  H   1.0   -0.02    1.03    1.43     0.85048     3.19816    -8.40259
    29  C   4.0   -0.09    4.10    3.79    -0.31196     5.29627    -5.14908
    30  H   1.0   -0.01    1.02    1.43    -2.13860     5.87037    -5.92419
    31  H   1.0   -0.02    1.03    1.43     1.06099     6.74930    -5.65778
    32  C   4.0   -0.15    4.16    3.93    -0.48449     5.17599    -2.27382
    33  H   1.0   -0.04    1.08    1.44     1.16347     4.22338    -1.49361
    34  H   1.0   -0.03    1.00    1.43    -0.53069     7.07812    -1.50080
    35  H   1.0   -0.03    1.11    1.45    -2.20081     4.23299    -1.64982

  Z AO/shell   Hii/eV     exponent
  1     Wed Apr 25 08:07:45 CEST 2018   EN: 2.200 GM2: 0.406  GM3: 0.0800  RAES: 1.40
     1s    -10.707211    1.230000
  6     Wed Apr 25 08:07:45 CEST 2018   EN: 2.550 GM2: 0.538  GM3: 0.1500  RAES: 3.00
     2s    -13.970922    2.096432
     2p    -10.063292    1.800000
  8     Wed Apr 25 08:07:45 CEST 2018   EN: 3.440 GM2: 0.452  GM3:-0.0517  RAES: 1.80
     2s    -20.229985    2.439742
     2p    -15.503117    2.137023
 11     Tue Apr 24 16:34:09 CEST 2018   EN: 0.930 GM2: 0.271  GM3: 0.1799  RAES: 5.00
     3s     -4.546934    0.763787
     3p     -1.332719    0.573553
 17     Mon Apr 23 14:09:22 CEST 2018   EN: 3.160 GM2: 0.249  GM3: 0.1495  RAES: 2.50
     3s    -29.278781    2.485265
     3p    -12.673758    2.199650
     3d     -0.240338    2.476089
 no old-style atom pair restraining (fixing) potential
           ------------------------------------------------- 
          |        Self-Consistent Charge Iterations        |
           ------------------------------------------------- 

 Ncao       : 170
 Nao        : 160
 Nshell     : 70
 Nel        : 112
 T(el)      :   300.0
 intcut     :    25.0
 scfconv/Eh :  0.100E-05
   qconv/e  :  0.100E-03
 intneglect :  0.100E-07
 broydamp   :      0.250
 iter      E             dE          RMSdq      gap      omega  full diag
   1    -66.6206612 -0.666207E+02  0.119E+01    3.37       0.0  T
   2    -66.7707702 -0.150109E+00  0.691E+00    4.41       1.0  T
   3    -66.8797682 -0.108998E+00  0.382E+00    3.91       1.0  T
   4    -66.8860765 -0.630834E-02  0.243E+00    3.68       1.0  T
   5    -66.9047355 -0.186590E-01  0.235E+00    1.94       1.0  T
   6    -66.9064751 -0.173956E-02  0.183E+00    2.04       1.0  T
   7    -66.9089372 -0.246206E-02  0.231E-01    2.38       1.0  T
   8    -66.9090517 -0.114592E-03  0.179E-01    2.37       1.0  T
   9    -66.9091922 -0.140443E-03  0.132E-01    2.39       1.0  T
  10    -66.9092529 -0.606874E-04  0.696E-02    2.39       1.0  T
  11    -66.9092801 -0.272454E-04  0.353E-02    2.40       1.0  T
  12    -66.9092876 -0.747086E-05  0.154E-02    2.39       1.1  T
  13    -66.9092889 -0.129803E-05  0.101E-02    2.38       1.7  T
  14    -66.9092896 -0.660887E-06  0.666E-03    2.38       2.5  T
  15    -66.9092899 -0.327771E-06  0.436E-03    2.39       3.9  T
  16    -66.9092900 -0.152586E-06  0.235E-03    2.39       7.2  T
  17    -66.9092901 -0.365955E-07  0.118E-03    2.39      14.3  T
  18    -66.9092901 -0.560348E-08  0.105E-03    2.39      16.0  T
  19    -66.9092901 -0.229082E-08  0.400E-04    2.39      42.3  T
  20    -66.9092901 -0.777277E-09  0.254E-04    2.39      66.5  T
speedup  0.43
cpu  time for SCC    0.11 s
wall time for SCC    0.25 s

   *** convergence criteria satisfied after 20 iterations ***

          eigenvalues
 #    :          44         45         46         47         48         49         50         51
 occ. :        2.000      2.000      2.000      2.000      2.000      2.000      2.000      2.000
 eps  :       -11.075    -11.035    -10.993    -10.948    -10.891    -10.868    -10.840    -10.837
 #    :          52         53         54         55         56         57         58         59
 occ. :        2.000      2.000      2.000      2.000      2.000      0.000      0.000      0.000
 eps  :       -10.774    -10.706    -10.646    -10.604    -10.485     -8.100     -6.456     -6.006
 #    :          60         61         62         63         64         65         66         67
 occ. :        0.000      0.000      0.000      0.000      0.000      0.000      0.000      0.000
 eps  :        -5.360     -4.163     -3.020     -2.522     -2.108     -1.205     -0.075      0.755


   #   Z            q   n(s)   n(p)   n(d)      C6AA      α(0)
   1  11 Na     0.721  0.111  0.168  0.000    67.920    26.670
   2  11 Na     0.717  0.093  0.190  0.000    67.973    26.681
   3  11 Na     0.777  0.077  0.147  0.000    67.244    26.537
   4  11 Na     0.712  0.044  0.244  0.000    68.037    26.693
   5  11 Na     0.759  0.069  0.172  0.000    67.457    26.579
   6  11 Na     0.713  0.113  0.174  0.000    68.015    26.689
   7  11 Na     0.707  0.066  0.227  0.000    68.095    26.705
   8  11 Na     0.719  0.115  0.166  0.000    67.949    26.676
   9  11 Na     0.755  0.057  0.187  0.000    67.503    26.588
  10  11 Na     0.742  0.086  0.172  0.000    67.661    26.619
  11  17 Cl    -0.721  1.964  5.756  0.001   124.176    17.049
  12  17 Cl    -0.728  1.974  5.754  0.001   124.466    17.068
  13  17 Cl    -0.763  1.970  5.790  0.003   125.851    17.163
  14  17 Cl    -0.742  1.973  5.768  0.000   125.006    17.105
  15  17 Cl    -0.766  1.973  5.792  0.001   125.966    17.171
  16  17 Cl    -0.753  1.973  5.779  0.001   125.453    17.136
  17  17 Cl    -0.727  1.971  5.755  0.001   124.402    17.064
  18  17 Cl    -0.758  1.975  5.782  0.001   125.634    17.148
  19  17 Cl    -0.733  1.972  5.760  0.001   124.652    17.081
  20  17 Cl    -0.733  1.971  5.760  0.002   124.659    17.082
  21   8 O     -0.496  1.707  4.789  0.000    22.738     6.440
  22   1 H      0.349  0.651  0.000  0.000     0.578     1.188
  23   6 C      0.047  1.042  2.910  0.000    19.701     6.305
  24   1 H      0.062  0.938  0.000  0.000     2.174     2.306
  25   1 H      0.059  0.941  0.000  0.000     2.213     2.327
  26   6 C     -0.093  1.063  3.030  0.000    22.200     6.696
  27   1 H      0.054  0.946  0.000  0.000     2.259     2.347
  28   1 H      0.051  0.949  0.000  0.000     2.312     2.378
  29   6 C     -0.059  1.045  3.013  0.000    21.629     6.622
  30   1 H      0.045  0.955  0.000  0.000     2.385     2.415
  31   1 H      0.044  0.956  0.000  0.000     2.391     2.418
  32   6 C     -0.133  1.047  3.086  0.000    23.103     6.854
  33   1 H      0.061  0.939  0.000  0.000     2.191     2.315
  34   1 H      0.053  0.947  0.000  0.000     2.284     2.364
  35   1 H      0.055  0.945  0.000  0.000     2.256     2.349

 Mol. C6AA /au·bohr⁶  :      45275.882786
 Mol. C8AA /au·bohr⁸  :    2782994.951933
 Mol. α(0) /au        :        492.828016

 
 Wiberg/Mayer (AO) data. WBOs > 0.1 written file <wbo>
 largest (>0.05) Wiberg bond orders for each atom
           total WBO             WBO to atom ...
     1  Na  0.526    Cl  14 0.169    Cl  12 0.163    Cl  19 0.147
     2  Na  0.539    Cl  18 0.155    Cl  16 0.136    Cl  20 0.106    Cl  17 0.083
     3  Na  0.436    Cl  15 0.146    Cl  14 0.103    Cl  11 0.069    O   21 0.067
     4  Na  0.556    Cl  16 0.135    Cl  20 0.117    Cl  19 0.110    Cl  12 0.085    Cl  11 0.051
     5  Na  0.466    Cl  18 0.134    Cl  13 0.124    Cl  20 0.088    Cl  11 0.076
     6  Na  0.533    Cl  20 0.174    Cl  13 0.167    Cl  19 0.139
     7  Na  0.568    Cl  15 0.147    Cl  17 0.120    Cl  12 0.109    Cl  14 0.084    Cl  11 0.081
     8  Na  0.521    Cl  16 0.194    Cl  17 0.163    Cl  12 0.138
     9  Na  0.474    Cl  13 0.112    Cl  14 0.110    Cl  19 0.092    O   21 0.062    Cl  11 0.057
    10  Na  0.496    Cl  18 0.150    Cl  15 0.139    Cl  17 0.106    Cl  11 0.066
    11  Cl  0.538    Na   7 0.081    Na   5 0.076    Na   3 0.069    Na  10 0.066    Na   9 0.057    Na   4 0.051
    12  Cl  0.517    Na   1 0.163    Na   8 0.138    Na   7 0.109    Na   4 0.085
    13  Cl  0.448    Na   6 0.167    Na   5 0.124    Na   9 0.112
    14  Cl  0.480    Na   1 0.169    Na   9 0.110    Na   3 0.103    Na   7 0.084
    15  Cl  0.444    Na   7 0.147    Na   3 0.146    Na  10 0.139
    16  Cl  0.475    Na   8 0.194    Na   2 0.136    Na   4 0.135
    17  Cl  0.520    Na   8 0.163    Na   7 0.120    Na  10 0.106    Na   2 0.083
    18  Cl  0.455    Na   2 0.155    Na  10 0.150    Na   5 0.134
    19  Cl  0.502    Na   1 0.147    Na   6 0.139    Na   4 0.110    Na   9 0.092
    20  Cl  0.501    Na   6 0.174    Na   4 0.117    Na   2 0.106    Na   5 0.088
    21  O   2.017    C   23 0.978    H   22 0.845    Na   3 0.067    Na   9 0.062
    22  H   0.877    O   21 0.845
    23  C   3.940    C   26 1.007    O   21 0.978    H   25 0.971    H   24 0.966
    24  H   0.995    C   23 0.966
    25  H   0.995    C   23 0.971
    26  C   3.994    C   29 1.010    C   23 1.007    H   28 0.973    H   27 0.957
    27  H   0.997    C   26 0.957
    28  H   0.997    C   26 0.973
    29  C   3.993    C   32 1.018    C   26 1.010    H   31 0.975    H   30 0.971
    30  H   0.996    C   29 0.971
    31  H   0.996    C   29 0.975
    32  C   3.992    C   29 1.018    H   34 0.982    H   33 0.970    H   35 0.966
    33  H   0.997    C   32 0.970
    34  H   0.997    C   32 0.982
    35  H   0.996    C   32 0.966
 MOs/occ written to file <molden.input>
 
molecular dipole:
                 x           y           z       tot (Debye)
 q only:       -0.738      -0.497      -3.195
   full:       -0.731      -1.048      -2.020       6.076
molecular quadrupole (traceless):
                xx          xy          yy          xz          yz          zz
 q only:        1.047      -2.728      15.071      10.320      -8.451     -16.118
  q+dip:        0.721      -3.752      12.778      11.222     -15.134     -13.499
   full:        0.131      -4.120      13.151      12.045     -14.857     -13.283

SCC energy    :     -66.9092901
rep           :       0.2507021
ES            :       0.7612672
AES           :      -0.0081159
AXC           :       0.0059719
disp          :      -0.0579578
XB            :       0.0000000
fix           :       0.0000000
total E       :     -66.6572076
atomizationE  :       5.9869919     3756.89
(atE without considering molecular charge,
 total energy contains solvation terms)
H-L gap (eV)  :          2.3856
           ------------------------------------------------- 
          |                 ===============                 |
          |                   A N C O P T                   |
          |                 ===============                 |
          |          Approximate Normal Coordinate          |
          |           Rational Function Optimizer           |
           ------------------------------------------------- 
dumping coords to <xtbopt.coord> and <xtbopt.log>
 optlevel               0
 Maxcycle             200
 Maxmicro              25
 Econv         5.000000000000000E-006
 Gconv         1.000000000000000E-003
 Maxdispl       1.00000000000000     
 Hlow          5.000000000000000E-003
 S6             20.0000000000000     
 Nvar               99

generating ANC from model Hessian ...
 Shifting diagonal of input Hessian by   2.509951099199919E-002
 Lowest  eigenvalues of input Hessian
    0.005000    0.008777    0.011137    0.013105    0.013627    0.014352
    0.015210    0.016193    0.016502    0.019316    0.020701    0.021215
    0.021565    0.022776    0.023281    0.023405    0.023688    0.024365
 Highest eigenvalues
    1.175084    1.219222    1.237027    1.287117    1.325835    1.477345
 
cpu  time for ANC gen    0.02 s
wall time for ANC gen    0.08 s
................................................................................
.............................. CYCLE    1 ......................................
................................................................................
   1    -66.9092901 -0.669093E+02  0.144E-04    2.39       0.0  T
   2    -66.9092901 -0.252243E-10  0.107E-04    2.39     158.3  T
   3    -66.9092901 -0.240590E-10  0.887E-05    2.39     190.6  T
speedup  1.02
cpu  time for SCC    0.02 s
wall time for SCC    0.02 s
speedup  1.00
cpu  time for grad    0.07 s
wall time for grad    0.07 s
 E :    -66.65720761  G :  0.000087    pred/act E change:  0.000D+00  0.109D-07
Maxdispl :   0.0008   ||displ|| :   0.0016   Lambda : -0.549D-07
Largest |displ|/coords:  0.0008 (   2)  0.0005 (   6)  0.0004 (   3)
................................................................................
.............................. CYCLE    2 ......................................
................................................................................
   1    -66.9092886 -0.669093E+02  0.276E-03    2.39       0.0  T
   2    -66.9092886 -0.115408E-08  0.132E-03    2.39      12.8  T
   3    -66.9092886 -0.245336E-09  0.393E-04    2.39      43.0  T
   4    -66.9092886 -0.355556E-10  0.140E-04    2.39     121.1  T
speedup  0.97
cpu  time for SCC    0.02 s
wall time for SCC    0.02 s
speedup  0.99
cpu  time for grad    0.07 s
wall time for grad    0.07 s
 E :    -66.65720765  G :  0.000054    pred/act E change:  0.000D+00 -0.308D-07
Maxdispl :   0.0012   ||displ|| :   0.0032   Lambda : -0.966D-07
Largest |displ|/coords:  0.0012 (  31)  0.0011 (  10)  0.0009 (  26)

   *** GEOMETRY OPTIMIZATION CONVERGED AFTER 2 ITERATIONS ***

------------------------------------------------------------------------
 total energy gain (kcal):     -0.0000
------------------------------------------------------------------------
================
 final structure:
================
$coord
       -0.02358178104491       -8.85747185224226        1.53713192844404      Na
        0.88520098716118        0.66949776444813        8.58641921645383      Na
        2.35142320889814       -1.56001730681554       -2.92474751909294      Na
       -0.84520785531520       -4.45471806484194        6.17483287411300      Na
       -2.63954572948126        2.31148178784248        3.40187957109128      Na
       -6.72821185984115       -2.77211301819632        4.17952234314520      Na
        4.68003404325374       -3.88061788510618        2.14297762458245      Na
        4.93648332522777       -5.39187919255724        8.71403176002841      Na
       -2.84657237954559       -3.55705805197815       -0.78474282701844      Na
        4.59900319246546        2.12126481867957        3.21576213316938      Na
        0.42900495867019       -1.33708822182261        2.09273685990957      Cl
        3.03841422964837       -7.61609482722840        4.84176246406412      Cl
       -5.82109131005225        0.01300183390137        0.43097682263583      Cl
        1.22158724318221       -6.07543867575228       -2.01980348502605      Cl
        6.04612712125864       -0.05834143466536       -0.74339839142162      Cl
        1.08782090635176       -3.75352365161074       10.53885344273026      Cl
        5.50279933864578       -1.37012605458601        6.34500538141035      Cl
        1.10006618654887        4.33948385833049        5.39194780874490      Cl
       -4.01027791287825       -6.52882723998345        2.85029680707602      Cl
       -3.83950495730405       -0.54256098232195        7.02541844289171      Cl
       -1.45285457442331       -0.45120548024456       -3.76205446492617      O 
       -2.46528846463915        0.67654446892268       -2.73306197018406      H 
       -1.37735398309615        0.66849605703449       -6.20345708152569      C 
       -3.25897292836675        1.35315794748755       -6.74312889513160      H 
       -0.83074793465745       -0.82625452076448       -7.52188170581623      H 
        0.52496098149100        2.82933276766661       -6.40033532272333      C 
        2.32810881593244        2.22656369251514       -5.58142514391870      H 
        0.85053141168515        3.19809561585086       -8.40254002643786      H 
       -0.31193068432164        5.29627394700830       -5.14904792624886      C 
       -2.13857770747886        5.87040410727341       -5.92417268902303      H 
        1.06102697397941        6.74928633043494       -5.65775195015388      H 
       -0.48454671098831        5.17599137852132       -2.27380997447383      C 
        1.16332885329402        4.22330800752010       -1.49353062781541      H 
       -0.53071196798593        7.07810490185734       -1.50076166261749      H 
       -2.20094301729805        4.23304717538735       -1.64990381689216      H 
$end
 
 Bond Distances (Angstroems)
 ---------------------------
Na1-Na4=3.4118       Na1-Na7=3.6379       Na1-Na9=3.4071       Na1-Cl12=2.4729      Na1-Cl14=2.4788      Na1-Cl19=2.5401      
Na2-Na4=3.1337       Na2-Na5=3.4294       Na2-Na8=3.8586       Na2-Na10=3.5397      Na2-Cl16=2.5607      Na2-Cl17=2.9228      
Na2-Cl18=2.5772      Na2-Cl20=2.7101      Na3-Na7=3.1966       Na3-Na9=3.1568       Na3-Na10=3.9709      Na3-Cl11=2.8458      
Na3-Cl14=2.5092      Na3-Cl15=2.4055      Na3-O21=2.1432       Na3-C23=2.8800       Na3-H27=2.4478       Na4-Na1=3.4118       
Na4-Na2=3.1337       Na4-Na5=3.9843       Na4-Na6=3.4058       Na4-Na7=3.6322       Na4-Na8=3.3782       Na4-Na9=3.8614       
Na4-Cl11=2.8005      Na4-Cl12=2.7422      Na4-Cl16=2.5529      Na4-Cl19=2.6655      Na4-Cl20=2.6456      Na5-Na2=3.4294       
Na5-Na4=3.9843       Na5-Na6=3.4767       Na5-Na9=3.8163       Na5-Na10=3.8331      Na5-Cl11=2.6162      Na5-Cl13=2.6049      
Na5-Cl18=2.4853      Na5-Cl20=2.5221      Na6-Na4=3.4058       Na6-Na5=3.4767       Na6-Na9=3.3605       Na6-Cl13=2.5174      
Na6-Cl19=2.5525      Na6-Cl20=2.4488      Na7-Na1=3.6379       Na7-Na3=3.1966       Na7-Na4=3.6322       Na7-Na8=3.5706       
Na7-Na10=3.2267      Na7-Cl11=2.6216      Na7-Cl12=2.5888      Na7-Cl14=3.0905      Na7-Cl15=2.6357      Na7-Cl17=2.6266      
Na8-Na2=3.8586       Na8-Na4=3.3782       Na8-Na7=3.5706       Na8-Cl12=2.5677      Na8-Cl16=2.4149      Na8-Cl17=2.4881      
Na9-Na1=3.4071       Na9-Na3=3.1568       Na9-Na4=3.8614       Na9-Na5=3.8163       Na9-Na6=3.3605       Na9-Cl11=2.5891      
Na9-Cl13=2.5418      Na9-Cl14=2.6149      Na9-Cl19=2.5598      Na9-O21=2.3932       Na9-H22=2.4744       Na10-Na2=3.5397      
Na10-Na3=3.9709      Na10-Na5=3.8331      Na10-Na7=3.2267      Na10-Cl11=2.9278     Na10-Cl15=2.5112     Na10-Cl17=2.5267     
Na10-Cl18=2.4763     Cl11-Na3=2.8458      Cl11-Na4=2.8005      Cl11-Na5=2.6162      Cl11-Na7=2.6216      Cl11-Na9=2.5891      
Cl11-Na10=2.9278     Cl12-Na1=2.4729      Cl12-Na4=2.7422      Cl12-Na7=2.5888      Cl12-Na8=2.5677      Cl13-Na5=2.6049      
Cl13-Na6=2.5174      Cl13-Na9=2.5418      Cl14-Na1=2.4788      Cl14-Na3=2.5092      Cl14-Na7=3.0905      Cl14-Na9=2.6149      
Cl15-Na3=2.4055      Cl15-Na7=2.6357      Cl15-Na10=2.5112     Cl16-Na2=2.5607      Cl16-Na4=2.5529      Cl16-Na8=2.4149      
Cl17-Na2=2.9228      Cl17-Na7=2.6266      Cl17-Na8=2.4881      Cl17-Na10=2.5267     Cl18-Na2=2.5772      Cl18-Na5=2.4853      
Cl18-Na10=2.4763     Cl19-Na1=2.5401      Cl19-Na4=2.6655      Cl19-Na6=2.5525      Cl19-Na9=2.5598      Cl20-Na2=2.7101      
Cl20-Na4=2.6456      Cl20-Na5=2.5221      Cl20-Na6=2.4488      O21-Na3=2.1432       O21-Na9=2.3932       O21-H22=0.9694       
O21-C23=1.4219       H22-Na9=2.4744       H22-O21=0.9694       C23-Na3=2.8800       C23-O21=1.4219       C23-H24=1.0974       
C23-H25=1.0937       C23-C26=1.5270       H24-C23=1.0974       H25-C23=1.0937       C26-C23=1.5270       C26-H27=1.0954       
C26-H28=1.0910       C26-C29=1.5293       H27-Na3=2.4478       H27-C26=1.0954       H28-C26=1.0910       C29-C26=1.5293       
C29-H30=1.0931       C29-H31=1.0916       C29-C32=1.5256       H30-C29=1.0931       H31-C29=1.0916       C32-C29=1.5256       
C32-H33=1.0886       C32-H34=1.0868       C32-H35=1.0876       H33-C32=1.0886       H34-C32=1.0868       H35-C32=1.0876       
 C  H  Rav=1.0917 sigma=0.0034  Rmin=1.0868  Rmax=1.0974     9
 C  C  Rav=1.5273 sigma=0.0015  Rmin=1.5256  Rmax=1.5293     3
 O  H  Rav=0.9694 sigma=0.0000  Rmin=0.9694  Rmax=0.9694     1
 O  C  Rav=1.4219 sigma=0.0000  Rmin=1.4219  Rmax=1.4219     1
 Na H  Rav=2.4611 sigma=0.0133  Rmin=2.4478  Rmax=2.4744     2
 Na C  Rav=2.8800 sigma=0.0000  Rmin=2.8800  Rmax=2.8800     1
 Na O  Rav=2.2682 sigma=0.1250  Rmin=2.1432  Rmax=2.3932     2
 Na Na Rav=3.5375 sigma=0.2604  Rmin=3.1337  Rmax=3.9843    21
 Cl Na Rav=2.6042 sigma=0.1461  Rmin=2.4055  Rmax=3.0905    38
 
 selected bond angles (degree)
 --------------------
Na7-Na1-Na4= 61.93             Na9-Na1-Na4= 68.98             Na9-Na1-Na7= 74.68             Cl12-Na1-Na4= 52.66            
Cl12-Na1-Na7= 45.34            Cl12-Na1-Na9=108.88            Cl14-Na1-Na4=100.05            Cl14-Na1-Na7= 56.98            
Cl14-Na1-Na9= 49.74            Cl14-Na1-Cl12=101.83           Cl19-Na1-Na4= 50.66            Cl19-Na1-Na7=101.12            
Cl19-Na1-Na9= 48.33            Cl19-Na1-Cl12=102.82           Cl19-Na1-Cl14= 98.07           Na5-Na2-Na4= 74.60             
Na8-Na2-Na4= 56.64             Na8-Na2-Na5=121.79             Na10-Na2-Na4= 91.32            Na10-Na2-Na5= 66.71            
Na10-Na2-Na8= 83.45            Cl16-Na2-Na4= 52.09            Cl16-Na2-Na5=125.25            Cl16-Na2-Na8= 37.80            
Cl16-Na2-Na10=119.94           Cl17-Na2-Na4= 76.08            Cl17-Na2-Na5=102.92            Cl17-Na2-Na8= 40.15            
Cl17-Na2-Na10= 44.78           Cl17-Na2-Cl16= 77.95           Cl18-Na2-Na4=113.44            Cl18-Na2-Na5= 46.24            
Cl18-Na2-Na8=127.83            Cl18-Na2-Na10= 44.38           Cl18-Na2-Cl16=162.09           Cl18-Na2-Cl17= 88.58           
Cl20-Na2-Na4= 53.24            Cl20-Na2-Na5= 46.71            Cl20-Na2-Na8=108.73            Cl20-Na2-Na10=108.59           
Cl20-Na2-Cl16= 86.86           Cl20-Na2-Cl17=124.07           Cl20-Na2-Cl18= 91.10           Na9-Na3-Na7= 84.63             
Na10-Na3-Na7= 52.16            Na10-Na3-Na9= 97.57            Cl11-Na3-Na7= 51.02            Cl11-Na3-Na9= 50.78            
Cl11-Na3-Na10= 47.41           Cl14-Na3-Na7= 64.27            Cl14-Na3-Na9= 53.50            Cl14-Na3-Na10=112.48           
Cl14-Na3-Cl11= 77.07           Cl15-Na3-Na7= 53.92            Cl15-Na3-Na9=130.29            Cl15-Na3-Na10= 37.04           
Cl15-Na3-Cl11= 80.16           Cl15-Na3-Cl14=114.62           O21-Na3-Na7=129.84             O21-Na3-Na9= 49.26             
O21-Na3-Na10=108.43            O21-Na3-Cl11= 81.13            O21-Na3-Cl14= 94.38            O21-Na3-Cl15=140.55            
C23-Na3-Na7=157.94             C23-Na3-Na9= 75.89             C23-Na3-Na10=119.82            C23-Na3-Cl11=107.47            
C23-Na3-Cl14=109.98            C23-Na3-Cl15=135.29            C23-Na3-O21= 28.33             H27-Na3-Na7=142.96             
H27-Na3-Na9=118.40             H27-Na3-Na10= 94.01            H27-Na3-Cl11=120.01            H27-Na3-Cl14=152.61            
H27-Na3-Cl15= 90.53            H27-Na3-O21= 69.66             H27-Na3-C23= 46.79             Na2-Na4-Na1=147.84             
Na5-Na4-Na1=112.28             Na5-Na4-Na2= 56.08             Na6-Na4-Na1= 94.13             Na6-Na4-Na2= 99.62             
Na6-Na4-Na5= 55.46             Na7-Na4-Na1= 62.10             Na7-Na4-Na2= 86.08             Na7-Na4-Na5= 84.28             
Na7-Na4-Na6=122.13             Na8-Na4-Na1= 94.04             Na8-Na4-Na2= 72.57             Na8-Na4-Na5=119.62             
Na8-Na4-Na6=171.71             Na8-Na4-Na7= 61.11             Na9-Na4-Na1= 55.45             Na9-Na4-Na2=111.23             
Na9-Na4-Na5= 58.19             Na9-Na4-Na6= 54.65             Na9-Na4-Na7= 69.53             Na9-Na4-Na8=130.23             
Cl11-Na4-Na1= 79.44            Cl11-Na4-Na2= 74.57            Cl11-Na4-Na5= 40.88            Cl11-Na4-Na6= 80.03            
Cl11-Na4-Na7= 45.88            Cl11-Na4-Na8=100.09            Cl11-Na4-Na9= 42.09            Cl12-Na4-Na1= 45.80            
Cl12-Na4-Na2=114.44            Cl12-Na4-Na5=129.20            Cl12-Na4-Na6=139.89            Cl12-Na4-Na7= 45.30            
Cl12-Na4-Na8= 48.24            Cl12-Na4-Na9= 92.02            Cl12-Na4-Cl11= 88.88           Cl16-Na4-Na1=134.34            
Cl16-Na4-Na2= 52.32            Cl16-Na4-Na5=107.34            Cl16-Na4-Na6=127.50            Cl16-Na4-Na7=101.34            
Cl16-Na4-Na8= 45.46            Cl16-Na4-Na9=162.71            Cl16-Na4-Cl11=121.04           Cl16-Na4-Cl12= 91.21           
Cl19-Na4-Na1= 47.48            Cl19-Na4-Na2=143.97            Cl19-Na4-Na5= 88.69            Cl19-Na4-Na6= 47.83            
Cl19-Na4-Na7= 98.78            Cl19-Na4-Na8=140.46            Cl19-Na4-Na9= 41.31            Cl19-Na4-Cl11= 83.38           
Cl19-Na4-Cl12= 92.86           Cl19-Na4-Cl16=155.32           Cl20-Na4-Na1=137.15            Cl20-Na4-Na2= 55.15            
Cl20-Na4-Na5= 38.44            Cl20-Na4-Na6= 45.63            Cl20-Na4-Na7=121.10            Cl20-Na4-Na8=126.13            
Cl20-Na4-Na9= 84.36            Cl20-Na4-Cl11= 79.31           Cl20-Na4-Cl12=165.93           Cl20-Na4-Cl16= 88.42           
Cl20-Na4-Cl19= 93.33           Na4-Na5-Na2= 49.31             Na6-Na5-Na2= 92.74             Na6-Na5-Na4= 53.80             
Na9-Na5-Na2=105.89             Na9-Na5-Na4= 59.29             Na9-Na5-Na6= 54.63             Na10-Na5-Na2= 58.02            
Na10-Na5-Na4= 75.39            Na10-Na5-Na6=127.20            Na10-Na5-Na9= 89.56            Cl11-Na5-Na2= 71.78            
Cl11-Na5-Na4= 44.47            Cl11-Na5-Na6= 81.17            Cl11-Na5-Na9= 42.57            Cl11-Na5-Na10= 49.73           
Cl13-Na5-Na2=135.73            Cl13-Na5-Na4= 87.52            Cl13-Na5-Na6= 46.21            Cl13-Na5-Na9= 41.51            
Cl13-Na5-Na10=128.18           Cl13-Na5-Cl11= 84.07           Cl18-Na5-Na2= 48.50            Cl18-Na5-Na4= 92.42            
Cl18-Na5-Na6=141.21            Cl18-Na5-Na9=128.33            Cl18-Na5-Na10= 39.33           Cl18-Na5-Cl11= 86.37           
Cl18-Na5-Cl13=166.40           Cl20-Na5-Na2= 51.46            Cl20-Na5-Na4= 40.70            Cl20-Na5-Na6= 44.76            
Cl20-Na5-Na9= 86.95            Cl20-Na5-Na10=104.80           Cl20-Na5-Cl11= 85.16           Cl20-Na5-Cl13= 90.95           
Cl20-Na5-Cl18= 97.87           Na5-Na6-Na4= 70.74             Na9-Na6-Na4= 69.59             Na9-Na6-Na5= 67.83             
Cl13-Na6-Na4=102.89            Cl13-Na6-Na5= 48.32            Cl13-Na6-Na9= 48.69            Cl19-Na6-Na4= 50.71            
Cl19-Na6-Na5=102.67            Cl19-Na6-Na9= 49.00            Cl19-Na6-Cl13= 97.55           Cl20-Na6-Na4= 50.56            
Cl20-Na6-Na5= 46.49            Cl20-Na6-Na9= 99.13            Cl20-Na6-Cl13= 94.79           Cl20-Na6-Cl19=101.13           
Na3-Na7-Na1= 86.58             Na4-Na7-Na1= 55.98             Na4-Na7-Na3=102.39             Na8-Na7-Na1= 87.12             
Na8-Na7-Na3=156.59             Na8-Na7-Na4= 55.93             Na10-Na7-Na1=135.97            Na10-Na7-Na3= 76.37            
Na10-Na7-Na4= 88.18            Na10-Na7-Na8= 92.84            Cl11-Na7-Na1= 77.51            Cl11-Na7-Na3= 57.55            
Cl11-Na7-Na4= 50.07            Cl11-Na7-Na8= 99.06            Cl11-Na7-Na10= 59.00           Cl12-Na7-Na1= 42.80            
Cl12-Na7-Na3=128.81            Cl12-Na7-Na4= 48.85            Cl12-Na7-Na8= 45.93            Cl12-Na7-Na10=130.55           
Cl12-Na7-Cl11= 96.30           Cl14-Na7-Na1= 42.26            Cl14-Na7-Na3= 47.01            Cl14-Na7-Na4= 84.87            
Cl14-Na7-Na8=129.23            Cl14-Na7-Na10=119.17           Cl14-Na7-Cl11= 71.19           Cl14-Na7-Cl12= 84.69           
Cl15-Na7-Na1=133.80            Cl15-Na7-Na3= 47.53            Cl15-Na7-Na4=128.71            Cl15-Na7-Na8=136.54            
Cl15-Na7-Na10= 49.48           Cl15-Na7-Cl11= 80.53           Cl15-Na7-Cl12=176.14           Cl15-Na7-Cl14= 92.16           
Cl17-Na7-Na1=123.65            Cl17-Na7-Na3=125.44            Cl17-Na7-Na4= 71.24            Cl17-Na7-Na8= 44.15            
Cl17-Na7-Na10= 49.86           Cl17-Na7-Cl11= 83.75           Cl17-Na7-Cl12= 88.56           Cl17-Na7-Cl14=153.09           
Cl17-Na7-Cl15= 93.27           Na4-Na8-Na2= 50.79             Na7-Na8-Na2= 77.04             Na7-Na8-Na4= 62.96             
Cl12-Na8-Na2= 98.61            Cl12-Na8-Na4= 52.81            Cl12-Na8-Na7= 46.42            Cl16-Na8-Na2= 40.54            
Cl16-Na8-Na4= 48.89            Cl16-Na8-Na7=106.08            Cl16-Na8-Cl12= 98.85           Cl17-Na8-Na2= 49.24            
Cl17-Na8-Na4= 77.47            Cl17-Na8-Na7= 47.34            Cl17-Na8-Cl12= 92.13           Cl17-Na8-Cl16= 89.77           
Na3-Na9-Na1= 91.31             Na4-Na9-Na1= 55.57             Na4-Na9-Na3= 98.30             Na5-Na9-Na1=116.61             
Na5-Na9-Na3= 84.88             Na5-Na9-Na4= 62.52             Na6-Na9-Na1= 95.04             Na6-Na9-Na3=140.50             
Na6-Na9-Na4= 55.76             Na6-Na9-Na5= 57.53             Cl11-Na9-Na1= 82.41            Cl11-Na9-Na3= 58.38            
Cl11-Na9-Na4= 46.47            Cl11-Na9-Na5= 43.12            Cl11-Na9-Na6= 83.88            Cl13-Na9-Na1=142.38            
Cl13-Na9-Na3=112.43            Cl13-Na9-Na4= 91.14            Cl13-Na9-Na5= 42.78            Cl13-Na9-Na6= 48.07            
Cl13-Na9-Cl11= 85.90           Cl14-Na9-Na1= 46.34            Cl14-Na9-Na3= 50.48            Cl14-Na9-Na4= 87.13            
Cl14-Na9-Na5=122.42            Cl14-Na9-Na6=139.61            Cl14-Na9-Cl11= 80.04           Cl14-Na9-Cl13=162.16           
Cl19-Na9-Na1= 47.83            Cl19-Na9-Na3=133.22            Cl19-Na9-Na4= 43.42            Cl19-Na9-Na5= 94.05            
Cl19-Na9-Na6= 48.81            Cl19-Na9-Cl11= 89.88           Cl19-Na9-Cl13= 96.74           Cl19-Na9-Cl14= 94.17           
O21-Na9-Na1=131.89             O21-Na9-Na3= 42.73             O21-Na9-Na4=128.89             O21-Na9-Na5= 79.31             
O21-Na9-Na6=128.18             O21-Na9-Cl11= 82.49            O21-Na9-Cl13= 81.20            O21-Na9-Cl14= 86.09            
O21-Na9-Cl19=172.20            H22-Na9-Na1=149.30             H22-Na9-Na3= 58.42             H22-Na9-Na4=119.10             
H22-Na9-Na5= 60.18             H22-Na9-Na6=105.29             H22-Na9-Cl11= 77.27            H22-Na9-Cl13= 58.87            
H22-Na9-Cl14=106.87            H22-Na9-Cl19=152.74            H22-Na9-O21= 22.90             Na3-Na10-Na2=112.60            
Na5-Na10-Na2= 55.27            Na5-Na10-Na3= 74.61            Na7-Na10-Na2= 86.27            Na7-Na10-Na3= 51.47            
Na7-Na10-Na5= 92.50            Cl11-Na10-Na2= 66.97           Cl11-Na10-Na3= 45.69           Cl11-Na10-Na5= 42.98           
Cl11-Na10-Na7= 50.14           Cl15-Na10-Na2=137.69           Cl15-Na10-Na3= 35.24           Cl15-Na10-Na5=109.77           
Cl15-Na10-Na7= 52.92           Cl15-Na10-Cl11= 76.90          Cl17-Na10-Na2= 54.56           Cl17-Na10-Na3=103.55           
Cl17-Na10-Na5=101.04           Cl17-Na10-Na7= 52.63           Cl17-Na10-Cl11= 79.55          Cl17-Na10-Cl15= 98.81          
Cl18-Na10-Na2= 46.72           Cl18-Na10-Na3=112.90           Cl18-Na10-Na5= 39.50           Cl18-Na10-Na7=123.94           
Cl18-Na10-Cl11= 80.05          Cl18-Na10-Cl15=146.48          Cl18-Na10-Cl17=100.57          
 
 selected dihedral angles (degree)
 ---------------------------------
Na2-Na4-Na1-Na7=  8.96        Na2-Na4-Na1-Na9=285.62        Na2-Na4-Na1-Cl12= 62.44       Na2-Na4-Na1-Cl14=325.16       
Na2-Na4-Na1-Cl19=232.92       Na5-Na4-Na1-Na7= 70.19        Na5-Na4-Na1-Na9=346.85        Na5-Na4-Na1-Cl12=123.67       
Na5-Na4-Na1-Cl14= 26.39       Na5-Na4-Na1-Cl19=294.15       Na6-Na4-Na1-Na7=124.41        Na6-Na4-Na1-Na9= 41.07        
Na6-Na4-Na1-Cl12=177.89       Na6-Na4-Na1-Cl14= 80.61       Na6-Na4-Na1-Cl19=348.37       Na7-Na4-Na1-Na9=276.65        
Na7-Na4-Na1-Cl12= 53.47       Na7-Na4-Na1-Cl14=316.20       Na7-Na4-Na1-Cl19=223.96       Na8-Na4-Na1-Na7=305.83        
Na8-Na4-Na1-Na9=222.49        Na8-Na4-Na1-Cl12=359.31       Na8-Na4-Na1-Cl14=262.03       Na8-Na4-Na1-Cl19=169.79       
Na9-Na4-Na1-Na7= 83.35        Na9-Na4-Na1-Cl12=136.82       Na9-Na4-Na1-Cl14= 39.54       Na9-Na4-Na1-Cl19=307.30       
Cl11-Na4-Na1-Na7= 45.36       Cl11-Na4-Na1-Na9=322.02       Cl11-Na4-Na1-Cl12= 98.84      Cl11-Na4-Na1-Cl14=  1.56      
Cl11-Na4-Na1-Cl19=269.32      Cl12-Na4-Na1-Na7=306.53       Cl12-Na4-Na1-Na9=223.18       Cl12-Na4-Na1-Cl14=262.72      
Cl12-Na4-Na1-Cl19=170.48      Cl16-Na4-Na1-Na7=281.91       Cl16-Na4-Na1-Na9=198.56       Cl16-Na4-Na1-Cl12=335.38      
Cl16-Na4-Na1-Cl14=238.10      Cl16-Na4-Na1-Cl19=145.86      Cl19-Na4-Na1-Na7=136.04       Cl19-Na4-Na1-Na9= 52.70       
Cl19-Na4-Na1-Cl12=189.52      Cl19-Na4-Na1-Cl14= 92.24      Cl20-Na4-Na1-Na7=106.78       Cl20-Na4-Na1-Na9= 23.43       
Cl20-Na4-Na1-Cl12=160.25      Cl20-Na4-Na1-Cl14= 62.98      Cl20-Na4-Na1-Cl19=330.74      Na1-Na4-Na2-Na5= 77.81        
Na1-Na4-Na2-Na8=291.15        Na1-Na4-Na2-Na10= 12.42       Na1-Na4-Na2-Cl16=244.49       Na1-Na4-Na2-Cl17=329.92       
Na1-Na4-Na2-Cl18= 52.14       Na1-Na4-Na2-Cl20=124.81       Na5-Na4-Na2-Na8=213.34        Na5-Na4-Na2-Na10=294.61       
Na5-Na4-Na2-Cl16=166.68       Na5-Na4-Na2-Cl17=252.11       Na5-Na4-Na2-Cl18=334.34       Na5-Na4-Na2-Cl20= 47.00       
Na6-Na4-Na2-Na5=323.80        Na6-Na4-Na2-Na8=177.14        Na6-Na4-Na2-Na10=258.41       Na6-Na4-Na2-Cl16=130.48       
Na6-Na4-Na2-Cl17=215.91       Na6-Na4-Na2-Cl18=298.13       Na6-Na4-Na2-Cl20= 10.80       Na7-Na4-Na2-Na5= 85.74        
Na7-Na4-Na2-Na8=299.08        Na7-Na4-Na2-Na10= 20.35       Na7-Na4-Na2-Cl16=252.42       Na7-Na4-Na2-Cl17=337.85       
Na7-Na4-Na2-Cl18= 60.08       Na7-Na4-Na2-Cl20=132.74       Na8-Na4-Na2-Na5=146.66        Na8-Na4-Na2-Na10= 81.27       
Na8-Na4-Na2-Cl16=313.34       Na8-Na4-Na2-Cl17= 38.77       Na8-Na4-Na2-Cl18=120.99       Na8-Na4-Na2-Cl20=193.66       
Na9-Na4-Na2-Na5= 19.49        Na9-Na4-Na2-Na8=232.83        Na9-Na4-Na2-Na10=314.10       Na9-Na4-Na2-Cl16=186.17       
Na9-Na4-Na2-Cl17=271.60       Na9-Na4-Na2-Cl18=353.82       Na9-Na4-Na2-Cl20= 66.49       Cl11-Na4-Na2-Na5= 40.57       
Cl11-Na4-Na2-Na8=253.91       Cl11-Na4-Na2-Na10=335.18      Cl11-Na4-Na2-Cl16=207.25      Cl11-Na4-Na2-Cl17=292.68      
Cl11-Na4-Na2-Cl18= 14.90      Cl11-Na4-Na2-Cl20= 87.57      Cl12-Na4-Na2-Na5=122.08       Cl12-Na4-Na2-Na8=335.42       
Cl12-Na4-Na2-Na10= 56.70      Cl12-Na4-Na2-Cl16=288.76      Cl12-Na4-Na2-Cl17= 14.19      Cl12-Na4-Na2-Cl18= 96.42      
Cl12-Na4-Na2-Cl20=169.08      Cl16-Na4-Na2-Na5=193.32       Cl16-Na4-Na2-Na8= 46.66       Cl16-Na4-Na2-Na10=127.93      
Cl16-Na4-Na2-Cl17= 85.43      Cl16-Na4-Na2-Cl18=167.65      Cl16-Na4-Na2-Cl20=240.32      Cl19-Na4-Na2-Na5=346.20       
Cl19-Na4-Na2-Na8=199.54       Cl19-Na4-Na2-Na10=280.82      Cl19-Na4-Na2-Cl16=152.88      Cl19-Na4-Na2-Cl17=238.31      
Cl19-Na4-Na2-Cl18=320.54      Cl19-Na4-Na2-Cl20= 33.20      Cl20-Na4-Na2-Na5=313.00       Cl20-Na4-Na2-Na8=166.34       
Cl20-Na4-Na2-Na10=247.61      Cl20-Na4-Na2-Cl16=119.68      Cl20-Na4-Na2-Cl17=205.11      Cl20-Na4-Na2-Cl18=287.33      
Na4-Na5-Na2-Na8= 32.69        Na4-Na5-Na2-Na10= 98.31       Na4-Na5-Na2-Cl16=347.14       Na4-Na5-Na2-Cl17= 71.39       
Na4-Na5-Na2-Cl18=146.62       Na4-Na5-Na2-Cl20=306.40       Na6-Na5-Na2-Na4= 34.83        Na6-Na5-Na2-Na8= 67.52        
Na6-Na5-Na2-Na10=133.14       Na6-Na5-Na2-Cl16= 21.97       Na6-Na5-Na2-Cl17=106.22       Na6-Na5-Na2-Cl18=181.45       
Na6-Na5-Na2-Cl20=341.23       Na9-Na5-Na2-Na4=340.90        Na9-Na5-Na2-Na8= 13.60        Na9-Na5-Na2-Na10= 79.22       
Na9-Na5-Na2-Cl16=328.04       Na9-Na5-Na2-Cl17= 52.29       Na9-Na5-Na2-Cl18=127.53       Na9-Na5-Na2-Cl20=287.30       
Na10-Na5-Na2-Na4=261.69       Na10-Na5-Na2-Na8=294.38       Na10-Na5-Na2-Cl16=248.83      Na10-Na5-Na2-Cl17=333.08      
Na10-Na5-Na2-Cl18= 48.31      Na10-Na5-Na2-Cl20=208.09      Cl11-Na5-Na2-Na4=315.05       Cl11-Na5-Na2-Na8=347.74       
Cl11-Na5-Na2-Na10= 53.36      Cl11-Na5-Na2-Cl16=302.19      Cl11-Na5-Na2-Cl17= 26.44      Cl11-Na5-Na2-Cl18=101.67      
Cl11-Na5-Na2-Cl20=261.45      Cl13-Na5-Na2-Na4= 15.48       Cl13-Na5-Na2-Na8= 48.17       Cl13-Na5-Na2-Na10=113.79      
Cl13-Na5-Na2-Cl16=  2.62      Cl13-Na5-Na2-Cl17= 86.87      Cl13-Na5-Na2-Cl18=162.10      Cl13-Na5-Na2-Cl20=321.88      
Cl18-Na5-Na2-Na4=213.38       Cl18-Na5-Na2-Na8=246.07       Cl18-Na5-Na2-Na10=311.69      Cl18-Na5-Na2-Cl16=200.52      
Cl18-Na5-Na2-Cl17=284.77      Cl18-Na5-Na2-Cl20=159.78      Cl20-Na5-Na2-Na4= 53.60       Cl20-Na5-Na2-Na8= 86.29       
Cl20-Na5-Na2-Na10=151.91      Cl20-Na5-Na2-Cl16= 40.74      Cl20-Na5-Na2-Cl17=124.99      Cl20-Na5-Na2-Cl18=200.22      
Na2-Na5-Na4-Na1=214.21        Na2-Na5-Na4-Na6=135.01        Na2-Na5-Na4-Na7=270.89        Na2-Na5-Na4-Na8=322.90        
Na2-Na5-Na4-Na9=201.47        Na2-Na5-Na4-Cl11=253.32       Na2-Na5-Na4-Cl12=264.56       Na2-Na5-Na4-Cl16= 11.01       
Na2-Na5-Na4-Cl19=171.93       Na2-Na5-Na4-Cl20= 74.91       Na6-Na5-Na4-Na1= 79.19        Na6-Na5-Na4-Na2=224.99        
Na6-Na5-Na4-Na7=135.87        Na6-Na5-Na4-Na8=187.89        Na6-Na5-Na4-Na9= 66.45        Na6-Na5-Na4-Cl11=118.30       
Na6-Na5-Na4-Cl12=129.55       Na6-Na5-Na4-Cl16=236.00       Na6-Na5-Na4-Cl19= 36.92       Na6-Na5-Na4-Cl20=299.89       
Na9-Na5-Na4-Na1= 12.74        Na9-Na5-Na4-Na2=158.53        Na9-Na5-Na4-Na6=293.55        Na9-Na5-Na4-Na7= 69.42        
Na9-Na5-Na4-Na8=121.44        Na9-Na5-Na4-Cl11= 51.85       Na9-Na5-Na4-Cl12= 63.09       Na9-Na5-Na4-Cl16=169.55       
Na9-Na5-Na4-Cl19=330.47       Na9-Na5-Na4-Cl20=233.44       Na10-Na5-Na4-Na1=274.36       Na10-Na5-Na4-Na2= 60.16       
Na10-Na5-Na4-Na6=195.17       Na10-Na5-Na4-Na7=331.04       Na10-Na5-Na4-Na8= 23.06       Na10-Na5-Na4-Na9=261.62       
Na10-Na5-Na4-Cl11=313.47      Na10-Na5-Na4-Cl12=324.72      Na10-Na5-Na4-Cl16= 71.17      Na10-Na5-Na4-Cl19=232.09      
Na10-Na5-Na4-Cl20=135.06      Cl11-Na5-Na4-Na1=320.89       Cl11-Na5-Na4-Na2=106.68       Cl11-Na5-Na4-Na6=241.70       
Cl11-Na5-Na4-Na7= 17.57       Cl11-Na5-Na4-Na8= 69.58       Cl11-Na5-Na4-Na9=308.15       Cl11-Na5-Na4-Cl12= 11.24      
Cl11-Na5-Na4-Cl16=117.69      Cl11-Na5-Na4-Cl19=278.61      Cl11-Na5-Na4-Cl20=181.59      Cl13-Na5-Na4-Na1= 44.96       
Cl13-Na5-Na4-Na2=190.75       Cl13-Na5-Na4-Na6=325.76       Cl13-Na5-Na4-Na7=101.64       Cl13-Na5-Na4-Na8=153.65       
Cl13-Na5-Na4-Na9= 32.21       Cl13-Na5-Na4-Cl11= 84.07      Cl13-Na5-Na4-Cl12= 95.31      Cl13-Na5-Na4-Cl16=201.76      
Cl13-Na5-Na4-Cl19=  2.68      Cl13-Na5-Na4-Cl20=265.66      Cl18-Na5-Na4-Na1=238.56       Cl18-Na5-Na4-Na2= 24.36       
Cl18-Na5-Na4-Na6=159.37       Cl18-Na5-Na4-Na7=295.24       Cl18-Na5-Na4-Na8=347.26       Cl18-Na5-Na4-Na9=225.82       
Cl18-Na5-Na4-Cl11=277.67      Cl18-Na5-Na4-Cl12=288.92      Cl18-Na5-Na4-Cl16= 35.37      Cl18-Na5-Na4-Cl19=196.29      
Cl18-Na5-Na4-Cl20= 99.26      Cl20-Na5-Na4-Na1=139.30       Cl20-Na5-Na4-Na2=285.09       Cl20-Na5-Na4-Na6= 60.11       
Cl20-Na5-Na4-Na7=195.98       Cl20-Na5-Na4-Na8=247.99       Cl20-Na5-Na4-Na9=126.56       Cl20-Na5-Na4-Cl11=178.41      
Cl20-Na5-Na4-Cl12=189.65      Cl20-Na5-Na4-Cl16=296.10      Cl20-Na5-Na4-Cl19= 97.03      Na5-Na6-Na4-Na1=245.69        
Na5-Na6-Na4-Na2= 36.51        Na5-Na6-Na4-Na7=305.11        Na5-Na6-Na4-Na8= 55.80        Na5-Na6-Na4-Na9=287.24        
Na5-Na6-Na4-Cl11=324.19       Na5-Na6-Na4-Cl12=248.04       Na5-Na6-Na4-Cl16= 85.87       Na5-Na6-Na4-Cl19=234.12       
Na5-Na6-Na4-Cl20= 48.94       Na9-Na6-Na4-Na1=318.44        Na9-Na6-Na4-Na2=109.27        Na9-Na6-Na4-Na5= 72.76        
Na9-Na6-Na4-Na7= 17.86        Na9-Na6-Na4-Na8=128.55        Na9-Na6-Na4-Cl11= 36.95       Na9-Na6-Na4-Cl12=320.80       
Na9-Na6-Na4-Cl16=158.63       Na9-Na6-Na4-Cl19=306.88       Na9-Na6-Na4-Cl20=121.69       Cl13-Na6-Na4-Na1=282.31       
Cl13-Na6-Na4-Na2= 73.14       Cl13-Na6-Na4-Na5= 36.63       Cl13-Na6-Na4-Na7=341.74       Cl13-Na6-Na4-Na8= 92.43       
Cl13-Na6-Na4-Na9=323.87       Cl13-Na6-Na4-Cl11=  0.82      Cl13-Na6-Na4-Cl12=284.67      Cl13-Na6-Na4-Cl16=122.50      
Cl13-Na6-Na4-Cl19=270.75      Cl13-Na6-Na4-Cl20= 85.57      Cl19-Na6-Na4-Na1= 11.57       Cl19-Na6-Na4-Na2=162.39       
Cl19-Na6-Na4-Na5=125.88       Cl19-Na6-Na4-Na7= 70.99       Cl19-Na6-Na4-Na8=181.68       Cl19-Na6-Na4-Na9= 53.12       
Cl19-Na6-Na4-Cl11= 90.07      Cl19-Na6-Na4-Cl12= 13.92      Cl19-Na6-Na4-Cl16=211.75      Cl19-Na6-Na4-Cl20=174.82      
Cl20-Na6-Na4-Na1=196.75       Cl20-Na6-Na4-Na2=347.58       Cl20-Na6-Na4-Na5=311.06       Cl20-Na6-Na4-Na7=256.17       
Cl20-Na6-Na4-Na8=  6.86       Cl20-Na6-Na4-Na9=238.31       Cl20-Na6-Na4-Cl11=275.26      Cl20-Na6-Na4-Cl12=199.10      
Cl20-Na6-Na4-Cl16= 36.93      Cl20-Na6-Na4-Cl19=185.18      Na4-Na6-Na5-Na2=327.54        Na4-Na6-Na5-Na9= 75.14        
Na4-Na6-Na5-Na10= 18.54       Na4-Na6-Na5-Cl11= 38.62       Na4-Na6-Na5-Cl13=128.86       Na4-Na6-Na5-Cl18=325.81       
Na4-Na6-Na5-Cl20=306.60       Na9-Na6-Na5-Na2=252.41        Na9-Na6-Na5-Na4=284.86        Na9-Na6-Na5-Na10=303.40       
Na9-Na6-Na5-Cl11=323.49       Na9-Na6-Na5-Cl13= 53.72       Na9-Na6-Na5-Cl18=250.67       Na9-Na6-Na5-Cl20=231.46       
Cl13-Na6-Na5-Na2=198.68       Cl13-Na6-Na5-Na4=231.14       Cl13-Na6-Na5-Na9=306.28       Cl13-Na6-Na5-Na10=249.68      
Cl13-Na6-Na5-Cl11=269.76      Cl13-Na6-Na5-Cl18=196.95      Cl13-Na6-Na5-Cl20=177.74      Cl19-Na6-Na5-Na2=287.55       
Cl19-Na6-Na5-Na4=320.00       Cl19-Na6-Na5-Na9= 35.14       Cl19-Na6-Na5-Na10=338.54      Cl19-Na6-Na5-Cl11=358.63      
Cl19-Na6-Na5-Cl13= 88.86      Cl19-Na6-Na5-Cl18=285.82      Cl19-Na6-Na5-Cl20=266.60      Cl20-Na6-Na5-Na2= 20.95       
Cl20-Na6-Na5-Na4= 53.40       Cl20-Na6-Na5-Na9=128.54       Cl20-Na6-Na5-Na10= 71.94      Cl20-Na6-Na5-Cl11= 92.03      
Cl20-Na6-Na5-Cl13=182.26      Cl20-Na6-Na5-Cl18= 19.21      Na3-Na7-Na1-Na4=252.56        Na3-Na7-Na1-Na9=326.58        
Na3-Na7-Na1-Cl12=188.63       Na3-Na7-Na1-Cl14= 18.19       Na3-Na7-Na1-Cl19=285.73       Na4-Na7-Na1-Na9= 74.02        
Na4-Na7-Na1-Cl12=296.07       Na4-Na7-Na1-Cl14=125.62       Na4-Na7-Na1-Cl19= 33.17       Na8-Na7-Na1-Na4= 50.00        
Na8-Na7-Na1-Na9=124.02        Na8-Na7-Na1-Cl12=346.07       Na8-Na7-Na1-Cl14=175.63       Na8-Na7-Na1-Cl19= 83.17       
Na10-Na7-Na1-Na4=318.89       Na10-Na7-Na1-Na9= 32.91       Na10-Na7-Na1-Cl12=254.96      Na10-Na7-Na1-Cl14= 84.52      
Na10-Na7-Na1-Cl19=352.06      Cl11-Na7-Na1-Na4=310.06       Cl11-Na7-Na1-Na9= 24.08       Cl11-Na7-Na1-Cl12=246.13      
Cl11-Na7-Na1-Cl14= 75.69      Cl11-Na7-Na1-Cl19=343.23      Cl12-Na7-Na1-Na4= 63.93       Cl12-Na7-Na1-Na9=137.95       
Cl12-Na7-Na1-Cl14=189.55      Cl12-Na7-Na1-Cl19= 97.10      Cl14-Na7-Na1-Na4=234.38       Cl14-Na7-Na1-Na9=308.39       
Cl14-Na7-Na1-Cl12=170.45      Cl14-Na7-Na1-Cl19=267.54      Cl15-Na7-Na1-Na4=246.55       Cl15-Na7-Na1-Na9=320.56       
Cl15-Na7-Na1-Cl12=182.62      Cl15-Na7-Na1-Cl14= 12.17      Cl15-Na7-Na1-Cl19=279.72      Cl17-Na7-Na1-Na4= 23.71       
Cl17-Na7-Na1-Na9= 97.73       Cl17-Na7-Na1-Cl12=319.78      Cl17-Na7-Na1-Cl14=149.34      Cl17-Na7-Na1-Cl19= 56.88      
Na1-Na7-Na3-Na9= 35.16        Na1-Na7-Na3-Na10=139.08       Na1-Na7-Na3-Cl11= 77.36       Na1-Na7-Na3-Cl14=343.32       
Na1-Na7-Na3-Cl15=185.88       Na1-Na7-Na3-O21= 56.36        Na1-Na7-Na3-C23= 62.99        Na1-Na7-Na3-H27=167.12        
Na4-Na7-Na3-Na9=341.11        Na4-Na7-Na3-Na10= 85.03       Na4-Na7-Na3-Cl11= 23.31       Na4-Na7-Na3-Cl14=289.27       
Na4-Na7-Na3-Cl15=131.83       Na4-Na7-Na3-O21=  2.31        Na4-Na7-Na3-C23=  8.94        Na4-Na7-Na3-H27=113.06        
Na8-Na7-Na3-Na9=320.51        Na8-Na7-Na3-Na10= 64.43       Na8-Na7-Na3-Cl11=  2.71       Na8-Na7-Na3-Cl14=268.68       
Na8-Na7-Na3-Cl15=111.24       Na8-Na7-Na3-O21=341.72        Na8-Na7-Na3-C23=348.34        Na8-Na7-Na3-H27= 92.47        
Na10-Na7-Na3-Na9=256.08       Na10-Na7-Na3-Cl11=298.28      Na10-Na7-Na3-Cl14=204.24      Na10-Na7-Na3-Cl15= 46.80      
Na10-Na7-Na3-O21=277.28       Na10-Na7-Na3-C23=283.91       Na10-Na7-Na3-H27= 28.04       Cl11-Na7-Na3-Na9=317.80       
Cl11-Na7-Na3-Na10= 61.72      Cl11-Na7-Na3-Cl14=265.97      Cl11-Na7-Na3-Cl15=108.53      Cl11-Na7-Na3-O21=339.00       
Cl11-Na7-Na3-C23=345.63       Cl11-Na7-Na3-H27= 89.76       Cl12-Na7-Na3-Na9= 27.64       Cl12-Na7-Na3-Na10=131.56      
Cl12-Na7-Na3-Cl11= 69.84      Cl12-Na7-Na3-Cl14=335.81      Cl12-Na7-Na3-Cl15=178.37      Cl12-Na7-Na3-O21= 48.85       
Cl12-Na7-Na3-C23= 55.47       Cl12-Na7-Na3-H27=159.60       Cl14-Na7-Na3-Na9= 51.84       Cl14-Na7-Na3-Na10=155.76      
Cl14-Na7-Na3-Cl11= 94.03      Cl14-Na7-Na3-Cl15=202.56      Cl14-Na7-Na3-O21= 73.04       Cl14-Na7-Na3-C23= 79.67       
Cl14-Na7-Na3-H27=183.79       Cl15-Na7-Na3-Na9=209.28       Cl15-Na7-Na3-Na10=313.20      Cl15-Na7-Na3-Cl11=251.47      
Cl15-Na7-Na3-Cl14=157.44      Cl15-Na7-Na3-O21=230.48       Cl15-Na7-Na3-C23=237.11       Cl15-Na7-Na3-H27=341.23       
Cl17-Na7-Na3-Na9=265.45       Cl17-Na7-Na3-Na10=  9.37      Cl17-Na7-Na3-Cl11=307.65      Cl17-Na7-Na3-Cl14=213.61      
Cl17-Na7-Na3-Cl15= 56.17      Cl17-Na7-Na3-O21=286.65       Cl17-Na7-Na3-C23=293.28       Cl17-Na7-Na3-H27= 37.40       
Na1-Na7-Na4-Na2=184.77        Na1-Na7-Na4-Na5=241.04        Na1-Na7-Na4-Na6=283.67        Na1-Na7-Na4-Na8=112.54        
Na1-Na7-Na4-Na9=299.16        Na1-Na7-Na4-Cl11=257.01       Na1-Na7-Na4-Cl12= 54.14       Na1-Na7-Na4-Cl16=134.46       
Na1-Na7-Na4-Cl19=328.83       Na1-Na7-Na4-Cl20=229.51       Na3-Na7-Na4-Na1= 77.18        Na3-Na7-Na4-Na2=261.94        
Na3-Na7-Na4-Na5=318.22        Na3-Na7-Na4-Na6=  0.85        Na3-Na7-Na4-Na8=189.71        Na3-Na7-Na4-Na9= 16.34        
Na3-Na7-Na4-Cl11=334.19       Na3-Na7-Na4-Cl12=131.32       Na3-Na7-Na4-Cl16=211.63       Na3-Na7-Na4-Cl19= 46.00       
Na3-Na7-Na4-Cl20=306.69       Na8-Na7-Na4-Na1=247.46        Na8-Na7-Na4-Na2= 72.23        Na8-Na7-Na4-Na5=128.51        
Na8-Na7-Na4-Na6=171.14        Na8-Na7-Na4-Na9=186.63        Na8-Na7-Na4-Cl11=144.48       Na8-Na7-Na4-Cl12=301.61       
Na8-Na7-Na4-Cl16= 21.92       Na8-Na7-Na4-Cl19=216.29       Na8-Na7-Na4-Cl20=116.98       Na10-Na7-Na4-Na1=152.80       
Na10-Na7-Na4-Na2=337.56       Na10-Na7-Na4-Na5= 33.84       Na10-Na7-Na4-Na6= 76.47       Na10-Na7-Na4-Na8=265.33       
Na10-Na7-Na4-Na9= 91.96       Na10-Na7-Na4-Cl11= 49.81      Na10-Na7-Na4-Cl12=206.94      Na10-Na7-Na4-Cl16=287.25      
Na10-Na7-Na4-Cl19=121.62      Na10-Na7-Na4-Cl20= 22.31      Cl11-Na7-Na4-Na1=102.99       Cl11-Na7-Na4-Na2=287.75       
Cl11-Na7-Na4-Na5=344.03       Cl11-Na7-Na4-Na6= 26.66       Cl11-Na7-Na4-Na8=215.52       Cl11-Na7-Na4-Na9= 42.15       
Cl11-Na7-Na4-Cl12=157.13      Cl11-Na7-Na4-Cl16=237.44      Cl11-Na7-Na4-Cl19= 71.81      Cl11-Na7-Na4-Cl20=332.50      
Cl12-Na7-Na4-Na1=305.86       Cl12-Na7-Na4-Na2=130.63       Cl12-Na7-Na4-Na5=186.90       Cl12-Na7-Na4-Na6=229.53       
Cl12-Na7-Na4-Na8= 58.39       Cl12-Na7-Na4-Na9=245.02       Cl12-Na7-Na4-Cl11=202.87      Cl12-Na7-Na4-Cl16= 80.32      
Cl12-Na7-Na4-Cl19=274.68      Cl12-Na7-Na4-Cl20=175.37      Cl14-Na7-Na4-Na1= 33.29       Cl14-Na7-Na4-Na2=218.06       
Cl14-Na7-Na4-Na5=274.33       Cl14-Na7-Na4-Na6=316.96       Cl14-Na7-Na4-Na8=145.82       Cl14-Na7-Na4-Na9=332.45       
Cl14-Na7-Na4-Cl11=290.30      Cl14-Na7-Na4-Cl12= 87.43      Cl14-Na7-Na4-Cl16=167.75      Cl14-Na7-Na4-Cl19=  2.12      
Cl14-Na7-Na4-Cl20=262.80      Cl15-Na7-Na4-Na1=121.95       Cl15-Na7-Na4-Na2=306.72       Cl15-Na7-Na4-Na5=  2.99       
Cl15-Na7-Na4-Na6= 45.62       Cl15-Na7-Na4-Na8=234.49       Cl15-Na7-Na4-Na9= 61.11       Cl15-Na7-Na4-Cl11= 18.96      
Cl15-Na7-Na4-Cl12=176.09      Cl15-Na7-Na4-Cl16=256.41      Cl15-Na7-Na4-Cl19= 90.78      Cl15-Na7-Na4-Cl20=351.46      
Cl17-Na7-Na4-Na1=200.70       Cl17-Na7-Na4-Na2= 25.47       Cl17-Na7-Na4-Na5= 81.74       Cl17-Na7-Na4-Na6=124.38       
Cl17-Na7-Na4-Na8=313.24       Cl17-Na7-Na4-Na9=139.87       Cl17-Na7-Na4-Cl11= 97.72      Cl17-Na7-Na4-Cl12=254.85      
Cl17-Na7-Na4-Cl16=335.16      Cl17-Na7-Na4-Cl19=169.53      Cl17-Na7-Na4-Cl20= 70.21      Na4-Na8-Na2-Na5=321.43        
Na4-Na8-Na2-Na10=264.07       Na4-Na8-Na2-Cl16= 69.42       Na4-Na8-Na2-Cl17=250.50       Na4-Na8-Na2-Cl18=264.73       
Na4-Na8-Na2-Cl20= 11.52       Na7-Na8-Na2-Na4= 65.52        Na7-Na8-Na2-Na5= 26.96        Na7-Na8-Na2-Na10=329.59       
Na7-Na8-Na2-Cl16=134.95       Na7-Na8-Na2-Cl17=316.03       Na7-Na8-Na2-Cl18=330.25       Na7-Na8-Na2-Cl20= 77.05       
Cl12-Na8-Na2-Na4= 24.14       Cl12-Na8-Na2-Na5=345.58       Cl12-Na8-Na2-Na10=288.21      Cl12-Na8-Na2-Cl16= 93.57      
Cl12-Na8-Na2-Cl17=274.65      Cl12-Na8-Na2-Cl18=288.87      Cl12-Na8-Na2-Cl20= 35.67      Cl16-Na8-Na2-Na4=290.58       
Cl16-Na8-Na2-Na5=252.01       Cl16-Na8-Na2-Na10=194.65      Cl16-Na8-Na2-Cl17=181.08      Cl16-Na8-Na2-Cl18=195.31      
Cl16-Na8-Na2-Cl20=302.10      Cl17-Na8-Na2-Na4=109.50       Cl17-Na8-Na2-Na5= 70.93       Cl17-Na8-Na2-Na10= 13.57      
Cl17-Na8-Na2-Cl16=178.92      Cl17-Na8-Na2-Cl18= 14.23      Cl17-Na8-Na2-Cl20=121.02      Na2-Na8-Na4-Na1=150.16        
Na2-Na8-Na4-Na5= 31.65        Na2-Na8-Na4-Na6=340.05        Na2-Na8-Na4-Na7= 95.24        Na2-Na8-Na4-Na9=103.38        
Na2-Na8-Na4-Cl11= 70.18       Na2-Na8-Na4-Cl12=149.49       Na2-Na8-Na4-Cl16=306.15       Na2-Na8-Na4-Cl19=162.00       
Na2-Na8-Na4-Cl20=346.12       Na7-Na8-Na4-Na1= 54.91        Na7-Na8-Na4-Na2=264.76        Na7-Na8-Na4-Na5=296.40        
Na7-Na8-Na4-Na6=244.80        Na7-Na8-Na4-Na9=  8.14        Na7-Na8-Na4-Cl11=334.93       Na7-Na8-Na4-Cl12= 54.25       
Na7-Na8-Na4-Cl16=210.90       Na7-Na8-Na4-Cl19= 66.75       Na7-Na8-Na4-Cl20=250.87       Cl12-Na8-Na4-Na1=  0.66       
Cl12-Na8-Na4-Na2=210.51       Cl12-Na8-Na4-Na5=242.15       Cl12-Na8-Na4-Na6=190.55       Cl12-Na8-Na4-Na7=305.75       
Cl12-Na8-Na4-Na9=313.89       Cl12-Na8-Na4-Cl11=280.69      Cl12-Na8-Na4-Cl16=156.65      Cl12-Na8-Na4-Cl19= 12.50      
Cl12-Na8-Na4-Cl20=196.62      Cl16-Na8-Na4-Na1=204.01       Cl16-Na8-Na4-Na2= 53.85       Cl16-Na8-Na4-Na5= 85.50       
Cl16-Na8-Na4-Na6= 33.90       Cl16-Na8-Na4-Na7=149.10       Cl16-Na8-Na4-Na9=157.24       Cl16-Na8-Na4-Cl11=124.03      
Cl16-Na8-Na4-Cl12=203.35      Cl16-Na8-Na4-Cl19=215.85      Cl16-Na8-Na4-Cl20= 39.97      Cl17-Na8-Na4-Na1=103.15       
Cl17-Na8-Na4-Na2=313.00       Cl17-Na8-Na4-Na5=344.64       Cl17-Na8-Na4-Na6=293.04       Cl17-Na8-Na4-Na7= 48.24       
Cl17-Na8-Na4-Na9= 56.38       Cl17-Na8-Na4-Cl11= 23.18      Cl17-Na8-Na4-Cl12=102.49      Cl17-Na8-Na4-Cl16=259.14      
Cl17-Na8-Na4-Cl19=114.99      Cl17-Na8-Na4-Cl20=299.11      Na2-Na8-Na7-Na1=257.61        Na2-Na8-Na7-Na3=332.15        
Na2-Na8-Na7-Na4=307.65        Na2-Na8-Na7-Na10= 33.52       Na2-Na8-Na7-Cl11=334.47       Na2-Na8-Na7-Cl12=244.46       
Na2-Na8-Na7-Cl14=261.41       Na2-Na8-Na7-Cl15= 60.23       Na2-Na8-Na7-Cl17= 45.66       Na4-Na8-Na7-Na1=309.96        
Na4-Na8-Na7-Na3= 24.50        Na4-Na8-Na7-Na10= 85.87       Na4-Na8-Na7-Cl11= 26.82       Na4-Na8-Na7-Cl12=296.81       
Na4-Na8-Na7-Cl14=313.76       Na4-Na8-Na7-Cl15=112.58       Na4-Na8-Na7-Cl17= 98.01       Cl12-Na8-Na7-Na1= 13.15       
Cl12-Na8-Na7-Na3= 87.70       Cl12-Na8-Na7-Na4= 63.19       Cl12-Na8-Na7-Na10=149.07      Cl12-Na8-Na7-Cl11= 90.01      
Cl12-Na8-Na7-Cl14= 16.95      Cl12-Na8-Na7-Cl15=175.77      Cl12-Na8-Na7-Cl17=161.20      Cl16-Na8-Na7-Na1=286.21       
Cl16-Na8-Na7-Na3=  0.76       Cl16-Na8-Na7-Na4=336.25       Cl16-Na8-Na7-Na10= 62.13      Cl16-Na8-Na7-Cl11=  3.07      
Cl16-Na8-Na7-Cl12=273.06      Cl16-Na8-Na7-Cl14=290.01      Cl16-Na8-Na7-Cl15= 88.83      Cl16-Na8-Na7-Cl17= 74.26      
Cl17-Na8-Na7-Na1=211.95       Cl17-Na8-Na7-Na3=286.50       Cl17-Na8-Na7-Na4=261.99       Cl17-Na8-Na7-Na10=347.87      
Cl17-Na8-Na7-Cl11=288.81      Cl17-Na8-Na7-Cl12=198.80      Cl17-Na8-Na7-Cl14=215.75      Cl17-Na8-Na7-Cl15= 14.57      
Na3-Na9-Na1-Na4= 99.17        Na3-Na9-Na1-Na7= 33.84        Na3-Na9-Na1-Cl12= 64.07       Na3-Na9-Na1-Cl14=334.40       
Na3-Na9-Na1-Cl19=154.62       Na4-Na9-Na1-Na7=294.67        Na4-Na9-Na1-Cl12=324.90       Na4-Na9-Na1-Cl14=235.23       
Na4-Na9-Na1-Cl19= 55.45       Na5-Na9-Na1-Na4= 14.23        Na5-Na9-Na1-Na7=308.91        Na5-Na9-Na1-Cl12=339.14       
Na5-Na9-Na1-Cl14=249.46       Na5-Na9-Na1-Cl19= 69.68       Na6-Na9-Na1-Na4=318.19        Na6-Na9-Na1-Na7=252.87        
Na6-Na9-Na1-Cl12=283.10       Na6-Na9-Na1-Cl14=193.42       Na6-Na9-Na1-Cl19= 13.64       Cl11-Na9-Na1-Na4= 41.32       
Cl11-Na9-Na1-Na7=335.99       Cl11-Na9-Na1-Cl12=  6.22      Cl11-Na9-Na1-Cl14=276.54      Cl11-Na9-Na1-Cl19= 96.76      
Cl13-Na9-Na1-Na4=328.24       Cl13-Na9-Na1-Na7=262.92       Cl13-Na9-Na1-Cl12=293.15      Cl13-Na9-Na1-Cl14=203.47      
Cl13-Na9-Na1-Cl19= 23.69      Cl14-Na9-Na1-Na4=124.77       Cl14-Na9-Na1-Na7= 59.44       Cl14-Na9-Na1-Cl12= 89.67      
Cl14-Na9-Na1-Cl19=180.22      Cl19-Na9-Na1-Na4=304.55       Cl19-Na9-Na1-Na7=239.23       Cl19-Na9-Na1-Cl12=269.46      
Cl19-Na9-Na1-Cl14=179.78      O21-Na9-Na1-Na4=114.06        O21-Na9-Na1-Na7= 48.73        O21-Na9-Na1-Cl12= 78.96       
O21-Na9-Na1-Cl14=349.29       O21-Na9-Na1-Cl19=169.51       H22-Na9-Na1-Na4= 90.03        H22-Na9-Na1-Na7= 24.70        
H22-Na9-Na1-Cl12= 54.93       H22-Na9-Na1-Cl14=325.25       H22-Na9-Na1-Cl19=145.47       Na1-Na9-Na3-Na7=322.12        
Na1-Na9-Na3-Na10=271.48       Na1-Na9-Na3-Cl11=279.75       Na1-Na9-Na3-Cl14= 23.91       Na1-Na9-Na3-Cl15=290.92       
Na1-Na9-Na3-O21=163.62        Na1-Na9-Na3-C23=152.54        Na1-Na9-Na3-H27=172.74        Na4-Na9-Na3-Na7= 17.50        
Na4-Na9-Na3-Na10=326.85       Na4-Na9-Na3-Cl11=335.12       Na4-Na9-Na3-Cl14= 79.28       Na4-Na9-Na3-Cl15=346.29       
Na4-Na9-Na3-O21=219.00        Na4-Na9-Na3-C23=207.91        Na4-Na9-Na3-H27=228.11        Na5-Na9-Na3-Na7= 78.73        
Na5-Na9-Na3-Na10= 28.08       Na5-Na9-Na3-Cl11= 36.35       Na5-Na9-Na3-Cl14=140.51       Na5-Na9-Na3-Cl15= 47.52       
Na5-Na9-Na3-O21=280.23        Na5-Na9-Na3-C23=269.14        Na5-Na9-Na3-H27=289.34        Na6-Na9-Na3-Na7= 61.68        
Na6-Na9-Na3-Na10= 11.03       Na6-Na9-Na3-Cl11= 19.30       Na6-Na9-Na3-Cl14=123.46       Na6-Na9-Na3-Cl15= 30.47       
Na6-Na9-Na3-O21=263.18        Na6-Na9-Na3-C23=252.09        Na6-Na9-Na3-H27=272.29        Cl11-Na9-Na3-Na7= 42.38       
Cl11-Na9-Na3-Na10=351.73      Cl11-Na9-Na3-Cl14=104.16      Cl11-Na9-Na3-Cl15= 11.17      Cl11-Na9-Na3-O21=243.88       
Cl11-Na9-Na3-C23=232.79       Cl11-Na9-Na3-H27=252.99       Cl13-Na9-Na3-Na7=112.20       Cl13-Na9-Na3-Na10= 61.55      
Cl13-Na9-Na3-Cl11= 69.82      Cl13-Na9-Na3-Cl14=173.98      Cl13-Na9-Na3-Cl15= 80.99      Cl13-Na9-Na3-O21=313.70       
Cl13-Na9-Na3-C23=302.61       Cl13-Na9-Na3-H27=322.81       Cl14-Na9-Na3-Na7=298.22       Cl14-Na9-Na3-Na10=247.57      
Cl14-Na9-Na3-Cl11=255.84      Cl14-Na9-Na3-Cl15=267.01      Cl14-Na9-Na3-O21=139.72       Cl14-Na9-Na3-C23=128.63       
Cl14-Na9-Na3-H27=148.83       Cl19-Na9-Na3-Na7=347.98       Cl19-Na9-Na3-Na10=297.33      Cl19-Na9-Na3-Cl11=305.60      
Cl19-Na9-Na3-Cl14= 49.76      Cl19-Na9-Na3-Cl15=316.77      Cl19-Na9-Na3-O21=189.48       Cl19-Na9-Na3-C23=178.39       
Cl19-Na9-Na3-H27=198.59       O21-Na9-Na3-Na7=158.50        O21-Na9-Na3-Na10=107.85       O21-Na9-Na3-Cl11=116.12       
O21-Na9-Na3-Cl14=220.28       O21-Na9-Na3-Cl15=127.29       O21-Na9-Na3-C23=348.91        O21-Na9-Na3-H27=  9.11        
H22-Na9-Na3-Na7=136.66        H22-Na9-Na3-Na10= 86.02       H22-Na9-Na3-Cl11= 94.28       H22-Na9-Na3-Cl14=198.45       
H22-Na9-Na3-Cl15=105.46       H22-Na9-Na3-O21=338.16        H22-Na9-Na3-C23=327.07        H22-Na9-Na3-H27=347.27        
Na1-Na9-Na4-Na2=146.64        Na1-Na9-Na4-Na5=165.65        Na1-Na9-Na4-Na6=233.45        Na1-Na9-Na4-Na7= 69.55        
Na1-Na9-Na4-Na8= 61.94        Na1-Na9-Na4-Cl11=115.49       Na1-Na9-Na4-Cl12= 29.40       Na1-Na9-Na4-Cl16=130.02       
Na1-Na9-Na4-Cl19=297.36       Na1-Na9-Na4-Cl20=195.77       Na3-Na9-Na4-Na1=274.12        Na3-Na9-Na4-Na2= 60.77        
Na3-Na9-Na4-Na5= 79.78        Na3-Na9-Na4-Na6=147.57        Na3-Na9-Na4-Na7=343.67        Na3-Na9-Na4-Na8=336.07        
Na3-Na9-Na4-Cl11= 29.62       Na3-Na9-Na4-Cl12=303.52       Na3-Na9-Na4-Cl16= 44.14       Na3-Na9-Na4-Cl19=211.49       
Na3-Na9-Na4-Cl20=109.90       Na5-Na9-Na4-Na1=194.35        Na5-Na9-Na4-Na2=340.99        Na5-Na9-Na4-Na6= 67.79        
Na5-Na9-Na4-Na7=263.89        Na5-Na9-Na4-Na8=256.29        Na5-Na9-Na4-Cl11=309.84       Na5-Na9-Na4-Cl12=223.74       
Na5-Na9-Na4-Cl16=324.36       Na5-Na9-Na4-Cl19=131.71       Na5-Na9-Na4-Cl20= 30.12       Na6-Na9-Na4-Na1=126.55        
Na6-Na9-Na4-Na2=273.19        Na6-Na9-Na4-Na5=292.21        Na6-Na9-Na4-Na7=196.10        Na6-Na9-Na4-Na8=188.49        
Na6-Na9-Na4-Cl11=242.05       Na6-Na9-Na4-Cl12=155.95       Na6-Na9-Na4-Cl16=256.57       Na6-Na9-Na4-Cl19= 63.92       
Na6-Na9-Na4-Cl20=322.32       Cl11-Na9-Na4-Na1=244.51       Cl11-Na9-Na4-Na2= 31.15       Cl11-Na9-Na4-Na5= 50.16       
Cl11-Na9-Na4-Na6=117.95       Cl11-Na9-Na4-Na7=314.05       Cl11-Na9-Na4-Na8=306.45       Cl11-Na9-Na4-Cl12=273.91      
Cl11-Na9-Na4-Cl16= 14.52      Cl11-Na9-Na4-Cl19=181.87      Cl11-Na9-Na4-Cl20= 80.28      Cl13-Na9-Na4-Na1=161.26       
Cl13-Na9-Na4-Na2=307.90       Cl13-Na9-Na4-Na5=326.91       Cl13-Na9-Na4-Na6= 34.70       Cl13-Na9-Na4-Na7=230.80       
Cl13-Na9-Na4-Na8=223.20       Cl13-Na9-Na4-Cl11=276.75      Cl13-Na9-Na4-Cl12=190.66      Cl13-Na9-Na4-Cl16=291.27      
Cl13-Na9-Na4-Cl19= 98.62      Cl13-Na9-Na4-Cl20=357.03      Cl14-Na9-Na4-Na1=323.49       Cl14-Na9-Na4-Na2=110.13       
Cl14-Na9-Na4-Na5=129.14       Cl14-Na9-Na4-Na6=196.93       Cl14-Na9-Na4-Na7= 33.03       Cl14-Na9-Na4-Na8= 25.43       
Cl14-Na9-Na4-Cl11= 78.98      Cl14-Na9-Na4-Cl12=352.89      Cl14-Na9-Na4-Cl16= 93.50      Cl14-Na9-Na4-Cl19=260.85      
Cl14-Na9-Na4-Cl20=159.26      Cl19-Na9-Na4-Na1= 62.64       Cl19-Na9-Na4-Na2=209.28       Cl19-Na9-Na4-Na5=228.29       
Cl19-Na9-Na4-Na6=296.08       Cl19-Na9-Na4-Na7=132.18       Cl19-Na9-Na4-Na8=124.58       Cl19-Na9-Na4-Cl11=178.13      
Cl19-Na9-Na4-Cl12= 92.04      Cl19-Na9-Na4-Cl16=192.65      Cl19-Na9-Na4-Cl20=258.41      O21-Na9-Na4-Na1=240.86        
O21-Na9-Na4-Na2= 27.50        O21-Na9-Na4-Na5= 46.51        O21-Na9-Na4-Na6=114.30        O21-Na9-Na4-Na7=310.40        
O21-Na9-Na4-Na8=302.80        O21-Na9-Na4-Cl11=356.35       O21-Na9-Na4-Cl12=270.26       O21-Na9-Na4-Cl16= 10.87       
O21-Na9-Na4-Cl19=178.22       O21-Na9-Na4-Cl20= 76.63       H22-Na9-Na4-Na1=215.75        H22-Na9-Na4-Na2=  2.40        
H22-Na9-Na4-Na5= 21.41        H22-Na9-Na4-Na6= 89.20        H22-Na9-Na4-Na7=285.30        H22-Na9-Na4-Na8=277.70        
H22-Na9-Na4-Cl11=331.25       H22-Na9-Na4-Cl12=245.15       H22-Na9-Na4-Cl16=345.77       H22-Na9-Na4-Cl19=153.12       
H22-Na9-Na4-Cl20= 51.53       Na1-Na9-Na5-Na2=  3.56        Na1-Na9-Na5-Na4=346.79        Na1-Na9-Na5-Na6=281.67        
Na1-Na9-Na5-Na10= 59.99       Na1-Na9-Na5-Cl11= 41.31       Na1-Na9-Na5-Cl13=220.27       Na1-Na9-Na5-Cl18= 52.77       
Na1-Na9-Na5-Cl20=315.15       Na3-Na9-Na5-Na2=274.65        Na3-Na9-Na5-Na4=257.88        Na3-Na9-Na5-Na6=192.77        
Na3-Na9-Na5-Na10=331.09       Na3-Na9-Na5-Cl11=312.41       Na3-Na9-Na5-Cl13=131.36       Na3-Na9-Na5-Cl18=323.87       
Na3-Na9-Na5-Cl20=226.25       Na4-Na9-Na5-Na2= 16.77        Na4-Na9-Na5-Na6=294.89        Na4-Na9-Na5-Na10= 73.21       
Na4-Na9-Na5-Cl11= 54.53       Na4-Na9-Na5-Cl13=233.48       Na4-Na9-Na5-Cl18= 65.99       Na4-Na9-Na5-Cl20=328.36       
Na6-Na9-Na5-Na2= 81.88        Na6-Na9-Na5-Na4= 65.11        Na6-Na9-Na5-Na10=138.32       Na6-Na9-Na5-Cl11=119.64       
Na6-Na9-Na5-Cl13=298.59       Na6-Na9-Na5-Cl18=131.10       Na6-Na9-Na5-Cl20= 33.47       Cl11-Na9-Na5-Na2=322.24       
Cl11-Na9-Na5-Na4=305.47       Cl11-Na9-Na5-Na6=240.36       Cl11-Na9-Na5-Na10= 18.68      Cl11-Na9-Na5-Cl13=178.95      
Cl11-Na9-Na5-Cl18= 11.46      Cl11-Na9-Na5-Cl20=273.84      Cl13-Na9-Na5-Na2=143.29       Cl13-Na9-Na5-Na4=126.52       
Cl13-Na9-Na5-Na6= 61.41       Cl13-Na9-Na5-Na10=199.73      Cl13-Na9-Na5-Cl11=181.05      Cl13-Na9-Na5-Cl18=192.51      
Cl13-Na9-Na5-Cl20= 94.88      Cl14-Na9-Na5-Na2=310.18       Cl14-Na9-Na5-Na4=293.41       Cl14-Na9-Na5-Na6=228.30       
Cl14-Na9-Na5-Na10=  6.62      Cl14-Na9-Na5-Cl11=347.94      Cl14-Na9-Na5-Cl13=166.89      Cl14-Na9-Na5-Cl18=359.40      
Cl14-Na9-Na5-Cl20=261.77      Cl19-Na9-Na5-Na2= 47.73       Cl19-Na9-Na5-Na4= 30.96       Cl19-Na9-Na5-Na6=325.85       
Cl19-Na9-Na5-Na10=104.17      Cl19-Na9-Na5-Cl11= 85.49      Cl19-Na9-Na5-Cl13=264.44      Cl19-Na9-Na5-Cl18= 96.95      
Cl19-Na9-Na5-Cl20=359.32      O21-Na9-Na5-Na2=231.85        O21-Na9-Na5-Na4=215.08        O21-Na9-Na5-Na6=149.96        
O21-Na9-Na5-Na10=288.28       O21-Na9-Na5-Cl11=269.60       O21-Na9-Na5-Cl13= 88.56       O21-Na9-Na5-Cl18=281.06       
O21-Na9-Na5-Cl20=183.44       H22-Na9-Na5-Na2=218.34        H22-Na9-Na5-Na4=201.57        H22-Na9-Na5-Na6=136.45        
H22-Na9-Na5-Na10=274.77       H22-Na9-Na5-Cl11=256.09       H22-Na9-Na5-Cl13= 75.05       H22-Na9-Na5-Cl18=267.55       
H22-Na9-Na5-Cl20=169.93       Na1-Na9-Na6-Na4= 41.69        Na1-Na9-Na6-Na5=118.48        Na1-Na9-Na6-Cl13=171.77       
Na1-Na9-Na6-Cl19=346.57       Na1-Na9-Na6-Cl20= 83.41       Na3-Na9-Na6-Na4=303.46        Na3-Na9-Na6-Na5= 20.25        
Na3-Na9-Na6-Cl13= 73.54       Na3-Na9-Na6-Cl19=248.34       Na3-Na9-Na6-Cl20=345.18       Na4-Na9-Na6-Na5= 76.79        
Na4-Na9-Na6-Cl13=130.08       Na4-Na9-Na6-Cl19=304.88       Na4-Na9-Na6-Cl20= 41.72       Na5-Na9-Na6-Na4=283.21        
Na5-Na9-Na6-Cl13= 53.29       Na5-Na9-Na6-Cl19=228.09       Na5-Na9-Na6-Cl20=324.93       Cl11-Na9-Na6-Na4=319.90       
Cl11-Na9-Na6-Na5= 36.69       Cl11-Na9-Na6-Cl13= 89.98      Cl11-Na9-Na6-Cl19=264.78      Cl11-Na9-Na6-Cl20=  1.63      
Cl13-Na9-Na6-Na4=229.92       Cl13-Na9-Na6-Na5=306.71       Cl13-Na9-Na6-Cl19=174.80      Cl13-Na9-Na6-Cl20=271.65      
Cl14-Na9-Na6-Na4= 26.67       Cl14-Na9-Na6-Na5=103.47       Cl14-Na9-Na6-Cl13=156.75      Cl14-Na9-Na6-Cl19=331.55      
Cl14-Na9-Na6-Cl20= 68.40      Cl19-Na9-Na6-Na4= 55.12       Cl19-Na9-Na6-Na5=131.91       Cl19-Na9-Na6-Cl13=185.20      
Cl19-Na9-Na6-Cl20= 96.85      O21-Na9-Na6-Na4=244.47        O21-Na9-Na6-Na5=321.27        O21-Na9-Na6-Cl13= 14.55       
O21-Na9-Na6-Cl19=189.35       O21-Na9-Na6-Cl20=286.20       H22-Na9-Na6-Na4=244.92        H22-Na9-Na6-Na5=321.71        
H22-Na9-Na6-Cl13= 14.99       H22-Na9-Na6-Cl19=189.79       H22-Na9-Na6-Cl20=286.64       Na3-Na10-Na2-Na4= 22.27       
Na3-Na10-Na2-Na5=309.67       Na3-Na10-Na2-Na8= 78.47       Na3-Na10-Na2-Cl16= 68.17      Na3-Na10-Na2-Cl17= 90.87      
Na3-Na10-Na2-Cl18=259.22      Na3-Na10-Na2-Cl20=330.87      Na5-Na10-Na2-Na4= 72.60       Na5-Na10-Na2-Na8=128.80       
Na5-Na10-Na2-Cl16=118.50      Na5-Na10-Na2-Cl17=141.20      Na5-Na10-Na2-Cl18=309.55      Na5-Na10-Na2-Cl20= 21.20      
Na7-Na10-Na2-Na4=336.95       Na7-Na10-Na2-Na5=264.35       Na7-Na10-Na2-Na8= 33.16       Na7-Na10-Na2-Cl16= 22.86      
Na7-Na10-Na2-Cl17= 45.56      Na7-Na10-Na2-Cl18=213.91      Na7-Na10-Na2-Cl20=285.55      Cl11-Na10-Na2-Na4= 24.87      
Cl11-Na10-Na2-Na5=312.27      Cl11-Na10-Na2-Na8= 81.07      Cl11-Na10-Na2-Cl16= 70.77     Cl11-Na10-Na2-Cl17= 93.47     
Cl11-Na10-Na2-Cl18=261.82     Cl11-Na10-Na2-Cl20=333.47     Cl15-Na10-Na2-Na4=351.24      Cl15-Na10-Na2-Na5=278.64      
Cl15-Na10-Na2-Na8= 47.44      Cl15-Na10-Na2-Cl16= 37.14     Cl15-Na10-Na2-Cl17= 59.84     Cl15-Na10-Na2-Cl18=228.19     
Cl15-Na10-Na2-Cl20=299.84     Cl17-Na10-Na2-Na4=291.40      Cl17-Na10-Na2-Na5=218.80      Cl17-Na10-Na2-Na8=347.60      
Cl17-Na10-Na2-Cl16=337.30     Cl17-Na10-Na2-Cl18=168.35     Cl17-Na10-Na2-Cl20=239.99     Cl18-Na10-Na2-Na4=123.05      
Cl18-Na10-Na2-Na5= 50.45      Cl18-Na10-Na2-Na8=179.25      Cl18-Na10-Na2-Cl16=168.95     Cl18-Na10-Na2-Cl17=191.65     
Cl18-Na10-Na2-Cl20= 71.65     Na2-Na10-Na3-Na7=294.92       Na2-Na10-Na3-Na9= 12.04       Na2-Na10-Na3-Cl11=  3.34      
Na2-Na10-Na3-Cl14=318.52      Na2-Na10-Na3-Cl15=216.97      Na2-Na10-Na3-O21= 61.52       Na2-Na10-Na3-C23= 90.08       
Na2-Na10-Na3-H27=131.41       Na5-Na10-Na3-Na7=253.92       Na5-Na10-Na3-Na9=331.04       Na5-Na10-Na3-Cl11=322.34      
Na5-Na10-Na3-Cl14=277.52      Na5-Na10-Na3-Cl15=175.96      Na5-Na10-Na3-O21= 20.52       Na5-Na10-Na3-C23= 49.07       
Na5-Na10-Na3-H27= 90.40       Na7-Na10-Na3-Na9= 77.12       Na7-Na10-Na3-Cl11= 68.42      Na7-Na10-Na3-Cl14= 23.60      
Na7-Na10-Na3-Cl15=282.05      Na7-Na10-Na3-O21=126.60       Na7-Na10-Na3-C23=155.16       Na7-Na10-Na3-H27=196.49       
Cl11-Na10-Na3-Na7=291.58      Cl11-Na10-Na3-Na9=  8.70      Cl11-Na10-Na3-Cl14=315.18     Cl11-Na10-Na3-Cl15=213.63     
Cl11-Na10-Na3-O21= 58.18      Cl11-Na10-Na3-C23= 86.74      Cl11-Na10-Na3-H27=128.07      Cl15-Na10-Na3-Na7= 77.95      
Cl15-Na10-Na3-Na9=155.08      Cl15-Na10-Na3-Cl11=146.37     Cl15-Na10-Na3-Cl14=101.55     Cl15-Na10-Na3-O21=204.56      
Cl15-Na10-Na3-C23=233.11      Cl15-Na10-Na3-H27=274.44      Cl17-Na10-Na3-Na7=351.85      Cl17-Na10-Na3-Na9= 68.97      
Cl17-Na10-Na3-Cl11= 60.27     Cl17-Na10-Na3-Cl14= 15.45     Cl17-Na10-Na3-Cl15=273.90     Cl17-Na10-Na3-O21=118.45      
Cl17-Na10-Na3-C23=147.01      Cl17-Na10-Na3-H27=188.34      Cl18-Na10-Na3-Na7=244.00      Cl18-Na10-Na3-Na9=321.12      
Cl18-Na10-Na3-Cl11=312.42     Cl18-Na10-Na3-Cl14=267.60     Cl18-Na10-Na3-Cl15=166.04     Cl18-Na10-Na3-O21= 10.60      
Cl18-Na10-Na3-C23= 39.15      Cl18-Na10-Na3-H27= 80.48      Na2-Na10-Na5-Na4=309.16       Na2-Na10-Na5-Na6=293.78       
Na2-Na10-Na5-Na9=250.88       Na2-Na10-Na5-Cl11=267.37      Na2-Na10-Na5-Cl13=234.34      Na2-Na10-Na5-Cl18= 61.93      
Na2-Na10-Na5-Cl20=337.61      Na3-Na10-Na5-Na2=132.52       Na3-Na10-Na5-Na4= 81.68       Na3-Na10-Na5-Na6= 66.30       
Na3-Na10-Na5-Na9= 23.39       Na3-Na10-Na5-Cl11= 39.89      Na3-Na10-Na5-Cl13=  6.86      Na3-Na10-Na5-Cl18=194.45      
Na3-Na10-Na5-Cl20=110.13      Na7-Na10-Na5-Na2= 83.72       Na7-Na10-Na5-Na4= 32.88       Na7-Na10-Na5-Na6= 17.50       
Na7-Na10-Na5-Na9=334.59       Na7-Na10-Na5-Cl11=351.09      Na7-Na10-Na5-Cl13=318.06      Na7-Na10-Na5-Cl18=145.65      
Na7-Na10-Na5-Cl20= 61.33      Cl11-Na10-Na5-Na2= 92.63      Cl11-Na10-Na5-Na4= 41.78      Cl11-Na10-Na5-Na6= 26.41      
Cl11-Na10-Na5-Na9=343.50      Cl11-Na10-Na5-Cl13=326.97     Cl11-Na10-Na5-Cl18=154.55     Cl11-Na10-Na5-Cl20= 70.23     
Cl15-Na10-Na5-Na2=134.99      Cl15-Na10-Na5-Na4= 84.15      Cl15-Na10-Na5-Na6= 68.77      Cl15-Na10-Na5-Na9= 25.87      
Cl15-Na10-Na5-Cl11= 42.36     Cl15-Na10-Na5-Cl13=  9.33     Cl15-Na10-Na5-Cl18=196.92     Cl15-Na10-Na5-Cl20=112.60     
Cl17-Na10-Na5-Na2= 31.34      Cl17-Na10-Na5-Na4=340.50      Cl17-Na10-Na5-Na6=325.12      Cl17-Na10-Na5-Na9=282.22      
Cl17-Na10-Na5-Cl11=298.71     Cl17-Na10-Na5-Cl13=265.68     Cl17-Na10-Na5-Cl18= 93.27     Cl17-Na10-Na5-Cl20=  8.95     
Cl18-Na10-Na5-Na2=298.07      Cl18-Na10-Na5-Na4=247.23      Cl18-Na10-Na5-Na6=231.86      Cl18-Na10-Na5-Na9=188.95      
Cl18-Na10-Na5-Cl11=205.45     Cl18-Na10-Na5-Cl13=172.42     Cl18-Na10-Na5-Cl20=275.68     Na2-Na10-Na7-Na1= 52.78       
Na2-Na10-Na7-Na3=122.96       Na2-Na10-Na7-Na4= 19.74       Na2-Na10-Na7-Na8=323.99       Na2-Na10-Na7-Cl11= 62.85      
Na2-Na10-Na7-Cl12=353.07      Na2-Na10-Na7-Cl14=102.84      Na2-Na10-Na7-Cl15=167.98      Na2-Na10-Na7-Cl17=312.95      
Na3-Na10-Na7-Na1=289.82       Na3-Na10-Na7-Na4=256.78       Na3-Na10-Na7-Na8=201.03       Na3-Na10-Na7-Cl11=299.89      
Na3-Na10-Na7-Cl12=230.11      Na3-Na10-Na7-Cl14=339.88      Na3-Na10-Na7-Cl15= 45.02      Na3-Na10-Na7-Cl17=189.99      
Na5-Na10-Na7-Na1=357.83       Na5-Na10-Na7-Na3= 68.01       Na5-Na10-Na7-Na4=324.80       Na5-Na10-Na7-Na8=269.04       
Na5-Na10-Na7-Cl11=  7.91      Na5-Na10-Na7-Cl12=298.12      Na5-Na10-Na7-Cl14= 47.89      Na5-Na10-Na7-Cl15=113.04      
Na5-Na10-Na7-Cl17=258.00      Cl11-Na10-Na7-Na1=349.93      Cl11-Na10-Na7-Na3= 60.11      Cl11-Na10-Na7-Na4=316.89      
Cl11-Na10-Na7-Na8=261.14      Cl11-Na10-Na7-Cl12=290.22     Cl11-Na10-Na7-Cl14= 39.99     Cl11-Na10-Na7-Cl15=105.13     
Cl11-Na10-Na7-Cl17=250.10     Cl15-Na10-Na7-Na1=244.80      Cl15-Na10-Na7-Na3=314.98      Cl15-Na10-Na7-Na4=211.76      
Cl15-Na10-Na7-Na8=156.00      Cl15-Na10-Na7-Cl11=254.87     Cl15-Na10-Na7-Cl12=185.09     Cl15-Na10-Na7-Cl14=294.86     
Cl15-Na10-Na7-Cl17=144.97     Cl17-Na10-Na7-Na1= 99.83      Cl17-Na10-Na7-Na3=170.01      Cl17-Na10-Na7-Na4= 66.79      
Cl17-Na10-Na7-Na8= 11.04      Cl17-Na10-Na7-Cl11=109.90     Cl17-Na10-Na7-Cl12= 40.12     Cl17-Na10-Na7-Cl14=149.89     
Cl17-Na10-Na7-Cl15=215.03     Cl18-Na10-Na7-Na1= 23.47      Cl18-Na10-Na7-Na3= 93.65      Cl18-Na10-Na7-Na4=350.44      
Cl18-Na10-Na7-Na8=294.68      Cl18-Na10-Na7-Cl11= 33.55     Cl18-Na10-Na7-Cl12=323.76     Cl18-Na10-Na7-Cl14= 73.53     
Cl18-Na10-Na7-Cl15=138.68     Cl18-Na10-Na7-Cl17=283.64     

========================================================================
 FINAL SINGLEPOINT CALCULATION ON OPTIMIZED GEOMETRY
========================================================================

 Ncao       : 170
 Nao        : 160
 Nshell     : 70
 Nel        : 112
 T(el)      :   300.0
 intcut     :    25.0
 scfconv/Eh :  0.100E-05
   qconv/e  :  0.100E-03
 intneglect :  0.100E-07
 broydamp   :      0.250
 iter      E             dE          RMSdq      gap      omega  full diag
   1    -66.9092886 -0.669093E+02  0.783E-05    2.39       0.0  T
   2    -66.9092886 -0.443379E-11  0.534E-05    2.39     316.7  T
   3    -66.9092886 -0.572697E-11  0.387E-05    2.39     436.6  T
speedup  0.97
cpu  time for SCC    0.01 s
wall time for SCC    0.01 s

   *** convergence criteria satisfied after 3 iterations ***

          eigenvalues
 #    :          44         45         46         47         48         49         50         51
 occ. :        2.000      2.000      2.000      2.000      2.000      2.000      2.000      2.000
 eps  :       -11.075    -11.035    -10.993    -10.948    -10.891    -10.868    -10.840    -10.837
 #    :          52         53         54         55         56         57         58         59
 occ. :        2.000      2.000      2.000      2.000      2.000      0.000      0.000      0.000
 eps  :       -10.774    -10.706    -10.646    -10.604    -10.485     -8.100     -6.456     -6.006
 #    :          60         61         62         63         64         65         66         67
 occ. :        0.000      0.000      0.000      0.000      0.000      0.000      0.000      0.000
 eps  :        -5.360     -4.163     -3.020     -2.522     -2.108     -1.205     -0.075      0.755


   #   Z            q   n(s)   n(p)   n(d)      C6AA      α(0)
   1  11 Na     0.721  0.111  0.168  0.000    67.920    26.670
   2  11 Na     0.717  0.093  0.190  0.000    67.973    26.681
   3  11 Na     0.777  0.077  0.147  0.000    67.244    26.537
   4  11 Na     0.712  0.044  0.244  0.000    68.036    26.693
   5  11 Na     0.759  0.069  0.172  0.000    67.457    26.579
   6  11 Na     0.713  0.113  0.174  0.000    68.015    26.689
   7  11 Na     0.707  0.066  0.227  0.000    68.095    26.705
   8  11 Na     0.719  0.115  0.166  0.000    67.949    26.676
   9  11 Na     0.755  0.057  0.187  0.000    67.504    26.588
  10  11 Na     0.742  0.086  0.172  0.000    67.661    26.619
  11  17 Cl    -0.721  1.964  5.756  0.001   124.176    17.049
  12  17 Cl    -0.728  1.974  5.754  0.001   124.465    17.068
  13  17 Cl    -0.763  1.970  5.790  0.003   125.851    17.163
  14  17 Cl    -0.742  1.973  5.768  0.000   125.006    17.105
  15  17 Cl    -0.766  1.973  5.792  0.001   125.966    17.171
  16  17 Cl    -0.753  1.973  5.779  0.001   125.454    17.136
  17  17 Cl    -0.727  1.971  5.755  0.001   124.402    17.064
  18  17 Cl    -0.758  1.975  5.782  0.001   125.634    17.148
  19  17 Cl    -0.733  1.972  5.760  0.001   124.652    17.081
  20  17 Cl    -0.733  1.971  5.760  0.002   124.659    17.082
  21   8 O     -0.496  1.707  4.789  0.000    22.738     6.440
  22   1 H      0.349  0.651  0.000  0.000     0.578     1.188
  23   6 C      0.047  1.042  2.910  0.000    19.701     6.305
  24   1 H      0.062  0.938  0.000  0.000     2.174     2.306
  25   1 H      0.059  0.941  0.000  0.000     2.213     2.327
  26   6 C     -0.093  1.063  3.030  0.000    22.199     6.696
  27   1 H      0.054  0.946  0.000  0.000     2.259     2.347
  28   1 H      0.051  0.949  0.000  0.000     2.312     2.378
  29   6 C     -0.059  1.045  3.013  0.000    21.629     6.622
  30   1 H      0.045  0.955  0.000  0.000     2.385     2.415
  31   1 H      0.044  0.956  0.000  0.000     2.391     2.418
  32   6 C     -0.133  1.047  3.086  0.000    23.103     6.854
  33   1 H      0.061  0.939  0.000  0.000     2.191     2.315
  34   1 H      0.053  0.947  0.000  0.000     2.284     2.364
  35   1 H      0.055  0.945  0.000  0.000     2.256     2.349

 Mol. C6AA /au·bohr⁶  :      45275.915028
 Mol. C8AA /au·bohr⁸  :    2782995.550808
 Mol. α(0) /au        :        492.828129

 
 Wiberg/Mayer (AO) data. WBOs > 0.1 written file <wbo>
 largest (>0.05) Wiberg bond orders for each atom
           total WBO             WBO to atom ...
     1  Na  0.526    Cl  14 0.169    Cl  12 0.163    Cl  19 0.147
     2  Na  0.539    Cl  18 0.155    Cl  16 0.136    Cl  20 0.106    Cl  17 0.083
     3  Na  0.436    Cl  15 0.146    Cl  14 0.103    Cl  11 0.069    O   21 0.067
     4  Na  0.556    Cl  16 0.135    Cl  20 0.117    Cl  19 0.110    Cl  12 0.085    Cl  11 0.051
     5  Na  0.466    Cl  18 0.134    Cl  13 0.124    Cl  20 0.088    Cl  11 0.076
     6  Na  0.533    Cl  20 0.174    Cl  13 0.167    Cl  19 0.139
     7  Na  0.568    Cl  15 0.147    Cl  17 0.120    Cl  12 0.109    Cl  14 0.084    Cl  11 0.081
     8  Na  0.521    Cl  16 0.194    Cl  17 0.163    Cl  12 0.138
     9  Na  0.474    Cl  13 0.112    Cl  14 0.110    Cl  19 0.092    O   21 0.062    Cl  11 0.057
    10  Na  0.496    Cl  18 0.150    Cl  15 0.139    Cl  17 0.106    Cl  11 0.066
    11  Cl  0.538    Na   7 0.081    Na   5 0.076    Na   3 0.069    Na  10 0.066    Na   9 0.057    Na   4 0.051
    12  Cl  0.517    Na   1 0.163    Na   8 0.138    Na   7 0.109    Na   4 0.085
    13  Cl  0.448    Na   6 0.167    Na   5 0.124    Na   9 0.112
    14  Cl  0.480    Na   1 0.169    Na   9 0.110    Na   3 0.103    Na   7 0.084
    15  Cl  0.444    Na   7 0.147    Na   3 0.146    Na  10 0.139
    16  Cl  0.475    Na   8 0.194    Na   2 0.136    Na   4 0.135
    17  Cl  0.520    Na   8 0.163    Na   7 0.120    Na  10 0.106    Na   2 0.083
    18  Cl  0.455    Na   2 0.155    Na  10 0.150    Na   5 0.134
    19  Cl  0.502    Na   1 0.147    Na   6 0.139    Na   4 0.110    Na   9 0.092
    20  Cl  0.501    Na   6 0.174    Na   4 0.117    Na   2 0.106    Na   5 0.088
    21  O   2.017    C   23 0.978    H   22 0.845    Na   3 0.067    Na   9 0.062
    22  H   0.877    O   21 0.845
    23  C   3.940    C   26 1.007    O   21 0.978    H   25 0.971    H   24 0.966
    24  H   0.995    C   23 0.966
    25  H   0.995    C   23 0.971
    26  C   3.994    C   29 1.010    C   23 1.007    H   28 0.973    H   27 0.957
    27  H   0.997    C   26 0.957
    28  H   0.997    C   26 0.973
    29  C   3.993    C   32 1.018    C   26 1.010    H   31 0.975    H   30 0.971
    30  H   0.996    C   29 0.971
    31  H   0.996    C   29 0.975
    32  C   3.992    C   29 1.018    H   34 0.982    H   33 0.970    H   35 0.966
    33  H   0.997    C   32 0.970
    34  H   0.997    C   32 0.982
    35  H   0.996    C   32 0.966
 MOs/occ written to file <molden.input>
 
molecular dipole:
                 x           y           z       tot (Debye)
 q only:       -0.738      -0.497      -3.194
   full:       -0.730      -1.048      -2.020       6.075
molecular quadrupole (traceless):
                xx          xy          yy          xz          yz          zz
 q only:        1.050      -2.728      15.065      10.318      -8.447     -16.115
  q+dip:        0.726      -3.752      12.769      11.220     -15.128     -13.496
   full:        0.137      -4.119      13.143      12.043     -14.851     -13.280

SCC energy    :     -66.9092886
rep           :       0.2507006
ES            :       0.7612666
AES           :      -0.0081155
AXC           :       0.0059712
disp          :      -0.0579579
XB            :       0.0000000
fix           :       0.0000000
total E       :     -66.6572076
atomizationE  :       5.9869920     3756.89
(atE without considering molecular charge,
 total energy contains solvation terms)
H-L gap (eV)  :          2.3858
optimized geometry written to: xtbopt.xyz

           ------------------------------------------------- 
          |                Numerical Hessian                |
           ------------------------------------------------- 
step length          :   0.00500
SCC accuracy         :   0.25000
Hessian scale factor :   1.00000
frozen atoms in %    :   0.00000    0
RMS gradient         :   0.00005
estimated CPU  time      0.48 min
estimated wall time      0.48 min

writing file <hessian>.
 
 projected vibrational frequencies (cm-1)
eigval :       -0.00    -0.00    -0.00     0.00     0.00     0.00
eigval :       15.95    26.42    31.21    35.52    43.19    44.75
eigval :       48.22    51.98    56.15    58.64    61.29    63.77
eigval :       66.51    67.89    70.35    73.93    75.37    75.85
eigval :       82.14    85.10    90.96    91.51    94.03    95.12
eigval :      100.44   102.46   104.16   107.05   113.10   114.57
eigval :      115.40   118.97   121.91   124.17   127.76   132.22
eigval :      133.19   138.79   139.73   149.18   154.57   156.06
eigval :      161.73   162.59   164.27   167.99   172.10   173.04
eigval :      175.79   178.27   182.59   186.79   190.25   191.78
eigval :      196.88   198.10   200.82   203.98   205.72   212.20
eigval :      215.14   243.08   278.39   324.32   340.51   452.73
eigval :      493.71   814.08   845.30   884.73   960.50   988.67
eigval :     1056.15  1099.61  1120.32  1135.81  1201.21  1222.41
eigval :     1263.73  1312.81  1343.48  1347.07  1357.50  1398.34
eigval :     1458.97  1465.72  1472.02  1487.96  1503.35  2906.19
eigval :     2920.88  2949.85  2965.37  2981.80  2991.93  3004.76
eigval :     3012.42  3045.11  3405.76
 reduced masses (amu)
   1: 27.58   2: 29.97   3: 30.51   4: 29.25   5: 23.69   6: 24.74   7: 13.05   8: 17.16
   9: 27.34  10: 18.32  11: 17.93  12: 30.02  13: 28.38  14: 29.12  15: 28.43  16: 25.08
  17: 26.80  18: 27.26  19: 29.04  20: 25.03  21: 29.13  22: 29.05  23: 24.88  24: 26.71
  25: 30.49  26: 24.70  27: 30.65  28: 25.92  29: 31.23  30: 30.60  31: 30.67  32: 32.22
  33: 31.65  34: 29.36  35: 28.89  36: 29.59  37: 27.96  38: 26.98  39: 26.97  40: 27.11
  41: 28.31  42: 27.75  43: 26.38  44: 23.43  45: 29.32  46: 23.54  47: 26.97  48: 27.63
  49: 28.53  50: 26.65  51: 28.02  52: 26.94  53: 30.03  54: 27.43  55: 28.10  56: 27.08
  57: 25.15  58: 26.80  59: 26.22  60: 28.45  61: 25.88  62: 26.68  63: 26.51  64: 21.30
  65: 27.78  66: 27.25  67: 26.39  68: 24.19  69:  4.90  70:  6.22  71:  8.94  72:  4.43
  73:  7.02  74:  2.98  75:  8.42  76:  5.17  77:  3.39  78:  8.82  79:  7.10  80:  6.84
  81:  6.98  82:  7.30  83:  4.33  84:  2.97  85:  2.32  86:  3.04  87:  4.66  88:  4.53
  89:  3.56  90:  3.30  91:  1.93  92:  1.79  93:  1.57  94:  1.93  95:  1.59  96:  1.78
  97:  1.77  98:  1.69  99:  1.86 100:  1.64 101:  1.67 102:  1.66 103:  1.94 104:  1.58
 105:  1.89
 IR intensities (amu)
   1:  0.25   2:  0.19   3:  0.34   4:  0.32   5:  0.13   6:  0.28   7:  0.08   8:  0.25
   9:  0.14  10:  0.26  11:  0.26  12:  0.54  13:  0.09  14:  0.15  15:  0.35  16:  0.09
  17:  0.24  18:  0.21  19:  0.18  20:  0.17  21:  0.30  22:  0.30  23:  0.27  24:  0.18
  25:  0.24  26:  0.11  27:  0.37  28:  0.34  29:  0.30  30:  0.19  31:  0.32  32:  0.24
  33:  0.17  34:  0.57  35:  0.62  36:  0.32  37:  0.16  38:  0.89  39:  0.53  40:  0.64
  41:  1.17  42:  0.97  43:  0.84  44:  0.90  45:  0.90  46:  0.52  47:  0.52  48:  0.42
  49:  0.35  50:  0.64  51:  0.39  52:  0.26  53:  0.29  54:  0.68  55:  0.74  56:  0.78
  57:  1.54  58:  0.99  59:  0.65  60:  0.43  61:  0.56  62:  0.32  63:  1.79  64:  2.00
  65:  2.05  66:  0.76  67:  1.60  68:  0.99  69:  0.29  70:  0.15  71:  0.19  72:  0.72
  73:  0.29  74:  0.15  75:  0.25  76:  0.20  77:  0.12  78:  0.49  79:  0.65  80:  0.68
  81:  0.37  82:  0.35  83:  0.04  84:  0.28  85:  0.04  86:  0.28  87:  0.04  88:  0.19
  89:  0.34  90:  0.17  91:  0.09  92:  0.02  93:  0.09  94:  0.03  95:  0.05  96:  0.11
  97:  0.36  98:  0.20  99:  0.21 100:  0.11 101:  0.18 102:  0.34 103:  0.29 104:  0.12
 105:  0.42
 Raman intensities (amu)
   1:  0.00   2:  0.00   3:  0.00   4:  0.00   5:  0.00   6:  0.00   7:  0.00   8:  0.00
   9:  0.00  10:  0.00  11:  0.00  12:  0.00  13:  0.00  14:  0.00  15:  0.00  16:  0.00
  17:  0.00  18:  0.00  19:  0.00  20:  0.00  21:  0.00  22:  0.00  23:  0.00  24:  0.00
  25:  0.00  26:  0.00  27:  0.00  28:  0.00  29:  0.00  30:  0.00  31:  0.00  32:  0.00
  33:  0.00  34:  0.00  35:  0.00  36:  0.00  37:  0.00  38:  0.00  39:  0.00  40:  0.00
  41:  0.00  42:  0.00  43:  0.00  44:  0.00  45:  0.00  46:  0.00  47:  0.00  48:  0.00
  49:  0.00  50:  0.00  51:  0.00  52:  0.00  53:  0.00  54:  0.00  55:  0.00  56:  0.00
  57:  0.00  58:  0.00  59:  0.00  60:  0.00  61:  0.00  62:  0.00  63:  0.00  64:  0.00
  65:  0.00  66:  0.00  67:  0.00  68:  0.00  69:  0.00  70:  0.00  71:  0.00  72:  0.00
  73:  0.00  74:  0.00  75:  0.00  76:  0.00  77:  0.00  78:  0.00  79:  0.00  80:  0.00
  81:  0.00  82:  0.00  83:  0.00  84:  0.00  85:  0.00  86:  0.00  87:  0.00  88:  0.00
  89:  0.00  90:  0.00  91:  0.00  92:  0.00  93:  0.00  94:  0.00  95:  0.00  96:  0.00
  97:  0.00  98:  0.00  99:  0.00 100:  0.00 101:  0.00 102:  0.00 103:  0.00 104:  0.00
 105:  0.00
 output can be read by thermo (or use thermo option).
 writing <g98.out> molden fake output.
 recommended (thermochemical) frequency scaling factor: 1.0
                    ==================
                    thermo calculation
                    ==================
Nvib :   99 Nimag : 0  symmetry :   C1  rot number :  1  scale factor : 1.00 sthr :  50.
omega= 15.95     Gvib=    -2.112     Grot=    -1.395     Gused=    -1.402
omega= 26.42     Gvib=    -1.813     Grot=    -1.246     Gused=    -1.287
omega= 31.21     Gvib=    -1.715     Grot=    -1.196     Gused=    -1.265
omega= 35.52     Gvib=    -1.638     Grot=    -1.158     Gused=    -1.255
omega= 43.19     Gvib=    -1.523     Grot=    -1.100     Gused=    -1.251
omega= 44.75     Gvib=    -1.502     Grot=    -1.089     Gused=    -1.251
omega= 48.22     Gvib=    -1.458     Grot=    -1.067     Gused=    -1.248
omega= 51.98     Gvib=    -1.413     Grot=    -1.045     Gused=    -1.244
omega= 56.15     Gvib=    -1.368     Grot=    -1.022     Gused=    -1.235
omega= 58.64     Gvib=    -1.342     Grot=    -1.009     Gused=    -1.227
omega= 61.29     Gvib=    -1.316     Grot=    -0.996     Gused=    -1.218
omega= 63.77     Gvib=    -1.293     Grot=    -0.984     Gused=    -1.208
omega= 66.51     Gvib=    -1.268     Grot=    -0.972     Gused=    -1.197
omega= 67.89     Gvib=    -1.256     Grot=    -0.966     Gused=    -1.190
omega= 70.35     Gvib=    -1.235     Grot=    -0.955     Gused=    -1.179
omega= 73.93     Gvib=    -1.206     Grot=    -0.941     Gused=    -1.160
omega= 75.37     Gvib=    -1.195     Grot=    -0.935     Gused=    -1.153
omega= 75.85     Gvib=    -1.191     Grot=    -0.933     Gused=    -1.150
omega= 82.14     Gvib=    -1.145     Grot=    -0.910     Gused=    -1.116
omega= 85.10     Gvib=    -1.124     Grot=    -0.899     Gused=    -1.100
omega= 90.96     Gvib=    -1.085     Grot=    -0.879     Gused=    -1.068
omega= 91.51     Gvib=    -1.082     Grot=    -0.878     Gused=    -1.065
omega= 94.03     Gvib=    -1.066     Grot=    -0.869     Gused=    -1.051
omega= 95.12     Gvib=    -1.059     Grot=    -0.866     Gused=    -1.045
omega=100.44     Gvib=    -1.027     Grot=    -0.850     Gused=    -1.017
omega=102.46     Gvib=    -1.016     Grot=    -0.844     Gused=    -1.007
omega=104.16     Gvib=    -1.006     Grot=    -0.839     Gused=    -0.998
omega=107.05     Gvib=    -0.990     Grot=    -0.831     Gused=    -0.983
omega=113.10     Gvib=    -0.959     Grot=    -0.815     Gused=    -0.953
omega=114.57     Gvib=    -0.951     Grot=    -0.811     Gused=    -0.946
omega=115.40     Gvib=    -0.947     Grot=    -0.809     Gused=    -0.942
omega=118.97     Gvib=    -0.929     Grot=    -0.800     Gused=    -0.925
omega=121.91     Gvib=    -0.915     Grot=    -0.793     Gused=    -0.912
omega=124.17     Gvib=    -0.905     Grot=    -0.787     Gused=    -0.902
omega=127.76     Gvib=    -0.888     Grot=    -0.779     Gused=    -0.886
omega=132.22     Gvib=    -0.869     Grot=    -0.768     Gused=    -0.867
omega=133.19     Gvib=    -0.864     Grot=    -0.766     Gused=    -0.863
omega=138.79     Gvib=    -0.841     Grot=    -0.754     Gused=    -0.840
omega=139.73     Gvib=    -0.837     Grot=    -0.752     Gused=    -0.836
omega=149.18     Gvib=    -0.800     Grot=    -0.733     Gused=    -0.799
omega=154.57     Gvib=    -0.780     Grot=    -0.722     Gused=    -0.779
omega=156.06     Gvib=    -0.774     Grot=    -0.719     Gused=    -0.774
omega=161.73     Gvib=    -0.754     Grot=    -0.709     Gused=    -0.754
omega=162.59     Gvib=    -0.751     Grot=    -0.707     Gused=    -0.751
omega=164.27     Gvib=    -0.745     Grot=    -0.704     Gused=    -0.745
omega=167.99     Gvib=    -0.733     Grot=    -0.698     Gused=    -0.733
omega=172.10     Gvib=    -0.719     Grot=    -0.690     Gused=    -0.719
omega=173.04     Gvib=    -0.716     Grot=    -0.689     Gused=    -0.716
omega=175.79     Gvib=    -0.707     Grot=    -0.684     Gused=    -0.707
omega=178.27     Gvib=    -0.700     Grot=    -0.680     Gused=    -0.700
omega=182.59     Gvib=    -0.686     Grot=    -0.673     Gused=    -0.686
omega=186.79     Gvib=    -0.674     Grot=    -0.666     Gused=    -0.674
omega=190.25     Gvib=    -0.664     Grot=    -0.661     Gused=    -0.664
omega=191.78     Gvib=    -0.659     Grot=    -0.658     Gused=    -0.659
omega=196.88     Gvib=    -0.645     Grot=    -0.651     Gused=    -0.645
omega=198.10     Gvib=    -0.641     Grot=    -0.649     Gused=    -0.641
omega=200.82     Gvib=    -0.634     Grot=    -0.645     Gused=    -0.634
omega=203.98     Gvib=    -0.625     Grot=    -0.640     Gused=    -0.625
omega=205.72     Gvib=    -0.621     Grot=    -0.638     Gused=    -0.621
omega=212.20     Gvib=    -0.604     Grot=    -0.628     Gused=    -0.604
omega=215.14     Gvib=    -0.596     Grot=    -0.624     Gused=    -0.596
omega=243.08     Gvib=    -0.531     Grot=    -0.588     Gused=    -0.531
omega=278.39     Gvib=    -0.460     Grot=    -0.548     Gused=    -0.460
 
   temp. (K)  partition function   enthalpy   heat capacity  entropy
                                   cal/mol     cal/K/mol   cal/K/mol   J/K/mol
 298.15  VIB  0.110E+27            28600.984    131.848    201.959
         ROT  0.310E+08              888.752      2.981     37.262
         INT  0.341E+34            29489.737    134.829    239.220
         TR   0.164E+29             1481.254      4.968     45.316
         TOT                       30970.9904   139.7974   284.5360  1190.4943
                     Eh         kcal/mol          kJ/mol 
ZPVE            0.151170         94.8608         396.896    
H(0)-H(T)+PV    0.493554E-01     30.9710         129.582    
H(T)            0.200526         125.832         526.478    
T*S             0.135192         84.8344         354.946    
G(T)            0.653335E-01     40.9974         171.532    
    -66.59187416  <=== TOTAL FREE ENERGY in Eh incl. el.,ZPVE,RRHO,solv. parts
 
 normal mode %tage of torsion character
   1:  0.00   2:  0.00   3:  0.00   4:  0.00   5:  0.00   6:  0.00   7:  0.36   8:  0.23
   9:  0.27  10:  0.24  11:  0.46  12:  0.27  13:  0.36  14:  0.60  15:  0.45  16:  0.48
  17:  0.33  18:  0.41  19:  0.18  20:  0.38  21:  0.47  22:  0.28  23:  0.49  24:  0.34
  25:  0.18  26:  0.18  27:  0.27  28:  0.52  29:  0.21  30:  0.43  31:  0.16  32:  0.24
  33:  0.19  34:  0.21  35:  0.16  36:  0.37  37:  0.48  38:  0.08  39:  0.45  40:  0.49
  41:  0.13  42:  0.23  43:  0.38  44:  0.35  45:  0.33  46:  0.26  47:  0.29  48:  0.19
  49:  0.33  50:  0.19  51:  0.31  52:  0.12  53:  0.13  54:  0.30  55:  0.25  56:  0.06
  57:  0.35  58:  0.10  59:  0.18  60:  0.02  61:  0.15  62:  0.05  63:  0.03  64:  0.54
  65:  0.04  66:  0.02  67:  0.01  68:  0.06  69:  0.60  70:  0.61  71:  0.16  72:  0.24
  73:  0.27  74:  0.49  75:  0.31  76:  0.40  77:  0.31  78:  0.21  79:  0.10  80:  0.22
  81:  0.27  82:  0.09  83:  0.35  84:  0.24  85:  0.21  86:  0.19  87:  0.09  88:  0.12
  89:  0.15  90:  0.00  91:  0.62  92:  0.63  93:  0.79  94:  0.64  95:  0.91  96:  0.16
  97:  0.11  98:  0.12  99:  0.13 100:  0.08 101:  0.04 102:  0.03 103:  0.04 104:  0.02
 105:  0.06
 recommended # of modes for mode following          67
 
 Pipek-Mezey localization of normal modes
 number of localized modes           67
 frequency thrshold           500.000000000000     
 number of groups                    27
 atom-group assingment :   
  1  2  3  4  5  6  7  8  9 10 11 12 13 14 15 16 17 18 19 20 21 22 23 23 23 24 25 24 26 26
 26 27 27 27 27
 pop matrix done.
 initialization of trafo matrix to unity
iteration     50  convergence  0.15345546D-01
iteration    100  convergence  0.11344760D-01
iteration    150  convergence  0.23006866D-03
iteration    200  convergence  0.37236690D-05

 converged in    214 iterations, threshold :   0.99717183D-06
eig.   :       -0.00    -0.00    -0.00     0.00     0.00     0.00
eig.   :       81.72    83.55    87.24    91.60    92.70    93.06
eig.   :       96.66    97.22   102.01   102.80   103.49   104.42
eig.   :      104.46   106.79   109.36   110.23   110.70   114.35
eig.   :      114.47   115.17   115.38   117.40   118.17   118.18
eig.   :      118.71   120.68   121.82   124.27   124.73   124.89
eig.   :      125.68   128.34   131.25   131.30   131.58   131.66
eig.   :      132.00   134.99   135.13   135.16   135.18   136.18
eig.   :      137.47   138.41   139.66   143.52   144.30   148.18
eig.   :      155.81   158.73   159.78   161.72   164.31   164.96
eig.   :      165.78   167.42   168.76   182.83   186.53   192.83
eig.   :      195.10   211.79   212.03   242.57   244.46   261.12
eig.   :      371.64   814.08   845.30   884.73   960.50   988.67
eig.   :     1056.15  1099.61  1120.32  1135.81  1201.21  1222.41
eig.   :     1263.73  1312.81  1343.48  1347.07  1357.50  1398.34
eig.   :     1458.97  1465.72  1472.02  1487.96  1503.35  2906.19
eig.   :     2920.88  2949.85  2965.37  2981.80  2991.93  3004.76
eig.   :     3012.42  3045.11  3405.76
written to xtb_localmodes and g98l.out
 
 normal mode %tage of torsion character
   1:  0.00   2:  0.00   3:  0.00   4:  0.00   5:  0.00   6:  0.00   7:  0.56   8:  0.20
   9:  0.44  10:  0.42  11:  0.63  12:  0.57  13:  0.09  14:  0.38  15:  0.30  16:  0.72
  17:  0.12  18:  0.26  19:  0.42  20:  0.05  21:  0.17  22:  0.17  23:  0.20  24:  0.16
  25:  0.06  26:  0.58  27:  0.02  28:  0.45  29:  0.08  30:  0.01  31:  0.57  32:  0.02
  33:  0.03  34:  0.02  35:  0.01  36:  0.12  37:  0.47  38:  0.19  39:  0.00  40:  0.07
  41:  0.01  42:  0.00  43:  0.04  44:  0.04  45:  0.02  46:  0.14  47:  0.04  48:  0.09
  49:  0.01  50:  0.42  51:  0.29  52:  0.01  53:  0.21  54:  0.61  55:  0.07  56:  0.51
  57:  0.01  58:  0.40  59:  0.09  60:  0.03  61:  0.05  62:  0.38  63:  0.02  64:  0.02
  65:  0.13  66:  0.48  67:  0.54  68:  0.54  69:  0.23  70:  0.20  71:  0.38  72:  0.53
  73:  0.17  74:  0.49  75:  0.31  76:  0.40  77:  0.31  78:  0.21  79:  0.10  80:  0.22
  81:  0.27  82:  0.09  83:  0.35  84:  0.24  85:  0.21  86:  0.19  87:  0.09  88:  0.12
  89:  0.15  90:  0.00  91:  0.62  92:  0.63  93:  0.79  94:  0.64  95:  0.91  96:  0.16
  97:  0.11  98:  0.12  99:  0.13 100:  0.08 101:  0.04 102:  0.03 103:  0.04 104:  0.02
 105:  0.06
 recommended # of modes for mode following          66

------------------------------------------------------------------------
 * finished run on 2020/05/30 at 20:40:52.644     
------------------------------------------------------------------------
 total:
 * wall-time:     0 d,  0 h,  0 min, 34.256 sec
 *  cpu-time:     0 d,  0 h,  0 min, 32.817 sec
 * ratio c/w:     0.958 speedup
 SCF:
 * wall-time:     0 d,  0 h,  0 min,  1.142 sec
 *  cpu-time:     0 d,  0 h,  0 min,  0.803 sec
 * ratio c/w:     0.703 speedup
 ANC optimizer:
 * wall-time:     0 d,  0 h,  0 min,  1.087 sec
 *  cpu-time:     0 d,  0 h,  0 min,  0.939 sec
 * ratio c/w:     0.864 speedup
 numerical hessian:
 * wall-time:     0 d,  0 h,  0 min, 31.093 sec
 *  cpu-time:     0 d,  0 h,  0 min, 31.023 sec
 * ratio c/w:     0.998 speedup

normal termination of xtb
