# Supplementary material for: Heterogeneous Nucleation of Butanol on NaCl: A Computational Study of Temperature, Humidity, Seed Charge, and Seed Size Effects
Source: J Phys Chem A. 2021 Mar 31;125(14):3025–36. doi: 10.1021/acs.jpca.0c10972 (PMC8054243; doi:10.1021/acs.jpca.0c10972)
Supplement: Supplementary file 2 — jp0c10972_si_002.zip [file jp0c10972_si_002.zip › ALL CLUSTERS/low_level_calc/normal seed/1Seed1BuOH.xyz]

    35
        -66.65720765  Gyration_radius:  3.70827323814
 Na         -0.01247894227926   -4.68717268529668    0.81341526215253
Na          0.46842823293525    0.35428299256678    4.54373779417439
Na          1.24431969078513   -0.82552568397323   -1.54770987834540
Na         -0.44726477700617   -2.35733549962556    3.26758114128104
Na         -1.39678757677159    1.22318359903038    1.80019731028006
Na         -3.56041671669025   -1.46693917137946    2.21170818165436
Na          2.47656759171574   -2.05353473954748    1.13401502761785
Na          2.61227472007972   -2.85325985736845    4.61126745032481
Na         -1.50634137219961   -1.88231423360674   -0.41526805900627
Na          2.43368790812012    1.12252510448325    1.70170819444233
Cl          0.22701966855550   -0.70755668160236    1.10742875742795
Cl          1.60785971679033   -4.03026419257290    2.56215059430430
Cl         -3.08038914966326    0.00688027483890    0.22806313412594
Cl          0.64643619019812   -3.21498399173262   -1.06883407394454
Cl          3.19947298363933   -0.03087296054068   -0.39338952386090
Cl          0.57565008659394   -1.98627936130457    5.57692158836557
Cl          2.91195627635439   -0.72503955142044    3.35763256241998
Cl          0.58213001041658    2.29635617796556    2.85329616749463
Cl         -2.12214787777543   -3.45490690986780    1.50831225455524
Cl         -2.03177871306257   -0.28711093400804    3.71769168196290
O          -0.76881760287179   -0.23876767973280   -1.99079367372040
H          -1.30457459482735    0.35801194833266   -1.44627424479220
C          -0.72886440682491    0.35375291178232   -3.28272842092936
H          -1.72457436464729    0.71606041499868   -3.56831047255257
H          -0.43961291581269   -0.43723510336076   -3.98040875112796
C           0.27779741379232    1.49721856162203   -3.38691190915995
H           1.23198224419697    1.17824687402064   -2.95356326455400
H           0.45008188197948    1.69235947521397   -4.44643310823071
C          -0.16506662483925    2.80266773548724   -2.72475907322106
H          -1.13168669154075    3.10648436057969   -3.13493747134404
H           0.56147134687651    3.57156884729502   -2.99395367474209
C          -0.25641110086281    2.73901693546953   -1.20324853205273
H           0.61560717506507    2.23487855955555   -0.79034244535344
H          -0.28084070506800    3.74557215795744   -0.79416894453697
H          -1.16468899530991    2.24003230572222   -0.87309158108654
