# Supplementary material for: Heterogeneous Nucleation of Butanol on NaCl: A Computational Study of Temperature, Humidity, Seed Charge, and Seed Size Effects
Source: J Phys Chem A. 2021 Mar 31;125(14):3025–36. doi: 10.1021/acs.jpca.0c10972 (PMC8054243; doi:10.1021/acs.jpca.0c10972)
Supplement: Supplementary file 2 — jp0c10972_si_002.zip [file jp0c10972_si_002.zip › ALL CLUSTERS/low_level_calc/normal seed/1Seed1BuOH1W.log]

      -----------------------------------------------------------      
     |                   =====================                   |     
     |                           x T B                           |     
     |                   =====================                   |     
     |                         S. Grimme                         |     
     |          Mulliken Center for Theoretical Chemistry        |     
     |                    University of Bonn                     |     
     |                 Version 6.0.1 (SAW181210)                 |     
      -----------------------------------------------------------      

   This program is distributed in the hope that it will be useful,
   but WITHOUT ANY WARRANTY; without even the implied warranty of
   MERCHANTABILITY or FITNESS FOR A PARTICULAR PURPOSE.
   
   FOR NON-COMMERCIAL, ACADEMIA USE ONLY.
   
   Cite this work as:
   S. Grimme, C. Bannwarth, P. Shushkov, J. Comput. Theory Chem., 2017,
   13, 1989-2009.
   C. Bannwarth, S. Ehlert and S. Grimme., ChemRxiv, 2018, preprint.
   http://doi.org/10.26434/chemrxiv.7246238.v1
   
   for sTDA-xTB:
   S. Grimme and C. Bannwarth, J. Chem. Phys., 2016, 145, 054103.
   
   in the mass-spec context:
   V. Asgeirsson, C. Bauer and S. Grimme, Chem. Sci., 2017, 8, 4879.
   
   if GBSA is used:
   P. Shushkov, F. März and S. Grimme, unpublished.
   
   for ANC optimizer:
   S. Grimme, unpublished.
   Rational Function algorithm used in ANCopt:
   F. Eckert, P. Pulay, H.-J. Werner, J. Comput. Chem., 1997, 18, 1473.
   
   with help from (in alphabetical order)
   C. Bannwarth, F. Bohle, G. Brandenburg, E. Caldeweyher, M. Checinski,
   S. Dohm, S. Ehlert, S. Ehrlich, F. März, H. Neugebauer, J. Pisarek,
   P. Pracht, P. Shushkov, and S. Spicher.
   
 * started run on 2020/05/30 at 20:40:21.166     
========================================================================
 # omp threads = 1
========================================================================
number of atoms            : 38
number of electrons        : 120
charge                     : 0
spin                       : .0
first test random number   : .8733

########################################################################
# WARNING! Please study the warnings concerning your input carefully
#  - the use of '-ohess' is discouraged, please use '--ohess' next time
########################################################################

           ------------------------------------------------- 
          |                 G F N 2 - x T B                 |
          | Geometry, Frequencies, Noncovalent interactions |
          |            JCTC 2018 parametrisation            |
           ------------------------------------------------- 
      method parameters     
 k(s)        :  1.8500
 k(p)        :  2.2300
 k(d)        :  2.2300
 k(f)        :  2.0000
 kEN (H0ij)  : -2.0000
 D4 a1       :  0.5200
 D4 a2       :  5.0000
 D4 s6       :  1.0000
 D4 s8       :  2.7000
 D4 s9       :  5.0000
 alphaj      :  2.0000


            Z     q(EN)     CN     RAES       Cart. coordinates
     1  Na  1.0    0.24    7.88    5.00    -0.09524    -4.14663     3.93921
     2  Na  1.0    0.40    7.06    5.00     3.64627    -4.08173    -0.93200
     3  Na  1.0    0.24    7.72    5.00     2.83918     3.00911     5.58760
     4  Na  1.0    0.24    7.63    5.00    -2.88539     0.84719     7.95870
     5  Na  1.0    0.28    8.71    5.00    -1.11278     1.04546     0.15996
     6  Na  1.0    0.31    6.31    5.00    -6.19032     2.98849     3.09436
     7  Na  1.0    0.39    6.14    5.00    -5.63230    -3.12564    -0.33364
     8  Na  1.0    0.30    6.22    5.00     5.64151    -2.60353     5.65781
     9  Na  1.0    0.35    4.73    5.00    -2.70329     6.91208     7.65296
    10  Na  1.0    0.34    4.69    5.00     3.43517     0.97613    11.27190
    11  Cl  7.0   -0.17    4.35    5.00     1.12575    -1.95634     8.20140
    12  Cl  7.0   -0.14    3.78    5.00    -1.12040    -3.96772    -1.04720
    13  Cl  7.0   -0.25    2.90    4.86     6.74684     1.29106     8.07403
    14  Cl  7.0   -0.23    2.92    4.87     4.24211    -6.29915     3.14008
    15  Cl  7.0   -0.11    4.62    5.00     3.21489    -0.13217     1.99248
    16  Cl  7.0   -0.15    4.53    5.00    -4.31307    -1.56996     4.03751
    17  Cl  7.0   -0.21    3.69    4.99     0.41669     4.33889    10.00137
    18  Cl  7.0   -0.15    4.34    5.00    -1.36247     4.60394     3.61533
    19  Cl  7.0   -0.25    2.90    4.86    -6.47462     4.24806     7.60132
    20  Cl  7.0   -0.17    2.99    4.90    -5.66343     1.72589    -1.40498
    21  O   6.0   -0.33    2.98    2.74     4.72456    -4.44617    -4.73415
    22  H   1.0    0.03    1.17    1.46     4.92469    -5.99110    -5.66825
    23  C   4.0   -0.04    4.56    4.62     3.11265    -2.85092    -6.18256
    24  H   1.0   -0.03    1.10    1.44     1.15126    -3.49309    -5.99446
    25  H   1.0   -0.01    1.01    1.43     3.63853    -2.93561    -8.18525
    26  C   4.0   -0.10    4.55    4.61     3.33136    -0.14806    -5.22460
    27  H   1.0   -0.04    1.53    1.63     3.55450    -0.21236    -3.17982
    28  H   1.0   -0.01    1.03    1.43     5.02345     0.72906    -6.00807
    29  C   4.0   -0.10    4.28    4.16     1.01168     1.43635    -5.85181
    30  H   1.0   -0.03    1.16    1.46    -0.66796     0.49812    -5.10698
    31  H   1.0   -0.00    1.03    1.43     0.80492     1.57696    -7.90058
    32  C   4.0   -0.15    4.23    4.06     1.19303     4.07484    -4.72839
    33  H   1.0   -0.01    1.00    1.43     2.75010     5.11571    -5.57171
    34  H   1.0   -0.02    1.01    1.43    -0.54343     5.11348    -5.06740
    35  H   1.0   -0.04    1.25    1.48     1.51149     3.97312    -2.69724
    36  O   6.0   -0.41    2.90    2.55    -9.31571    -2.70023    -1.76099
    37  H   1.0    0.03    1.04    1.43   -11.05892    -2.88505    -2.23531
    38  H   1.0    0.01    1.56    1.66    -8.90130    -0.95846    -2.17062

  Z AO/shell   Hii/eV     exponent
  1     Wed Apr 25 08:07:45 CEST 2018   EN: 2.200 GM2: 0.406  GM3: 0.0800  RAES: 1.40
     1s    -10.707211    1.230000
  6     Wed Apr 25 08:07:45 CEST 2018   EN: 2.550 GM2: 0.538  GM3: 0.1500  RAES: 3.00
     2s    -13.970922    2.096432
     2p    -10.063292    1.800000
  8     Wed Apr 25 08:07:45 CEST 2018   EN: 3.440 GM2: 0.452  GM3:-0.0517  RAES: 1.80
     2s    -20.229985    2.439742
     2p    -15.503117    2.137023
 11     Tue Apr 24 16:34:09 CEST 2018   EN: 0.930 GM2: 0.271  GM3: 0.1799  RAES: 5.00
     3s     -4.546934    0.763787
     3p     -1.332719    0.573553
 17     Mon Apr 23 14:09:22 CEST 2018   EN: 3.160 GM2: 0.249  GM3: 0.1495  RAES: 2.50
     3s    -29.278781    2.485265
     3p    -12.673758    2.199650
     3d     -0.240338    2.476089
 no old-style atom pair restraining (fixing) potential
           ------------------------------------------------- 
          |        Self-Consistent Charge Iterations        |
           ------------------------------------------------- 

 Ncao       : 176
 Nao        : 166
 Nshell     : 74
 Nel        : 120
 T(el)      :   300.0
 intcut     :    25.0
 scfconv/Eh :  0.100E-05
   qconv/e  :  0.100E-03
 intneglect :  0.100E-07
 broydamp   :      0.250
 iter      E             dE          RMSdq      gap      omega  full diag
   1    -71.7634363 -0.717634E+02  0.104E+01    3.42       0.0  T
   2    -71.8963182 -0.132882E+00  0.628E+00    4.09       1.0  T
   3    -72.0154398 -0.119122E+00  0.375E+00    3.39       1.0  T
   4    -72.0123221  0.311772E-02  0.241E+00    3.54       1.0  T
   5    -72.0340435 -0.217214E-01  0.173E+00    2.33       1.0  T
   6    -72.0344211 -0.377613E-03  0.105E+00    2.37       1.0  T
   7    -72.0347945 -0.373386E-03  0.201E-01    2.40       1.0  T
   8    -72.0348579 -0.633640E-04  0.153E-01    2.41       1.0  T
   9    -72.0349555 -0.976016E-04  0.923E-02    2.42       1.0  T
  10    -72.0350114 -0.559527E-04  0.588E-02    2.43       1.0  T
  11    -72.0350436 -0.321797E-04  0.544E-02    2.42       1.0  T
  12    -72.0350507 -0.709776E-05  0.205E-02    2.43       1.0  T
  13    -72.0350525 -0.183598E-05  0.160E-02    2.43       1.0  T
  14    -72.0350534 -0.849967E-06  0.683E-03    2.43       2.4  T
  15    -72.0350537 -0.298903E-06  0.427E-03    2.43       3.8  T
  16    -72.0350538 -0.147267E-06  0.353E-03    2.43       4.6  T
  17    -72.0350539 -0.578247E-07  0.170E-03    2.43       9.5  T
  18    -72.0350539 -0.134778E-07  0.133E-03    2.43      12.2  T
  19    -72.0350539 -0.394348E-08  0.603E-04    2.43      26.9  T
  20    -72.0350539 -0.156706E-08  0.383E-04    2.43      42.3  T
speedup  1.00
cpu  time for SCC    0.10 s
wall time for SCC    0.10 s

   *** convergence criteria satisfied after 20 iterations ***

          eigenvalues
 #    :          48         49         50         51         52         53         54         55
 occ. :        2.000      2.000      2.000      2.000      2.000      2.000      2.000      2.000
 eps  :       -10.962    -10.950    -10.921    -10.871    -10.840    -10.817    -10.802    -10.792
 #    :          56         57         58         59         60         61         62         63
 occ. :        2.000      2.000      2.000      2.000      2.000      0.000      0.000      0.000
 eps  :       -10.703    -10.700    -10.686    -10.645    -10.530     -8.102     -6.368     -6.235
 #    :          64         65         66         67         68         69         70         71
 occ. :        0.000      0.000      0.000      0.000      0.000      0.000      0.000      0.000
 eps  :        -4.682     -2.976     -2.767     -2.523     -2.172     -1.021     -0.454      0.733


   #   Z            q   n(s)   n(p)   n(d)      C6AA      α(0)
   1  11 Na     0.722  0.063  0.215  0.000    67.906    26.668
   2  11 Na     0.783  0.080  0.137  0.000    67.172    26.523
   3  11 Na     0.719  0.066  0.215  0.000    67.942    26.675
   4  11 Na     0.716  0.070  0.214  0.000    67.979    26.682
   5  11 Na     0.760  0.050  0.190  0.000    67.450    26.578
   6  11 Na     0.725  0.081  0.194  0.000    67.870    26.661
   7  11 Na     0.759  0.088  0.153  0.000    67.456    26.579
   8  11 Na     0.717  0.085  0.198  0.000    67.966    26.679
   9  11 Na     0.717  0.116  0.167  0.000    67.970    26.680
  10  11 Na     0.716  0.117  0.167  0.000    67.983    26.683
  11  17 Cl    -0.717  1.971  5.745  0.001   124.008    17.037
  12  17 Cl    -0.756  1.974  5.782  0.001   125.580    17.145
  13  17 Cl    -0.751  1.973  5.778  0.000   125.385    17.131
  14  17 Cl    -0.765  1.973  5.792  0.000   125.926    17.168
  15  17 Cl    -0.734  1.971  5.762  0.001   124.711    17.085
  16  17 Cl    -0.723  1.972  5.751  0.001   124.262    17.054
  17  17 Cl    -0.731  1.971  5.759  0.000   124.567    17.075
  18  17 Cl    -0.721  1.971  5.749  0.000   124.158    17.047
  19  17 Cl    -0.752  1.973  5.778  0.000   125.395    17.132
  20  17 Cl    -0.765  1.972  5.792  0.001   125.929    17.168
  21   8 O     -0.462  1.699  4.762  0.000    22.028     6.339
  22   1 H      0.307  0.693  0.000  0.000     0.700     1.313
  23   6 C      0.061  1.045  2.894  0.000    19.483     6.270
  24   1 H      0.050  0.950  0.000  0.000     2.319     2.381
  25   1 H      0.031  0.969  0.000  0.000     2.566     2.505
  26   6 C     -0.089  1.062  3.027  0.000    22.123     6.683
  27   1 H      0.062  0.938  0.000  0.000     2.167     2.298
  28   1 H      0.051  0.949  0.000  0.000     2.312     2.378
  29   6 C     -0.071  1.054  3.017  0.000    21.848     6.651
  30   1 H      0.054  0.946  0.000  0.000     2.264     2.353
  31   1 H      0.041  0.959  0.000  0.000     2.430     2.438
  32   6 C     -0.126  1.046  3.080  0.000    22.912     6.815
  33   1 H      0.045  0.955  0.000  0.000     2.382     2.413
  34   1 H      0.055  0.945  0.000  0.000     2.258     2.350
  35   1 H      0.047  0.953  0.000  0.000     2.345     2.392
  36   8 O     -0.600  1.723  4.877  0.000    25.109     6.768
  37   1 H      0.301  0.699  0.000  0.000     0.718     1.331
  38   1 H      0.322  0.678  0.000  0.000     0.642     1.251

 Mol. C6AA /au·bohr⁶  :      48024.213824
 Mol. C8AA /au·bohr⁸  :    2866787.485816
 Mol. α(0) /au        :        502.380792

 
 Wiberg/Mayer (AO) data. WBOs > 0.1 written file <wbo>
 largest (>0.05) Wiberg bond orders for each atom
           total WBO             WBO to atom ...
     1  Na  0.538    Cl  14 0.133    Cl  16 0.119    Cl  12 0.110    Cl  11 0.104    Cl  15 0.055
     2  Na  0.413    Cl  14 0.144    O   21 0.091    Cl  12 0.090    Cl  15 0.086
     3  Na  0.536    Cl  18 0.136    Cl  15 0.133    Cl  13 0.121    Cl  17 0.081
     4  Na  0.550    Cl  19 0.139    Cl  16 0.131    Cl  11 0.124    Cl  17 0.089
     5  Na  0.474    Cl  20 0.116    Cl  15 0.088    Cl  18 0.085    Cl  12 0.082    Cl  16 0.055
     6  Na  0.528    Cl  20 0.178    Cl  19 0.139    Cl  16 0.089    Cl  18 0.080
     7  Na  0.458    Cl  12 0.156    Cl  20 0.098    Cl  16 0.092    O   36 0.091
     8  Na  0.531    Cl  14 0.163    Cl  13 0.159    Cl  15 0.094    Cl  11 0.087
     9  Na  0.534    Cl  19 0.189    Cl  17 0.161    Cl  18 0.145
    10  Na  0.536    Cl  13 0.189    Cl  17 0.166    Cl  11 0.143
    11  Cl  0.533    Na  10 0.143    Na   4 0.124    Na   1 0.104    Na   8 0.087
    12  Cl  0.467    Na   7 0.156    Na   1 0.110    Na   2 0.090    Na   5 0.082
    13  Cl  0.475    Na  10 0.189    Na   8 0.159    Na   3 0.121
    14  Cl  0.444    Na   8 0.163    Na   2 0.144    Na   1 0.133
    15  Cl  0.505    Na   3 0.133    Na   8 0.094    Na   5 0.088    Na   2 0.086    Na   1 0.055
    16  Cl  0.519    Na   4 0.131    Na   1 0.119    Na   7 0.092    Na   6 0.089    Na   5 0.055
    17  Cl  0.518    Na  10 0.166    Na   9 0.161    Na   4 0.089    Na   3 0.081
    18  Cl  0.524    Na   9 0.145    Na   3 0.136    Na   5 0.085    Na   6 0.080
    19  Cl  0.476    Na   9 0.189    Na   6 0.139    Na   4 0.139
    20  Cl  0.448    Na   6 0.178    Na   5 0.116    Na   7 0.098
    21  O   2.007    C   23 0.973    H   22 0.897    Na   2 0.091
    22  H   0.905    O   21 0.897
    23  C   3.936    C   26 1.012    H   25 0.975    O   21 0.973    H   24 0.968
    24  H   0.997    C   23 0.968
    25  H   0.997    C   23 0.975
    26  C   3.989    C   23 1.012    C   29 1.009    H   28 0.977    H   27 0.960
    27  H   0.996    C   26 0.960
    28  H   0.996    C   26 0.977
    29  C   3.995    C   32 1.023    C   26 1.009    H   31 0.976    H   30 0.966
    30  H   0.997    C   29 0.966
    31  H   0.997    C   29 0.976
    32  C   3.992    C   29 1.023    H   33 0.987    H   34 0.985    H   35 0.972
    33  H   0.997    C   32 0.987
    34  H   0.996    C   32 0.985
    35  H   0.999    C   32 0.972
    36  O   1.896    H   37 0.911    H   38 0.869    Na   7 0.091
    37  H   0.909    O   36 0.911
    38  H   0.896    O   36 0.869
 MOs/occ written to file <molden.input>
 
molecular dipole:
                 x           y           z       tot (Debye)
 q only:       -0.719      -0.125      -2.004
   full:       -0.623       0.150      -1.496       4.136
molecular quadrupole (traceless):
                xx          xy          yy          xz          yz          zz
 q only:       -7.534       9.781      -1.309      -1.978      11.266       8.843
  q+dip:      -11.653       9.487      -6.913      -2.967      14.641      18.565
   full:      -10.885       7.028      -6.964      -0.687      16.113      17.849

SCC energy    :     -72.0350539
rep           :       0.2857320
ES            :       0.7836353
AES           :       0.0007481
AXC           :       0.0065561
disp          :      -0.0575146
XB            :       0.0000000
fix           :       0.0000000
total E       :     -71.7481177
atomizationE  :       6.5251437     4094.59
(atE without considering molecular charge,
 total energy contains solvation terms)
H-L gap (eV)  :          2.4278
           ------------------------------------------------- 
          |                 ===============                 |
          |                   A N C O P T                   |
          |                 ===============                 |
          |          Approximate Normal Coordinate          |
          |           Rational Function Optimizer           |
           ------------------------------------------------- 
dumping coords to <xtbopt.coord> and <xtbopt.log>
 optlevel               0
 Maxcycle             200
 Maxmicro              25
 Econv         5.000000000000000E-006
 Gconv         1.000000000000000E-003
 Maxdispl       1.00000000000000     
 Hlow          5.000000000000000E-003
 S6             20.0000000000000     
 Nvar              108

generating ANC from model Hessian ...
 Shifting diagonal of input Hessian by   2.514035114914379E-002
 Lowest  eigenvalues of input Hessian
    0.005000    0.006818    0.007410    0.008032    0.009012    0.011650
    0.014120    0.015266    0.016075    0.016695    0.017029    0.018471
    0.019106    0.020338    0.020545    0.022080    0.022588    0.022837
 Highest eigenvalues
    1.241889    1.280749    1.311470    1.322795    1.471704    1.496420
 
cpu  time for ANC gen    0.01 s
wall time for ANC gen    0.02 s
................................................................................
.............................. CYCLE    1 ......................................
................................................................................
   1    -72.0350539 -0.720351E+02  0.211E-04    2.43       0.0  T
   2    -72.0350539 -0.738964E-10  0.173E-04    2.43      93.5  T
   3    -72.0350539 -0.808740E-10  0.149E-04    2.43     108.9  T
speedup  0.99
cpu  time for SCC    0.02 s
wall time for SCC    0.02 s
speedup  0.99
cpu  time for grad    0.07 s
wall time for grad    0.07 s
 E :    -71.74811767  G :  0.000070    pred/act E change:  0.000D+00  0.316D-07
Maxdispl :   0.0009   ||displ|| :   0.0017   Lambda : -0.610D-07
Largest |displ|/coords:  0.0009 (   4)  0.0005 (   5)  0.0004 (   2)
................................................................................
.............................. CYCLE    2 ......................................
................................................................................
   1    -72.0350510 -0.720351E+02  0.278E-03    2.43       0.0  T
   2    -72.0350510 -0.173114E-08  0.144E-03    2.43      11.2  T
   3    -72.0350510 -0.486779E-09  0.385E-04    2.43      42.1  T
   4    -72.0350510 -0.710969E-10  0.151E-04    2.43     107.3  T
speedup  0.97
cpu  time for SCC    0.02 s
wall time for SCC    0.02 s
speedup  0.99
cpu  time for grad    0.07 s
wall time for grad    0.07 s
 E :    -71.74811771  G :  0.000056    pred/act E change:  0.000D+00 -0.341D-07
Maxdispl :   0.0014   ||displ|| :   0.0042   Lambda : -0.152D-06
Largest |displ|/coords:  0.0014 (  25)  0.0012 (  32)  0.0010 (  41)

   *** GEOMETRY OPTIMIZATION CONVERGED AFTER 2 ITERATIONS ***

------------------------------------------------------------------------
 total energy gain (kcal):     -0.0000
------------------------------------------------------------------------
================
 final structure:
================
$coord
       -0.09530474336214       -4.14710831816203        3.93889144711795      Na
        3.64636077030588       -4.08160413774153       -0.93197989408317      Na
        2.83881384535542        3.00891458067116        5.58749987713085      Na
       -2.88567151671605        0.84767923595127        7.95856035517633      Na
       -1.11269025290370        1.04571056005904        0.16011756242168      Na
       -6.19029974480249        2.98847478353605        3.09436816957313      Na
       -5.63245736774034       -3.12544778892635       -0.33347239664606      Na
        5.64145336253008       -2.60369140473431        5.65810013099188      Na
       -2.70323300416535        6.91215492535166        7.65328521321859      Na
        3.43521060990271        0.97615496286370       11.27191144956548      Na
        1.12620524253591       -1.95637205674350        8.20185036301196      Cl
       -1.12039976751974       -3.96765517222393       -1.04711318612840      Cl
        6.74680644389416        1.29110347354280        8.07405554327197      Cl
        4.24221684217373       -6.29925082023403        3.14013891455658      Cl
        3.21491361594559       -0.13230424505199        1.99249300131785      Cl
       -4.31308751484598       -1.57019702846885        4.03747683934785      Cl
        0.41678767958139        4.33885384867361       10.00140203859236      Cl
       -1.36229290079062        4.60339224272652        3.61511948313254      Cl
       -6.47451017389620        4.24808865734059        7.60120723521044      Cl
       -5.66341383279467        1.72585437864798       -1.40482089787571      Cl
        4.72470669706034       -4.44614668582656       -4.73411001473720      O 
        4.92480429188910       -5.99104803355497       -5.66829424365187      H 
        3.11267663760381       -2.85091672052641       -6.18247467114148      C 
        1.15132835280282       -3.49321754728325       -5.99435864501953      H 
        3.63856631692257       -2.93558740228800       -8.18516193033925      H 
        3.33129546165058       -0.14803306578150       -5.22454720921978      C 
        3.55450221093517       -0.21224767086655       -3.17978273605985      H 
        5.02332316213305        0.72911351864613       -6.00809542481504      H 
        1.01160286593926        1.43633381254407       -5.85181060833103      C 
       -0.66807293698843        0.49816298605869       -5.10700203330923      H 
        0.80486082839010        1.57688504340767       -7.90059603207573      H 
        1.19298171837475        4.07489145426836       -4.72856045130766      C 
        2.75001087297972        5.11570616369301       -5.57204333870193      H 
       -0.54349834016720        5.11352546641194       -5.06755525989689      H 
        1.51156115622958        3.97338036184749       -2.69741240781162      H 
       -9.31566722887155       -2.70011108861316       -1.76111846346326      O 
      -11.05890089262966       -2.88512436462811       -2.23529508195451      H 
       -8.90148878680141       -0.95831692387538       -2.17087271591329      H 
$end
 
 Bond Distances (Angstroems)
 ---------------------------
Na1-Na2=3.2504       Na1-Na4=3.7001       Na1-Na5=3.4409       Na1-Na7=3.7402       Na1-Na8=3.2727       Na1-Cl11=2.6174      
Na1-Cl12=2.6953      Na1-Cl14=2.5970      Na1-Cl15=2.9399      Na1-Cl16=2.6161      Na2-Na1=3.2504       Na2-Na5=3.7467       
Na2-Na8=3.7266       Na2-Cl12=2.5239      Na2-Cl14=2.4739      Na2-Cl15=2.6105      Na2-O21=2.1002       Na2-C23=2.8677       
Na2-H27=2.3685       Na3-Na4=3.4726       Na3-Na5=3.7014       Na3-Na8=3.3200       Na3-Na9=3.7500       Na3-Na10=3.2102      
Na3-Cl11=3.1047      Na3-Cl13=2.6143      Na3-Cl15=2.5341      Na3-Cl17=2.7557      Na3-Cl18=2.5969      Na4-Na1=3.7001       
Na4-Na3=3.4726       Na4-Na6=3.3116       Na4-Na9=3.2147       Na4-Na10=3.7772      Na4-Cl11=2.5933      Na4-Cl16=2.5521      
Na4-Cl17=2.7633      Na4-Cl18=3.1437      Na4-Cl19=2.6230      Na5-Na1=3.4409       Na5-Na2=3.7467       Na5-Na3=3.7014       
Na5-Na6=3.2692       Na5-Na7=3.2651       Na5-Cl12=2.7288      Na5-Cl15=2.5638      Na5-Cl16=2.9991      Na5-Cl18=2.6276      
Na5-Cl20=2.5719      Na6-Na4=3.3116       Na6-Na5=3.2692       Na6-Na7=3.7209       Na6-Na9=3.6792       Na6-Cl16=2.6562      
Na6-Cl18=2.7081      Na6-Cl19=2.4809      Na6-Cl20=2.4885      Na7-Na1=3.7402       Na7-Na5=3.2651       Na7-Na6=3.7209       
Na7-Cl12=2.4581      Na7-Cl16=2.5524      Na7-Cl20=2.6291      Na7-O36=2.1024       Na7-H38=2.2920       Na8-Na1=3.2727       
Na8-Na2=3.7266       Na8-Na3=3.3200       Na8-Na10=3.7117      Na8-Cl11=2.7638      Na8-Cl13=2.4949      Na8-Cl14=2.4795      
Na8-Cl15=2.6687      Na9-Na3=3.7500       Na9-Na4=3.2147       Na9-Na6=3.6792       Na9-Cl17=2.4747      Na9-Cl18=2.5617      
Na9-Cl19=2.4435      Na10-Na3=3.2102      Na10-Na4=3.7772      Na10-Na8=3.7117      Na10-Cl11=2.5574     Na10-Cl13=2.4418     
Na10-Cl17=2.4839     Cl11-Na1=2.6174      Cl11-Na3=3.1047      Cl11-Na4=2.5933      Cl11-Na8=2.7638      Cl11-Na10=2.5574     
Cl12-Na1=2.6953      Cl12-Na2=2.5239      Cl12-Na5=2.7288      Cl12-Na7=2.4581      Cl13-Na3=2.6143      Cl13-Na8=2.4949      
Cl13-Na10=2.4418     Cl14-Na1=2.5970      Cl14-Na2=2.4739      Cl14-Na8=2.4795      Cl15-Na1=2.9399      Cl15-Na2=2.6105      
Cl15-Na3=2.5341      Cl15-Na5=2.5638      Cl15-Na8=2.6687      Cl16-Na1=2.6161      Cl16-Na4=2.5521      Cl16-Na5=2.9991      
Cl16-Na6=2.6562      Cl16-Na7=2.5524      Cl17-Na3=2.7557      Cl17-Na4=2.7633      Cl17-Na9=2.4747      Cl17-Na10=2.4839     
Cl18-Na3=2.5969      Cl18-Na4=3.1437      Cl18-Na5=2.6276      Cl18-Na6=2.7081      Cl18-Na9=2.5617      Cl19-Na4=2.6230      
Cl19-Na6=2.4809      Cl19-Na9=2.4435      Cl20-Na5=2.5719      Cl20-Na6=2.4885      Cl20-Na7=2.6291      O21-Na2=2.1002       
O21-H22=0.9612       O21-C23=1.4240       H22-O21=0.9612       C23-Na2=2.8677       C23-O21=1.4240       C23-H24=1.0967       
C23-H25=1.0966       C23-C26=1.5219       H24-C23=1.0967       H25-C23=1.0966       C26-C23=1.5219       C26-H27=1.0890       
C26-H28=1.0905       C26-C29=1.5231       H27-Na2=2.3685       H27-C26=1.0890       H28-C26=1.0905       C29-C26=1.5231       
C29-H30=1.0917       C29-H31=1.0922       C29-C32=1.5206       H30-C29=1.0917       H31-C29=1.0922       C32-C29=1.5206       
C32-H33=1.0870       C32-H34=1.0857       C32-H35=1.0893       H33-C32=1.0870       H34-C32=1.0857       H35-C32=1.0893       
O36-Na7=2.1024       O36-H37=0.9610       O36-H38=0.9719       H37-O36=0.9610       H38-Na7=2.2920       H38-O36=0.9719       
 C  H  Rav=1.0910 sigma=0.0036  Rmin=1.0857  Rmax=1.0967     9
 C  C  Rav=1.5219 sigma=0.0011  Rmin=1.5206  Rmax=1.5231     3
 O  H  Rav=0.9647 sigma=0.0051  Rmin=0.9610  Rmax=0.9719     3
 O  C  Rav=1.4240 sigma=0.0000  Rmin=1.4240  Rmax=1.4240     1
 Na H  Rav=2.3302 sigma=0.0383  Rmin=2.2920  Rmax=2.3685     2
 Na C  Rav=2.8677 sigma=0.0000  Rmin=2.8677  Rmax=2.8677     1
 Na O  Rav=2.1013 sigma=0.0011  Rmin=2.1002  Rmax=2.1024     2
 Na Na Rav=3.5141 sigma=0.2204  Rmin=3.2102  Rmax=3.7772    20
 Cl Na Rav=2.6297 sigma=0.1660  Rmin=2.4418  Rmax=3.1437    40
 
 selected bond angles (degree)
 --------------------
Na4-Na1-Na2=133.74             Na5-Na1-Na2= 68.03             Na5-Na1-Na4= 72.61             Na7-Na1-Na2= 89.79             
Na7-Na1-Na4= 86.08             Na7-Na1-Na5= 53.89             Na8-Na1-Na2= 69.68             Na8-Na1-Na4= 91.84             
Na8-Na1-Na5= 96.16             Na8-Na1-Na7=149.17             Cl11-Na1-Na2=121.89            Cl11-Na1-Na4= 44.50            
Cl11-Na1-Na5=100.71            Cl11-Na1-Na7=130.57            Cl11-Na1-Na8= 54.61            Cl12-Na1-Na2= 49.15            
Cl12-Na1-Na4=117.21            Cl12-Na1-Na5= 51.06            Cl12-Na1-Na7= 41.02            Cl12-Na1-Na8=116.74            
Cl12-Na1-Cl11=151.38           Cl14-Na1-Na2= 48.49            Cl14-Na1-Na4=139.42            Cl14-Na1-Na5=113.20            
Cl14-Na1-Na7=131.10            Cl14-Na1-Na8= 48.30            Cl14-Na1-Cl11= 96.68           Cl14-Na1-Cl12= 91.95           
Cl15-Na1-Na2= 49.57            Cl15-Na1-Na4= 85.58            Cl15-Na1-Na5= 46.57            Cl15-Na1-Na7= 98.66            
Cl15-Na1-Na8= 50.53            Cl15-Na1-Cl11= 80.49           Cl15-Na1-Cl12= 75.61           Cl15-Na1-Cl14= 74.53           
Cl16-Na1-Na2=122.00            Cl16-Na1-Na4= 43.59            Cl16-Na1-Na5= 57.44            Cl16-Na1-Na7= 42.97            
Cl16-Na1-Na8=130.98            Cl16-Na1-Cl11= 87.86           Cl16-Na1-Cl12= 80.18           Cl16-Na1-Cl14=170.37           
Cl16-Na1-Cl15= 97.97           Na5-Na2-Na1= 58.40             Na8-Na2-Na1= 55.44             Na8-Na2-Na5= 83.92             
Cl12-Na2-Na1= 53.89            Cl12-Na2-Na5= 46.74            Cl12-Na2-Na8=107.50            Cl14-Na2-Na1= 51.82            
Cl14-Na2-Na5=107.15            Cl14-Na2-Na8= 41.26            Cl14-Na2-Cl12= 99.19           Cl15-Na2-Na1= 59.01            
Cl15-Na2-Na5= 43.12            Cl15-Na2-Na8= 45.73            Cl15-Na2-Cl12= 84.71           Cl15-Na2-Cl14= 82.79           
O21-Na2-Na1=157.55             O21-Na2-Na5=113.38             O21-Na2-Na8=147.01             O21-Na2-Cl12=104.51            
O21-Na2-Cl14=139.14            O21-Na2-Cl15=131.70            C23-Na2-Na1=135.30             C23-Na2-Na5= 85.34             
C23-Na2-Na8=152.49             C23-Na2-Cl12= 82.69            C23-Na2-Cl14=164.63            C23-Na2-Cl15=112.58            
C23-Na2-O21= 28.29             H27-Na2-Na1=113.26             H27-Na2-Na5= 55.78             H27-Na2-Na8=107.12             
H27-Na2-Cl12= 86.95            H27-Na2-Cl14=148.23            H27-Na2-Cl15= 66.66            H27-Na2-O21= 66.66             
H27-Na2-C23= 46.77             Na5-Na3-Na4= 72.25             Na8-Na3-Na4= 95.22             Na8-Na3-Na5= 90.57             
Na9-Na3-Na4= 52.69             Na9-Na3-Na5= 86.50             Na9-Na3-Na8=147.02             Na10-Na3-Na4= 68.70            
Na10-Na3-Na5=133.52            Na10-Na3-Na8= 69.25            Na10-Na3-Na9= 89.33            Cl11-Na3-Na4= 46.02            
Cl11-Na3-Na5= 86.75            Cl11-Na3-Na8= 50.82            Cl11-Na3-Na9= 96.20            Cl11-Na3-Na10= 47.74           
Cl13-Na3-Na4=113.18            Cl13-Na3-Na5=137.72            Cl13-Na3-Na8= 47.92            Cl13-Na3-Na9=131.56            
Cl13-Na3-Na10= 48.25           Cl13-Na3-Cl11= 73.28           Cl15-Na3-Na4= 97.11            Cl15-Na3-Na5= 43.76            
Cl15-Na3-Na8= 52.16            Cl15-Na3-Na9=129.91            Cl15-Na3-Na10=118.42           Cl15-Na3-Cl11= 78.60           
Cl15-Na3-Cl13= 95.03           Cl17-Na3-Na4= 51.11            Cl17-Na3-Na5=117.82            Cl17-Na3-Na8=115.26            
Cl17-Na3-Na9= 41.28            Cl17-Na3-Na10= 48.48           Cl17-Na3-Cl11= 72.70           Cl17-Na3-Cl13= 91.73           
Cl17-Na3-Cl15=147.18           Cl18-Na3-Na4= 60.36            Cl18-Na3-Na5= 45.23            Cl18-Na3-Na8=132.66            
Cl18-Na3-Na9= 43.00            Cl18-Na3-Na10=124.73           Cl18-Na3-Cl11=101.78           Cl18-Na3-Cl13=172.97           
Cl18-Na3-Cl15= 88.78           Cl18-Na3-Cl17= 81.92           Na3-Na4-Na1= 71.30             Na6-Na4-Na1= 90.47             
Na6-Na4-Na3= 93.85             Na9-Na4-Na1=132.24             Na9-Na4-Na3= 68.09             Na9-Na4-Na6= 68.61             
Na10-Na4-Na1= 85.77            Na10-Na4-Na3= 52.36            Na10-Na4-Na6=145.31            Na10-Na4-Na9= 88.78            
Cl11-Na4-Na1= 45.02            Cl11-Na4-Na3= 59.49            Cl11-Na4-Na6=131.81            Cl11-Na4-Na9=123.31            
Cl11-Na4-Na10= 42.47           Cl16-Na4-Na1= 44.98            Cl16-Na4-Na3= 97.44            Cl16-Na4-Na6= 51.92            
Cl16-Na4-Na9=117.94            Cl16-Na4-Na10=130.43           Cl16-Na4-Cl11= 89.76           Cl17-Na4-Na1=116.75            
Cl17-Na4-Na3= 50.91            Cl17-Na4-Na6=114.16            Cl17-Na4-Na9= 48.18            Cl17-Na4-Na10= 41.09           
Cl17-Na4-Cl11= 81.11           Cl17-Na4-Cl16=147.19           Cl18-Na4-Na1= 85.93            Cl18-Na4-Na3= 45.89            
Cl18-Na4-Na6= 49.52            Cl18-Na4-Na9= 47.50            Cl18-Na4-Na10= 95.79           Cl18-Na4-Cl11=100.84           
Cl18-Na4-Cl16= 78.37           Cl18-Na4-Cl17= 72.61           Cl19-Na4-Na1=137.52            Cl19-Na4-Na3=112.31            
Cl19-Na4-Na6= 47.70            Cl19-Na4-Na9= 48.19            Cl19-Na4-Na10=131.47           Cl19-Na4-Cl11=171.41           
Cl19-Na4-Cl16= 94.07           Cl19-Na4-Cl17= 91.57           Cl19-Na4-Cl18= 72.50           Na2-Na5-Na1= 53.57             
Na3-Na5-Na1= 71.63             Na3-Na5-Na2= 86.74             Na6-Na5-Na1= 95.95             Na6-Na5-Na2=148.59             
Na6-Na5-Na3= 90.43             Na7-Na5-Na1= 67.74             Na7-Na5-Na2= 89.45             Na7-Na5-Na3=131.73             
Na7-Na5-Na6= 69.42             Cl12-Na5-Na1= 50.20            Cl12-Na5-Na2= 42.34            Cl12-Na5-Na3=117.09            
Cl12-Na5-Na6=114.56            Cl12-Na5-Na7= 47.39            Cl15-Na5-Na1= 56.38            Cl15-Na5-Na2= 44.10            
Cl15-Na5-Na3= 43.13            Cl15-Na5-Na6=129.12            Cl15-Na5-Na7=121.34            Cl15-Na5-Cl12= 81.58           
Cl16-Na5-Na1= 47.32            Cl16-Na5-Na2= 98.68            Cl16-Na5-Na3= 85.28            Cl16-Na5-Na6= 49.91            
Cl16-Na5-Na7= 47.86            Cl16-Na5-Cl12= 73.18           Cl16-Na5-Cl15= 97.67           Cl18-Na5-Na1=100.12            
Cl18-Na5-Na2=131.30            Cl18-Na5-Na3= 44.55            Cl18-Na5-Na6= 53.34            Cl18-Na5-Na7=120.21            
Cl18-Na5-Cl12=149.25           Cl18-Na5-Cl15= 87.48           Cl18-Na5-Cl16= 80.00           Cl20-Na5-Na1=116.45            
Cl20-Na5-Na2=132.93            Cl20-Na5-Na3=137.69            Cl20-Na5-Na6= 48.65            Cl20-Na5-Na7= 51.90            
Cl20-Na5-Cl12= 93.40           Cl20-Na5-Cl15=172.82           Cl20-Na5-Cl16= 75.89           Cl20-Na5-Cl18= 94.40           
Na5-Na6-Na4= 80.07             Na7-Na6-Na4= 92.27             Na7-Na6-Na5= 55.24             Na9-Na6-Na4= 54.45             
Na9-Na6-Na5= 94.40             Na9-Na6-Na7=140.41             Cl16-Na6-Na4= 49.14            Cl16-Na6-Na5= 59.75            
Cl16-Na6-Na7= 43.30            Cl16-Na6-Na9=101.64            Cl18-Na6-Na4= 62.01            Cl18-Na6-Na5= 51.11            
Cl18-Na6-Na7=104.43            Cl18-Na6-Na9= 44.11            Cl18-Na6-Cl16= 85.10           Cl19-Na6-Na4= 51.44            
Cl19-Na6-Na5=126.22            Cl19-Na6-Na7=135.00            Cl19-Na6-Na9= 41.27            Cl19-Na6-Cl16= 94.94           
Cl19-Na6-Cl18= 82.80           Cl20-Na6-Na4=126.34            Cl20-Na6-Na5= 50.88            Cl20-Na6-Na7= 44.87            
Cl20-Na6-Na9=136.28            Cl20-Na6-Cl16= 83.92           Cl20-Na6-Cl18= 94.38           Cl20-Na6-Cl19=177.04           
Na5-Na7-Na1= 58.37             Na6-Na7-Na1= 83.87             Na6-Na7-Na5= 55.34             Cl12-Na7-Na1= 46.03            
Cl12-Na7-Na5= 54.78            Cl12-Na7-Na6=108.04            Cl16-Na7-Na1= 44.32            Cl16-Na7-Na5= 60.60            
Cl16-Na7-Na6= 45.54            Cl16-Na7-Cl12= 86.10           Cl20-Na7-Na1=106.04            Cl20-Na7-Na5= 50.34            
Cl20-Na7-Na6= 41.89            Cl20-Na7-Cl12= 98.62           Cl20-Na7-Cl16= 83.24           O36-Na7-Na1=163.52             
O36-Na7-Na5=129.45             O36-Na7-Na6= 90.49             O36-Na7-Cl12=149.85            O36-Na7-Cl16=123.00            
O36-Na7-Cl20= 79.18            H38-Na7-Na1=156.93             H38-Na7-Na5=104.39             H38-Na7-Na6= 73.25             
H38-Na7-Cl12=139.35            H38-Na7-Cl16=115.44            H38-Na7-Cl20= 54.21            H38-Na7-O36= 25.08             
Na2-Na8-Na1= 54.88             Na3-Na8-Na1= 78.80             Na3-Na8-Na2= 92.90             Na10-Na8-Na1= 93.33            
Na10-Na8-Na2=140.08            Na10-Na8-Na3= 53.98            Cl11-Na8-Na1= 50.53            Cl11-Na8-Na2=103.70            
Cl11-Na8-Na3= 60.55            Cl11-Na8-Na10= 43.53           Cl13-Na8-Na1=124.48            Cl13-Na8-Na2=136.00            
Cl13-Na8-Na3= 51.06            Cl13-Na8-Na10= 40.71           Cl13-Na8-Cl11= 81.41           Cl14-Na8-Na1= 51.45            
Cl14-Na8-Na2= 41.15            Cl14-Na8-Na3=124.48            Cl14-Na8-Na10=137.62           Cl14-Na8-Cl11= 95.81           
Cl14-Na8-Cl13=175.51           Cl15-Na8-Na1= 58.26            Cl15-Na8-Na2= 44.47            Cl15-Na8-Na3= 48.58            
Cl15-Na8-Na10=100.39           Cl15-Na8-Cl11= 82.95           Cl15-Na8-Cl13= 94.61           Cl15-Na8-Cl14= 81.50           
Na4-Na9-Na3= 59.22             Na6-Na9-Na3= 83.70             Na6-Na9-Na4= 56.94             Cl17-Na9-Na3= 47.27            
Cl17-Na9-Na4= 56.32            Cl17-Na9-Na6=110.69            Cl18-Na9-Na3= 43.74            Cl18-Na9-Na4= 64.79            
Cl18-Na9-Na6= 47.38            Cl18-Na9-Cl17= 88.37           Cl19-Na9-Na3=108.52            Cl19-Na9-Na4= 53.14            
Cl19-Na9-Na6= 42.05            Cl19-Na9-Cl17=103.48           Cl19-Na9-Cl18= 86.66           Na4-Na10-Na3= 58.94            
Na8-Na10-Na3= 56.77            Na8-Na10-Na4= 84.14            Cl11-Na10-Na3= 63.97           Cl11-Na10-Na4= 43.21           
Cl11-Na10-Na8= 48.10           Cl13-Na10-Na3= 53.01           Cl13-Na10-Na4=108.36           Cl13-Na10-Na8= 41.79           
Cl13-Na10-Cl11= 86.79          Cl17-Na10-Na3= 56.16           Cl17-Na10-Na4= 46.98           Cl17-Na10-Na8=110.56           
Cl17-Na10-Cl11= 87.45          Cl17-Na10-Cl13=103.00          
 
 selected dihedral angles (degree)
 ---------------------------------
Na5-Na2-Na1-Na4=326.29        Na5-Na2-Na1-Na7= 50.66        Na5-Na2-Na1-Na8=254.17        Na5-Na2-Na1-Cl11=270.86       
Na5-Na2-Na1-Cl12= 56.83       Na5-Na2-Na1-Cl14=202.45       Na5-Na2-Na1-Cl15=309.07       Na5-Na2-Na1-Cl16= 20.55       
Na8-Na2-Na1-Na4= 72.12        Na8-Na2-Na1-Na5=105.83        Na8-Na2-Na1-Na7=156.49        Na8-Na2-Na1-Cl11= 16.69       
Na8-Na2-Na1-Cl12=162.66       Na8-Na2-Na1-Cl14=308.28       Na8-Na2-Na1-Cl15= 54.90       Na8-Na2-Na1-Cl16=126.38       
Cl12-Na2-Na1-Na4=269.46       Cl12-Na2-Na1-Na5=303.17       Cl12-Na2-Na1-Na7=353.83       Cl12-Na2-Na1-Na8=197.34       
Cl12-Na2-Na1-Cl11=214.03      Cl12-Na2-Na1-Cl14=145.62      Cl12-Na2-Na1-Cl15=252.24      Cl12-Na2-Na1-Cl16=323.72      
Cl14-Na2-Na1-Na4=123.85       Cl14-Na2-Na1-Na5=157.55       Cl14-Na2-Na1-Na7=208.21       Cl14-Na2-Na1-Na8= 51.72       
Cl14-Na2-Na1-Cl11= 68.41      Cl14-Na2-Na1-Cl12=214.38      Cl14-Na2-Na1-Cl15=106.62      Cl14-Na2-Na1-Cl16=178.11      
Cl15-Na2-Na1-Na4= 17.22       Cl15-Na2-Na1-Na5= 50.93       Cl15-Na2-Na1-Na7=101.59       Cl15-Na2-Na1-Na8=305.10       
Cl15-Na2-Na1-Cl11=321.79      Cl15-Na2-Na1-Cl12=107.76      Cl15-Na2-Na1-Cl14=253.38      Cl15-Na2-Na1-Cl16= 71.48      
O21-Na2-Na1-Na4=251.88        O21-Na2-Na1-Na5=285.59        O21-Na2-Na1-Na7=336.25        O21-Na2-Na1-Na8=179.75        
O21-Na2-Na1-Cl11=196.45       O21-Na2-Na1-Cl12=342.41       O21-Na2-Na1-Cl14=128.03       O21-Na2-Na1-Cl15=234.66       
O21-Na2-Na1-Cl16=306.14       C23-Na2-Na1-Na4=285.51        C23-Na2-Na1-Na5=319.22        C23-Na2-Na1-Na7=  9.88        
C23-Na2-Na1-Na8=213.38        C23-Na2-Na1-Cl11=230.08       C23-Na2-Na1-Cl12= 16.04       C23-Na2-Na1-Cl14=161.66       
C23-Na2-Na1-Cl15=268.29       C23-Na2-Na1-Cl16=339.77       H27-Na2-Na1-Na4=336.79        H27-Na2-Na1-Na5= 10.50        
H27-Na2-Na1-Na7= 61.16        H27-Na2-Na1-Na8=264.67        H27-Na2-Na1-Cl11=281.36       H27-Na2-Na1-Cl12= 67.33       
H27-Na2-Na1-Cl14=212.95       H27-Na2-Na1-Cl15=319.57       H27-Na2-Na1-Cl16= 31.05       Na3-Na4-Na1-Na2=331.21        
Na3-Na4-Na1-Na5=298.57        Na3-Na4-Na1-Na7=245.26        Na3-Na4-Na1-Na8= 34.46        Na3-Na4-Na1-Cl11= 65.19       
Na3-Na4-Na1-Cl12=272.94       Na3-Na4-Na1-Cl14= 44.17       Na3-Na4-Na1-Cl15=344.27       Na3-Na4-Na1-Cl16=237.84       
Na6-Na4-Na1-Na2= 65.11        Na6-Na4-Na1-Na5= 32.47        Na6-Na4-Na1-Na7=339.17        Na6-Na4-Na1-Na8=128.36        
Na6-Na4-Na1-Cl11=159.09       Na6-Na4-Na1-Cl12=  6.84       Na6-Na4-Na1-Cl14=138.08       Na6-Na4-Na1-Cl15= 78.18       
Na6-Na4-Na1-Cl16=331.75       Na9-Na4-Na1-Na2=  4.13        Na9-Na4-Na1-Na5=331.50        Na9-Na4-Na1-Na7=278.19        
Na9-Na4-Na1-Na8= 67.38        Na9-Na4-Na1-Cl11= 98.11       Na9-Na4-Na1-Cl12=305.86       Na9-Na4-Na1-Cl14= 77.10       
Na9-Na4-Na1-Cl15= 17.20       Na9-Na4-Na1-Cl16=270.77       Na10-Na4-Na1-Na2=279.63       Na10-Na4-Na1-Na5=247.00       
Na10-Na4-Na1-Na7=193.69       Na10-Na4-Na1-Na8=342.88       Na10-Na4-Na1-Cl11= 13.61      Na10-Na4-Na1-Cl12=221.36      
Na10-Na4-Na1-Cl14=352.60      Na10-Na4-Na1-Cl15=292.70      Na10-Na4-Na1-Cl16=186.27      Cl11-Na4-Na1-Na2=266.02       
Cl11-Na4-Na1-Na5=233.38       Cl11-Na4-Na1-Na7=180.07       Cl11-Na4-Na1-Na8=329.27       Cl11-Na4-Na1-Cl12=207.75      
Cl11-Na4-Na1-Cl14=338.98      Cl11-Na4-Na1-Cl15=279.08      Cl11-Na4-Na1-Cl16=172.65      Cl16-Na4-Na1-Na2= 93.36       
Cl16-Na4-Na1-Na5= 60.73       Cl16-Na4-Na1-Na7=  7.42       Cl16-Na4-Na1-Na8=156.61       Cl16-Na4-Na1-Cl11=187.35      
Cl16-Na4-Na1-Cl12= 35.09      Cl16-Na4-Na1-Cl14=166.33      Cl16-Na4-Na1-Cl15=106.43      Cl17-Na4-Na1-Na2=307.56       
Cl17-Na4-Na1-Na5=274.92       Cl17-Na4-Na1-Na7=221.61       Cl17-Na4-Na1-Na8= 10.81       Cl17-Na4-Na1-Cl11= 41.54      
Cl17-Na4-Na1-Cl12=249.29      Cl17-Na4-Na1-Cl14= 20.53      Cl17-Na4-Na1-Cl15=320.63      Cl17-Na4-Na1-Cl16=214.20      
Cl18-Na4-Na1-Na2= 15.76       Cl18-Na4-Na1-Na5=343.12       Cl18-Na4-Na1-Na7=289.81       Cl18-Na4-Na1-Na8= 79.01       
Cl18-Na4-Na1-Cl11=109.74      Cl18-Na4-Na1-Cl12=317.49      Cl18-Na4-Na1-Cl14= 88.72      Cl18-Na4-Na1-Cl15= 28.83      
Cl18-Na4-Na1-Cl16=282.40      Cl19-Na4-Na1-Na2= 74.14       Cl19-Na4-Na1-Na5= 41.50       Cl19-Na4-Na1-Na7=348.20       
Cl19-Na4-Na1-Na8=137.39       Cl19-Na4-Na1-Cl11=168.12      Cl19-Na4-Na1-Cl12= 15.87      Cl19-Na4-Na1-Cl14=147.11      
Cl19-Na4-Na1-Cl15= 87.21      Cl19-Na4-Na1-Cl16=340.78      Na1-Na4-Na3-Na5= 54.89        Na1-Na4-Na3-Na8=325.96        
Na1-Na4-Na3-Na9=154.30        Na1-Na4-Na3-Na10=260.63       Na1-Na4-Na3-Cl11=311.82       Na1-Na4-Na3-Cl13=279.82       
Na1-Na4-Na3-Cl15= 18.42       Na1-Na4-Na3-Cl17=207.48       Na1-Na4-Na3-Cl18=102.92       Na6-Na4-Na3-Na5=325.69        
Na6-Na4-Na3-Na8=236.77        Na6-Na4-Na3-Na9= 65.10        Na6-Na4-Na3-Na10=171.44       Na6-Na4-Na3-Cl11=222.62       
Na6-Na4-Na3-Cl13=190.62       Na6-Na4-Na3-Cl15=289.22       Na6-Na4-Na3-Cl17=118.29       Na6-Na4-Na3-Cl18= 13.73       
Na9-Na4-Na3-Na5=260.59        Na9-Na4-Na3-Na8=171.67        Na9-Na4-Na3-Na10=106.34       Na9-Na4-Na3-Cl11=157.52       
Na9-Na4-Na3-Cl13=125.52       Na9-Na4-Na3-Cl15=224.12       Na9-Na4-Na3-Cl17= 53.19       Na9-Na4-Na3-Cl18=308.63       
Na10-Na4-Na3-Na5=154.26       Na10-Na4-Na3-Na8= 65.33       Na10-Na4-Na3-Na9=253.66       Na10-Na4-Na3-Cl11= 51.19      
Na10-Na4-Na3-Cl13= 19.19      Na10-Na4-Na3-Cl15=117.79      Na10-Na4-Na3-Cl17=306.85      Na10-Na4-Na3-Cl18=202.29      
Cl11-Na4-Na3-Na5=103.07       Cl11-Na4-Na3-Na8= 14.14       Cl11-Na4-Na3-Na9=202.48       Cl11-Na4-Na3-Na10=308.81      
Cl11-Na4-Na3-Cl13=328.00      Cl11-Na4-Na3-Cl15= 66.60      Cl11-Na4-Na3-Cl17=255.67      Cl11-Na4-Na3-Cl18=151.11      
Cl16-Na4-Na3-Na5= 17.77       Cl16-Na4-Na3-Na8=288.84       Cl16-Na4-Na3-Na9=117.18       Cl16-Na4-Na3-Na10=223.51      
Cl16-Na4-Na3-Cl11=274.70      Cl16-Na4-Na3-Cl13=242.70      Cl16-Na4-Na3-Cl15=341.30      Cl16-Na4-Na3-Cl17=170.37      
Cl16-Na4-Na3-Cl18= 65.81      Cl17-Na4-Na3-Na5=207.41       Cl17-Na4-Na3-Na8=118.48       Cl17-Na4-Na3-Na9=306.81       
Cl17-Na4-Na3-Na10= 53.15      Cl17-Na4-Na3-Cl11=104.33      Cl17-Na4-Na3-Cl13= 72.34      Cl17-Na4-Na3-Cl15=170.93      
Cl17-Na4-Na3-Cl18=255.44      Cl18-Na4-Na3-Na5=311.97       Cl18-Na4-Na3-Na8=223.04       Cl18-Na4-Na3-Na9= 51.37       
Cl18-Na4-Na3-Na10=157.71      Cl18-Na4-Na3-Cl11=208.89      Cl18-Na4-Na3-Cl13=176.90      Cl18-Na4-Na3-Cl15=275.49      
Cl18-Na4-Na3-Cl17=104.56      Cl19-Na4-Na3-Na5=280.24       Cl19-Na4-Na3-Na8=191.31       Cl19-Na4-Na3-Na9= 19.65       
Cl19-Na4-Na3-Na10=125.98      Cl19-Na4-Na3-Cl11=177.17      Cl19-Na4-Na3-Cl13=145.17      Cl19-Na4-Na3-Cl15=243.77      
Cl19-Na4-Na3-Cl17= 72.84      Cl19-Na4-Na3-Cl18=328.28      Na2-Na5-Na1-Na4=155.15        Na2-Na5-Na1-Na7=253.18        
Na2-Na5-Na1-Na8= 65.15        Na2-Na5-Na1-Cl11=120.23       Na2-Na5-Na1-Cl12=305.51       Na2-Na5-Na1-Cl14= 18.12       
Na2-Na5-Na1-Cl15= 54.48       Na2-Na5-Na1-Cl16=200.68       Na3-Na5-Na1-Na2=260.17        Na3-Na5-Na1-Na4= 55.32        
Na3-Na5-Na1-Na7=153.35        Na3-Na5-Na1-Na8=325.32        Na3-Na5-Na1-Cl11= 20.40       Na3-Na5-Na1-Cl12=205.67       
Na3-Na5-Na1-Cl14=278.29       Na3-Na5-Na1-Cl15=314.64       Na3-Na5-Na1-Cl16=100.85       Na6-Na5-Na1-Na2=171.70        
Na6-Na5-Na1-Na4=326.85        Na6-Na5-Na1-Na7= 64.88        Na6-Na5-Na1-Na8=236.85        Na6-Na5-Na1-Cl11=291.93       
Na6-Na5-Na1-Cl12=117.20       Na6-Na5-Na1-Cl14=189.82       Na6-Na5-Na1-Cl15=226.17       Na6-Na5-Na1-Cl16= 12.38       
Na7-Na5-Na1-Na2=106.82        Na7-Na5-Na1-Na4=261.97        Na7-Na5-Na1-Na8=171.97        Na7-Na5-Na1-Cl11=227.05       
Na7-Na5-Na1-Cl12= 52.32       Na7-Na5-Na1-Cl14=124.94       Na7-Na5-Na1-Cl15=161.29       Na7-Na5-Na1-Cl16=307.50       
Cl12-Na5-Na1-Na2= 54.49       Cl12-Na5-Na1-Na4=209.65       Cl12-Na5-Na1-Na7=307.68       Cl12-Na5-Na1-Na8=119.65       
Cl12-Na5-Na1-Cl11=174.72      Cl12-Na5-Na1-Cl14= 72.62      Cl12-Na5-Na1-Cl15=108.97      Cl12-Na5-Na1-Cl16=255.18      
Cl15-Na5-Na1-Na2=305.52       Cl15-Na5-Na1-Na4=100.68       Cl15-Na5-Na1-Na7=198.71       Cl15-Na5-Na1-Na8= 10.68       
Cl15-Na5-Na1-Cl11= 65.76      Cl15-Na5-Na1-Cl12=251.03      Cl15-Na5-Na1-Cl14=323.65      Cl15-Na5-Na1-Cl16=146.21      
Cl16-Na5-Na1-Na2=159.32       Cl16-Na5-Na1-Na4=314.47       Cl16-Na5-Na1-Na7= 52.50       Cl16-Na5-Na1-Na8=224.47       
Cl16-Na5-Na1-Cl11=279.55      Cl16-Na5-Na1-Cl12=104.82      Cl16-Na5-Na1-Cl14=177.44      Cl16-Na5-Na1-Cl15=213.79      
Cl18-Na5-Na1-Na2=225.45       Cl18-Na5-Na1-Na4= 20.61       Cl18-Na5-Na1-Na7=118.64       Cl18-Na5-Na1-Na8=290.61       
Cl18-Na5-Na1-Cl11=345.68      Cl18-Na5-Na1-Cl12=170.96      Cl18-Na5-Na1-Cl14=243.58      Cl18-Na5-Na1-Cl15=279.93      
Cl18-Na5-Na1-Cl16= 66.14      Cl20-Na5-Na1-Na2=125.33       Cl20-Na5-Na1-Na4=280.48       Cl20-Na5-Na1-Na7= 18.51       
Cl20-Na5-Na1-Na8=190.48       Cl20-Na5-Na1-Cl11=245.56      Cl20-Na5-Na1-Cl12= 70.83      Cl20-Na5-Na1-Cl14=143.45      
Cl20-Na5-Na1-Cl15=179.80      Cl20-Na5-Na1-Cl16=326.01      Na1-Na5-Na2-Na8=307.18        Na1-Na5-Na2-Cl12= 68.21       
Na1-Na5-Na2-Cl14=341.69       Na1-Na5-Na2-Cl15=283.14       Na1-Na5-Na2-O21=156.37        Na1-Na5-Na2-C23=152.55        
Na1-Na5-Na2-H27=191.68        Na3-Na5-Na2-Na1= 69.49        Na3-Na5-Na2-Na8= 16.67        Na3-Na5-Na2-Cl12=137.70       
Na3-Na5-Na2-Cl14= 51.18       Na3-Na5-Na2-Cl15=352.63       Na3-Na5-Na2-O21=225.86        Na3-Na5-Na2-C23=222.04        
Na3-Na5-Na2-H27=261.17        Na6-Na5-Na2-Na1=344.00        Na6-Na5-Na2-Na8=291.18        Na6-Na5-Na2-Cl12= 52.21       
Na6-Na5-Na2-Cl14=325.70       Na6-Na5-Na2-Cl15=267.14       Na6-Na5-Na2-O21=140.37        Na6-Na5-Na2-C23=136.55        
Na6-Na5-Na2-H27=175.68        Na7-Na5-Na2-Na1=297.63        Na7-Na5-Na2-Na8=244.81        Na7-Na5-Na2-Cl12=  5.84       
Na7-Na5-Na2-Cl14=279.33       Na7-Na5-Na2-Cl15=220.77       Na7-Na5-Na2-O21= 94.00        Na7-Na5-Na2-C23= 90.18        
Na7-Na5-Na2-H27=129.31        Cl12-Na5-Na2-Na1=291.79       Cl12-Na5-Na2-Na8=238.97       Cl12-Na5-Na2-Cl14=273.49      
Cl12-Na5-Na2-Cl15=214.93      Cl12-Na5-Na2-O21= 88.17       Cl12-Na5-Na2-C23= 84.34       Cl12-Na5-Na2-H27=123.48       
Cl15-Na5-Na2-Na1= 76.86       Cl15-Na5-Na2-Na8= 24.04       Cl15-Na5-Na2-Cl12=145.07      Cl15-Na5-Na2-Cl14= 58.56      
Cl15-Na5-Na2-O21=233.23       Cl15-Na5-Na2-C23=229.41       Cl15-Na5-Na2-H27=268.54       Cl16-Na5-Na2-Na1=344.77       
Cl16-Na5-Na2-Na8=291.95       Cl16-Na5-Na2-Cl12= 52.98      Cl16-Na5-Na2-Cl14=326.47      Cl16-Na5-Na2-Cl15=267.91      
Cl16-Na5-Na2-O21=141.14       Cl16-Na5-Na2-C23=137.32       Cl16-Na5-Na2-H27=176.45       Cl18-Na5-Na2-Na1= 69.04       
Cl18-Na5-Na2-Na8= 16.22       Cl18-Na5-Na2-Cl12=137.25      Cl18-Na5-Na2-Cl14= 50.73      Cl18-Na5-Na2-Cl15=352.18      
Cl18-Na5-Na2-O21=225.41       Cl18-Na5-Na2-C23=221.59       Cl18-Na5-Na2-H27=260.72       Cl20-Na5-Na2-Na1=266.01       
Cl20-Na5-Na2-Na8=213.19       Cl20-Na5-Na2-Cl12=334.22      Cl20-Na5-Na2-Cl14=247.71      Cl20-Na5-Na2-Cl15=189.15      
Cl20-Na5-Na2-O21= 62.39       Cl20-Na5-Na2-C23= 58.56       Cl20-Na5-Na2-H27= 97.70       Na1-Na5-Na3-Na4=298.60        
Na1-Na5-Na3-Na8= 33.89        Na1-Na5-Na3-Na9=246.77        Na1-Na5-Na3-Na10=332.51       Na1-Na5-Na3-Cl11=343.19       
Na1-Na5-Na3-Cl13= 43.81       Na1-Na5-Na3-Cl15= 60.07       Na1-Na5-Na3-Cl17=274.70       Na1-Na5-Na3-Cl18=233.04       
Na2-Na5-Na3-Na4=246.03        Na2-Na5-Na3-Na8=341.33        Na2-Na5-Na3-Na9=194.21        Na2-Na5-Na3-Na10=279.95       
Na2-Na5-Na3-Cl11=290.63       Na2-Na5-Na3-Cl13=351.24       Na2-Na5-Na3-Cl15=  7.51       Na2-Na5-Na3-Cl17=222.14       
Na2-Na5-Na3-Cl18=180.48       Na6-Na5-Na3-Na4= 34.73        Na6-Na5-Na3-Na8=130.02        Na6-Na5-Na3-Na9=342.90        
Na6-Na5-Na3-Na10= 68.65       Na6-Na5-Na3-Cl11= 79.32       Na6-Na5-Na3-Cl13=139.94       Na6-Na5-Na3-Cl15=156.20       
Na6-Na5-Na3-Cl17= 10.83       Na6-Na5-Na3-Cl18=329.18       Na7-Na5-Na3-Na4=332.39        Na7-Na5-Na3-Na8= 67.69        
Na7-Na5-Na3-Na9=280.57        Na7-Na5-Na3-Na10=  6.31       Na7-Na5-Na3-Cl11= 16.99       Na7-Na5-Na3-Cl13= 77.60       
Na7-Na5-Na3-Cl15= 93.86       Na7-Na5-Na3-Cl17=308.50       Na7-Na5-Na3-Cl18=266.84       Cl12-Na5-Na3-Na4=276.64       
Cl12-Na5-Na3-Na8= 11.94       Cl12-Na5-Na3-Na9=224.82       Cl12-Na5-Na3-Na10=310.56      Cl12-Na5-Na3-Cl11=321.24      
Cl12-Na5-Na3-Cl13= 21.85      Cl12-Na5-Na3-Cl15= 38.12      Cl12-Na5-Na3-Cl17=252.75      Cl12-Na5-Na3-Cl18=211.09      
Cl15-Na5-Na3-Na4=238.53       Cl15-Na5-Na3-Na8=333.82       Cl15-Na5-Na3-Na9=186.70       Cl15-Na5-Na3-Na10=272.44      
Cl15-Na5-Na3-Cl11=283.12      Cl15-Na5-Na3-Cl13=343.74      Cl15-Na5-Na3-Cl17=214.63      Cl15-Na5-Na3-Cl18=172.97      
Cl16-Na5-Na3-Na4=345.02       Cl16-Na5-Na3-Na8= 80.32       Cl16-Na5-Na3-Na9=293.20       Cl16-Na5-Na3-Na10= 18.94      
Cl16-Na5-Na3-Cl11= 29.62      Cl16-Na5-Na3-Cl13= 90.23      Cl16-Na5-Na3-Cl15=106.50      Cl16-Na5-Na3-Cl17=321.13      
Cl16-Na5-Na3-Cl18=279.47      Cl18-Na5-Na3-Na4= 65.55       Cl18-Na5-Na3-Na8=160.85       Cl18-Na5-Na3-Na9= 13.73       
Cl18-Na5-Na3-Na10= 99.47      Cl18-Na5-Na3-Cl11=110.15      Cl18-Na5-Na3-Cl13=170.76      Cl18-Na5-Na3-Cl15=187.03      
Cl18-Na5-Na3-Cl17= 41.66      Cl20-Na5-Na3-Na4= 48.01       Cl20-Na5-Na3-Na8=143.31       Cl20-Na5-Na3-Na9=356.18       
Cl20-Na5-Na3-Na10= 81.93      Cl20-Na5-Na3-Cl11= 92.60      Cl20-Na5-Na3-Cl13=153.22      Cl20-Na5-Na3-Cl15=169.48      
Cl20-Na5-Na3-Cl17= 24.11      Cl20-Na5-Na3-Cl18=342.46      Na5-Na6-Na4-Na1=326.80        Na5-Na6-Na4-Na3= 38.10        
Na5-Na6-Na4-Na9=102.76        Na5-Na6-Na4-Na10= 50.05       Na5-Na6-Na4-Cl11=346.60       Na5-Na6-Na4-Cl16=301.65       
Na5-Na6-Na4-Cl17= 86.61       Na5-Na6-Na4-Cl18= 51.04       Na5-Na6-Na4-Cl19=155.04       Na7-Na6-Na4-Na1= 20.91        
Na7-Na6-Na4-Na3= 92.21        Na7-Na6-Na4-Na9=156.86        Na7-Na6-Na4-Na10=104.16       Na7-Na6-Na4-Cl11= 40.71       
Na7-Na6-Na4-Cl16=355.76       Na7-Na6-Na4-Cl17=140.72       Na7-Na6-Na4-Cl18=105.15       Na7-Na6-Na4-Cl19=209.15       
Na9-Na6-Na4-Na1=224.05        Na9-Na6-Na4-Na3=295.34        Na9-Na6-Na4-Na10=307.30       Na9-Na6-Na4-Cl11=243.84       
Na9-Na6-Na4-Cl16=198.90       Na9-Na6-Na4-Cl17=343.85       Na9-Na6-Na4-Cl18=308.28       Na9-Na6-Na4-Cl19= 52.29       
Cl16-Na6-Na4-Na1= 25.15       Cl16-Na6-Na4-Na3= 96.44       Cl16-Na6-Na4-Na9=161.10       Cl16-Na6-Na4-Na10=108.40      
Cl16-Na6-Na4-Cl11= 44.94      Cl16-Na6-Na4-Cl17=144.96      Cl16-Na6-Na4-Cl18=109.39      Cl16-Na6-Na4-Cl19=213.39      
Cl18-Na6-Na4-Na1=275.76       Cl18-Na6-Na4-Na3=347.06       Cl18-Na6-Na4-Na9= 51.72       Cl18-Na6-Na4-Na10=359.02      
Cl18-Na6-Na4-Cl11=295.56      Cl18-Na6-Na4-Cl16=250.61      Cl18-Na6-Na4-Cl17= 35.57      Cl18-Na6-Na4-Cl19=104.00      
Cl19-Na6-Na4-Na1=171.76       Cl19-Na6-Na4-Na3=243.05       Cl19-Na6-Na4-Na9=307.71       Cl19-Na6-Na4-Na10=255.01      
Cl19-Na6-Na4-Cl11=191.55      Cl19-Na6-Na4-Cl16=146.61      Cl19-Na6-Na4-Cl17=291.56      Cl19-Na6-Na4-Cl18=256.00      
Cl20-Na6-Na4-Na1=349.29       Cl20-Na6-Na4-Na3= 60.58       Cl20-Na6-Na4-Na9=125.24       Cl20-Na6-Na4-Na10= 72.54      
Cl20-Na6-Na4-Cl11=  9.08      Cl20-Na6-Na4-Cl16=324.13      Cl20-Na6-Na4-Cl17=109.09      Cl20-Na6-Na4-Cl18= 73.52      
Cl20-Na6-Na4-Cl19=177.53      Na4-Na6-Na5-Na1= 36.29        Na4-Na6-Na5-Na2= 49.18        Na4-Na6-Na5-Na3=324.72        
Na4-Na6-Na5-Na7= 99.81        Na4-Na6-Na5-Cl12= 85.00       Na4-Na6-Na5-Cl15=345.55       Na4-Na6-Na5-Cl16= 48.18       
Na4-Na6-Na5-Cl18=298.10       Na4-Na6-Na5-Cl20=156.61       Na7-Na6-Na5-Na1=296.48        Na7-Na6-Na5-Na2=309.37        
Na7-Na6-Na5-Na3=224.91        Na7-Na6-Na5-Cl12=345.18       Na7-Na6-Na5-Cl15=245.74       Na7-Na6-Na5-Cl16=308.37       
Na7-Na6-Na5-Cl18=198.29       Na7-Na6-Na5-Cl20= 56.80       Na9-Na6-Na5-Na1= 89.03        Na9-Na6-Na5-Na2=101.91        
Na9-Na6-Na5-Na3= 17.46        Na9-Na6-Na5-Na7=152.55        Na9-Na6-Na5-Cl12=137.73       Na9-Na6-Na5-Cl15= 38.29       
Na9-Na6-Na5-Cl16=100.92       Na9-Na6-Na5-Cl18=350.83       Na9-Na6-Na5-Cl20=209.34       Cl16-Na6-Na5-Na1=348.11       
Cl16-Na6-Na5-Na2=  0.99       Cl16-Na6-Na5-Na3=276.54       Cl16-Na6-Na5-Na7= 51.63       Cl16-Na6-Na5-Cl12= 36.81      
Cl16-Na6-Na5-Cl15=297.37      Cl16-Na6-Na5-Cl18=249.91      Cl16-Na6-Na5-Cl20=108.43      Cl18-Na6-Na5-Na1= 98.20       
Cl18-Na6-Na5-Na2=111.08       Cl18-Na6-Na5-Na3= 26.63       Cl18-Na6-Na5-Na7=161.71       Cl18-Na6-Na5-Cl12=146.90      
Cl18-Na6-Na5-Cl15= 47.45      Cl18-Na6-Na5-Cl16=110.09      Cl18-Na6-Na5-Cl20=218.51      Cl19-Na6-Na5-Na1= 60.44       
Cl19-Na6-Na5-Na2= 73.32       Cl19-Na6-Na5-Na3=348.86       Cl19-Na6-Na5-Na7=123.95       Cl19-Na6-Na5-Cl12=109.14      
Cl19-Na6-Na5-Cl15=  9.69      Cl19-Na6-Na5-Cl16= 72.32      Cl19-Na6-Na5-Cl18=322.24      Cl19-Na6-Na5-Cl20=180.75      
Cl20-Na6-Na5-Na1=239.68       Cl20-Na6-Na5-Na2=252.57       Cl20-Na6-Na5-Na3=168.11       Cl20-Na6-Na5-Na7=303.20       
Cl20-Na6-Na5-Cl12=288.39      Cl20-Na6-Na5-Cl15=188.94      Cl20-Na6-Na5-Cl16=251.57      Cl20-Na6-Na5-Cl18=141.49      
Na5-Na7-Na1-Na2=297.41        Na5-Na7-Na1-Na4= 71.29        Na5-Na7-Na1-Na8=344.28        Na5-Na7-Na1-Cl11= 71.23       
Na5-Na7-Na1-Cl12=290.29       Na5-Na7-Na1-Cl14=269.39       Na5-Na7-Na1-Cl15=346.37       Na5-Na7-Na1-Cl16= 78.80       
Na6-Na7-Na1-Na2=244.68        Na6-Na7-Na1-Na4= 18.56        Na6-Na7-Na1-Na5=307.27        Na6-Na7-Na1-Na8=291.55        
Na6-Na7-Na1-Cl11= 18.50       Na6-Na7-Na1-Cl12=237.56       Na6-Na7-Na1-Cl14=216.66       Na6-Na7-Na1-Cl15=293.64       
Na6-Na7-Na1-Cl16= 26.07       Cl12-Na7-Na1-Na2=  7.11       Cl12-Na7-Na1-Na4=141.00       Cl12-Na7-Na1-Na5= 69.71       
Cl12-Na7-Na1-Na8= 53.98       Cl12-Na7-Na1-Cl11=140.93      Cl12-Na7-Na1-Cl14=339.09      Cl12-Na7-Na1-Cl15= 56.08      
Cl12-Na7-Na1-Cl16=148.50      Cl16-Na7-Na1-Na2=218.61       Cl16-Na7-Na1-Na4=352.50       Cl16-Na7-Na1-Na5=281.20       
Cl16-Na7-Na1-Na8=265.48       Cl16-Na7-Na1-Cl11=352.43      Cl16-Na7-Na1-Cl12=211.50      Cl16-Na7-Na1-Cl14=190.59      
Cl16-Na7-Na1-Cl15=267.58      Cl20-Na7-Na1-Na2=280.59       Cl20-Na7-Na1-Na4= 54.47       Cl20-Na7-Na1-Na5=343.18       
Cl20-Na7-Na1-Na8=327.46       Cl20-Na7-Na1-Cl11= 54.41      Cl20-Na7-Na1-Cl12=273.47      Cl20-Na7-Na1-Cl14=252.57      
Cl20-Na7-Na1-Cl15=329.55      Cl20-Na7-Na1-Cl16= 61.98      O36-Na7-Na1-Na2=174.13        O36-Na7-Na1-Na4=308.02        
O36-Na7-Na1-Na5=236.72        O36-Na7-Na1-Na8=221.00        O36-Na7-Na1-Cl11=307.95       O36-Na7-Na1-Cl12=167.02       
O36-Na7-Na1-Cl14=146.11       O36-Na7-Na1-Cl15=223.10       O36-Na7-Na1-Cl16=315.52       H38-Na7-Na1-Na2=251.95        
H38-Na7-Na1-Na4= 25.84        H38-Na7-Na1-Na5=314.54        H38-Na7-Na1-Na8=298.82        H38-Na7-Na1-Cl11= 25.77       
H38-Na7-Na1-Cl12=244.84       H38-Na7-Na1-Cl14=223.93       H38-Na7-Na1-Cl15=300.92       H38-Na7-Na1-Cl16= 33.34       
Na1-Na7-Na5-Na2= 50.37        Na1-Na7-Na5-Na3=325.22        Na1-Na7-Na5-Na6=254.14        Na1-Na7-Na5-Cl12= 55.71       
Na1-Na7-Na5-Cl15= 18.22       Na1-Na7-Na5-Cl16=308.13       Na1-Na7-Na5-Cl18=271.07       Na1-Na7-Na5-Cl20=201.18       
Na6-Na7-Na5-Na1=105.86        Na6-Na7-Na5-Na2=156.24        Na6-Na7-Na5-Na3= 71.09        Na6-Na7-Na5-Cl12=161.58       
Na6-Na7-Na5-Cl15=124.09       Na6-Na7-Na5-Cl16= 53.99       Na6-Na7-Na5-Cl18= 16.93       Na6-Na7-Na5-Cl20=307.04       
Cl12-Na7-Na5-Na1=304.29       Cl12-Na7-Na5-Na2=354.66       Cl12-Na7-Na5-Na3=269.51       Cl12-Na7-Na5-Na6=198.42       
Cl12-Na7-Na5-Cl15=322.51      Cl12-Na7-Na5-Cl16=252.42      Cl12-Na7-Na5-Cl18=215.35      Cl12-Na7-Na5-Cl20=145.46      
Cl16-Na7-Na5-Na1= 51.87       Cl16-Na7-Na5-Na2=102.24       Cl16-Na7-Na5-Na3= 17.10       Cl16-Na7-Na5-Na6=306.01       
Cl16-Na7-Na5-Cl12=107.58      Cl16-Na7-Na5-Cl15= 70.10      Cl16-Na7-Na5-Cl18=322.94      Cl16-Na7-Na5-Cl20=253.05      
Cl20-Na7-Na5-Na1=158.82       Cl20-Na7-Na5-Na2=209.20       Cl20-Na7-Na5-Na3=124.05       Cl20-Na7-Na5-Na6= 52.96       
Cl20-Na7-Na5-Cl12=214.54      Cl20-Na7-Na5-Cl15=177.05      Cl20-Na7-Na5-Cl16=106.95      Cl20-Na7-Na5-Cl18= 69.89      
O36-Na7-Na5-Na1=162.12        O36-Na7-Na5-Na2=212.49        O36-Na7-Na5-Na3=127.34        O36-Na7-Na5-Na6= 56.25        
O36-Na7-Na5-Cl12=217.83       O36-Na7-Na5-Cl15=180.34       O36-Na7-Na5-Cl16=110.24       O36-Na7-Na5-Cl18= 73.18       
O36-Na7-Na5-Cl20=  3.29       H38-Na7-Na5-Na1=163.24        H38-Na7-Na5-Na2=213.62        H38-Na7-Na5-Na3=128.47        
H38-Na7-Na5-Na6= 57.38        H38-Na7-Na5-Cl12=218.96       H38-Na7-Na5-Cl15=181.47       H38-Na7-Na5-Cl16=111.37       
H38-Na7-Na5-Cl18= 74.31       H38-Na7-Na5-Cl20=  4.42       Na1-Na7-Na6-Na4=339.20        Na1-Na7-Na6-Na5= 55.46        
Na1-Na7-Na6-Na9=  9.30        Na1-Na7-Na6-Cl16=334.52       Na1-Na7-Na6-Cl18= 40.85       Na1-Na7-Na6-Cl19=306.60       
Na1-Na7-Na6-Cl20=122.42       Na5-Na7-Na6-Na4=283.74        Na5-Na7-Na6-Na9=313.84        Na5-Na7-Na6-Cl16=279.07       
Na5-Na7-Na6-Cl18=345.39       Na5-Na7-Na6-Cl19=251.14       Na5-Na7-Na6-Cl20= 66.96       Cl12-Na7-Na6-Na4=299.50       
Cl12-Na7-Na6-Na5= 15.75       Cl12-Na7-Na6-Na9=329.60       Cl12-Na7-Na6-Cl16=294.82      Cl12-Na7-Na6-Cl18=  1.15      
Cl12-Na7-Na6-Cl19=266.90      Cl12-Na7-Na6-Cl20= 82.71      Cl16-Na7-Na6-Na4=  4.67       Cl16-Na7-Na6-Na5= 80.93       
Cl16-Na7-Na6-Na9= 34.78       Cl16-Na7-Na6-Cl18= 66.33      Cl16-Na7-Na6-Cl19=332.08      Cl16-Na7-Na6-Cl20=147.89      
Cl20-Na7-Na6-Na4=216.78       Cl20-Na7-Na6-Na5=293.04       Cl20-Na7-Na6-Na9=246.88       Cl20-Na7-Na6-Cl16=212.11      
Cl20-Na7-Na6-Cl18=278.43      Cl20-Na7-Na6-Cl19=184.18      O36-Na7-Na6-Na4=143.68        O36-Na7-Na6-Na5=219.94        
O36-Na7-Na6-Na9=173.79        O36-Na7-Na6-Cl16=139.01       O36-Na7-Na6-Cl18=205.34       O36-Na7-Na6-Cl19=111.09       
O36-Na7-Na6-Cl20=286.90       H38-Na7-Na6-Na4=162.17        H38-Na7-Na6-Na5=238.43        H38-Na7-Na6-Na9=192.27        
H38-Na7-Na6-Cl16=157.49       H38-Na7-Na6-Cl18=223.82       H38-Na7-Na6-Cl19=129.57       H38-Na7-Na6-Cl20=305.39       
Na2-Na8-Na1-Na4=223.47        Na2-Na8-Na1-Na5=296.18        Na2-Na8-Na1-Na7=308.90        Na2-Na8-Na1-Cl11=197.41       
Na2-Na8-Na1-Cl12=345.38       Na2-Na8-Na1-Cl14= 51.93       Na2-Na8-Na1-Cl15=306.22       Na2-Na8-Na1-Cl16=244.73       
Na3-Na8-Na1-Na2=101.68        Na3-Na8-Na1-Na4=325.15        Na3-Na8-Na1-Na5= 37.86        Na3-Na8-Na1-Na7= 50.58        
Na3-Na8-Na1-Cl11=299.09       Na3-Na8-Na1-Cl12= 87.05       Na3-Na8-Na1-Cl14=153.61       Na3-Na8-Na1-Cl15= 47.90       
Na3-Na8-Na1-Cl16=346.41       Na10-Na8-Na1-Na2=153.94       Na10-Na8-Na1-Na4= 17.41       Na10-Na8-Na1-Na5= 90.12       
Na10-Na8-Na1-Na7=102.84       Na10-Na8-Na1-Cl11=351.35      Na10-Na8-Na1-Cl12=139.32      Na10-Na8-Na1-Cl14=205.87      
Na10-Na8-Na1-Cl15=100.16      Na10-Na8-Na1-Cl16= 38.67      Cl11-Na8-Na1-Na2=162.59       Cl11-Na8-Na1-Na4= 26.06       
Cl11-Na8-Na1-Na5= 98.77       Cl11-Na8-Na1-Na7=111.49       Cl11-Na8-Na1-Cl12=147.97      Cl11-Na8-Na1-Cl14=214.52      
Cl11-Na8-Na1-Cl15=108.81      Cl11-Na8-Na1-Cl16= 47.32      Cl13-Na8-Na1-Na2=125.72       Cl13-Na8-Na1-Na4=349.19       
Cl13-Na8-Na1-Na5= 61.90       Cl13-Na8-Na1-Na7= 74.62       Cl13-Na8-Na1-Cl11=323.13      Cl13-Na8-Na1-Cl12=111.10      
Cl13-Na8-Na1-Cl14=177.65      Cl13-Na8-Na1-Cl15= 71.94      Cl13-Na8-Na1-Cl16= 10.45      Cl14-Na8-Na1-Na2=308.07       
Cl14-Na8-Na1-Na4=171.54       Cl14-Na8-Na1-Na5=244.25       Cl14-Na8-Na1-Na7=256.97       Cl14-Na8-Na1-Cl11=145.48      
Cl14-Na8-Na1-Cl12=293.45      Cl14-Na8-Na1-Cl15=254.29      Cl14-Na8-Na1-Cl16=192.80      Cl15-Na8-Na1-Na2= 53.78       
Cl15-Na8-Na1-Na4=277.25       Cl15-Na8-Na1-Na5=349.96       Cl15-Na8-Na1-Na7=  2.68       Cl15-Na8-Na1-Cl11=251.19      
Cl15-Na8-Na1-Cl12= 39.16      Cl15-Na8-Na1-Cl14=105.71      Cl15-Na8-Na1-Cl16=298.51      Na1-Na8-Na2-Na5= 55.49        
Na1-Na8-Na2-Cl12= 14.62       Na1-Na8-Na2-Cl14=290.67       Na1-Na8-Na2-Cl15= 78.37       Na1-Na8-Na2-O21=180.17        
Na1-Na8-Na2-C23=123.08        Na1-Na8-Na2-H27=106.84        Na3-Na8-Na2-Na1=285.87        Na3-Na8-Na2-Na5=341.36        
Na3-Na8-Na2-Cl12=300.49       Na3-Na8-Na2-Cl14=216.54       Na3-Na8-Na2-Cl15=  4.24       Na3-Na8-Na2-O21=106.04        
Na3-Na8-Na2-C23= 48.95        Na3-Na8-Na2-H27= 32.71        Na10-Na8-Na2-Na1=316.89       Na10-Na8-Na2-Na5= 12.37       
Na10-Na8-Na2-Cl12=331.51      Na10-Na8-Na2-Cl14=247.56      Na10-Na8-Na2-Cl15= 35.25      Na10-Na8-Na2-O21=137.06       
Na10-Na8-Na2-C23= 79.96       Na10-Na8-Na2-H27= 63.72       Cl11-Na8-Na2-Na1=346.25       Cl11-Na8-Na2-Na5= 41.74       
Cl11-Na8-Na2-Cl12=  0.87      Cl11-Na8-Na2-Cl14=276.92      Cl11-Na8-Na2-Cl15= 64.62      Cl11-Na8-Na2-O21=166.42       
Cl11-Na8-Na2-C23=109.33       Cl11-Na8-Na2-H27= 93.09       Cl13-Na8-Na2-Na1=254.46       Cl13-Na8-Na2-Na5=309.95       
Cl13-Na8-Na2-Cl12=269.08      Cl13-Na8-Na2-Cl14=185.13      Cl13-Na8-Na2-Cl15=332.82      Cl13-Na8-Na2-O21= 74.63       
Cl13-Na8-Na2-C23= 17.53       Cl13-Na8-Na2-H27=  1.29       Cl14-Na8-Na2-Na1= 69.33       Cl14-Na8-Na2-Na5=124.82       
Cl14-Na8-Na2-Cl12= 83.95      Cl14-Na8-Na2-Cl15=147.69      Cl14-Na8-Na2-O21=249.50       Cl14-Na8-Na2-C23=192.40       
Cl14-Na8-Na2-H27=176.16       Cl15-Na8-Na2-Na1=281.63       Cl15-Na8-Na2-Na5=337.12       Cl15-Na8-Na2-Cl12=296.26      
Cl15-Na8-Na2-Cl14=212.31      Cl15-Na8-Na2-O21=101.80       Cl15-Na8-Na2-C23= 44.71       Cl15-Na8-Na2-H27= 28.47       
Na1-Na8-Na3-Na4= 37.67        Na1-Na8-Na3-Na5=325.44        Na1-Na8-Na3-Na9= 49.89        Na1-Na8-Na3-Na10=102.54       
Na1-Na8-Na3-Cl11= 50.78       Na1-Na8-Na3-Cl13=154.42       Na1-Na8-Na3-Cl15=302.72       Na1-Na8-Na3-Cl17= 86.82       
Na1-Na8-Na3-Cl18=343.91       Na2-Na8-Na3-Na4= 90.99        Na2-Na8-Na3-Na5= 18.77        Na2-Na8-Na3-Na9=103.22        
Na2-Na8-Na3-Na10=155.87       Na2-Na8-Na3-Cl11=104.11       Na2-Na8-Na3-Cl13=207.74       Na2-Na8-Na3-Cl15=356.04       
Na2-Na8-Na3-Cl17=140.15       Na2-Na8-Na3-Cl18= 37.23       Na10-Na8-Na3-Na4=295.12       Na10-Na8-Na3-Na5=222.90       
Na10-Na8-Na3-Na9=307.35       Na10-Na8-Na3-Cl11=308.24      Na10-Na8-Na3-Cl13= 51.87      Na10-Na8-Na3-Cl15=200.17      
Na10-Na8-Na3-Cl17=344.28      Na10-Na8-Na3-Cl18=241.36      Cl11-Na8-Na3-Na4=346.89       Cl11-Na8-Na3-Na5=274.66       
Cl11-Na8-Na3-Na9=359.11       Cl11-Na8-Na3-Na10= 51.76      Cl11-Na8-Na3-Cl13=103.64      Cl11-Na8-Na3-Cl15=251.93      
Cl11-Na8-Na3-Cl17= 36.04      Cl11-Na8-Na3-Cl18=293.12      Cl13-Na8-Na3-Na4=243.25       Cl13-Na8-Na3-Na5=171.02       
Cl13-Na8-Na3-Na9=255.48       Cl13-Na8-Na3-Na10=308.13      Cl13-Na8-Na3-Cl11=256.36      Cl13-Na8-Na3-Cl15=148.30      
Cl13-Na8-Na3-Cl17=292.40      Cl13-Na8-Na3-Cl18=189.49      Cl14-Na8-Na3-Na4= 62.61       Cl14-Na8-Na3-Na5=350.39       
Cl14-Na8-Na3-Na9= 74.84       Cl14-Na8-Na3-Na10=127.49      Cl14-Na8-Na3-Cl11= 75.73      Cl14-Na8-Na3-Cl13=179.36      
Cl14-Na8-Na3-Cl15=327.66      Cl14-Na8-Na3-Cl17=111.77      Cl14-Na8-Na3-Cl18=  8.85      Cl15-Na8-Na3-Na4= 94.95       
Cl15-Na8-Na3-Na5= 22.73       Cl15-Na8-Na3-Na9=107.18       Cl15-Na8-Na3-Na10=159.83      Cl15-Na8-Na3-Cl11=108.07      
Cl15-Na8-Na3-Cl13=211.70      Cl15-Na8-Na3-Cl17=144.11      Cl15-Na8-Na3-Cl18= 41.19      Na4-Na9-Na3-Na5= 70.28        
Na4-Na9-Na3-Na8=344.62        Na4-Na9-Na3-Na10=296.60       Na4-Na9-Na3-Cl11=343.93       Na4-Na9-Na3-Cl13=270.82       
Na4-Na9-Na3-Cl15= 64.24       Na4-Na9-Na3-Cl17=289.18       Na4-Na9-Na3-Cl18= 84.58       Na6-Na9-Na3-Na4=304.96        
Na6-Na9-Na3-Na5= 15.24        Na6-Na9-Na3-Na8=289.58        Na6-Na9-Na3-Na10=241.56       Na6-Na9-Na3-Cl11=288.89       
Na6-Na9-Na3-Cl13=215.78       Na6-Na9-Na3-Cl15=  9.20       Na6-Na9-Na3-Cl17=234.14       Na6-Na9-Na3-Cl18= 29.54       
Cl17-Na9-Na3-Na4= 70.82       Cl17-Na9-Na3-Na5=141.10       Cl17-Na9-Na3-Na8= 55.45       Cl17-Na9-Na3-Na10=  7.42      
Cl17-Na9-Na3-Cl11= 54.76      Cl17-Na9-Na3-Cl13=341.64      Cl17-Na9-Na3-Cl15=135.06      Cl17-Na9-Na3-Cl18=155.40      
Cl18-Na9-Na3-Na4=275.42       Cl18-Na9-Na3-Na5=345.70       Cl18-Na9-Na3-Na8=260.05       Cl18-Na9-Na3-Na10=212.02      
Cl18-Na9-Na3-Cl11=259.36      Cl18-Na9-Na3-Cl13=186.24      Cl18-Na9-Na3-Cl15=339.66      Cl18-Na9-Na3-Cl17=204.60      
Cl19-Na9-Na3-Na4=339.38       Cl19-Na9-Na3-Na5= 49.66       Cl19-Na9-Na3-Na8=324.00       Cl19-Na9-Na3-Na10=275.98      
Cl19-Na9-Na3-Cl11=323.31      Cl19-Na9-Na3-Cl13=250.20      Cl19-Na9-Na3-Cl15= 43.62      Cl19-Na9-Na3-Cl17=268.56      
Cl19-Na9-Na3-Cl18= 63.96      Na3-Na9-Na4-Na1=326.29        Na3-Na9-Na4-Na6=256.39        Na3-Na9-Na4-Na10= 49.47       
Na3-Na9-Na4-Cl11= 23.21       Na3-Na9-Na4-Cl16=273.17       Na3-Na9-Na4-Cl17= 56.49       Na3-Na9-Na4-Cl18=310.47       
Na3-Na9-Na4-Cl19=204.67       Na6-Na9-Na4-Na1= 69.90        Na6-Na9-Na4-Na3=103.61        Na6-Na9-Na4-Na10=153.08       
Na6-Na9-Na4-Cl11=126.82       Na6-Na9-Na4-Cl16= 16.77       Na6-Na9-Na4-Cl17=160.10       Na6-Na9-Na4-Cl18= 54.08       
Na6-Na9-Na4-Cl19=308.27       Cl17-Na9-Na4-Na1=269.80       Cl17-Na9-Na4-Na3=303.51       Cl17-Na9-Na4-Na6=199.90       
Cl17-Na9-Na4-Na10=352.98      Cl17-Na9-Na4-Cl11=326.72      Cl17-Na9-Na4-Cl16=216.68      Cl17-Na9-Na4-Cl18=253.98      
Cl17-Na9-Na4-Cl19=148.18      Cl18-Na9-Na4-Na1= 15.82       Cl18-Na9-Na4-Na3= 49.53       Cl18-Na9-Na4-Na6=305.92       
Cl18-Na9-Na4-Na10= 99.00      Cl18-Na9-Na4-Cl11= 72.74      Cl18-Na9-Na4-Cl16=322.69      Cl18-Na9-Na4-Cl17=106.02      
Cl18-Na9-Na4-Cl19=254.20      Cl19-Na9-Na4-Na1=121.63       Cl19-Na9-Na4-Na3=155.33       Cl19-Na9-Na4-Na6= 51.73       
Cl19-Na9-Na4-Na10=204.80      Cl19-Na9-Na4-Cl11=178.54      Cl19-Na9-Na4-Cl16= 68.50      Cl19-Na9-Na4-Cl17=211.82      
Cl19-Na9-Na4-Cl18=105.80      Na3-Na9-Na6-Na4= 57.15        Na3-Na9-Na6-Na5=342.67        Na3-Na9-Na6-Na7= 19.13        
Na3-Na9-Na6-Cl16= 42.67       Na3-Na9-Na6-Cl18=332.41       Na3-Na9-Na6-Cl19=126.84       Na3-Na9-Na6-Cl20=309.30       
Na4-Na9-Na6-Na5=285.52        Na4-Na9-Na6-Na7=321.98        Na4-Na9-Na6-Cl16=345.52       Na4-Na9-Na6-Cl18=275.25       
Na4-Na9-Na6-Cl19= 69.69       Na4-Na9-Na6-Cl20=252.14       Cl17-Na9-Na6-Na4= 17.63       Cl17-Na9-Na6-Na5=303.15       
Cl17-Na9-Na6-Na7=339.61       Cl17-Na9-Na6-Cl16=  3.15      Cl17-Na9-Na6-Cl18=292.88      Cl17-Na9-Na6-Cl19= 87.32      
Cl17-Na9-Na6-Cl20=269.77      Cl18-Na9-Na6-Na4= 84.75       Cl18-Na9-Na6-Na5= 10.26       Cl18-Na9-Na6-Na7= 46.72       
Cl18-Na9-Na6-Cl16= 70.26      Cl18-Na9-Na6-Cl19=154.44      Cl18-Na9-Na6-Cl20=336.89      Cl19-Na9-Na6-Na4=290.31       
Cl19-Na9-Na6-Na5=215.83       Cl19-Na9-Na6-Na7=252.29       Cl19-Na9-Na6-Cl16=275.83      Cl19-Na9-Na6-Cl18=205.56      
Cl19-Na9-Na6-Cl20=182.45      Na4-Na10-Na3-Na5=325.22       Na4-Na10-Na3-Na8=255.40       Na4-Na10-Na3-Na9= 49.76       
Na4-Na10-Na3-Cl11=310.75      Na4-Na10-Na3-Cl13=203.89      Na4-Na10-Na3-Cl15=273.44      Na4-Na10-Na3-Cl17= 56.29      
Na4-Na10-Na3-Cl18= 23.65      Na8-Na10-Na3-Na4=104.60       Na8-Na10-Na3-Na5= 69.82       Na8-Na10-Na3-Na9=154.36       
Na8-Na10-Na3-Cl11= 55.35      Na8-Na10-Na3-Cl13=308.49      Na8-Na10-Na3-Cl15= 18.04      Na8-Na10-Na3-Cl17=160.89      
Na8-Na10-Na3-Cl18=128.25      Cl11-Na10-Na3-Na4= 49.25      Cl11-Na10-Na3-Na5= 14.47      Cl11-Na10-Na3-Na8=304.65      
Cl11-Na10-Na3-Na9= 99.00      Cl11-Na10-Na3-Cl13=253.14     Cl11-Na10-Na3-Cl15=322.69     Cl11-Na10-Na3-Cl17=105.54     
Cl11-Na10-Na3-Cl18= 72.90     Cl13-Na10-Na3-Na4=156.11      Cl13-Na10-Na3-Na5=121.33      Cl13-Na10-Na3-Na8= 51.51      
Cl13-Na10-Na3-Na9=205.86      Cl13-Na10-Na3-Cl11=106.86     Cl13-Na10-Na3-Cl15= 69.55     Cl13-Na10-Na3-Cl17=212.40     
Cl13-Na10-Na3-Cl18=179.76     Cl17-Na10-Na3-Na4=303.71      Cl17-Na10-Na3-Na5=268.93      Cl17-Na10-Na3-Na8=199.11      
Cl17-Na10-Na3-Na9=353.46      Cl17-Na10-Na3-Cl11=254.46     Cl17-Na10-Na3-Cl13=147.60     Cl17-Na10-Na3-Cl15=217.14     
Cl17-Na10-Na3-Cl18=327.36     Na3-Na10-Na4-Na1= 69.58       Na3-Na10-Na4-Na6=344.87       Na3-Na10-Na4-Na9=297.06       
Na3-Na10-Na4-Cl11= 83.85      Na3-Na10-Na4-Cl16= 63.76      Na3-Na10-Na4-Cl17=289.10      Na3-Na10-Na4-Cl18=344.11      
Na3-Na10-Na4-Cl19=272.40      Na8-Na10-Na4-Na1= 15.12       Na8-Na10-Na4-Na3=305.54       Na8-Na10-Na4-Na6=290.41       
Na8-Na10-Na4-Na9=242.60       Na8-Na10-Na4-Cl11= 29.39      Na8-Na10-Na4-Cl16=  9.30      Na8-Na10-Na4-Cl17=234.64      
Na8-Na10-Na4-Cl18=289.65      Na8-Na10-Na4-Cl19=217.94      Cl11-Na10-Na4-Na1=345.72      Cl11-Na10-Na4-Na3=276.15      
Cl11-Na10-Na4-Na6=261.01      Cl11-Na10-Na4-Na9=213.21      Cl11-Na10-Na4-Cl16=339.90     Cl11-Na10-Na4-Cl17=205.24     
Cl11-Na10-Na4-Cl18=260.26     Cl11-Na10-Na4-Cl19=188.55     Cl13-Na10-Na4-Na1= 49.65      Cl13-Na10-Na4-Na3=340.07      
Cl13-Na10-Na4-Na6=324.94      Cl13-Na10-Na4-Na9=277.13      Cl13-Na10-Na4-Cl11= 63.93     Cl13-Na10-Na4-Cl16= 43.83     
Cl13-Na10-Na4-Cl17=269.17     Cl13-Na10-Na4-Cl18=324.18     Cl13-Na10-Na4-Cl19=252.47     Cl17-Na10-Na4-Na1=140.48      
Cl17-Na10-Na4-Na3= 70.90      Cl17-Na10-Na4-Na6= 55.77      Cl17-Na10-Na4-Na9=  7.97      Cl17-Na10-Na4-Cl11=154.76     
Cl17-Na10-Na4-Cl16=134.66     Cl17-Na10-Na4-Cl18= 55.02     Cl17-Na10-Na4-Cl19=343.30     Na3-Na10-Na8-Na1=286.43       
Na3-Na10-Na8-Na2=320.49       Na3-Na10-Na8-Cl11=276.72      Na3-Na10-Na8-Cl13= 69.73      Na3-Na10-Na8-Cl14=256.02      
Na3-Na10-Na8-Cl15=344.76      Na4-Na10-Na8-Na1=342.87       Na4-Na10-Na8-Na2= 16.92       Na4-Na10-Na8-Na3= 56.44       
Na4-Na10-Na8-Cl11=333.16      Na4-Na10-Na8-Cl13=126.17      Na4-Na10-Na8-Cl14=312.46      Na4-Na10-Na8-Cl15= 41.20      
Cl11-Na10-Na8-Na1=  9.71      Cl11-Na10-Na8-Na2= 43.76      Cl11-Na10-Na8-Na3= 83.28      Cl11-Na10-Na8-Cl13=153.01     
Cl11-Na10-Na8-Cl14=339.30     Cl11-Na10-Na8-Cl15= 68.03     Cl13-Na10-Na8-Na1=216.70      Cl13-Na10-Na8-Na2=250.76      
Cl13-Na10-Na8-Na3=290.27      Cl13-Na10-Na8-Cl11=206.99     Cl13-Na10-Na8-Cl14=186.29     Cl13-Na10-Na8-Cl15=275.03     
Cl17-Na10-Na8-Na1=303.31      Cl17-Na10-Na8-Na2=337.37      Cl17-Na10-Na8-Na3= 16.88      Cl17-Na10-Na8-Cl11=293.61     
Cl17-Na10-Na8-Cl13= 86.61     Cl17-Na10-Na8-Cl14=272.90     Cl17-Na10-Na8-Cl15=  1.64     

========================================================================
 FINAL SINGLEPOINT CALCULATION ON OPTIMIZED GEOMETRY
========================================================================

 Ncao       : 176
 Nao        : 166
 Nshell     : 74
 Nel        : 120
 T(el)      :   300.0
 intcut     :    25.0
 scfconv/Eh :  0.100E-05
   qconv/e  :  0.100E-03
 intneglect :  0.100E-07
 broydamp   :      0.250
 iter      E             dE          RMSdq      gap      omega  full diag
   1    -72.0350510 -0.720351E+02  0.889E-05    2.43       0.0  T
   2    -72.0350510 -0.953548E-11  0.718E-05    2.43     225.9  T
   3    -72.0350510 -0.184599E-10  0.554E-05    2.43     293.0  T
speedup  0.98
cpu  time for SCC    0.01 s
wall time for SCC    0.01 s

   *** convergence criteria satisfied after 3 iterations ***

          eigenvalues
 #    :          48         49         50         51         52         53         54         55
 occ. :        2.000      2.000      2.000      2.000      2.000      2.000      2.000      2.000
 eps  :       -10.962    -10.950    -10.921    -10.871    -10.840    -10.817    -10.801    -10.792
 #    :          56         57         58         59         60         61         62         63
 occ. :        2.000      2.000      2.000      2.000      2.000      0.000      0.000      0.000
 eps  :       -10.702    -10.700    -10.686    -10.644    -10.530     -8.102     -6.368     -6.235
 #    :          64         65         66         67         68         69         70         71
 occ. :        0.000      0.000      0.000      0.000      0.000      0.000      0.000      0.000
 eps  :        -4.681     -2.976     -2.767     -2.522     -2.172     -1.021     -0.454      0.733


   #   Z            q   n(s)   n(p)   n(d)      C6AA      α(0)
   1  11 Na     0.722  0.063  0.215  0.000    67.907    26.668
   2  11 Na     0.783  0.080  0.137  0.000    67.172    26.523
   3  11 Na     0.719  0.066  0.215  0.000    67.942    26.675
   4  11 Na     0.716  0.070  0.214  0.000    67.979    26.682
   5  11 Na     0.760  0.050  0.190  0.000    67.450    26.578
   6  11 Na     0.725  0.081  0.194  0.000    67.870    26.661
   7  11 Na     0.759  0.088  0.153  0.000    67.456    26.579
   8  11 Na     0.717  0.085  0.198  0.000    67.966    26.679
   9  11 Na     0.717  0.116  0.167  0.000    67.971    26.680
  10  11 Na     0.716  0.117  0.167  0.000    67.983    26.683
  11  17 Cl    -0.717  1.971  5.745  0.001   124.007    17.037
  12  17 Cl    -0.756  1.974  5.782  0.001   125.580    17.145
  13  17 Cl    -0.751  1.973  5.778  0.000   125.385    17.131
  14  17 Cl    -0.765  1.973  5.792  0.000   125.926    17.168
  15  17 Cl    -0.734  1.971  5.762  0.001   124.711    17.085
  16  17 Cl    -0.723  1.972  5.751  0.001   124.262    17.054
  17  17 Cl    -0.731  1.971  5.759  0.000   124.567    17.075
  18  17 Cl    -0.721  1.971  5.749  0.000   124.159    17.047
  19  17 Cl    -0.752  1.973  5.778  0.000   125.395    17.132
  20  17 Cl    -0.765  1.972  5.792  0.001   125.930    17.168
  21   8 O     -0.462  1.699  4.762  0.000    22.028     6.339
  22   1 H      0.307  0.693  0.000  0.000     0.700     1.313
  23   6 C      0.061  1.045  2.894  0.000    19.483     6.270
  24   1 H      0.050  0.950  0.000  0.000     2.319     2.381
  25   1 H      0.031  0.969  0.000  0.000     2.566     2.505
  26   6 C     -0.089  1.062  3.027  0.000    22.123     6.683
  27   1 H      0.062  0.938  0.000  0.000     2.167     2.298
  28   1 H      0.051  0.949  0.000  0.000     2.312     2.378
  29   6 C     -0.071  1.054  3.017  0.000    21.848     6.651
  30   1 H      0.054  0.946  0.000  0.000     2.264     2.353
  31   1 H      0.041  0.959  0.000  0.000     2.430     2.438
  32   6 C     -0.126  1.046  3.080  0.000    22.912     6.815
  33   1 H      0.045  0.955  0.000  0.000     2.382     2.413
  34   1 H      0.055  0.945  0.000  0.000     2.258     2.350
  35   1 H      0.047  0.953  0.000  0.000     2.345     2.392
  36   8 O     -0.600  1.723  4.877  0.000    25.109     6.768
  37   1 H      0.301  0.699  0.000  0.000     0.718     1.331
  38   1 H      0.322  0.678  0.000  0.000     0.642     1.251

 Mol. C6AA /au·bohr⁶  :      48024.228639
 Mol. C8AA /au·bohr⁸  :    2866787.797609
 Mol. α(0) /au        :        502.380804

 
 Wiberg/Mayer (AO) data. WBOs > 0.1 written file <wbo>
 largest (>0.05) Wiberg bond orders for each atom
           total WBO             WBO to atom ...
     1  Na  0.538    Cl  14 0.133    Cl  16 0.119    Cl  12 0.110    Cl  11 0.104    Cl  15 0.055
     2  Na  0.413    Cl  14 0.144    O   21 0.091    Cl  12 0.090    Cl  15 0.086
     3  Na  0.536    Cl  18 0.135    Cl  15 0.133    Cl  13 0.121    Cl  17 0.081
     4  Na  0.550    Cl  19 0.139    Cl  16 0.131    Cl  11 0.124    Cl  17 0.089
     5  Na  0.474    Cl  20 0.116    Cl  15 0.088    Cl  18 0.085    Cl  12 0.082    Cl  16 0.055
     6  Na  0.528    Cl  20 0.178    Cl  19 0.139    Cl  16 0.089    Cl  18 0.080
     7  Na  0.458    Cl  12 0.156    Cl  20 0.098    Cl  16 0.092    O   36 0.091
     8  Na  0.531    Cl  14 0.163    Cl  13 0.159    Cl  15 0.094    Cl  11 0.087
     9  Na  0.534    Cl  19 0.189    Cl  17 0.161    Cl  18 0.145
    10  Na  0.535    Cl  13 0.189    Cl  17 0.166    Cl  11 0.143
    11  Cl  0.533    Na  10 0.143    Na   4 0.124    Na   1 0.104    Na   8 0.087
    12  Cl  0.467    Na   7 0.156    Na   1 0.110    Na   2 0.090    Na   5 0.082
    13  Cl  0.475    Na  10 0.189    Na   8 0.159    Na   3 0.121
    14  Cl  0.444    Na   8 0.163    Na   2 0.144    Na   1 0.133
    15  Cl  0.504    Na   3 0.133    Na   8 0.094    Na   5 0.088    Na   2 0.086    Na   1 0.055
    16  Cl  0.519    Na   4 0.131    Na   1 0.119    Na   7 0.092    Na   6 0.089    Na   5 0.055
    17  Cl  0.518    Na  10 0.166    Na   9 0.161    Na   4 0.089    Na   3 0.081
    18  Cl  0.524    Na   9 0.145    Na   3 0.135    Na   5 0.085    Na   6 0.080
    19  Cl  0.476    Na   9 0.189    Na   6 0.139    Na   4 0.139
    20  Cl  0.448    Na   6 0.178    Na   5 0.116    Na   7 0.098
    21  O   2.007    C   23 0.973    H   22 0.897    Na   2 0.091
    22  H   0.905    O   21 0.897
    23  C   3.936    C   26 1.012    H   25 0.975    O   21 0.973    H   24 0.968
    24  H   0.997    C   23 0.968
    25  H   0.997    C   23 0.975
    26  C   3.989    C   23 1.012    C   29 1.009    H   28 0.977    H   27 0.960
    27  H   0.996    C   26 0.960
    28  H   0.996    C   26 0.977
    29  C   3.995    C   32 1.023    C   26 1.009    H   31 0.976    H   30 0.966
    30  H   0.997    C   29 0.966
    31  H   0.997    C   29 0.976
    32  C   3.992    C   29 1.023    H   33 0.987    H   34 0.985    H   35 0.972
    33  H   0.997    C   32 0.987
    34  H   0.996    C   32 0.985
    35  H   0.999    C   32 0.972
    36  O   1.896    H   37 0.911    H   38 0.869    Na   7 0.091
    37  H   0.909    O   36 0.911
    38  H   0.896    O   36 0.869
 MOs/occ written to file <molden.input>
 
molecular dipole:
                 x           y           z       tot (Debye)
 q only:       -0.720      -0.125      -2.004
   full:       -0.624       0.151      -1.496       4.138
molecular quadrupole (traceless):
                xx          xy          yy          xz          yz          zz
 q only:       -7.534       9.778      -1.306      -1.987      11.273       8.840
  q+dip:      -11.651       9.483      -6.908      -2.980      14.650      18.559
   full:      -10.884       7.024      -6.959      -0.699      16.122      17.843

SCC energy    :     -72.0350510
rep           :       0.2857291
ES            :       0.7836421
AES           :       0.0007480
AXC           :       0.0065565
disp          :      -0.0575144
XB            :       0.0000000
fix           :       0.0000000
total E       :     -71.7481177
atomizationE  :       6.5251437     4094.59
(atE without considering molecular charge,
 total energy contains solvation terms)
H-L gap (eV)  :          2.4277
optimized geometry written to: xtbopt.xyz

           ------------------------------------------------- 
          |                Numerical Hessian                |
           ------------------------------------------------- 
step length          :   0.00500
SCC accuracy         :   0.25000
Hessian scale factor :   1.00000
frozen atoms in %    :   0.00000    0
RMS gradient         :   0.00006
estimated CPU  time      0.51 min
estimated wall time      0.51 min

writing file <hessian>.
 
 projected vibrational frequencies (cm-1)
eigval :       -0.00    -0.00    -0.00     0.00     0.00     0.00
eigval :       16.60    19.11    23.46    28.72    35.44    40.52
eigval :       41.51    50.19    52.44    54.64    57.76    61.67
eigval :       66.57    67.33    68.32    73.37    79.37    81.13
eigval :       83.36    84.43    86.80    91.00    92.69    93.98
eigval :       95.86    97.08   101.24   103.60   104.44   110.72
eigval :      114.54   115.11   117.72   119.26   121.03   124.27
eigval :      127.37   131.65   133.07   134.96   138.82   141.44
eigval :      147.27   149.48   154.25   156.32   159.81   161.74
eigval :      168.07   168.86   173.39   174.83   177.36   179.10
eigval :      182.78   188.16   192.09   194.19   200.76   202.68
eigval :      206.20   210.31   222.26   223.80   227.54   234.36
eigval :      236.69   242.56   300.51   341.77   402.78   432.23
eigval :      434.15   769.85   842.92   933.55   955.96  1029.43
eigval :     1075.79  1100.34  1127.66  1151.02  1213.77  1225.36
eigval :     1262.52  1270.03  1281.17  1351.16  1370.96  1405.75
eigval :     1471.08  1476.59  1483.35  1485.22  1497.37  1545.33
eigval :     2893.63  2917.44  2957.41  2973.29  2983.38  2991.98
eigval :     3000.61  3035.35  3047.92  3375.13  3572.89  3618.39
 reduced masses (amu)
   1: 23.90   2: 26.57   3: 27.98   4: 29.98   5: 26.66   6: 26.55   7: 15.66   8: 14.75
   9: 17.85  10: 15.68  11: 15.61  12: 26.16  13: 32.46  14: 28.33  15: 27.93  16: 28.81
  17: 27.81  18: 28.75  19: 30.78  20: 32.42  21: 29.34  22: 30.80  23: 27.20  24: 25.58
  25: 24.78  26: 24.33  27: 27.47  28: 23.36  29: 26.68  30: 25.94  31: 27.78  32: 25.41
  33: 28.27  34: 23.45  35: 22.97  36: 28.13  37: 26.60  38: 27.90  39: 29.80  40: 29.34
  41: 30.95  42: 28.89  43: 27.44  44: 29.33  45: 24.55  46: 29.99  47: 27.74  48: 14.72
  49: 28.99  50: 26.55  51: 27.02  52: 26.85  53: 29.03  54: 26.43  55: 26.58  56: 26.91
  57: 27.11  58: 26.33  59: 26.19  60: 27.93  61: 27.12  62: 27.13  63: 26.43  64: 26.26
  65: 26.71  66: 27.76  67: 16.57  68: 26.97  69: 11.42  70: 25.43  71: 17.16  72:  7.80
  73: 14.07  74: 23.59  75:  3.87  76:  3.81  77: 10.35  78:  2.86  79: 10.35  80:  1.93
  81:  2.58  82:  4.72  83:  3.55  84: 10.32  85:  8.73  86:  9.29  87:  7.08  88:  5.73
  89:  4.38  90:  3.33  91:  2.03  92:  2.55  93:  3.43  94:  4.79  95:  4.86  96:  3.32
  97:  1.96  98:  1.76  99:  1.75 100:  1.85 101:  1.62 102:  2.00 103:  1.99 104:  1.45
 105:  1.93 106:  1.49 107:  1.93 108:  1.69 109:  1.67 110:  1.81 111:  1.59 112:  1.90
 113:  1.88 114:  1.82
 IR intensities (amu)
   1:  0.14   2:  0.32   3:  0.37   4:  0.34   5:  0.27   6:  0.33   7:  0.23   8:  0.40
   9:  0.20  10:  0.08  11:  0.29  12:  0.16  13:  0.20  14:  0.18  15:  0.14  16:  0.06
  17:  0.24  18:  0.20  19:  0.37  20:  0.28  21:  0.14  22:  0.10  23:  0.18  24:  0.17
  25:  0.16  26:  0.19  27:  0.22  28:  0.31  29:  0.19  30:  0.20  31:  0.40  32:  0.36
  33:  0.85  34:  0.37  35:  0.32  36:  0.54  37:  0.24  38:  0.51  39:  0.40  40:  0.47
  41:  0.51  42:  0.56  43:  0.65  44:  1.04  45:  0.83  46:  0.69  47:  0.50  48:  0.41
  49:  0.59  50:  1.11  51:  0.76  52:  0.60  53:  0.56  54:  0.95  55:  1.03  56:  1.09
  57:  0.67  58:  1.07  59:  0.15  60:  0.47  61:  1.32  62:  0.34  63:  1.06  64:  1.12
  65:  1.12  66:  1.44  67:  0.46  68:  1.86  69:  0.40  70:  1.15  71:  1.47  72:  0.66
  73:  0.77  74:  1.28  75:  0.73  76:  0.65  77:  0.20  78:  0.86  79:  0.32  80:  0.07
  81:  0.15  82:  0.11  83:  0.15  84:  0.44  85:  0.80  86:  0.39  87:  0.37  88:  0.26
  89:  0.15  90:  0.30  91:  0.21  92:  0.11  93:  0.23  94:  0.13  95:  0.23  96:  0.07
  97:  0.04  98:  0.06  99:  0.07 100:  0.05 101:  0.05 102:  0.50 103:  0.33 104:  0.25
 105:  0.15 106:  0.18 107:  0.26 108:  0.23 109:  0.41 110:  0.23 111:  0.15 112:  0.54
 113:  0.28 114:  0.30
 Raman intensities (amu)
   1:  0.00   2:  0.00   3:  0.00   4:  0.00   5:  0.00   6:  0.00   7:  0.00   8:  0.00
   9:  0.00  10:  0.00  11:  0.00  12:  0.00  13:  0.00  14:  0.00  15:  0.00  16:  0.00
  17:  0.00  18:  0.00  19:  0.00  20:  0.00  21:  0.00  22:  0.00  23:  0.00  24:  0.00
  25:  0.00  26:  0.00  27:  0.00  28:  0.00  29:  0.00  30:  0.00  31:  0.00  32:  0.00
  33:  0.00  34:  0.00  35:  0.00  36:  0.00  37:  0.00  38:  0.00  39:  0.00  40:  0.00
  41:  0.00  42:  0.00  43:  0.00  44:  0.00  45:  0.00  46:  0.00  47:  0.00  48:  0.00
  49:  0.00  50:  0.00  51:  0.00  52:  0.00  53:  0.00  54:  0.00  55:  0.00  56:  0.00
  57:  0.00  58:  0.00  59:  0.00  60:  0.00  61:  0.00  62:  0.00  63:  0.00  64:  0.00
  65:  0.00  66:  0.00  67:  0.00  68:  0.00  69:  0.00  70:  0.00  71:  0.00  72:  0.00
  73:  0.00  74:  0.00  75:  0.00  76:  0.00  77:  0.00  78:  0.00  79:  0.00  80:  0.00
  81:  0.00  82:  0.00  83:  0.00  84:  0.00  85:  0.00  86:  0.00  87:  0.00  88:  0.00
  89:  0.00  90:  0.00  91:  0.00  92:  0.00  93:  0.00  94:  0.00  95:  0.00  96:  0.00
  97:  0.00  98:  0.00  99:  0.00 100:  0.00 101:  0.00 102:  0.00 103:  0.00 104:  0.00
 105:  0.00 106:  0.00 107:  0.00 108:  0.00 109:  0.00 110:  0.00 111:  0.00 112:  0.00
 113:  0.00 114:  0.00
 output can be read by thermo (or use thermo option).
 writing <g98.out> molden fake output.
 recommended (thermochemical) frequency scaling factor: 1.0
                    ==================
                    thermo calculation
                    ==================
Nvib :  108 Nimag : 0  symmetry :   C1  rot number :  1  scale factor : 1.00 sthr :  50.
omega= 16.60     Gvib=    -2.088     Grot=    -1.383     Gused=    -1.392
omega= 19.11     Gvib=    -2.005     Grot=    -1.341     Gused=    -1.355
omega= 23.46     Gvib=    -1.884     Grot=    -1.281     Gused=    -1.309
omega= 28.72     Gvib=    -1.764     Grot=    -1.221     Gused=    -1.274
omega= 35.44     Gvib=    -1.640     Grot=    -1.159     Gused=    -1.255
omega= 40.52     Gvib=    -1.560     Grot=    -1.119     Gused=    -1.252
omega= 41.51     Gvib=    -1.546     Grot=    -1.112     Gused=    -1.252
omega= 50.19     Gvib=    -1.434     Grot=    -1.055     Gused=    -1.246
omega= 52.44     Gvib=    -1.408     Grot=    -1.042     Gused=    -1.243
omega= 54.64     Gvib=    -1.384     Grot=    -1.030     Gused=    -1.238
omega= 57.76     Gvib=    -1.351     Grot=    -1.014     Gused=    -1.230
omega= 61.67     Gvib=    -1.313     Grot=    -0.994     Gused=    -1.217
omega= 66.57     Gvib=    -1.268     Grot=    -0.972     Gused=    -1.196
omega= 67.33     Gvib=    -1.261     Grot=    -0.968     Gused=    -1.193
omega= 68.32     Gvib=    -1.253     Grot=    -0.964     Gused=    -1.188
omega= 73.37     Gvib=    -1.211     Grot=    -0.943     Gused=    -1.163
omega= 79.37     Gvib=    -1.165     Grot=    -0.920     Gused=    -1.131
omega= 81.13     Gvib=    -1.152     Grot=    -0.913     Gused=    -1.122
omega= 83.36     Gvib=    -1.136     Grot=    -0.905     Gused=    -1.110
omega= 84.43     Gvib=    -1.129     Grot=    -0.901     Gused=    -1.104
omega= 86.80     Gvib=    -1.112     Grot=    -0.893     Gused=    -1.091
omega= 91.00     Gvib=    -1.085     Grot=    -0.879     Gused=    -1.068
omega= 92.69     Gvib=    -1.074     Grot=    -0.874     Gused=    -1.058
omega= 93.98     Gvib=    -1.066     Grot=    -0.870     Gused=    -1.052
omega= 95.86     Gvib=    -1.055     Grot=    -0.864     Gused=    -1.041
omega= 97.08     Gvib=    -1.047     Grot=    -0.860     Gused=    -1.035
omega=101.24     Gvib=    -1.023     Grot=    -0.848     Gused=    -1.013
omega=103.60     Gvib=    -1.009     Grot=    -0.841     Gused=    -1.001
omega=104.44     Gvib=    -1.005     Grot=    -0.838     Gused=    -0.996
omega=110.72     Gvib=    -0.971     Grot=    -0.821     Gused=    -0.965
omega=114.54     Gvib=    -0.951     Grot=    -0.811     Gused=    -0.946
omega=115.11     Gvib=    -0.948     Grot=    -0.810     Gused=    -0.944
omega=117.72     Gvib=    -0.935     Grot=    -0.803     Gused=    -0.931
omega=119.26     Gvib=    -0.928     Grot=    -0.799     Gused=    -0.924
omega=121.03     Gvib=    -0.919     Grot=    -0.795     Gused=    -0.916
omega=124.27     Gvib=    -0.904     Grot=    -0.787     Gused=    -0.901
omega=127.37     Gvib=    -0.890     Grot=    -0.780     Gused=    -0.888
omega=131.65     Gvib=    -0.871     Grot=    -0.770     Gused=    -0.869
omega=133.07     Gvib=    -0.865     Grot=    -0.767     Gused=    -0.863
omega=134.96     Gvib=    -0.857     Grot=    -0.762     Gused=    -0.855
omega=138.82     Gvib=    -0.841     Grot=    -0.754     Gused=    -0.839
omega=141.44     Gvib=    -0.830     Grot=    -0.749     Gused=    -0.829
omega=147.27     Gvib=    -0.807     Grot=    -0.737     Gused=    -0.806
omega=149.48     Gvib=    -0.799     Grot=    -0.732     Gused=    -0.798
omega=154.25     Gvib=    -0.781     Grot=    -0.723     Gused=    -0.780
omega=156.32     Gvib=    -0.773     Grot=    -0.719     Gused=    -0.773
omega=159.81     Gvib=    -0.761     Grot=    -0.712     Gused=    -0.760
omega=161.74     Gvib=    -0.754     Grot=    -0.709     Gused=    -0.754
omega=168.07     Gvib=    -0.733     Grot=    -0.697     Gused=    -0.732
omega=168.86     Gvib=    -0.730     Grot=    -0.696     Gused=    -0.730
omega=173.39     Gvib=    -0.715     Grot=    -0.688     Gused=    -0.715
omega=174.83     Gvib=    -0.710     Grot=    -0.686     Gused=    -0.710
omega=177.36     Gvib=    -0.702     Grot=    -0.681     Gused=    -0.702
omega=179.10     Gvib=    -0.697     Grot=    -0.679     Gused=    -0.697
omega=182.78     Gvib=    -0.686     Grot=    -0.673     Gused=    -0.686
omega=188.16     Gvib=    -0.670     Grot=    -0.664     Gused=    -0.670
omega=192.09     Gvib=    -0.658     Grot=    -0.658     Gused=    -0.658
omega=194.19     Gvib=    -0.652     Grot=    -0.655     Gused=    -0.652
omega=200.76     Gvib=    -0.634     Grot=    -0.645     Gused=    -0.634
omega=202.68     Gvib=    -0.629     Grot=    -0.642     Gused=    -0.629
omega=206.20     Gvib=    -0.619     Grot=    -0.637     Gused=    -0.619
omega=210.31     Gvib=    -0.609     Grot=    -0.631     Gused=    -0.609
omega=222.26     Gvib=    -0.579     Grot=    -0.615     Gused=    -0.579
omega=223.80     Gvib=    -0.575     Grot=    -0.613     Gused=    -0.575
omega=227.54     Gvib=    -0.566     Grot=    -0.608     Gused=    -0.566
omega=234.36     Gvib=    -0.550     Grot=    -0.599     Gused=    -0.550
omega=236.69     Gvib=    -0.545     Grot=    -0.596     Gused=    -0.545
omega=242.56     Gvib=    -0.532     Grot=    -0.589     Gused=    -0.532
 
   temp. (K)  partition function   enthalpy   heat capacity  entropy
                                   cal/mol     cal/K/mol   cal/K/mol   J/K/mol
 298.15  VIB  0.195E+29            30956.647    143.049    217.692
         ROT  0.390E+08              888.752      2.981     37.715
         INT  0.760E+36            31845.400    146.030    255.407
         TR   0.170E+29             1481.254      4.968     45.396
         TOT                       33326.6536   150.9977   300.8028  1258.5541
                     Eh         kcal/mol          kJ/mol 
ZPVE            0.173420         108.823         455.312    
H(0)-H(T)+PV    0.531094E-01     33.3267         139.438    
H(T)            0.226529         142.149         594.750    
T*S             0.142921         89.6843         375.238    
G(T)            0.836081E-01     52.4649         219.512    
    -71.66450965  <=== TOTAL FREE ENERGY in Eh incl. el.,ZPVE,RRHO,solv. parts
 
 normal mode %tage of torsion character
   1:  0.00   2:  0.00   3:  0.00   4:  0.00   5:  0.00   6:  0.00   7:  0.59   8:  0.99
   9:  0.75  10:  0.50  11:  0.44  12:  0.56  13:  0.20  14:  0.57  15:  0.25  16:  0.50
  17:  0.24  18:  0.18  19:  0.73  20:  0.16  21:  0.43  22:  0.36  23:  0.77  24:  0.70
  25:  0.22  26:  0.36  27:  0.28  28:  0.58  29:  0.51  30:  0.23  31:  0.14  32:  0.24
  33:  0.47  34:  0.40  35:  0.50  36:  0.37  37:  0.32  38:  0.27  39:  0.37  40:  0.28
  41:  0.52  42:  0.43  43:  0.46  44:  0.23  45:  0.40  46:  0.41  47:  0.28  48:  0.63
  49:  0.27  50:  0.37  51:  0.34  52:  0.72  53:  0.17  54:  0.25  55:  0.24  56:  0.46
  57:  0.21  58:  0.38  59:  0.14  60:  0.17  61:  0.17  62:  0.34  63:  0.09  64:  0.04
  65:  0.07  66:  0.02  67:  0.39  68:  0.17  69:  0.97  70:  0.48  71:  0.94  72:  0.70
  73:  0.30  74:  0.01  75:  0.26  76:  0.17  77:  0.30  78:  0.99  79:  0.39  80:  0.52
  81:  0.51  82:  0.26  83:  0.38  84:  0.14  85:  0.29  86:  0.09  87:  0.11  88:  0.33
  89:  0.45  90:  0.14  91:  0.14  92:  0.16  93:  0.12  94:  0.08  95:  0.14  96:  0.00
  97:  0.53  98:  0.73  99:  0.72 100:  0.60 101:  0.86 102:  0.06 103:  0.20 104:  0.02
 105:  0.23 106:  0.02 107:  0.12 108:  0.04 109:  0.02 110:  0.04 111:  0.02 112:  0.01
 113:  0.12 114:  0.00
 recommended # of modes for mode following          73
 
 Pipek-Mezey localization of normal modes
 number of localized modes           73
 frequency thrshold           500.000000000000     
 number of groups                    28
 atom-group assingment :   
  1  2  3  4  5  6  7  8  9 10 11 12 13 14 15 16 17 18 19 20 21 21 22 22 22 23 24 23 25 25
 25 26 26 26 27 28 28 28
 pop matrix done.
 initialization of trafo matrix to unity
iteration     50  convergence  0.36038352D-03
iteration    100  convergence  0.30148615D-05

 converged in    106 iterations, threshold :   0.99998347D-06
eig.   :       -0.00    -0.00    -0.00     0.00     0.00     0.00
eig.   :       85.97    86.43    90.53    90.59    91.15    93.29
eig.   :       94.39    95.41    96.11    98.92    99.26   100.19
eig.   :      100.48   100.79   103.30   105.02   106.08   107.43
eig.   :      107.76   108.63   110.16   110.78   110.80   114.09
eig.   :      114.56   114.63   114.81   115.80   120.25   120.88
eig.   :      121.39   122.35   122.51   122.82   123.45   123.66
eig.   :      125.20   127.05   127.09   127.36   128.38   130.05
eig.   :      134.40   137.19   140.55   141.23   141.71   141.95
eig.   :      142.86   143.24   148.63   149.08   149.39   154.61
eig.   :      155.19   155.78   159.29   160.67   162.03   165.85
eig.   :      166.56   174.09   177.74   184.82   188.06   189.32
eig.   :      196.51   219.40   284.77   289.09   321.68   322.94
eig.   :      424.02   769.85   842.92   933.55   955.96  1029.43
eig.   :     1075.79  1100.34  1127.66  1151.02  1213.77  1225.36
eig.   :     1262.52  1270.03  1281.17  1351.16  1370.96  1405.75
eig.   :     1471.08  1476.59  1483.35  1485.22  1497.37  1545.33
eig.   :     2893.63  2917.44  2957.41  2973.29  2983.38  2991.98
eig.   :     3000.61  3035.35  3047.92  3375.13  3572.89  3618.39
written to xtb_localmodes and g98l.out
 
 normal mode %tage of torsion character
   1:  0.00   2:  0.00   3:  0.00   4:  0.00   5:  0.00   6:  0.00   7:  0.15   8:  0.82
   9:  0.64  10:  0.27  11:  0.05  12:  0.22  13:  0.06  14:  0.44  15:  0.69  16:  0.27
  17:  0.67  18:  0.34  19:  0.21  20:  0.00  21:  0.64  22:  0.34  23:  0.58  24:  0.31
  25:  0.22  26:  0.39  27:  0.74  28:  0.76  29:  0.71  30:  0.38  31:  0.09  32:  0.63
  33:  0.62  34:  0.96  35:  0.67  36:  0.76  37:  0.78  38:  0.13  39:  0.63  40:  0.08
  41:  0.13  42:  0.01  43:  0.13  44:  0.06  45:  0.09  46:  0.04  47:  0.36  48:  0.59
  49:  0.38  50:  0.84  51:  0.49  52:  0.07  53:  0.07  54:  0.06  55:  0.63  56:  0.47
  57:  0.18  58:  0.02  59:  0.22  60:  0.30  61:  0.44  62:  0.01  63:  0.44  64:  0.25
  65:  0.72  66:  0.13  67:  0.12  68:  0.06  69:  0.35  70:  0.23  71:  0.30  72:  0.40
  73:  0.67  74:  1.00  75:  0.47  76:  0.28  77:  0.15  78:  0.19  79:  0.99  80:  0.52
  81:  0.51  82:  0.26  83:  0.38  84:  0.14  85:  0.29  86:  0.09  87:  0.11  88:  0.33
  89:  0.45  90:  0.14  91:  0.14  92:  0.16  93:  0.12  94:  0.08  95:  0.14  96:  0.00
  97:  0.53  98:  0.73  99:  0.72 100:  0.60 101:  0.86 102:  0.06 103:  0.20 104:  0.02
 105:  0.23 106:  0.02 107:  0.12 108:  0.04 109:  0.02 110:  0.04 111:  0.02 112:  0.01
 113:  0.12 114:  0.00
 recommended # of modes for mode following          72

------------------------------------------------------------------------
 * finished run on 2020/05/30 at 20:40:55.410     
------------------------------------------------------------------------
 total:
 * wall-time:     0 d,  0 h,  0 min, 34.242 sec
 *  cpu-time:     0 d,  0 h,  0 min, 34.155 sec
 * ratio c/w:     0.997 speedup
 SCF:
 * wall-time:     0 d,  0 h,  0 min,  1.175 sec
 *  cpu-time:     0 d,  0 h,  0 min,  1.169 sec
 * ratio c/w:     0.995 speedup
 ANC optimizer:
 * wall-time:     0 d,  0 h,  0 min,  1.241 sec
 *  cpu-time:     0 d,  0 h,  0 min,  1.235 sec
 * ratio c/w:     0.995 speedup
 numerical hessian:
 * wall-time:     0 d,  0 h,  0 min, 31.793 sec
 *  cpu-time:     0 d,  0 h,  0 min, 31.723 sec
 * ratio c/w:     0.998 speedup

normal termination of xtb
