# Supplementary material for: Heterogeneous Nucleation of Butanol on NaCl: A Computational Study of Temperature, Humidity, Seed Charge, and Seed Size Effects
Source: J Phys Chem A. 2021 Mar 31;125(14):3025–36. doi: 10.1021/acs.jpca.0c10972 (PMC8054243; doi:10.1021/acs.jpca.0c10972)
Supplement: Supplementary file 2 — jp0c10972_si_002.zip [file jp0c10972_si_002.zip › ALL CLUSTERS/low_level_calc/normal seed/1Seed1BuOH1W.xyz]

    38
        -71.74811771  Gyration_radius:  4.03277993857
 Na         -0.05043310295738   -2.19455541672819    2.08437178342331
Na          1.92957120140196   -2.15989209401472   -0.49318256672602
Na          1.50223573233524    1.59224917337362    2.95677787523044
Na         -1.52703174647585    0.44857257543959    4.21148916229684
Na         -0.58881037926029    0.55336624892511    0.08473057296018
Na         -3.27576585753328    1.58143289753070    1.63746926940592
Na         -2.98056835692765   -1.65391589721710   -0.17646600914280
Na          2.98532883280146   -1.37781428344285    2.99413792412392
Na         -1.43048943428579    3.65775520409310    4.04994449912953
Na          1.81783533807124    0.51655900858362    5.96483921584369
Cl          0.59596220444279   -1.03526760452809    4.34023270202867
Cl         -0.59289007908073   -2.09959289266229   -0.55410848674530
Cl          3.57025654773026    0.68322259850586    4.27260658947647
Cl          2.24488468486734   -3.33342028910420    1.66169010682442
Cl          1.70125917842278   -0.07001239788298    1.05438198700656
Cl         -2.28238783324640   -0.83091256118529    2.13654093115955
Cl          0.22055456228264    2.29602279118156    5.29251452694072
Cl         -0.72089442455783    2.43601049371127    1.91303902265669
Cl         -3.42616355366451    2.24799191592857    4.02238601742084
Cl         -2.99694981428438    0.91328289125194   -0.74339927352861
O           2.50020734425404   -2.35279972076378   -2.50518336613719
H           2.60609444121812   -3.17032638292501   -2.99953241672947
C           1.64715769435320   -1.50864029865635   -3.27162500649405
H           0.60925678309651   -1.84853129025527   -3.17207828322875
H           1.92544655391738   -1.55344609803328   -4.33140156295323
C           1.76284580464669   -0.07833573213965   -2.76471157691557
H           1.88096174064661   -0.11231664091054   -1.68266871566345
H           2.65822838703210    0.38583029402612   -3.17934747472216
C           0.53531723280589    0.76007519136742   -3.09664510375555
H          -0.35352900627569    0.26361652399595   -2.70250934280101
H           0.42591404784880    0.83445170660545   -4.18081576062071
C           0.63129879695964    2.15633989456715   -2.50224666336735
H           1.45524321873361    2.70711537066818   -2.94859862657554
H          -0.28760696246423    2.70596139525609   -2.68163500733082
H           0.79988379097600    2.10262253282026   -1.42740930705576
O          -4.92963925924604   -1.42883738756793   -0.93194384303090
H          -5.85211887297332   -1.52674220603314   -1.18286732676016
H          -4.71046544612029   -0.50711952398800   -1.14877647561575
