# Supplementary material for: Heterogeneous Nucleation of Butanol on NaCl: A Computational Study of Temperature, Humidity, Seed Charge, and Seed Size Effects
Source: J Phys Chem A. 2021 Mar 31;125(14):3025–36. doi: 10.1021/acs.jpca.0c10972 (PMC8054243; doi:10.1021/acs.jpca.0c10972)
Supplement: Supplementary file 2 — jp0c10972_si_002.zip [file jp0c10972_si_002.zip › ALL CLUSTERS/low_level_calc/normal seed/1Seed1BuOH2W.log]

      -----------------------------------------------------------      
     |                   =====================                   |     
     |                           x T B                           |     
     |                   =====================                   |     
     |                         S. Grimme                         |     
     |          Mulliken Center for Theoretical Chemistry        |     
     |                    University of Bonn                     |     
     |                 Version 6.0.1 (SAW181210)                 |     
      -----------------------------------------------------------      

   This program is distributed in the hope that it will be useful,
   but WITHOUT ANY WARRANTY; without even the implied warranty of
   MERCHANTABILITY or FITNESS FOR A PARTICULAR PURPOSE.
   
   FOR NON-COMMERCIAL, ACADEMIA USE ONLY.
   
   Cite this work as:
   S. Grimme, C. Bannwarth, P. Shushkov, J. Comput. Theory Chem., 2017,
   13, 1989-2009.
   C. Bannwarth, S. Ehlert and S. Grimme., ChemRxiv, 2018, preprint.
   http://doi.org/10.26434/chemrxiv.7246238.v1
   
   for sTDA-xTB:
   S. Grimme and C. Bannwarth, J. Chem. Phys., 2016, 145, 054103.
   
   in the mass-spec context:
   V. Asgeirsson, C. Bauer and S. Grimme, Chem. Sci., 2017, 8, 4879.
   
   if GBSA is used:
   P. Shushkov, F. März and S. Grimme, unpublished.
   
   for ANC optimizer:
   S. Grimme, unpublished.
   Rational Function algorithm used in ANCopt:
   F. Eckert, P. Pulay, H.-J. Werner, J. Comput. Chem., 1997, 18, 1473.
   
   with help from (in alphabetical order)
   C. Bannwarth, F. Bohle, G. Brandenburg, E. Caldeweyher, M. Checinski,
   S. Dohm, S. Ehlert, S. Ehrlich, F. März, H. Neugebauer, J. Pisarek,
   P. Pracht, P. Shushkov, and S. Spicher.
   
 * started run on 2020/05/30 at 20:40:21.104     
========================================================================
 # omp threads = 1
========================================================================
number of atoms            : 41
number of electrons        : 128
charge                     : 0
spin                       : .0
first test random number   : .3920

########################################################################
# WARNING! Please study the warnings concerning your input carefully
#  - the use of '-ohess' is discouraged, please use '--ohess' next time
########################################################################

           ------------------------------------------------- 
          |                 G F N 2 - x T B                 |
          | Geometry, Frequencies, Noncovalent interactions |
          |            JCTC 2018 parametrisation            |
           ------------------------------------------------- 
      method parameters     
 k(s)        :  1.8500
 k(p)        :  2.2300
 k(d)        :  2.2300
 k(f)        :  2.0000
 kEN (H0ij)  : -2.0000
 D4 a1       :  0.5200
 D4 a2       :  5.0000
 D4 s6       :  1.0000
 D4 s8       :  2.7000
 D4 s9       :  5.0000
 alphaj      :  2.0000


            Z     q(EN)     CN     RAES       Cart. coordinates
     1  Na  1.0    0.27    8.72    5.00     2.83498     4.81336     1.20201
     2  Na  1.0    0.36    8.41    5.00     3.57874    -2.61914    -0.35131
     3  Na  1.0    0.35   10.70    5.00    -1.08814     1.13750    -1.06728
     4  Na  1.0    0.35    5.09    5.00     8.19225     1.90076    -0.22349
     5  Na  1.0    0.31    8.27    5.00     0.06477    -3.88998     5.05976
     6  Na  1.0    0.36    4.78    5.00     4.62332     6.61187     6.98494
     7  Na  1.0    0.26    7.94    5.00     5.71157    -0.10549     5.70063
     8  Na  1.0    0.35    4.94    5.00     1.10642    -1.07948    10.60949
     9  Na  1.0    0.40    4.71    5.00    -5.70433    -1.66897     4.33109
    10  Na  1.0    0.26    7.92    5.00    -1.34860     3.12744     5.90303
    11  Cl  7.0   -0.23    2.23    3.83    -3.56584    -5.23984     2.31745
    12  Cl  7.0   -0.18    2.97    4.89    -4.63219     2.17393     2.03363
    13  Cl  7.0   -0.06    6.04    5.00     1.51998     0.34587     3.05524
    14  Cl  7.0   -0.21    2.96    4.88     7.78521    -2.20178     1.76435
    15  Cl  7.0   -0.13    3.69    4.99     4.00651     1.80040    -2.51890
    16  Cl  7.0   -0.21    2.93    4.87     3.72020    -3.92399     8.02359
    17  Cl  7.0   -0.21    2.92    4.87     0.70034     7.31430     4.59718
    18  Cl  7.0   -0.19    3.72    4.99    -2.89981    -1.03287     8.12832
    19  Cl  7.0   -0.22    3.58    4.99     3.11766     2.85811     9.21335
    20  Cl  7.0   -0.20    3.67    4.99     7.11753     4.58730     3.49444
    21  O   6.0   -0.27    3.92    4.83    -0.38326    -2.76611    -1.87062
    22  H   1.0    0.01    1.63    1.74    -1.45003    -3.72527    -0.68353
    23  C   4.0   -0.06    4.73    4.79    -1.51429    -3.16847    -4.28190
    24  H   1.0   -0.01    1.01    1.43    -1.99695    -5.16958    -4.50032
    25  H   1.0   -0.02    1.07    1.44    -0.10528    -2.67919    -5.70708
    26  C   4.0   -0.08    4.71    4.77    -3.87723    -1.55109    -4.64684
    27  H   1.0   -0.01    1.03    1.43    -5.15824    -2.49296    -5.95681
    28  H   1.0   -0.03    1.27    1.49    -4.85617    -1.41978    -2.83542
    29  C   4.0   -0.07    4.74    4.79    -3.29908     1.08462    -5.67201
    30  H   1.0   -0.03    1.80    2.00    -1.53746     1.78346    -4.86149
    31  H   1.0   -0.02    1.10    1.44    -4.82061     2.37363    -5.15899
    32  C   4.0   -0.14    4.03    3.67    -3.01405     1.08883    -8.53616
    33  H   1.0   -0.01    1.00    1.43    -4.76120     0.49092    -9.43804
    34  H   1.0   -0.01    1.00    1.43    -2.55007     2.97288    -9.20844
    35  H   1.0   -0.00    1.00    1.43    -1.51285    -0.18621    -9.11893
    36  O   6.0   -0.33    3.64    4.53     3.00096    -5.85792     2.07892
    37  H   1.0    0.01    1.17    1.46     2.53787    -7.61901     2.04967
    38  H   1.0   -0.02    1.45    1.57     4.49975    -5.78799     3.13097
    39  O   6.0   -0.32    3.74    4.67    -0.85134     5.34639    -1.03784
    40  H   1.0   -0.01    1.48    1.59    -2.13118     5.67604     0.23778
    41  H   1.0    0.01    1.15    1.45    -1.05988     6.69751    -2.24044

  Z AO/shell   Hii/eV     exponent
  1     Wed Apr 25 08:07:45 CEST 2018   EN: 2.200 GM2: 0.406  GM3: 0.0800  RAES: 1.40
     1s    -10.707211    1.230000
  6     Wed Apr 25 08:07:45 CEST 2018   EN: 2.550 GM2: 0.538  GM3: 0.1500  RAES: 3.00
     2s    -13.970922    2.096432
     2p    -10.063292    1.800000
  8     Wed Apr 25 08:07:45 CEST 2018   EN: 3.440 GM2: 0.452  GM3:-0.0517  RAES: 1.80
     2s    -20.229985    2.439742
     2p    -15.503117    2.137023
 11     Tue Apr 24 16:34:09 CEST 2018   EN: 0.930 GM2: 0.271  GM3: 0.1799  RAES: 5.00
     3s     -4.546934    0.763787
     3p     -1.332719    0.573553
 17     Mon Apr 23 14:09:22 CEST 2018   EN: 3.160 GM2: 0.249  GM3: 0.1495  RAES: 2.50
     3s    -29.278781    2.485265
     3p    -12.673758    2.199650
     3d     -0.240338    2.476089
 no old-style atom pair restraining (fixing) potential
           ------------------------------------------------- 
          |        Self-Consistent Charge Iterations        |
           ------------------------------------------------- 

 Ncao       : 182
 Nao        : 172
 Nshell     : 78
 Nel        : 128
 T(el)      :   300.0
 intcut     :    25.0
 scfconv/Eh :  0.100E-05
   qconv/e  :  0.100E-03
 intneglect :  0.100E-07
 broydamp   :      0.250
 iter      E             dE          RMSdq      gap      omega  full diag
   1    -76.8803273 -0.768803E+02  0.109E+01    3.75       0.0  T
   2    -77.0267659 -0.146439E+00  0.673E+00    4.59       1.0  T
   3    -77.1250240 -0.982581E-01  0.498E+00    4.24       1.0  T
   4    -77.1504438 -0.254198E-01  0.240E+00    3.68       1.0  T
   5    -77.1721429 -0.216991E-01  0.185E+00    2.73       1.0  T
   6    -77.1719119  0.230999E-03  0.826E-01    3.06       1.0  T
   7    -77.1733282 -0.141628E-02  0.318E-01    2.81       1.0  T
   8    -77.1735549 -0.226681E-03  0.200E-01    2.84       1.0  T
   9    -77.1737499 -0.194986E-03  0.117E-01    2.85       1.0  T
  10    -77.1738758 -0.125947E-03  0.547E-02    2.87       1.0  T
  11    -77.1739015 -0.256657E-04  0.320E-02    2.87       1.0  T
  12    -77.1739068 -0.526972E-05  0.217E-02    2.86       1.0  T
  13    -77.1739083 -0.156681E-05  0.109E-02    2.86       1.4  T
  14    -77.1739089 -0.588271E-06  0.871E-03    2.86       1.8  T
  15    -77.1739095 -0.606551E-06  0.513E-03    2.86       3.0  T
  16    -77.1739097 -0.192447E-06  0.301E-03    2.86       5.2  T
  17    -77.1739098 -0.669563E-07  0.152E-03    2.86      10.2  T
  18    -77.1739098 -0.909738E-08  0.109E-03    2.86      14.4  T
  19    -77.1739098 -0.306456E-08  0.540E-04    2.86      28.9  T
  20    -77.1739098 -0.166663E-08  0.331E-04    2.86      47.2  T
speedup  1.00
cpu  time for SCC    0.11 s
wall time for SCC    0.11 s

   *** convergence criteria satisfied after 20 iterations ***

          eigenvalues
 #    :          52         53         54         55         56         57         58         59
 occ. :        2.000      2.000      2.000      2.000      2.000      2.000      2.000      2.000
 eps  :       -10.848    -10.840    -10.799    -10.791    -10.747    -10.736    -10.725    -10.673
 #    :          60         61         62         63         64         65         66         67
 occ. :        2.000      2.000      2.000      2.000      2.000      0.000      0.000      0.000
 eps  :       -10.672    -10.643    -10.640    -10.598    -10.584     -7.721     -6.245     -5.583
 #    :          68         69         70         71         72         73         74         75
 occ. :        0.000      0.000      0.000      0.000      0.000      0.000      0.000      0.000
 eps  :        -4.867     -3.657     -3.155     -1.434     -1.183     -0.486      0.858      0.995


   #   Z            q   n(s)   n(p)   n(d)      C6AA      α(0)
   1  11 Na     0.748  0.050  0.202  0.000    67.588    26.605
   2  11 Na     0.799  0.061  0.140  0.000    66.975    26.484
   3  11 Na     0.863  0.051  0.086  0.000    66.213    26.333
   4  11 Na     0.705  0.114  0.182  0.000    68.125    26.711
   5  11 Na     0.751  0.051  0.198  0.000    67.555    26.599
   6  11 Na     0.707  0.115  0.177  0.000    68.090    26.704
   7  11 Na     0.733  0.059  0.208  0.000    67.771    26.641
   8  11 Na     0.698  0.115  0.186  0.000    68.202    26.726
   9  11 Na     0.695  0.111  0.194  0.000    68.246    26.734
  10  11 Na     0.731  0.057  0.211  0.000    67.797    26.646
  11  17 Cl    -0.775  1.974  5.792  0.009   126.346    17.197
  12  17 Cl    -0.768  1.973  5.791  0.004   126.046    17.176
  13  17 Cl    -0.732  1.971  5.761  0.001   124.621    17.079
  14  17 Cl    -0.765  1.972  5.791  0.002   125.931    17.169
  15  17 Cl    -0.755  1.973  5.781  0.001   125.524    17.141
  16  17 Cl    -0.765  1.972  5.790  0.002   125.929    17.168
  17  17 Cl    -0.764  1.974  5.789  0.002   125.911    17.167
  18  17 Cl    -0.742  1.971  5.770  0.001   125.028    17.107
  19  17 Cl    -0.732  1.971  5.761  0.001   124.626    17.079
  20  17 Cl    -0.740  1.971  5.768  0.001   124.916    17.099
  21   8 O     -0.529  1.717  4.812  0.000    23.454     6.541
  22   1 H      0.361  0.639  0.000  0.000     0.554     1.164
  23   6 C      0.043  1.046  2.911  0.000    19.771     6.316
  24   1 H      0.054  0.946  0.000  0.000     2.271     2.357
  25   1 H      0.066  0.934  0.000  0.000     2.127     2.281
  26   6 C     -0.107  1.069  3.038  0.000    22.443     6.728
  27   1 H      0.053  0.947  0.000  0.000     2.286     2.365
  28   1 H      0.059  0.941  0.000  0.000     2.204     2.319
  29   6 C     -0.094  1.067  3.027  0.000    22.197     6.691
  30   1 H      0.042  0.958  0.000  0.000     2.408     2.423
  31   1 H      0.045  0.955  0.000  0.000     2.386     2.416
  32   6 C     -0.109  1.038  3.071  0.000    22.646     6.786
  33   1 H      0.036  0.964  0.000  0.000     2.503     2.474
  34   1 H      0.039  0.961  0.000  0.000     2.463     2.454
  35   1 H      0.039  0.961  0.000  0.000     2.464     2.455
  36   8 O     -0.610  1.710  4.899  0.000    25.329     6.797
  37   1 H      0.322  0.678  0.000  0.000     0.657     1.273
  38   1 H      0.343  0.657  0.000  0.000     0.594     1.205
  39   8 O     -0.629  1.716  4.913  0.000    25.793     6.859
  40   1 H      0.355  0.645  0.000  0.000     0.566     1.177
  41   1 H      0.327  0.673  0.000  0.000     0.646     1.262

 Mol. C6AA /au·bohr⁶  :      50905.799451
 Mol. C8AA /au·bohr⁸  :    2955403.637389
 Mol. α(0) /au        :        511.907301

 
 Wiberg/Mayer (AO) data. WBOs > 0.1 written file <wbo>
 largest (>0.05) Wiberg bond orders for each atom
           total WBO             WBO to atom ...
     1  Na  0.490    Cl  20 0.109    Cl  15 0.107    Cl  17 0.105    O   39 0.064    Cl  13 0.053
     2  Na  0.395    Cl  15 0.104    Cl  14 0.091    O   21 0.069    O   36 0.067
     3  Na  0.265    O   39 0.075    Cl  13 0.073    Cl  12 0.068    O   21 0.060    Cl  15 0.052
     4  Na  0.551    Cl  14 0.187    Cl  15 0.166    Cl  20 0.145
     5  Na  0.487    Cl  11 0.133    Cl  16 0.100    Cl  18 0.088    O   36 0.065    Cl  13 0.062
     6  Na  0.546    Cl  17 0.177    Cl  19 0.174    Cl  20 0.154
     7  Na  0.516    Cl  16 0.145    Cl  14 0.132    Cl  19 0.082    Cl  20 0.070    Cl  13 0.066
     8  Na  0.560    Cl  16 0.183    Cl  19 0.165    Cl  18 0.164
     9  Na  0.561    Cl  12 0.185    Cl  11 0.185    Cl  18 0.116
    10  Na  0.520    Cl  17 0.135    Cl  12 0.124    Cl  18 0.111    Cl  19 0.069    Cl  13 0.062
    11  Cl  0.425    Na   9 0.185    Na   5 0.133    H   22 0.052
    12  Cl  0.439    Na   9 0.185    Na  10 0.124    Na   3 0.068
    13  Cl  0.516    Na   3 0.073    Na   7 0.066    Na  10 0.062    Na   5 0.062    Na   1 0.053
    14  Cl  0.447    Na   4 0.187    Na   7 0.132    Na   2 0.091
    15  Cl  0.450    Na   4 0.166    Na   1 0.107    Na   2 0.104    Na   3 0.052
    16  Cl  0.442    Na   8 0.183    Na   7 0.145    Na   5 0.100
    17  Cl  0.446    Na   6 0.177    Na  10 0.135    Na   1 0.105
    18  Cl  0.488    Na   8 0.164    Na   9 0.116    Na  10 0.111    Na   5 0.088
    19  Cl  0.504    Na   6 0.174    Na   8 0.165    Na   7 0.082    Na  10 0.069
    20  Cl  0.493    Na   6 0.154    Na   4 0.145    Na   1 0.109    Na   7 0.070
    21  O   1.988    C   23 0.979    H   22 0.809    Na   2 0.069    Na   3 0.060
    22  H   0.869    O   21 0.809    Cl  11 0.052
    23  C   3.939    C   26 1.011    O   21 0.979    H   24 0.973    H   25 0.970
    24  H   0.996    C   23 0.973
    25  H   0.992    C   23 0.970
    26  C   3.992    C   29 1.016    C   23 1.011    H   27 0.975    H   28 0.969
    27  H   0.996    C   26 0.975
    28  H   0.996    C   26 0.969
    29  C   3.994    C   32 1.023    C   26 1.016    H   31 0.982    H   30 0.971
    30  H   0.999    C   29 0.971
    31  H   0.996    C   29 0.982
    32  C   3.993    C   29 1.023    H   34 0.987    H   33 0.987    H   35 0.986
    33  H   0.998    C   32 0.987
    34  H   0.998    C   32 0.987
    35  H   0.997    C   32 0.986
    36  O   1.915    H   37 0.896    H   38 0.874    Na   2 0.067    Na   5 0.065
    37  H   0.896    O   36 0.896
    38  H   0.882    O   36 0.874
    39  O   1.898    H   41 0.893    H   40 0.859    Na   3 0.075    Na   1 0.064
    40  H   0.873    O   39 0.859
    41  H   0.893    O   39 0.893
 MOs/occ written to file <molden.input>
 
molecular dipole:
                 x           y           z       tot (Debye)
 q only:       -0.054       0.572      -2.462
   full:       -0.280       0.646      -0.743       2.601
molecular quadrupole (traceless):
                xx          xy          yy          xz          yz          zz
 q only:       -7.498       7.956       1.960      -3.706       4.198       5.538
  q+dip:       -7.759      15.576      -6.729      -2.398       4.678      14.488
   full:       -7.721      15.928      -6.821      -1.869       5.279      14.542

SCC energy    :     -77.1739098
rep           :       0.3171243
ES            :       0.8201881
AES           :      -0.0292411
AXC           :       0.0041365
disp          :      -0.0655193
XB            :       0.0000000
fix           :       0.0000000
total E       :     -76.8549403
atomizationE  :       7.0792079     4442.27
(atE without considering molecular charge,
 total energy contains solvation terms)
H-L gap (eV)  :          2.8624
           ------------------------------------------------- 
          |                 ===============                 |
          |                   A N C O P T                   |
          |                 ===============                 |
          |          Approximate Normal Coordinate          |
          |           Rational Function Optimizer           |
           ------------------------------------------------- 
dumping coords to <xtbopt.coord> and <xtbopt.log>
 optlevel               0
 Maxcycle             200
 Maxmicro              25
 Econv         5.000000000000000E-006
 Gconv         1.000000000000000E-003
 Maxdispl       1.00000000000000     
 Hlow          5.000000000000000E-003
 S6             20.0000000000000     
 Nvar              117

generating ANC from model Hessian ...
 Shifting diagonal of input Hessian by   2.495491532378149E-002
 Lowest  eigenvalues of input Hessian
    0.005000    0.007604    0.009999    0.010610    0.013523    0.014600
    0.017162    0.017430    0.019637    0.020914    0.021226    0.021270
    0.021651    0.022811    0.023041    0.023612    0.024050   -0.000000
 Highest eigenvalues
    1.265928    1.284778    1.297259    1.415698    1.429508    1.449069
 
cpu  time for ANC gen    0.02 s
wall time for ANC gen    0.02 s
................................................................................
.............................. CYCLE    1 ......................................
................................................................................
   1    -77.1739098 -0.771739E+02  0.203E-04    2.86       0.0  T
   2    -77.1739098 -0.648583E-10  0.154E-04    2.86     101.1  T
   3    -77.1739098 -0.676721E-10  0.128E-04    2.86     122.3  T
speedup  1.01
cpu  time for SCC    0.02 s
wall time for SCC    0.02 s
speedup  1.00
cpu  time for grad    0.08 s
wall time for grad    0.08 s
 E :    -76.85494026  G :  0.000078    pred/act E change:  0.000D+00  0.864D-08
Maxdispl :   0.0007   ||displ|| :   0.0015   Lambda : -0.564D-07
Largest |displ|/coords:  0.0007 (   1)  0.0005 (  20)  0.0004 (   3)
................................................................................
.............................. CYCLE    2 ......................................
................................................................................
   1    -77.1738986 -0.771739E+02  0.251E-03    2.86       0.0  T
   2    -77.1738986 -0.194160E-08  0.126E-03    2.86      12.4  T
   3    -77.1738986 -0.448509E-09  0.397E-04    2.86      39.3  T
   4    -77.1738986 -0.516849E-10  0.149E-04    2.86     104.8  T
speedup  0.99
cpu  time for SCC    0.02 s
wall time for SCC    0.02 s
speedup  1.00
cpu  time for grad    0.08 s
wall time for grad    0.08 s
 E :    -76.85494030  G :  0.000050    pred/act E change:  0.000D+00 -0.370D-07
Maxdispl :   0.0030   ||displ|| :   0.0074   Lambda : -0.269D-06
Largest |displ|/coords:  0.0030 (  20)  0.0027 (   1)  0.0021 (  37)

   *** GEOMETRY OPTIMIZATION CONVERGED AFTER 2 ITERATIONS ***

------------------------------------------------------------------------
 total energy gain (kcal):     -0.0000
------------------------------------------------------------------------
================
 final structure:
================
$coord
        2.83493222351791        4.81347702113985        1.20213912336278      Na
        3.57893793641539       -2.61898392123801       -0.35134031556793      Na
       -1.08799355651830        1.13757140278466       -1.06745462685096      Na
        8.19205406737794        1.90080562789150       -0.22328264743731      Na
        0.06466156670273       -3.88985176122336        5.05981845868438      Na
        4.62316318530890        6.61194653863211        6.98507137083818      Na
        5.71192322907727       -0.10546373372112        5.70091606954349      Na
        1.10639103760837       -1.07965031638802       10.60962273727800      Na
       -5.70448498857808       -1.66891937462376        4.33108194490527      Na
       -1.34835721143565        3.12709052913473        5.90300700396937      Na
       -3.56593417584268       -5.23981311390445        2.31743167822607      Cl
       -4.63188522769161        2.17389911827774        2.03361016848388      Cl
        1.51950718057060        0.34636573730115        3.05498258594318      Cl
        7.78528392894572       -2.20185258659743        1.76430362898113      Cl
        4.00655007069662        1.80045670319619       -2.51906753508872      Cl
        3.72029028959087       -3.92386034357837        8.02348674709277      Cl
        0.70024723656379        7.31443640814184        4.59724113746745      Cl
       -2.89986948914790       -1.03278810289137        8.12836073026369      Cl
        3.11775321465577        2.85790566070213        9.21324077779961      Cl
        7.11743808877330        4.58742224348252        3.49456836332431      Cl
       -0.38323783181124       -2.76613351524757       -1.87066849314126      O 
       -1.45002160554286       -3.72528325024603       -0.68354858426807      H 
       -1.51428011617330       -3.16856039935075       -4.28191487513705      C 
       -1.99699988830425       -5.16965481644936       -4.50024337508690      H 
       -0.10534422580007       -2.67934780085928       -5.70714558186606      H 
       -3.87723218777740       -1.55114892923262       -4.64683804971558      C 
       -5.15819512886339       -2.49292880584627       -5.95691366593420      H 
       -4.85616673018886       -1.41997167624663       -2.83542624732343      H 
       -3.29907097136456        1.08460336696443       -5.67194018165736      C 
       -1.53747613119930        1.78348642409911       -4.86142805820165      H 
       -4.82062405938004        2.37362637009642       -5.15892976689535      H 
       -3.01410408273667        1.08877342355959       -8.53610676032156      C 
       -4.76126064201103        0.49072767784340       -9.43787475807368      H 
       -2.55022971522737        2.97281624423953       -9.20849299721752      H 
       -1.51285823183736       -0.18622813993231       -9.11889648524568      H 
        3.00090820055345       -5.85793317242856        2.07887127131434      O 
        2.53769289673048       -7.61902575705828        2.04941965587216      H 
        4.49971374249172       -5.78818655651423        3.13097079792524      H 
       -0.85114785792597        5.34645589206735       -1.03793495702748      O 
       -2.13090065065696        5.67609212858154        0.23778369665278      H 
       -1.05977338946783        6.69762755548894       -2.24047998587788      H 
$end
 
 Bond Distances (Angstroems)
 ---------------------------
Na1-Na2=4.0373       Na1-Na3=3.0880       Na1-Na4=3.3138       Na1-Na6=3.3416       Na1-Na7=3.8420       Na1-Na10=3.4475      
Na1-Cl13=2.6521      Na1-Cl15=2.6085      Na1-Cl17=2.5011      Na1-Cl20=2.5732      Na1-O39=2.2999       Na2-Na1=4.0373       
Na2-Na3=3.1929       Na2-Na4=3.4182       Na2-Na5=3.4800       Na2-Na7=3.6470       Na2-Cl13=2.6266      Na2-Cl14=2.5014      
Na2-Cl15=2.6147      Na2-O21=2.2469       Na2-O36=2.1645       Na3-Na1=3.0880       Na3-Na2=3.1929       Na3-Na9=4.0416       
Na3-Na10=3.8384      Na3-Cl12=2.5516      Na3-Cl13=2.6150      Na3-Cl15=2.8251      Na3-O21=2.1417       Na3-C23=2.8525       
Na3-C26=2.7912       Na3-C29=2.7031       Na3-H30=2.0504       Na3-O39=2.2308       Na4-Na1=3.3138       Na4-Na2=3.4182       
Na4-Na7=3.5606       Na4-Cl14=2.4220      Na4-Cl15=2.5267      Na4-Cl20=2.4930      Na5-Na2=3.4800       Na5-Na7=3.6133       
Na5-Na8=3.3377       Na5-Na9=3.2940       Na5-Na10=3.8139      Na5-Cl11=2.5115      Na5-Cl13=2.5968      Na5-Cl16=2.4904      
Na5-Cl18=2.7173      Na5-O36=2.4469       Na6-Na1=3.3416       Na6-Na7=3.6646       Na6-Na10=3.7033      Na6-Cl17=2.4585      
Na6-Cl19=2.4436      Na6-Cl20=2.5103      Na7-Na1=3.8420       Na7-Na2=3.6470       Na7-Na4=3.5606       Na7-Na5=3.6133       
Na7-Na6=3.6646       Na7-Na8=3.5990       Na7-Na10=4.1105      Na7-Cl13=2.6343      Na7-Cl14=2.6027      Na7-Cl16=2.5892      
Na7-Cl19=2.7925      Na7-Cl20=2.8431      Na8-Na5=3.3377       Na8-Na7=3.5990       Na8-Na10=3.5842      Na8-Cl16=2.4600      
Na8-Cl18=2.4938      Na8-Cl19=2.4537      Na9-Na3=4.0416       Na9-Na5=3.2940       Na9-Na10=3.5280      Na9-Cl11=2.4468      
Na9-Cl12=2.4363      Na9-Cl18=2.5207      Na10-Na1=3.4475      Na10-Na3=3.8384      Na10-Na5=3.8139      Na10-Na6=3.7033      
Na10-Na7=4.1105      Na10-Na8=3.5842      Na10-Na9=3.5280      Na10-Cl12=2.7324     Na10-Cl13=2.5961     Na10-Cl17=2.5618     
Na10-Cl18=2.6280     Na10-Cl19=2.9452     Cl11-Na5=2.5115      Cl11-Na9=2.4468      Cl12-Na3=2.5516      Cl12-Na9=2.4363      
Cl12-Na10=2.7324     Cl13-Na1=2.6521      Cl13-Na2=2.6266      Cl13-Na3=2.6150      Cl13-Na5=2.5968      Cl13-Na7=2.6343      
Cl13-Na10=2.5961     Cl14-Na2=2.5014      Cl14-Na4=2.4220      Cl14-Na7=2.6027      Cl15-Na1=2.6085      Cl15-Na2=2.6147      
Cl15-Na3=2.8251      Cl15-Na4=2.5267      Cl16-Na5=2.4904      Cl16-Na7=2.5892      Cl16-Na8=2.4600      Cl17-Na1=2.5011      
Cl17-Na6=2.4585      Cl17-Na10=2.5618     Cl18-Na5=2.7173      Cl18-Na8=2.4938      Cl18-Na9=2.5207      Cl18-Na10=2.6280     
Cl19-Na6=2.4436      Cl19-Na7=2.7925      Cl19-Na8=2.4537      Cl19-Na10=2.9452     Cl20-Na1=2.5732      Cl20-Na4=2.4930      
Cl20-Na6=2.5103      Cl20-Na7=2.8431      O21-Na2=2.2469       O21-Na3=2.1417       O21-H22=0.9854       O21-C23=1.4254       
H22-O21=0.9854       C23-Na3=2.8525       C23-O21=1.4254       C23-H24=1.0954       C23-H25=1.0917       C23-C26=1.5275       
H24-C23=1.0954       H25-C23=1.0917       C26-Na3=2.7912       C26-C23=1.5275       C26-H27=1.0902       C26-H28=1.0918       
C26-C29=1.5275       H27-C26=1.0902       H28-C26=1.0918       C29-Na3=2.7031       C29-C26=1.5275       C29-H30=1.0907       
C29-H31=1.0896       C29-C32=1.5231       H30-Na3=2.0504       H30-C29=1.0907       H31-C29=1.0896       C32-C29=1.5231       
C32-H33=1.0875       C32-H34=1.0867       C32-H35=1.0869       H33-C32=1.0875       H34-C32=1.0867       H35-C32=1.0869       
O36-Na2=2.1645       O36-Na5=2.4469       O36-H37=0.9638       O36-H38=0.9697       H37-O36=0.9638       H38-O36=0.9697       
O39-Na1=2.2999       O39-Na3=2.2308       O39-H40=0.9720       O39-H41=0.9635       H40-O39=0.9720       H41-O39=0.9635       
 C  H  Rav=1.0901 sigma=0.0026  Rmin=1.0867  Rmax=1.0954     9
 C  C  Rav=1.5261 sigma=0.0021  Rmin=1.5231  Rmax=1.5275     3
 O  H  Rav=0.9709 sigma=0.0080  Rmin=0.9635  Rmax=0.9854     5
 O  C  Rav=1.4254 sigma=0.0000  Rmin=1.4254  Rmax=1.4254     1
 Na H  Rav=2.0504 sigma=0.0000  Rmin=2.0504  Rmax=2.0504     1
 Na C  Rav=2.7823 sigma=0.0613  Rmin=2.7031  Rmax=2.8525     3
 Na O  Rav=2.2551 sigma=0.1004  Rmin=2.1417  Rmax=2.4469     6
 Na Na Rav=3.5868 sigma=0.2669  Rmin=3.0880  Rmax=4.1105    23
 Cl Na Rav=2.5827 sigma=0.1232  Rmin=2.4220  Rmax=2.9452    36
 
 selected bond angles (degree)
 --------------------
Na3-Na1-Na2= 51.15             Na4-Na1-Na2= 54.35             Na4-Na1-Na3=101.16             Na6-Na1-Na2=115.87             
Na6-Na1-Na3=136.55             Na6-Na1-Na4= 95.66             Na7-Na1-Na2= 55.08             Na7-Na1-Na3= 94.62             
Na7-Na1-Na4= 59.13             Na7-Na1-Na6= 60.87             Na10-Na1-Na2= 87.56            Na10-Na1-Na3= 71.69            
Na10-Na1-Na4=126.38            Na10-Na1-Na6= 66.09            Na10-Na1-Na7= 68.41            Cl13-Na1-Na2= 39.88            
Cl13-Na1-Na3= 53.55            Cl13-Na1-Na4= 83.92            Cl13-Na1-Na6= 89.41            Cl13-Na1-Na7= 43.20            
Cl13-Na1-Na10= 48.24           Cl15-Na1-Na2= 39.43            Cl15-Na1-Na3= 58.74            Cl15-Na1-Na4= 48.74            
Cl15-Na1-Na6=142.95            Cl15-Na1-Na7= 87.68            Cl15-Na1-Na10=122.62           Cl15-Na1-Cl13= 78.27           
Cl17-Na1-Na2=134.89            Cl17-Na1-Na3=108.00            Cl17-Na1-Na4=142.75            Cl17-Na1-Na6= 47.11            
Cl17-Na1-Na7= 95.30            Cl17-Na1-Na10= 47.83           Cl17-Na1-Cl13= 95.02           Cl17-Na1-Cl15=166.67           
Cl20-Na1-Na2= 87.98            Cl20-Na1-Na3=138.25            Cl20-Na1-Na4= 48.11            Cl20-Na1-Na6= 48.10            
Cl20-Na1-Na7= 47.73            Cl20-Na1-Na10=102.32           Cl20-Na1-Cl13= 90.88           Cl20-Na1-Cl15= 96.79           
Cl20-Na1-Cl17= 94.80           O39-Na1-Na2= 95.58             O39-Na1-Na3= 46.10             O39-Na1-Na4=131.70             
O39-Na1-Na6=132.63             O39-Na1-Na7=137.61             O39-Na1-Na10= 81.90            O39-Na1-Cl13= 94.43            
O39-Na1-Cl15= 83.54            O39-Na1-Cl17= 85.54            O39-Na1-Cl20=174.63            Na3-Na2-Na1= 48.87             
Na4-Na2-Na1= 51.97             Na4-Na2-Na3= 96.84             Na5-Na2-Na1= 88.20             Na5-Na2-Na3= 78.73             
Na5-Na2-Na4=120.04             Na7-Na2-Na1= 59.74             Na7-Na2-Na3= 96.69             Na7-Na2-Na4= 60.42             
Na7-Na2-Na5= 60.87             Cl13-Na2-Na1= 40.34            Cl13-Na2-Na3= 52.31            Cl13-Na2-Na4= 82.22            
Cl13-Na2-Na5= 47.86            Cl13-Na2-Na7= 46.20            Cl14-Na2-Na1= 84.82            Cl14-Na2-Na3=133.35            
Cl14-Na2-Na4= 45.08            Cl14-Na2-Na5= 97.14            Cl14-Na2-Na7= 45.52            Cl14-Na2-Cl13= 90.54           
Cl15-Na2-Na1= 39.32            Cl15-Na2-Na3= 57.18            Cl15-Na2-Na4= 47.24            Cl15-Na2-Na5=125.46            
Cl15-Na2-Na7= 91.85            Cl15-Na2-Cl13= 78.62           Cl15-Na2-Cl14= 92.32           O21-Na2-Na1= 90.90             
O21-Na2-Na3= 42.04             O21-Na2-Na4=134.25             O21-Na2-Na5= 77.82             O21-Na2-Na7=128.00             
O21-Na2-Cl13= 83.06            O21-Na2-Cl14=173.51            O21-Na2-Cl15= 87.41            O36-Na2-Na1=129.54             
O36-Na2-Na3=117.01             O36-Na2-Na4=130.03             O36-Na2-Na5= 44.16             O36-Na2-Na7= 79.09             
O36-Na2-Cl13= 90.38            O36-Na2-Cl14= 85.97            O36-Na2-Cl15=168.86            O36-Na2-O21= 93.05             
Na2-Na3-Na1= 79.98             Na9-Na3-Na1=111.28             Na9-Na3-Na2= 98.91             Na10-Na3-Na1= 58.51            
Na10-Na3-Na2= 94.85            Na10-Na3-Na9= 53.12            Cl12-Na3-Na1= 96.23            Cl12-Na3-Na2=128.75            
Cl12-Na3-Na9= 34.93            Cl12-Na3-Na10= 45.30           Cl13-Na3-Na1= 54.67            Cl13-Na3-Na2= 52.64            
Cl13-Na3-Na9= 70.76            Cl13-Na3-Na10= 42.37           Cl13-Na3-Cl12= 83.44           Cl15-Na3-Na1= 52.12            
Cl15-Na3-Na2= 51.06            Cl15-Na3-Na9=144.55            Cl15-Na3-Na10=105.16           Cl15-Na3-Cl12=148.16           
Cl15-Na3-Cl13= 75.12           O21-Na3-Na1=124.59             O21-Na3-Na2= 44.63             O21-Na3-Na9= 83.75             
O21-Na3-Na10=117.48            O21-Na3-Cl12=117.58            O21-Na3-Cl13= 85.37            O21-Na3-Cl15= 84.24            
C23-Na3-Na1=142.03             C23-Na3-Na2= 68.57             C23-Na3-Na9= 94.60             C23-Na3-Na10=142.12            
C23-Na3-Cl12=119.81            C23-Na3-Cl13=114.29            C23-Na3-Cl15= 90.72            C23-Na3-O21= 28.95             
C26-Na3-Na1=160.14             C26-Na3-Na2= 99.92             C26-Na3-Na9= 88.44             C26-Na3-Na10=140.62            
C26-Na3-Cl12= 99.05            C26-Na3-Cl13=139.78            C26-Na3-Cl15=112.54            C26-Na3-O21= 57.71             
C26-Na3-C23= 31.38             C29-Na3-Na1=130.40             C29-Na3-Na2=115.81             C29-Na3-Na9=111.82             
C29-Na3-Na10=148.60            C29-Na3-Cl12=105.30            C29-Na3-Cl13=168.16            C29-Na3-Cl15= 99.74            
C29-Na3-O21= 83.48             C29-Na3-C23= 54.55             C29-Na3-C26= 32.23             H30-Na3-Na1=110.72             
H30-Na3-Na2=108.04             H30-Na3-Na9=133.10             H30-Na3-Na10=153.01            H30-Na3-Cl12=120.57            
H30-Na3-Cl13=154.79            H30-Na3-Cl15= 79.85            H30-Na3-O21= 89.24             H30-Na3-C23= 62.62             
H30-Na3-C26= 50.15             H30-Na3-C29= 21.39             O39-Na3-Na1= 47.98             O39-Na3-Na2=125.26             
O39-Na3-Na9=113.32             O39-Na3-Na10= 73.83            O39-Na3-Cl12= 79.76            O39-Na3-Cl13= 97.14            
O39-Na3-Cl15= 79.88            O39-Na3-O21=162.66             O39-Na3-C23=143.72             O39-Na3-C26=122.92             
O39-Na3-C29= 92.35             O39-Na3-H30= 81.20             Na2-Na4-Na1= 73.68             Na7-Na4-Na1= 67.85             
Na7-Na4-Na2= 62.97             Cl14-Na4-Na1=104.01            Cl14-Na4-Na2= 46.99            Cl14-Na4-Na7= 46.97            
Cl15-Na4-Na1= 50.90            Cl15-Na4-Na2= 49.44            Cl15-Na4-Na7= 95.39            Cl15-Na4-Cl14= 96.43           
Cl20-Na4-Na1= 50.21            Cl20-Na4-Na2=104.58            Cl20-Na4-Na7= 52.49            Cl20-Na4-Cl14= 98.52           
Cl20-Na4-Cl15=101.04           Na7-Na5-Na2= 61.85             Na8-Na5-Na2=123.34             Na8-Na5-Na7= 62.22             
Na9-Na5-Na2=109.27             Na9-Na5-Na7=125.43             Na9-Na5-Na8= 95.57             Na10-Na5-Na2= 90.74            
Na10-Na5-Na7= 67.14            Na10-Na5-Na8= 59.71            Na10-Na5-Na9= 58.98            Cl11-Na5-Na2= 89.33            
Cl11-Na5-Na7=147.63            Cl11-Na5-Na8=139.60            Cl11-Na5-Na9= 47.53            Cl11-Na5-Na10=101.22           
Cl13-Na5-Na2= 48.59            Cl13-Na5-Na7= 46.74            Cl13-Na5-Na8= 85.75            Cl13-Na5-Na9= 85.35            
Cl13-Na5-Na10= 42.73           Cl13-Na5-Cl11=103.67           Cl16-Na5-Na2= 96.00            Cl16-Na5-Na7= 45.77            
Cl16-Na5-Na8= 47.22            Cl16-Na5-Na9=142.77            Cl16-Na5-Na10= 94.91           Cl16-Na5-Cl11=162.95           
Cl16-Na5-Cl13= 91.90           Cl18-Na5-Na2=133.85            Cl18-Na5-Na7= 96.49            Cl18-Na5-Na8= 47.28            
Cl18-Na5-Na9= 48.42            Cl18-Na5-Na10= 43.55           Cl18-Na5-Cl11= 93.55           Cl18-Na5-Cl13= 86.27           
Cl18-Na5-Cl16= 94.37           O36-Na5-Na2= 38.04             O36-Na5-Na7= 76.78             O36-Na5-Na8=130.69             
O36-Na5-Na9=131.68             O36-Na5-Na10=127.90            O36-Na5-Cl11= 89.55            O36-Na5-Cl13= 85.17            
O36-Na5-Cl16= 84.82            O36-Na5-Cl18=171.37            Na7-Na6-Na1= 66.32             Na10-Na6-Na1= 58.33            
Na10-Na6-Na7= 67.82            Cl17-Na6-Na1= 48.18            Cl17-Na6-Na7=100.61            Cl17-Na6-Na10= 43.56           
Cl19-Na6-Na1= 96.78            Cl19-Na6-Na7= 49.62            Cl19-Na6-Na10= 52.53           Cl19-Na6-Cl17= 95.49           
Cl20-Na6-Na1= 49.72            Cl20-Na6-Na7= 50.72            Cl20-Na6-Na10= 97.03           Cl20-Na6-Cl17= 97.49           
Cl20-Na6-Cl19=100.34           Na2-Na7-Na1= 65.18             Na4-Na7-Na1= 53.02             Na4-Na7-Na2= 56.61             
Na5-Na7-Na1= 89.40             Na5-Na7-Na2= 57.28             Na5-Na7-Na4=112.80             Na6-Na7-Na1= 52.80             
Na6-Na7-Na2=117.90             Na6-Na7-Na4= 86.10             Na6-Na7-Na5=115.15             Na8-Na7-Na1=106.02             
Na8-Na7-Na2=111.84             Na8-Na7-Na4=158.09             Na8-Na7-Na5= 55.13             Na8-Na7-Na6= 84.18             
Na10-Na7-Na1= 51.24            Na10-Na7-Na2= 83.88            Na10-Na7-Na4=103.52            Na10-Na7-Na5= 58.76            
Na10-Na7-Na6= 56.54            Na10-Na7-Na8= 54.92            Cl13-Na7-Na1= 43.57            Cl13-Na7-Na2= 46.03            
Cl13-Na7-Na4= 79.36            Cl13-Na7-Na5= 45.88            Cl13-Na7-Na6= 83.00            Cl13-Na7-Na8= 80.00            
Cl13-Na7-Na10= 37.87           Cl14-Na7-Na1= 87.70            Cl14-Na7-Na2= 43.29            Cl14-Na7-Na4= 42.86            
Cl14-Na7-Na5= 92.14            Cl14-Na7-Na6=128.91            Cl14-Na7-Na8=143.33            Cl14-Na7-Na10=125.55           
Cl14-Na7-Cl13= 88.18           Cl16-Na7-Na1=131.42            Cl16-Na7-Na2= 90.36            Cl16-Na7-Na4=143.19            
Cl16-Na7-Na5= 43.57            Cl16-Na7-Na6=127.23            Cl16-Na7-Na8= 43.11            Cl16-Na7-Na10= 86.70           
Cl16-Na7-Cl13= 88.87           Cl16-Na7-Cl14=102.64           Cl19-Na7-Na1= 80.63            Cl19-Na7-Na2=129.58            
Cl19-Na7-Na4=126.85            Cl19-Na7-Na5= 88.12            Cl19-Na7-Na6= 41.81            Cl19-Na7-Na8= 42.88            
Cl19-Na7-Na10= 45.75           Cl19-Na7-Cl13= 83.62           Cl19-Na7-Cl14=168.32           Cl19-Na7-Cl16= 85.54           
Cl20-Na7-Na1= 42.05            Cl20-Na7-Na2= 92.23            Cl20-Na7-Na4= 44.07            Cl20-Na7-Na5=131.44            
Cl20-Na7-Na6= 43.12            Cl20-Na7-Na8=126.77            Cl20-Na7-Na10= 83.39           Cl20-Na7-Cl13= 85.57           
Cl20-Na7-Cl14= 86.18           Cl20-Na7-Cl16=169.43           Cl20-Na7-Cl19= 84.92           Na7-Na8-Na5= 62.65             
Na10-Na8-Na5= 66.76            Na10-Na8-Na7= 69.81            Cl16-Na8-Na5= 47.99            Cl16-Na8-Na7= 46.00            
Cl16-Na8-Na10=101.37           Cl18-Na8-Na5= 53.18            Cl18-Na8-Na7=101.20            Cl18-Na8-Na10= 47.14           
Cl18-Na8-Cl16=101.02           Cl19-Na8-Na5=100.66            Cl19-Na8-Na7= 50.75            Cl19-Na8-Na10= 54.59           
Cl19-Na8-Cl16= 96.21           Cl19-Na8-Cl18=101.64           Na5-Na9-Na3= 69.74             Na10-Na9-Na3= 60.49            
Na10-Na9-Na5= 67.88            Cl11-Na9-Na3= 72.33            Cl11-Na9-Na5= 49.21            Cl11-Na9-Na10=110.86           
Cl12-Na9-Na3= 36.84            Cl12-Na9-Na5= 98.07            Cl12-Na9-Na10= 50.58           Cl12-Na9-Cl11=108.63           
Cl18-Na9-Na3= 99.12            Cl18-Na9-Na5= 53.75            Cl18-Na9-Na10= 48.03           Cl18-Na9-Cl11=100.25           
Cl18-Na9-Cl12= 98.58           Na3-Na10-Na1= 49.80            Na5-Na10-Na1= 92.39            Na5-Na10-Na3= 67.26            
Na6-Na10-Na1= 55.58            Na6-Na10-Na3=104.75            Na6-Na10-Na5=109.61            Na7-Na10-Na1= 60.35            
Na7-Na10-Na3= 80.11            Na7-Na10-Na5= 54.10            Na7-Na10-Na6= 55.64            Na8-Na10-Na1=115.43            
Na8-Na10-Na3=118.97            Na8-Na10-Na5= 53.53            Na8-Na10-Na6= 83.83            Na8-Na10-Na7= 55.26            
Na9-Na10-Na1=115.83            Na9-Na10-Na3= 66.39            Na9-Na10-Na5= 53.14            Na9-Na10-Na6=162.22            
Na9-Na10-Na7=106.76            Na9-Na10-Na8= 87.35            Cl12-Na10-Na1= 85.15           Cl12-Na10-Na3= 41.59           
Cl12-Na10-Na5= 81.79           Cl12-Na10-Na6=138.63           Cl12-Na10-Na7=118.79           Cl12-Na10-Na8=129.53           
Cl12-Na10-Na9= 43.53           Cl13-Na10-Na1= 49.64           Cl13-Na10-Na3= 42.75           Cl13-Na10-Na5= 42.75           
Cl13-Na10-Na6= 82.72           Cl13-Na10-Na7= 38.53           Cl13-Na10-Na8= 80.76           Cl13-Na10-Na9= 80.64           
Cl13-Na10-Cl12= 80.33          Cl17-Na10-Na1= 46.35           Cl17-Na10-Na3= 87.87           Cl17-Na10-Na5=136.69           
Cl17-Na10-Na6= 41.40           Cl17-Na10-Na7= 88.18           Cl17-Na10-Na8=124.84           Cl17-Na10-Na9=146.63           
Cl17-Na10-Cl12=103.10          Cl17-Na10-Cl13= 94.95          Cl18-Na10-Na1=137.80           Cl18-Na10-Na3=102.24           
Cl18-Na10-Na5= 45.43           Cl18-Na10-Na6=127.91           Cl18-Na10-Na7= 86.96           Cl18-Na10-Na8= 44.08           
Cl18-Na10-Na9= 45.49           Cl18-Na10-Cl12= 89.00          Cl18-Na10-Cl13= 88.17          Cl18-Na10-Cl17=167.85          
Cl19-Na10-Na1= 85.78           Cl19-Na10-Na3=121.97           Cl19-Na10-Na5= 82.25           Cl19-Na10-Na6= 41.18           
Cl19-Na10-Na7= 42.78           Cl19-Na10-Na8= 42.76           Cl19-Na10-Na9=129.03           Cl19-Na10-Cl12=161.27          
Cl19-Na10-Cl13= 81.30          Cl19-Na10-Cl17= 82.11          Cl19-Na10-Cl18= 86.77          
 
 selected dihedral angles (degree)
 ---------------------------------
Na2-Na3-Na1-Na4= 22.81        Na2-Na3-Na1-Na6=272.04        Na2-Na3-Na1-Na7=323.38        Na2-Na3-Na1-Na10=257.95       
Na2-Na3-Na1-Cl13=309.06       Na2-Na3-Na1-Cl15= 47.84       Na2-Na3-Na1-Cl17=226.28       Na2-Na3-Na1-Cl20=346.04       
Na2-Na3-Na1-O39=161.50        Na9-Na3-Na1-Na2= 95.74        Na9-Na3-Na1-Na4=118.54        Na9-Na3-Na1-Na6=  7.78        
Na9-Na3-Na1-Na7= 59.12        Na9-Na3-Na1-Na10=353.68       Na9-Na3-Na1-Cl13= 44.80       Na9-Na3-Na1-Cl15=143.57       
Na9-Na3-Na1-Cl17=322.01       Na9-Na3-Na1-Cl20= 81.78       Na9-Na3-Na1-O39=257.24        Na10-Na3-Na1-Na2=102.05       
Na10-Na3-Na1-Na4=124.86       Na10-Na3-Na1-Na6= 14.10       Na10-Na3-Na1-Na7= 65.44       Na10-Na3-Na1-Cl13= 51.11      
Na10-Na3-Na1-Cl15=149.89      Na10-Na3-Na1-Cl17=328.33      Na10-Na3-Na1-Cl20= 88.09      Na10-Na3-Na1-O39=263.55       
Cl12-Na3-Na1-Na2=128.33       Cl12-Na3-Na1-Na4=151.13       Cl12-Na3-Na1-Na6= 40.37       Cl12-Na3-Na1-Na7= 91.71       
Cl12-Na3-Na1-Na10= 26.27      Cl12-Na3-Na1-Cl13= 77.39      Cl12-Na3-Na1-Cl15=176.16      Cl12-Na3-Na1-Cl17=354.60      
Cl12-Na3-Na1-Cl20=114.37      Cl12-Na3-Na1-O39=289.83       Cl13-Na3-Na1-Na2= 50.94       Cl13-Na3-Na1-Na4= 73.75       
Cl13-Na3-Na1-Na6=322.98       Cl13-Na3-Na1-Na7= 14.32       Cl13-Na3-Na1-Na10=308.89      Cl13-Na3-Na1-Cl15= 98.78      
Cl13-Na3-Na1-Cl17=277.22      Cl13-Na3-Na1-Cl20= 36.98      Cl13-Na3-Na1-O39=212.44       Cl15-Na3-Na1-Na2=312.16       
Cl15-Na3-Na1-Na4=334.97       Cl15-Na3-Na1-Na6=224.20       Cl15-Na3-Na1-Na7=275.55       Cl15-Na3-Na1-Na10=210.11      
Cl15-Na3-Na1-Cl13=261.22      Cl15-Na3-Na1-Cl17=178.44      Cl15-Na3-Na1-Cl20=298.20      Cl15-Na3-Na1-O39=113.66       
O21-Na3-Na1-Na2=358.46        O21-Na3-Na1-Na4= 21.27        O21-Na3-Na1-Na6=270.51        O21-Na3-Na1-Na7=321.85        
O21-Na3-Na1-Na10=256.41       O21-Na3-Na1-Cl13=307.52       O21-Na3-Na1-Cl15= 46.30       O21-Na3-Na1-Cl17=224.74       
O21-Na3-Na1-Cl20=344.50       O21-Na3-Na1-O39=159.96        C23-Na3-Na1-Na2=326.04        C23-Na3-Na1-Na4=348.84        
C23-Na3-Na1-Na6=238.08        C23-Na3-Na1-Na7=289.42        C23-Na3-Na1-Na10=223.98       C23-Na3-Na1-Cl13=275.10       
C23-Na3-Na1-Cl15= 13.87       C23-Na3-Na1-Cl17=192.31       C23-Na3-Na1-Cl20=312.08       C23-Na3-Na1-O39=127.53        
C26-Na3-Na1-Na2=268.53        C26-Na3-Na1-Na4=291.33        C26-Na3-Na1-Na6=180.57        C26-Na3-Na1-Na7=231.91        
C26-Na3-Na1-Na10=166.47       C26-Na3-Na1-Cl13=217.59       C26-Na3-Na1-Cl15=316.37       C26-Na3-Na1-Cl17=134.81       
C26-Na3-Na1-Cl20=254.57       C26-Na3-Na1-O39= 70.03        C29-Na3-Na1-Na2=244.52        C29-Na3-Na1-Na4=267.33        
C29-Na3-Na1-Na6=156.56        C29-Na3-Na1-Na7=207.91        C29-Na3-Na1-Na10=142.47       C29-Na3-Na1-Cl13=193.58       
C29-Na3-Na1-Cl15=292.36       C29-Na3-Na1-Cl17=110.80       C29-Na3-Na1-Cl20=230.56       C29-Na3-Na1-O39= 46.02        
H30-Na3-Na1-Na2=254.37        H30-Na3-Na1-Na4=277.17        H30-Na3-Na1-Na6=166.41        H30-Na3-Na1-Na7=217.75        
H30-Na3-Na1-Na10=152.31       H30-Na3-Na1-Cl13=203.43       H30-Na3-Na1-Cl15=302.21       H30-Na3-Na1-Cl17=120.65       
H30-Na3-Na1-Cl20=240.41       H30-Na3-Na1-O39= 55.87        O39-Na3-Na1-Na2=198.50        O39-Na3-Na1-Na4=221.31        
O39-Na3-Na1-Na6=110.54        O39-Na3-Na1-Na7=161.89        O39-Na3-Na1-Na10= 96.45       O39-Na3-Na1-Cl13=147.56       
O39-Na3-Na1-Cl15=246.34       O39-Na3-Na1-Cl17= 64.78       O39-Na3-Na1-Cl20=184.54       Na1-Na3-Na2-Na4=338.20        
Na1-Na3-Na2-Na5= 97.55        Na1-Na3-Na2-Na7= 39.09        Na1-Na3-Na2-Cl13= 52.84       Na1-Na3-Na2-Cl14=  8.34       
Na1-Na3-Na2-Cl15=311.21       Na1-Na3-Na2-O21=181.80        Na1-Na3-Na2-O36=120.23        Na9-Na3-Na2-Na1=249.80        
Na9-Na3-Na2-Na4=228.00        Na9-Na3-Na2-Na5=347.35        Na9-Na3-Na2-Na7=288.89        Na9-Na3-Na2-Cl13=302.64       
Na9-Na3-Na2-Cl14=258.14       Na9-Na3-Na2-Cl15=201.01       Na9-Na3-Na2-O21= 71.60        Na9-Na3-Na2-O36= 10.03        
Na10-Na3-Na2-Na1=303.19       Na10-Na3-Na2-Na4=281.39       Na10-Na3-Na2-Na5= 40.74       Na10-Na3-Na2-Na7=342.28       
Na10-Na3-Na2-Cl13=356.03      Na10-Na3-Na2-Cl14=311.53      Na10-Na3-Na2-Cl15=254.40      Na10-Na3-Na2-O21=124.99       
Na10-Na3-Na2-O36= 63.42       Cl12-Na3-Na2-Na1=270.02       Cl12-Na3-Na2-Na4=248.23       Cl12-Na3-Na2-Na5=  7.58       
Cl12-Na3-Na2-Na7=309.12       Cl12-Na3-Na2-Cl13=322.87      Cl12-Na3-Na2-Cl14=278.37      Cl12-Na3-Na2-Cl15=221.24      
Cl12-Na3-Na2-O21= 91.82       Cl12-Na3-Na2-O36= 30.26       Cl13-Na3-Na2-Na1=307.16       Cl13-Na3-Na2-Na4=285.36       
Cl13-Na3-Na2-Na5= 44.71       Cl13-Na3-Na2-Na7=346.25       Cl13-Na3-Na2-Cl14=315.50      Cl13-Na3-Na2-Cl15=258.37      
Cl13-Na3-Na2-O21=128.96       Cl13-Na3-Na2-O36= 67.39       Cl15-Na3-Na2-Na1= 48.79       Cl15-Na3-Na2-Na4= 26.99       
Cl15-Na3-Na2-Na5=146.34       Cl15-Na3-Na2-Na7= 87.88       Cl15-Na3-Na2-Cl13=101.63      Cl15-Na3-Na2-Cl14= 57.13      
Cl15-Na3-Na2-O21=230.59       Cl15-Na3-Na2-O36=169.02       O21-Na3-Na2-Na1=178.20        O21-Na3-Na2-Na4=156.40        
O21-Na3-Na2-Na5=275.75        O21-Na3-Na2-Na7=217.29        O21-Na3-Na2-Cl13=231.04       O21-Na3-Na2-Cl14=186.54       
O21-Na3-Na2-Cl15=129.41       O21-Na3-Na2-O36=298.43        C23-Na3-Na2-Na1=158.33        C23-Na3-Na2-Na4=136.53        
C23-Na3-Na2-Na5=255.88        C23-Na3-Na2-Na7=197.42        C23-Na3-Na2-Cl13=211.17       C23-Na3-Na2-Cl14=166.67       
C23-Na3-Na2-Cl15=109.54       C23-Na3-Na2-O21=340.13        C23-Na3-Na2-O36=278.56        C26-Na3-Na2-Na1=159.83        
C26-Na3-Na2-Na4=138.04        C26-Na3-Na2-Na5=257.39        C26-Na3-Na2-Na7=198.93        C26-Na3-Na2-Cl13=212.68       
C26-Na3-Na2-Cl14=168.18       C26-Na3-Na2-Cl15=111.05       C26-Na3-Na2-O21=341.63        C26-Na3-Na2-O36=280.07        
C29-Na3-Na2-Na1=130.21        C29-Na3-Na2-Na4=108.42        C29-Na3-Na2-Na5=227.77        C29-Na3-Na2-Na7=169.31        
C29-Na3-Na2-Cl13=183.06       C29-Na3-Na2-Cl14=138.56       C29-Na3-Na2-Cl15= 81.43       C29-Na3-Na2-O21=312.01        
C29-Na3-Na2-O36=250.45        H30-Na3-Na2-Na1=108.68        H30-Na3-Na2-Na4= 86.89        H30-Na3-Na2-Na5=206.24        
H30-Na3-Na2-Na7=147.78        H30-Na3-Na2-Cl13=161.52       H30-Na3-Na2-Cl14=117.02       H30-Na3-Na2-Cl15= 59.90       
H30-Na3-Na2-O21=290.48        H30-Na3-Na2-O36=228.92        O39-Na3-Na2-Na1= 16.78        O39-Na3-Na2-Na4=354.99        
O39-Na3-Na2-Na5=114.34        O39-Na3-Na2-Na7= 55.87        O39-Na3-Na2-Cl13= 69.62       O39-Na3-Na2-Cl14= 25.12       
O39-Na3-Na2-Cl15=328.00       O39-Na3-Na2-O21=198.58        O39-Na3-Na2-O36=137.01        Na2-Na4-Na1-Na3=338.19        
Na2-Na4-Na1-Na6=117.94        Na2-Na4-Na1-Na7= 66.92        Na2-Na4-Na1-Na10= 53.58       Na2-Na4-Na1-Cl13= 29.14       
Na2-Na4-Na1-Cl15=309.43       Na2-Na4-Na1-Cl17=119.45       Na2-Na4-Na1-Cl20=125.82       Na2-Na4-Na1-O39=298.62        
Na7-Na4-Na1-Na2=293.08        Na7-Na4-Na1-Na3=271.27        Na7-Na4-Na1-Na6= 51.02        Na7-Na4-Na1-Na10=346.66       
Na7-Na4-Na1-Cl13=322.22       Na7-Na4-Na1-Cl15=242.51       Na7-Na4-Na1-Cl17= 52.53       Na7-Na4-Na1-Cl20= 58.90       
Na7-Na4-Na1-O39=231.70        Cl14-Na4-Na1-Na2=323.66       Cl14-Na4-Na1-Na3=301.85       Cl14-Na4-Na1-Na6= 81.60       
Cl14-Na4-Na1-Na7= 30.58       Cl14-Na4-Na1-Na10= 17.24      Cl14-Na4-Na1-Cl13=352.80      Cl14-Na4-Na1-Cl15=273.09      
Cl14-Na4-Na1-Cl17= 83.11      Cl14-Na4-Na1-Cl20= 89.48      Cl14-Na4-Na1-O39=262.28       Cl15-Na4-Na1-Na2= 50.57       
Cl15-Na4-Na1-Na3= 28.76       Cl15-Na4-Na1-Na6=168.51       Cl15-Na4-Na1-Na7=117.49       Cl15-Na4-Na1-Na10=104.15      
Cl15-Na4-Na1-Cl13= 79.71      Cl15-Na4-Na1-Cl17=170.02      Cl15-Na4-Na1-Cl20=176.39      Cl15-Na4-Na1-O39=349.19       
Cl20-Na4-Na1-Na2=234.18       Cl20-Na4-Na1-Na3=212.37       Cl20-Na4-Na1-Na6=352.11       Cl20-Na4-Na1-Na7=301.10       
Cl20-Na4-Na1-Na10=287.76      Cl20-Na4-Na1-Cl13=263.32      Cl20-Na4-Na1-Cl15=183.61      Cl20-Na4-Na1-Cl17=353.63      
Cl20-Na4-Na1-O39=172.79       Na1-Na4-Na2-Na3= 20.80        Na1-Na4-Na2-Na5=299.88        Na1-Na4-Na2-Na7=286.96        
Na1-Na4-Na2-Cl13=330.43       Na1-Na4-Na2-Cl14=231.83       Na1-Na4-Na2-Cl15= 52.09       Na1-Na4-Na2-O21= 42.77        
Na1-Na4-Na2-O36=246.51        Na7-Na4-Na2-Na1= 73.04        Na7-Na4-Na2-Na3= 93.84        Na7-Na4-Na2-Na5= 12.92        
Na7-Na4-Na2-Cl13= 43.47       Na7-Na4-Na2-Cl14=304.87       Na7-Na4-Na2-Cl15=125.13       Na7-Na4-Na2-O21=115.81        
Na7-Na4-Na2-O36=319.55        Cl14-Na4-Na2-Na1=128.17       Cl14-Na4-Na2-Na3=148.96       Cl14-Na4-Na2-Na5= 68.05       
Cl14-Na4-Na2-Na7= 55.13       Cl14-Na4-Na2-Cl13= 98.60      Cl14-Na4-Na2-Cl15=180.26      Cl14-Na4-Na2-O21=170.94       
Cl14-Na4-Na2-O36= 14.68       Cl15-Na4-Na2-Na1=307.91       Cl15-Na4-Na2-Na3=328.70       Cl15-Na4-Na2-Na5=247.79       
Cl15-Na4-Na2-Na7=234.87       Cl15-Na4-Na2-Cl13=278.34      Cl15-Na4-Na2-Cl14=179.74      Cl15-Na4-Na2-O21=350.68       
Cl15-Na4-Na2-O36=194.42       Cl20-Na4-Na2-Na1= 40.07       Cl20-Na4-Na2-Na3= 60.87       Cl20-Na4-Na2-Na5=339.95       
Cl20-Na4-Na2-Na7=327.03       Cl20-Na4-Na2-Cl13= 10.50      Cl20-Na4-Na2-Cl14=271.90      Cl20-Na4-Na2-Cl15= 92.16      
Cl20-Na4-Na2-O21= 82.84       Cl20-Na4-Na2-O36=286.58       Na7-Na5-Na2-Na1=304.03        Na7-Na5-Na2-Na3=255.70        
Na7-Na5-Na2-Na4=347.14        Na7-Na5-Na2-Cl13=304.36       Na7-Na5-Na2-Cl14= 28.58       Na7-Na5-Na2-Cl15=290.58       
Na7-Na5-Na2-O21=212.73        Na7-Na5-Na2-O36=105.24        Na8-Na5-Na2-Na1=313.98        Na8-Na5-Na2-Na3=265.65        
Na8-Na5-Na2-Na4=357.09        Na8-Na5-Na2-Na7=  9.95        Na8-Na5-Na2-Cl13=314.31       Na8-Na5-Na2-Cl14= 38.53       
Na8-Na5-Na2-Cl15=300.53       Na8-Na5-Na2-O21=222.68        Na8-Na5-Na2-O36=115.19        Na9-Na5-Na2-Na1= 64.66        
Na9-Na5-Na2-Na3= 16.33        Na9-Na5-Na2-Na4=107.77        Na9-Na5-Na2-Na7=120.63        Na9-Na5-Na2-Cl13= 64.99       
Na9-Na5-Na2-Cl14=149.21       Na9-Na5-Na2-Cl15= 51.21       Na9-Na5-Na2-O21=333.36        Na9-Na5-Na2-O36=225.87        
Na10-Na5-Na2-Na1=  7.45       Na10-Na5-Na2-Na3=319.12       Na10-Na5-Na2-Na4= 50.55       Na10-Na5-Na2-Na7= 63.42       
Na10-Na5-Na2-Cl13=  7.78      Na10-Na5-Na2-Cl14= 92.00      Na10-Na5-Na2-Cl15=353.99      Na10-Na5-Na2-O21=276.14       
Na10-Na5-Na2-O36=168.66       Cl11-Na5-Na2-Na1=108.66       Cl11-Na5-Na2-Na3= 60.33       Cl11-Na5-Na2-Na4=151.77       
Cl11-Na5-Na2-Na7=164.63       Cl11-Na5-Na2-Cl13=108.99      Cl11-Na5-Na2-Cl14=193.21      Cl11-Na5-Na2-Cl15= 95.21      
Cl11-Na5-Na2-O21= 17.36       Cl11-Na5-Na2-O36=269.87       Cl13-Na5-Na2-Na1=359.67       Cl13-Na5-Na2-Na3=311.34       
Cl13-Na5-Na2-Na4= 42.78       Cl13-Na5-Na2-Na7= 55.64       Cl13-Na5-Na2-Cl14= 84.22      Cl13-Na5-Na2-Cl15=346.22      
Cl13-Na5-Na2-O21=268.37       Cl13-Na5-Na2-O36=160.88       Cl16-Na5-Na2-Na1=272.43       Cl16-Na5-Na2-Na3=224.10       
Cl16-Na5-Na2-Na4=315.54       Cl16-Na5-Na2-Na7=328.40       Cl16-Na5-Na2-Cl13=272.76      Cl16-Na5-Na2-Cl14=356.98      
Cl16-Na5-Na2-Cl15=258.98      Cl16-Na5-Na2-O21=181.13       Cl16-Na5-Na2-O36= 73.64       Cl18-Na5-Na2-Na1= 14.38       
Cl18-Na5-Na2-Na3=326.05       Cl18-Na5-Na2-Na4= 57.49       Cl18-Na5-Na2-Na7= 70.35       Cl18-Na5-Na2-Cl13= 14.71      
Cl18-Na5-Na2-Cl14= 98.93      Cl18-Na5-Na2-Cl15=  0.93      Cl18-Na5-Na2-O21=283.08       Cl18-Na5-Na2-O36=175.59       
O36-Na5-Na2-Na1=198.79        O36-Na5-Na2-Na3=150.46        O36-Na5-Na2-Na4=241.90        O36-Na5-Na2-Na7=254.76        
O36-Na5-Na2-Cl13=199.12       O36-Na5-Na2-Cl14=283.34       O36-Na5-Na2-Cl15=185.34       O36-Na5-Na2-O21=107.49        
Na7-Na6-Na1-Na2=  3.12        Na7-Na6-Na1-Na3= 63.00        Na7-Na6-Na1-Na4=310.20        Na7-Na6-Na1-Na10= 77.65       
Na7-Na6-Na1-Cl13= 34.03       Na7-Na6-Na1-Cl15=324.60       Na7-Na6-Na1-Cl17=131.45       Na7-Na6-Na1-Cl20=302.31       
Na7-Na6-Na1-O39=129.51        Na10-Na6-Na1-Na2=285.47       Na10-Na6-Na1-Na3=345.35       Na10-Na6-Na1-Na4=232.55       
Na10-Na6-Na1-Na7=282.35       Na10-Na6-Na1-Cl13=316.38      Na10-Na6-Na1-Cl15=246.95      Na10-Na6-Na1-Cl17= 53.80      
Na10-Na6-Na1-Cl20=224.66      Na10-Na6-Na1-O39= 51.86       Cl17-Na6-Na1-Na2=231.67       Cl17-Na6-Na1-Na3=291.55       
Cl17-Na6-Na1-Na4=178.75       Cl17-Na6-Na1-Na7=228.55       Cl17-Na6-Na1-Na10=306.20      Cl17-Na6-Na1-Cl13=262.58      
Cl17-Na6-Na1-Cl15=193.15      Cl17-Na6-Na1-Cl20=170.86      Cl17-Na6-Na1-O39=358.06       Cl19-Na6-Na1-Na2=322.98       
Cl19-Na6-Na1-Na3= 22.86       Cl19-Na6-Na1-Na4=270.06       Cl19-Na6-Na1-Na7=319.86       Cl19-Na6-Na1-Na10= 37.51      
Cl19-Na6-Na1-Cl13=353.89      Cl19-Na6-Na1-Cl15=284.46      Cl19-Na6-Na1-Cl17= 91.31      Cl19-Na6-Na1-Cl20=262.17      
Cl19-Na6-Na1-O39= 89.37       Cl20-Na6-Na1-Na2= 60.81       Cl20-Na6-Na1-Na3=120.69       Cl20-Na6-Na1-Na4=  7.89       
Cl20-Na6-Na1-Na7= 57.69       Cl20-Na6-Na1-Na10=135.34      Cl20-Na6-Na1-Cl13= 91.72      Cl20-Na6-Na1-Cl15= 22.29      
Cl20-Na6-Na1-Cl17=189.14      Cl20-Na6-Na1-O39=187.20       Na2-Na7-Na1-Na3= 34.51        Na2-Na7-Na1-Na4=294.26        
Na2-Na7-Na1-Na6=176.57        Na2-Na7-Na1-Na10=102.74       Na2-Na7-Na1-Cl13= 51.41       Na2-Na7-Na1-Cl15=336.13       
Na2-Na7-Na1-Cl17=143.11       Na2-Na7-Na1-Cl20=234.79       Na2-Na7-Na1-O39= 53.92        Na4-Na7-Na1-Na2= 65.74        
Na4-Na7-Na1-Na3=100.25        Na4-Na7-Na1-Na6=242.31        Na4-Na7-Na1-Na10=168.48       Na4-Na7-Na1-Cl13=117.15       
Na4-Na7-Na1-Cl15= 41.87       Na4-Na7-Na1-Cl17=208.85       Na4-Na7-Na1-Cl20=300.53       Na4-Na7-Na1-O39=119.66        
Na5-Na7-Na1-Na2=306.21        Na5-Na7-Na1-Na3=340.72        Na5-Na7-Na1-Na4=240.47        Na5-Na7-Na1-Na6=122.78        
Na5-Na7-Na1-Na10= 48.95       Na5-Na7-Na1-Cl13=357.62       Na5-Na7-Na1-Cl15=282.34       Na5-Na7-Na1-Cl17= 89.32       
Na5-Na7-Na1-Cl20=181.00       Na5-Na7-Na1-O39=  0.13        Na6-Na7-Na1-Na2=183.43        Na6-Na7-Na1-Na3=217.94        
Na6-Na7-Na1-Na4=117.69        Na6-Na7-Na1-Na10=286.16       Na6-Na7-Na1-Cl13=234.84       Na6-Na7-Na1-Cl15=159.55       
Na6-Na7-Na1-Cl17=326.53       Na6-Na7-Na1-Cl20= 58.21       Na6-Na7-Na1-O39=237.34        Na8-Na7-Na1-Na2=252.92        
Na8-Na7-Na1-Na3=287.43        Na8-Na7-Na1-Na4=187.18        Na8-Na7-Na1-Na6= 69.50        Na8-Na7-Na1-Na10=355.66       
Na8-Na7-Na1-Cl13=304.33       Na8-Na7-Na1-Cl15=229.05       Na8-Na7-Na1-Cl17= 36.03       Na8-Na7-Na1-Cl20=127.71       
Na8-Na7-Na1-O39=306.84        Na10-Na7-Na1-Na2=257.26       Na10-Na7-Na1-Na3=291.77       Na10-Na7-Na1-Na4=191.52       
Na10-Na7-Na1-Na6= 73.84       Na10-Na7-Na1-Cl13=308.67      Na10-Na7-Na1-Cl15=233.39      Na10-Na7-Na1-Cl17= 40.37      
Na10-Na7-Na1-Cl20=132.05      Na10-Na7-Na1-O39=311.18       Cl13-Na7-Na1-Na2=308.59       Cl13-Na7-Na1-Na3=343.10       
Cl13-Na7-Na1-Na4=242.85       Cl13-Na7-Na1-Na6=125.16       Cl13-Na7-Na1-Na10= 51.33      Cl13-Na7-Na1-Cl15=284.72      
Cl13-Na7-Na1-Cl17= 91.70      Cl13-Na7-Na1-Cl20=183.38      Cl13-Na7-Na1-O39=  2.51       Cl14-Na7-Na1-Na2= 38.37       
Cl14-Na7-Na1-Na3= 72.88       Cl14-Na7-Na1-Na4=332.63       Cl14-Na7-Na1-Na6=214.95       Cl14-Na7-Na1-Na10=141.11      
Cl14-Na7-Na1-Cl13= 89.78      Cl14-Na7-Na1-Cl15= 14.50      Cl14-Na7-Na1-Cl17=181.48      Cl14-Na7-Na1-Cl20=273.16      
Cl14-Na7-Na1-O39= 92.29       Cl16-Na7-Na1-Na2=293.50       Cl16-Na7-Na1-Na3=328.01       Cl16-Na7-Na1-Na4=227.76       
Cl16-Na7-Na1-Na6=110.07       Cl16-Na7-Na1-Na10= 36.23      Cl16-Na7-Na1-Cl13=344.91      Cl16-Na7-Na1-Cl15=269.63      
Cl16-Na7-Na1-Cl17= 76.60      Cl16-Na7-Na1-Cl20=168.28      Cl16-Na7-Na1-O39=347.41       Cl19-Na7-Na1-Na2=218.02       
Cl19-Na7-Na1-Na3=252.53       Cl19-Na7-Na1-Na4=152.28       Cl19-Na7-Na1-Na6= 34.59       Cl19-Na7-Na1-Na10=320.76      
Cl19-Na7-Na1-Cl13=269.43      Cl19-Na7-Na1-Cl15=194.15      Cl19-Na7-Na1-Cl17=  1.13      Cl19-Na7-Na1-Cl20= 92.81      
Cl19-Na7-Na1-O39=271.94       Cl20-Na7-Na1-Na2=125.21       Cl20-Na7-Na1-Na3=159.72       Cl20-Na7-Na1-Na4= 59.47       
Cl20-Na7-Na1-Na6=301.79       Cl20-Na7-Na1-Na10=227.95      Cl20-Na7-Na1-Cl13=176.62      Cl20-Na7-Na1-Cl15=101.34      
Cl20-Na7-Na1-Cl17=268.32      Cl20-Na7-Na1-O39=179.13       Na1-Na7-Na2-Na3=326.64        Na1-Na7-Na2-Na4= 60.73        
Na1-Na7-Na2-Na5=253.53        Na1-Na7-Na2-Cl13=311.54       Na1-Na7-Na2-Cl14=115.24       Na1-Na7-Na2-Cl15= 23.81       
Na1-Na7-Na2-O21=295.65        Na1-Na7-Na2-O36=210.34        Na4-Na7-Na2-Na1=299.27        Na4-Na7-Na2-Na3=265.91        
Na4-Na7-Na2-Na5=192.80        Na4-Na7-Na2-Cl13=250.81       Na4-Na7-Na2-Cl14= 54.51       Na4-Na7-Na2-Cl15=323.08       
Na4-Na7-Na2-O21=234.92        Na4-Na7-Na2-O36=149.61        Na5-Na7-Na2-Na1=106.47        Na5-Na7-Na2-Na3= 73.11        
Na5-Na7-Na2-Na4=167.20        Na5-Na7-Na2-Cl13= 58.00       Na5-Na7-Na2-Cl14=221.70       Na5-Na7-Na2-Cl15=130.27       
Na5-Na7-Na2-O21= 42.12        Na5-Na7-Na2-O36=316.80        Na6-Na7-Na2-Na1=  3.09        Na6-Na7-Na2-Na3=329.73        
Na6-Na7-Na2-Na4= 63.82        Na6-Na7-Na2-Na5=256.62        Na6-Na7-Na2-Cl13=314.63       Na6-Na7-Na2-Cl14=118.32       
Na6-Na7-Na2-Cl15= 26.89       Na6-Na7-Na2-O21=298.74        Na6-Na7-Na2-O36=213.43        Na8-Na7-Na2-Na1= 98.17        
Na8-Na7-Na2-Na3= 64.82        Na8-Na7-Na2-Na4=158.90        Na8-Na7-Na2-Na5=351.71        Na8-Na7-Na2-Cl13= 49.71       
Na8-Na7-Na2-Cl14=213.41       Na8-Na7-Na2-Cl15=121.98       Na8-Na7-Na2-O21= 33.83        Na8-Na7-Na2-O36=308.51        
Na10-Na7-Na2-Na1= 49.91       Na10-Na7-Na2-Na3= 16.55       Na10-Na7-Na2-Na4=110.64       Na10-Na7-Na2-Na5=303.44       
Na10-Na7-Na2-Cl13=  1.44      Na10-Na7-Na2-Cl14=165.14      Na10-Na7-Na2-Cl15= 73.71      Na10-Na7-Na2-O21=345.56       
Na10-Na7-Na2-O36=260.24       Cl13-Na7-Na2-Na1= 48.46       Cl13-Na7-Na2-Na3= 15.10       Cl13-Na7-Na2-Na4=109.19       
Cl13-Na7-Na2-Na5=302.00       Cl13-Na7-Na2-Cl14=163.70      Cl13-Na7-Na2-Cl15= 72.27      Cl13-Na7-Na2-O21=344.11       
Cl13-Na7-Na2-O36=258.80       Cl14-Na7-Na2-Na1=244.76       Cl14-Na7-Na2-Na3=211.41       Cl14-Na7-Na2-Na4=305.49       
Cl14-Na7-Na2-Na5=138.30       Cl14-Na7-Na2-Cl13=196.30      Cl14-Na7-Na2-Cl15=268.57      Cl14-Na7-Na2-O21=180.41       
Cl14-Na7-Na2-O36= 95.10       Cl16-Na7-Na2-Na1=136.55       Cl16-Na7-Na2-Na3=103.19       Cl16-Na7-Na2-Na4=197.28       
Cl16-Na7-Na2-Na5= 30.08       Cl16-Na7-Na2-Cl13= 88.09      Cl16-Na7-Na2-Cl14=251.79      Cl16-Na7-Na2-Cl15=160.36      
Cl16-Na7-Na2-O21= 72.20       Cl16-Na7-Na2-O36=346.89       Cl19-Na7-Na2-Na1= 52.05       Cl19-Na7-Na2-Na3= 18.69       
Cl19-Na7-Na2-Na4=112.77       Cl19-Na7-Na2-Na5=305.58       Cl19-Na7-Na2-Cl13=  3.58      Cl19-Na7-Na2-Cl14=167.28      
Cl19-Na7-Na2-Cl15= 75.85      Cl19-Na7-Na2-O21=347.70       Cl19-Na7-Na2-O36=262.38       Cl20-Na7-Na2-Na1=326.80       
Cl20-Na7-Na2-Na3=293.44       Cl20-Na7-Na2-Na4= 27.53       Cl20-Na7-Na2-Na5=220.33       Cl20-Na7-Na2-Cl13=278.33      
Cl20-Na7-Na2-Cl14= 82.03      Cl20-Na7-Na2-Cl15=350.60      Cl20-Na7-Na2-O21=262.45       Cl20-Na7-Na2-O36=177.13       
Na1-Na7-Na4-Na2=277.64        Na1-Na7-Na4-Cl14=222.47       Na1-Na7-Na4-Cl15=316.25       Na1-Na7-Na4-Cl20= 56.04       
Na2-Na7-Na4-Na1= 82.36        Na2-Na7-Na4-Cl14=304.84       Na2-Na7-Na4-Cl15= 38.61       Na2-Na7-Na4-Cl20=138.40       
Na5-Na7-Na4-Na1= 70.70        Na5-Na7-Na4-Na2=348.33        Na5-Na7-Na4-Cl14=293.17       Na5-Na7-Na4-Cl15= 26.95       
Na5-Na7-Na4-Cl20=126.73       Na6-Na7-Na4-Na1=315.01        Na6-Na7-Na4-Na2=232.65        Na6-Na7-Na4-Cl14=177.49       
Na6-Na7-Na4-Cl15=271.26       Na6-Na7-Na4-Cl20= 11.05       Na8-Na7-Na4-Na1= 18.79        Na8-Na7-Na4-Na2=296.43        
Na8-Na7-Na4-Cl14=241.27       Na8-Na7-Na4-Cl15=335.04       Na8-Na7-Na4-Cl20= 74.83       Na10-Na7-Na4-Na1=  9.22       
Na10-Na7-Na4-Na2=286.86       Na10-Na7-Na4-Cl14=231.69      Na10-Na7-Na4-Cl15=325.47      Na10-Na7-Na4-Cl20= 65.26      
Cl13-Na7-Na4-Na1= 38.61       Cl13-Na7-Na4-Na2=316.25       Cl13-Na7-Na4-Cl14=261.08      Cl13-Na7-Na4-Cl15=354.86      
Cl13-Na7-Na4-Cl20= 94.65      Cl14-Na7-Na4-Na1=137.53       Cl14-Na7-Na4-Na2= 55.16       Cl14-Na7-Na4-Cl15= 93.78      
Cl14-Na7-Na4-Cl20=193.56      Cl16-Na7-Na4-Na1=112.08       Cl16-Na7-Na4-Na2= 29.72       Cl16-Na7-Na4-Cl14=334.56      
Cl16-Na7-Na4-Cl15= 68.33      Cl16-Na7-Na4-Cl20=168.12      Cl19-Na7-Na4-Na1=325.00       Cl19-Na7-Na4-Na2=242.64       
Cl19-Na7-Na4-Cl14=187.48      Cl19-Na7-Na4-Cl15=281.25      Cl19-Na7-Na4-Cl20= 21.04      Cl20-Na7-Na4-Na1=303.96       
Cl20-Na7-Na4-Na2=221.60       Cl20-Na7-Na4-Cl14=166.44      Cl20-Na7-Na4-Cl15=260.21      Na1-Na7-Na5-Na2= 60.51        
Na1-Na7-Na5-Na8=249.90        Na1-Na7-Na5-Na9=326.01        Na1-Na7-Na5-Na10=316.54       Na1-Na7-Na5-Cl11= 30.84       
Na1-Na7-Na5-Cl13=  2.29       Na1-Na7-Na5-Cl16=193.85       Na1-Na7-Na5-Cl18=283.64       Na1-Na7-Na5-O36= 98.16        
Na2-Na7-Na5-Na8=189.39        Na2-Na7-Na5-Na9=265.49        Na2-Na7-Na5-Na10=256.03       Na2-Na7-Na5-Cl11=330.33       
Na2-Na7-Na5-Cl13=301.77       Na2-Na7-Na5-Cl16=133.34       Na2-Na7-Na5-Cl18=223.12       Na2-Na7-Na5-O36= 37.64        
Na4-Na7-Na5-Na2= 11.58        Na4-Na7-Na5-Na8=200.97        Na4-Na7-Na5-Na9=277.07        Na4-Na7-Na5-Na10=267.61       
Na4-Na7-Na5-Cl11=341.91       Na4-Na7-Na5-Cl13=313.35       Na4-Na7-Na5-Cl16=144.92       Na4-Na7-Na5-Cl18=234.70       
Na4-Na7-Na5-O36= 49.22        Na6-Na7-Na5-Na2=108.23        Na6-Na7-Na5-Na8=297.62        Na6-Na7-Na5-Na9= 13.72        
Na6-Na7-Na5-Na10=  4.26       Na6-Na7-Na5-Cl11= 78.56       Na6-Na7-Na5-Cl13= 50.00       Na6-Na7-Na5-Cl16=241.57       
Na6-Na7-Na5-Cl18=331.35       Na6-Na7-Na5-O36=145.87        Na8-Na7-Na5-Na2=170.61        Na8-Na7-Na5-Na9= 76.10        
Na8-Na7-Na5-Na10= 66.64       Na8-Na7-Na5-Cl11=140.94       Na8-Na7-Na5-Cl13=112.38       Na8-Na7-Na5-Cl16=303.95       
Na8-Na7-Na5-Cl18= 33.73       Na8-Na7-Na5-O36=208.25        Na10-Na7-Na5-Na2=103.97       Na10-Na7-Na5-Na8=293.36       
Na10-Na7-Na5-Na9=  9.46       Na10-Na7-Na5-Cl11= 74.30      Na10-Na7-Na5-Cl13= 45.74      Na10-Na7-Na5-Cl16=237.31      
Na10-Na7-Na5-Cl18=327.10      Na10-Na7-Na5-O36=141.62       Cl13-Na7-Na5-Na2= 58.23       Cl13-Na7-Na5-Na8=247.62       
Cl13-Na7-Na5-Na9=323.72       Cl13-Na7-Na5-Na10=314.26      Cl13-Na7-Na5-Cl11= 28.56      Cl13-Na7-Na5-Cl16=191.57      
Cl13-Na7-Na5-Cl18=281.35      Cl13-Na7-Na5-O36= 95.87       Cl14-Na7-Na5-Na2=332.84       Cl14-Na7-Na5-Na8=162.23       
Cl14-Na7-Na5-Na9=238.33       Cl14-Na7-Na5-Na10=228.87      Cl14-Na7-Na5-Cl11=303.17      Cl14-Na7-Na5-Cl13=274.61      
Cl14-Na7-Na5-Cl16=106.18      Cl14-Na7-Na5-Cl18=195.96      Cl14-Na7-Na5-O36= 10.48       Cl16-Na7-Na5-Na2=226.66       
Cl16-Na7-Na5-Na8= 56.05       Cl16-Na7-Na5-Na9=132.15       Cl16-Na7-Na5-Na10=122.69      Cl16-Na7-Na5-Cl11=196.99      
Cl16-Na7-Na5-Cl13=168.43      Cl16-Na7-Na5-Cl18= 89.78      Cl16-Na7-Na5-O36=264.31       Cl19-Na7-Na5-Na2=141.16       
Cl19-Na7-Na5-Na8=330.55       Cl19-Na7-Na5-Na9= 46.65       Cl19-Na7-Na5-Na10= 37.19      Cl19-Na7-Na5-Cl11=111.49      
Cl19-Na7-Na5-Cl13= 82.93      Cl19-Na7-Na5-Cl16=274.50      Cl19-Na7-Na5-Cl18=  4.28      Cl19-Na7-Na5-O36=178.80       
Cl20-Na7-Na5-Na2= 59.62       Cl20-Na7-Na5-Na8=249.01       Cl20-Na7-Na5-Na9=325.12       Cl20-Na7-Na5-Na10=315.65      
Cl20-Na7-Na5-Cl11= 29.95      Cl20-Na7-Na5-Cl13=  1.40      Cl20-Na7-Na5-Cl16=192.96      Cl20-Na7-Na5-Cl18=282.75      
Cl20-Na7-Na5-O36= 97.27       Na1-Na7-Na6-Na10= 63.87       Na1-Na7-Na6-Cl17= 34.63       Na1-Na7-Na6-Cl19=122.82       
Na1-Na7-Na6-Cl20=303.60       Na2-Na7-Na6-Na1=356.48        Na2-Na7-Na6-Na10= 60.35       Na2-Na7-Na6-Cl17= 31.11       
Na2-Na7-Na6-Cl19=119.30       Na2-Na7-Na6-Cl20=300.08       Na4-Na7-Na6-Na1= 45.16        Na4-Na7-Na6-Na10=109.03       
Na4-Na7-Na6-Cl17= 79.79       Na4-Na7-Na6-Cl19=167.98       Na4-Na7-Na6-Cl20=348.75       Na5-Na7-Na6-Na1=291.76        
Na5-Na7-Na6-Na10=355.64       Na5-Na7-Na6-Cl17=326.40       Na5-Na7-Na6-Cl19= 54.59       Na5-Na7-Na6-Cl20=235.36       
Na8-Na7-Na6-Na1=244.82        Na8-Na7-Na6-Na10=308.69       Na8-Na7-Na6-Cl17=279.45       Na8-Na7-Na6-Cl19=  7.64       
Na8-Na7-Na6-Cl20=188.41       Na10-Na7-Na6-Na1=296.13       Na10-Na7-Na6-Cl17=330.76      Na10-Na7-Na6-Cl19= 58.95      
Na10-Na7-Na6-Cl20=239.72      Cl13-Na7-Na6-Na1=325.41       Cl13-Na7-Na6-Na10= 29.28      Cl13-Na7-Na6-Cl17=  0.05      
Cl13-Na7-Na6-Cl19= 88.24      Cl13-Na7-Na6-Cl20=269.01      Cl14-Na7-Na6-Na1= 47.35       Cl14-Na7-Na6-Na10=111.23      
Cl14-Na7-Na6-Cl17= 81.99      Cl14-Na7-Na6-Cl19=170.18      Cl14-Na7-Na6-Cl20=350.95      Cl16-Na7-Na6-Na1=242.20       
Cl16-Na7-Na6-Na10=306.07      Cl16-Na7-Na6-Cl17=276.83      Cl16-Na7-Na6-Cl19=  5.02      Cl16-Na7-Na6-Cl20=185.80      
Cl19-Na7-Na6-Na1=237.18       Cl19-Na7-Na6-Na10=301.05      Cl19-Na7-Na6-Cl17=271.81      Cl19-Na7-Na6-Cl20=180.77      
Cl20-Na7-Na6-Na1= 56.40       Cl20-Na7-Na6-Na10=120.28      Cl20-Na7-Na6-Cl17= 91.04      Cl20-Na7-Na6-Cl19=179.23      
Na7-Na8-Na5-Na2=350.08        Na7-Na8-Na5-Na9=232.63        Na7-Na8-Na5-Na10=281.58       Na7-Na8-Na5-Cl11=211.37       
Na7-Na8-Na5-Cl13=317.52       Na7-Na8-Na5-Cl16= 54.08       Na7-Na8-Na5-Cl18=228.68       Na7-Na8-Na5-O36= 37.43        
Na10-Na8-Na5-Na2= 68.51       Na10-Na8-Na5-Na7= 78.42       Na10-Na8-Na5-Na9=311.05       Na10-Na8-Na5-Cl11=289.79      
Na10-Na8-Na5-Cl13= 35.94      Na10-Na8-Na5-Cl16=132.50      Na10-Na8-Na5-Cl18=307.10      Na10-Na8-Na5-O36=115.85       
Cl16-Na8-Na5-Na2=296.01       Cl16-Na8-Na5-Na7=305.92       Cl16-Na8-Na5-Na9=178.55       Cl16-Na8-Na5-Na10=227.50      
Cl16-Na8-Na5-Cl11=157.29      Cl16-Na8-Na5-Cl13=263.44      Cl16-Na8-Na5-Cl18=174.60      Cl16-Na8-Na5-O36=343.35       
Cl18-Na8-Na5-Na2=121.41       Cl18-Na8-Na5-Na7=131.32       Cl18-Na8-Na5-Na9=  3.95       Cl18-Na8-Na5-Na10= 52.90      
Cl18-Na8-Na5-Cl11=342.69      Cl18-Na8-Na5-Cl13= 88.85      Cl18-Na8-Na5-Cl16=185.40      Cl18-Na8-Na5-O36=168.75       
Cl19-Na8-Na5-Na2= 24.77       Cl19-Na8-Na5-Na7= 34.69       Cl19-Na8-Na5-Na9=267.31       Cl19-Na8-Na5-Na10=316.27      
Cl19-Na8-Na5-Cl11=246.06      Cl19-Na8-Na5-Cl13=352.21      Cl19-Na8-Na5-Cl16= 88.77      Cl19-Na8-Na5-Cl18=263.37      
Cl19-Na8-Na5-O36= 72.12       Na5-Na8-Na7-Na1= 77.69        Na5-Na8-Na7-Na2=  8.50        Na5-Na8-Na7-Na4= 62.16        
Na5-Na8-Na7-Na6=126.27        Na5-Na8-Na7-Na10= 73.55       Na5-Na8-Na7-Cl13= 42.38       Na5-Na8-Na7-Cl14=329.29       
Na5-Na8-Na7-Cl16=303.23       Na5-Na8-Na7-Cl19=133.76       Na5-Na8-Na7-Cl20=119.10       Na10-Na8-Na7-Na1=  4.14       
Na10-Na8-Na7-Na2=294.95       Na10-Na8-Na7-Na4=348.61       Na10-Na8-Na7-Na5=286.45       Na10-Na8-Na7-Na6= 52.72       
Na10-Na8-Na7-Cl13=328.83      Na10-Na8-Na7-Cl14=255.74      Na10-Na8-Na7-Cl16=229.67      Na10-Na8-Na7-Cl19= 60.21      
Na10-Na8-Na7-Cl20= 45.55      Cl16-Na8-Na7-Na1=134.46       Cl16-Na8-Na7-Na2= 65.28       Cl16-Na8-Na7-Na4=118.93       
Cl16-Na8-Na7-Na5= 56.77       Cl16-Na8-Na7-Na6=183.05       Cl16-Na8-Na7-Na10=130.33      Cl16-Na8-Na7-Cl13= 99.16      
Cl16-Na8-Na7-Cl14= 26.06      Cl16-Na8-Na7-Cl19=190.53      Cl16-Na8-Na7-Cl20=175.88      Cl18-Na8-Na7-Na1= 39.89       
Cl18-Na8-Na7-Na2=330.71       Cl18-Na8-Na7-Na4= 24.36       Cl18-Na8-Na7-Na5=322.20       Cl18-Na8-Na7-Na6= 88.47       
Cl18-Na8-Na7-Na10= 35.75      Cl18-Na8-Na7-Cl13=  4.58      Cl18-Na8-Na7-Cl14=291.49      Cl18-Na8-Na7-Cl16=265.43      
Cl18-Na8-Na7-Cl19= 95.96      Cl18-Na8-Na7-Cl20= 81.30      Cl19-Na8-Na7-Na1=303.93       Cl19-Na8-Na7-Na2=234.75       
Cl19-Na8-Na7-Na4=288.40       Cl19-Na8-Na7-Na5=226.24       Cl19-Na8-Na7-Na6=352.52       Cl19-Na8-Na7-Na10=299.79      
Cl19-Na8-Na7-Cl13=268.63      Cl19-Na8-Na7-Cl14=195.53      Cl19-Na8-Na7-Cl16=169.47      Cl19-Na8-Na7-Cl20=345.35      
Na3-Na9-Na5-Na2=346.57        Na3-Na9-Na5-Na7= 55.18        Na3-Na9-Na5-Na8=114.83        Na3-Na9-Na5-Na10= 65.37       
Na3-Na9-Na5-Cl11=276.25       Na3-Na9-Na5-Cl13= 29.57       Na3-Na9-Na5-Cl16=116.59       Na3-Na9-Na5-Cl18=118.71       
Na3-Na9-Na5-O36=310.26        Na10-Na9-Na5-Na2=281.20       Na10-Na9-Na5-Na7=349.82       Na10-Na9-Na5-Na8= 49.46       
Na10-Na9-Na5-Cl11=210.88      Na10-Na9-Na5-Cl13=324.20      Na10-Na9-Na5-Cl16= 51.22      Na10-Na9-Na5-Cl18= 53.34      
Na10-Na9-Na5-O36=244.89       Cl11-Na9-Na5-Na2= 70.32       Cl11-Na9-Na5-Na7=138.93       Cl11-Na9-Na5-Na8=198.57       
Cl11-Na9-Na5-Na10=149.12      Cl11-Na9-Na5-Cl13=113.31      Cl11-Na9-Na5-Cl16=200.34      Cl11-Na9-Na5-Cl18=202.45      
Cl11-Na9-Na5-O36= 34.01       Cl12-Na9-Na5-Na2=322.62       Cl12-Na9-Na5-Na7= 31.24       Cl12-Na9-Na5-Na8= 90.88       
Cl12-Na9-Na5-Na10= 41.42      Cl12-Na9-Na5-Cl11=252.30      Cl12-Na9-Na5-Cl13=  5.62      Cl12-Na9-Na5-Cl16= 92.64      
Cl12-Na9-Na5-Cl18= 94.76      Cl12-Na9-Na5-O36=286.31       Cl18-Na9-Na5-Na2=227.87       Cl18-Na9-Na5-Na7=296.48       
Cl18-Na9-Na5-Na8=356.12       Cl18-Na9-Na5-Na10=306.66      Cl18-Na9-Na5-Cl11=157.55      Cl18-Na9-Na5-Cl13=270.86      
Cl18-Na9-Na5-Cl16=357.89      Cl18-Na9-Na5-O36=191.55       Na3-Na10-Na1-Na2=310.33       Na3-Na10-Na1-Na4=269.46       
Na3-Na10-Na1-Na6=190.56       Na3-Na10-Na1-Na7=257.16       Na3-Na10-Na1-Cl13=302.92      Na3-Na10-Na1-Cl15=329.39      
Na3-Na10-Na1-Cl17=137.64      Na3-Na10-Na1-Cl20=222.93      Na3-Na10-Na1-O39= 46.32       Na5-Na10-Na1-Na2=  7.53       
Na5-Na10-Na1-Na3= 57.20       Na5-Na10-Na1-Na4=326.65       Na5-Na10-Na1-Na6=247.75       Na5-Na10-Na1-Na7=314.35       
Na5-Na10-Na1-Cl13=  0.12      Na5-Na10-Na1-Cl15= 26.59      Na5-Na10-Na1-Cl17=194.84      Na5-Na10-Na1-Cl20=280.13      
Na5-Na10-Na1-O39=103.52       Na6-Na10-Na1-Na2=119.78       Na6-Na10-Na1-Na3=169.44       Na6-Na10-Na1-Na4= 78.90       
Na6-Na10-Na1-Na7= 66.60       Na6-Na10-Na1-Cl13=112.37      Na6-Na10-Na1-Cl15=138.83      Na6-Na10-Na1-Cl17=307.09      
Na6-Na10-Na1-Cl20= 32.38      Na6-Na10-Na1-O39=215.77       Na7-Na10-Na1-Na2= 53.17       Na7-Na10-Na1-Na3=102.84       
Na7-Na10-Na1-Na4= 12.30       Na7-Na10-Na1-Na6=293.40       Na7-Na10-Na1-Cl13= 45.77      Na7-Na10-Na1-Cl15= 72.23      
Na7-Na10-Na1-Cl17=240.49      Na7-Na10-Na1-Cl20=325.77      Na7-Na10-Na1-O39=149.17       Na8-Na10-Na1-Na2= 57.81       
Na8-Na10-Na1-Na3=107.48       Na8-Na10-Na1-Na4= 16.94       Na8-Na10-Na1-Na6=298.04       Na8-Na10-Na1-Na7=  4.64       
Na8-Na10-Na1-Cl13= 50.41      Na8-Na10-Na1-Cl15= 76.87      Na8-Na10-Na1-Cl17=245.13      Na8-Na10-Na1-Cl20=330.41      
Na8-Na10-Na1-O39=153.81       Na9-Na10-Na1-Na2=317.83       Na9-Na10-Na1-Na3=  7.50       Na9-Na10-Na1-Na4=276.95       
Na9-Na10-Na1-Na6=198.05       Na9-Na10-Na1-Na7=264.65       Na9-Na10-Na1-Cl13=310.42      Na9-Na10-Na1-Cl15=336.89      
Na9-Na10-Na1-Cl17=145.14      Na9-Na10-Na1-Cl20=230.43      Na9-Na10-Na1-O39= 53.82       Cl12-Na10-Na1-Na2=285.98      
Cl12-Na10-Na1-Na3=335.64      Cl12-Na10-Na1-Na4=245.10      Cl12-Na10-Na1-Na6=166.20      Cl12-Na10-Na1-Na7=232.80      
Cl12-Na10-Na1-Cl13=278.57     Cl12-Na10-Na1-Cl15=305.04     Cl12-Na10-Na1-Cl17=113.29     Cl12-Na10-Na1-Cl20=198.58     
Cl12-Na10-Na1-O39= 21.97      Cl13-Na10-Na1-Na2=  7.41      Cl13-Na10-Na1-Na3= 57.08      Cl13-Na10-Na1-Na4=326.53      
Cl13-Na10-Na1-Na6=247.63      Cl13-Na10-Na1-Na7=314.23      Cl13-Na10-Na1-Cl15= 26.47     Cl13-Na10-Na1-Cl17=194.72     
Cl13-Na10-Na1-Cl20=280.01     Cl13-Na10-Na1-O39=103.40      Cl17-Na10-Na1-Na2=172.69      Cl17-Na10-Na1-Na3=222.36      
Cl17-Na10-Na1-Na4=131.81      Cl17-Na10-Na1-Na6= 52.91      Cl17-Na10-Na1-Na7=119.51      Cl17-Na10-Na1-Cl13=165.28     
Cl17-Na10-Na1-Cl15=191.75     Cl17-Na10-Na1-Cl20= 85.29     Cl17-Na10-Na1-O39=268.68      Cl18-Na10-Na1-Na2=  9.10      
Cl18-Na10-Na1-Na3= 58.77      Cl18-Na10-Na1-Na4=328.22      Cl18-Na10-Na1-Na6=249.32      Cl18-Na10-Na1-Na7=315.92      
Cl18-Na10-Na1-Cl13=  1.69     Cl18-Na10-Na1-Cl15= 28.16     Cl18-Na10-Na1-Cl17=196.41     Cl18-Na10-Na1-Cl20=281.70     
Cl18-Na10-Na1-O39=105.09      Cl19-Na10-Na1-Na2= 89.57      Cl19-Na10-Na1-Na3=139.24      Cl19-Na10-Na1-Na4= 48.70      
Cl19-Na10-Na1-Na6=329.80      Cl19-Na10-Na1-Na7= 36.40      Cl19-Na10-Na1-Cl13= 82.17     Cl19-Na10-Na1-Cl15=108.63     
Cl19-Na10-Na1-Cl17=276.89     Cl19-Na10-Na1-Cl20=  2.17     Cl19-Na10-Na1-O39=185.57      Na1-Na10-Na3-Na2= 75.13       
Na1-Na10-Na3-Na9=172.64       Na1-Na10-Na3-Cl12=218.25      Na1-Na10-Na3-Cl13= 70.44      Na1-Na10-Na3-Cl15= 24.22      
Na1-Na10-Na3-O21=115.58       Na1-Na10-Na3-C23=135.90       Na1-Na10-Na3-C26=187.19       Na1-Na10-Na3-C29=242.93       
Na1-Na10-Na3-H30=286.77       Na1-Na10-Na3-O39=309.77       Na5-Na10-Na3-Na1=245.58       Na5-Na10-Na3-Na2=320.71       
Na5-Na10-Na3-Na9= 58.22       Na5-Na10-Na3-Cl12=103.83      Na5-Na10-Na3-Cl13=316.03      Na5-Na10-Na3-Cl15=269.80      
Na5-Na10-Na3-O21=  1.16       Na5-Na10-Na3-C23= 21.48       Na5-Na10-Na3-C26= 72.78       Na5-Na10-Na3-C29=128.51       
Na5-Na10-Na3-H30=172.36       Na5-Na10-Na3-O39=195.35       Na6-Na10-Na3-Na1=351.01       Na6-Na10-Na3-Na2= 66.14       
Na6-Na10-Na3-Na9=163.65       Na6-Na10-Na3-Cl12=209.26      Na6-Na10-Na3-Cl13= 61.45      Na6-Na10-Na3-Cl15= 15.23      
Na6-Na10-Na3-O21=106.59       Na6-Na10-Na3-C23=126.91       Na6-Na10-Na3-C26=178.20       Na6-Na10-Na3-C29=233.93       
Na6-Na10-Na3-H30=277.78       Na6-Na10-Na3-O39=300.78       Na7-Na10-Na3-Na1=300.67       Na7-Na10-Na3-Na2= 15.80       
Na7-Na10-Na3-Na9=113.31       Na7-Na10-Na3-Cl12=158.92      Na7-Na10-Na3-Cl13= 11.11      Na7-Na10-Na3-Cl15=324.89      
Na7-Na10-Na3-O21= 56.25       Na7-Na10-Na3-C23= 76.57       Na7-Na10-Na3-C26=127.86       Na7-Na10-Na3-C29=183.60       
Na7-Na10-Na3-H30=227.44       Na7-Na10-Na3-O39=250.44       Na8-Na10-Na3-Na1=259.93       Na8-Na10-Na3-Na2=335.06       
Na8-Na10-Na3-Na9= 72.57       Na8-Na10-Na3-Cl12=118.18      Na8-Na10-Na3-Cl13=330.38      Na8-Na10-Na3-Cl15=284.15      
Na8-Na10-Na3-O21= 15.51       Na8-Na10-Na3-C23= 35.83       Na8-Na10-Na3-C26= 87.13       Na8-Na10-Na3-C29=142.86       
Na8-Na10-Na3-H30=186.71       Na8-Na10-Na3-O39=209.70       Na9-Na10-Na3-Na1=187.36       Na9-Na10-Na3-Na2=262.49       
Na9-Na10-Na3-Cl12= 45.61      Na9-Na10-Na3-Cl13=257.81      Na9-Na10-Na3-Cl15=211.58      Na9-Na10-Na3-O21=302.94       
Na9-Na10-Na3-C23=323.26       Na9-Na10-Na3-C26= 14.56       Na9-Na10-Na3-C29= 70.29       Na9-Na10-Na3-H30=114.14       
Na9-Na10-Na3-O39=137.13       Cl12-Na10-Na3-Na1=141.75      Cl12-Na10-Na3-Na2=216.88      Cl12-Na10-Na3-Na9=314.39      
Cl12-Na10-Na3-Cl13=212.19     Cl12-Na10-Na3-Cl15=165.97     Cl12-Na10-Na3-O21=257.33      Cl12-Na10-Na3-C23=277.65      
Cl12-Na10-Na3-C26=328.95      Cl12-Na10-Na3-C29= 24.68      Cl12-Na10-Na3-H30= 68.53      Cl12-Na10-Na3-O39= 91.52      
Cl13-Na10-Na3-Na1=289.56      Cl13-Na10-Na3-Na2=  4.69      Cl13-Na10-Na3-Na9=102.19      Cl13-Na10-Na3-Cl12=147.81     
Cl13-Na10-Na3-Cl15=313.78     Cl13-Na10-Na3-O21= 45.14      Cl13-Na10-Na3-C23= 65.46      Cl13-Na10-Na3-C26=116.75      
Cl13-Na10-Na3-C29=172.48      Cl13-Na10-Na3-H30=216.33      Cl13-Na10-Na3-O39=239.33      Cl17-Na10-Na3-Na1= 29.20      
Cl17-Na10-Na3-Na2=104.32      Cl17-Na10-Na3-Na9=201.83      Cl17-Na10-Na3-Cl12=247.45     Cl17-Na10-Na3-Cl13= 99.64     
Cl17-Na10-Na3-Cl15= 53.42     Cl17-Na10-Na3-O21=144.78      Cl17-Na10-Na3-C23=165.10      Cl17-Na10-Na3-C26=216.39      
Cl17-Na10-Na3-C29=272.12      Cl17-Na10-Na3-H30=315.97      Cl17-Na10-Na3-O39=338.97      Cl18-Na10-Na3-Na1=216.00      
Cl18-Na10-Na3-Na2=291.13      Cl18-Na10-Na3-Na9= 28.63      Cl18-Na10-Na3-Cl12= 74.25     Cl18-Na10-Na3-Cl13=286.44     
Cl18-Na10-Na3-Cl15=240.22     Cl18-Na10-Na3-O21=331.58      Cl18-Na10-Na3-C23=351.90      Cl18-Na10-Na3-C26= 43.19      
Cl18-Na10-Na3-C29= 98.92      Cl18-Na10-Na3-H30=142.77      Cl18-Na10-Na3-O39=165.77      Cl19-Na10-Na3-Na1=309.87      
Cl19-Na10-Na3-Na2= 25.00      Cl19-Na10-Na3-Na9=122.51      Cl19-Na10-Na3-Cl12=168.12     Cl19-Na10-Na3-Cl13= 20.31     
Cl19-Na10-Na3-Cl15=334.09     Cl19-Na10-Na3-O21= 65.45      Cl19-Na10-Na3-C23= 85.77      Cl19-Na10-Na3-C26=137.06      
Cl19-Na10-Na3-C29=192.79      Cl19-Na10-Na3-H30=236.64      Cl19-Na10-Na3-O39=259.64      Na1-Na10-Na5-Na2=351.26       
Na1-Na10-Na5-Na7= 50.10       Na1-Na10-Na5-Na8=120.24       Na1-Na10-Na5-Na9=239.09       Na1-Na10-Na5-Cl11=261.80      
Na1-Na10-Na5-Cl13=359.86      Na1-Na10-Na5-Cl16= 87.35      Na1-Na10-Na5-Cl18=178.52      Na1-Na10-Na5-O36=  0.10       
Na3-Na10-Na5-Na2= 35.38       Na3-Na10-Na5-Na7= 94.21       Na3-Na10-Na5-Na8=164.36       Na3-Na10-Na5-Na9=283.21       
Na3-Na10-Na5-Cl11=305.91      Na3-Na10-Na5-Cl13= 43.98      Na3-Na10-Na5-Cl16=131.46      Na3-Na10-Na5-Cl18=222.64      
Na3-Na10-Na5-O36= 44.21       Na6-Na10-Na5-Na2=297.12       Na6-Na10-Na5-Na7=355.95       Na6-Na10-Na5-Na8= 66.10       
Na6-Na10-Na5-Na9=184.95       Na6-Na10-Na5-Cl11=207.65      Na6-Na10-Na5-Cl13=305.72      Na6-Na10-Na5-Cl16= 33.20      
Na6-Na10-Na5-Cl18=124.37      Na6-Na10-Na5-O36=305.95       Na7-Na10-Na5-Na2=301.16       Na7-Na10-Na5-Na8= 70.15       
Na7-Na10-Na5-Na9=188.99       Na7-Na10-Na5-Cl11=211.70      Na7-Na10-Na5-Cl13=309.76      Na7-Na10-Na5-Cl16= 37.25      
Na7-Na10-Na5-Cl18=128.42      Na7-Na10-Na5-O36=310.00       Na8-Na10-Na5-Na2=231.02       Na8-Na10-Na5-Na7=289.85       
Na8-Na10-Na5-Na9=118.85       Na8-Na10-Na5-Cl11=141.56      Na8-Na10-Na5-Cl13=239.62      Na8-Na10-Na5-Cl16=327.10      
Na8-Na10-Na5-Cl18= 58.28      Na8-Na10-Na5-O36=239.85       Na9-Na10-Na5-Na2=112.17       Na9-Na10-Na5-Na7=171.01       
Na9-Na10-Na5-Na8=241.15       Na9-Na10-Na5-Cl11= 22.71      Na9-Na10-Na5-Cl13=120.77      Na9-Na10-Na5-Cl16=208.25      
Na9-Na10-Na5-Cl18=299.43      Na9-Na10-Na5-O36=121.01       Cl12-Na10-Na5-Na2= 76.01      Cl12-Na10-Na5-Na7=134.84      
Cl12-Na10-Na5-Na8=204.99      Cl12-Na10-Na5-Na9=323.84      Cl12-Na10-Na5-Cl11=346.55     Cl12-Na10-Na5-Cl13= 84.61     
Cl12-Na10-Na5-Cl16=172.09     Cl12-Na10-Na5-Cl18=263.27     Cl12-Na10-Na5-O36= 84.84      Cl13-Na10-Na5-Na2=351.40      
Cl13-Na10-Na5-Na7= 50.24      Cl13-Na10-Na5-Na8=120.38      Cl13-Na10-Na5-Na9=239.23      Cl13-Na10-Na5-Cl11=261.94     
Cl13-Na10-Na5-Cl16= 87.48     Cl13-Na10-Na5-Cl18=178.66     Cl13-Na10-Na5-O36=  0.23      Cl17-Na10-Na5-Na2=335.59      
Cl17-Na10-Na5-Na7= 34.42      Cl17-Na10-Na5-Na8=104.57      Cl17-Na10-Na5-Na9=223.42      Cl17-Na10-Na5-Cl11=246.13     
Cl17-Na10-Na5-Cl13=344.19     Cl17-Na10-Na5-Cl16= 71.67     Cl17-Na10-Na5-Cl18=162.85     Cl17-Na10-Na5-O36=344.42      
Cl18-Na10-Na5-Na2=172.74      Cl18-Na10-Na5-Na7=231.58      Cl18-Na10-Na5-Na8=301.72      Cl18-Na10-Na5-Na9= 60.57      
Cl18-Na10-Na5-Cl11= 83.28     Cl18-Na10-Na5-Cl13=181.34     Cl18-Na10-Na5-Cl16=268.83     Cl18-Na10-Na5-O36=181.58      
Cl19-Na10-Na5-Na2=265.85      Cl19-Na10-Na5-Na7=324.69      Cl19-Na10-Na5-Na8= 34.83      Cl19-Na10-Na5-Na9=153.68      
Cl19-Na10-Na5-Cl11=176.39     Cl19-Na10-Na5-Cl13=274.45     Cl19-Na10-Na5-Cl16=  1.94     Cl19-Na10-Na5-Cl18= 93.11     
Cl19-Na10-Na5-O36=274.69      Na1-Na10-Na6-Na7=284.95       Na1-Na10-Na6-Cl17= 60.79      Na1-Na10-Na6-Cl19=229.63      
Na1-Na10-Na6-Cl20=327.29      Na3-Na10-Na6-Na1=  8.32       Na3-Na10-Na6-Na7=293.27       Na3-Na10-Na6-Cl17= 69.11      
Na3-Na10-Na6-Cl19=237.95      Na3-Na10-Na6-Cl20=335.61      Na5-Na10-Na6-Na1= 79.02       Na5-Na10-Na6-Na7=  3.97       
Na5-Na10-Na6-Cl17=139.81      Na5-Na10-Na6-Cl19=308.65      Na5-Na10-Na6-Cl20= 46.32      Na7-Na10-Na6-Na1= 75.05       
Na7-Na10-Na6-Cl17=135.83      Na7-Na10-Na6-Cl19=304.68      Na7-Na10-Na6-Cl20= 42.34      Na8-Na10-Na6-Na1=126.70       
Na8-Na10-Na6-Na7= 51.66       Na8-Na10-Na6-Cl17=187.49      Na8-Na10-Na6-Cl19=356.34      Na8-Na10-Na6-Cl20= 94.00      
Na9-Na10-Na6-Na1= 65.97       Na9-Na10-Na6-Na7=350.92       Na9-Na10-Na6-Cl17=126.75      Na9-Na10-Na6-Cl19=295.60      
Na9-Na10-Na6-Cl20= 33.26      Cl12-Na10-Na6-Na1=338.93      Cl12-Na10-Na6-Na7=263.88      Cl12-Na10-Na6-Cl17= 39.71     
Cl12-Na10-Na6-Cl19=208.56     Cl12-Na10-Na6-Cl20=306.22     Cl13-Na10-Na6-Na1= 45.27      Cl13-Na10-Na6-Na7=330.22      
Cl13-Na10-Na6-Cl17=106.06     Cl13-Na10-Na6-Cl19=274.90     Cl13-Na10-Na6-Cl20= 12.56     Cl17-Na10-Na6-Na1=299.21      
Cl17-Na10-Na6-Na7=224.17      Cl17-Na10-Na6-Cl19=168.84     Cl17-Na10-Na6-Cl20=266.51     Cl18-Na10-Na6-Na1=127.20      
Cl18-Na10-Na6-Na7= 52.15      Cl18-Na10-Na6-Cl17=187.98     Cl18-Na10-Na6-Cl19=356.83     Cl18-Na10-Na6-Cl20= 94.49     
Cl19-Na10-Na6-Na1=130.37      Cl19-Na10-Na6-Na7= 55.32      Cl19-Na10-Na6-Cl17=191.16     Cl19-Na10-Na6-Cl20= 97.66     
Na1-Na10-Na8-Na5=287.10       Na1-Na10-Na8-Na7=355.09       Na1-Na10-Na8-Cl16=321.08      Na1-Na10-Na8-Cl18=226.53      
Na1-Na10-Na8-Cl19= 50.64      Na3-Na10-Na8-Na5=343.49       Na3-Na10-Na8-Na7= 51.47       Na3-Na10-Na8-Cl16= 17.46      
Na3-Na10-Na8-Cl18=282.91      Na3-Na10-Na8-Cl19=107.02      Na5-Na10-Na8-Na7= 67.99       Na5-Na10-Na8-Cl16= 33.97      
Na5-Na10-Na8-Cl18=299.42      Na5-Na10-Na8-Cl19=123.53      Na6-Na10-Na8-Na5=240.02       Na6-Na10-Na8-Na7=308.01       
Na6-Na10-Na8-Cl16=274.00      Na6-Na10-Na8-Cl18=179.44      Na6-Na10-Na8-Cl19=  3.55      Na7-Na10-Na8-Na5=292.01       
Na7-Na10-Na8-Cl16=325.99      Na7-Na10-Na8-Cl18=231.43      Na7-Na10-Na8-Cl19= 55.54      Na9-Na10-Na8-Na5= 44.55       
Na9-Na10-Na8-Na7=112.54       Na9-Na10-Na8-Cl16= 78.53      Na9-Na10-Na8-Cl18=343.97      Na9-Na10-Na8-Cl19=168.08      
Cl12-Na10-Na8-Na5= 32.83      Cl12-Na10-Na8-Na7=100.82      Cl12-Na10-Na8-Cl16= 66.80     Cl12-Na10-Na8-Cl18=332.25     
Cl12-Na10-Na8-Cl19=156.36     Cl13-Na10-Na8-Na5=323.61      Cl13-Na10-Na8-Na7= 31.60      Cl13-Na10-Na8-Cl16=357.59     
Cl13-Na10-Na8-Cl18=263.03     Cl13-Na10-Na8-Cl19= 87.14     Cl17-Na10-Na8-Na5=233.99      Cl17-Na10-Na8-Na7=301.98      
Cl17-Na10-Na8-Cl16=267.97     Cl17-Na10-Na8-Cl18=173.41     Cl17-Na10-Na8-Cl19=357.52     Cl18-Na10-Na8-Na5= 60.58      
Cl18-Na10-Na8-Na7=128.57      Cl18-Na10-Na8-Cl16= 94.55     Cl18-Na10-Na8-Cl19=184.11     Cl19-Na10-Na8-Na5=236.47      
Cl19-Na10-Na8-Na7=304.46      Cl19-Na10-Na8-Cl16=270.44     Cl19-Na10-Na8-Cl18=175.89     Na1-Na10-Na9-Na3=353.76       
Na1-Na10-Na9-Na5= 72.25       Na1-Na10-Na9-Cl11= 47.67      Na1-Na10-Na9-Cl12=310.23      Na1-Na10-Na9-Cl18=132.71      
Na3-Na10-Na9-Na5= 78.49       Na3-Na10-Na9-Cl11= 53.91      Na3-Na10-Na9-Cl12=316.48      Na3-Na10-Na9-Cl18=138.95      
Na5-Na10-Na9-Na3=281.51       Na5-Na10-Na9-Cl11=335.42      Na5-Na10-Na9-Cl12=237.99      Na5-Na10-Na9-Cl18= 60.46      
Na6-Na10-Na9-Na3=296.93       Na6-Na10-Na9-Na5= 15.42       Na6-Na10-Na9-Cl11=350.84      Na6-Na10-Na9-Cl12=253.41      
Na6-Na10-Na9-Cl18= 75.88      Na7-Na10-Na9-Na3=289.11       Na7-Na10-Na9-Na5=  7.60       Na7-Na10-Na9-Cl11=343.02      
Na7-Na10-Na9-Cl12=245.59      Na7-Na10-Na9-Cl18= 68.06      Na8-Na10-Na9-Na3=236.67       Na8-Na10-Na9-Na5=315.16       
Na8-Na10-Na9-Cl11=290.59      Na8-Na10-Na9-Cl12=193.15      Na8-Na10-Na9-Cl18= 15.62      Cl12-Na10-Na9-Na3= 43.52      
Cl12-Na10-Na9-Na5=122.01      Cl12-Na10-Na9-Cl11= 97.44     Cl12-Na10-Na9-Cl18=182.47     Cl13-Na10-Na9-Na3=317.74      
Cl13-Na10-Na9-Na5= 36.23      Cl13-Na10-Na9-Cl11= 11.66     Cl13-Na10-Na9-Cl12=274.22     Cl13-Na10-Na9-Cl18= 96.69     
Cl17-Na10-Na9-Na3= 42.51      Cl17-Na10-Na9-Na5=121.00      Cl17-Na10-Na9-Cl11= 96.42     Cl17-Na10-Na9-Cl12=358.98     
Cl17-Na10-Na9-Cl18=181.46     Cl18-Na10-Na9-Na3=221.05      Cl18-Na10-Na9-Na5=299.54      Cl18-Na10-Na9-Cl11=274.96     
Cl18-Na10-Na9-Cl12=177.53     Cl19-Na10-Na9-Na3=247.07      Cl19-Na10-Na9-Na5=325.56      Cl19-Na10-Na9-Cl11=300.98     
Cl19-Na10-Na9-Cl12=203.55     Cl19-Na10-Na9-Cl18= 26.02     

========================================================================
 FINAL SINGLEPOINT CALCULATION ON OPTIMIZED GEOMETRY
========================================================================

 Ncao       : 182
 Nao        : 172
 Nshell     : 78
 Nel        : 128
 T(el)      :   300.0
 intcut     :    25.0
 scfconv/Eh :  0.100E-05
   qconv/e  :  0.100E-03
 intneglect :  0.100E-07
 broydamp   :      0.250
 iter      E             dE          RMSdq      gap      omega  full diag
   1    -77.1738986 -0.771739E+02  0.957E-05    2.86       0.0  T
   2    -77.1738986 -0.764544E-11  0.610E-05    2.86     256.2  T
   3    -77.1738986 -0.943601E-11  0.447E-05    2.86     349.5  T
speedup  1.00
cpu  time for SCC    0.01 s
wall time for SCC    0.02 s

   *** convergence criteria satisfied after 3 iterations ***

          eigenvalues
 #    :          52         53         54         55         56         57         58         59
 occ. :        2.000      2.000      2.000      2.000      2.000      2.000      2.000      2.000
 eps  :       -10.848    -10.840    -10.799    -10.791    -10.747    -10.736    -10.725    -10.673
 #    :          60         61         62         63         64         65         66         67
 occ. :        2.000      2.000      2.000      2.000      2.000      0.000      0.000      0.000
 eps  :       -10.672    -10.642    -10.640    -10.598    -10.584     -7.721     -6.245     -5.583
 #    :          68         69         70         71         72         73         74         75
 occ. :        0.000      0.000      0.000      0.000      0.000      0.000      0.000      0.000
 eps  :        -4.867     -3.657     -3.154     -1.434     -1.183     -0.486      0.858      0.995


   #   Z            q   n(s)   n(p)   n(d)      C6AA      α(0)
   1  11 Na     0.748  0.050  0.202  0.000    67.588    26.605
   2  11 Na     0.799  0.061  0.140  0.000    66.975    26.484
   3  11 Na     0.863  0.051  0.086  0.000    66.213    26.333
   4  11 Na     0.705  0.114  0.182  0.000    68.125    26.711
   5  11 Na     0.751  0.051  0.198  0.000    67.556    26.599
   6  11 Na     0.707  0.115  0.177  0.000    68.090    26.704
   7  11 Na     0.733  0.059  0.208  0.000    67.772    26.641
   8  11 Na     0.698  0.115  0.186  0.000    68.202    26.726
   9  11 Na     0.695  0.111  0.194  0.000    68.246    26.734
  10  11 Na     0.731  0.057  0.211  0.000    67.797    26.646
  11  17 Cl    -0.775  1.974  5.792  0.009   126.346    17.197
  12  17 Cl    -0.768  1.973  5.791  0.004   126.046    17.176
  13  17 Cl    -0.732  1.971  5.761  0.001   124.621    17.079
  14  17 Cl    -0.765  1.972  5.791  0.002   125.930    17.169
  15  17 Cl    -0.755  1.973  5.781  0.001   125.524    17.141
  16  17 Cl    -0.765  1.972  5.790  0.002   125.929    17.168
  17  17 Cl    -0.764  1.974  5.789  0.002   125.911    17.167
  18  17 Cl    -0.742  1.971  5.770  0.001   125.028    17.107
  19  17 Cl    -0.732  1.971  5.761  0.001   124.625    17.079
  20  17 Cl    -0.740  1.971  5.768  0.001   124.916    17.099
  21   8 O     -0.529  1.717  4.812  0.000    23.454     6.541
  22   1 H      0.361  0.639  0.000  0.000     0.554     1.164
  23   6 C      0.043  1.046  2.911  0.000    19.771     6.316
  24   1 H      0.054  0.946  0.000  0.000     2.271     2.357
  25   1 H      0.066  0.934  0.000  0.000     2.127     2.281
  26   6 C     -0.107  1.069  3.038  0.000    22.443     6.728
  27   1 H      0.053  0.947  0.000  0.000     2.286     2.365
  28   1 H      0.059  0.941  0.000  0.000     2.204     2.319
  29   6 C     -0.094  1.067  3.027  0.000    22.197     6.691
  30   1 H      0.042  0.958  0.000  0.000     2.408     2.423
  31   1 H      0.045  0.955  0.000  0.000     2.386     2.416
  32   6 C     -0.109  1.038  3.071  0.000    22.646     6.786
  33   1 H      0.036  0.964  0.000  0.000     2.503     2.474
  34   1 H      0.039  0.961  0.000  0.000     2.463     2.454
  35   1 H      0.039  0.961  0.000  0.000     2.464     2.455
  36   8 O     -0.610  1.710  4.899  0.000    25.329     6.797
  37   1 H      0.322  0.678  0.000  0.000     0.657     1.273
  38   1 H      0.343  0.657  0.000  0.000     0.594     1.205
  39   8 O     -0.629  1.716  4.913  0.000    25.793     6.859
  40   1 H      0.355  0.645  0.000  0.000     0.566     1.177
  41   1 H      0.327  0.673  0.000  0.000     0.646     1.262

 Mol. C6AA /au·bohr⁶  :      50905.787935
 Mol. C8AA /au·bohr⁸  :    2955403.497962
 Mol. α(0) /au        :        511.907315

 
 Wiberg/Mayer (AO) data. WBOs > 0.1 written file <wbo>
 largest (>0.05) Wiberg bond orders for each atom
           total WBO             WBO to atom ...
     1  Na  0.490    Cl  20 0.109    Cl  15 0.107    Cl  17 0.105    O   39 0.064    Cl  13 0.053
     2  Na  0.395    Cl  15 0.104    Cl  14 0.091    O   21 0.069    O   36 0.067
     3  Na  0.265    O   39 0.075    Cl  13 0.073    Cl  12 0.068    O   21 0.060    Cl  15 0.052
     4  Na  0.551    Cl  14 0.187    Cl  15 0.166    Cl  20 0.145
     5  Na  0.487    Cl  11 0.133    Cl  16 0.100    Cl  18 0.088    O   36 0.065    Cl  13 0.062
     6  Na  0.546    Cl  17 0.177    Cl  19 0.174    Cl  20 0.154
     7  Na  0.516    Cl  16 0.145    Cl  14 0.132    Cl  19 0.082    Cl  20 0.070    Cl  13 0.066
     8  Na  0.560    Cl  16 0.183    Cl  19 0.165    Cl  18 0.164
     9  Na  0.561    Cl  12 0.185    Cl  11 0.185    Cl  18 0.116
    10  Na  0.520    Cl  17 0.135    Cl  12 0.124    Cl  18 0.111    Cl  19 0.069    Cl  13 0.062
    11  Cl  0.425    Na   9 0.185    Na   5 0.133    H   22 0.052
    12  Cl  0.439    Na   9 0.185    Na  10 0.124    Na   3 0.068
    13  Cl  0.516    Na   3 0.073    Na   7 0.066    Na  10 0.062    Na   5 0.062    Na   1 0.053
    14  Cl  0.447    Na   4 0.187    Na   7 0.132    Na   2 0.091
    15  Cl  0.450    Na   4 0.166    Na   1 0.107    Na   2 0.104    Na   3 0.052
    16  Cl  0.442    Na   8 0.183    Na   7 0.145    Na   5 0.100
    17  Cl  0.446    Na   6 0.177    Na  10 0.135    Na   1 0.105
    18  Cl  0.488    Na   8 0.164    Na   9 0.116    Na  10 0.111    Na   5 0.088
    19  Cl  0.504    Na   6 0.174    Na   8 0.165    Na   7 0.082    Na  10 0.069
    20  Cl  0.493    Na   6 0.154    Na   4 0.145    Na   1 0.109    Na   7 0.070
    21  O   1.988    C   23 0.979    H   22 0.809    Na   2 0.069    Na   3 0.060
    22  H   0.869    O   21 0.809    Cl  11 0.052
    23  C   3.939    C   26 1.011    O   21 0.979    H   24 0.973    H   25 0.970
    24  H   0.996    C   23 0.973
    25  H   0.992    C   23 0.970
    26  C   3.992    C   29 1.016    C   23 1.011    H   27 0.975    H   28 0.969
    27  H   0.996    C   26 0.975
    28  H   0.996    C   26 0.969
    29  C   3.994    C   32 1.023    C   26 1.016    H   31 0.982    H   30 0.971
    30  H   0.999    C   29 0.971
    31  H   0.996    C   29 0.982
    32  C   3.993    C   29 1.023    H   34 0.987    H   33 0.987    H   35 0.986
    33  H   0.998    C   32 0.987
    34  H   0.998    C   32 0.987
    35  H   0.997    C   32 0.986
    36  O   1.915    H   37 0.896    H   38 0.874    Na   2 0.067    Na   5 0.065
    37  H   0.896    O   36 0.896
    38  H   0.882    O   36 0.874
    39  O   1.898    H   41 0.893    H   40 0.859    Na   3 0.075    Na   1 0.064
    40  H   0.873    O   39 0.859
    41  H   0.893    O   39 0.893
 MOs/occ written to file <molden.input>
 
molecular dipole:
                 x           y           z       tot (Debye)
 q only:       -0.054       0.572      -2.461
   full:       -0.279       0.645      -0.742       2.599
molecular quadrupole (traceless):
                xx          xy          yy          xz          yz          zz
 q only:       -7.501       7.956       1.955      -3.699       4.196       5.546
  q+dip:       -7.759      15.576      -6.734      -2.392       4.673      14.494
   full:       -7.721      15.928      -6.826      -1.864       5.275      14.547

SCC energy    :     -77.1738986
rep           :       0.3171131
ES            :       0.8201835
AES           :      -0.0292400
AXC           :       0.0041367
disp          :      -0.0655193
XB            :       0.0000000
fix           :       0.0000000
total E       :     -76.8549403
atomizationE  :       7.0792080     4442.27
(atE without considering molecular charge,
 total energy contains solvation terms)
H-L gap (eV)  :          2.8625
optimized geometry written to: xtbopt.xyz

           ------------------------------------------------- 
          |                Numerical Hessian                |
           ------------------------------------------------- 
step length          :   0.00500
SCC accuracy         :   0.25000
Hessian scale factor :   1.00000
frozen atoms in %    :   0.00000    0
RMS gradient         :   0.00005
estimated CPU  time      0.60 min
estimated wall time      0.60 min

writing file <hessian>.
 
 projected vibrational frequencies (cm-1)
eigval :       -0.00     0.00     0.00     0.00     0.00     0.00
eigval :       23.87    29.91    38.19    40.79    43.10    47.21
eigval :       50.96    55.47    56.18    59.57    61.56    62.92
eigval :       66.01    66.63    68.81    71.23    73.74    77.31
eigval :       78.81    80.61    84.08    86.06    89.64    91.05
eigval :       96.46    98.39   100.88   103.00   105.94   108.00
eigval :      108.34   111.25   115.36   117.29   119.08   122.39
eigval :      124.27   127.53   130.56   132.73   135.53   139.05
eigval :      147.10   147.77   151.19   152.35   157.03   159.38
eigval :      167.22   167.40   169.81   175.62   177.66   181.02
eigval :      182.66   183.76   185.04   189.61   191.95   196.27
eigval :      200.03   205.18   205.86   208.37   212.13   213.85
eigval :      215.82   224.05   242.96   248.33   288.95   310.00
eigval :      324.10   373.44   421.23   445.37   450.38   470.65
eigval :      692.27   809.18   877.22   882.77   980.22   999.64
eigval :     1044.35  1105.29  1126.22  1133.70  1182.30  1243.14
eigval :     1270.01  1322.73  1335.57  1352.10  1354.34  1418.55
eigval :     1458.27  1470.00  1473.78  1501.52  1503.86  1532.01
eigval :     1539.78  2921.26  2952.67  2957.58  2972.25  2980.46
eigval :     2992.41  3033.29  3038.06  3045.23  3078.86  3407.95
eigval :     3451.84  3562.26  3563.22
 reduced masses (amu)
   1: 24.13   2: 30.02   3: 27.26   4: 27.78   5: 25.74   6: 26.55   7: 15.59   8: 22.60
   9: 23.12  10: 24.69  11: 27.40  12: 24.17  13: 26.92  14: 23.91  15: 26.71  16: 27.82
  17: 30.14  18: 24.47  19: 32.20  20: 20.81  21: 28.04  22: 30.96  23: 23.42  24: 27.40
  25: 27.59  26: 22.07  27: 28.88  28: 29.82  29: 26.13  30: 24.73  31: 19.88  32: 31.18
  33: 25.13  34: 27.76  35: 28.81  36: 23.70  37: 25.21  38: 27.18  39: 27.01  40: 21.61
  41: 27.12  42: 24.47  43: 21.94  44: 24.38  45: 22.11  46: 25.49  47: 22.83  48: 25.53
  49: 25.12  50: 25.09  51: 25.50  52: 27.27  53: 26.03  54: 26.20  55: 27.50  56: 26.36
  57: 28.49  58: 26.21  59: 29.46  60: 26.73  61: 25.35  62: 24.69  63: 26.92  64: 26.71
  65: 28.86  66: 28.85  67: 23.68  68: 26.35  69: 23.85  70: 23.83  71: 21.96  72:  9.11
  73: 21.74  74: 29.72  75:  4.75  76: 16.99  77:  2.68  78:  8.98  79:  5.66  80:  4.24
  81:  6.61  82:  3.03  83:  3.18  84:  8.41  85:  2.01  86:  3.31  87:  7.30  88:  5.66
  89:  5.39  90:  6.35  91:  8.31  92:  7.00  93:  7.02  94:  7.09  95:  3.23  96:  3.45
  97:  2.40  98:  3.86  99:  3.96 100:  3.99 101:  3.99 102:  3.17 103:  1.84 104:  1.91
 105:  1.89 106:  1.57 107:  1.56 108:  2.01 109:  1.96 110:  1.79 111:  1.74 112:  1.87
 113:  1.68 114:  1.69 115:  1.66 116:  1.84 117:  1.89 118:  1.43 119:  1.93 120:  1.89
 121:  1.92 122:  1.79 123:  1.81
 IR intensities (amu)
   1:  0.48   2:  0.40   3:  0.25   4:  0.40   5:  0.36   6:  0.29   7:  0.24   8:  0.19
   9:  0.21  10:  0.24  11:  0.31  12:  0.14  13:  0.21  14:  0.15  15:  0.23  16:  0.13
  17:  0.14  18:  0.06  19:  0.20  20:  0.17  21:  0.28  22:  0.16  23:  0.45  24:  0.28
  25:  0.25  26:  0.21  27:  0.19  28:  0.25  29:  0.11  30:  0.37  31:  0.37  32:  0.29
  33:  0.29  34:  0.42  35:  0.51  36:  0.71  37:  0.39  38:  0.73  39:  0.49  40:  0.54
  41:  0.65  42:  0.68  43:  0.98  44:  0.88  45:  0.52  46:  0.82  47:  0.24  48:  0.29
  49:  0.60  50:  0.65  51:  0.41  52:  0.83  53:  0.30  54:  0.52  55:  0.51  56:  0.46
  57:  0.88  58:  0.31  59:  0.17  60:  0.77  61:  0.86  62:  0.63  63:  1.02  64:  0.68
  65:  1.32  66:  1.70  67:  1.65  68:  1.71  69:  1.40  70:  0.65  71:  0.80  72:  0.52
  73:  1.12  74:  1.81  75:  0.22  76:  0.84  77:  0.16  78:  0.36  79:  0.87  80:  0.67
  81:  0.09  82:  0.86  83:  0.91  84:  0.34  85:  0.53  86:  0.08  87:  0.27  88:  0.21
  89:  0.22  90:  0.43  91:  0.70  92:  0.58  93:  0.26  94:  0.53  95:  0.18  96:  0.05
  97:  0.03  98:  0.12  99:  0.19 100:  0.35 101:  0.35 102:  0.08 103:  0.03 104:  0.07
 105:  0.04 106:  0.03 107:  0.03 108:  0.59 109:  0.48 110:  0.22 111:  0.11 112:  0.29
 113:  0.24 114:  0.28 115:  0.18 116:  0.26 117:  0.22 118:  0.17 119:  0.92 120:  0.37
 121:  0.32 122:  0.31 123:  0.35
 Raman intensities (amu)
   1:  0.00   2:  0.00   3:  0.00   4:  0.00   5:  0.00   6:  0.00   7:  0.00   8:  0.00
   9:  0.00  10:  0.00  11:  0.00  12:  0.00  13:  0.00  14:  0.00  15:  0.00  16:  0.00
  17:  0.00  18:  0.00  19:  0.00  20:  0.00  21:  0.00  22:  0.00  23:  0.00  24:  0.00
  25:  0.00  26:  0.00  27:  0.00  28:  0.00  29:  0.00  30:  0.00  31:  0.00  32:  0.00
  33:  0.00  34:  0.00  35:  0.00  36:  0.00  37:  0.00  38:  0.00  39:  0.00  40:  0.00
  41:  0.00  42:  0.00  43:  0.00  44:  0.00  45:  0.00  46:  0.00  47:  0.00  48:  0.00
  49:  0.00  50:  0.00  51:  0.00  52:  0.00  53:  0.00  54:  0.00  55:  0.00  56:  0.00
  57:  0.00  58:  0.00  59:  0.00  60:  0.00  61:  0.00  62:  0.00  63:  0.00  64:  0.00
  65:  0.00  66:  0.00  67:  0.00  68:  0.00  69:  0.00  70:  0.00  71:  0.00  72:  0.00
  73:  0.00  74:  0.00  75:  0.00  76:  0.00  77:  0.00  78:  0.00  79:  0.00  80:  0.00
  81:  0.00  82:  0.00  83:  0.00  84:  0.00  85:  0.00  86:  0.00  87:  0.00  88:  0.00
  89:  0.00  90:  0.00  91:  0.00  92:  0.00  93:  0.00  94:  0.00  95:  0.00  96:  0.00
  97:  0.00  98:  0.00  99:  0.00 100:  0.00 101:  0.00 102:  0.00 103:  0.00 104:  0.00
 105:  0.00 106:  0.00 107:  0.00 108:  0.00 109:  0.00 110:  0.00 111:  0.00 112:  0.00
 113:  0.00 114:  0.00 115:  0.00 116:  0.00 117:  0.00 118:  0.00 119:  0.00 120:  0.00
 121:  0.00 122:  0.00 123:  0.00
 output can be read by thermo (or use thermo option).
 writing <g98.out> molden fake output.
 recommended (thermochemical) frequency scaling factor: 1.0
                    ==================
                    thermo calculation
                    ==================
Nvib :  117 Nimag : 0  symmetry :   C1  rot number :  1  scale factor : 1.00 sthr :  50.
omega= 23.87     Gvib=    -1.873     Grot=    -1.276     Gused=    -1.305
omega= 29.91     Gvib=    -1.740     Grot=    -1.209     Gused=    -1.269
omega= 38.19     Gvib=    -1.595     Grot=    -1.136     Gused=    -1.253
omega= 40.79     Gvib=    -1.556     Grot=    -1.117     Gused=    -1.252
omega= 43.10     Gvib=    -1.524     Grot=    -1.101     Gused=    -1.251
omega= 47.21     Gvib=    -1.470     Grot=    -1.074     Gused=    -1.249
omega= 50.96     Gvib=    -1.425     Grot=    -1.051     Gused=    -1.245
omega= 55.47     Gvib=    -1.375     Grot=    -1.026     Gused=    -1.236
omega= 56.18     Gvib=    -1.368     Grot=    -1.022     Gused=    -1.234
omega= 59.57     Gvib=    -1.333     Grot=    -1.005     Gused=    -1.224
omega= 61.56     Gvib=    -1.314     Grot=    -0.995     Gused=    -1.217
omega= 62.92     Gvib=    -1.301     Grot=    -0.988     Gused=    -1.212
omega= 66.01     Gvib=    -1.273     Grot=    -0.974     Gused=    -1.199
omega= 66.63     Gvib=    -1.267     Grot=    -0.972     Gused=    -1.196
omega= 68.81     Gvib=    -1.248     Grot=    -0.962     Gused=    -1.186
omega= 71.23     Gvib=    -1.228     Grot=    -0.952     Gused=    -1.174
omega= 73.74     Gvib=    -1.208     Grot=    -0.941     Gused=    -1.161
omega= 77.31     Gvib=    -1.180     Grot=    -0.927     Gused=    -1.143
omega= 78.81     Gvib=    -1.169     Grot=    -0.922     Gused=    -1.134
omega= 80.61     Gvib=    -1.156     Grot=    -0.915     Gused=    -1.125
omega= 84.08     Gvib=    -1.131     Grot=    -0.903     Gused=    -1.106
omega= 86.06     Gvib=    -1.117     Grot=    -0.896     Gused=    -1.095
omega= 89.64     Gvib=    -1.094     Grot=    -0.884     Gused=    -1.075
omega= 91.05     Gvib=    -1.084     Grot=    -0.879     Gused=    -1.067
omega= 96.46     Gvib=    -1.051     Grot=    -0.862     Gused=    -1.038
omega= 98.39     Gvib=    -1.039     Grot=    -0.856     Gused=    -1.028
omega=100.88     Gvib=    -1.025     Grot=    -0.849     Gused=    -1.015
omega=103.00     Gvib=    -1.013     Grot=    -0.842     Gused=    -1.004
omega=105.94     Gvib=    -0.996     Grot=    -0.834     Gused=    -0.989
omega=108.00     Gvib=    -0.985     Grot=    -0.828     Gused=    -0.978
omega=108.34     Gvib=    -0.983     Grot=    -0.828     Gused=    -0.977
omega=111.25     Gvib=    -0.968     Grot=    -0.820     Gused=    -0.962
omega=115.36     Gvib=    -0.947     Grot=    -0.809     Gused=    -0.942
omega=117.29     Gvib=    -0.938     Grot=    -0.804     Gused=    -0.933
omega=119.08     Gvib=    -0.929     Grot=    -0.799     Gused=    -0.925
omega=122.39     Gvib=    -0.913     Grot=    -0.791     Gused=    -0.910
omega=124.27     Gvib=    -0.904     Grot=    -0.787     Gused=    -0.901
omega=127.53     Gvib=    -0.889     Grot=    -0.779     Gused=    -0.887
omega=130.56     Gvib=    -0.876     Grot=    -0.772     Gused=    -0.874
omega=132.73     Gvib=    -0.867     Grot=    -0.767     Gused=    -0.865
omega=135.53     Gvib=    -0.855     Grot=    -0.761     Gused=    -0.853
omega=139.05     Gvib=    -0.840     Grot=    -0.754     Gused=    -0.838
omega=147.10     Gvib=    -0.808     Grot=    -0.737     Gused=    -0.807
omega=147.77     Gvib=    -0.805     Grot=    -0.736     Gused=    -0.804
omega=151.19     Gvib=    -0.792     Grot=    -0.729     Gused=    -0.792
omega=152.35     Gvib=    -0.788     Grot=    -0.727     Gused=    -0.787
omega=157.03     Gvib=    -0.771     Grot=    -0.718     Gused=    -0.770
omega=159.38     Gvib=    -0.762     Grot=    -0.713     Gused=    -0.762
omega=167.22     Gvib=    -0.735     Grot=    -0.699     Gused=    -0.735
omega=167.40     Gvib=    -0.735     Grot=    -0.699     Gused=    -0.735
omega=169.81     Gvib=    -0.727     Grot=    -0.694     Gused=    -0.727
omega=175.62     Gvib=    -0.708     Grot=    -0.684     Gused=    -0.708
omega=177.66     Gvib=    -0.702     Grot=    -0.681     Gused=    -0.701
omega=181.02     Gvib=    -0.691     Grot=    -0.675     Gused=    -0.691
omega=182.66     Gvib=    -0.686     Grot=    -0.673     Gused=    -0.686
omega=183.76     Gvib=    -0.683     Grot=    -0.671     Gused=    -0.683
omega=185.04     Gvib=    -0.679     Grot=    -0.669     Gused=    -0.679
omega=189.61     Gvib=    -0.665     Grot=    -0.662     Gused=    -0.665
omega=191.95     Gvib=    -0.659     Grot=    -0.658     Gused=    -0.659
omega=196.27     Gvib=    -0.646     Grot=    -0.651     Gused=    -0.646
omega=200.03     Gvib=    -0.636     Grot=    -0.646     Gused=    -0.636
omega=205.18     Gvib=    -0.622     Grot=    -0.638     Gused=    -0.622
omega=205.86     Gvib=    -0.620     Grot=    -0.637     Gused=    -0.620
omega=208.37     Gvib=    -0.614     Grot=    -0.634     Gused=    -0.614
omega=212.13     Gvib=    -0.604     Grot=    -0.628     Gused=    -0.604
omega=213.85     Gvib=    -0.599     Grot=    -0.626     Gused=    -0.600
omega=215.82     Gvib=    -0.595     Grot=    -0.623     Gused=    -0.595
omega=224.05     Gvib=    -0.574     Grot=    -0.612     Gused=    -0.574
omega=242.96     Gvib=    -0.531     Grot=    -0.588     Gused=    -0.531
omega=248.33     Gvib=    -0.520     Grot=    -0.582     Gused=    -0.520
omega=288.95     Gvib=    -0.441     Grot=    -0.537     Gused=    -0.441
 
   temp. (K)  partition function   enthalpy   heat capacity  entropy
                                   cal/mol     cal/K/mol   cal/K/mol   J/K/mol
 298.15  VIB  0.195E+29            32388.911    152.174    226.261
         ROT  0.357E+08              888.752      2.981     37.542
         INT  0.697E+36            33277.663    155.155    263.804
         TR   0.177E+29             1481.254      4.968     45.475
         TOT                       34758.9174   160.1230   309.2781  1294.0145
                     Eh         kcal/mol          kJ/mol 
ZPVE            0.197083         123.671         517.439    
H(0)-H(T)+PV    0.553919E-01     34.7589         145.431    
H(T)            0.252475         158.430         662.870    
T*S             0.146948         92.2113         385.810    
G(T)            0.105527         66.2191         277.060    
    -76.74941341  <=== TOTAL FREE ENERGY in Eh incl. el.,ZPVE,RRHO,solv. parts
 
 normal mode %tage of torsion character
   1:  0.00   2:  0.00   3:  0.00   4:  0.00   5:  0.00   6:  0.00   7:  0.34   8:  0.37
   9:  0.53  10:  0.26  11:  0.29  12:  0.39  13:  0.27  14:  0.23  15:  0.26  16:  0.17
  17:  0.23  18:  0.48  19:  0.37  20:  0.36  21:  0.38  22:  0.33  23:  0.46  24:  0.43
  25:  0.21  26:  0.44  27:  0.36  28:  0.37  29:  0.38  30:  0.21  31:  0.50  32:  0.53
  33:  0.25  34:  0.23  35:  0.34  36:  0.17  37:  0.22  38:  0.31  39:  0.30  40:  0.70
  41:  0.34  42:  0.33  43:  0.41  44:  0.23  45:  0.32  46:  0.25  47:  0.25  48:  0.37
  49:  0.15  50:  0.30  51:  0.14  52:  0.32  53:  0.14  54:  0.07  55:  0.10  56:  0.18
  57:  0.11  58:  0.26  59:  0.10  60:  0.24  61:  0.10  62:  0.18  63:  0.07  64:  0.07
  65:  0.05  66:  0.02  67:  0.09  68:  0.10  69:  0.15  70:  0.17  71:  0.17  72:  0.59
  73:  0.16  74:  0.03  75:  0.09  76:  0.47  77:  0.49  78:  0.36  79:  0.31  80:  0.66
  81:  0.33  82:  0.48  83:  0.27  84:  0.25  85:  0.03  86:  0.51  87:  0.35  88:  0.31
  89:  0.34  90:  0.19  91:  0.06  92:  0.23  93:  0.10  94:  0.24  95:  0.22  96:  0.29
  97:  0.17  98:  0.12  99:  0.11 100:  0.29 101:  0.12 102:  0.00 103:  0.59 104:  0.65
 105:  0.57 106:  0.89 107:  0.91 108:  0.37 109:  0.53 110:  0.11 111:  0.14 112:  0.13
 113:  0.09 114:  0.05 115:  0.06 116:  0.04 117:  0.04 118:  0.01 119:  0.08 120:  0.13
 121:  0.03 122:  0.00 123:  0.01
 recommended # of modes for mode following          78
 
 Pipek-Mezey localization of normal modes
 number of localized modes           78
 frequency thrshold           500.000000000000     
 number of groups                    32
 atom-group assingment :   
  1  2  3  4  5  6  7  8  9 10 11 12 13 14 15 16 17 18 19 20 21 22 23 23 23 24 24 25 26 27
 26 28 28 28 28 29 29 30 31 32 31
 pop matrix done.
 initialization of trafo matrix to unity
iteration     50  convergence  0.77455940D-03
iteration    100  convergence  0.16797226D-05

 converged in    102 iterations, threshold :   0.99900311D-06
eig.   :       -0.00     0.00     0.00     0.00     0.00     0.00
eig.   :       84.08    86.25    88.63   100.74   101.90   102.37
eig.   :      102.81   103.63   104.01   104.30   105.40   105.67
eig.   :      105.77   106.10   109.73   110.16   110.19   110.30
eig.   :      111.50   111.71   116.80   118.49   119.81   120.36
eig.   :      121.06   122.45   122.92   123.07   123.21   123.46
eig.   :      125.42   125.83   126.01   127.89   130.54   130.64
eig.   :      131.19   131.80   132.02   132.99   133.82   134.87
eig.   :      136.01   136.73   138.79   138.90   143.68   145.50
eig.   :      146.25   147.33   150.04   150.31   159.16   159.64
eig.   :      160.07   160.69   162.64   164.26   166.29   167.23
eig.   :      167.85   172.15   175.05   181.67   192.77   195.54
eig.   :      204.22   204.36   208.54   222.85   246.58   253.96
eig.   :      282.29   307.92   328.91   337.18   340.09   353.70
eig.   :      692.27   809.18   877.22   882.77   980.22   999.64
eig.   :     1044.35  1105.29  1126.22  1133.70  1182.30  1243.14
eig.   :     1270.01  1322.73  1335.57  1352.10  1354.34  1418.55
eig.   :     1458.27  1470.00  1473.78  1501.52  1503.86  1532.01
eig.   :     1539.78  2921.26  2952.67  2957.58  2972.25  2980.46
eig.   :     2992.41  3033.29  3038.06  3045.23  3078.86  3407.95
eig.   :     3451.84  3562.26  3563.22
written to xtb_localmodes and g98l.out
 
 normal mode %tage of torsion character
   1:  0.00   2:  0.00   3:  0.00   4:  0.00   5:  0.00   6:  0.00   7:  0.02   8:  0.49
   9:  0.58  10:  0.38  11:  0.35  12:  0.48  13:  0.41  14:  0.26  15:  0.35  16:  0.22
  17:  0.28  18:  0.01  19:  0.36  20:  0.23  21:  0.30  22:  0.62  23:  0.01  24:  0.02
  25:  0.34  26:  0.28  27:  0.31  28:  0.01  29:  0.19  30:  0.21  31:  0.39  32:  0.25
  33:  0.42  34:  0.05  35:  0.20  36:  0.01  37:  0.73  38:  0.34  39:  0.03  40:  0.05
  41:  0.22  42:  0.00  43:  0.01  44:  0.32  45:  0.01  46:  0.65  47:  0.17  48:  0.00
  49:  0.03  50:  0.15  51:  0.03  52:  0.24  53:  0.05  54:  0.10  55:  0.00  56:  0.33
  57:  0.07  58:  0.13  59:  0.08  60:  0.19  61:  0.51  62:  0.36  63:  0.00  64:  0.07
  65:  0.04  66:  0.35  67:  0.05  68:  0.22  69:  0.01  70:  0.21  71:  0.95  72:  0.18
  73:  0.56  74:  0.52  75:  0.55  76:  0.06  77:  0.19  78:  0.51  79:  0.48  80:  0.11
  81:  0.45  82:  0.35  83:  0.67  84:  0.57  85:  0.03  86:  0.51  87:  0.35  88:  0.31
  89:  0.34  90:  0.19  91:  0.06  92:  0.23  93:  0.10  94:  0.24  95:  0.22  96:  0.29
  97:  0.17  98:  0.12  99:  0.11 100:  0.29 101:  0.12 102:  0.00 103:  0.59 104:  0.65
 105:  0.57 106:  0.89 107:  0.91 108:  0.37 109:  0.53 110:  0.11 111:  0.14 112:  0.13
 113:  0.09 114:  0.05 115:  0.06 116:  0.04 117:  0.04 118:  0.01 119:  0.08 120:  0.13
 121:  0.03 122:  0.00 123:  0.01
 recommended # of modes for mode following          76

------------------------------------------------------------------------
 * finished run on 2020/05/30 at 20:41:01.732     
------------------------------------------------------------------------
 total:
 * wall-time:     0 d,  0 h,  0 min, 40.621 sec
 *  cpu-time:     0 d,  0 h,  0 min, 40.447 sec
 * ratio c/w:     0.996 speedup
 SCF:
 * wall-time:     0 d,  0 h,  0 min,  1.498 sec
 *  cpu-time:     0 d,  0 h,  0 min,  1.488 sec
 * ratio c/w:     0.993 speedup
 ANC optimizer:
 * wall-time:     0 d,  0 h,  0 min,  1.410 sec
 *  cpu-time:     0 d,  0 h,  0 min,  1.327 sec
 * ratio c/w:     0.941 speedup
 numerical hessian:
 * wall-time:     0 d,  0 h,  0 min, 37.642 sec
 *  cpu-time:     0 d,  0 h,  0 min, 37.565 sec
 * ratio c/w:     0.998 speedup

normal termination of xtb
