# Supplementary material for: Heterogeneous Nucleation of Butanol on NaCl: A Computational Study of Temperature, Humidity, Seed Charge, and Seed Size Effects
Source: J Phys Chem A. 2021 Mar 31;125(14):3025–36. doi: 10.1021/acs.jpca.0c10972 (PMC8054243; doi:10.1021/acs.jpca.0c10972)
Supplement: Supplementary file 2 — jp0c10972_si_002.zip [file jp0c10972_si_002.zip › ALL CLUSTERS/low_level_calc/normal seed/1Seed1BuOH2W.xyz]

    41
        -76.85494030  Gyration_radius:  3.7445820428
 Na          1.50018166632691    2.54718258111975    0.63614468743992
Na          1.89389257090235   -1.38590673542478   -0.18592130551977
Na         -0.57574144913601    0.60197691797994   -0.56487271461131
Na          4.33504872514692    1.00586311396020   -0.11815609957642
Na          0.03421743069506   -2.05842109681035    2.67754086806402
Na          2.44647282693464    3.49889175257982    3.69634092892459
Na          3.02261988369346   -0.05580900963991    3.01679514517100
Na          0.58547697777015   -0.57132639618434    5.61437108974647
Na         -3.01868373596688   -0.88315418182431    2.29191007644044
Na         -0.71351997464876    1.65478519797947    3.12373707212132
Cl         -1.88701127651279   -2.77278994652802    1.22633214572087
Cl         -2.45108833342432    1.15037797892663    1.07614025686644
Cl          0.80408864636468    0.18328887182290    1.61662731417713
Cl          4.11979521784153   -1.16517031869954    0.93362936019229
Cl          2.12017518846404    0.95276074494599   -1.33303325597320
Cl          1.96869302185030   -2.07641766523746    4.24584673247287
Cl          0.37055491396740    3.87063341690474    2.43275546868431
Cl         -1.53454499062489   -0.54652797844865    4.30134365953254
Cl          1.64984410348773    1.51233868686884    4.87543751051626
Cl          3.76638638603669    2.42755953326913    1.84924611138664
O          -0.20280074576621   -1.46377495439288   -0.98991522756882
H          -0.76731846016197   -1.97133518308909   -0.36171836689986
C          -0.80132260274907   -1.67673011027294   -2.26589198117826
H          -1.05676692911315   -2.73566377091448   -2.38142645856164
H          -0.05574576876570   -1.41784992784574   -3.02009166143299
C          -2.05174310551185   -0.82083274022325   -2.45900102681224
H          -2.72959956483728   -1.31920123485280   -3.15226325179562
H          -2.56977300438450   -0.75141672091380   -1.50044309249070
C          -1.74579333717224    0.57394743791701   -3.00146176421335
H          -0.81359740642344    0.94378045915197   -2.57255717952627
H          -2.55096463123281    1.25606909879137   -2.72998831857812
C          -1.59499533985740    0.57615413704009   -4.51711358649444
H          -2.51955086068524    0.25968192796733   -4.99430870470059
H          -1.34952357307460    1.57314675461017   -4.87292509299675
H          -0.80057017389214   -0.09854769682428   -4.82551265628594
O           1.58801237908041   -3.09988502544886    1.10009140324684
H           1.34288937381330   -4.03181517398953    1.08450627808457
H           2.38114618903612   -3.06297670234504    1.65683854798609
O          -0.45040809131214    2.82922287967505   -0.54925157661802
H          -1.12762416764687    3.00365888011035    0.12582972506739
H          -0.56080797845950    3.54423219831414   -1.18561106001170
