# Supplementary material for: Heterogeneous Nucleation of Butanol on NaCl: A Computational Study of Temperature, Humidity, Seed Charge, and Seed Size Effects
Source: J Phys Chem A. 2021 Mar 31;125(14):3025–36. doi: 10.1021/acs.jpca.0c10972 (PMC8054243; doi:10.1021/acs.jpca.0c10972)
Supplement: Supplementary file 2 — jp0c10972_si_002.zip [file jp0c10972_si_002.zip › ALL CLUSTERS/low_level_calc/normal seed/1Seed1BuOH3W.log]

      -----------------------------------------------------------      
     |                   =====================                   |     
     |                           x T B                           |     
     |                   =====================                   |     
     |                         S. Grimme                         |     
     |          Mulliken Center for Theoretical Chemistry        |     
     |                    University of Bonn                     |     
     |                 Version 6.0.1 (SAW181210)                 |     
      -----------------------------------------------------------      

   This program is distributed in the hope that it will be useful,
   but WITHOUT ANY WARRANTY; without even the implied warranty of
   MERCHANTABILITY or FITNESS FOR A PARTICULAR PURPOSE.
   
   FOR NON-COMMERCIAL, ACADEMIA USE ONLY.
   
   Cite this work as:
   S. Grimme, C. Bannwarth, P. Shushkov, J. Comput. Theory Chem., 2017,
   13, 1989-2009.
   C. Bannwarth, S. Ehlert and S. Grimme., ChemRxiv, 2018, preprint.
   http://doi.org/10.26434/chemrxiv.7246238.v1
   
   for sTDA-xTB:
   S. Grimme and C. Bannwarth, J. Chem. Phys., 2016, 145, 054103.
   
   in the mass-spec context:
   V. Asgeirsson, C. Bauer and S. Grimme, Chem. Sci., 2017, 8, 4879.
   
   if GBSA is used:
   P. Shushkov, F. März and S. Grimme, unpublished.
   
   for ANC optimizer:
   S. Grimme, unpublished.
   Rational Function algorithm used in ANCopt:
   F. Eckert, P. Pulay, H.-J. Werner, J. Comput. Chem., 1997, 18, 1473.
   
   with help from (in alphabetical order)
   C. Bannwarth, F. Bohle, G. Brandenburg, E. Caldeweyher, M. Checinski,
   S. Dohm, S. Ehlert, S. Ehrlich, F. März, H. Neugebauer, J. Pisarek,
   P. Pracht, P. Shushkov, and S. Spicher.
   
 * started run on 2020/05/30 at 20:56:18.054     
========================================================================
 # omp threads = 1
========================================================================
number of atoms            : 44
number of electrons        : 136
charge                     : 0
spin                       : .0
first test random number   : .4163

########################################################################
# WARNING! Please study the warnings concerning your input carefully
#  - the use of '-ohess' is discouraged, please use '--ohess' next time
########################################################################

           ------------------------------------------------- 
          |                 G F N 2 - x T B                 |
          | Geometry, Frequencies, Noncovalent interactions |
          |            JCTC 2018 parametrisation            |
           ------------------------------------------------- 
      method parameters     
 k(s)        :  1.8500
 k(p)        :  2.2300
 k(d)        :  2.2300
 k(f)        :  2.0000
 kEN (H0ij)  : -2.0000
 D4 a1       :  0.5200
 D4 a2       :  5.0000
 D4 s6       :  1.0000
 D4 s8       :  2.7000
 D4 s9       :  5.0000
 alphaj      :  2.0000


            Z     q(EN)     CN     RAES       Cart. coordinates
     1  Na  1.0    0.34    5.25    5.00     6.29262     4.54888    -2.41859
     2  Na  1.0    0.30    8.36    5.00     0.52834     2.31006    -4.29256
     3  Na  1.0    0.40    6.05    5.00     4.29800     6.44211     6.56262
     4  Na  1.0    0.29    8.58    5.00     4.10883     1.39009     2.57483
     5  Na  1.0    0.35    6.72    5.00    -2.04022     2.40285     5.23481
     6  Na  1.0    0.20    8.91    5.00     1.37719     7.47320     0.69317
     7  Na  1.0    0.33    7.92    5.00    -4.80477     4.23155    -0.74761
     8  Na  1.0    0.39    9.89    5.00     0.43076    -2.08362    -0.24233
     9  Na  1.0    0.36    4.89    5.00    -1.71300     8.37075    -5.13416
    10  Na  1.0    0.37    4.83    5.00    -4.10838     8.98414     3.80912
    11  Cl  7.0   -0.21    2.91    4.86    -5.94669     4.80032     3.86083
    12  Cl  7.0   -0.06    5.95    5.00    -0.14382     2.93850     0.54587
    13  Cl  7.0   -0.13    3.69    4.99     4.58020     0.14819    -2.36862
    14  Cl  7.0   -0.18    3.72    4.99     6.04829     5.77325     2.10346
    15  Cl  7.0   -0.19    3.69    4.99     2.71878     6.89600    -4.31243
    16  Cl  7.0   -0.20    3.66    4.99    -3.05513     9.30663    -0.79220
    17  Cl  7.0   -0.17    3.01    4.91     2.51015     1.85533     6.95438
    18  Cl  7.0   -0.22    3.38    4.98     0.17076     8.18213     5.39474
    19  Cl  7.0   -0.19    2.25    3.88    -2.70217    -2.31384     3.41452
    20  Cl  7.0   -0.19    2.91    4.86    -3.61988     4.19587    -5.50155
    21  O   6.0   -0.27    3.84    4.77    -1.73589    -1.52493    -3.38753
    22  H   1.0    0.03    1.51    1.62    -3.42216    -0.85027    -3.04522
    23  C   4.0   -0.06    4.62    4.69    -2.05744    -3.65642    -4.99439
    24  H   1.0   -0.02    1.02    1.43    -2.42402    -3.02487    -6.93639
    25  H   1.0    0.01    1.03    1.43    -3.66124    -4.80576    -4.36185
    26  C   4.0   -0.09    4.57    4.63     0.33910    -5.24282    -4.93270
    27  H   1.0   -0.00    1.03    1.43     0.41259    -6.43772    -6.60917
    28  H   1.0   -0.03    1.18    1.46     1.94652    -3.95749    -5.01652
    29  C   4.0   -0.07    4.61    4.68     0.52716    -6.91519    -2.58706
    30  H   1.0   -0.02    1.76    1.94    -0.18925    -5.90158    -0.93928
    31  H   1.0   -0.01    1.07    1.44     2.50271    -7.38410    -2.24526
    32  C   4.0   -0.13    4.02    3.66    -0.96668    -9.36023    -2.86207
    33  H   1.0   -0.00    1.00    1.43    -0.24240   -10.47571    -4.42912
    34  H   1.0   -0.00    1.00    1.43    -0.82453   -10.48081    -1.14746
    35  H   1.0    0.00    1.00    1.43    -2.95409    -8.97196    -3.20653
    36  O   6.0   -0.32    3.70    4.62     3.05880    -2.89703     2.92020
    37  H   1.0    0.02    1.12    1.45     4.17713    -4.20354     3.51645
    38  H   1.0    0.00    1.56    1.66     1.67083    -2.90101     4.13085
    39  O   6.0   -0.40    2.90    2.54     5.85415     5.33635    10.06613
    40  H   1.0    0.04    1.04    1.43     6.67015     5.24080    11.68467
    41  H   1.0    0.02    1.56    1.65     4.92778     3.75818     9.91281
    42  O   6.0   -0.37    2.97    2.70    -5.91462     0.12557    -0.76110
    43  H   1.0    0.04    1.05    1.44    -7.52439    -0.71235    -0.84120
    44  H   1.0    0.03    1.39    1.54    -5.10007    -0.60945     0.73344

  Z AO/shell   Hii/eV     exponent
  1     Wed Apr 25 08:07:45 CEST 2018   EN: 2.200 GM2: 0.406  GM3: 0.0800  RAES: 1.40
     1s    -10.707211    1.230000
  6     Wed Apr 25 08:07:45 CEST 2018   EN: 2.550 GM2: 0.538  GM3: 0.1500  RAES: 3.00
     2s    -13.970922    2.096432
     2p    -10.063292    1.800000
  8     Wed Apr 25 08:07:45 CEST 2018   EN: 3.440 GM2: 0.452  GM3:-0.0517  RAES: 1.80
     2s    -20.229985    2.439742
     2p    -15.503117    2.137023
 11     Tue Apr 24 16:34:09 CEST 2018   EN: 0.930 GM2: 0.271  GM3: 0.1799  RAES: 5.00
     3s     -4.546934    0.763787
     3p     -1.332719    0.573553
 17     Mon Apr 23 14:09:22 CEST 2018   EN: 3.160 GM2: 0.249  GM3: 0.1495  RAES: 2.50
     3s    -29.278781    2.485265
     3p    -12.673758    2.199650
     3d     -0.240338    2.476089
 no old-style atom pair restraining (fixing) potential
           ------------------------------------------------- 
          |        Self-Consistent Charge Iterations        |
           ------------------------------------------------- 

 Ncao       : 188
 Nao        : 178
 Nshell     : 82
 Nel        : 136
 T(el)      :   300.0
 intcut     :    25.0
 scfconv/Eh :  0.100E-05
   qconv/e  :  0.100E-03
 intneglect :  0.100E-07
 broydamp   :      0.250
 iter      E             dE          RMSdq      gap      omega  full diag
   1    -82.0005489 -0.820005E+02  0.113E+01    3.90       0.0  T
   2    -82.1485508 -0.148002E+00  0.646E+00    4.65       1.0  T
   3    -82.2539924 -0.105442E+00  0.428E+00    3.81       1.0  T
   4    -82.2799129 -0.259204E-01  0.237E+00    3.27       1.0  T
   5    -82.2960661 -0.161532E-01  0.156E+00    2.52       1.0  T
   6    -82.2956647  0.401327E-03  0.881E-01    2.87       1.0  T
   7    -82.2968876 -0.122286E-02  0.266E-01    2.65       1.0  T
   8    -82.2970253 -0.137707E-03  0.154E-01    2.67       1.0  T
   9    -82.2971578 -0.132523E-03  0.105E-01    2.69       1.0  T
  10    -82.2972414 -0.835348E-04  0.511E-02    2.68       1.0  T
  11    -82.2972651 -0.237090E-04  0.376E-02    2.67       1.0  T
  12    -82.2972703 -0.526412E-05  0.184E-02    2.67       1.0  T
  13    -82.2972719 -0.152690E-05  0.100E-02    2.67       1.5  T
  14    -82.2972723 -0.426830E-06  0.603E-03    2.67       2.5  T
  15    -82.2972726 -0.293038E-06  0.318E-03    2.67       4.7  T
  16    -82.2972727 -0.827978E-07  0.206E-03    2.67       7.3  T
  17    -82.2972727 -0.481035E-07  0.113E-03    2.67      13.4  T
  18    -82.2972727 -0.142426E-07  0.770E-04    2.67      19.6  T
  19    -82.2972727 -0.241768E-08  0.329E-04    2.67      45.9  T
speedup  0.99
cpu  time for SCC    0.11 s
wall time for SCC    0.11 s

   *** convergence criteria satisfied after 19 iterations ***

          eigenvalues
 #    :          56         57         58         59         60         61         62         63
 occ. :        2.000      2.000      2.000      2.000      2.000      2.000      2.000      2.000
 eps  :       -10.776    -10.738    -10.712    -10.708    -10.675    -10.599    -10.574    -10.545
 #    :          64         65         66         67         68         69         70         71
 occ. :        2.000      2.000      2.000      2.000      2.000      0.000      0.000      0.000
 eps  :       -10.492    -10.436    -10.408    -10.359    -10.288     -7.622     -5.862     -5.639
 #    :          72         73         74         75         76         77         78         79
 occ. :        0.000      0.000      0.000      0.000      0.000      0.000      0.000      0.000
 eps  :        -4.076     -3.932     -2.284     -1.850     -1.383     -0.529      0.883      1.128


   #   Z            q   n(s)   n(p)   n(d)      C6AA      α(0)
   1  11 Na     0.703  0.115  0.182  0.000    68.144    26.714
   2  11 Na     0.736  0.061  0.203  0.000    67.738    26.635
   3  11 Na     0.753  0.089  0.157  0.000    67.526    26.593
   4  11 Na     0.744  0.055  0.201  0.000    67.644    26.616
   5  11 Na     0.745  0.073  0.182  0.000    67.623    26.612
   6  11 Na     0.697  0.043  0.260  0.000    68.221    26.729
   7  11 Na     0.759  0.062  0.179  0.000    67.457    26.579
   8  11 Na     0.844  0.052  0.104  0.000    66.438    26.378
   9  11 Na     0.709  0.112  0.179  0.000    68.070    26.700
  10  11 Na     0.704  0.113  0.182  0.000    68.127    26.711
  11  17 Cl    -0.765  1.975  5.789  0.001   125.918    17.168
  12  17 Cl    -0.730  1.967  5.762  0.001   124.538    17.073
  13  17 Cl    -0.751  1.977  5.773  0.001   125.375    17.131
  14  17 Cl    -0.742  1.973  5.768  0.001   125.009    17.106
  15  17 Cl    -0.736  1.973  5.762  0.001   124.757    17.088
  16  17 Cl    -0.739  1.971  5.767  0.001   124.874    17.096
  17  17 Cl    -0.765  1.974  5.789  0.001   125.918    17.168
  18  17 Cl    -0.741  1.971  5.769  0.001   124.966    17.103
  19  17 Cl    -0.784  1.978  5.801  0.005   126.714    17.222
  20  17 Cl    -0.771  1.975  5.794  0.001   126.166    17.185
  21   8 O     -0.521  1.709  4.812  0.000    23.295     6.519
  22   1 H      0.367  0.633  0.000  0.000     0.542     1.153
  23   6 C      0.052  1.042  2.906  0.000    19.634     6.296
  24   1 H      0.051  0.949  0.000  0.000     2.305     2.374
  25   1 H      0.053  0.947  0.000  0.000     2.278     2.360
  26   6 C     -0.095  1.062  3.033  0.000    22.228     6.697
  27   1 H      0.050  0.950  0.000  0.000     2.318     2.381
  28   1 H      0.062  0.938  0.000  0.000     2.172     2.304
  29   6 C     -0.086  1.063  3.023  0.000    22.049     6.669
  30   1 H      0.041  0.959  0.000  0.000     2.421     2.429
  31   1 H      0.042  0.958  0.000  0.000     2.418     2.432
  32   6 C     -0.109  1.038  3.071  0.000    22.641     6.785
  33   1 H      0.036  0.964  0.000  0.000     2.503     2.474
  34   1 H      0.040  0.960  0.000  0.000     2.448     2.447
  35   1 H      0.039  0.961  0.000  0.000     2.465     2.455
  36   8 O     -0.624  1.716  4.908  0.000    25.676     6.844
  37   1 H      0.323  0.677  0.000  0.000     0.655     1.271
  38   1 H      0.349  0.651  0.000  0.000     0.577     1.187
  39   8 O     -0.600  1.724  4.876  0.000    25.090     6.765
  40   1 H      0.297  0.703  0.000  0.000     0.730     1.342
  41   1 H      0.322  0.678  0.000  0.000     0.643     1.252
  42   8 O     -0.598  1.720  4.879  0.000    25.055     6.760
  43   1 H      0.297  0.703  0.000  0.000     0.731     1.343
  44   1 H      0.338  0.662  0.000  0.000     0.611     1.225

 Mol. C6AA /au·bohr⁶  :      53789.465897
 Mol. C8AA /au·bohr⁸  :    3042023.431322
 Mol. α(0) /au        :        521.371182

 
 Wiberg/Mayer (AO) data. WBOs > 0.1 written file <wbo>
 largest (>0.05) Wiberg bond orders for each atom
           total WBO             WBO to atom ...
     1  Na  0.557    Cl  13 0.185    Cl  15 0.159    Cl  14 0.158
     2  Na  0.508    Cl  13 0.125    Cl  20 0.115    Cl  15 0.083    O   21 0.069    Cl  12 0.063
     3  Na  0.473    Cl  18 0.139    Cl  17 0.115    Cl  14 0.106    O   39 0.092
     4  Na  0.494    Cl  17 0.126    Cl  14 0.105    Cl  13 0.094    O   36 0.072    Cl  12 0.052
     5  Na  0.491    Cl  19 0.149    Cl  11 0.124    Cl  17 0.121    Cl  12 0.067
     6  Na  0.579    Cl  18 0.134    Cl  16 0.119    Cl  14 0.107    Cl  15 0.095    Cl  12 0.077
     7  Na  0.466    Cl  11 0.113    Cl  20 0.102    O   42 0.092    Cl  16 0.064    Cl  12 0.064
     8  Na  0.310    Cl  19 0.104    O   36 0.069    O   21 0.067    Cl  12 0.067
     9  Na  0.542    Cl  20 0.190    Cl  16 0.161    Cl  15 0.149
    10  Na  0.551    Cl  11 0.195    Cl  18 0.172    Cl  16 0.143
    11  Cl  0.450    Na  10 0.195    Na   5 0.124    Na   7 0.113
    12  Cl  0.520    Na   6 0.077    Na   5 0.067    Na   8 0.067    Na   7 0.064    Na   2 0.063    Na   4 0.052
    13  Cl  0.461    Na   1 0.185    Na   2 0.125    Na   4 0.094
    14  Cl  0.488    Na   1 0.158    Na   6 0.107    Na   3 0.106    Na   4 0.105
    15  Cl  0.504    Na   1 0.159    Na   9 0.149    Na   6 0.095    Na   2 0.083
    16  Cl  0.493    Na   9 0.161    Na  10 0.143    Na   6 0.119    Na   7 0.064
    17  Cl  0.446    Na   4 0.126    Na   5 0.121    Na   3 0.115
    18  Cl  0.488    Na  10 0.172    Na   3 0.139    Na   6 0.134
    19  Cl  0.414    Na   5 0.149    Na   8 0.104
    20  Cl  0.435    Na   9 0.190    Na   2 0.115    Na   7 0.102
    21  O   1.988    C   23 0.979    H   22 0.811    Na   2 0.069    Na   8 0.067
    22  H   0.865    O   21 0.811
    23  C   3.943    C   26 1.016    O   21 0.979    H   24 0.967    H   25 0.967
    24  H   0.997    C   23 0.967
    25  H   0.997    C   23 0.967
    26  C   3.989    C   23 1.016    C   29 1.014    H   27 0.973    H   28 0.970
    27  H   0.997    C   26 0.973
    28  H   0.994    C   26 0.970
    29  C   3.993    C   32 1.022    C   26 1.014    H   31 0.982    H   30 0.969
    30  H   0.999    C   29 0.969
    31  H   0.996    C   29 0.982
    32  C   3.994    C   29 1.022    H   34 0.987    H   33 0.987    H   35 0.985
    33  H   0.998    C   32 0.987
    34  H   0.998    C   32 0.987
    35  H   0.998    C   32 0.985
    36  O   1.902    H   37 0.895    H   38 0.857    Na   4 0.072    Na   8 0.069
    37  H   0.895    O   36 0.895
    38  H   0.878    O   36 0.857
    39  O   1.890    H   40 0.913    H   41 0.870    Na   3 0.092
    40  H   0.912    O   39 0.913
    41  H   0.896    O   39 0.870
    42  O   1.926    H   43 0.911    H   44 0.836    Na   7 0.092
    43  H   0.912    O   42 0.911
    44  H   0.885    O   42 0.836
 MOs/occ written to file <molden.input>
 
molecular dipole:
                 x           y           z       tot (Debye)
 q only:        1.994      -1.319      -0.939
   full:        1.550      -0.281      -0.651       4.333
molecular quadrupole (traceless):
                xx          xy          yy          xz          yz          zz
 q only:       -3.692       3.427       3.886      20.709       7.784      -0.195
  q+dip:       -9.942       3.146      12.103      19.649       4.214      -2.160
   full:       -9.980       2.544      10.374      19.507       4.929      -0.394

SCC energy    :     -82.2972727
rep           :       0.3480549
ES            :       0.8421794
AES           :      -0.0200747
AXC           :       0.0057217
disp          :      -0.0667028
XB            :       0.0000000
fix           :       0.0000000
total E       :     -81.9473930
atomizationE  :       7.6189023     4780.93
(atE without considering molecular charge,
 total energy contains solvation terms)
H-L gap (eV)  :          2.6660
           ------------------------------------------------- 
          |                 ===============                 |
          |                   A N C O P T                   |
          |                 ===============                 |
          |          Approximate Normal Coordinate          |
          |           Rational Function Optimizer           |
           ------------------------------------------------- 
dumping coords to <xtbopt.coord> and <xtbopt.log>
 optlevel               0
 Maxcycle             200
 Maxmicro              25
 Econv         5.000000000000000E-006
 Gconv         1.000000000000000E-003
 Maxdispl       1.00000000000000     
 Hlow          5.000000000000000E-003
 S6             20.0000000000000     
 Nvar              126

generating ANC from model Hessian ...
 Shifting diagonal of input Hessian by   2.444036685986226E-002
 Lowest  eigenvalues of input Hessian
    0.005000    0.007608    0.010996    0.012882    0.013878    0.014281
    0.015752    0.016124    0.016762    0.017331    0.018072    0.018824
    0.020018    0.020963    0.022332    0.022477    0.022787    0.023751
 Highest eigenvalues
    1.295215    1.318026    1.401464    1.416187    1.469967    1.481736
 
cpu  time for ANC gen    0.03 s
wall time for ANC gen    0.03 s
................................................................................
.............................. CYCLE    1 ......................................
................................................................................
   1    -82.2972727 -0.822973E+02  0.210E-04    2.67       0.0  T
   2    -82.2972727 -0.870841E-10  0.174E-04    2.67      86.4  T
   3    -82.2972727 -0.125681E-09  0.141E-04    2.67     107.0  T
speedup  0.98
cpu  time for SCC    0.02 s
wall time for SCC    0.02 s
speedup  0.99
cpu  time for grad    0.08 s
wall time for grad    0.08 s
 E :    -81.94739297  G :  0.000066    pred/act E change:  0.000D+00  0.149D-07
Maxdispl :   0.0010   ||displ|| :   0.0015   Lambda : -0.514D-07
Largest |displ|/coords:  0.0010 (   2)  0.0004 (  24)  0.0003 (  32)
................................................................................
.............................. CYCLE    2 ......................................
................................................................................
   1    -82.2972860 -0.822973E+02  0.268E-03    2.67       0.0  T
   2    -82.2972860 -0.325028E-08  0.130E-03    2.67      11.6  T
   3    -82.2972860 -0.668322E-09  0.645E-04    2.67      23.4  T
   4    -82.2972860 -0.998739E-10  0.157E-04    2.67      95.9  T
speedup  1.00
cpu  time for SCC    0.02 s
wall time for SCC    0.02 s
speedup  1.01
cpu  time for grad    0.08 s
wall time for grad    0.08 s
 E :    -81.94739300  G :  0.000050    pred/act E change:  0.000D+00 -0.294D-07
Maxdispl :   0.0013   ||displ|| :   0.0042   Lambda : -0.143D-06
Largest |displ|/coords:  0.0013 (  24)  0.0013 (  32)  0.0012 (  20)

   *** GEOMETRY OPTIMIZATION CONVERGED AFTER 2 ITERATIONS ***

------------------------------------------------------------------------
 total energy gain (kcal):     -0.0000
------------------------------------------------------------------------
================
 final structure:
================
$coord
        6.29256325113435        4.54885153429079       -2.41878272558891      Na
        0.52821210740947        2.31011710425926       -4.29306995740088      Na
        4.29801569481910        6.44220834748159        6.56268829004175      Na
        4.10883653313914        1.39019967239421        2.57462325443160      Na
       -2.04008660375010        2.40278461382414        5.23444586339877      Na
        1.37726943453847        7.47320911881617        0.69309603549310      Na
       -4.80492048788429        4.23155528026459       -0.74743363296903      Na
        0.43065662422782       -2.08360288275403       -0.24235636645658      Na
       -1.71291649593780        8.37059856776275       -5.13404144821795      Na
       -4.10851712739103        8.98420708628069        3.80919077627689      Na
       -5.94669037236168        4.80035768775592        3.86094598952918      Cl
       -0.14413088592262        2.93872821521309        0.54651353066686      Cl
        4.58032020559535        0.14811123474857       -2.36880726604999      Cl
        6.04843400769311        5.77315514426707        2.10345278042804      Cl
        2.71884532264192        6.89618568417426       -4.31227409013902      Cl
       -3.05504781173228        9.30667800340393       -0.79208543285532      Cl
        2.51009885381442        1.85540628499031        6.95419160466503      Cl
        0.17071178216565        8.18213162202398        5.39473618405622      Cl
       -2.70232074365443       -2.31380184001204        3.41448384106038      Cl
       -3.62000644506002        4.19590045101035       -5.50165601617472      Cl
       -1.73575114781918       -1.52484194630111       -3.38765626832038      O 
       -3.42200487140972       -0.85018135930005       -3.04538129139932      H 
       -2.05736843739623       -3.65640654455351       -4.99437095668579      C 
       -2.42394991828149       -3.02500585722160       -6.93640881287333      H 
       -3.66117814630092       -4.80566834363748       -4.36176505843664      H 
        0.33913741547562       -5.24284625592444       -4.93261092392427      C 
        0.41272874267389       -6.43772402722241       -6.60907714268354      H 
        1.94654138135756       -3.95751559304038       -5.01632237836111      H 
        0.52709650925579       -6.91518080464964       -2.58695632103788      C 
       -0.18941227747808       -5.90151421638355       -0.93926870984943      H 
        2.50261519276911       -7.38404790207279       -2.24507063044274      H 
       -0.96663588290181       -9.36025812050766       -2.86201130529860      C 
       -0.24221212649747      -10.47570169003193       -4.42901244719088      H 
       -0.82451798322186      -10.48082018059597       -1.14740513811530      H 
       -2.95404091859750       -8.97209893275260       -3.20654044624384      H 
        3.05864879254511       -2.89709668243873        2.92017961978486      O 
        4.17708903940339       -4.20354967785367        3.51631905582068      H 
        1.67082296932235       -2.90098450485298        4.13097880785850      H 
        5.85417363663143        5.33629532596070       10.06617404046949      O 
        6.67017763562029        5.24052289641250       11.68469461029742      H 
        4.92794644144733        3.75806687196867        9.91272510259683      H 
       -5.91472079336426        0.12554987516044       -0.76117446621757      O 
       -7.52444338957538       -0.71248167983085       -0.84117877226674      H 
       -5.10006870711885       -0.60949161827341        0.73327859935255      H 
$end
 
 Bond Distances (Angstroems)
 ---------------------------
Na1-Na2=3.4193       Na1-Na4=3.3334       Na1-Na6=3.4456       Na1-Cl13=2.4990      Na1-Cl14=2.4826      Na1-Cl15=2.4745      
Na2-Na1=3.4193       Na2-Na4=4.1273       Na2-Na6=3.8248       Na2-Na7=3.5382       Na2-Na8=3.1628       Na2-Na9=3.4482       
Na2-Cl12=2.6069      Na2-Cl13=2.6351      Na2-Cl15=2.6895      Na2-Cl20=2.4947      Na2-O21=2.4048       Na3-Na4=3.4075       
Na3-Na5=4.0389       Na3-Na6=3.5120       Na3-Cl14=2.5596      Na3-Cl17=2.6133      Na3-Cl18=2.4495      Na3-O39=2.1113       
Na3-H41=2.2959       Na4-Na1=3.3334       Na4-Na2=4.1273       Na4-Na3=3.4075       Na4-Na5=3.5855       Na4-Na6=3.6664       
Na4-Na8=3.0643       Na4-Cl12=2.6246      Na4-Cl13=2.7088      Na4-Cl14=2.5485      Na4-Cl17=2.4794      Na4-O36=2.3430       
Na5-Na3=4.0389       Na5-Na4=3.5855       Na5-Na6=4.0305       Na5-Na7=3.6190       Na5-Na8=3.9680       Na5-Na10=3.7278      
Na5-Cl11=2.5321      Na5-Cl12=2.6909      Na5-Cl17=2.5903      Na5-Cl18=3.2755      Na5-Cl19=2.6981      Na6-Na1=3.4456       
Na6-Na2=3.8248       Na6-Na3=3.5120       Na6-Na4=3.6664       Na6-Na5=4.0305       Na6-Na7=3.7718       Na6-Na9=3.5225       
Na6-Na10=3.4330      Na6-Cl12=2.5322      Na6-Cl14=2.7343      Na6-Cl15=2.7592      Na6-Cl16=2.6571      Na6-Cl18=2.5959      
Na7-Na2=3.5382       Na7-Na5=3.6190       Na7-Na6=3.7718       Na7-Na9=3.5865       Na7-Na10=3.5036      Na7-Cl11=2.5303      
Na7-Cl12=2.6495      Na7-Cl16=2.8409      Na7-Cl20=2.5929      Na7-O42=2.2508       Na8-Na2=3.1628       Na8-Na4=3.0643       
Na8-Na5=3.9680       Na8-Cl12=2.7074      Na8-Cl13=2.7355      Na8-Cl19=2.5511      Na8-O21=2.0425       Na8-C23=2.9580       
Na8-C26=2.9929       Na8-C29=2.8424       Na8-H30=2.0798       Na8-O36=2.2181       Na8-H38=2.4441       Na9-Na2=3.4482       
Na9-Na6=3.5225       Na9-Na7=3.5865       Na9-Cl15=2.5095      Na9-Cl16=2.4554      Na9-Cl20=2.4365      Na10-Na5=3.7278      
Na10-Na6=3.4330      Na10-Na7=3.5036      Na10-Cl11=2.4184     Na10-Cl16=2.5037     Na10-Cl18=2.4519     Cl11-Na5=2.5321      
Cl11-Na7=2.5303      Cl11-Na10=2.4184     Cl12-Na2=2.6069      Cl12-Na4=2.6246      Cl12-Na5=2.6909      Cl12-Na6=2.5322      
Cl12-Na7=2.6495      Cl12-Na8=2.7074      Cl13-Na1=2.4990      Cl13-Na2=2.6351      Cl13-Na4=2.7088      Cl13-Na8=2.7355      
Cl14-Na1=2.4826      Cl14-Na3=2.5596      Cl14-Na4=2.5485      Cl14-Na6=2.7343      Cl15-Na1=2.4745      Cl15-Na2=2.6895      
Cl15-Na6=2.7592      Cl15-Na9=2.5095      Cl16-Na6=2.6571      Cl16-Na7=2.8409      Cl16-Na9=2.4554      Cl16-Na10=2.5037     
Cl17-Na3=2.6133      Cl17-Na4=2.4794      Cl17-Na5=2.5903      Cl18-Na3=2.4495      Cl18-Na5=3.2755      Cl18-Na6=2.5959      
Cl18-Na10=2.4519     Cl19-Na5=2.6981      Cl19-Na8=2.5511      Cl20-Na2=2.4947      Cl20-Na7=2.5929      Cl20-Na9=2.4365      
O21-Na2=2.4048       O21-Na8=2.0425       O21-H22=0.9780       O21-C23=1.4227       H22-O21=0.9780       C23-Na8=2.9580       
C23-O21=1.4227       C23-H24=1.0979       C23-H25=1.0965       C23-C26=1.5212       H24-C23=1.0979       H25-C23=1.0965       
C26-Na8=2.9929       C26-C23=1.5212       C26-H27=1.0901       C26-H28=1.0900       C26-C29=1.5277       H27-C26=1.0901       
H28-C26=1.0900       C29-Na8=2.8424       C29-C26=1.5277       C29-H30=1.0917       C29-H31=1.0896       C29-C32=1.5232       
H30-Na8=2.0798       H30-C29=1.0917       H31-C29=1.0896       C32-C29=1.5232       C32-H33=1.0876       C32-H34=1.0865       
C32-H35=1.0870       H33-C32=1.0876       H34-C32=1.0865       H35-C32=1.0870       O36-Na4=2.3430       O36-Na8=2.2181       
O36-H37=0.9632       O36-H38=0.9746       H37-O36=0.9632       H38-Na8=2.4441       H38-O36=0.9746       O39-Na3=2.1113       
O39-H40=0.9605       O39-H41=0.9718       H40-O39=0.9605       H41-Na3=2.2959       H41-O39=0.9718       O42-Na7=2.2508       
O42-H43=0.9613       O42-H44=0.9811       H43-O42=0.9613       H44-O42=0.9811       
 C  H  Rav=1.0908 sigma=0.0038  Rmin=1.0865  Rmax=1.0979     9
 C  C  Rav=1.5240 sigma=0.0027  Rmin=1.5212  Rmax=1.5277     3
 O  H  Rav=0.9701 sigma=0.0078  Rmin=0.9605  Rmax=0.9811     7
 O  C  Rav=1.4227 sigma=0.0000  Rmin=1.4227  Rmax=1.4227     1
 Na H  Rav=2.2733 sigma=0.1496  Rmin=2.0798  Rmax=2.4441     3
 Na C  Rav=2.9311 sigma=0.0643  Rmin=2.8424  Rmax=2.9929     3
 Na O  Rav=2.2284 sigma=0.1246  Rmin=2.0425  Rmax=2.4048     6
 Na Na Rav=3.5973 sigma=0.2649  Rmin=3.0643  Rmax=4.1273    23
 Cl Na Rav=2.6031 sigma=0.1526  Rmin=2.4184  Rmax=3.2755    37
 
 selected bond angles (degree)
 --------------------
Na4-Na1-Na2= 75.34             Na6-Na1-Na2= 67.72             Na6-Na1-Na4= 65.46             Cl13-Na1-Na2= 49.97            
Cl13-Na1-Na4= 53.03            Cl13-Na1-Na6= 98.03            Cl14-Na1-Na2=108.88            Cl14-Na1-Na4= 49.36            
Cl14-Na1-Na6= 51.89            Cl14-Na1-Cl13=102.36           Cl15-Na1-Na2= 51.30            Cl15-Na1-Na4=107.92            
Cl15-Na1-Na6= 52.49            Cl15-Na1-Cl13=101.24           Cl15-Na1-Cl14=102.68           Na4-Na2-Na1= 51.38             
Na6-Na2-Na1= 56.47             Na6-Na2-Na4= 54.75             Na7-Na2-Na1=117.27             Na7-Na2-Na4= 86.17             
Na7-Na2-Na6= 61.48             Na8-Na2-Na1= 94.17             Na8-Na2-Na4= 47.47             Na8-Na2-Na6= 93.41             
Na8-Na2-Na7= 80.73             Na9-Na2-Na1= 91.26             Na9-Na2-Na4=112.41             Na9-Na2-Na6= 57.66             
Na9-Na2-Na7= 61.76             Na9-Na2-Na8=139.96             Cl12-Na2-Na1= 78.03            Cl12-Na2-Na4= 38.06            
Cl12-Na2-Na6= 41.16            Cl12-Na2-Na7= 48.20            Cl12-Na2-Na8= 54.95            Cl12-Na2-Na9= 87.77            
Cl13-Na2-Na1= 46.56            Cl13-Na2-Na4= 40.09            Cl13-Na2-Na6= 87.02            Cl13-Na2-Na7=124.67            
Cl13-Na2-Na8= 55.40            Cl13-Na2-Na9=137.19            Cl13-Na2-Cl12= 77.69           Cl15-Na2-Na1= 45.89            
Cl15-Na2-Na4= 84.94            Cl15-Na2-Na6= 46.16            Cl15-Na2-Na7= 94.96            Cl15-Na2-Na8=132.29            
Cl15-Na2-Na9= 46.25            Cl15-Na2-Cl12= 86.98           Cl15-Na2-Cl13= 92.44           Cl20-Na2-Na1=136.12            
Cl20-Na2-Na4=132.60            Cl20-Na2-Na6= 89.68            Cl20-Na2-Na7= 47.09            Cl20-Na2-Na8=116.97            
Cl20-Na2-Na9= 44.95            Cl20-Na2-Cl12= 94.63           Cl20-Na2-Cl13=171.40           Cl20-Na2-Cl15= 90.99           
O21-Na2-Na1=132.77             O21-Na2-Na4= 87.35             O21-Na2-Na6=121.59             O21-Na2-Na7= 74.90             
O21-Na2-Na8= 40.23             O21-Na2-Na9=129.74             O21-Na2-Cl12= 81.02            O21-Na2-Cl13= 87.82            
O21-Na2-Cl15=167.67            O21-Na2-Cl20= 87.15            Na5-Na3-Na4= 56.81             Na6-Na3-Na4= 63.97             
Na6-Na3-Na5= 64.08             Cl14-Na3-Na4= 48.02            Cl14-Na3-Na5= 93.83            Cl14-Na3-Na6= 50.61            
Cl17-Na3-Na4= 46.35            Cl17-Na3-Na5= 38.88            Cl17-Na3-Na6= 93.16            Cl17-Na3-Cl14= 94.34           
Cl18-Na3-Na4= 96.46            Cl18-Na3-Na5= 54.17            Cl18-Na3-Na6= 47.63            Cl18-Na3-Cl14= 98.17           
Cl18-Na3-Cl17= 92.65           O39-Na3-Na4=109.74             O39-Na3-Na5=109.27             O39-Na3-Na6=172.44             
O39-Na3-Cl14=129.05            O39-Na3-Cl17= 79.29            O39-Na3-Cl18=132.34            H41-Na3-Na4= 89.83             
H41-Na3-Na5= 85.84             H41-Na3-Na6=147.45             H41-Na3-Cl14=125.01            H41-Na3-Cl17= 54.32            
H41-Na3-Cl18=123.84            H41-Na3-O39= 25.03             Na2-Na4-Na1= 53.27             Na3-Na4-Na1= 95.01             
Na3-Na4-Na2=117.79             Na5-Na4-Na1=123.43             Na5-Na4-Na2= 84.92             Na5-Na4-Na3= 70.51             
Na6-Na4-Na1= 58.75             Na6-Na4-Na2= 58.42             Na6-Na4-Na3= 59.40             Na6-Na4-Na5= 67.52             
Na8-Na4-Na1= 97.78             Na8-Na4-Na2= 49.52             Na8-Na4-Na3=142.24             Na8-Na4-Na5= 72.79             
Na8-Na4-Na6= 98.29             Cl12-Na4-Na1= 79.43            Cl12-Na4-Na2= 37.76            Cl12-Na4-Na3= 91.92            
Cl12-Na4-Na5= 48.37            Cl12-Na4-Na6= 43.68            Cl12-Na4-Na8= 56.20            Cl13-Na4-Na1= 47.48            
Cl13-Na4-Na2= 38.79            Cl13-Na4-Na3=141.79            Cl13-Na4-Na5=119.93            Cl13-Na4-Na6= 89.26            
Cl13-Na4-Na8= 56.16            Cl13-Na4-Cl12= 76.10           Cl14-Na4-Na1= 47.66            Cl14-Na4-Na2= 89.51            
Cl14-Na4-Na3= 48.30            Cl14-Na4-Na5=105.54            Cl14-Na4-Na6= 48.18            Cl14-Na4-Na8=138.95            
Cl14-Na4-Cl12= 91.21           Cl14-Na4-Cl13= 95.12           Cl17-Na4-Na1=144.04            Cl17-Na4-Na2=130.90            
Cl17-Na4-Na3= 49.70            Cl17-Na4-Na5= 46.26            Cl17-Na4-Na6= 91.84            Cl17-Na4-Na8=107.31            
Cl17-Na4-Cl12= 93.36           Cl17-Na4-Cl13=163.38           Cl17-Na4-Cl14= 97.96           O36-Na4-Na1=129.02             
O36-Na4-Na2= 94.25             O36-Na4-Na3=135.92             O36-Na4-Na5= 84.19             O36-Na4-Na6=141.06             
O36-Na4-Na8= 46.08             O36-Na4-Cl12= 97.52            O36-Na4-Cl13= 82.08            O36-Na4-Cl14=169.87            
O36-Na4-Cl17= 86.69            Na4-Na5-Na3= 52.68             Na6-Na5-Na3= 51.60             Na6-Na5-Na4= 57.20             
Na7-Na5-Na3=110.27             Na7-Na5-Na4= 93.64             Na7-Na5-Na6= 58.79             Na8-Na5-Na3= 99.80             
Na8-Na5-Na4= 47.53             Na8-Na5-Na6= 79.34             Na8-Na5-Na7= 69.78             Na10-Na5-Na3= 77.56            
Na10-Na5-Na4=109.07            Na10-Na5-Na6= 52.35            Na10-Na5-Na7= 56.94            Na10-Na5-Na8=120.53            
Cl11-Na5-Na3=117.56            Cl11-Na5-Na4=134.68            Cl11-Na5-Na6= 82.04            Cl11-Na5-Na7= 44.35            
Cl11-Na5-Na8=111.05            Cl11-Na5-Na10= 40.01           Cl12-Na5-Na3= 78.17            Cl12-Na5-Na4= 46.80            
Cl12-Na5-Na6= 38.08            Cl12-Na5-Na7= 46.86            Cl12-Na5-Na8= 42.85            Cl12-Na5-Na10= 79.89           
Cl12-Na5-Cl11= 89.25           Cl17-Na5-Na3= 39.30            Cl17-Na5-Na4= 43.75            Cl17-Na5-Na6= 82.35            
Cl17-Na5-Na7=135.48            Cl17-Na5-Na8= 83.30            Cl17-Na5-Na10=116.65           Cl17-Na5-Cl11=156.32           
Cl17-Na5-Cl12= 89.37           Cl18-Na5-Na3= 37.32            Cl18-Na5-Na4= 79.95            Cl18-Na5-Na6= 39.97            
Cl18-Na5-Na7= 85.26            Cl18-Na5-Na8=117.38            Cl18-Na5-Na10= 40.34           Cl18-Na5-Cl11= 80.28           
Cl18-Na5-Cl12= 78.01           Cl18-Na5-Cl17= 76.31           Cl19-Na5-Na3=131.27            Cl19-Na5-Na4= 80.76            
Cl19-Na5-Na6=117.47            Cl19-Na5-Na7= 83.26            Cl19-Na5-Na8= 39.52            Cl19-Na5-Na10=138.93           
Cl19-Na5-Cl11=104.77           Cl19-Na5-Cl12= 79.45           Cl19-Na5-Cl17= 98.20           Cl19-Na5-Cl18=156.83           
Na2-Na6-Na1= 55.82             Na3-Na6-Na1= 91.19             Na3-Na6-Na2=123.43             Na4-Na6-Na1= 55.80             
Na4-Na6-Na2= 66.83             Na4-Na6-Na3= 56.63             Na5-Na6-Na1=108.95             Na5-Na6-Na2= 83.29             
Na5-Na6-Na3= 64.32             Na5-Na6-Na4= 55.28             Na7-Na6-Na1=110.73             Na7-Na6-Na2= 55.51             
Na7-Na6-Na3=119.33             Na7-Na6-Na4= 89.86             Na7-Na6-Na5= 55.15             Na9-Na6-Na1= 89.58             
Na9-Na6-Na2= 55.80             Na9-Na6-Na3=178.11             Na9-Na6-Na4=122.62             Na9-Na6-Na5=113.79             
Na9-Na6-Na7= 58.78             Na10-Na6-Na1=166.53            Na10-Na6-Na2=113.48            Na10-Na6-Na3= 89.06            
Na10-Na6-Na4=114.04            Na10-Na6-Na5= 59.29            Na10-Na6-Na7= 57.97            Na10-Na6-Na9= 89.80            
Cl12-Na6-Na1= 78.45            Cl12-Na6-Na2= 42.66            Cl12-Na6-Na3= 91.13            Cl12-Na6-Na4= 45.71            
Cl12-Na6-Na5= 40.95            Cl12-Na6-Na7= 44.53            Cl12-Na6-Na9= 87.33            Cl12-Na6-Na10= 88.08           
Cl14-Na6-Na1= 45.59            Cl14-Na6-Na2= 93.41            Cl14-Na6-Na3= 46.34            Cl14-Na6-Na4= 44.00            
Cl14-Na6-Na5= 91.37            Cl14-Na6-Na7=133.60            Cl14-Na6-Na9=134.67            Cl14-Na6-Na10=135.23           
Cl14-Na6-Cl12= 89.08           Cl15-Na6-Na1= 45.35            Cl15-Na6-Na2= 44.68            Cl15-Na6-Na3=135.94            
Cl15-Na6-Na4= 93.56            Cl15-Na6-Na5=127.89            Cl15-Na6-Na7= 88.79            Cl15-Na6-Na9= 45.09            
Cl15-Na6-Na10=134.79           Cl15-Na6-Cl12= 86.99           Cl15-Na6-Cl14= 89.60           Cl16-Na6-Na1=133.55            
Cl16-Na6-Na2= 87.31            Cl16-Na6-Na3=134.97            Cl16-Na6-Na4=138.50            Cl16-Na6-Na5= 91.34            
Cl16-Na6-Na7= 48.75            Cl16-Na6-Na9= 44.12            Cl16-Na6-Na10= 46.42           Cl16-Na6-Cl12= 93.23           
Cl16-Na6-Cl14=177.26           Cl16-Na6-Cl15= 89.06           Cl18-Na6-Na1=135.13            Cl18-Na6-Na2=137.35            
Cl18-Na6-Na3= 44.20            Cl18-Na6-Na4= 87.91            Cl18-Na6-Na5= 54.15            Cl18-Na6-Na7= 92.64            
Cl18-Na6-Na9=134.86            Cl18-Na6-Na10= 45.41           Cl18-Na6-Cl12= 95.05           Cl18-Na6-Cl14= 90.48           
Cl18-Na6-Cl15=177.95           Cl18-Na6-Cl16= 90.78           Na5-Na7-Na2= 93.70             Na6-Na7-Na2= 63.00             
Na6-Na7-Na5= 66.06             Na9-Na7-Na2= 57.89             Na9-Na7-Na5=123.02             Na9-Na7-Na6= 57.14             
Na10-Na7-Na2=119.17            Na10-Na7-Na5= 63.09            Na10-Na7-Na6= 56.17            Na10-Na7-Na9= 87.65            
Cl11-Na7-Na2=137.37            Cl11-Na7-Na5= 44.39            Cl11-Na7-Na6= 87.61            Cl11-Na7-Na9=131.30            
Cl11-Na7-Na10= 43.65           Cl12-Na7-Na2= 47.18            Cl12-Na7-Na5= 47.82            Cl12-Na7-Na6= 42.08            
Cl12-Na7-Na9= 84.28            Cl12-Na7-Na10= 84.81           Cl12-Na7-Cl11= 90.22           Cl16-Na7-Na2= 90.42            
Cl16-Na7-Na5= 97.37            Cl16-Na7-Na6= 44.69            Cl16-Na7-Na9= 42.99            Cl16-Na7-Na10= 45.00           
Cl16-Na7-Cl11= 88.48           Cl16-Na7-Cl12= 86.72           Cl20-Na7-Na2= 44.80            Cl20-Na7-Na5=138.50            
Cl20-Na7-Na6= 89.41            Cl20-Na7-Na9= 42.79            Cl20-Na7-Na10=130.36           Cl20-Na7-Cl11=173.58           
Cl20-Na7-Cl12= 91.36           Cl20-Na7-Cl16= 85.41           O42-Na7-Na2= 85.93             O42-Na7-Na5= 81.38             
O42-Na7-Na6=131.76             O42-Na7-Na9=134.95             O42-Na7-Na10=136.27            O42-Na7-Cl11= 93.19            
O42-Na7-Cl12= 89.68            O42-Na7-Cl16=176.05            O42-Na7-Cl20= 93.03            Na4-Na8-Na2= 83.01             
Na5-Na8-Na2= 93.47             Na5-Na8-Na4= 59.67             Cl12-Na8-Na2= 52.03            Cl12-Na8-Na4= 53.66            
Cl12-Na8-Na5= 42.53            Cl13-Na8-Na2= 52.46            Cl13-Na8-Na4= 55.34            Cl13-Na8-Na5=107.86            
Cl13-Na8-Cl12= 74.32           Cl19-Na8-Na2=124.04            Cl19-Na8-Na4= 94.15            Cl19-Na8-Na5= 42.30            
Cl19-Na8-Cl12= 81.77           Cl19-Na8-Cl13=148.69           O21-Na8-Na2= 49.49             O21-Na8-Na4=131.77             
O21-Na8-Na5=108.88             O21-Na8-Cl12= 85.44            O21-Na8-Cl13= 93.03            O21-Na8-Cl19=105.09            
C23-Na8-Na2= 68.77             C23-Na8-Na4=149.89             C23-Na8-Na5=129.99             C23-Na8-Cl12=110.93            
C23-Na8-Cl13= 97.42            C23-Na8-Cl19=110.01            C23-Na8-O21= 25.60             C26-Na8-Na2= 81.31             
C26-Na8-Na4=138.49             C26-Na8-Na5=159.16             C26-Na8-Cl12=132.41            C26-Na8-Cl13= 85.01            
C26-Na8-Cl19=126.29            C26-Na8-O21= 52.84             C26-Na8-C23= 29.61             C29-Na8-Na2=111.42             
C29-Na8-Na4=137.78             C29-Na8-Na5=149.65             C29-Na8-Cl12=162.24            C29-Na8-Cl13=101.21            
C29-Na8-Cl19=107.45            C29-Na8-O21= 77.56             C29-Na8-C23= 51.96             C29-Na8-C26= 30.21             
H30-Na8-Na2=126.62             H30-Na8-Na4=140.28             H30-Na8-Na5=131.20             H30-Na8-Cl12=164.41            
H30-Na8-Cl13=118.24            H30-Na8-Cl19= 89.17            H30-Na8-O21= 84.70             H30-Na8-C23= 60.38             
H30-Na8-C26= 46.19             H30-Na8-C29= 18.49             O36-Na8-Na2=130.07             O36-Na8-Na4= 49.54             
O36-Na8-Na5= 76.80             O36-Na8-Cl12= 98.31            O36-Na8-Cl13= 83.73            O36-Na8-Cl19= 79.97            
O36-Na8-O21=174.16             O36-Na8-C23=149.98             O36-Na8-C26=121.83             O36-Na8-C29= 98.25             
O36-Na8-H30= 92.53             H38-Na8-Na2=140.13             H38-Na8-Na4= 58.33             H38-Na8-Na5= 60.18             
H38-Na8-Cl12= 93.32            H38-Na8-Cl13=104.50            H38-Na8-Cl19= 56.48            H38-Na8-O21=161.43             
H38-Na8-C23=151.01             H38-Na8-C26=133.69             H38-Na8-C29=104.44             H38-Na8-H30= 92.20             
H38-Na8-O36= 23.49             Na6-Na9-Na2= 66.54             Na7-Na9-Na2= 60.35             Na7-Na9-Na6= 64.08             
Cl15-Na9-Na2= 50.73            Cl15-Na9-Na6= 51.14            Cl15-Na9-Na7= 97.14            Cl16-Na9-Na2= 99.58            
Cl16-Na9-Na6= 48.88            Cl16-Na9-Na7= 52.09            Cl16-Na9-Cl15= 99.84           Cl20-Na9-Na2= 46.33            
Cl20-Na9-Na6= 98.04            Cl20-Na9-Na7= 46.29            Cl20-Na9-Cl15= 96.83           Cl20-Na9-Cl16= 97.92           
Na6-Na10-Na5= 68.36            Na7-Na10-Na5= 59.97            Na7-Na10-Na6= 65.87            Cl11-Na10-Na5= 42.31           
Cl11-Na10-Na6= 97.60           Cl11-Na10-Na7= 46.24           Cl16-Na10-Na5=101.25           Cl16-Na10-Na6= 50.24           
Cl16-Na10-Na7= 53.35           Cl16-Na10-Cl11= 99.38          Cl18-Na10-Na5= 59.86           Cl18-Na10-Na6= 48.94           
Cl18-Na10-Na7=102.03           Cl18-Na10-Cl11=102.07          Cl18-Na10-Cl16= 97.99          
 
 selected dihedral angles (degree)
 ---------------------------------
Na4-Na2-Na1-Na6=290.90        Na4-Na2-Na1-Cl13= 53.69       Na4-Na2-Na1-Cl14=323.22       Na4-Na2-Na1-Cl15=231.89       
Na6-Na2-Na1-Na4= 69.10        Na6-Na2-Na1-Cl13=122.79       Na6-Na2-Na1-Cl14= 32.32       Na6-Na2-Na1-Cl15=300.98       
Na7-Na2-Na1-Na4= 59.47        Na7-Na2-Na1-Na6=350.37        Na7-Na2-Na1-Cl13=113.16       Na7-Na2-Na1-Cl14= 22.69       
Na7-Na2-Na1-Cl15=291.36       Na8-Na2-Na1-Na4=337.76        Na8-Na2-Na1-Na6=268.67        Na8-Na2-Na1-Cl13= 31.46       
Na8-Na2-Na1-Cl14=300.98       Na8-Na2-Na1-Cl15=209.65       Na9-Na2-Na1-Na4=118.06        Na9-Na2-Na1-Na6= 48.97        
Na9-Na2-Na1-Cl13=171.76       Na9-Na2-Na1-Cl14= 81.28       Na9-Na2-Na1-Cl15=349.95       Cl12-Na2-Na1-Na4= 30.61       
Cl12-Na2-Na1-Na6=321.51       Cl12-Na2-Na1-Cl13= 84.30      Cl12-Na2-Na1-Cl14=353.83      Cl12-Na2-Na1-Cl15=262.49      
Cl13-Na2-Na1-Na4=306.31       Cl13-Na2-Na1-Na6=237.21       Cl13-Na2-Na1-Cl14=269.53      Cl13-Na2-Na1-Cl15=178.19      
Cl15-Na2-Na1-Na4=128.11       Cl15-Na2-Na1-Na6= 59.02       Cl15-Na2-Na1-Cl13=181.81      Cl15-Na2-Na1-Cl14= 91.34      
Cl20-Na2-Na1-Na4=114.79       Cl20-Na2-Na1-Na6= 45.69       Cl20-Na2-Na1-Cl13=168.48      Cl20-Na2-Na1-Cl14= 78.01      
Cl20-Na2-Na1-Cl15=346.67      O21-Na2-Na1-Na4=325.02        O21-Na2-Na1-Na6=255.93        O21-Na2-Na1-Cl13= 18.72       
O21-Na2-Na1-Cl14=288.24       O21-Na2-Na1-Cl15=196.91       Na2-Na4-Na1-Na6= 71.85        Na2-Na4-Na1-Cl13=309.44       
Na2-Na4-Na1-Cl14=131.71       Na2-Na4-Na1-Cl15= 40.19       Na3-Na4-Na1-Na2=238.76        Na3-Na4-Na1-Na6=310.62        
Na3-Na4-Na1-Cl13=188.21       Na3-Na4-Na1-Cl14= 10.47       Na3-Na4-Na1-Cl15=278.95       Na5-Na4-Na1-Na2=308.67        
Na5-Na4-Na1-Na6= 20.53        Na5-Na4-Na1-Cl13=258.12       Na5-Na4-Na1-Cl14= 80.38       Na5-Na4-Na1-Cl15=348.86       
Na6-Na4-Na1-Na2=288.15        Na6-Na4-Na1-Cl13=237.59       Na6-Na4-Na1-Cl14= 59.85       Na6-Na4-Na1-Cl15=328.34       
Na8-Na4-Na1-Na2= 23.15        Na8-Na4-Na1-Na6= 95.01        Na8-Na4-Na1-Cl13=332.60       Na8-Na4-Na1-Cl14=154.86       
Na8-Na4-Na1-Cl15= 63.34       Cl12-Na4-Na1-Na2=329.78       Cl12-Na4-Na1-Na6= 41.64       Cl12-Na4-Na1-Cl13=279.23      
Cl12-Na4-Na1-Cl14=101.49      Cl12-Na4-Na1-Cl15=  9.97      Cl13-Na4-Na1-Na2= 50.56       Cl13-Na4-Na1-Na6=122.41       
Cl13-Na4-Na1-Cl14=182.26      Cl13-Na4-Na1-Cl15= 90.75      Cl14-Na4-Na1-Na2=228.29       Cl14-Na4-Na1-Na6=300.15       
Cl14-Na4-Na1-Cl13=177.74      Cl14-Na4-Na1-Cl15=268.48      Cl17-Na4-Na1-Na2=248.74       Cl17-Na4-Na1-Na6=320.59       
Cl17-Na4-Na1-Cl13=198.18      Cl17-Na4-Na1-Cl14= 20.45      Cl17-Na4-Na1-Cl15=288.93      O36-Na4-Na1-Na2= 60.94        
O36-Na4-Na1-Na6=132.79        O36-Na4-Na1-Cl13= 10.38       O36-Na4-Na1-Cl14=192.64       O36-Na4-Na1-Cl15=101.13       
Na1-Na4-Na3-Na5=123.75        Na1-Na4-Na3-Na6= 48.93        Na1-Na4-Na3-Cl14=349.64       Na1-Na4-Na3-Cl17=172.33       
Na1-Na4-Na3-Cl18= 84.83       Na1-Na4-Na3-O39=224.36        Na1-Na4-Na3-H41=208.89        Na2-Na4-Na3-Na5= 72.97        
Na2-Na4-Na3-Na6=358.16        Na2-Na4-Na3-Cl14=298.86       Na2-Na4-Na3-Cl17=121.56       Na2-Na4-Na3-Cl18= 34.05       
Na2-Na4-Na3-O39=173.59        Na2-Na4-Na3-H41=158.11        Na5-Na4-Na3-Na6=285.18        Na5-Na4-Na3-Cl14=225.89       
Na5-Na4-Na3-Cl17= 48.59       Na5-Na4-Na3-Cl18=321.08       Na5-Na4-Na3-O39=100.61        Na5-Na4-Na3-H41= 85.14        
Na6-Na4-Na3-Na5= 74.82        Na6-Na4-Na3-Cl14=300.71       Na6-Na4-Na3-Cl17=123.40       Na6-Na4-Na3-Cl18= 35.90       
Na6-Na4-Na3-O39=175.43        Na6-Na4-Na3-H41=159.96        Na8-Na4-Na3-Na5= 14.16        Na8-Na4-Na3-Na6=299.35        
Na8-Na4-Na3-Cl14=240.05       Na8-Na4-Na3-Cl17= 62.75       Na8-Na4-Na3-Cl18=335.25       Na8-Na4-Na3-O39=114.78        
Na8-Na4-Na3-H41= 99.31        Cl12-Na4-Na3-Na5= 44.19       Cl12-Na4-Na3-Na6=329.38       Cl12-Na4-Na3-Cl14=270.08      
Cl12-Na4-Na3-Cl17= 92.78      Cl12-Na4-Na3-Cl18=  5.27      Cl12-Na4-Na3-O39=144.81       Cl12-Na4-Na3-H41=129.33       
Cl13-Na4-Na3-Na5=113.96       Cl13-Na4-Na3-Na6= 39.14       Cl13-Na4-Na3-Cl14=339.84      Cl13-Na4-Na3-Cl17=162.54      
Cl13-Na4-Na3-Cl18= 75.04      Cl13-Na4-Na3-O39=214.57       Cl13-Na4-Na3-H41=199.10       Cl14-Na4-Na3-Na5=134.11       
Cl14-Na4-Na3-Na6= 59.29       Cl14-Na4-Na3-Cl17=182.70      Cl14-Na4-Na3-Cl18= 95.19      Cl14-Na4-Na3-O39=234.72       
Cl14-Na4-Na3-H41=219.25       Cl17-Na4-Na3-Na5=311.41       Cl17-Na4-Na3-Na6=236.60       Cl17-Na4-Na3-Cl14=177.30      
Cl17-Na4-Na3-Cl18=272.50      Cl17-Na4-Na3-O39= 52.03       Cl17-Na4-Na3-H41= 36.55       O36-Na4-Na3-Na5=301.32        
O36-Na4-Na3-Na6=226.50        O36-Na4-Na3-Cl14=167.21       O36-Na4-Na3-Cl17=349.91       O36-Na4-Na3-Cl18=262.40       
O36-Na4-Na3-O39= 41.93        O36-Na4-Na3-H41= 26.46        Na3-Na5-Na4-Na1=277.04        Na3-Na5-Na4-Na2=238.12        
Na3-Na5-Na4-Na6=295.97        Na3-Na5-Na4-Na8=189.02        Na3-Na5-Na4-Cl12=248.77       Na3-Na5-Na4-Cl13=220.71       
Na3-Na5-Na4-Cl14=326.19       Na3-Na5-Na4-Cl17= 52.34       Na3-Na5-Na4-O36=143.32        Na6-Na5-Na4-Na1=341.07        
Na6-Na5-Na4-Na2=302.15        Na6-Na5-Na4-Na3= 64.03        Na6-Na5-Na4-Na8=253.05        Na6-Na5-Na4-Cl12=312.79       
Na6-Na5-Na4-Cl13=284.74       Na6-Na5-Na4-Cl14= 30.22       Na6-Na5-Na4-Cl17=116.37       Na6-Na5-Na4-O36=207.35        
Na7-Na5-Na4-Na1= 29.87        Na7-Na5-Na4-Na2=350.95        Na7-Na5-Na4-Na3=112.83        Na7-Na5-Na4-Na6= 48.80        
Na7-Na5-Na4-Na8=301.85        Na7-Na5-Na4-Cl12=  1.59       Na7-Na5-Na4-Cl13=333.54       Na7-Na5-Na4-Cl14= 79.02       
Na7-Na5-Na4-Cl17=165.17       Na7-Na5-Na4-O36=256.15        Na8-Na5-Na4-Na1= 88.02        Na8-Na5-Na4-Na2= 49.10        
Na8-Na5-Na4-Na3=170.98        Na8-Na5-Na4-Na6=106.95        Na8-Na5-Na4-Cl12= 59.74       Na8-Na5-Na4-Cl13= 31.68       
Na8-Na5-Na4-Cl14=137.17       Na8-Na5-Na4-Cl17=223.32       Na8-Na5-Na4-O36=314.29        Na10-Na5-Na4-Na1=333.67       
Na10-Na5-Na4-Na2=294.75       Na10-Na5-Na4-Na3= 56.63       Na10-Na5-Na4-Na6=352.60       Na10-Na5-Na4-Na8=245.66       
Na10-Na5-Na4-Cl12=305.40      Na10-Na5-Na4-Cl13=277.34      Na10-Na5-Na4-Cl14= 22.82      Na10-Na5-Na4-Cl17=108.98      
Na10-Na5-Na4-O36=199.95       Cl11-Na5-Na4-Na1= 10.75       Cl11-Na5-Na4-Na2=331.83       Cl11-Na5-Na4-Na3= 93.70       
Cl11-Na5-Na4-Na6= 29.67       Cl11-Na5-Na4-Na8=282.73       Cl11-Na5-Na4-Cl12=342.47      Cl11-Na5-Na4-Cl13=314.41      
Cl11-Na5-Na4-Cl14= 59.90      Cl11-Na5-Na4-Cl17=146.05      Cl11-Na5-Na4-O36=237.02       Cl12-Na5-Na4-Na1= 28.28       
Cl12-Na5-Na4-Na2=349.36       Cl12-Na5-Na4-Na3=111.23       Cl12-Na5-Na4-Na6= 47.21       Cl12-Na5-Na4-Na8=300.26       
Cl12-Na5-Na4-Cl13=331.94      Cl12-Na5-Na4-Cl14= 77.43      Cl12-Na5-Na4-Cl17=163.58      Cl12-Na5-Na4-O36=254.55       
Cl17-Na5-Na4-Na1=224.70       Cl17-Na5-Na4-Na2=185.78       Cl17-Na5-Na4-Na3=307.66       Cl17-Na5-Na4-Na6=243.63       
Cl17-Na5-Na4-Na8=136.68       Cl17-Na5-Na4-Cl12=196.42      Cl17-Na5-Na4-Cl13=168.36      Cl17-Na5-Na4-Cl14=273.85      
Cl17-Na5-Na4-O36= 90.97       Cl18-Na5-Na4-Na1=305.34       Cl18-Na5-Na4-Na2=266.42       Cl18-Na5-Na4-Na3= 28.30       
Cl18-Na5-Na4-Na6=324.27       Cl18-Na5-Na4-Na8=217.32       Cl18-Na5-Na4-Cl12=277.07      Cl18-Na5-Na4-Cl13=249.01      
Cl18-Na5-Na4-Cl14=354.49      Cl18-Na5-Na4-Cl17= 80.64      Cl18-Na5-Na4-O36=171.62       Cl19-Na5-Na4-Na1=112.43       
Cl19-Na5-Na4-Na2= 73.51       Cl19-Na5-Na4-Na3=195.39       Cl19-Na5-Na4-Na6=131.36       Cl19-Na5-Na4-Na8= 24.41       
Cl19-Na5-Na4-Cl12= 84.15      Cl19-Na5-Na4-Cl13= 56.10      Cl19-Na5-Na4-Cl14=161.58      Cl19-Na5-Na4-Cl17=247.73      
Cl19-Na5-Na4-O36=338.71       Na2-Na6-Na1-Na4=276.52        Na2-Na6-Na1-Cl13=319.46       Na2-Na6-Na1-Cl14=220.01       
Na2-Na6-Na1-Cl15= 57.50       Na3-Na6-Na1-Na2=130.69        Na3-Na6-Na1-Na4= 47.21        Na3-Na6-Na1-Cl13= 90.15       
Na3-Na6-Na1-Cl14=350.70       Na3-Na6-Na1-Cl15=188.19       Na4-Na6-Na1-Na2= 83.48        Na4-Na6-Na1-Cl13= 42.94       
Na4-Na6-Na1-Cl14=303.49       Na4-Na6-Na1-Cl15=140.98       Na5-Na6-Na1-Na2= 67.51        Na5-Na6-Na1-Na4=344.02        
Na5-Na6-Na1-Cl13= 26.96       Na5-Na6-Na1-Cl14=287.52       Na5-Na6-Na1-Cl15=125.00       Na7-Na6-Na1-Na2=  8.57        
Na7-Na6-Na1-Na4=285.09        Na7-Na6-Na1-Cl13=328.03       Na7-Na6-Na1-Cl14=228.58       Na7-Na6-Na1-Cl15= 66.07       
Na9-Na6-Na1-Na2=312.42        Na9-Na6-Na1-Na4=228.94        Na9-Na6-Na1-Cl13=271.87       Na9-Na6-Na1-Cl14=172.43       
Na9-Na6-Na1-Cl15=  9.92       Na10-Na6-Na1-Na2= 39.80       Na10-Na6-Na1-Na4=316.31       Na10-Na6-Na1-Cl13=359.25      
Na10-Na6-Na1-Cl14=259.81      Na10-Na6-Na1-Cl15= 97.29      Cl12-Na6-Na1-Na2= 39.78       Cl12-Na6-Na1-Na4=316.29       
Cl12-Na6-Na1-Cl13=359.23      Cl12-Na6-Na1-Cl14=259.79      Cl12-Na6-Na1-Cl15= 97.27      Cl14-Na6-Na1-Na2=139.99       
Cl14-Na6-Na1-Na4= 56.51       Cl14-Na6-Na1-Cl13= 99.45      Cl14-Na6-Na1-Cl15=197.49      Cl15-Na6-Na1-Na2=302.50       
Cl15-Na6-Na1-Na4=219.02       Cl15-Na6-Na1-Cl13=261.96      Cl15-Na6-Na1-Cl14=162.51      Cl16-Na6-Na1-Na2=316.38       
Cl16-Na6-Na1-Na4=232.90       Cl16-Na6-Na1-Cl13=275.83      Cl16-Na6-Na1-Cl14=176.39      Cl16-Na6-Na1-Cl15= 13.88      
Cl18-Na6-Na1-Na2=125.31       Cl18-Na6-Na1-Na4= 41.83       Cl18-Na6-Na1-Cl13= 84.77      Cl18-Na6-Na1-Cl14=345.32      
Cl18-Na6-Na1-Cl15=182.81      Na1-Na6-Na2-Na4= 63.36        Na1-Na6-Na2-Na7=170.26        Na1-Na6-Na2-Na8= 92.74        
Na1-Na6-Na2-Na9=243.20        Na1-Na6-Na2-Cl12=112.33       Na1-Na6-Na2-Cl13= 37.68       Na1-Na6-Na2-Cl15=301.42       
Na1-Na6-Na2-Cl20=209.74       Na1-Na6-Na2-O21=123.28        Na3-Na6-Na2-Na1=294.73        Na3-Na6-Na2-Na4=358.08        
Na3-Na6-Na2-Na7=104.99        Na3-Na6-Na2-Na8= 27.47        Na3-Na6-Na2-Na9=177.93        Na3-Na6-Na2-Cl12= 47.06       
Na3-Na6-Na2-Cl13=332.41       Na3-Na6-Na2-Cl15=236.15       Na3-Na6-Na2-Cl20=144.47       Na3-Na6-Na2-O21= 58.01        
Na4-Na6-Na2-Na1=296.64        Na4-Na6-Na2-Na7=106.90        Na4-Na6-Na2-Na8= 29.39        Na4-Na6-Na2-Na9=179.85        
Na4-Na6-Na2-Cl12= 48.97       Na4-Na6-Na2-Cl13=334.32       Na4-Na6-Na2-Cl15=238.06       Na4-Na6-Na2-Cl20=146.38       
Na4-Na6-Na2-O21= 59.92        Na5-Na6-Na2-Na1=241.63        Na5-Na6-Na2-Na4=304.99        Na5-Na6-Na2-Na7= 51.89        
Na5-Na6-Na2-Na8=334.37        Na5-Na6-Na2-Na9=124.83        Na5-Na6-Na2-Cl12=353.96       Na5-Na6-Na2-Cl13=279.31       
Na5-Na6-Na2-Cl15=183.05       Na5-Na6-Na2-Cl20= 91.37       Na5-Na6-Na2-O21=  4.91        Na7-Na6-Na2-Na1=189.74        
Na7-Na6-Na2-Na4=253.10        Na7-Na6-Na2-Na8=282.48        Na7-Na6-Na2-Na9= 72.94        Na7-Na6-Na2-Cl12=302.07       
Na7-Na6-Na2-Cl13=227.42       Na7-Na6-Na2-Cl15=131.16       Na7-Na6-Na2-Cl20= 39.48       Na7-Na6-Na2-O21=313.02        
Na9-Na6-Na2-Na1=116.80        Na9-Na6-Na2-Na4=180.15        Na9-Na6-Na2-Na7=287.06        Na9-Na6-Na2-Na8=209.54        
Na9-Na6-Na2-Cl12=229.13       Na9-Na6-Na2-Cl13=154.48       Na9-Na6-Na2-Cl15= 58.22       Na9-Na6-Na2-Cl20=326.54       
Na9-Na6-Na2-O21=240.08        Na10-Na6-Na2-Na1=189.35       Na10-Na6-Na2-Na4=252.71       Na10-Na6-Na2-Na7=359.61       
Na10-Na6-Na2-Na8=282.09       Na10-Na6-Na2-Na9= 72.55       Na10-Na6-Na2-Cl12=301.68      Na10-Na6-Na2-Cl13=227.03      
Na10-Na6-Na2-Cl15=130.77      Na10-Na6-Na2-Cl20= 39.09      Na10-Na6-Na2-O21=312.63       Cl12-Na6-Na2-Na1=247.67       
Cl12-Na6-Na2-Na4=311.03       Cl12-Na6-Na2-Na7= 57.93       Cl12-Na6-Na2-Na8=340.41       Cl12-Na6-Na2-Na9=130.87       
Cl12-Na6-Na2-Cl13=285.35      Cl12-Na6-Na2-Cl15=189.09      Cl12-Na6-Na2-Cl20= 97.41      Cl12-Na6-Na2-O21= 10.95       
Cl14-Na6-Na2-Na1=332.61       Cl14-Na6-Na2-Na4= 35.96       Cl14-Na6-Na2-Na7=142.87       Cl14-Na6-Na2-Na8= 65.35       
Cl14-Na6-Na2-Na9=215.81       Cl14-Na6-Na2-Cl12= 84.93      Cl14-Na6-Na2-Cl13= 10.28      Cl14-Na6-Na2-Cl15=274.03      
Cl14-Na6-Na2-Cl20=182.34      Cl14-Na6-Na2-O21= 95.89       Cl15-Na6-Na2-Na1= 58.58       Cl15-Na6-Na2-Na4=121.94       
Cl15-Na6-Na2-Na7=228.84       Cl15-Na6-Na2-Na8=151.32       Cl15-Na6-Na2-Na9=301.78       Cl15-Na6-Na2-Cl12=170.91      
Cl15-Na6-Na2-Cl13= 96.26      Cl15-Na6-Na2-Cl20=268.32      Cl15-Na6-Na2-O21=181.86       Cl16-Na6-Na2-Na1=149.96       
Cl16-Na6-Na2-Na4=213.32       Cl16-Na6-Na2-Na7=320.22       Cl16-Na6-Na2-Na8=242.70       Cl16-Na6-Na2-Na9= 33.16       
Cl16-Na6-Na2-Cl12=262.29      Cl16-Na6-Na2-Cl13=187.64      Cl16-Na6-Na2-Cl15= 91.38      Cl16-Na6-Na2-Cl20=359.70      
Cl16-Na6-Na2-O21=273.24       Cl18-Na6-Na2-Na1=238.19       Cl18-Na6-Na2-Na4=301.55       Cl18-Na6-Na2-Na7= 48.45       
Cl18-Na6-Na2-Na8=330.93       Cl18-Na6-Na2-Na9=121.39       Cl18-Na6-Na2-Cl12=350.52      Cl18-Na6-Na2-Cl13=275.87      
Cl18-Na6-Na2-Cl15=179.61      Cl18-Na6-Na2-Cl20= 87.93      Cl18-Na6-Na2-O21=  1.47       Na1-Na6-Na3-Na4=313.39        
Na1-Na6-Na3-Na5=249.49        Na1-Na6-Na3-Cl14=  9.18       Na1-Na6-Na3-Cl17=276.16       Na1-Na6-Na3-Cl18=185.44       
Na1-Na6-Na3-O39=278.64        Na1-Na6-Na3-H41=273.82        Na2-Na6-Na3-Na4=  2.11        Na2-Na6-Na3-Na5=298.21        
Na2-Na6-Na3-Cl14= 57.90       Na2-Na6-Na3-Cl17=324.88       Na2-Na6-Na3-Cl18=234.17       Na2-Na6-Na3-O39=327.37        
Na2-Na6-Na3-H41=322.55        Na4-Na6-Na3-Na5=296.10        Na4-Na6-Na3-Cl14= 55.79       Na4-Na6-Na3-Cl17=322.77       
Na4-Na6-Na3-Cl18=232.06       Na4-Na6-Na3-O39=325.26        Na4-Na6-Na3-H41=320.44        Na5-Na6-Na3-Na4= 63.90        
Na5-Na6-Na3-Cl14=119.69       Na5-Na6-Na3-Cl17= 26.67       Na5-Na6-Na3-Cl18=295.95       Na5-Na6-Na3-O39= 29.15        
Na5-Na6-Na3-H41= 24.33        Na7-Na6-Na3-Na4= 68.07        Na7-Na6-Na3-Na5=  4.18        Na7-Na6-Na3-Cl14=123.87       
Na7-Na6-Na3-Cl17= 30.85       Na7-Na6-Na3-Cl18=300.13       Na7-Na6-Na3-O39= 33.33        Na7-Na6-Na3-H41= 28.51        
Na9-Na6-Na3-Na4= 67.20        Na9-Na6-Na3-Na5=  3.30        Na9-Na6-Na3-Cl14=122.99       Na9-Na6-Na3-Cl17= 29.97       
Na9-Na6-Na3-Cl18=299.26       Na9-Na6-Na3-O39= 32.45        Na9-Na6-Na3-H41= 27.64        Na10-Na6-Na3-Na4=119.92       
Na10-Na6-Na3-Na5= 56.02       Na10-Na6-Na3-Cl14=175.71      Na10-Na6-Na3-Cl17= 82.69      Na10-Na6-Na3-Cl18=351.98      
Na10-Na6-Na3-O39= 85.18       Na10-Na6-Na3-H41= 80.36       Cl12-Na6-Na3-Na4= 31.86       Cl12-Na6-Na3-Na5=327.96       
Cl12-Na6-Na3-Cl14= 87.65      Cl12-Na6-Na3-Cl17=354.63      Cl12-Na6-Na3-Cl18=263.91      Cl12-Na6-Na3-O39=357.11       
Cl12-Na6-Na3-H41=352.29       Cl14-Na6-Na3-Na4=304.21       Cl14-Na6-Na3-Na5=240.31       Cl14-Na6-Na3-Cl17=266.98      
Cl14-Na6-Na3-Cl18=176.26      Cl14-Na6-Na3-O39=269.46       Cl14-Na6-Na3-H41=264.64       Cl15-Na6-Na3-Na4=305.01       
Cl15-Na6-Na3-Na5=241.11       Cl15-Na6-Na3-Cl14=  0.80      Cl15-Na6-Na3-Cl17=267.78      Cl15-Na6-Na3-Cl18=177.07      
Cl15-Na6-Na3-O39=270.26       Cl15-Na6-Na3-H41=265.45       Cl16-Na6-Na3-Na4=127.56       Cl16-Na6-Na3-Na5= 63.66       
Cl16-Na6-Na3-Cl14=183.35      Cl16-Na6-Na3-Cl17= 90.33      Cl16-Na6-Na3-Cl18=359.62      Cl16-Na6-Na3-O39= 92.81       
Cl16-Na6-Na3-H41= 88.00       Cl18-Na6-Na3-Na4=127.94       Cl18-Na6-Na3-Na5= 64.05       Cl18-Na6-Na3-Cl14=183.74      
Cl18-Na6-Na3-Cl17= 90.71      Cl18-Na6-Na3-O39= 93.20       Cl18-Na6-Na3-H41= 88.38       Na1-Na6-Na4-Na2=296.62        
Na1-Na6-Na4-Na3=118.53        Na1-Na6-Na4-Na5=198.46        Na1-Na6-Na4-Na8=265.89        Na1-Na6-Na4-Cl12=251.04       
Na1-Na6-Na4-Cl13=321.51       Na1-Na6-Na4-Cl14= 59.06       Na1-Na6-Na4-Cl17=158.10       Na1-Na6-Na4-O36=245.12        
Na2-Na6-Na4-Na1= 63.38        Na2-Na6-Na4-Na3=181.92        Na2-Na6-Na4-Na5=261.85        Na2-Na6-Na4-Na8=329.28        
Na2-Na6-Na4-Cl12=314.42       Na2-Na6-Na4-Cl13= 24.90       Na2-Na6-Na4-Cl14=122.44       Na2-Na6-Na4-Cl17=221.49       
Na2-Na6-Na4-O36=308.50        Na3-Na6-Na4-Na1=241.47        Na3-Na6-Na4-Na2=178.08        Na3-Na6-Na4-Na5= 79.93        
Na3-Na6-Na4-Na8=147.36        Na3-Na6-Na4-Cl12=132.51       Na3-Na6-Na4-Cl13=202.98       Na3-Na6-Na4-Cl14=300.53       
Na3-Na6-Na4-Cl17= 39.57       Na3-Na6-Na4-O36=126.58        Na5-Na6-Na4-Na1=161.54        Na5-Na6-Na4-Na2= 98.15        
Na5-Na6-Na4-Na3=280.07        Na5-Na6-Na4-Na8= 67.43        Na5-Na6-Na4-Cl12= 52.58       Na5-Na6-Na4-Cl13=123.05       
Na5-Na6-Na4-Cl14=220.60       Na5-Na6-Na4-Cl17=319.64       Na5-Na6-Na4-O36= 46.65        Na7-Na6-Na4-Na1=115.44        
Na7-Na6-Na4-Na2= 52.06        Na7-Na6-Na4-Na3=233.98        Na7-Na6-Na4-Na5=313.91        Na7-Na6-Na4-Na8= 21.33        
Na7-Na6-Na4-Cl12=  6.48       Na7-Na6-Na4-Cl13= 76.96       Na7-Na6-Na4-Cl14=174.50       Na7-Na6-Na4-Cl17=273.55       
Na7-Na6-Na4-O36=  0.56        Na9-Na6-Na4-Na1= 63.53        Na9-Na6-Na4-Na2=  0.15        Na9-Na6-Na4-Na3=182.07        
Na9-Na6-Na4-Na5=262.00        Na9-Na6-Na4-Na8=329.43        Na9-Na6-Na4-Cl12=314.58       Na9-Na6-Na4-Cl13= 25.05       
Na9-Na6-Na4-Cl14=122.59       Na9-Na6-Na4-Cl17=221.64       Na9-Na6-Na4-O36=308.65        Na10-Na6-Na4-Na1=169.86       
Na10-Na6-Na4-Na2=106.47       Na10-Na6-Na4-Na3=288.39       Na10-Na6-Na4-Na5=  8.32       Na10-Na6-Na4-Na8= 75.75       
Na10-Na6-Na4-Cl12= 60.90      Na10-Na6-Na4-Cl13=131.37      Na10-Na6-Na4-Cl14=228.92      Na10-Na6-Na4-Cl17=327.96      
Na10-Na6-Na4-O36= 54.97       Cl12-Na6-Na4-Na1=108.96       Cl12-Na6-Na4-Na2= 45.58       Cl12-Na6-Na4-Na3=227.49       
Cl12-Na6-Na4-Na5=307.42       Cl12-Na6-Na4-Na8= 14.85       Cl12-Na6-Na4-Cl13= 70.47      Cl12-Na6-Na4-Cl14=168.02      
Cl12-Na6-Na4-Cl17=267.06      Cl12-Na6-Na4-O36=354.07       Cl14-Na6-Na4-Na1=300.94       Cl14-Na6-Na4-Na2=237.56       
Cl14-Na6-Na4-Na3= 59.47       Cl14-Na6-Na4-Na5=139.40       Cl14-Na6-Na4-Na8=206.83       Cl14-Na6-Na4-Cl12=191.98      
Cl14-Na6-Na4-Cl13=262.45      Cl14-Na6-Na4-Cl17= 99.04      Cl14-Na6-Na4-O36=186.06       Cl15-Na6-Na4-Na1= 26.67       
Cl15-Na6-Na4-Na2=323.28       Cl15-Na6-Na4-Na3=145.20       Cl15-Na6-Na4-Na5=225.13       Cl15-Na6-Na4-Na8=292.56       
Cl15-Na6-Na4-Cl12=277.71      Cl15-Na6-Na4-Cl13=348.18      Cl15-Na6-Na4-Cl14= 85.73      Cl15-Na6-Na4-Cl17=184.77      
Cl15-Na6-Na4-O36=271.78       Cl16-Na6-Na4-Na1=119.27       Cl16-Na6-Na4-Na2= 55.89       Cl16-Na6-Na4-Na3=237.81       
Cl16-Na6-Na4-Na5=317.74       Cl16-Na6-Na4-Na8= 25.17       Cl16-Na6-Na4-Cl12= 10.32      Cl16-Na6-Na4-Cl13= 80.79      
Cl16-Na6-Na4-Cl14=178.33      Cl16-Na6-Na4-Cl17=277.38      Cl16-Na6-Na4-O36=  4.39       Cl18-Na6-Na4-Na1=208.09       
Cl18-Na6-Na4-Na2=144.71       Cl18-Na6-Na4-Na3=326.62       Cl18-Na6-Na4-Na5= 46.55       Cl18-Na6-Na4-Na8=113.98       
Cl18-Na6-Na4-Cl12= 99.13      Cl18-Na6-Na4-Cl13=169.61      Cl18-Na6-Na4-Cl14=267.15      Cl18-Na6-Na4-Cl17=  6.19      
Cl18-Na6-Na4-O36= 93.21       Na5-Na7-Na2-Na1=308.43        Na5-Na7-Na2-Na4=350.84        Na5-Na7-Na2-Na6=299.30        
Na5-Na7-Na2-Na8= 38.35        Na5-Na7-Na2-Na9=232.83        Na5-Na7-Na2-Cl12=347.73       Na5-Na7-Na2-Cl13=  2.69       
Na5-Na7-Na2-Cl15=266.27       Na5-Na7-Na2-Cl20=179.53       Na5-Na7-Na2-O21= 79.13        Na6-Na7-Na2-Na1=  9.13        
Na6-Na7-Na2-Na4= 51.55        Na6-Na7-Na2-Na8= 99.05        Na6-Na7-Na2-Na9=293.53        Na6-Na7-Na2-Cl12= 48.43       
Na6-Na7-Na2-Cl13= 63.39       Na6-Na7-Na2-Cl15=326.97       Na6-Na7-Na2-Cl20=240.23       Na6-Na7-Na2-O21=139.83        
Na9-Na7-Na2-Na1= 75.60        Na9-Na7-Na2-Na4=118.02        Na9-Na7-Na2-Na6= 66.47        Na9-Na7-Na2-Na8=165.52        
Na9-Na7-Na2-Cl12=114.90       Na9-Na7-Na2-Cl13=129.86       Na9-Na7-Na2-Cl15= 33.44       Na9-Na7-Na2-Cl20=306.70       
Na9-Na7-Na2-O21=206.30        Na10-Na7-Na2-Na1=  9.53       Na10-Na7-Na2-Na4= 51.95       Na10-Na7-Na2-Na6=  0.40       
Na10-Na7-Na2-Na8= 99.45       Na10-Na7-Na2-Na9=293.93       Na10-Na7-Na2-Cl12= 48.83      Na10-Na7-Na2-Cl13= 63.79      
Na10-Na7-Na2-Cl15=327.37      Na10-Na7-Na2-Cl20=240.63      Na10-Na7-Na2-O21=140.23       Cl11-Na7-Na2-Na1=317.64       
Cl11-Na7-Na2-Na4=  0.06       Cl11-Na7-Na2-Na6=308.51       Cl11-Na7-Na2-Na8= 47.56       Cl11-Na7-Na2-Na9=242.04       
Cl11-Na7-Na2-Cl12=356.94      Cl11-Na7-Na2-Cl13= 11.90      Cl11-Na7-Na2-Cl15=275.48      Cl11-Na7-Na2-Cl20=188.74      
Cl11-Na7-Na2-O21= 88.34       Cl12-Na7-Na2-Na1=320.70       Cl12-Na7-Na2-Na4=  3.12       Cl12-Na7-Na2-Na6=311.57       
Cl12-Na7-Na2-Na8= 50.62       Cl12-Na7-Na2-Na9=245.10       Cl12-Na7-Na2-Cl13= 14.96      Cl12-Na7-Na2-Cl15=278.54      
Cl12-Na7-Na2-Cl20=191.80      Cl12-Na7-Na2-O21= 91.40       Cl16-Na7-Na2-Na1= 45.84       Cl16-Na7-Na2-Na4= 88.26       
Cl16-Na7-Na2-Na6= 36.71       Cl16-Na7-Na2-Na8=135.76       Cl16-Na7-Na2-Na9=330.24       Cl16-Na7-Na2-Cl12= 85.14      
Cl16-Na7-Na2-Cl13=100.10      Cl16-Na7-Na2-Cl15=  3.68      Cl16-Na7-Na2-Cl20=276.94      Cl16-Na7-Na2-O21=176.54       
Cl20-Na7-Na2-Na1=128.90       Cl20-Na7-Na2-Na4=171.32       Cl20-Na7-Na2-Na6=119.77       Cl20-Na7-Na2-Na8=218.82       
Cl20-Na7-Na2-Na9= 53.30       Cl20-Na7-Na2-Cl12=168.20      Cl20-Na7-Na2-Cl13=183.16      Cl20-Na7-Na2-Cl15= 86.74      
Cl20-Na7-Na2-O21=259.60       O42-Na7-Na2-Na1=227.35        O42-Na7-Na2-Na4=269.77        O42-Na7-Na2-Na6=218.22        
O42-Na7-Na2-Na8=317.27        O42-Na7-Na2-Na9=151.75        O42-Na7-Na2-Cl12=266.65       O42-Na7-Na2-Cl13=281.61       
O42-Na7-Na2-Cl15=185.19       O42-Na7-Na2-Cl20= 98.45       O42-Na7-Na2-O21=358.05        Na2-Na7-Na5-Na3= 61.94        
Na2-Na7-Na5-Na4= 10.55        Na2-Na7-Na5-Na6= 58.23        Na2-Na7-Na5-Na8=328.66        Na2-Na7-Na5-Na10=120.99       
Na2-Na7-Na5-Cl11=171.08       Na2-Na7-Na5-Cl12= 12.14       Na2-Na7-Na5-Cl17= 25.17       Na2-Na7-Na5-Cl18= 90.14       
Na2-Na7-Na5-Cl19=290.31       Na6-Na7-Na5-Na3=  3.71        Na6-Na7-Na5-Na4=312.32        Na6-Na7-Na5-Na8=270.42        
Na6-Na7-Na5-Na10= 62.75       Na6-Na7-Na5-Cl11=112.85       Na6-Na7-Na5-Cl12=313.91       Na6-Na7-Na5-Cl17=326.94       
Na6-Na7-Na5-Cl18= 31.91       Na6-Na7-Na5-Cl19=232.07       Na9-Na7-Na5-Na3=  8.33        Na9-Na7-Na5-Na4=316.95        
Na9-Na7-Na5-Na6=  4.63        Na9-Na7-Na5-Na8=275.05        Na9-Na7-Na5-Na10= 67.38       Na9-Na7-Na5-Cl11=117.48       
Na9-Na7-Na5-Cl12=318.54       Na9-Na7-Na5-Cl17=331.56       Na9-Na7-Na5-Cl18= 36.54       Na9-Na7-Na5-Cl19=236.70       
Na10-Na7-Na5-Na3=300.95       Na10-Na7-Na5-Na4=249.56       Na10-Na7-Na5-Na6=297.25       Na10-Na7-Na5-Na8=207.67       
Na10-Na7-Na5-Cl11= 50.10      Na10-Na7-Na5-Cl12=251.16      Na10-Na7-Na5-Cl17=264.18      Na10-Na7-Na5-Cl18=329.16      
Na10-Na7-Na5-Cl19=169.32      Cl11-Na7-Na5-Na3=250.86       Cl11-Na7-Na5-Na4=199.47       Cl11-Na7-Na5-Na6=247.15       
Cl11-Na7-Na5-Na8=157.58       Cl11-Na7-Na5-Na10=309.90      Cl11-Na7-Na5-Cl12=201.06      Cl11-Na7-Na5-Cl17=214.09      
Cl11-Na7-Na5-Cl18=279.06      Cl11-Na7-Na5-Cl19=119.23      Cl12-Na7-Na5-Na3= 49.80       Cl12-Na7-Na5-Na4=358.41       
Cl12-Na7-Na5-Na6= 46.09       Cl12-Na7-Na5-Na8=316.51       Cl12-Na7-Na5-Na10=108.84      Cl12-Na7-Na5-Cl11=158.94      
Cl12-Na7-Na5-Cl17= 13.03      Cl12-Na7-Na5-Cl18= 78.00      Cl12-Na7-Na5-Cl19=278.16      Cl16-Na7-Na5-Na3=331.04       
Cl16-Na7-Na5-Na4=279.65       Cl16-Na7-Na5-Na6=327.33       Cl16-Na7-Na5-Na8=237.76       Cl16-Na7-Na5-Na10= 30.09      
Cl16-Na7-Na5-Cl11= 80.18      Cl16-Na7-Na5-Cl12=281.24      Cl16-Na7-Na5-Cl17=294.27      Cl16-Na7-Na5-Cl18=359.24      
Cl16-Na7-Na5-Cl19=199.41      Cl20-Na7-Na5-Na3= 62.44       Cl20-Na7-Na5-Na4= 11.05       Cl20-Na7-Na5-Na6= 58.74       
Cl20-Na7-Na5-Na8=329.16       Cl20-Na7-Na5-Na10=121.49      Cl20-Na7-Na5-Cl11=171.58      Cl20-Na7-Na5-Cl12= 12.65      
Cl20-Na7-Na5-Cl17= 25.67      Cl20-Na7-Na5-Cl18= 90.64      Cl20-Na7-Na5-Cl19=290.81      O42-Na7-Na5-Na3=147.25        
O42-Na7-Na5-Na4= 95.86        O42-Na7-Na5-Na6=143.54        O42-Na7-Na5-Na8= 53.97        O42-Na7-Na5-Na10=206.30       
O42-Na7-Na5-Cl11=256.39       O42-Na7-Na5-Cl12= 97.45       O42-Na7-Na5-Cl17=110.48       O42-Na7-Na5-Cl18=175.45       
O42-Na7-Na5-Cl19= 15.62       Na2-Na7-Na6-Na1=351.39        Na2-Na7-Na6-Na3=247.63        Na2-Na7-Na6-Na4=298.41        
Na2-Na7-Na6-Na5=252.21        Na2-Na7-Na6-Na9= 67.59        Na2-Na7-Na6-Na10=179.58       Na2-Na7-Na6-Cl12=305.03       
Na2-Na7-Na6-Cl14=303.68       Na2-Na7-Na6-Cl15= 31.97       Na2-Na7-Na6-Cl16=121.78       Na2-Na7-Na6-Cl18=210.50       
Na5-Na7-Na6-Na1= 99.18        Na5-Na7-Na6-Na2=107.79        Na5-Na7-Na6-Na3=355.41        Na5-Na7-Na6-Na4= 46.19        
Na5-Na7-Na6-Na9=175.38        Na5-Na7-Na6-Na10=287.37       Na5-Na7-Na6-Cl12= 52.81       Na5-Na7-Na6-Cl14= 51.46       
Na5-Na7-Na6-Cl15=139.76       Na5-Na7-Na6-Cl16=229.57       Na5-Na7-Na6-Cl18=318.29       Na9-Na7-Na6-Na1=283.80        
Na9-Na7-Na6-Na2=292.41        Na9-Na7-Na6-Na3=180.03        Na9-Na7-Na6-Na4=230.81        Na9-Na7-Na6-Na5=184.62        
Na9-Na7-Na6-Na10=111.99       Na9-Na7-Na6-Cl12=237.43       Na9-Na7-Na6-Cl14=236.09       Na9-Na7-Na6-Cl15=324.38       
Na9-Na7-Na6-Cl16= 54.19       Na9-Na7-Na6-Cl18=142.91       Na10-Na7-Na6-Na1=171.81       Na10-Na7-Na6-Na2=180.42       
Na10-Na7-Na6-Na3= 68.05       Na10-Na7-Na6-Na4=118.83       Na10-Na7-Na6-Na5= 72.63       Na10-Na7-Na6-Na9=248.01       
Na10-Na7-Na6-Cl12=125.45      Na10-Na7-Na6-Cl14=124.10      Na10-Na7-Na6-Cl15=212.39      Na10-Na7-Na6-Cl16=302.20      
Na10-Na7-Na6-Cl18= 30.92      Cl11-Na7-Na6-Na1=139.36       Cl11-Na7-Na6-Na2=147.96       Cl11-Na7-Na6-Na3= 35.59       
Cl11-Na7-Na6-Na4= 86.37       Cl11-Na7-Na6-Na5= 40.18       Cl11-Na7-Na6-Na9=215.56       Cl11-Na7-Na6-Na10=327.54      
Cl11-Na7-Na6-Cl12= 92.99      Cl11-Na7-Na6-Cl14= 91.64      Cl11-Na7-Na6-Cl15=179.93      Cl11-Na7-Na6-Cl16=269.75      
Cl11-Na7-Na6-Cl18=358.47      Cl12-Na7-Na6-Na1= 46.37       Cl12-Na7-Na6-Na2= 54.97       Cl12-Na7-Na6-Na3=302.60       
Cl12-Na7-Na6-Na4=353.38       Cl12-Na7-Na6-Na5=307.19       Cl12-Na7-Na6-Na9=122.57       Cl12-Na7-Na6-Na10=234.55      
Cl12-Na7-Na6-Cl14=358.65      Cl12-Na7-Na6-Cl15= 86.94      Cl12-Na7-Na6-Cl16=176.76      Cl12-Na7-Na6-Cl18=265.48      
Cl16-Na7-Na6-Na1=229.61       Cl16-Na7-Na6-Na2=238.22       Cl16-Na7-Na6-Na3=125.84       Cl16-Na7-Na6-Na4=176.62       
Cl16-Na7-Na6-Na5=130.43       Cl16-Na7-Na6-Na9=305.81       Cl16-Na7-Na6-Na10= 57.80      Cl16-Na7-Na6-Cl12=183.24      
Cl16-Na7-Na6-Cl14=181.90      Cl16-Na7-Na6-Cl15=270.19      Cl16-Na7-Na6-Cl18= 88.72      Cl20-Na7-Na6-Na1=313.68       
Cl20-Na7-Na6-Na2=322.29       Cl20-Na7-Na6-Na3=209.91       Cl20-Na7-Na6-Na4=260.69       Cl20-Na7-Na6-Na5=214.50       
Cl20-Na7-Na6-Na9= 29.88       Cl20-Na7-Na6-Na10=141.87      Cl20-Na7-Na6-Cl12=267.31      Cl20-Na7-Na6-Cl14=265.96      
Cl20-Na7-Na6-Cl15=354.26      Cl20-Na7-Na6-Cl16= 84.07      Cl20-Na7-Na6-Cl18=172.79      O42-Na7-Na6-Na1= 47.22        
O42-Na7-Na6-Na2= 55.82        O42-Na7-Na6-Na3=303.45        O42-Na7-Na6-Na4=354.23        O42-Na7-Na6-Na5=308.04        
O42-Na7-Na6-Na9=123.42        O42-Na7-Na6-Na10=235.41       O42-Na7-Na6-Cl12=  0.85       O42-Na7-Na6-Cl14=359.50       
O42-Na7-Na6-Cl15= 87.79       O42-Na7-Na6-Cl16=177.61       O42-Na7-Na6-Cl18=266.33       Na4-Na8-Na2-Na1= 23.66        
Na4-Na8-Na2-Na6=327.06        Na4-Na8-Na2-Na7=266.68        Na4-Na8-Na2-Na9=286.71        Na4-Na8-Na2-Cl12=311.42       
Na4-Na8-Na2-Cl13= 51.06       Na4-Na8-Na2-Cl15=354.96       Na4-Na8-Na2-Cl20=235.68       Na4-Na8-Na2-O21=189.14        
Na5-Na8-Na2-Na1= 82.52        Na5-Na8-Na2-Na4= 58.86        Na5-Na8-Na2-Na6= 25.92        Na5-Na8-Na2-Na7=325.55        
Na5-Na8-Na2-Na9=345.57        Na5-Na8-Na2-Cl12= 10.28       Na5-Na8-Na2-Cl13=109.93       Na5-Na8-Na2-Cl15= 53.82       
Na5-Na8-Na2-Cl20=294.54       Na5-Na8-Na2-O21=248.00        Cl12-Na8-Na2-Na1= 72.23       Cl12-Na8-Na2-Na4= 48.58       
Cl12-Na8-Na2-Na6= 15.64       Cl12-Na8-Na2-Na7=315.26       Cl12-Na8-Na2-Na9=335.28       Cl12-Na8-Na2-Cl13= 99.64      
Cl12-Na8-Na2-Cl15= 43.54      Cl12-Na8-Na2-Cl20=284.25      Cl12-Na8-Na2-O21=237.72       Cl13-Na8-Na2-Na1=332.59       
Cl13-Na8-Na2-Na4=308.94       Cl13-Na8-Na2-Na6=275.99       Cl13-Na8-Na2-Na7=215.62       Cl13-Na8-Na2-Na9=235.64       
Cl13-Na8-Na2-Cl12=260.36      Cl13-Na8-Na2-Cl15=303.90      Cl13-Na8-Na2-Cl20=184.61      Cl13-Na8-Na2-O21=138.07       
Cl19-Na8-Na2-Na1=113.96       Cl19-Na8-Na2-Na4= 90.30       Cl19-Na8-Na2-Na6= 57.36       Cl19-Na8-Na2-Na7=356.98       
Cl19-Na8-Na2-Na9= 17.01       Cl19-Na8-Na2-Cl12= 41.72      Cl19-Na8-Na2-Cl13=141.36      Cl19-Na8-Na2-Cl15= 85.26      
Cl19-Na8-Na2-Cl20=325.98      Cl19-Na8-Na2-O21=279.44       O21-Na8-Na2-Na1=194.52        O21-Na8-Na2-Na4=170.86        
O21-Na8-Na2-Na6=137.92        O21-Na8-Na2-Na7= 77.54        O21-Na8-Na2-Na9= 97.57        O21-Na8-Na2-Cl12=122.28       
O21-Na8-Na2-Cl13=221.93       O21-Na8-Na2-Cl15=165.82       O21-Na8-Na2-Cl20= 46.54       C23-Na8-Na2-Na1=214.36        
C23-Na8-Na2-Na4=190.70        C23-Na8-Na2-Na6=157.76        C23-Na8-Na2-Na7= 97.39        C23-Na8-Na2-Na9=117.41        
C23-Na8-Na2-Cl12=142.13       C23-Na8-Na2-Cl13=241.77       C23-Na8-Na2-Cl15=185.66       C23-Na8-Na2-Cl20= 66.38       
C23-Na8-Na2-O21= 19.84        C26-Na8-Na2-Na1=242.22        C26-Na8-Na2-Na4=218.56        C26-Na8-Na2-Na6=185.62        
C26-Na8-Na2-Na7=125.25        C26-Na8-Na2-Na9=145.27        C26-Na8-Na2-Cl12=169.99       C26-Na8-Na2-Cl13=269.63       
C26-Na8-Na2-Cl15=213.52       C26-Na8-Na2-Cl20= 94.24       C26-Na8-Na2-O21= 47.70        C29-Na8-Na2-Na1=244.77        
C29-Na8-Na2-Na4=221.12        C29-Na8-Na2-Na6=188.18        C29-Na8-Na2-Na7=127.80        C29-Na8-Na2-Na9=147.82        
C29-Na8-Na2-Cl12=172.54       C29-Na8-Na2-Cl13=272.18       C29-Na8-Na2-Cl15=216.08       C29-Na8-Na2-Cl20= 96.79       
C29-Na8-Na2-O21= 50.26        H30-Na8-Na2-Na1=232.67        H30-Na8-Na2-Na4=209.02        H30-Na8-Na2-Na6=176.07        
H30-Na8-Na2-Na7=115.70        H30-Na8-Na2-Na9=135.72        H30-Na8-Na2-Cl12=160.44       H30-Na8-Na2-Cl13=260.08       
H30-Na8-Na2-Cl15=203.97       H30-Na8-Na2-Cl20= 84.69       H30-Na8-Na2-O21= 38.15        O36-Na8-Na2-Na1=  6.88        
O36-Na8-Na2-Na4=343.22        O36-Na8-Na2-Na6=310.28        O36-Na8-Na2-Na7=249.90        O36-Na8-Na2-Na9=269.92        
O36-Na8-Na2-Cl12=294.64       O36-Na8-Na2-Cl13= 34.28       O36-Na8-Na2-Cl15=338.18       O36-Na8-Na2-Cl20=218.89       
O36-Na8-Na2-O21=172.36        H38-Na8-Na2-Na1= 37.30        H38-Na8-Na2-Na4= 13.64        H38-Na8-Na2-Na6=340.70        
H38-Na8-Na2-Na7=280.33        H38-Na8-Na2-Na9=300.35        H38-Na8-Na2-Cl12=325.06       H38-Na8-Na2-Cl13= 64.71       
H38-Na8-Na2-Cl15=  8.60       H38-Na8-Na2-Cl20=249.32       H38-Na8-Na2-O21=202.78        Na2-Na8-Na4-Na1=335.52        
Na2-Na8-Na4-Na3= 84.21        Na2-Na8-Na4-Na5= 98.19        Na2-Na8-Na4-Na6= 34.91        Na2-Na8-Na4-Cl12= 47.21       
Na2-Na8-Na4-Cl13=311.42       Na2-Na8-Na4-Cl14=  4.09       Na2-Na8-Na4-Cl17=129.46       Na2-Na8-Na4-O36=196.88        
Na5-Na8-Na4-Na1=237.34        Na5-Na8-Na4-Na2=261.81        Na5-Na8-Na4-Na3=346.03        Na5-Na8-Na4-Na6=296.72        
Na5-Na8-Na4-Cl12=309.02       Na5-Na8-Na4-Cl13=213.23       Na5-Na8-Na4-Cl14=265.91       Na5-Na8-Na4-Cl17= 31.28       
Na5-Na8-Na4-O36= 98.69        Cl12-Na8-Na4-Na1=288.32       Cl12-Na8-Na4-Na2=312.79       Cl12-Na8-Na4-Na3= 37.01       
Cl12-Na8-Na4-Na5= 50.98       Cl12-Na8-Na4-Na6=347.70       Cl12-Na8-Na4-Cl13=264.21      Cl12-Na8-Na4-Cl14=316.89      
Cl12-Na8-Na4-Cl17= 82.26      Cl12-Na8-Na4-O36=149.67       Cl13-Na8-Na4-Na1= 24.11       Cl13-Na8-Na4-Na2= 48.58       
Cl13-Na8-Na4-Na3=132.80       Cl13-Na8-Na4-Na5=146.77       Cl13-Na8-Na4-Na6= 83.49       Cl13-Na8-Na4-Cl12= 95.79      
Cl13-Na8-Na4-Cl14= 52.68      Cl13-Na8-Na4-Cl17=178.05      Cl13-Na8-Na4-O36=245.46       Cl19-Na8-Na4-Na1=211.70       
Cl19-Na8-Na4-Na2=236.18       Cl19-Na8-Na4-Na3=320.39       Cl19-Na8-Na4-Na5=334.37       Cl19-Na8-Na4-Na6=271.09       
Cl19-Na8-Na4-Cl12=283.39      Cl19-Na8-Na4-Cl13=187.60      Cl19-Na8-Na4-Cl14=240.27      Cl19-Na8-Na4-Cl17=  5.64      
Cl19-Na8-Na4-O36= 73.06       O21-Na8-Na4-Na1=326.21        O21-Na8-Na4-Na2=350.68        O21-Na8-Na4-Na3= 74.89        
O21-Na8-Na4-Na5= 88.87        O21-Na8-Na4-Na6= 25.59        O21-Na8-Na4-Cl12= 37.89       O21-Na8-Na4-Cl13=302.10       
O21-Na8-Na4-Cl14=354.78       O21-Na8-Na4-Cl17=120.15       O21-Na8-Na4-O36=187.56        C23-Na8-Na4-Na1=355.71        
C23-Na8-Na4-Na2= 20.19        C23-Na8-Na4-Na3=104.40        C23-Na8-Na4-Na5=118.38        C23-Na8-Na4-Na6= 55.10        
C23-Na8-Na4-Cl12= 67.40       C23-Na8-Na4-Cl13=331.61       C23-Na8-Na4-Cl14= 24.28       C23-Na8-Na4-Cl17=149.65       
C23-Na8-Na4-O36=217.07        C26-Na8-Na4-Na1= 43.92        C26-Na8-Na4-Na2= 68.39        C26-Na8-Na4-Na3=152.61        
C26-Na8-Na4-Na5=166.58        C26-Na8-Na4-Na6=103.30        C26-Na8-Na4-Cl12=115.60       C26-Na8-Na4-Cl13= 19.81       
C26-Na8-Na4-Cl14= 72.49       C26-Na8-Na4-Cl17=197.86       C26-Na8-Na4-O36=265.27        C29-Na8-Na4-Na1= 89.87        
C29-Na8-Na4-Na2=114.35        C29-Na8-Na4-Na3=198.56        C29-Na8-Na4-Na5=212.54        C29-Na8-Na4-Na6=149.26        
C29-Na8-Na4-Cl12=161.56       C29-Na8-Na4-Cl13= 65.77       C29-Na8-Na4-Cl14=118.44       C29-Na8-Na4-Cl17=243.81       
C29-Na8-Na4-O36=311.23        H30-Na8-Na4-Na1=117.99        H30-Na8-Na4-Na2=142.46        H30-Na8-Na4-Na3=226.68        
H30-Na8-Na4-Na5=240.65        H30-Na8-Na4-Na6=177.37        H30-Na8-Na4-Cl12=189.67       H30-Na8-Na4-Cl13= 93.88       
H30-Na8-Na4-Cl14=146.56       H30-Na8-Na4-Cl17=271.93       H30-Na8-Na4-O36=339.34        O36-Na8-Na4-Na1=138.64        
O36-Na8-Na4-Na2=163.12        O36-Na8-Na4-Na3=247.33        O36-Na8-Na4-Na5=261.31        O36-Na8-Na4-Na6=198.03        
O36-Na8-Na4-Cl12=210.33       O36-Na8-Na4-Cl13=114.54       O36-Na8-Na4-Cl14=167.21       O36-Na8-Na4-Cl17=292.58       
H38-Na8-Na4-Na1=165.76        H38-Na8-Na4-Na2=190.23        H38-Na8-Na4-Na3=274.45        H38-Na8-Na4-Na5=288.42        
H38-Na8-Na4-Na6=225.14        H38-Na8-Na4-Cl12=237.44       H38-Na8-Na4-Cl13=141.65       H38-Na8-Na4-Cl14=194.33       
H38-Na8-Na4-Cl17=319.70       H38-Na8-Na4-O36= 27.11        Na2-Na8-Na5-Na3=287.45        Na2-Na8-Na5-Na4=280.18        
Na2-Na8-Na5-Na6=335.08        Na2-Na8-Na5-Na7= 35.57        Na2-Na8-Na5-Na10=  8.71       Na2-Na8-Na5-Cl11= 52.17       
Na2-Na8-Na5-Cl12=347.98       Na2-Na8-Na5-Cl17=251.64       Na2-Na8-Na5-Cl18=322.43       Na2-Na8-Na5-Cl19=140.05       
Na4-Na8-Na5-Na3=  7.27        Na4-Na8-Na5-Na6= 54.90        Na4-Na8-Na5-Na7=115.39        Na4-Na8-Na5-Na10= 88.53       
Na4-Na8-Na5-Cl11=132.00       Na4-Na8-Na5-Cl12= 67.80       Na4-Na8-Na5-Cl17=331.47       Na4-Na8-Na5-Cl18= 42.25       
Na4-Na8-Na5-Cl19=219.87       Cl12-Na8-Na5-Na3=299.47       Cl12-Na8-Na5-Na4=292.20       Cl12-Na8-Na5-Na6=347.10       
Cl12-Na8-Na5-Na7= 47.59       Cl12-Na8-Na5-Na10= 20.73      Cl12-Na8-Na5-Cl11= 64.19      Cl12-Na8-Na5-Cl17=263.66      
Cl12-Na8-Na5-Cl18=334.44      Cl12-Na8-Na5-Cl19=152.07      Cl13-Na8-Na5-Na3=339.01       Cl13-Na8-Na5-Na4=331.74       
Cl13-Na8-Na5-Na6= 26.64       Cl13-Na8-Na5-Na7= 87.13       Cl13-Na8-Na5-Na10= 60.27      Cl13-Na8-Na5-Cl11=103.73      
Cl13-Na8-Na5-Cl12= 39.54      Cl13-Na8-Na5-Cl17=303.20      Cl13-Na8-Na5-Cl18= 13.98      Cl13-Na8-Na5-Cl19=191.61      
Cl19-Na8-Na5-Na3=147.40       Cl19-Na8-Na5-Na4=140.13       Cl19-Na8-Na5-Na6=195.03       Cl19-Na8-Na5-Na7=255.52       
Cl19-Na8-Na5-Na10=228.66      Cl19-Na8-Na5-Cl11=272.13      Cl19-Na8-Na5-Cl12=207.93      Cl19-Na8-Na5-Cl17=111.60      
Cl19-Na8-Na5-Cl18=182.38      O21-Na8-Na5-Na3=239.29        O21-Na8-Na5-Na4=232.01        O21-Na8-Na5-Na6=286.91        
O21-Na8-Na5-Na7=347.41        O21-Na8-Na5-Na10=320.54       O21-Na8-Na5-Cl11=  4.01       O21-Na8-Na5-Cl12=299.82       
O21-Na8-Na5-Cl17=203.48       O21-Na8-Na5-Cl18=274.26       O21-Na8-Na5-Cl19= 91.88       C23-Na8-Na5-Na3=222.44        
C23-Na8-Na5-Na4=215.17        C23-Na8-Na5-Na6=270.07        C23-Na8-Na5-Na7=330.57        C23-Na8-Na5-Na10=303.70       
C23-Na8-Na5-Cl11=347.17       C23-Na8-Na5-Cl12=282.98       C23-Na8-Na5-Cl17=186.64       C23-Na8-Na5-Cl18=257.42       
C23-Na8-Na5-Cl19= 75.04       C26-Na8-Na5-Na3=212.89        C26-Na8-Na5-Na4=205.62        C26-Na8-Na5-Na6=260.52        
C26-Na8-Na5-Na7=321.01        C26-Na8-Na5-Na10=294.15       C26-Na8-Na5-Cl11=337.61       C26-Na8-Na5-Cl12=273.42       
C26-Na8-Na5-Cl17=177.08       C26-Na8-Na5-Cl18=247.87       C26-Na8-Na5-Cl19= 65.49       C29-Na8-Na5-Na3=141.61        
C29-Na8-Na5-Na4=134.34        C29-Na8-Na5-Na6=189.24        C29-Na8-Na5-Na7=249.73        C29-Na8-Na5-Na10=222.87       
C29-Na8-Na5-Cl11=266.33       C29-Na8-Na5-Cl12=202.14       C29-Na8-Na5-Cl17=105.80       C29-Na8-Na5-Cl18=176.59       
C29-Na8-Na5-Cl19=354.21       H30-Na8-Na5-Na3=139.52        H30-Na8-Na5-Na4=132.25        H30-Na8-Na5-Na6=187.15        
H30-Na8-Na5-Na7=247.64        H30-Na8-Na5-Na10=220.78       H30-Na8-Na5-Cl11=264.24       H30-Na8-Na5-Cl12=200.05       
H30-Na8-Na5-Cl17=103.71       H30-Na8-Na5-Cl18=174.49       H30-Na8-Na5-Cl19=352.12       O36-Na8-Na5-Na3= 57.86        
O36-Na8-Na5-Na4= 50.59        O36-Na8-Na5-Na6=105.49        O36-Na8-Na5-Na7=165.98        O36-Na8-Na5-Na10=139.12       
O36-Na8-Na5-Cl11=182.58       O36-Na8-Na5-Cl12=118.39       O36-Na8-Na5-Cl17= 22.05       O36-Na8-Na5-Cl18= 92.83       
O36-Na8-Na5-Cl19=270.46       H38-Na8-Na5-Na3= 75.82        H38-Na8-Na5-Na4= 68.54        H38-Na8-Na5-Na6=123.44        
H38-Na8-Na5-Na7=183.94        H38-Na8-Na5-Na10=157.07       H38-Na8-Na5-Cl11=200.54       H38-Na8-Na5-Cl12=136.35       
H38-Na8-Na5-Cl17= 40.01       H38-Na8-Na5-Cl18=110.79       H38-Na8-Na5-Cl19=288.41       Na6-Na9-Na2-Na1=311.91        
Na6-Na9-Na2-Na4=  0.14        Na6-Na9-Na2-Na7= 72.46        Na6-Na9-Na2-Na8= 49.91        Na6-Na9-Na2-Cl12= 29.87       
Na6-Na9-Na2-Cl13=320.72       Na6-Na9-Na2-Cl15=301.92       Na6-Na9-Na2-Cl20=128.69       Na6-Na9-Na2-O21=106.26        
Na7-Na9-Na2-Na1=239.44        Na7-Na9-Na2-Na4=287.67        Na7-Na9-Na2-Na6=287.54        Na7-Na9-Na2-Na8=337.45        
Na7-Na9-Na2-Cl12=317.41       Na7-Na9-Na2-Cl13=248.26       Na7-Na9-Na2-Cl15=229.46       Na7-Na9-Na2-Cl20= 56.23       
Na7-Na9-Na2-O21= 33.80        Cl15-Na9-Na2-Na1=  9.99       Cl15-Na9-Na2-Na4= 58.22       Cl15-Na9-Na2-Na6= 58.08       
Cl15-Na9-Na2-Na7=130.54       Cl15-Na9-Na2-Na8=107.99       Cl15-Na9-Na2-Cl12= 87.96      Cl15-Na9-Na2-Cl13= 18.80      
Cl15-Na9-Na2-Cl20=186.77      Cl15-Na9-Na2-O21=164.34       Cl16-Na9-Na2-Na1=275.06       Cl16-Na9-Na2-Na4=323.29       
Cl16-Na9-Na2-Na6=323.15       Cl16-Na9-Na2-Na7= 35.62       Cl16-Na9-Na2-Na8= 13.06       Cl16-Na9-Na2-Cl12=353.03      
Cl16-Na9-Na2-Cl13=283.87      Cl16-Na9-Na2-Cl15=265.07      Cl16-Na9-Na2-Cl20= 91.84      Cl16-Na9-Na2-O21= 69.41       
Cl20-Na9-Na2-Na1=183.22       Cl20-Na9-Na2-Na4=231.45       Cl20-Na9-Na2-Na6=231.31       Cl20-Na9-Na2-Na7=303.77       
Cl20-Na9-Na2-Na8=281.22       Cl20-Na9-Na2-Cl12=261.18      Cl20-Na9-Na2-Cl13=192.03      Cl20-Na9-Na2-Cl15=173.23      
Cl20-Na9-Na2-O21=337.57       Na2-Na9-Na6-Na1= 47.60        Na2-Na9-Na6-Na3=293.76        Na2-Na9-Na6-Na4=359.83        
Na2-Na9-Na6-Na5=297.01        Na2-Na9-Na6-Na7=292.87        Na2-Na9-Na6-Na10=241.05       Na2-Na9-Na6-Cl12=329.14       
Na2-Na9-Na6-Cl14= 55.20       Na2-Na9-Na6-Cl15= 57.56       Na2-Na9-Na6-Cl16=231.72       Na2-Na9-Na6-Cl18=234.67       
Na7-Na9-Na6-Na1=114.73        Na7-Na9-Na6-Na2= 67.13        Na7-Na9-Na6-Na3=  0.89        Na7-Na9-Na6-Na4= 66.96        
Na7-Na9-Na6-Na5=  4.14        Na7-Na9-Na6-Na10=308.18       Na7-Na9-Na6-Cl12= 36.27       Na7-Na9-Na6-Cl14=122.33       
Na7-Na9-Na6-Cl15=124.69       Na7-Na9-Na6-Cl16=298.85       Na7-Na9-Na6-Cl18=301.80       Cl15-Na9-Na6-Na1=350.04       
Cl15-Na9-Na6-Na2=302.44       Cl15-Na9-Na6-Na3=236.20       Cl15-Na9-Na6-Na4=302.27       Cl15-Na9-Na6-Na5=239.45       
Cl15-Na9-Na6-Na7=235.31       Cl15-Na9-Na6-Na10=183.49      Cl15-Na9-Na6-Cl12=271.58      Cl15-Na9-Na6-Cl14=357.64      
Cl15-Na9-Na6-Cl16=174.16      Cl15-Na9-Na6-Cl18=177.11      Cl16-Na9-Na6-Na1=175.88       Cl16-Na9-Na6-Na2=128.28       
Cl16-Na9-Na6-Na3= 62.04       Cl16-Na9-Na6-Na4=128.11       Cl16-Na9-Na6-Na5= 65.29       Cl16-Na9-Na6-Na7= 61.15       
Cl16-Na9-Na6-Na10=  9.33      Cl16-Na9-Na6-Cl12= 97.42      Cl16-Na9-Na6-Cl14=183.48      Cl16-Na9-Na6-Cl15=185.84      
Cl16-Na9-Na6-Cl18=  2.95      Cl20-Na9-Na6-Na1= 82.36       Cl20-Na9-Na6-Na2= 34.76       Cl20-Na9-Na6-Na3=328.52       
Cl20-Na9-Na6-Na4= 34.59       Cl20-Na9-Na6-Na5=331.77       Cl20-Na9-Na6-Na7=327.63       Cl20-Na9-Na6-Na10=275.81      
Cl20-Na9-Na6-Cl12=  3.90      Cl20-Na9-Na6-Cl14= 89.96      Cl20-Na9-Na6-Cl15= 92.32      Cl20-Na9-Na6-Cl16=266.48      
Cl20-Na9-Na6-Cl18=269.43      Na2-Na9-Na7-Na5= 71.51        Na2-Na9-Na7-Na6= 76.55        Na2-Na9-Na7-Na10=126.98       
Na2-Na9-Na7-Cl11=127.21       Na2-Na9-Na7-Cl12= 41.97       Na2-Na9-Na7-Cl16=133.30       Na2-Na9-Na7-Cl20=303.72       
Na2-Na9-Na7-O42=318.16        Na6-Na9-Na7-Na2=283.45        Na6-Na9-Na7-Na5=354.96        Na6-Na9-Na7-Na10= 50.43       
Na6-Na9-Na7-Cl11= 50.67       Na6-Na9-Na7-Cl12=325.42       Na6-Na9-Na7-Cl16= 56.75       Na6-Na9-Na7-Cl20=227.17       
Na6-Na9-Na7-O42=241.61        Cl15-Na9-Na7-Na2=323.64       Cl15-Na9-Na7-Na5= 35.15       Cl15-Na9-Na7-Na6= 40.19       
Cl15-Na9-Na7-Na10= 90.62      Cl15-Na9-Na7-Cl11= 90.85      Cl15-Na9-Na7-Cl12=  5.60      Cl15-Na9-Na7-Cl16= 96.93      
Cl15-Na9-Na7-Cl20=267.35      Cl15-Na9-Na7-O42=281.80       Cl16-Na9-Na7-Na2=226.70       Cl16-Na9-Na7-Na5=298.21       
Cl16-Na9-Na7-Na6=303.25       Cl16-Na9-Na7-Na10=353.69      Cl16-Na9-Na7-Cl11=353.92      Cl16-Na9-Na7-Cl12=268.67      
Cl16-Na9-Na7-Cl20=170.42      Cl16-Na9-Na7-O42=184.86       Cl20-Na9-Na7-Na2= 56.28       Cl20-Na9-Na7-Na5=127.79       
Cl20-Na9-Na7-Na6=132.83       Cl20-Na9-Na7-Na10=183.26      Cl20-Na9-Na7-Cl11=183.50      Cl20-Na9-Na7-Cl12= 98.25      
Cl20-Na9-Na7-Cl16=189.58      Cl20-Na9-Na7-O42= 14.44       Na6-Na10-Na5-Na3= 50.71       Na6-Na10-Na5-Na4=  7.86       
Na6-Na10-Na5-Na7=286.18       Na6-Na10-Na5-Na8=316.57       Na6-Na10-Na5-Cl11=229.67      Na6-Na10-Na5-Cl12=330.73      
Na6-Na10-Na5-Cl17= 54.88      Na6-Na10-Na5-Cl18= 54.06      Na6-Na10-Na5-Cl19=269.92      Na7-Na10-Na5-Na3=124.53       
Na7-Na10-Na5-Na4= 81.67       Na7-Na10-Na5-Na6= 73.82       Na7-Na10-Na5-Na8= 30.39       Na7-Na10-Na5-Cl11=303.49      
Na7-Na10-Na5-Cl12= 44.54      Na7-Na10-Na5-Cl17=128.70      Na7-Na10-Na5-Cl18=127.88      Na7-Na10-Na5-Cl19=343.73      
Cl11-Na10-Na5-Na3=181.04      Cl11-Na10-Na5-Na4=138.19      Cl11-Na10-Na5-Na6=130.33      Cl11-Na10-Na5-Na7= 56.51      
Cl11-Na10-Na5-Na8= 86.90      Cl11-Na10-Na5-Cl12=101.06     Cl11-Na10-Na5-Cl17=185.21     Cl11-Na10-Na5-Cl18=184.40     
Cl11-Na10-Na5-Cl19= 40.25     Cl16-Na10-Na5-Na3= 89.42      Cl16-Na10-Na5-Na4= 46.56      Cl16-Na10-Na5-Na6= 38.71      
Cl16-Na10-Na5-Na7=324.89      Cl16-Na10-Na5-Na8=355.28      Cl16-Na10-Na5-Cl11=268.38     Cl16-Na10-Na5-Cl12=  9.43     
Cl16-Na10-Na5-Cl17= 93.59     Cl16-Na10-Na5-Cl18= 92.77     Cl16-Na10-Na5-Cl19=308.62     Cl18-Na10-Na5-Na3=356.65      
Cl18-Na10-Na5-Na4=313.79      Cl18-Na10-Na5-Na6=305.94      Cl18-Na10-Na5-Na7=232.12      Cl18-Na10-Na5-Na8=262.51      
Cl18-Na10-Na5-Cl11=175.60     Cl18-Na10-Na5-Cl12=276.66     Cl18-Na10-Na5-Cl17=  0.82     Cl18-Na10-Na5-Cl19=215.85     
Na5-Na10-Na6-Na1= 30.77       Na5-Na10-Na6-Na2= 66.03       Na5-Na10-Na6-Na3=299.62       Na5-Na10-Na6-Na4=352.05       
Na5-Na10-Na6-Na7= 65.65       Na5-Na10-Na6-Na9=118.12       Na5-Na10-Na6-Cl12= 30.79      Na5-Na10-Na6-Cl14=304.02      
Na5-Na10-Na6-Cl15=114.64      Na5-Na10-Na6-Cl16=127.08      Na5-Na10-Na6-Cl18=291.77      Na7-Na10-Na6-Na1=325.12       
Na7-Na10-Na6-Na2=  0.38       Na7-Na10-Na6-Na3=233.97       Na7-Na10-Na6-Na4=286.40       Na7-Na10-Na6-Na5=294.35       
Na7-Na10-Na6-Na9= 52.47       Na7-Na10-Na6-Cl12=325.14      Na7-Na10-Na6-Cl14=238.37      Na7-Na10-Na6-Cl15= 48.99      
Na7-Na10-Na6-Cl16= 61.43      Na7-Na10-Na6-Cl18=226.12      Cl11-Na10-Na6-Na1=359.59      Cl11-Na10-Na6-Na2= 34.85      
Cl11-Na10-Na6-Na3=268.44      Cl11-Na10-Na6-Na4=320.87      Cl11-Na10-Na6-Na5=328.82      Cl11-Na10-Na6-Na7= 34.47      
Cl11-Na10-Na6-Na9= 86.94      Cl11-Na10-Na6-Cl12=359.61     Cl11-Na10-Na6-Cl14=272.84     Cl11-Na10-Na6-Cl15= 83.46     
Cl11-Na10-Na6-Cl16= 95.90     Cl11-Na10-Na6-Cl18=260.59     Cl16-Na10-Na6-Na1=263.69      Cl16-Na10-Na6-Na2=298.95      
Cl16-Na10-Na6-Na3=172.54      Cl16-Na10-Na6-Na4=224.97      Cl16-Na10-Na6-Na5=232.92      Cl16-Na10-Na6-Na7=298.57      
Cl16-Na10-Na6-Na9=351.04      Cl16-Na10-Na6-Cl12=263.71     Cl16-Na10-Na6-Cl14=176.94     Cl16-Na10-Na6-Cl15=347.56     
Cl16-Na10-Na6-Cl18=164.69     Cl18-Na10-Na6-Na1= 99.00      Cl18-Na10-Na6-Na2=134.26      Cl18-Na10-Na6-Na3=  7.85      
Cl18-Na10-Na6-Na4= 60.28      Cl18-Na10-Na6-Na5= 68.23      Cl18-Na10-Na6-Na7=133.88      Cl18-Na10-Na6-Na9=186.35      
Cl18-Na10-Na6-Cl12= 99.02     Cl18-Na10-Na6-Cl14= 12.25     Cl18-Na10-Na6-Cl15=182.87     Cl18-Na10-Na6-Cl16=195.31     
Na5-Na10-Na7-Na2=281.56       Na5-Na10-Na7-Na6=281.99       Na5-Na10-Na7-Na9=230.77       Na5-Na10-Na7-Cl11= 51.02      
Na5-Na10-Na7-Cl12=315.23      Na5-Na10-Na7-Cl16=224.68      Na5-Na10-Na7-Cl20=227.86      Na5-Na10-Na7-O42= 39.32       
Na6-Na10-Na7-Na2=359.57       Na6-Na10-Na7-Na5= 78.01       Na6-Na10-Na7-Na9=308.78       Na6-Na10-Na7-Cl11=129.03      
Na6-Na10-Na7-Cl12= 33.24      Na6-Na10-Na7-Cl16=302.69      Na6-Na10-Na7-Cl20=305.87      Na6-Na10-Na7-O42=117.33       
Cl11-Na10-Na7-Na2=230.54      Cl11-Na10-Na7-Na5=308.98      Cl11-Na10-Na7-Na6=230.97      Cl11-Na10-Na7-Na9=179.75      
Cl11-Na10-Na7-Cl12=264.21     Cl11-Na10-Na7-Cl16=173.66     Cl11-Na10-Na7-Cl20=176.84     Cl11-Na10-Na7-O42=348.30      
Cl16-Na10-Na7-Na2= 56.88      Cl16-Na10-Na7-Na5=135.32      Cl16-Na10-Na7-Na6= 57.31      Cl16-Na10-Na7-Na9=  6.09      
Cl16-Na10-Na7-Cl11=186.34     Cl16-Na10-Na7-Cl12= 90.55     Cl16-Na10-Na7-Cl20=  3.18     Cl16-Na10-Na7-O42=174.64      
Cl18-Na10-Na7-Na2=325.82      Cl18-Na10-Na7-Na5= 44.26      Cl18-Na10-Na7-Na6=326.24      Cl18-Na10-Na7-Na9=275.03      
Cl18-Na10-Na7-Cl11= 95.28     Cl18-Na10-Na7-Cl12=359.49     Cl18-Na10-Na7-Cl16=268.94     Cl18-Na10-Na7-Cl20=272.12     
Cl18-Na10-Na7-O42= 83.58      

========================================================================
 FINAL SINGLEPOINT CALCULATION ON OPTIMIZED GEOMETRY
========================================================================

 Ncao       : 188
 Nao        : 178
 Nshell     : 82
 Nel        : 136
 T(el)      :   300.0
 intcut     :    25.0
 scfconv/Eh :  0.100E-05
   qconv/e  :  0.100E-03
 intneglect :  0.100E-07
 broydamp   :      0.250
 iter      E             dE          RMSdq      gap      omega  full diag
   1    -82.2972860 -0.822973E+02  0.111E-04    2.67       0.0  T
   2    -82.2972860 -0.683542E-11  0.662E-05    2.67     227.7  T
   3    -82.2972860 -0.949285E-11  0.400E-05    2.67     376.4  T
speedup  1.04
cpu  time for SCC    0.02 s
wall time for SCC    0.02 s

   *** convergence criteria satisfied after 3 iterations ***

          eigenvalues
 #    :          56         57         58         59         60         61         62         63
 occ. :        2.000      2.000      2.000      2.000      2.000      2.000      2.000      2.000
 eps  :       -10.776    -10.738    -10.712    -10.708    -10.675    -10.599    -10.574    -10.545
 #    :          64         65         66         67         68         69         70         71
 occ. :        2.000      2.000      2.000      2.000      2.000      0.000      0.000      0.000
 eps  :       -10.491    -10.436    -10.408    -10.359    -10.288     -7.622     -5.862     -5.639
 #    :          72         73         74         75         76         77         78         79
 occ. :        0.000      0.000      0.000      0.000      0.000      0.000      0.000      0.000
 eps  :        -4.076     -3.932     -2.284     -1.850     -1.383     -0.529      0.883      1.128


   #   Z            q   n(s)   n(p)   n(d)      C6AA      α(0)
   1  11 Na     0.703  0.115  0.182  0.000    68.144    26.714
   2  11 Na     0.736  0.061  0.203  0.000    67.739    26.635
   3  11 Na     0.753  0.089  0.157  0.000    67.526    26.593
   4  11 Na     0.744  0.055  0.201  0.000    67.644    26.616
   5  11 Na     0.745  0.073  0.182  0.000    67.623    26.612
   6  11 Na     0.697  0.043  0.260  0.000    68.221    26.729
   7  11 Na     0.759  0.062  0.179  0.000    67.457    26.579
   8  11 Na     0.844  0.052  0.104  0.000    66.438    26.378
   9  11 Na     0.709  0.112  0.179  0.000    68.070    26.700
  10  11 Na     0.704  0.113  0.182  0.000    68.127    26.711
  11  17 Cl    -0.765  1.975  5.789  0.001   125.918    17.168
  12  17 Cl    -0.730  1.967  5.762  0.001   124.538    17.073
  13  17 Cl    -0.751  1.977  5.773  0.001   125.375    17.131
  14  17 Cl    -0.742  1.973  5.768  0.001   125.009    17.106
  15  17 Cl    -0.736  1.973  5.762  0.001   124.757    17.088
  16  17 Cl    -0.739  1.971  5.767  0.001   124.874    17.096
  17  17 Cl    -0.765  1.974  5.789  0.001   125.918    17.168
  18  17 Cl    -0.741  1.971  5.769  0.001   124.966    17.103
  19  17 Cl    -0.784  1.978  5.801  0.005   126.714    17.222
  20  17 Cl    -0.771  1.975  5.794  0.001   126.166    17.185
  21   8 O     -0.521  1.709  4.812  0.000    23.295     6.519
  22   1 H      0.367  0.633  0.000  0.000     0.542     1.153
  23   6 C      0.052  1.042  2.906  0.000    19.634     6.296
  24   1 H      0.051  0.949  0.000  0.000     2.305     2.374
  25   1 H      0.053  0.947  0.000  0.000     2.278     2.360
  26   6 C     -0.095  1.062  3.033  0.000    22.228     6.697
  27   1 H      0.050  0.950  0.000  0.000     2.318     2.381
  28   1 H      0.062  0.938  0.000  0.000     2.172     2.304
  29   6 C     -0.086  1.063  3.023  0.000    22.049     6.669
  30   1 H      0.041  0.959  0.000  0.000     2.421     2.429
  31   1 H      0.042  0.958  0.000  0.000     2.418     2.432
  32   6 C     -0.109  1.038  3.071  0.000    22.641     6.785
  33   1 H      0.036  0.964  0.000  0.000     2.503     2.474
  34   1 H      0.040  0.960  0.000  0.000     2.448     2.447
  35   1 H      0.039  0.961  0.000  0.000     2.465     2.455
  36   8 O     -0.624  1.716  4.908  0.000    25.676     6.844
  37   1 H      0.323  0.677  0.000  0.000     0.655     1.271
  38   1 H      0.349  0.651  0.000  0.000     0.577     1.187
  39   8 O     -0.600  1.724  4.876  0.000    25.090     6.765
  40   1 H      0.297  0.703  0.000  0.000     0.730     1.342
  41   1 H      0.322  0.678  0.000  0.000     0.643     1.252
  42   8 O     -0.598  1.720  4.879  0.000    25.056     6.760
  43   1 H      0.297  0.703  0.000  0.000     0.731     1.343
  44   1 H      0.338  0.662  0.000  0.000     0.611     1.225

 Mol. C6AA /au·bohr⁶  :      53789.447815
 Mol. C8AA /au·bohr⁸  :    3042023.296085
 Mol. α(0) /au        :        521.371134

 
 Wiberg/Mayer (AO) data. WBOs > 0.1 written file <wbo>
 largest (>0.05) Wiberg bond orders for each atom
           total WBO             WBO to atom ...
     1  Na  0.557    Cl  13 0.185    Cl  15 0.159    Cl  14 0.158
     2  Na  0.508    Cl  13 0.125    Cl  20 0.115    Cl  15 0.083    O   21 0.069    Cl  12 0.063
     3  Na  0.473    Cl  18 0.139    Cl  17 0.115    Cl  14 0.106    O   39 0.092
     4  Na  0.494    Cl  17 0.126    Cl  14 0.105    Cl  13 0.094    O   36 0.072    Cl  12 0.052
     5  Na  0.491    Cl  19 0.149    Cl  11 0.124    Cl  17 0.121    Cl  12 0.067
     6  Na  0.579    Cl  18 0.134    Cl  16 0.119    Cl  14 0.107    Cl  15 0.095    Cl  12 0.077
     7  Na  0.466    Cl  11 0.113    Cl  20 0.102    O   42 0.092    Cl  16 0.064    Cl  12 0.064
     8  Na  0.310    Cl  19 0.104    O   36 0.069    O   21 0.067    Cl  12 0.067
     9  Na  0.542    Cl  20 0.190    Cl  16 0.161    Cl  15 0.149
    10  Na  0.551    Cl  11 0.195    Cl  18 0.172    Cl  16 0.143
    11  Cl  0.450    Na  10 0.195    Na   5 0.124    Na   7 0.113
    12  Cl  0.520    Na   6 0.077    Na   5 0.067    Na   8 0.067    Na   7 0.064    Na   2 0.063    Na   4 0.052
    13  Cl  0.461    Na   1 0.185    Na   2 0.125    Na   4 0.094
    14  Cl  0.488    Na   1 0.158    Na   6 0.107    Na   3 0.106    Na   4 0.105
    15  Cl  0.504    Na   1 0.159    Na   9 0.149    Na   6 0.095    Na   2 0.083
    16  Cl  0.493    Na   9 0.161    Na  10 0.143    Na   6 0.119    Na   7 0.064
    17  Cl  0.446    Na   4 0.126    Na   5 0.121    Na   3 0.115
    18  Cl  0.488    Na  10 0.172    Na   3 0.139    Na   6 0.134
    19  Cl  0.414    Na   5 0.149    Na   8 0.104
    20  Cl  0.435    Na   9 0.190    Na   2 0.115    Na   7 0.102
    21  O   1.988    C   23 0.979    H   22 0.812    Na   2 0.069    Na   8 0.067
    22  H   0.865    O   21 0.812
    23  C   3.943    C   26 1.016    O   21 0.979    H   24 0.967    H   25 0.967
    24  H   0.997    C   23 0.967
    25  H   0.997    C   23 0.967
    26  C   3.989    C   23 1.016    C   29 1.014    H   27 0.973    H   28 0.970
    27  H   0.997    C   26 0.973
    28  H   0.994    C   26 0.970
    29  C   3.993    C   32 1.022    C   26 1.014    H   31 0.982    H   30 0.969
    30  H   0.999    C   29 0.969
    31  H   0.996    C   29 0.982
    32  C   3.994    C   29 1.022    H   34 0.987    H   33 0.987    H   35 0.985
    33  H   0.998    C   32 0.987
    34  H   0.998    C   32 0.987
    35  H   0.998    C   32 0.985
    36  O   1.902    H   37 0.895    H   38 0.857    Na   4 0.072    Na   8 0.069
    37  H   0.895    O   36 0.895
    38  H   0.878    O   36 0.857
    39  O   1.890    H   40 0.913    H   41 0.870    Na   3 0.092
    40  H   0.912    O   39 0.913
    41  H   0.896    O   39 0.870
    42  O   1.926    H   43 0.911    H   44 0.836    Na   7 0.092
    43  H   0.912    O   42 0.911
    44  H   0.885    O   42 0.836
 MOs/occ written to file <molden.input>
 
molecular dipole:
                 x           y           z       tot (Debye)
 q only:        1.994      -1.320      -0.940
   full:        1.551      -0.281      -0.652       4.335
molecular quadrupole (traceless):
                xx          xy          yy          xz          yz          zz
 q only:       -3.693       3.428       3.884      20.710       7.782      -0.192
  q+dip:       -9.943       3.146      12.098      19.650       4.207      -2.155
   full:       -9.980       2.543      10.370      19.508       4.923      -0.389

SCC energy    :     -82.2972860
rep           :       0.3480682
ES            :       0.8421854
AES           :      -0.0200763
AXC           :       0.0057197
disp          :      -0.0667023
XB            :       0.0000000
fix           :       0.0000000
total E       :     -81.9473930
atomizationE  :       7.6189023     4780.93
(atE without considering molecular charge,
 total energy contains solvation terms)
H-L gap (eV)  :          2.6659
optimized geometry written to: xtbopt.xyz

           ------------------------------------------------- 
          |                Numerical Hessian                |
           ------------------------------------------------- 
step length          :   0.00500
SCC accuracy         :   0.25000
Hessian scale factor :   1.00000
frozen atoms in %    :   0.00000    0
RMS gradient         :   0.00005
estimated CPU  time      0.67 min
estimated wall time      0.67 min

writing file <hessian>.
 
 projected vibrational frequencies (cm-1)
eigval :       -0.00    -0.00    -0.00    -0.00     0.00     0.00
eigval :       16.03    21.92    24.52    28.78    41.46    44.22
eigval :       47.40    49.25    50.83    54.68    56.48    58.29
eigval :       58.94    62.40    63.97    67.20    70.44    72.97
eigval :       74.21    75.26    77.91    81.77    85.05    88.64
eigval :       92.31    93.45    94.59    96.91    97.48   100.39
eigval :      102.91   104.79   106.10   108.52   110.19   115.93
eigval :      117.66   120.66   123.08   125.68   128.22   130.61
eigval :      132.03   136.75   139.36   147.57   152.70   155.17
eigval :      157.90   160.83   164.24   166.71   169.83   171.01
eigval :      175.51   177.39   178.96   180.14   185.44   189.29
eigval :      189.64   194.09   195.06   198.61   201.19   204.28
eigval :      208.91   211.84   213.09   213.76   215.85   235.02
eigval :      251.70   267.31   302.38   314.47   329.52   382.03
eigval :      396.45   417.78   420.41   476.70   489.14   523.52
eigval :      656.77   802.56   863.96   890.89   991.42   998.43
eigval :     1043.02  1118.99  1125.71  1142.68  1201.60  1242.45
eigval :     1265.10  1289.23  1327.52  1346.75  1371.84  1417.37
eigval :     1464.47  1466.77  1478.77  1500.71  1504.05  1535.80
eigval :     1544.88  1547.39  2885.82  2913.14  2948.17  2978.70
eigval :     2988.99  2998.90  3032.10  3037.10  3047.25  3182.13
eigval :     3244.62  3348.41  3377.56  3565.96  3618.16  3623.61
 reduced masses (amu)
   1: 24.59   2: 22.06   3: 26.38   4: 27.62   5: 28.75   6: 27.41   7: 15.24   8: 15.08
   9: 17.61  10: 28.85  11: 20.37  12: 24.42  13: 21.42  14: 28.36  15: 27.82  16: 25.92
  17: 23.92  18: 24.04  19: 26.28  20: 27.84  21: 29.88  22: 27.66  23: 26.00  24: 26.86
  25: 28.67  26: 26.26  27: 29.25  28: 27.97  29: 27.80  30: 24.68  31: 31.53  32: 27.88
  33: 28.90  34: 26.92  35: 28.60  36: 24.06  37: 25.78  38: 24.31  39: 25.11  40: 20.74
  41: 23.22  42: 25.27  43: 21.85  44: 25.73  45: 23.79  46: 26.87  47: 22.02  48: 23.32
  49: 24.51  50: 24.54  51: 25.81  52: 24.21  53: 27.42  54: 24.67  55: 24.64  56: 25.47
  57: 26.77  58: 27.85  59: 23.69  60: 25.57  61: 25.89  62: 27.27  63: 28.67  64: 20.52
  65: 23.30  66: 27.82  67: 24.92  68: 21.96  69: 25.73  70: 26.61  71: 25.70  72: 26.55
  73: 26.76  74: 20.29  75:  9.47  76: 25.51  77:  5.70  78: 25.74  79: 17.66  80:  2.58
  81:  3.66  82: 10.21  83:  4.02  84:  2.81  85:  3.72  86:  6.69  87:  2.87  88:  8.61
  89:  3.07  90:  2.38  91:  2.17  92:  3.17  93:  6.77  94:  6.23  95:  5.15  96:  6.16
  97:  7.56  98:  6.93  99:  7.15 100:  8.17 101:  3.16 102:  3.07 103:  2.19 104:  2.49
 105:  4.21 106:  5.14 107:  4.62 108:  3.18 109:  1.86 110:  1.93 111:  1.94 112:  1.58
 113:  1.55 114:  2.04 115:  1.99 116:  1.96 117:  1.94 118:  1.51 119:  1.80 120:  1.74
 121:  1.88 122:  1.54 123:  1.84 124:  1.82 125:  1.51 126:  1.92 127:  1.91 128:  1.89
 129:  1.90 130:  1.83 131:  1.82 132:  1.82
 IR intensities (amu)
   1:  0.54   2:  0.37   3:  0.38   4:  0.31   5:  0.47   6:  0.55   7:  0.34   8:  0.33
   9:  0.34  10:  0.42  11:  0.41  12:  0.32  13:  0.19  14:  0.19  15:  0.27  16:  0.25
  17:  0.30  18:  0.18  19:  0.35  20:  0.26  21:  0.16  22:  0.30  23:  0.29  24:  0.12
  25:  0.12  26:  0.33  27:  0.19  28:  0.13  29:  0.09  30:  0.35  31:  0.23  32:  0.18
  33:  0.26  34:  0.34  35:  0.45  36:  0.38  37:  0.31  38:  0.32  39:  0.38  40:  0.24
  41:  0.76  42:  0.42  43:  0.42  44:  0.96  45:  0.56  46:  1.36  47:  0.79  48:  0.19
  49:  0.42  50:  0.34  51:  0.98  52:  0.59  53:  0.71  54:  0.94  55:  0.43  56:  0.29
  57:  0.18  58:  0.21  59:  0.53  60:  0.66  61:  0.36  62:  0.36  63:  1.37  64:  0.82
  65:  0.56  66:  1.01  67:  0.74  68:  0.38  69:  1.37  70:  0.73  71:  0.93  72:  1.16
  73:  1.85  74:  0.87  75:  0.69  76:  1.86  77:  1.08  78:  1.40  79:  1.03  80:  0.48
  81:  0.60  82:  0.49  83:  0.69  84:  0.60  85:  0.39  86:  0.03  87:  0.93  88:  0.38
  89:  0.75  90:  0.79  91:  0.64  92:  0.06  93:  0.26  94:  0.25  95:  0.13  96:  0.36
  97:  0.62  98:  0.35  99:  0.25 100:  0.72 101:  0.14 102:  0.10 103:  0.29 104:  0.52
 105:  0.09 106:  0.11 107:  0.23 108:  0.06 109:  0.04 110:  0.09 111:  0.01 112:  0.03
 113:  0.05 114:  0.46 115:  0.16 116:  0.73 117:  0.28 118:  0.20 119:  0.29 120:  0.12
 121:  0.28 122:  0.20 123:  0.26 124:  0.22 125:  0.16 126:  0.66 127:  0.71 128:  0.45
 129:  0.55 130:  0.34 131:  0.32 132:  0.29
 Raman intensities (amu)
   1:  0.00   2:  0.00   3:  0.00   4:  0.00   5:  0.00   6:  0.00   7:  0.00   8:  0.00
   9:  0.00  10:  0.00  11:  0.00  12:  0.00  13:  0.00  14:  0.00  15:  0.00  16:  0.00
  17:  0.00  18:  0.00  19:  0.00  20:  0.00  21:  0.00  22:  0.00  23:  0.00  24:  0.00
  25:  0.00  26:  0.00  27:  0.00  28:  0.00  29:  0.00  30:  0.00  31:  0.00  32:  0.00
  33:  0.00  34:  0.00  35:  0.00  36:  0.00  37:  0.00  38:  0.00  39:  0.00  40:  0.00
  41:  0.00  42:  0.00  43:  0.00  44:  0.00  45:  0.00  46:  0.00  47:  0.00  48:  0.00
  49:  0.00  50:  0.00  51:  0.00  52:  0.00  53:  0.00  54:  0.00  55:  0.00  56:  0.00
  57:  0.00  58:  0.00  59:  0.00  60:  0.00  61:  0.00  62:  0.00  63:  0.00  64:  0.00
  65:  0.00  66:  0.00  67:  0.00  68:  0.00  69:  0.00  70:  0.00  71:  0.00  72:  0.00
  73:  0.00  74:  0.00  75:  0.00  76:  0.00  77:  0.00  78:  0.00  79:  0.00  80:  0.00
  81:  0.00  82:  0.00  83:  0.00  84:  0.00  85:  0.00  86:  0.00  87:  0.00  88:  0.00
  89:  0.00  90:  0.00  91:  0.00  92:  0.00  93:  0.00  94:  0.00  95:  0.00  96:  0.00
  97:  0.00  98:  0.00  99:  0.00 100:  0.00 101:  0.00 102:  0.00 103:  0.00 104:  0.00
 105:  0.00 106:  0.00 107:  0.00 108:  0.00 109:  0.00 110:  0.00 111:  0.00 112:  0.00
 113:  0.00 114:  0.00 115:  0.00 116:  0.00 117:  0.00 118:  0.00 119:  0.00 120:  0.00
 121:  0.00 122:  0.00 123:  0.00 124:  0.00 125:  0.00 126:  0.00 127:  0.00 128:  0.00
 129:  0.00 130:  0.00 131:  0.00 132:  0.00
 output can be read by thermo (or use thermo option).
 writing <g98.out> molden fake output.
 recommended (thermochemical) frequency scaling factor: 1.0
                    ==================
                    thermo calculation
                    ==================
Nvib :  126 Nimag : 0  symmetry :   C1  rot number :  1  scale factor : 1.00 sthr :  50.
omega= 16.03     Gvib=    -2.109     Grot=    -1.394     Gused=    -1.401
omega= 21.92     Gvib=    -1.924     Grot=    -1.301     Gused=    -1.323
omega= 24.52     Gvib=    -1.858     Grot=    -1.268     Gused=    -1.300
omega= 28.78     Gvib=    -1.763     Grot=    -1.220     Gused=    -1.274
omega= 41.46     Gvib=    -1.547     Grot=    -1.112     Gused=    -1.252
omega= 44.22     Gvib=    -1.509     Grot=    -1.093     Gused=    -1.251
omega= 47.40     Gvib=    -1.468     Grot=    -1.072     Gused=    -1.249
omega= 49.25     Gvib=    -1.445     Grot=    -1.061     Gused=    -1.247
omega= 50.83     Gvib=    -1.427     Grot=    -1.052     Gused=    -1.245
omega= 54.68     Gvib=    -1.384     Grot=    -1.030     Gused=    -1.238
omega= 56.48     Gvib=    -1.365     Grot=    -1.020     Gused=    -1.234
omega= 58.29     Gvib=    -1.346     Grot=    -1.011     Gused=    -1.228
omega= 58.94     Gvib=    -1.339     Grot=    -1.008     Gused=    -1.226
omega= 62.40     Gvib=    -1.306     Grot=    -0.991     Gused=    -1.214
omega= 63.97     Gvib=    -1.291     Grot=    -0.984     Gused=    -1.208
omega= 67.20     Gvib=    -1.262     Grot=    -0.969     Gused=    -1.194
omega= 70.44     Gvib=    -1.235     Grot=    -0.955     Gused=    -1.178
omega= 72.97     Gvib=    -1.214     Grot=    -0.945     Gused=    -1.165
omega= 74.21     Gvib=    -1.204     Grot=    -0.940     Gused=    -1.159
omega= 75.26     Gvib=    -1.196     Grot=    -0.935     Gused=    -1.153
omega= 77.91     Gvib=    -1.176     Grot=    -0.925     Gused=    -1.139
omega= 81.77     Gvib=    -1.147     Grot=    -0.911     Gused=    -1.118
omega= 85.05     Gvib=    -1.124     Grot=    -0.899     Gused=    -1.100
omega= 88.64     Gvib=    -1.100     Grot=    -0.887     Gused=    -1.081
omega= 92.31     Gvib=    -1.077     Grot=    -0.875     Gused=    -1.061
omega= 93.45     Gvib=    -1.069     Grot=    -0.871     Gused=    -1.054
omega= 94.59     Gvib=    -1.062     Grot=    -0.868     Gused=    -1.048
omega= 96.91     Gvib=    -1.048     Grot=    -0.861     Gused=    -1.036
omega= 97.48     Gvib=    -1.045     Grot=    -0.859     Gused=    -1.033
omega=100.39     Gvib=    -1.028     Grot=    -0.850     Gused=    -1.017
omega=102.91     Gvib=    -1.013     Grot=    -0.843     Gused=    -1.004
omega=104.79     Gvib=    -1.003     Grot=    -0.837     Gused=    -0.995
omega=106.10     Gvib=    -0.996     Grot=    -0.834     Gused=    -0.988
omega=108.52     Gvib=    -0.983     Grot=    -0.827     Gused=    -0.976
omega=110.19     Gvib=    -0.974     Grot=    -0.822     Gused=    -0.968
omega=115.93     Gvib=    -0.944     Grot=    -0.807     Gused=    -0.940
omega=117.66     Gvib=    -0.936     Grot=    -0.803     Gused=    -0.932
omega=120.66     Gvib=    -0.921     Grot=    -0.796     Gused=    -0.918
omega=123.08     Gvib=    -0.910     Grot=    -0.790     Gused=    -0.907
omega=125.68     Gvib=    -0.898     Grot=    -0.784     Gused=    -0.895
omega=128.22     Gvib=    -0.886     Grot=    -0.778     Gused=    -0.884
omega=130.61     Gvib=    -0.876     Grot=    -0.772     Gused=    -0.874
omega=132.03     Gvib=    -0.870     Grot=    -0.769     Gused=    -0.867
omega=136.75     Gvib=    -0.849     Grot=    -0.759     Gused=    -0.848
omega=139.36     Gvib=    -0.839     Grot=    -0.753     Gused=    -0.837
omega=147.57     Gvib=    -0.806     Grot=    -0.736     Gused=    -0.805
omega=152.70     Gvib=    -0.787     Grot=    -0.726     Gused=    -0.786
omega=155.17     Gvib=    -0.778     Grot=    -0.721     Gused=    -0.777
omega=157.90     Gvib=    -0.768     Grot=    -0.716     Gused=    -0.767
omega=160.83     Gvib=    -0.757     Grot=    -0.710     Gused=    -0.757
omega=164.24     Gvib=    -0.746     Grot=    -0.704     Gused=    -0.745
omega=166.71     Gvib=    -0.737     Grot=    -0.700     Gused=    -0.737
omega=169.83     Gvib=    -0.727     Grot=    -0.694     Gused=    -0.726
omega=171.01     Gvib=    -0.723     Grot=    -0.692     Gused=    -0.723
omega=175.51     Gvib=    -0.708     Grot=    -0.685     Gused=    -0.708
omega=177.39     Gvib=    -0.702     Grot=    -0.681     Gused=    -0.702
omega=178.96     Gvib=    -0.697     Grot=    -0.679     Gused=    -0.697
omega=180.14     Gvib=    -0.694     Grot=    -0.677     Gused=    -0.694
omega=185.44     Gvib=    -0.678     Grot=    -0.668     Gused=    -0.678
omega=189.29     Gvib=    -0.666     Grot=    -0.662     Gused=    -0.666
omega=189.64     Gvib=    -0.665     Grot=    -0.662     Gused=    -0.665
omega=194.09     Gvib=    -0.653     Grot=    -0.655     Gused=    -0.653
omega=195.06     Gvib=    -0.650     Grot=    -0.653     Gused=    -0.650
omega=198.61     Gvib=    -0.640     Grot=    -0.648     Gused=    -0.640
omega=201.19     Gvib=    -0.633     Grot=    -0.644     Gused=    -0.633
omega=204.28     Gvib=    -0.624     Grot=    -0.640     Gused=    -0.624
omega=208.91     Gvib=    -0.612     Grot=    -0.633     Gused=    -0.612
omega=211.84     Gvib=    -0.605     Grot=    -0.629     Gused=    -0.605
omega=213.09     Gvib=    -0.601     Grot=    -0.627     Gused=    -0.601
omega=213.76     Gvib=    -0.600     Grot=    -0.626     Gused=    -0.600
omega=215.85     Gvib=    -0.594     Grot=    -0.623     Gused=    -0.595
omega=235.02     Gvib=    -0.549     Grot=    -0.598     Gused=    -0.549
omega=251.70     Gvib=    -0.512     Grot=    -0.578     Gused=    -0.513
omega=267.31     Gvib=    -0.481     Grot=    -0.560     Gused=    -0.481
 
   temp. (K)  partition function   enthalpy   heat capacity  entropy
                                   cal/mol     cal/K/mol   cal/K/mol   J/K/mol
 298.15  VIB  0.868E+31            34554.660    162.524    241.673
         ROT  0.407E+08              888.752      2.981     37.800
         INT  0.353E+39            35443.413    165.505    279.473
         TR   0.184E+29             1481.254      4.968     45.551
         TOT                       36924.6665   170.4729   325.0240  1359.8953
                     Eh         kcal/mol          kJ/mol 
ZPVE            0.219309         137.618         575.793    
H(0)-H(T)+PV    0.588432E-01     36.9247         154.492    
H(T)            0.278152         174.543         730.285    
T*S             0.154429         96.9059         405.453    
G(T)            0.123723         77.6371         324.832    
    -81.82367044  <=== TOTAL FREE ENERGY in Eh incl. el.,ZPVE,RRHO,solv. parts
 
 normal mode %tage of torsion character
   1:  0.00   2:  0.00   3:  0.00   4:  0.00   5:  0.00   6:  0.00   7:  0.27   8:  0.96
   9:  0.73  10:  0.78  11:  0.51  12:  0.21  13:  0.22  14:  0.57  15:  0.33  16:  0.45
  17:  0.28  18:  0.33  19:  0.47  20:  0.47  21:  0.60  22:  0.55  23:  0.69  24:  0.50
  25:  0.42  26:  0.45  27:  0.36  28:  0.32  29:  0.53  30:  0.45  31:  0.44  32:  0.33
  33:  0.35  34:  0.46  35:  0.48  36:  0.40  37:  0.38  38:  0.47  39:  0.55  40:  0.43
  41:  0.65  42:  0.66  43:  0.51  44:  0.45  45:  0.35  46:  0.56  47:  0.41  48:  0.41
  49:  0.72  50:  0.87  51:  0.51  52:  0.85  53:  0.46  54:  0.60  55:  0.14  56:  0.06
  57:  0.52  58:  0.31  59:  0.21  60:  0.27  61:  0.26  62:  0.06  63:  0.07  64:  0.39
  65:  0.45  66:  0.16  67:  0.27  68:  0.20  69:  0.17  70:  0.16  71:  0.31  72:  0.46
  73:  0.50  74:  0.36  75:  0.63  76:  0.36  77:  0.99  78:  0.26  79:  0.14  80:  0.02
  81:  0.00  82:  0.44  83:  0.05  84:  0.78  85:  0.74  86:  0.36  87:  0.99  88:  0.50
  89:  0.30  90:  0.47  91:  0.37  92:  0.54  93:  0.43  94:  0.26  95:  0.33  96:  0.18
  97:  0.37  98:  0.26  99:  0.29 100:  0.30 101:  0.18 102:  0.37 103:  0.73 104:  0.77
 105:  0.15 106:  0.16 107:  0.56 108:  0.00 109:  0.58 110:  0.65 111:  0.54 112:  0.87
 113:  0.92 114:  0.81 115:  0.23 116:  0.45 117:  0.14 118:  0.07 119:  0.12 120:  0.12
 121:  0.10 122:  0.02 123:  0.04 124:  0.03 125:  0.01 126:  0.01 127:  0.03 128:  0.17
 129:  0.02 130:  0.00 131:  0.10 132:  0.00
 recommended # of modes for mode following          84
 
 Pipek-Mezey localization of normal modes
 number of localized modes           83
 frequency thrshold           500.000000000000     
 number of groups                    31
 atom-group assingment :   
  1  2  3  4  5  6  7  8  9 10 11 12 13 14 15 16 17 18 19 20 21 22 21 21 21 21 21 21 23 24
 23 25 25 25 25 26 26 27 28 28 29 30 30 31
 pop matrix done.
 initialization of trafo matrix to unity
iteration     50  convergence  0.32921323D-02
iteration    100  convergence  0.28575786D-04

 converged in    119 iterations, threshold :   0.99913989D-06
eig.   :       -0.00    -0.00    -0.00    -0.00     0.00     0.00
eig.   :       70.59    81.84    86.93    89.92    90.01    90.70
eig.   :       90.94    90.96    91.38    91.88    92.23    95.03
eig.   :       96.24    97.04   104.69   107.94   110.76   111.04
eig.   :      111.61   114.16   114.44   116.52   116.84   118.13
eig.   :      118.29   120.25   120.68   121.65   122.19   122.79
eig.   :      123.62   124.23   124.99   125.12   125.95   126.59
eig.   :      126.82   128.29   130.91   131.32   131.46   131.73
eig.   :      133.86   136.18   137.35   139.29   140.26   140.31
eig.   :      140.69   144.07   147.16   148.84   149.04   149.36
eig.   :      149.82   150.09   152.80   153.29   153.77   157.77
eig.   :      159.52   160.66   161.15   166.85   167.11   167.55
eig.   :      168.31   171.64   188.33   189.17   196.30   197.43
eig.   :      204.79   217.05   243.46   292.89   294.46   297.66
eig.   :      352.49   365.89   366.39   398.10   430.90   523.52
eig.   :      656.77   802.56   863.96   890.89   991.42   998.43
eig.   :     1043.02  1118.99  1125.71  1142.68  1201.60  1242.45
eig.   :     1265.10  1289.23  1327.52  1346.75  1371.84  1417.37
eig.   :     1464.47  1466.77  1478.77  1500.71  1504.05  1535.80
eig.   :     1544.88  1547.39  2885.82  2913.14  2948.17  2978.70
eig.   :     2988.99  2998.90  3032.10  3037.10  3047.25  3182.13
eig.   :     3244.62  3348.41  3377.56  3565.96  3618.16  3623.61
written to xtb_localmodes and g98l.out
 
 normal mode %tage of torsion character
   1:  0.00   2:  0.00   3:  0.00   4:  0.00   5:  0.00   6:  0.00   7:  0.77   8:  0.40
   9:  0.20  10:  0.31  11:  0.48  12:  0.87  13:  0.12  14:  0.05  15:  0.11  16:  0.86
  17:  0.67  18:  0.49  19:  0.60  20:  0.52  21:  0.51  22:  0.23  23:  0.12  24:  0.70
  25:  0.36  26:  0.34  27:  0.57  28:  0.04  29:  0.59  30:  0.20  31:  0.32  32:  0.21
  33:  0.52  34:  0.79  35:  0.83  36:  0.11  37:  0.77  38:  0.78  39:  0.30  40:  0.72
  41:  0.18  42:  0.32  43:  0.55  44:  0.16  45:  0.07  46:  0.03  47:  0.01  48:  0.26
  49:  0.12  50:  0.89  51:  0.28  52:  0.95  53:  0.17  54:  0.75  55:  0.09  56:  0.42
  57:  0.94  58:  0.03  59:  0.08  60:  0.20  61:  0.24  62:  0.72  63:  0.06  64:  0.73
  65:  0.62  66:  0.67  67:  0.56  68:  0.52  69:  0.39  70:  0.29  71:  0.42  72:  0.14
  73:  0.06  74:  0.17  75:  0.83  76:  0.49  77:  0.02  78:  0.41  79:  0.51  80:  0.21
  81:  0.98  82:  0.00  83:  0.10  84:  0.02  85:  0.77  86:  0.99  87:  0.75  88:  0.40
  89:  0.40  90:  0.47  91:  0.37  92:  0.54  93:  0.43  94:  0.26  95:  0.33  96:  0.18
  97:  0.37  98:  0.26  99:  0.29 100:  0.30 101:  0.18 102:  0.37 103:  0.73 104:  0.77
 105:  0.15 106:  0.16 107:  0.56 108:  0.00 109:  0.58 110:  0.65 111:  0.54 112:  0.87
 113:  0.92 114:  0.81 115:  0.23 116:  0.45 117:  0.14 118:  0.07 119:  0.12 120:  0.12
 121:  0.10 122:  0.02 123:  0.04 124:  0.03 125:  0.01 126:  0.01 127:  0.03 128:  0.17
 129:  0.02 130:  0.00 131:  0.10 132:  0.00
 recommended # of modes for mode following          85

------------------------------------------------------------------------
 * finished run on 2020/05/30 at 20:57:04.530     
------------------------------------------------------------------------
 total:
 * wall-time:     0 d,  0 h,  0 min, 46.474 sec
 *  cpu-time:     0 d,  0 h,  0 min, 46.385 sec
 * ratio c/w:     0.998 speedup
 SCF:
 * wall-time:     0 d,  0 h,  0 min,  1.854 sec
 *  cpu-time:     0 d,  0 h,  0 min,  1.844 sec
 * ratio c/w:     0.995 speedup
 ANC optimizer:
 * wall-time:     0 d,  0 h,  0 min,  1.807 sec
 *  cpu-time:     0 d,  0 h,  0 min,  1.796 sec
 * ratio c/w:     0.994 speedup
 numerical hessian:
 * wall-time:     0 d,  0 h,  0 min, 42.783 sec
 *  cpu-time:     0 d,  0 h,  0 min, 42.721 sec
 * ratio c/w:     0.999 speedup

normal termination of xtb
