# Supplementary material for: Heterogeneous Nucleation of Butanol on NaCl: A Computational Study of Temperature, Humidity, Seed Charge, and Seed Size Effects
Source: J Phys Chem A. 2021 Mar 31;125(14):3025–36. doi: 10.1021/acs.jpca.0c10972 (PMC8054243; doi:10.1021/acs.jpca.0c10972)
Supplement: Supplementary file 2 — jp0c10972_si_002.zip [file jp0c10972_si_002.zip › ALL CLUSTERS/low_level_calc/normal seed/1Seed1BuOH3W.xyz]

    44
        -81.94739300  Gyration_radius:  3.99114073116
 Na          3.32988137961197    2.40714879106280   -1.27996481526247
Na          0.27951783569777    1.22246143951105   -2.27179499704572
Na          2.27441216882137    3.40907016166944    3.47282540755838
Na          2.17430285839447    0.73566205349047    1.36243207931240
Na         -1.07956743913518    1.27149897831362    2.76994971961169
Na          0.72881966565082    3.95465232490216    0.36677066097910
Na         -2.54265465829647    2.23924282874895   -0.39552488192639
Na          0.22789369240973   -1.10259526442388   -0.12824947794505
Na         -0.90643645792917    4.42953041464862   -2.71681798629441
Na         -2.17413383613586    4.75423808919060    2.01573713780748
Cl         -3.14685331731474    2.54024012822662    2.04312481974704
Cl         -0.07627078729390    1.55510814481115    0.28920253271121
Cl          2.42380129631958    0.07837709737946   -1.25351893851643
Cl          3.20069373548186    3.05502242079815    1.11309937888629
Cl          1.43875111819947    3.64930464480256   -2.28195738738876
Cl         -1.61666183018149    4.92488236554356   -0.41915359904429
Cl          1.32828723379065    0.98183881407795    3.68000005887164
Cl          0.09033679313613    4.32979799270200    2.85477171230172
Cl         -1.43000668676821   -1.22441131788053    1.80686720332661
Cl         -1.91562509177920    2.22037510389842   -2.91135125610186
O          -0.91852003644481   -0.80691168307669   -1.79267066189161
H          -1.81084716155925   -0.44989664221748   -1.61154652743795
C          -1.08871259251182   -1.93488719669289   -2.64290753828257
H          -1.28269917613342   -1.60076431100848   -3.67058980983616
H          -1.93741221983140   -2.54305040655482   -2.30814688238724
C           0.17946380828487   -2.77439501631136   -2.61022553336831
H           0.21840666517142   -3.40669716136172   -3.49737333349391
H           1.03006543466341   -2.09422725793238   -2.65452373145782
C           0.27892748652354   -3.65935643060909   -1.36895845770651
H          -0.10023267000621   -3.12294712287690   -0.49703964228186
H           1.32432705054393   -3.90747023652763   -1.18804032472416
C          -0.51152172793166   -4.95323574510299   -1.51451130062694
H          -0.12817314943871   -5.54350311690847   -2.34373267131036
H          -0.43631616718207   -5.54621170572048   -0.60718070709778
H          -1.56321127923131   -4.74783072968294   -1.69682828742249
O           1.61856738734133   -1.53307768436802    1.54529264990559
H           2.21042053264752   -2.22442290080049    1.86075608324498
H           0.88416152085107   -1.53513503158056    2.18602004666063
O           3.09789556459686    2.82384613914269    5.32679039741878
H           3.52970632493082    2.77316554729083    6.18327467781396
H           2.60775719531185    1.98868353020515    5.24558870892541
O          -3.12993574309752    0.06643813893074   -0.40279621841497
H          -3.98176433592061   -0.37702910313309   -0.44513267787828
H          -2.69884038424489   -0.32252910455089    0.38803436002202
