# Supplementary material for: Heterogeneous Nucleation of Butanol on NaCl: A Computational Study of Temperature, Humidity, Seed Charge, and Seed Size Effects
Source: J Phys Chem A. 2021 Mar 31;125(14):3025–36. doi: 10.1021/acs.jpca.0c10972 (PMC8054243; doi:10.1021/acs.jpca.0c10972)
Supplement: Supplementary file 2 — jp0c10972_si_002.zip [file jp0c10972_si_002.zip › ALL CLUSTERS/low_level_calc/normal seed/1Seed1BuOH4W.log]

      -----------------------------------------------------------      
     |                   =====================                   |     
     |                           x T B                           |     
     |                   =====================                   |     
     |                         S. Grimme                         |     
     |          Mulliken Center for Theoretical Chemistry        |     
     |                    University of Bonn                     |     
     |                 Version 6.0.1 (SAW181210)                 |     
      -----------------------------------------------------------      

   This program is distributed in the hope that it will be useful,
   but WITHOUT ANY WARRANTY; without even the implied warranty of
   MERCHANTABILITY or FITNESS FOR A PARTICULAR PURPOSE.
   
   FOR NON-COMMERCIAL, ACADEMIA USE ONLY.
   
   Cite this work as:
   S. Grimme, C. Bannwarth, P. Shushkov, J. Comput. Theory Chem., 2017,
   13, 1989-2009.
   C. Bannwarth, S. Ehlert and S. Grimme., ChemRxiv, 2018, preprint.
   http://doi.org/10.26434/chemrxiv.7246238.v1
   
   for sTDA-xTB:
   S. Grimme and C. Bannwarth, J. Chem. Phys., 2016, 145, 054103.
   
   in the mass-spec context:
   V. Asgeirsson, C. Bauer and S. Grimme, Chem. Sci., 2017, 8, 4879.
   
   if GBSA is used:
   P. Shushkov, F. März and S. Grimme, unpublished.
   
   for ANC optimizer:
   S. Grimme, unpublished.
   Rational Function algorithm used in ANCopt:
   F. Eckert, P. Pulay, H.-J. Werner, J. Comput. Chem., 1997, 18, 1473.
   
   with help from (in alphabetical order)
   C. Bannwarth, F. Bohle, G. Brandenburg, E. Caldeweyher, M. Checinski,
   S. Dohm, S. Ehlert, S. Ehrlich, F. März, H. Neugebauer, J. Pisarek,
   P. Pracht, P. Shushkov, and S. Spicher.
   
 * started run on 2020/05/30 at 20:41:18.320     
========================================================================
 # omp threads = 1
========================================================================
number of atoms            : 47
number of electrons        : 144
charge                     : 0
spin                       : .0
first test random number   : .5492

########################################################################
# WARNING! Please study the warnings concerning your input carefully
#  - the use of '-ohess' is discouraged, please use '--ohess' next time
########################################################################

           ------------------------------------------------- 
          |                 G F N 2 - x T B                 |
          | Geometry, Frequencies, Noncovalent interactions |
          |            JCTC 2018 parametrisation            |
           ------------------------------------------------- 
      method parameters     
 k(s)        :  1.8500
 k(p)        :  2.2300
 k(d)        :  2.2300
 k(f)        :  2.0000
 kEN (H0ij)  : -2.0000
 D4 a1       :  0.5200
 D4 a2       :  5.0000
 D4 s6       :  1.0000
 D4 s8       :  2.7000
 D4 s9       :  5.0000
 alphaj      :  2.0000


            Z     q(EN)     CN     RAES       Cart. coordinates
     1  Na  1.0    0.28    8.80    5.00    -4.78973     6.30137    -0.72264
     2  Na  1.0    0.35    7.60    5.00    -0.74052     2.88945    -5.40936
     3  Na  1.0    0.30    7.44    5.00    -4.39463     2.11406     4.74051
     4  Na  1.0    0.36    7.21    5.00    -2.55072    -2.62236    -3.67153
     5  Na  1.0    0.35    5.01    5.00    -6.99815     4.78727    -6.51996
     6  Na  1.0    0.40    9.76    5.00     0.49528    -1.03613     2.30429
     7  Na  1.0    0.43    8.67    5.00     1.16901     4.71259     0.52836
     8  Na  1.0    0.36    4.78    5.00   -10.40772     4.59310     2.17412
     9  Na  1.0    0.21    8.65    5.00    -7.30725     0.24990    -1.68711
    10  Na  1.0    0.40    4.66    5.00    -6.85711    -4.00186     3.07252
    11  Cl  7.0   -0.14    3.04    4.91     0.15910     3.73667     4.92035
    12  Cl  7.0   -0.19    2.94    4.88    -2.97363    -2.53407     4.96771
    13  Cl  7.0   -0.21    2.87    4.84    -6.13969    -4.55144    -1.44467
    14  Cl  7.0   -0.18    3.74    4.99    -4.92211     0.64072    -6.46964
    15  Cl  7.0   -0.02    6.11    5.00    -2.63948     1.88925    -0.64376
    16  Cl  7.0   -0.19    3.71    4.99    -9.03114     0.22944     3.01387
    17  Cl  7.0   -0.19    3.09    4.93    -3.13921     7.15942    -5.17898
    18  Cl  7.0   -0.19    3.73    4.99    -9.28706     4.82969    -2.43809
    19  Cl  7.0   -0.20    2.97    4.89    -6.44566     6.45075     3.67994
    20  Cl  7.0   -0.22    1.84    2.99     2.61066    -0.36704    -5.52654
    21  O   6.0   -0.28    3.87    4.80     0.68790    -3.39764    -0.88082
    22  H   1.0    0.03    1.53    1.63     2.02960    -3.07710    -2.09307
    23  C   4.0   -0.06    4.79    4.83     0.85043    -5.98872    -0.19493
    24  H   1.0   -0.02    1.05    1.44     0.92841    -7.19265    -1.88171
    25  H   1.0   -0.04    1.12    1.45    -0.88454    -6.43178     0.82883
    26  C   4.0   -0.08    4.35    4.30     3.09264    -6.57920     1.51493
    27  H   1.0    0.00    1.24    1.48     3.16648    -5.17669     3.02227
    28  H   1.0   -0.01    1.03    1.43     2.73772    -8.40996     2.39114
    29  C   4.0   -0.08    4.09    3.78     5.64752    -6.68826     0.17047
    30  H   1.0    0.00    1.02    1.43     5.48411    -7.85662    -1.52450
    31  H   1.0   -0.00    1.03    1.43     6.98541    -7.62415     1.43315
    32  C   4.0   -0.11    4.03    3.68     6.72057    -4.10691    -0.52860
    33  H   1.0    0.02    1.01    1.43     6.60961    -2.85700     1.09824
    34  H   1.0   -0.00    1.00    1.43     8.69923    -4.29536    -1.05108
    35  H   1.0    0.01    1.01    1.43     5.74808    -3.27653    -2.13423
    36  O   6.0   -0.32    2.89    2.51     3.69078    -0.75526     4.94265
    37  H   1.0    0.05    1.05    1.44     4.37356    -1.45183     6.46965
    38  H   1.0    0.03    1.55    1.65     2.95786     0.84442     5.47801
    39  O   6.0   -0.30    3.78    4.71     3.37139     1.50996    -0.02158
    40  H   1.0    0.03    1.49    1.60     3.41513     0.91324    -1.77705
    41  H   1.0    0.04    1.26    1.48     4.98808     1.02581     0.65715
    42  O   6.0   -0.32    3.69    4.61    -1.09165     8.06091     1.17581
    43  H   1.0    0.01    1.15    1.45    -1.00007     9.87839     1.18159
    44  H   1.0   -0.01    1.58    1.67    -1.54011     7.63897     2.90707
    45  O   6.0   -0.32    3.55    4.36     2.09848     6.09682    -3.09217
    46  H   1.0    0.00    1.52    1.62     0.82959     7.27107    -3.71637
    47  H   1.0    0.02    1.14    1.45     3.59355     6.45530    -4.06422

  Z AO/shell   Hii/eV     exponent
  1     Wed Apr 25 08:07:45 CEST 2018   EN: 2.200 GM2: 0.406  GM3: 0.0800  RAES: 1.40
     1s    -10.707211    1.230000
  6     Wed Apr 25 08:07:45 CEST 2018   EN: 2.550 GM2: 0.538  GM3: 0.1500  RAES: 3.00
     2s    -13.970922    2.096432
     2p    -10.063292    1.800000
  8     Wed Apr 25 08:07:45 CEST 2018   EN: 3.440 GM2: 0.452  GM3:-0.0517  RAES: 1.80
     2s    -20.229985    2.439742
     2p    -15.503117    2.137023
 11     Tue Apr 24 16:34:09 CEST 2018   EN: 0.930 GM2: 0.271  GM3: 0.1799  RAES: 5.00
     3s     -4.546934    0.763787
     3p     -1.332719    0.573553
 17     Mon Apr 23 14:09:22 CEST 2018   EN: 3.160 GM2: 0.249  GM3: 0.1495  RAES: 2.50
     3s    -29.278781    2.485265
     3p    -12.673758    2.199650
     3d     -0.240338    2.476089
 no old-style atom pair restraining (fixing) potential
           ------------------------------------------------- 
          |        Self-Consistent Charge Iterations        |
           ------------------------------------------------- 

 Ncao       : 194
 Nao        : 184
 Nshell     : 86
 Nel        : 144
 T(el)      :   300.0
 intcut     :    25.0
 scfconv/Eh :  0.100E-05
   qconv/e  :  0.100E-03
 intneglect :  0.100E-07
 broydamp   :      0.250
 iter      E             dE          RMSdq      gap      omega  full diag
   1    -87.1187194 -0.871187E+02  0.106E+01    3.69       0.0  T
   2    -87.2759492 -0.157230E+00  0.684E+00    4.45       1.0  T
   3    -87.3834237 -0.107474E+00  0.460E+00    4.02       1.0  T
   4    -87.4144836 -0.310599E-01  0.226E+00    3.50       1.0  T
   5    -87.4316134 -0.171298E-01  0.137E+00    2.77       1.0  T
   6    -87.4319631 -0.349662E-03  0.735E-01    3.02       1.0  T
   7    -87.4332717 -0.130857E-02  0.303E-01    2.82       1.0  T
   8    -87.4336755 -0.403796E-03  0.294E-01    2.85       1.0  T
   9    -87.4340285 -0.353046E-03  0.140E-01    2.85       1.0  T
  10    -87.4342441 -0.215603E-03  0.640E-02    2.85       1.0  T
  11    -87.4342788 -0.347390E-04  0.332E-02    2.85       1.0  T
  12    -87.4342879 -0.907363E-05  0.251E-02    2.84       1.0  T
  13    -87.4342907 -0.276475E-05  0.168E-02    2.84       1.0  T
  14    -87.4342929 -0.223769E-05  0.124E-02    2.84       1.2  T
  15    -87.4342941 -0.114628E-05  0.672E-03    2.84       2.2  T
  16    -87.4342944 -0.351486E-06  0.409E-03    2.84       3.6  T
  17    -87.4342945 -0.104167E-06  0.212E-03    2.84       6.9  T
  18    -87.4342945 -0.172162E-07  0.116E-03    2.84      12.6  T
  19    -87.4342945 -0.907390E-08  0.686E-04    2.84      21.3  T
  20    -87.4342945 -0.321873E-08  0.388E-04    2.84      37.6  T
speedup  1.00
cpu  time for SCC    0.12 s
wall time for SCC    0.13 s

   *** convergence criteria satisfied after 20 iterations ***

          eigenvalues
 #    :          60         61         62         63         64         65         66         67
 occ. :        2.000      2.000      2.000      2.000      2.000      2.000      2.000      2.000
 eps  :       -10.726    -10.664    -10.644    -10.633    -10.598    -10.583    -10.576    -10.549
 #    :          68         69         70         71         72         73         74         75
 occ. :        2.000      2.000      2.000      2.000      2.000      0.000      0.000      0.000
 eps  :       -10.534    -10.519    -10.506    -10.441    -10.404     -7.563     -5.794     -5.319
 #    :          76         77         78         79         80         81         82         83
 occ. :        0.000      0.000      0.000      0.000      0.000      0.000      0.000      0.000
 eps  :        -4.761     -3.239     -2.044     -1.607     -1.154     -0.394      0.735      1.206


   #   Z            q   n(s)   n(p)   n(d)      C6AA      α(0)
   1  11 Na     0.751  0.051  0.199  0.000    67.559    26.599
   2  11 Na     0.734  0.074  0.192  0.000    67.763    26.640
   3  11 Na     0.731  0.064  0.205  0.000    67.805    26.648
   4  11 Na     0.712  0.083  0.204  0.000    68.028    26.691
   5  11 Na     0.693  0.120  0.187  0.000    68.272    26.739
   6  11 Na     0.873  0.041  0.086  0.000    66.094    26.309
   7  11 Na     0.860  0.046  0.094  0.000    66.245    26.339
   8  11 Na     0.694  0.121  0.185  0.000    68.254    26.736
   9  11 Na     0.662  0.057  0.281  0.000    68.658    26.815
  10  11 Na     0.699  0.112  0.189  0.000    68.192    26.724
  11  17 Cl    -0.773  1.972  5.798  0.003   126.238    17.189
  12  17 Cl    -0.779  1.974  5.804  0.001   126.499    17.207
  13  17 Cl    -0.762  1.974  5.786  0.001   125.796    17.159
  14  17 Cl    -0.742  1.970  5.770  0.002   125.014    17.106
  15  17 Cl    -0.709  1.971  5.733  0.005   123.698    17.016
  16  17 Cl    -0.736  1.972  5.763  0.001   124.775    17.090
  17  17 Cl    -0.756  1.972  5.779  0.006   125.589    17.145
  18  17 Cl    -0.742  1.971  5.769  0.001   124.996    17.105
  19  17 Cl    -0.766  1.972  5.790  0.004   125.964    17.171
  20  17 Cl    -0.792  1.976  5.785  0.031   127.007    17.242
  21   8 O     -0.509  1.707  4.802  0.000    23.033     6.482
  22   1 H      0.350  0.650  0.000  0.000     0.578     1.189
  23   6 C      0.046  1.046  2.908  0.000    19.729     6.309
  24   1 H      0.043  0.957  0.000  0.000     2.404     2.425
  25   1 H      0.070  0.930  0.000  0.000     2.089     2.260
  26   6 C     -0.095  1.063  3.032  0.000    22.264     6.711
  27   1 H      0.065  0.935  0.000  0.000     2.132     2.282
  28   1 H      0.040  0.960  0.000  0.000     2.444     2.445
  29   6 C     -0.059  1.047  3.012  0.000    21.636     6.623
  30   1 H      0.033  0.967  0.000  0.000     2.539     2.492
  31   1 H      0.029  0.971  0.000  0.000     2.597     2.520
  32   6 C     -0.132  1.044  3.088  0.000    23.103     6.855
  33   1 H      0.054  0.946  0.000  0.000     2.273     2.357
  34   1 H      0.033  0.967  0.000  0.000     2.546     2.495
  35   1 H      0.065  0.935  0.000  0.000     2.144     2.290
  36   8 O     -0.617  1.724  4.893  0.000    25.500     6.820
  37   1 H      0.288  0.712  0.000  0.000     0.756     1.366
  38   1 H      0.328  0.672  0.000  0.000     0.627     1.236
  39   8 O     -0.678  1.731  4.947  0.000    27.040     7.023
  40   1 H      0.363  0.637  0.000  0.000     0.552     1.164
  41   1 H      0.339  0.661  0.000  0.000     0.611     1.226
  42   8 O     -0.630  1.716  4.915  0.000    25.827     6.864
  43   1 H      0.328  0.672  0.000  0.000     0.641     1.257
  44   1 H      0.354  0.646  0.000  0.000     0.568     1.177
  45   8 O     -0.625  1.717  4.908  0.000    25.700     6.847
  46   1 H      0.342  0.658  0.000  0.000     0.597     1.209
  47   1 H      0.319  0.681  0.000  0.000     0.667     1.282

 Mol. C6AA /au·bohr⁶  :      56808.458609
 Mol. C8AA /au·bohr⁸  :    3132780.896622
 Mol. α(0) /au        :        530.876262

 
 Wiberg/Mayer (AO) data. WBOs > 0.1 written file <wbo>
 largest (>0.05) Wiberg bond orders for each atom
           total WBO             WBO to atom ...
     1  Na  0.488    Cl  17 0.117    Cl  19 0.094    O   42 0.083    Cl  15 0.073    Cl  18 0.066
     2  Na  0.504    Cl  20 0.176    Cl  17 0.084    Cl  14 0.084    Cl  15 0.079    O   45 0.070
     3  Na  0.520    Cl  11 0.153    Cl  19 0.118    Cl  12 0.109    Cl  15 0.066    Cl  16 0.060
     4  Na  0.548    Cl  13 0.128    Cl  14 0.105    Cl  20 0.096    Cl  15 0.088    O   21 0.068
     5  Na  0.566    Cl  17 0.186    Cl  14 0.175    Cl  18 0.153
     6  Na  0.257    Cl  12 0.090    Cl  11 0.077    O   36 0.058
     7  Na  0.282    Cl  11 0.087    O   39 0.073    O   42 0.053
     8  Na  0.565    Cl  19 0.197    Cl  16 0.175    Cl  18 0.156
     9  Na  0.643    Cl  13 0.147    Cl  16 0.120    Cl  18 0.113    Cl  14 0.111    Cl  15 0.096
    10  Na  0.561    Cl  12 0.193    Cl  13 0.173    Cl  16 0.139
    11  Cl  0.425    Na   3 0.153    Na   7 0.087    Na   6 0.077
    12  Cl  0.423    Na  10 0.193    Na   3 0.109    Na   6 0.090
    13  Cl  0.446    Na  10 0.173    Na   9 0.147    Na   4 0.128
    14  Cl  0.495    Na   5 0.175    Na   9 0.111    Na   4 0.105    Na   2 0.084
    15  Cl  0.559    Na   9 0.096    Na   4 0.088    Na   2 0.079    Na   1 0.073    Na   3 0.066
    16  Cl  0.504    Na   8 0.175    Na  10 0.139    Na   9 0.120    Na   3 0.060
    17  Cl  0.459    Na   5 0.186    Na   1 0.117    Na   2 0.084
    18  Cl  0.490    Na   8 0.156    Na   5 0.153    Na   9 0.113    Na   1 0.066
    19  Cl  0.442    Na   8 0.197    Na   3 0.118    Na   1 0.094
    20  Cl  0.396    Na   2 0.176    Na   4 0.096
    21  O   2.002    C   23 0.981    H   22 0.839    Na   4 0.068
    22  H   0.877    O   21 0.839
    23  C   3.938    C   26 1.009    O   21 0.981    H   25 0.971    H   24 0.967
    24  H   0.997    C   23 0.967
    25  H   0.995    C   23 0.971
    26  C   3.991    C   29 1.010    C   23 1.009    H   28 0.975    H   27 0.967
    27  H   0.995    C   26 0.967
    28  H   0.998    C   26 0.975
    29  C   3.996    C   32 1.021    C   26 1.010    H   31 0.979    H   30 0.974
    30  H   0.998    C   29 0.974
    31  H   0.998    C   29 0.979
    32  C   3.988    C   29 1.021    H   34 0.986    H   33 0.978    H   35 0.974
    33  H   0.996    C   32 0.978
    34  H   0.999    C   32 0.986
    35  H   0.995    C   32 0.974
    36  O   1.866    H   37 0.919    H   38 0.856    Na   6 0.058
    37  H   0.917    O   36 0.919
    38  H   0.892    O   36 0.856
    39  O   1.860    H   41 0.880    H   40 0.822    Na   7 0.073
    40  H   0.867    O   39 0.822
    41  H   0.884    O   39 0.880
    42  O   1.897    H   43 0.892    H   44 0.859    Na   1 0.083    Na   7 0.053
    43  H   0.892    O   42 0.892
    44  H   0.874    O   42 0.859
    45  O   1.893    H   47 0.899    H   46 0.853    Na   2 0.070
    46  H   0.882    O   45 0.853
    47  H   0.898    O   45 0.899
 MOs/occ written to file <molden.input>
 
molecular dipole:
                 x           y           z       tot (Debye)
 q only:        2.859       1.563       0.596
   full:        0.106       0.634      -0.504       2.076
molecular quadrupole (traceless):
                xx          xy          yy          xz          yz          zz
 q only:        6.507       0.333      22.163       7.380     -18.212     -28.670
  q+dip:       23.857      -8.551       2.116      10.249     -19.942     -25.973
   full:       22.997      -8.884       3.231       7.749     -20.880     -26.229

SCC energy    :     -87.4342945
rep           :       0.3824449
ES            :       0.8796840
AES           :      -0.0560990
AXC           :      -0.0056424
disp          :      -0.0718734
XB            :       0.0000000
fix           :       0.0000000
total E       :     -87.0494348
atomizationE  :       8.1681858     5125.61
(atE without considering molecular charge,
 total energy contains solvation terms)
H-L gap (eV)  :          2.8411
           ------------------------------------------------- 
          |                 ===============                 |
          |                   A N C O P T                   |
          |                 ===============                 |
          |          Approximate Normal Coordinate          |
          |           Rational Function Optimizer           |
           ------------------------------------------------- 
dumping coords to <xtbopt.coord> and <xtbopt.log>
 optlevel               0
 Maxcycle             200
 Maxmicro              25
 Econv         5.000000000000000E-006
 Gconv         1.000000000000000E-003
 Maxdispl       1.00000000000000     
 Hlow          5.000000000000000E-003
 S6             20.0000000000000     
 Nvar              135

generating ANC from model Hessian ...
 Shifting diagonal of input Hessian by   2.222470918416378E-002
 Lowest  eigenvalues of input Hessian
    0.005000    0.005527    0.008060    0.010854    0.011462    0.015046
    0.015150    0.015913    0.017835    0.018200    0.018911    0.019405
    0.020218    0.020608    0.021273    0.021364    0.022172   -0.000000
 Highest eigenvalues
    1.326925    1.416892    1.420565    1.424600    1.434878    1.486355
 
cpu  time for ANC gen    0.03 s
wall time for ANC gen    0.03 s
................................................................................
.............................. CYCLE    1 ......................................
................................................................................
   1    -87.4342945 -0.874343E+02  0.252E-04    2.84       0.0  T
   2    -87.4342945 -0.118931E-09  0.196E-04    2.84      74.4  T
   3    -87.4342945 -0.120906E-09  0.167E-04    2.84      87.4  T
speedup  0.99
cpu  time for SCC    0.02 s
wall time for SCC    0.02 s
speedup  1.00
cpu  time for grad    0.08 s
wall time for grad    0.08 s
 E :    -87.04943481  G :  0.000060    pred/act E change:  0.000D+00  0.218D-07
Maxdispl :   0.0003   ||displ|| :   0.0010   Lambda : -0.322D-07
Largest |displ|/coords:  0.0003 (  21)  0.0003 (  55)  0.0002 (  36)
................................................................................
.............................. CYCLE    2 ......................................
................................................................................
   1    -87.4343004 -0.874343E+02  0.132E-03    2.84       0.0  T
   2    -87.4343004 -0.456126E-09  0.680E-04    2.84      21.4  T
   3    -87.4343004 -0.162558E-09  0.221E-04    2.84      66.0  T
speedup  0.96
cpu  time for SCC    0.02 s
wall time for SCC    0.02 s
speedup  0.99
cpu  time for grad    0.08 s
wall time for grad    0.08 s
 E :    -87.04943483  G :  0.000037    pred/act E change:  0.000D+00 -0.206D-07
Maxdispl :   0.0025   ||displ|| :   0.0057   Lambda : -0.139D-06
Largest |displ|/coords:  0.0025 (   2)  0.0017 (  21)  0.0013 (  55)

   *** GEOMETRY OPTIMIZATION CONVERGED AFTER 2 ITERATIONS ***

------------------------------------------------------------------------
 total energy gain (kcal):     -0.0000
------------------------------------------------------------------------
================
 final structure:
================
$coord
       -4.78958450456071        6.30124901926164       -0.72254798855027      Na
       -0.74055006432615        2.88943263609670       -5.40942877163242      Na
       -4.39466755034886        2.11393936115219        4.74065373336120      Na
       -2.55071371236407       -2.62257586907351       -3.67152789199431      Na
       -6.99816253370516        4.78737371474630       -6.51990000867151      Na
        0.49524346517105       -1.03616819010640        2.30422351928494      Na
        1.16889910085114        4.71253760851707        0.52831176364595      Na
      -10.40775572157495        4.59319360519567        2.17408503088841      Na
       -7.30720089748103        0.24992847282962       -1.68699618234572      Na
       -6.85728104143285       -4.00196725542795        3.07256545899755      Na
        0.15910288855586        3.73654831531615        4.92027395259456      Cl
       -2.97377771214255       -2.53406643730407        4.96767664379764      Cl
       -6.13976265971990       -4.55151644188320       -1.44468293254551      Cl
       -4.92218381988402        0.64068494715875       -6.46966518408499      Cl
       -2.63929583860637        1.88932557493902       -0.64370693017896      Cl
       -9.03131080382854        0.22942004349410        3.01386010271487      Cl
       -3.13918858085208        7.15939503694545       -5.17891252647314      Cl
       -9.28693839044629        4.82981609754400       -2.43803266279843      Cl
       -6.44561502058224        6.45069645231147        3.67998168183162      Cl
        2.61068450942472       -0.36706001931559       -5.52659834215835      Cl
        0.68788335446864       -3.39766217277544       -0.88082602666480      O 
        2.02950691395796       -3.07699170049938       -2.09314488734261      H 
        0.85046831443770       -5.98870369519871       -0.19490544878442      C 
        0.92852741984197       -7.19267930920582       -1.88164959809380      H 
       -0.88452946480382       -6.43178197007841        0.82881432578742      H 
        3.09264322864442       -6.57918108449280        1.51500121622252      C 
        3.16642574630677       -5.17677729887265        3.02241916890816      H 
        2.73775647079270       -8.40999286608000        2.39109411399960      H 
        5.64751230952009       -6.68818647100414        0.17053824357268      C 
        5.48406328038220       -7.85650671001910       -1.52444203854525      H 
        6.98544545058902       -7.62409542799653        1.43317131886618      H 
        6.72056314095649       -4.10683942811984       -0.52851133493074      C 
        6.60966171423224       -2.85700830305264        1.09834744430902      H 
        8.69918170317097       -4.29535615100655       -1.05108916572438      H 
        5.74801928230004       -3.27642142307371       -2.13408398199541      H 
        3.69075817369751       -0.75543704133387        4.94256644807152      O 
        4.37355866782824       -1.45186196218572        6.46960731368558      H 
        2.95796132865214        0.84437603603149        5.47776994187900      H 
        3.37142871362207        1.51006583460731       -0.02164059338288      O 
        3.41512806429660        0.91337095995600       -1.77709893961340      H 
        4.98815690255490        1.02595213607705        0.65701463671866      H 
       -1.09163910465335        8.06084123957468        1.17569187489780      O 
       -1.00009653375918        9.87832953920800        1.18148082559174      H 
       -1.54006145797727        7.63889633952766        2.90695527556507      H 
        2.09848669325816        6.09694600431712       -3.09213961857182      O 
        0.82967206158747        7.27128732879756       -3.71634017760990      H 
        3.59357649504498        6.45523088665265       -4.06423274581810      H 
$end
 
 Bond Distances (Angstroems)
 ---------------------------
Na1-Na2=3.7419       Na1-Na3=3.6485       Na1-Na5=3.3792       Na1-Na7=3.3297       Na1-Na8=3.4649       Na1-Na9=3.5057       
Na1-Cl15=2.5976      Na1-Cl17=2.5554      Na1-Cl18=2.6635      Na1-Cl19=2.4903      Na1-O42=2.3886       Na2-Na1=3.7419       
Na2-Na4=3.2049       Na2-Na5=3.5099       Na2-Na7=3.4387       Na2-Cl14=2.5744      Na2-Cl15=2.7658      Na2-Cl17=2.5945      
Na2-Cl20=2.4735      Na2-O45=2.5772       Na3-Na1=3.6485       Na3-Na6=3.3372       Na3-Na7=3.9405       Na3-Na8=3.7001       
Na3-Na9=3.8623       Na3-Na10=3.5988      Na3-Cl11=2.5599      Na3-Cl12=2.5748      Na3-Cl15=2.9992      Na3-Cl16=2.8017      
Na3-Cl19=2.5999      Na4-Na2=3.2049       Na4-Na6=3.6473       Na4-Na9=3.1223       Na4-Cl13=2.4572      Na4-Cl14=2.5979      
Na4-Cl15=2.8758      Na4-Cl20=3.1382      Na4-O21=2.2992       Na5-Na1=3.3792       Na5-Na2=3.5099       Na5-Na9=3.5118       
Na5-Cl14=2.4541      Na5-Cl17=2.4998      Na5-Cl18=2.4765      Na6-Na3=3.3372       Na6-Na4=3.6473       Na6-Na7=3.2038       
Na6-Cl11=2.8856      Na6-Cl12=2.4464      Na6-Cl15=2.7535      Na6-O21=2.1007       Na6-C23=2.9416       Na6-O36=2.1979       
Na6-H38=2.3471       Na6-O39=2.3763       Na7-Na1=3.3297       Na7-Na2=3.4387       Na7-Na3=3.9405       Na7-Na6=3.2038       
Na7-Cl11=2.4401      Na7-Cl15=2.5841      Na7-O39=2.0773       Na7-O42=2.1651       Na7-H44=2.4571       Na7-O45=2.1093       
Na8-Na1=3.4649       Na8-Na3=3.7001       Na8-Na9=3.4856       Na8-Cl16=2.4618      Na8-Cl18=2.5148      Na8-Cl19=2.4489      
Na9-Na1=3.5057       Na9-Na3=3.8623       Na9-Na4=3.1223       Na9-Na5=3.5118       Na9-Na8=3.4856       Na9-Na10=3.3857      
Na9-Cl13=2.6180      Na9-Cl14=2.8357      Na9-Cl15=2.6756      Na9-Cl16=2.6496      Na9-Cl18=2.6701      Na10-Na3=3.5988      
Na10-Na9=3.3857      Na10-Cl12=2.4150     Na10-Cl13=2.4378     Na10-Cl16=2.5176     Cl11-Na3=2.5599      Cl11-Na6=2.8856      
Cl11-Na7=2.4401      Cl12-Na3=2.5748      Cl12-Na6=2.4464      Cl12-Na10=2.4150     Cl13-Na4=2.4572      Cl13-Na9=2.6180      
Cl13-Na10=2.4378     Cl14-Na2=2.5744      Cl14-Na4=2.5979      Cl14-Na5=2.4541      Cl14-Na9=2.8357      Cl15-Na1=2.5976      
Cl15-Na2=2.7658      Cl15-Na3=2.9992      Cl15-Na4=2.8758      Cl15-Na6=2.7535      Cl15-Na7=2.5841      Cl15-Na9=2.6756      
Cl16-Na3=2.8017      Cl16-Na8=2.4618      Cl16-Na9=2.6496      Cl16-Na10=2.5176     Cl17-Na1=2.5554      Cl17-Na2=2.5945      
Cl17-Na5=2.4998      Cl18-Na1=2.6635      Cl18-Na5=2.4765      Cl18-Na8=2.5148      Cl18-Na9=2.6701      Cl19-Na1=2.4903      
Cl19-Na3=2.5999      Cl19-Na8=2.4489      Cl20-Na2=2.4735      Cl20-Na4=3.1382      O21-Na4=2.2992       O21-Na6=2.1007       
O21-H22=0.9718       O21-C23=1.4210       H22-O21=0.9718       C23-Na6=2.9416       C23-O21=1.4210       C23-H24=1.0974       
C23-H25=1.0915       C23-C26=1.5245       H24-C23=1.0974       H25-C23=1.0915       C26-C23=1.5245       C26-H27=1.0902       
C26-H28=1.0903       C26-C29=1.5288       H27-C26=1.0902       H28-C26=1.0903       C29-C26=1.5288       C29-H30=1.0928       
C29-H31=1.0922       C29-C32=1.5249       H30-C29=1.0928       H31-C29=1.0922       C32-C29=1.5249       C32-H33=1.0872       
C32-H34=1.0875       C32-H35=1.0862       H33-C32=1.0872       H34-C32=1.0875       H35-C32=1.0862       O36-Na6=2.1979       
O36-H37=0.9588       O36-H38=0.9733       H37-O36=0.9588       H38-Na6=2.3471       H38-O36=0.9733       O39-Na6=2.3763       
O39-Na7=2.0773       O39-H40=0.9814       O39-H41=0.9626       H40-O39=0.9814       H41-O39=0.9626       O42-Na1=2.3886       
O42-Na7=2.1651       O42-H43=0.9630       O42-H44=0.9724       H43-O42=0.9630       H44-Na7=2.4571       H44-O42=0.9724       
O45-Na2=2.5772       O45-Na7=2.1093       O45-H46=0.9727       O45-H47=0.9626       H46-O45=0.9727       H47-O45=0.9626       
 C  H  Rav=1.0906 sigma=0.0033  Rmin=1.0862  Rmax=1.0974     9
 C  C  Rav=1.5261 sigma=0.0020  Rmin=1.5245  Rmax=1.5288     3
 O  H  Rav=0.9687 sigma=0.0069  Rmin=0.9588  Rmax=0.9814     9
 O  C  Rav=1.4210 sigma=0.0000  Rmin=1.4210  Rmax=1.4210     1
 Na H  Rav=2.4021 sigma=0.0550  Rmin=2.3471  Rmax=2.4571     2
 Na C  Rav=2.9416 sigma=0.0000  Rmin=2.9416  Rmax=2.9416     1
 Na O  Rav=2.2546 sigma=0.1586  Rmin=2.0773  Rmax=2.5772     9
 Na Na Rav=3.5009 sigma=0.2102  Rmin=3.1223  Rmax=3.9405    20
 Cl Na Rav=2.6140 sigma=0.1692  Rmin=2.4150  Rmax=3.1382    36
 
 selected bond angles (degree)
 --------------------
Na3-Na1-Na2=101.50             Na5-Na1-Na2= 58.80             Na5-Na1-Na3=126.53             Na7-Na1-Na2= 57.84             
Na7-Na1-Na3= 68.59             Na7-Na1-Na5=116.62             Na8-Na1-Na2=131.20             Na8-Na1-Na3= 62.62             
Na8-Na1-Na5= 92.47             Na8-Na1-Na7=131.20             Na9-Na1-Na2= 71.36             Na9-Na1-Na3= 65.31             
Na9-Na1-Na5= 61.30             Na9-Na1-Na7= 99.10             Na9-Na1-Na8= 60.00             Cl15-Na1-Na2= 47.63            
Cl15-Na1-Na3= 54.29            Cl15-Na1-Na5= 87.31            Cl15-Na1-Na7= 49.84            Cl15-Na1-Na8= 97.72            
Cl15-Na1-Na9= 49.29            Cl17-Na1-Na2= 43.81            Cl17-Na1-Na3=145.04            Cl17-Na1-Na5= 47.35            
Cl17-Na1-Na7= 84.53            Cl17-Na1-Na8=138.41            Cl17-Na1-Na9= 99.08            Cl17-Na1-Cl15= 91.42           
Cl18-Na1-Na2= 98.32            Cl18-Na1-Na3= 98.26            Cl18-Na1-Na5= 46.55            Cl18-Na1-Na7=147.15            
Cl18-Na1-Na8= 46.20            Cl18-Na1-Na9= 48.99            Cl18-Na1-Cl15= 97.71           Cl18-Na1-Cl17= 92.45           
Cl19-Na1-Na2=146.81            Cl19-Na1-Na3= 45.43            Cl19-Na1-Na5=137.32            Cl19-Na1-Na7= 98.93            
Cl19-Na1-Na8= 44.97            Cl19-Na1-Na9= 91.80            Cl19-Na1-Cl15= 99.65           Cl19-Na1-Cl17=167.94           
Cl19-Na1-Cl18= 90.79           O42-Na1-Na2= 89.87             O42-Na1-Na3= 81.76             O42-Na1-Na5=139.25             
O42-Na1-Na7= 40.45             O42-Na1-Na8=128.21             O42-Na1-Na9=136.77             O42-Na1-Cl15= 89.13            
O42-Na1-Cl17= 92.22            O42-Na1-Cl18=171.62            O42-Na1-Cl19= 83.25            Na4-Na2-Na1= 94.46             
Na5-Na2-Na1= 55.44             Na5-Na2-Na4= 91.52             Na7-Na2-Na1= 55.06             Na7-Na2-Na4= 94.64             
Na7-Na2-Na5=110.48             Cl14-Na2-Na1= 82.84            Cl14-Na2-Na4= 52.04            Cl14-Na2-Na5= 44.34            
Cl14-Na2-Na7=125.55            Cl15-Na2-Na1= 43.94            Cl15-Na2-Na4= 57.02            Cl15-Na2-Na5= 82.22            
Cl15-Na2-Na7= 47.72            Cl15-Na2-Cl14= 78.35           Cl17-Na2-Na1= 42.99            Cl17-Na2-Na4=129.26            
Cl17-Na2-Na5= 45.34            Cl17-Na2-Na7= 81.75            Cl17-Na2-Cl14= 89.56           Cl17-Na2-Cl15= 86.91           
Cl20-Na2-Na1=139.75            Cl20-Na2-Na4= 65.63            Cl20-Na2-Na5=150.64            Cl20-Na2-Na7= 90.44            
Cl20-Na2-Cl14=106.78           Cl20-Na2-Cl15= 98.63           Cl20-Na2-Cl17=163.47           O45-Na2-Na1= 72.58             
O45-Na2-Na4=129.58             O45-Na2-Na5=116.18             O45-Na2-Na7= 37.73             O45-Na2-Cl14=155.40            
O45-Na2-Cl15= 84.49            O45-Na2-Cl17= 71.90            O45-Na2-Cl20= 93.03            Na6-Na3-Na1= 92.39             
Na7-Na3-Na1= 51.87             Na7-Na3-Na6= 51.42             Na8-Na3-Na1= 56.26             Na8-Na3-Na6=134.60             
Na8-Na3-Na7=108.13             Na9-Na3-Na1= 55.56             Na9-Na3-Na6= 80.89             Na9-Na3-Na7= 83.63             
Na9-Na3-Na8= 54.84             Na10-Na3-Na1=109.33            Na10-Na3-Na6= 74.74            Na10-Na3-Na7=116.46            
Na10-Na3-Na8= 85.26            Na10-Na3-Na9= 53.83            Cl11-Na3-Na1= 83.09            Cl11-Na3-Na6= 56.77            
Cl11-Na3-Na7= 36.93            Cl11-Na3-Na8=134.77            Cl11-Na3-Na9=119.60            Cl11-Na3-Na10=130.66           
Cl12-Na3-Na1=129.34            Cl12-Na3-Na6= 46.72            Cl12-Na3-Na7= 98.14            Cl12-Na3-Na8=127.37            
Cl12-Na3-Na9= 85.05            Cl12-Na3-Na10= 42.11           Cl12-Na3-Cl11= 92.51           Cl15-Na3-Na1= 44.69            
Cl15-Na3-Na6= 51.17            Cl15-Na3-Na7= 40.98            Cl15-Na3-Na8= 86.08            Cl15-Na3-Na9= 43.68            
Cl15-Na3-Na10= 81.00           Cl15-Na3-Cl11= 75.94           Cl15-Na3-Cl12= 85.18           Cl16-Na3-Na1= 84.70            
Cl16-Na3-Na6=112.04            Cl16-Na3-Na7=126.44            Cl16-Na3-Na8= 41.70            Cl16-Na3-Na9= 43.32            
Cl16-Na3-Na10= 44.18           Cl16-Na3-Cl11=162.92           Cl16-Na3-Cl12= 86.04           Cl16-Na3-Cl15= 86.98           
Cl19-Na3-Na1= 43.03            Cl19-Na3-Na6=132.94            Cl19-Na3-Na7= 83.21            Cl19-Na3-Na8= 41.31            
Cl19-Na3-Na9= 82.46            Cl19-Na3-Na10=126.13           Cl19-Na3-Cl11= 96.02           Cl19-Na3-Cl12=167.21           
Cl19-Na3-Cl15= 87.66           Cl19-Na3-Cl16= 83.00           Na6-Na4-Na2= 84.68             Na9-Na4-Na2= 83.94             
Na9-Na4-Na6= 87.28             Cl13-Na4-Na2=138.31            Cl13-Na4-Na6= 91.23            Cl13-Na4-Na9= 54.40            
Cl14-Na4-Na2= 51.38            Cl14-Na4-Na6=123.69            Cl14-Na4-Na9= 58.58            Cl14-Na4-Cl13=100.14           
Cl15-Na4-Na2= 53.78            Cl15-Na4-Na6= 48.17            Cl15-Na4-Na9= 52.79            Cl15-Na4-Cl13= 93.73           
Cl15-Na4-Cl14= 75.98           Cl20-Na4-Na2= 45.89            Cl20-Na4-Na6= 78.41            Cl20-Na4-Na9=128.44            
Cl20-Na4-Cl13=168.74           Cl20-Na4-Cl14= 89.39           Cl20-Na4-Cl15= 82.69           O21-Na4-Na2= 97.12             
O21-Na4-Na6= 32.30             O21-Na4-Na9=118.15             O21-Na4-Cl13=101.19            O21-Na4-Cl14=147.64            
O21-Na4-Cl15= 78.60            O21-Na4-Cl20= 67.67            Na2-Na5-Na1= 65.77             Na9-Na5-Na1= 61.12             
Na9-Na5-Na2= 74.12             Cl14-Na5-Na1= 92.71            Cl14-Na5-Na2= 47.16            Cl14-Na5-Na9= 53.24            
Cl17-Na5-Na1= 48.76            Cl17-Na5-Na2= 47.58            Cl17-Na5-Na9=100.06            Cl17-Na5-Cl14= 94.60           
Cl18-Na5-Na1= 51.33            Cl18-Na5-Na2=108.54            Cl18-Na5-Na9= 49.33            Cl18-Na5-Cl14=102.57           
Cl18-Na5-Cl17= 98.47           Na4-Na6-Na3= 96.16             Na7-Na6-Na3= 74.06             Na7-Na6-Na4= 90.77             
Cl11-Na6-Na3= 47.91            Cl11-Na6-Na4=126.17            Cl11-Na6-Na7= 46.88            Cl12-Na6-Na3= 50.02            
Cl12-Na6-Na4= 95.35            Cl12-Na6-Na7=124.07            Cl12-Na6-Cl11= 87.76           Cl15-Na6-Na3= 58.06            
Cl15-Na6-Na4= 51.10            Cl15-Na6-Na7= 50.73            Cl15-Na6-Cl11= 75.08           Cl15-Na6-Cl12= 93.24           
O21-Na6-Na3=130.15             O21-Na6-Na4= 35.79             O21-Na6-Na7=108.91             O21-Na6-Cl11=155.31            
O21-Na6-Cl12=107.81            O21-Na6-Cl15= 84.79            C23-Na6-Na3=131.93             C23-Na6-Na4= 55.48             
C23-Na6-Na7=134.99             C23-Na6-Cl11=178.05            C23-Na6-Cl12= 91.05            C23-Na6-Cl15=106.54            
C23-Na6-O21= 26.64             O36-Na6-Na3=108.50             O36-Na6-Na4=155.00             O36-Na6-Na7= 92.09             
O36-Na6-Cl11= 71.55            O36-Na6-Cl12=103.49            O36-Na6-Cl15=141.75            O36-Na6-O21=120.83             
O36-Na6-C23=107.26             H38-Na6-Na3= 86.69             H38-Na6-Na4=164.43             H38-Na6-Na7= 75.26             
H38-Na6-Cl11= 47.15            H38-Na6-Cl12= 98.15            H38-Na6-Cl15=120.10            H38-Na6-O21=143.07             
H38-Na6-C23=131.60             H38-Na6-O36= 24.45             O39-Na6-Na3=114.43             O39-Na6-Na4= 87.97             
O39-Na6-Na7= 40.40             O39-Na6-Cl11= 77.98            O39-Na6-Cl12=164.31            O39-Na6-Cl15= 76.91            
O39-Na6-O21= 83.72             O39-Na6-C23=103.38             O39-Na6-O36= 78.34             O39-Na6-H38= 76.97             
Na2-Na7-Na1= 67.10             Na3-Na7-Na1= 59.54             Na3-Na7-Na2=101.50             Na6-Na7-Na1=101.11             
Na6-Na7-Na2= 88.22             Na6-Na7-Na3= 54.52             Cl11-Na7-Na1= 92.03            Cl11-Na7-Na2=138.30            
Cl11-Na7-Na3= 39.08            Cl11-Na7-Na6= 59.69            Cl15-Na7-Na1= 50.19            Cl15-Na7-Na2= 52.36            
Cl15-Na7-Na3= 49.56            Cl15-Na7-Na6= 55.58            Cl15-Na7-Cl11= 86.30           O39-Na7-Na1=135.19             
O39-Na7-Na2= 78.93             O39-Na7-Na3=102.34             O39-Na7-Na6= 47.85             O39-Na7-Cl11= 94.80            
O39-Na7-Cl15= 86.12            O42-Na7-Na1= 45.70             O42-Na7-Na2=102.23             O42-Na7-Na3= 77.48             
O42-Na7-Na6=132.00             O42-Na7-Cl11= 84.35            O42-Na7-Cl15= 94.60            O42-Na7-O39=178.84             
H44-Na7-Na1= 52.43             H44-Na7-Na2=118.26             H44-Na7-Na3= 59.62             H44-Na7-Na6=112.53             
H44-Na7-Cl11= 61.16            H44-Na7-Cl15= 91.85            H44-Na7-O39=155.96             H44-Na7-O42= 23.20             
O45-Na7-Na1= 87.28             O45-Na7-Na2= 48.40             O45-Na7-Na3=144.02             O45-Na7-Na6=128.47             
O45-Na7-Cl11=171.78            O45-Na7-Cl15= 99.48            O45-Na7-O39= 91.45             O45-Na7-O42= 89.33             
O45-Na7-H44=112.49             Na3-Na8-Na1= 61.12             Na9-Na8-Na1= 60.58             Na9-Na8-Na3= 64.95             
Cl16-Na8-Na1= 94.05            Cl16-Na8-Na3= 49.21            Cl16-Na8-Na9= 49.31            Cl18-Na8-Na1= 49.86            
Cl18-Na8-Na3= 99.85            Cl18-Na8-Na9= 49.68            Cl18-Na8-Cl16= 98.75           Cl19-Na8-Na1= 45.94            
Cl19-Na8-Na3= 44.49            Cl19-Na8-Na9= 93.00            Cl19-Na8-Cl16= 93.69           Cl19-Na8-Cl18= 95.39           
Na3-Na9-Na1= 59.13             Na4-Na9-Na1=100.80             Na4-Na9-Na3= 95.67             Na5-Na9-Na1= 57.57             
Na5-Na9-Na3=116.62             Na5-Na9-Na4= 92.89             Na8-Na9-Na1= 59.42             Na8-Na9-Na3= 60.21             
Na8-Na9-Na4=153.85             Na8-Na9-Na5= 89.88             Na10-Na9-Na1=118.17            Na10-Na9-Na3= 59.11            
Na10-Na9-Na4= 82.53            Na10-Na9-Na5=173.15            Na10-Na9-Na8= 92.02            Cl13-Na9-Na1=142.16            
Cl13-Na9-Na3= 96.35            Cl13-Na9-Na4= 49.74            Cl13-Na9-Na5=133.49            Cl13-Na9-Na8=136.25            
Cl13-Na9-Na10= 45.73           Cl14-Na9-Na1= 83.93            Cl14-Na9-Na3=126.14            Cl14-Na9-Na4= 51.43            
Cl14-Na9-Na5= 43.90            Cl14-Na9-Na8=133.20            Cl14-Na9-Na10=132.93           Cl14-Na9-Cl13= 90.54           
Cl15-Na9-Na1= 47.39            Cl15-Na9-Na3= 50.73            Cl15-Na9-Na4= 58.87            Cl15-Na9-Na5= 83.43            
Cl15-Na9-Na8= 95.73            Cl15-Na9-Na10= 89.83           Cl15-Na9-Cl13= 94.97           Cl15-Na9-Cl14= 75.50           
Cl16-Na9-Na1= 89.88            Cl16-Na9-Na3= 46.50            Cl16-Na9-Na4=126.25            Cl16-Na9-Na5=134.63            
Cl16-Na9-Na8= 44.79            Cl16-Na9-Na10= 47.40           Cl16-Na9-Cl13= 91.79           Cl16-Na9-Cl14=172.52           
Cl16-Na9-Cl15= 97.21           Cl18-Na9-Na1= 48.83            Cl18-Na9-Na3= 93.20            Cl18-Na9-Na4=135.08            
Cl18-Na9-Na5= 44.71            Cl18-Na9-Na8= 45.90            Cl18-Na9-Na10=137.86           Cl18-Na9-Cl13=168.76           
Cl18-Na9-Cl14= 88.60           Cl18-Na9-Cl15= 95.66           Cl18-Na9-Cl16= 90.48           Na9-Na10-Na3= 67.06            
Cl12-Na10-Na3= 45.63           Cl12-Na10-Na9= 98.92           Cl13-Na10-Na3=106.94           Cl13-Na10-Na9= 50.27           
Cl13-Na10-Cl12=108.24          Cl16-Na10-Na3= 50.85           Cl16-Na10-Na9= 50.77           Cl16-Na10-Cl12= 96.19          
Cl16-Na10-Cl13= 99.51          
 
 selected dihedral angles (degree)
 ---------------------------------
Na4-Na2-Na1-Na3= 37.17        Na4-Na2-Na1-Na5=271.23        Na4-Na2-Na1-Na7= 92.55        Na4-Na2-Na1-Na8=333.63        
Na4-Na2-Na1-Na9=338.39        Na4-Na2-Na1-Cl15= 29.79       Na4-Na2-Na1-Cl17=212.08       Na4-Na2-Na1-Cl18=296.92       
Na4-Na2-Na1-Cl19= 41.33       Na4-Na2-Na1-O42=118.73        Na5-Na2-Na1-Na3=125.94        Na5-Na2-Na1-Na7=181.32        
Na5-Na2-Na1-Na8= 62.39        Na5-Na2-Na1-Na9= 67.16        Na5-Na2-Na1-Cl15=118.56       Na5-Na2-Na1-Cl17=300.85       
Na5-Na2-Na1-Cl18= 25.69       Na5-Na2-Na1-Cl19=130.10       Na5-Na2-Na1-O42=207.49        Na7-Na2-Na1-Na3=304.61        
Na7-Na2-Na1-Na5=178.68        Na7-Na2-Na1-Na8=241.07        Na7-Na2-Na1-Na9=245.84        Na7-Na2-Na1-Cl15=297.24       
Na7-Na2-Na1-Cl17=119.52       Na7-Na2-Na1-Cl18=204.36       Na7-Na2-Na1-Cl19=308.77       Na7-Na2-Na1-O42= 26.17        
Cl14-Na2-Na1-Na3= 88.00       Cl14-Na2-Na1-Na5=322.06       Cl14-Na2-Na1-Na7=143.39       Cl14-Na2-Na1-Na8= 24.46       
Cl14-Na2-Na1-Na9= 29.22       Cl14-Na2-Na1-Cl15= 80.62      Cl14-Na2-Na1-Cl17=262.91      Cl14-Na2-Na1-Cl18=347.75      
Cl14-Na2-Na1-Cl19= 92.16      Cl14-Na2-Na1-O42=169.56       Cl15-Na2-Na1-Na3=  7.38       Cl15-Na2-Na1-Na5=241.44       
Cl15-Na2-Na1-Na7= 62.76       Cl15-Na2-Na1-Na8=303.84       Cl15-Na2-Na1-Na9=308.60       Cl15-Na2-Na1-Cl17=182.29      
Cl15-Na2-Na1-Cl18=267.13      Cl15-Na2-Na1-Cl19= 11.54      Cl15-Na2-Na1-O42= 88.94       Cl17-Na2-Na1-Na3=185.09       
Cl17-Na2-Na1-Na5= 59.15       Cl17-Na2-Na1-Na7=240.48       Cl17-Na2-Na1-Na8=121.55       Cl17-Na2-Na1-Na9=126.32       
Cl17-Na2-Na1-Cl15=177.71      Cl17-Na2-Na1-Cl18= 84.84      Cl17-Na2-Na1-Cl19=189.25      Cl17-Na2-Na1-O42=266.65       
Cl20-Na2-Na1-Na3=340.42       Cl20-Na2-Na1-Na5=214.49       Cl20-Na2-Na1-Na7= 35.81       Cl20-Na2-Na1-Na8=276.88       
Cl20-Na2-Na1-Na9=281.65       Cl20-Na2-Na1-Cl15=333.05      Cl20-Na2-Na1-Cl17=155.33      Cl20-Na2-Na1-Cl18=240.17      
Cl20-Na2-Na1-Cl19=344.58      Cl20-Na2-Na1-O42= 61.98       O45-Na2-Na1-Na3=266.98        O45-Na2-Na1-Na5=141.04        
O45-Na2-Na1-Na7=322.37        O45-Na2-Na1-Na8=203.44        O45-Na2-Na1-Na9=208.21        O45-Na2-Na1-Cl15=259.60       
O45-Na2-Na1-Cl17= 81.89       O45-Na2-Na1-Cl18=166.73       O45-Na2-Na1-Cl19=271.14       O45-Na2-Na1-O42=348.54        
Na6-Na3-Na1-Na2= 14.15        Na6-Na3-Na1-Na5= 73.67        Na6-Na3-Na1-Na7=325.70        Na6-Na3-Na1-Na8=144.81        
Na6-Na3-Na1-Na9= 77.24        Na6-Na3-Na1-Cl15= 20.86       Na6-Na3-Na1-Cl17=  7.99       Na6-Na3-Na1-Cl18=114.44       
Na6-Na3-Na1-Cl19=197.34       Na6-Na3-Na1-O42=285.97        Na7-Na3-Na1-Na2= 48.45        Na7-Na3-Na1-Na5=107.97        
Na7-Na3-Na1-Na8=179.11        Na7-Na3-Na1-Na9=111.55        Na7-Na3-Na1-Cl15= 55.16       Na7-Na3-Na1-Cl17= 42.30       
Na7-Na3-Na1-Cl18=148.75       Na7-Na3-Na1-Cl19=231.64       Na7-Na3-Na1-O42=320.27        Na8-Na3-Na1-Na2=229.34        
Na8-Na3-Na1-Na5=288.86        Na8-Na3-Na1-Na7=180.89        Na8-Na3-Na1-Na9=292.44        Na8-Na3-Na1-Cl15=236.05       
Na8-Na3-Na1-Cl17=223.18       Na8-Na3-Na1-Cl18=329.63       Na8-Na3-Na1-Cl19= 52.53       Na8-Na3-Na1-O42=141.16        
Na9-Na3-Na1-Na2=296.90        Na9-Na3-Na1-Na5=356.42        Na9-Na3-Na1-Na7=248.45        Na9-Na3-Na1-Na8= 67.56        
Na9-Na3-Na1-Cl15=303.61       Na9-Na3-Na1-Cl17=290.75       Na9-Na3-Na1-Cl18= 37.20       Na9-Na3-Na1-Cl19=120.10       
Na9-Na3-Na1-O42=208.73        Na10-Na3-Na1-Na2=299.49       Na10-Na3-Na1-Na5=359.01       Na10-Na3-Na1-Na7=251.04       
Na10-Na3-Na1-Na8= 70.15       Na10-Na3-Na1-Na9=  2.58       Na10-Na3-Na1-Cl15=306.20      Na10-Na3-Na1-Cl17=293.33      
Na10-Na3-Na1-Cl18= 39.78      Na10-Na3-Na1-Cl19=122.68      Na10-Na3-Na1-O42=211.31       Cl11-Na3-Na1-Na2= 70.26       
Cl11-Na3-Na1-Na5=129.78       Cl11-Na3-Na1-Na7= 21.81       Cl11-Na3-Na1-Na8=200.92       Cl11-Na3-Na1-Na9=133.36       
Cl11-Na3-Na1-Cl15= 76.97      Cl11-Na3-Na1-Cl17= 64.10      Cl11-Na3-Na1-Cl18=170.56      Cl11-Na3-Na1-Cl19=253.45      
Cl11-Na3-Na1-O42=342.08       Cl12-Na3-Na1-Na2=342.69       Cl12-Na3-Na1-Na5= 42.21       Cl12-Na3-Na1-Na7=294.24       
Cl12-Na3-Na1-Na8=113.35       Cl12-Na3-Na1-Na9= 45.78       Cl12-Na3-Na1-Cl15=349.40      Cl12-Na3-Na1-Cl17=336.53      
Cl12-Na3-Na1-Cl18= 82.98      Cl12-Na3-Na1-Cl19=165.88      Cl12-Na3-Na1-O42=254.51       Cl15-Na3-Na1-Na2=353.29       
Cl15-Na3-Na1-Na5= 52.81       Cl15-Na3-Na1-Na7=304.84       Cl15-Na3-Na1-Na8=123.95       Cl15-Na3-Na1-Na9= 56.39       
Cl15-Na3-Na1-Cl17=347.13      Cl15-Na3-Na1-Cl18= 93.59      Cl15-Na3-Na1-Cl19=176.48      Cl15-Na3-Na1-O42=265.11       
Cl16-Na3-Na1-Na2=262.23       Cl16-Na3-Na1-Na5=321.75       Cl16-Na3-Na1-Na7=213.78       Cl16-Na3-Na1-Na8= 32.89       
Cl16-Na3-Na1-Na9=325.32       Cl16-Na3-Na1-Cl15=268.94      Cl16-Na3-Na1-Cl17=256.07      Cl16-Na3-Na1-Cl18=  2.52      
Cl16-Na3-Na1-Cl19= 85.42      Cl16-Na3-Na1-O42=174.05       Cl19-Na3-Na1-Na2=176.81       Cl19-Na3-Na1-Na5=236.33       
Cl19-Na3-Na1-Na7=128.36       Cl19-Na3-Na1-Na8=307.47       Cl19-Na3-Na1-Na9=239.90       Cl19-Na3-Na1-Cl15=183.52      
Cl19-Na3-Na1-Cl17=170.65      Cl19-Na3-Na1-Cl18=277.10      Cl19-Na3-Na1-O42= 88.63       Na6-Na4-Na2-Na1=295.38        
Na6-Na4-Na2-Na5=239.93        Na6-Na4-Na2-Na7=350.62        Na6-Na4-Na2-Cl14=218.06       Na6-Na4-Na2-Cl15=319.64       
Na6-Na4-Na2-Cl17=267.49       Na6-Na4-Na2-Cl20= 79.00       Na6-Na4-Na2-O45=  6.41        Na9-Na4-Na2-Na1= 23.20        
Na9-Na4-Na2-Na5=327.75        Na9-Na4-Na2-Na7= 78.45        Na9-Na4-Na2-Cl14=305.88       Na9-Na4-Na2-Cl15= 47.47       
Na9-Na4-Na2-Cl17=355.32       Na9-Na4-Na2-Cl20=166.82       Na9-Na4-Na2-O45= 94.23        Cl13-Na4-Na2-Na1= 21.23       
Cl13-Na4-Na2-Na5=325.79       Cl13-Na4-Na2-Na7= 76.48       Cl13-Na4-Na2-Cl14=303.91      Cl13-Na4-Na2-Cl15= 45.50      
Cl13-Na4-Na2-Cl17=353.35      Cl13-Na4-Na2-Cl20=164.86      Cl13-Na4-Na2-O45= 92.26       Cl14-Na4-Na2-Na1= 77.32       
Cl14-Na4-Na2-Na5= 21.87       Cl14-Na4-Na2-Na7=132.57       Cl14-Na4-Na2-Cl15=101.59      Cl14-Na4-Na2-Cl17= 49.44      
Cl14-Na4-Na2-Cl20=220.94      Cl14-Na4-Na2-O45=148.35       Cl15-Na4-Na2-Na1=335.73       Cl15-Na4-Na2-Na5=280.29       
Cl15-Na4-Na2-Na7= 30.98       Cl15-Na4-Na2-Cl14=258.41      Cl15-Na4-Na2-Cl17=307.85      Cl15-Na4-Na2-Cl20=119.36      
Cl15-Na4-Na2-O45= 46.76       Cl20-Na4-Na2-Na1=216.38       Cl20-Na4-Na2-Na5=160.93       Cl20-Na4-Na2-Na7=271.62       
Cl20-Na4-Na2-Cl14=139.06      Cl20-Na4-Na2-Cl15=240.64      Cl20-Na4-Na2-Cl17=188.49      Cl20-Na4-Na2-O45=287.41       
O21-Na4-Na2-Na1=265.51        O21-Na4-Na2-Na5=210.06        O21-Na4-Na2-Na7=320.75        O21-Na4-Na2-Cl14=188.19       
O21-Na4-Na2-Cl15=289.77       O21-Na4-Na2-Cl17=237.62       O21-Na4-Na2-Cl20= 49.13       O21-Na4-Na2-O45=336.54        
Na2-Na5-Na1-Na3=279.12        Na2-Na5-Na1-Na7=  1.25        Na2-Na5-Na1-Na8=221.87        Na2-Na5-Na1-Na9=275.42        
Na2-Na5-Na1-Cl15=319.48       Na2-Na5-Na1-Cl17= 53.91       Na2-Na5-Na1-Cl18=216.21       Na2-Na5-Na1-Cl19=218.15       
Na2-Na5-Na1-O42= 45.01        Na9-Na5-Na1-Na2= 84.58        Na9-Na5-Na1-Na3=  3.70        Na9-Na5-Na1-Na7= 85.83        
Na9-Na5-Na1-Na8=306.45        Na9-Na5-Na1-Cl15= 44.06       Na9-Na5-Na1-Cl17=138.49       Na9-Na5-Na1-Cl18=300.79       
Na9-Na5-Na1-Cl19=302.73       Na9-Na5-Na1-O42=129.59        Cl14-Na5-Na1-Na2= 39.84       Cl14-Na5-Na1-Na3=318.96       
Cl14-Na5-Na1-Na7= 41.09       Cl14-Na5-Na1-Na8=261.70       Cl14-Na5-Na1-Na9=315.26       Cl14-Na5-Na1-Cl15=359.32      
Cl14-Na5-Na1-Cl17= 93.74      Cl14-Na5-Na1-Cl18=256.05      Cl14-Na5-Na1-Cl19=257.98      Cl14-Na5-Na1-O42= 84.85       
Cl17-Na5-Na1-Na2=306.09       Cl17-Na5-Na1-Na3=225.22       Cl17-Na5-Na1-Na7=307.35       Cl17-Na5-Na1-Na8=167.96       
Cl17-Na5-Na1-Na9=221.51       Cl17-Na5-Na1-Cl15=265.58      Cl17-Na5-Na1-Cl18=162.31      Cl17-Na5-Na1-Cl19=164.24      
Cl17-Na5-Na1-O42=351.10       Cl18-Na5-Na1-Na2=143.79       Cl18-Na5-Na1-Na3= 62.91       Cl18-Na5-Na1-Na7=145.04       
Cl18-Na5-Na1-Na8=  5.65       Cl18-Na5-Na1-Na9= 59.21       Cl18-Na5-Na1-Cl15=103.27      Cl18-Na5-Na1-Cl17=197.69      
Cl18-Na5-Na1-Cl19=  1.93      Cl18-Na5-Na1-O42=188.80       Na1-Na5-Na2-Na4= 94.37        Na1-Na5-Na2-Na7=358.84        
Na1-Na5-Na2-Cl14=119.22       Na1-Na5-Na2-Cl15= 37.96       Na1-Na5-Na2-Cl17=304.61       Na1-Na5-Na2-Cl20=131.75       
Na1-Na5-Na2-O45=318.05        Na9-Na5-Na2-Na1=295.00        Na9-Na5-Na2-Na4= 29.37        Na9-Na5-Na2-Na7=293.84        
Na9-Na5-Na2-Cl14= 54.22       Na9-Na5-Na2-Cl15=332.96       Na9-Na5-Na2-Cl17=239.61       Na9-Na5-Na2-Cl20= 66.74       
Na9-Na5-Na2-O45=253.05        Cl14-Na5-Na2-Na1=240.78       Cl14-Na5-Na2-Na4=335.15       Cl14-Na5-Na2-Na7=239.62       
Cl14-Na5-Na2-Cl15=278.74      Cl14-Na5-Na2-Cl17=185.39      Cl14-Na5-Na2-Cl20= 12.52      Cl14-Na5-Na2-O45=198.83       
Cl17-Na5-Na2-Na1= 55.39       Cl17-Na5-Na2-Na4=149.76       Cl17-Na5-Na2-Na7= 54.23       Cl17-Na5-Na2-Cl14=174.61      
Cl17-Na5-Na2-Cl15= 93.35      Cl17-Na5-Na2-Cl20=187.13      Cl17-Na5-Na2-O45= 13.44       Cl18-Na5-Na2-Na1=330.89       
Cl18-Na5-Na2-Na4= 65.26       Cl18-Na5-Na2-Na7=329.73       Cl18-Na5-Na2-Cl14= 90.11      Cl18-Na5-Na2-Cl15=  8.85      
Cl18-Na5-Na2-Cl17=275.50      Cl18-Na5-Na2-Cl20=102.64      Cl18-Na5-Na2-O45=288.94       Na4-Na6-Na3-Na1=305.51        
Na4-Na6-Na3-Na7=270.96        Na4-Na6-Na3-Na8=347.81        Na4-Na6-Na3-Na9=  0.06        Na4-Na6-Na3-Na10= 54.91       
Na4-Na6-Na3-Cl11=225.38       Na4-Na6-Na3-Cl12= 91.83       Na4-Na6-Na3-Cl15=324.26       Na4-Na6-Na3-Cl16= 30.75       
Na4-Na6-Na3-Cl19=289.38       Na7-Na6-Na3-Na1= 34.55        Na7-Na6-Na3-Na8= 76.85        Na7-Na6-Na3-Na9= 89.10        
Na7-Na6-Na3-Na10=143.94       Na7-Na6-Na3-Cl11=314.41       Na7-Na6-Na3-Cl12=180.87       Na7-Na6-Na3-Cl15= 53.30       
Na7-Na6-Na3-Cl16=119.79       Na7-Na6-Na3-Cl19= 18.42       Cl11-Na6-Na3-Na1= 80.13       Cl11-Na6-Na3-Na7= 45.59       
Cl11-Na6-Na3-Na8=122.43       Cl11-Na6-Na3-Na9=134.69       Cl11-Na6-Na3-Na10=189.53      Cl11-Na6-Na3-Cl12=226.46      
Cl11-Na6-Na3-Cl15= 98.88      Cl11-Na6-Na3-Cl16=165.38      Cl11-Na6-Na3-Cl19= 64.01      Cl12-Na6-Na3-Na1=213.68       
Cl12-Na6-Na3-Na7=179.13       Cl12-Na6-Na3-Na8=255.98       Cl12-Na6-Na3-Na9=268.23       Cl12-Na6-Na3-Na10=323.07      
Cl12-Na6-Na3-Cl11=133.54      Cl12-Na6-Na3-Cl15=232.42      Cl12-Na6-Na3-Cl16=298.92      Cl12-Na6-Na3-Cl19=197.55      
Cl15-Na6-Na3-Na1=341.25       Cl15-Na6-Na3-Na7=306.70       Cl15-Na6-Na3-Na8= 23.55       Cl15-Na6-Na3-Na9= 35.80       
Cl15-Na6-Na3-Na10= 90.65      Cl15-Na6-Na3-Cl11=261.12      Cl15-Na6-Na3-Cl12=127.58      Cl15-Na6-Na3-Cl16= 66.50      
Cl15-Na6-Na3-Cl19=325.12      O21-Na6-Na3-Na1=293.01        O21-Na6-Na3-Na7=258.46        O21-Na6-Na3-Na8=335.31        
O21-Na6-Na3-Na9=347.56        O21-Na6-Na3-Na10= 42.41       O21-Na6-Na3-Cl11=212.88       O21-Na6-Na3-Cl12= 79.34       
O21-Na6-Na3-Cl15=311.76       O21-Na6-Na3-Cl16= 18.25       O21-Na6-Na3-Cl19=276.88       C23-Na6-Na3-Na1=257.52        
C23-Na6-Na3-Na7=222.97        C23-Na6-Na3-Na8=299.81        C23-Na6-Na3-Na9=312.07        C23-Na6-Na3-Na10=  6.91       
C23-Na6-Na3-Cl11=177.38       C23-Na6-Na3-Cl12= 43.84       C23-Na6-Na3-Cl15=276.26       C23-Na6-Na3-Cl16=342.76       
C23-Na6-Na3-Cl19=241.39       O36-Na6-Na3-Na1=121.36        O36-Na6-Na3-Na7= 86.82        O36-Na6-Na3-Na8=163.66        
O36-Na6-Na3-Na9=175.92        O36-Na6-Na3-Na10=230.76       O36-Na6-Na3-Cl11= 41.23       O36-Na6-Na3-Cl12=267.69       
O36-Na6-Na3-Cl15=140.11       O36-Na6-Na3-Cl16=206.61       O36-Na6-Na3-Cl19=105.24       H38-Na6-Na3-Na1=110.15        
H38-Na6-Na3-Na7= 75.61        H38-Na6-Na3-Na8=152.45        H38-Na6-Na3-Na9=164.70        H38-Na6-Na3-Na10=219.55       
H38-Na6-Na3-Cl11= 30.02       H38-Na6-Na3-Cl12=256.48       H38-Na6-Na3-Cl15=128.90       H38-Na6-Na3-Cl16=195.40       
H38-Na6-Na3-Cl19= 94.02       O39-Na6-Na3-Na1= 36.07        O39-Na6-Na3-Na7=  1.52        O39-Na6-Na3-Na8= 78.37        
O39-Na6-Na3-Na9= 90.62        O39-Na6-Na3-Na10=145.47       O39-Na6-Na3-Cl11=315.94       O39-Na6-Na3-Cl12=182.40       
O39-Na6-Na3-Cl15= 54.82       O39-Na6-Na3-Cl16=121.31       O39-Na6-Na3-Cl19= 19.94       Na3-Na6-Na4-Na2= 84.08        
Na3-Na6-Na4-Na9=359.92        Na3-Na6-Na4-Cl13=305.65       Na3-Na6-Na4-Cl14= 48.71       Na3-Na6-Na4-Cl15= 39.57       
Na3-Na6-Na4-Cl20=130.10       Na3-Na6-Na4-O21=196.43        Na7-Na6-Na4-Na2= 10.04        Na7-Na6-Na4-Na9=285.88        
Na7-Na6-Na4-Cl13=231.61       Na7-Na6-Na4-Cl14=334.67       Na7-Na6-Na4-Cl15=325.52       Na7-Na6-Na4-Cl20= 56.05       
Na7-Na6-Na4-O21=122.38        Cl11-Na6-Na4-Na2= 43.22       Cl11-Na6-Na4-Na9=319.06       Cl11-Na6-Na4-Cl13=264.79      
Cl11-Na6-Na4-Cl14=  7.85      Cl11-Na6-Na4-Cl15=358.71      Cl11-Na6-Na4-Cl20= 89.23      Cl11-Na6-Na4-O21=155.57       
Cl12-Na6-Na4-Na2=134.36       Cl12-Na6-Na4-Na9= 50.21       Cl12-Na6-Na4-Cl13=355.93      Cl12-Na6-Na4-Cl14= 98.99      
Cl12-Na6-Na4-Cl15= 89.85      Cl12-Na6-Na4-Cl20=180.38      Cl12-Na6-Na4-O21=246.71       Cl15-Na6-Na4-Na2= 44.52       
Cl15-Na6-Na4-Na9=320.36       Cl15-Na6-Na4-Cl13=266.09      Cl15-Na6-Na4-Cl14=  9.15      Cl15-Na6-Na4-Cl20= 90.53      
Cl15-Na6-Na4-O21=156.86       O21-Na6-Na4-Na2=247.65        O21-Na6-Na4-Na9=163.49        O21-Na6-Na4-Cl13=109.22       
O21-Na6-Na4-Cl14=212.28       O21-Na6-Na4-Cl15=203.14       O21-Na6-Na4-Cl20=293.66       C23-Na6-Na4-Na2=221.95        
C23-Na6-Na4-Na9=137.79        C23-Na6-Na4-Cl13= 83.52       C23-Na6-Na4-Cl14=186.58       C23-Na6-Na4-Cl15=177.43       
C23-Na6-Na4-Cl20=267.96       C23-Na6-Na4-O21=334.30        O36-Na6-Na4-Na2=273.42        O36-Na6-Na4-Na9=189.26        
O36-Na6-Na4-Cl13=134.99       O36-Na6-Na4-Cl14=238.05       O36-Na6-Na4-Cl15=228.90       O36-Na6-Na4-Cl20=319.43       
O36-Na6-Na4-O21= 25.77        H38-Na6-Na4-Na2=344.23        H38-Na6-Na4-Na9=260.07        H38-Na6-Na4-Cl13=205.80       
H38-Na6-Na4-Cl14=308.86       H38-Na6-Na4-Cl15=299.72       H38-Na6-Na4-Cl20= 30.24       H38-Na6-Na4-O21= 96.58        
O39-Na6-Na4-Na2=329.73        O39-Na6-Na4-Na9=245.57        O39-Na6-Na4-Cl13=191.30       O39-Na6-Na4-Cl14=294.36       
O39-Na6-Na4-Cl15=285.22       O39-Na6-Na4-Cl20= 15.74       O39-Na6-Na4-O21= 82.08        Na2-Na7-Na1-Na3=119.97        
Na2-Na7-Na1-Na5=358.73        Na2-Na7-Na1-Na8=118.92        Na2-Na7-Na1-Na9= 61.11        Na2-Na7-Na1-Cl15= 59.27       
Na2-Na7-Na1-Cl17=322.76       Na2-Na7-Na1-Cl18= 48.80       Na2-Na7-Na1-Cl19=154.41       Na2-Na7-Na1-O42=222.83        
Na3-Na7-Na1-Na2=240.03        Na3-Na7-Na1-Na5=238.76        Na3-Na7-Na1-Na8=358.95        Na3-Na7-Na1-Na9=301.14        
Na3-Na7-Na1-Cl15=299.30       Na3-Na7-Na1-Cl17=202.79       Na3-Na7-Na1-Cl18=288.83       Na3-Na7-Na1-Cl19= 34.43       
Na3-Na7-Na1-O42=102.86        Na6-Na7-Na1-Na2=276.74        Na6-Na7-Na1-Na3= 36.71        Na6-Na7-Na1-Na5=275.47        
Na6-Na7-Na1-Na8= 35.66        Na6-Na7-Na1-Na9=337.85        Na6-Na7-Na1-Cl15=336.01       Na6-Na7-Na1-Cl17=239.50       
Na6-Na7-Na1-Cl18=325.54       Na6-Na7-Na1-Cl19= 71.14       Na6-Na7-Na1-O42=139.57        Cl11-Na7-Na1-Na2=217.25       
Cl11-Na7-Na1-Na3=337.22       Cl11-Na7-Na1-Na5=215.98       Cl11-Na7-Na1-Na8=336.17       Cl11-Na7-Na1-Na9=278.36       
Cl11-Na7-Na1-Cl15=276.52      Cl11-Na7-Na1-Cl17=180.01      Cl11-Na7-Na1-Cl18=266.05      Cl11-Na7-Na1-Cl19= 11.65      
Cl11-Na7-Na1-O42= 80.08       Cl15-Na7-Na1-Na2=300.73       Cl15-Na7-Na1-Na3= 60.70       Cl15-Na7-Na1-Na5=299.46       
Cl15-Na7-Na1-Na8= 59.65       Cl15-Na7-Na1-Na9=  1.84       Cl15-Na7-Na1-Cl17=263.49      Cl15-Na7-Na1-Cl18=349.53      
Cl15-Na7-Na1-Cl19= 95.13      Cl15-Na7-Na1-O42=163.56       O39-Na7-Na1-Na2=316.13        O39-Na7-Na1-Na3= 76.10        
O39-Na7-Na1-Na5=314.87        O39-Na7-Na1-Na8= 75.06        O39-Na7-Na1-Na9= 17.25        O39-Na7-Na1-Cl15= 15.41       
O39-Na7-Na1-Cl17=278.89       O39-Na7-Na1-Cl18=  4.94       O39-Na7-Na1-Cl19=110.54       O39-Na7-Na1-O42=178.96        
O42-Na7-Na1-Na2=137.17        O42-Na7-Na1-Na3=257.14        O42-Na7-Na1-Na5=135.90        O42-Na7-Na1-Na8=256.09        
O42-Na7-Na1-Na9=198.28        O42-Na7-Na1-Cl15=196.44       O42-Na7-Na1-Cl17= 99.93       O42-Na7-Na1-Cl18=185.97       
O42-Na7-Na1-Cl19=291.57       H44-Na7-Na1-Na2=166.76        H44-Na7-Na1-Na3=286.73        H44-Na7-Na1-Na5=165.49        
H44-Na7-Na1-Na8=285.68        H44-Na7-Na1-Na9=227.87        H44-Na7-Na1-Cl15=226.03       H44-Na7-Na1-Cl17=129.52       
H44-Na7-Na1-Cl18=215.56       H44-Na7-Na1-Cl19=321.16       H44-Na7-Na1-O42= 29.59        O45-Na7-Na1-Na2= 45.45        
O45-Na7-Na1-Na3=165.42        O45-Na7-Na1-Na5= 44.18        O45-Na7-Na1-Na8=164.37        O45-Na7-Na1-Na9=106.56        
O45-Na7-Na1-Cl15=104.72       O45-Na7-Na1-Cl17=  8.21       O45-Na7-Na1-Cl18= 94.25       O45-Na7-Na1-Cl19=199.86       
O45-Na7-Na1-O42=268.28        Na1-Na7-Na2-Na4=267.80        Na1-Na7-Na2-Na5=  1.16        Na1-Na7-Na2-Cl14=313.34       
Na1-Na7-Na2-Cl15=303.50       Na1-Na7-Na2-Cl17= 36.84       Na1-Na7-Na2-Cl20=202.21       Na1-Na7-Na2-O45=107.83        
Na3-Na7-Na2-Na1= 49.64        Na3-Na7-Na2-Na4=317.44        Na3-Na7-Na2-Na5= 50.80        Na3-Na7-Na2-Cl14=  2.98       
Na3-Na7-Na2-Cl15=353.14       Na3-Na7-Na2-Cl17= 86.48       Na3-Na7-Na2-Cl20=251.85       Na3-Na7-Na2-O45=157.47        
Na6-Na7-Na2-Na1=102.85        Na6-Na7-Na2-Na4= 10.65        Na6-Na7-Na2-Na5=104.01        Na6-Na7-Na2-Cl14= 56.19       
Na6-Na7-Na2-Cl15= 46.35       Na6-Na7-Na2-Cl17=139.69       Na6-Na7-Na2-Cl20=305.06       Na6-Na7-Na2-O45=210.68        
Cl11-Na7-Na2-Na1= 65.40       Cl11-Na7-Na2-Na4=333.20       Cl11-Na7-Na2-Na5= 66.57       Cl11-Na7-Na2-Cl14= 18.74      
Cl11-Na7-Na2-Cl15=  8.90      Cl11-Na7-Na2-Cl17=102.24      Cl11-Na7-Na2-Cl20=267.62      Cl11-Na7-Na2-O45=173.24       
Cl15-Na7-Na2-Na1= 56.50       Cl15-Na7-Na2-Na4=324.30       Cl15-Na7-Na2-Na5= 57.66       Cl15-Na7-Na2-Cl14=  9.84      
Cl15-Na7-Na2-Cl17= 93.34      Cl15-Na7-Na2-Cl20=258.71      Cl15-Na7-Na2-O45=164.33       O39-Na7-Na2-Na1=150.16        
O39-Na7-Na2-Na4= 57.95        O39-Na7-Na2-Na5=151.32        O39-Na7-Na2-Cl14=103.49       O39-Na7-Na2-Cl15= 93.65       
O39-Na7-Na2-Cl17=186.99       O39-Na7-Na2-Cl20=352.37       O39-Na7-Na2-O45=257.99        O42-Na7-Na2-Na1=330.14        
O42-Na7-Na2-Na4=237.94        O42-Na7-Na2-Na5=331.30        O42-Na7-Na2-Cl14=283.48       O42-Na7-Na2-Cl15=273.64       
O42-Na7-Na2-Cl17=  6.98       O42-Na7-Na2-Cl20=172.35       O42-Na7-Na2-O45= 77.97        H44-Na7-Na2-Na1=348.10        
H44-Na7-Na2-Na4=255.90        H44-Na7-Na2-Na5=349.27        H44-Na7-Na2-Cl14=301.44       H44-Na7-Na2-Cl15=291.60       
H44-Na7-Na2-Cl17= 24.94       H44-Na7-Na2-Cl20=190.31       H44-Na7-Na2-O45= 95.93        O45-Na7-Na2-Na1=252.17        
O45-Na7-Na2-Na4=159.97        O45-Na7-Na2-Na5=253.33        O45-Na7-Na2-Cl14=205.51       O45-Na7-Na2-Cl15=195.67       
O45-Na7-Na2-Cl17=289.01       O45-Na7-Na2-Cl20= 94.38       Na1-Na7-Na3-Na6=133.92        Na1-Na7-Na3-Na8=  0.78        
Na1-Na7-Na3-Na9= 50.52        Na1-Na7-Na3-Na10= 94.56       Na1-Na7-Na3-Cl11=217.87       Na1-Na7-Na3-Cl12=134.57       
Na1-Na7-Na3-Cl15= 61.66       Na1-Na7-Na3-Cl16= 43.48       Na1-Na7-Na3-Cl19=327.40       Na2-Na7-Na3-Na1=305.47        
Na2-Na7-Na3-Na6= 79.40        Na2-Na7-Na3-Na8=306.25        Na2-Na7-Na3-Na9=355.99        Na2-Na7-Na3-Na10= 40.03       
Na2-Na7-Na3-Cl11=163.34       Na2-Na7-Na3-Cl12= 80.04       Na2-Na7-Na3-Cl15=  7.14       Na2-Na7-Na3-Cl16=348.96       
Na2-Na7-Na3-Cl19=272.87       Na6-Na7-Na3-Na1=226.08        Na6-Na7-Na3-Na8=226.85        Na6-Na7-Na3-Na9=276.59        
Na6-Na7-Na3-Na10=320.63       Na6-Na7-Na3-Cl11= 83.94       Na6-Na7-Na3-Cl12=  0.64       Na6-Na7-Na3-Cl15=287.74       
Na6-Na7-Na3-Cl16=269.56       Na6-Na7-Na3-Cl19=193.47       Cl11-Na7-Na3-Na1=142.13       Cl11-Na7-Na3-Na6=276.06       
Cl11-Na7-Na3-Na8=142.91       Cl11-Na7-Na3-Na9=192.65       Cl11-Na7-Na3-Na10=236.69      Cl11-Na7-Na3-Cl12=276.70      
Cl11-Na7-Na3-Cl15=203.80      Cl11-Na7-Na3-Cl16=185.62      Cl11-Na7-Na3-Cl19=109.53      Cl15-Na7-Na3-Na1=298.34       
Cl15-Na7-Na3-Na6= 72.26       Cl15-Na7-Na3-Na8=299.11       Cl15-Na7-Na3-Na9=348.86       Cl15-Na7-Na3-Na10= 32.89      
Cl15-Na7-Na3-Cl11=156.20      Cl15-Na7-Na3-Cl12= 72.90      Cl15-Na7-Na3-Cl16=341.82      Cl15-Na7-Na3-Cl19=265.73      
O39-Na7-Na3-Na1=224.45        O39-Na7-Na3-Na6=358.38        O39-Na7-Na3-Na8=225.23        O39-Na7-Na3-Na9=274.97        
O39-Na7-Na3-Na10=319.01       O39-Na7-Na3-Cl11= 82.32       O39-Na7-Na3-Cl12=359.02       O39-Na7-Na3-Cl15=286.12       
O39-Na7-Na3-Cl16=267.94       O39-Na7-Na3-Cl19=191.85       O42-Na7-Na3-Na1= 45.62        O42-Na7-Na3-Na6=179.55        
O42-Na7-Na3-Na8= 46.40        O42-Na7-Na3-Na9= 96.14        O42-Na7-Na3-Na10=140.18       O42-Na7-Na3-Cl11=263.49       
O42-Na7-Na3-Cl12=180.19       O42-Na7-Na3-Cl15=107.29       O42-Na7-Na3-Cl16= 89.11       O42-Na7-Na3-Cl19= 13.02       
H44-Na7-Na3-Na1= 61.63        H44-Na7-Na3-Na6=195.55        H44-Na7-Na3-Na8= 62.40        H44-Na7-Na3-Na9=112.15        
H44-Na7-Na3-Na10=156.18       H44-Na7-Na3-Cl11=279.49       H44-Na7-Na3-Cl12=196.19       H44-Na7-Na3-Cl15=123.29       
H44-Na7-Na3-Cl16=105.11       H44-Na7-Na3-Cl19= 29.02       O45-Na7-Na3-Na1=334.66        O45-Na7-Na3-Na6=108.58        
O45-Na7-Na3-Na8=335.44        O45-Na7-Na3-Na9= 25.18        O45-Na7-Na3-Na10= 69.22       O45-Na7-Na3-Cl11=192.53       
O45-Na7-Na3-Cl12=109.22       O45-Na7-Na3-Cl15= 36.32       O45-Na7-Na3-Cl16= 18.14       O45-Na7-Na3-Cl19=302.05       
Na1-Na7-Na6-Na3=320.75        Na1-Na7-Na6-Na4= 56.93        Na1-Na7-Na6-Cl11=274.19       Na1-Na7-Na6-Cl12=319.94       
Na1-Na7-Na6-Cl15= 22.25       Na1-Na7-Na6-O21= 88.41        Na1-Na7-Na6-C23= 94.95        Na1-Na7-Na6-O36=212.10        
Na1-Na7-Na6-H38=230.00        Na1-Na7-Na6-O39=142.89        Na2-Na7-Na6-Na3=254.50        Na2-Na7-Na6-Na4=350.69        
Na2-Na7-Na6-Cl11=207.94       Na2-Na7-Na6-Cl12=253.70       Na2-Na7-Na6-Cl15=316.00       Na2-Na7-Na6-O21= 22.16        
Na2-Na7-Na6-C23= 28.70        Na2-Na7-Na6-O36=145.85        Na2-Na7-Na6-H38=163.75        Na2-Na7-Na6-O39= 76.64        
Na3-Na7-Na6-Na4= 96.18        Na3-Na7-Na6-Cl11=313.44       Na3-Na7-Na6-Cl12=359.19       Na3-Na7-Na6-Cl15= 61.50       
Na3-Na7-Na6-O21=127.66        Na3-Na7-Na6-C23=134.20        Na3-Na7-Na6-O36=251.35        Na3-Na7-Na6-H38=269.25        
Na3-Na7-Na6-O39=182.14        Cl11-Na7-Na6-Na3= 46.56       Cl11-Na7-Na6-Na4=142.75       Cl11-Na7-Na6-Cl12= 45.76      
Cl11-Na7-Na6-Cl15=108.06      Cl11-Na7-Na6-O21=174.22       Cl11-Na7-Na6-C23=180.76       Cl11-Na7-Na6-O36=297.91       
Cl11-Na7-Na6-H38=315.81       Cl11-Na7-Na6-O39=228.70       Cl15-Na7-Na6-Na3=298.50       Cl15-Na7-Na6-Na4= 34.69       
Cl15-Na7-Na6-Cl11=251.94      Cl15-Na7-Na6-Cl12=297.69      Cl15-Na7-Na6-O21= 66.16       Cl15-Na7-Na6-C23= 72.70       
Cl15-Na7-Na6-O36=189.85       Cl15-Na7-Na6-H38=207.75       Cl15-Na7-Na6-O39=120.64       O39-Na7-Na6-Na3=177.86        
O39-Na7-Na6-Na4=274.04        O39-Na7-Na6-Cl11=131.30       O39-Na7-Na6-Cl12=177.05       O39-Na7-Na6-Cl15=239.36       
O39-Na7-Na6-O21=305.52        O39-Na7-Na6-C23=312.06        O39-Na7-Na6-O36= 69.21        O39-Na7-Na6-H38= 87.11        
O42-Na7-Na6-Na3=359.41        O42-Na7-Na6-Na4= 95.59        O42-Na7-Na6-Cl11=312.84       O42-Na7-Na6-Cl12=358.60       
O42-Na7-Na6-Cl15= 60.91       O42-Na7-Na6-O21=127.06        O42-Na7-Na6-C23=133.61        O42-Na7-Na6-O36=250.75        
O42-Na7-Na6-H38=268.65        O42-Na7-Na6-O39=181.55        H44-Na7-Na6-Na3= 14.50        H44-Na7-Na6-Na4=110.69        
H44-Na7-Na6-Cl11=327.94       H44-Na7-Na6-Cl12= 13.69       H44-Na7-Na6-Cl15= 76.00       H44-Na7-Na6-O21=142.16        
H44-Na7-Na6-C23=148.70        H44-Na7-Na6-O36=265.85        H44-Na7-Na6-H38=283.75        H44-Na7-Na6-O39=196.64        
O45-Na7-Na6-Na3=225.34        O45-Na7-Na6-Na4=321.52        O45-Na7-Na6-Cl11=178.77       O45-Na7-Na6-Cl12=224.53       
O45-Na7-Na6-Cl15=286.84       O45-Na7-Na6-O21=352.99        O45-Na7-Na6-C23=359.54        O45-Na7-Na6-O36=116.68        
O45-Na7-Na6-H38=134.58        O45-Na7-Na6-O39= 47.48        Na3-Na8-Na1-Na2= 81.09        Na3-Na8-Na1-Na5=130.43        
Na3-Na8-Na1-Na7=  1.10        Na3-Na8-Na1-Na9= 75.87        Na3-Na8-Na1-Cl15= 42.82       Na3-Na8-Na1-Cl17=143.80       
Na3-Na8-Na1-Cl18=136.12       Na3-Na8-Na1-Cl19=306.87       Na3-Na8-Na1-O42=307.82        Na9-Na8-Na1-Na2=  5.22        
Na9-Na8-Na1-Na3=284.13        Na9-Na8-Na1-Na5= 54.56        Na9-Na8-Na1-Na7=285.23        Na9-Na8-Na1-Cl15=326.95       
Na9-Na8-Na1-Cl17= 67.93       Na9-Na8-Na1-Cl18= 60.25       Na9-Na8-Na1-Cl19=231.00       Na9-Na8-Na1-O42=231.95        
Cl16-Na8-Na1-Na2= 43.00       Cl16-Na8-Na1-Na3=321.91       Cl16-Na8-Na1-Na5= 92.35       Cl16-Na8-Na1-Na7=323.01       
Cl16-Na8-Na1-Na9= 37.78       Cl16-Na8-Na1-Cl15=  4.73      Cl16-Na8-Na1-Cl17=105.71      Cl16-Na8-Na1-Cl18= 98.03      
Cl16-Na8-Na1-Cl19=268.78      Cl16-Na8-Na1-O42=269.73       Cl18-Na8-Na1-Na2=304.97       Cl18-Na8-Na1-Na3=223.88       
Cl18-Na8-Na1-Na5=354.31       Cl18-Na8-Na1-Na7=224.98       Cl18-Na8-Na1-Na9=299.75       Cl18-Na8-Na1-Cl15=266.70      
Cl18-Na8-Na1-Cl17=  7.68      Cl18-Na8-Na1-Cl19=170.75      Cl18-Na8-Na1-O42=171.70       Cl19-Na8-Na1-Na2=134.22       
Cl19-Na8-Na1-Na3= 53.13       Cl19-Na8-Na1-Na5=183.57       Cl19-Na8-Na1-Na7= 54.23       Cl19-Na8-Na1-Na9=129.00       
Cl19-Na8-Na1-Cl15= 95.95      Cl19-Na8-Na1-Cl17=196.93      Cl19-Na8-Na1-Cl18=189.25      Cl19-Na8-Na1-O42=  0.96       
Na1-Na8-Na3-Na6=306.04        Na1-Na8-Na3-Na7=359.26        Na1-Na8-Na3-Na9=291.19        Na1-Na8-Na3-Na10=242.95       
Na1-Na8-Na3-Cl11= 29.95       Na1-Na8-Na3-Cl12=243.32       Na1-Na8-Na3-Cl15=324.22       Na1-Na8-Na3-Cl16=234.37       
Na1-Na8-Na3-Cl19= 55.13       Na9-Na8-Na3-Na1= 68.81        Na9-Na8-Na3-Na6= 14.85        Na9-Na8-Na3-Na7= 68.08        
Na9-Na8-Na3-Na10=311.76       Na9-Na8-Na3-Cl11= 98.77       Na9-Na8-Na3-Cl12=312.13       Na9-Na8-Na3-Cl15= 33.03       
Na9-Na8-Na3-Cl16=303.18       Na9-Na8-Na3-Cl19=123.94       Cl16-Na8-Na3-Na1=125.63       Cl16-Na8-Na3-Na6= 71.67       
Cl16-Na8-Na3-Na7=124.90       Cl16-Na8-Na3-Na9= 56.82       Cl16-Na8-Na3-Na10=  8.58      Cl16-Na8-Na3-Cl11=155.59      
Cl16-Na8-Na3-Cl12=  8.96      Cl16-Na8-Na3-Cl15= 89.85      Cl16-Na8-Na3-Cl19=180.77      Cl18-Na8-Na3-Na1= 32.53       
Cl18-Na8-Na3-Na6=338.57       Cl18-Na8-Na3-Na7= 31.80       Cl18-Na8-Na3-Na9=323.72       Cl18-Na8-Na3-Na10=275.48      
Cl18-Na8-Na3-Cl11= 62.49      Cl18-Na8-Na3-Cl12=275.85      Cl18-Na8-Na3-Cl15=356.75      Cl18-Na8-Na3-Cl16=266.90      
Cl18-Na8-Na3-Cl19= 87.66      Cl19-Na8-Na3-Na1=304.87       Cl19-Na8-Na3-Na6=250.91       Cl19-Na8-Na3-Na7=304.13       
Cl19-Na8-Na3-Na9=236.06       Cl19-Na8-Na3-Na10=187.81      Cl19-Na8-Na3-Cl11=334.82      Cl19-Na8-Na3-Cl12=188.19      
Cl19-Na8-Na3-Cl15=269.09      Cl19-Na8-Na3-Cl16=179.23      Na3-Na9-Na1-Na2=112.74        Na3-Na9-Na1-Na5=176.72        
Na3-Na9-Na1-Na7= 61.28        Na3-Na9-Na1-Na8=288.60        Na3-Na9-Na1-Cl15= 63.13       Na3-Na9-Na1-Cl17=147.14       
Na3-Na9-Na1-Cl18=232.46       Na3-Na9-Na1-Cl19=321.93       Na3-Na9-Na1-O42= 43.99        Na4-Na9-Na1-Na2= 22.56        
Na4-Na9-Na1-Na3=269.81        Na4-Na9-Na1-Na5= 86.54        Na4-Na9-Na1-Na7=331.09        Na4-Na9-Na1-Na8=198.42        
Na4-Na9-Na1-Cl15=332.94       Na4-Na9-Na1-Cl17= 56.95       Na4-Na9-Na1-Cl18=142.27       Na4-Na9-Na1-Cl19=231.75       
Na4-Na9-Na1-O42=313.80        Na5-Na9-Na1-Na2=296.02        Na5-Na9-Na1-Na3=183.28        Na5-Na9-Na1-Na7=244.55        
Na5-Na9-Na1-Na8=111.88        Na5-Na9-Na1-Cl15=246.41       Na5-Na9-Na1-Cl17=330.41       Na5-Na9-Na1-Cl18= 55.73       
Na5-Na9-Na1-Cl19=145.21       Na5-Na9-Na1-O42=227.27        Na8-Na9-Na1-Na2=184.14        Na8-Na9-Na1-Na3= 71.40        
Na8-Na9-Na1-Na5=248.12        Na8-Na9-Na1-Na7=132.67        Na8-Na9-Na1-Cl15=134.53       Na8-Na9-Na1-Cl17=218.54       
Na8-Na9-Na1-Cl18=303.86       Na8-Na9-Na1-Cl19= 33.33       Na8-Na9-Na1-O42=115.39        Na10-Na9-Na1-Na2=109.80       
Na10-Na9-Na1-Na3=357.06       Na10-Na9-Na1-Na5=173.79       Na10-Na9-Na1-Na7= 58.34       Na10-Na9-Na1-Na8=285.66       
Na10-Na9-Na1-Cl15= 60.19      Na10-Na9-Na1-Cl17=144.20      Na10-Na9-Na1-Cl18=229.52      Na10-Na9-Na1-Cl19=318.99      
Na10-Na9-Na1-O42= 41.05       Cl13-Na9-Na1-Na2= 56.77       Cl13-Na9-Na1-Na3=304.03       Cl13-Na9-Na1-Na5=120.75       
Cl13-Na9-Na1-Na7=  5.31       Cl13-Na9-Na1-Na8=232.63       Cl13-Na9-Na1-Cl15=  7.16      Cl13-Na9-Na1-Cl17= 91.17      
Cl13-Na9-Na1-Cl18=176.49      Cl13-Na9-Na1-Cl19=265.96      Cl13-Na9-Na1-O42=348.02       Cl14-Na9-Na1-Na2=333.75       
Cl14-Na9-Na1-Na3=221.01       Cl14-Na9-Na1-Na5= 37.73       Cl14-Na9-Na1-Na7=282.28       Cl14-Na9-Na1-Na8=149.61       
Cl14-Na9-Na1-Cl15=284.14      Cl14-Na9-Na1-Cl17=  8.15      Cl14-Na9-Na1-Cl18= 93.47      Cl14-Na9-Na1-Cl19=182.94      
Cl14-Na9-Na1-O42=265.00       Cl15-Na9-Na1-Na2= 49.61       Cl15-Na9-Na1-Na3=296.87       Cl15-Na9-Na1-Na5=113.59       
Cl15-Na9-Na1-Na7=358.15       Cl15-Na9-Na1-Na8=225.47       Cl15-Na9-Na1-Cl17= 84.01      Cl15-Na9-Na1-Cl18=169.33      
Cl15-Na9-Na1-Cl19=258.80      Cl15-Na9-Na1-O42=340.86       Cl16-Na9-Na1-Na2=149.54       Cl16-Na9-Na1-Na3= 36.80       
Cl16-Na9-Na1-Na5=213.52       Cl16-Na9-Na1-Na7= 98.08       Cl16-Na9-Na1-Na8=325.40       Cl16-Na9-Na1-Cl15= 99.93      
Cl16-Na9-Na1-Cl17=183.94      Cl16-Na9-Na1-Cl18=269.26      Cl16-Na9-Na1-Cl19=358.73      Cl16-Na9-Na1-O42= 80.79       
Cl18-Na9-Na1-Na2=240.28       Cl18-Na9-Na1-Na3=127.54       Cl18-Na9-Na1-Na5=304.27       Cl18-Na9-Na1-Na7=188.82       
Cl18-Na9-Na1-Na8= 56.14       Cl18-Na9-Na1-Cl15=190.67      Cl18-Na9-Na1-Cl17=274.68      Cl18-Na9-Na1-Cl19= 89.47      
Cl18-Na9-Na1-O42=171.53       Na1-Na9-Na3-Na6=260.73        Na1-Na9-Na3-Na7=312.59        Na1-Na9-Na3-Na8= 70.08        
Na1-Na9-Na3-Na10=183.02       Na1-Na9-Na3-Cl11=303.88       Na1-Na9-Na3-Cl12=213.81       Na1-Na9-Na3-Cl15=302.01       
Na1-Na9-Na3-Cl16=124.33       Na1-Na9-Na3-Cl19= 36.55       Na4-Na9-Na3-Na1= 99.20        Na4-Na9-Na3-Na6=359.93        
Na4-Na9-Na3-Na7= 51.79        Na4-Na9-Na3-Na8=169.28        Na4-Na9-Na3-Na10=282.22       Na4-Na9-Na3-Cl11= 43.09       
Na4-Na9-Na3-Cl12=313.01       Na4-Na9-Na3-Cl15= 41.22       Na4-Na9-Na3-Cl16=223.53       Na4-Na9-Na3-Cl19=135.75       
Na5-Na9-Na3-Na1=  3.09        Na5-Na9-Na3-Na6=263.82        Na5-Na9-Na3-Na7=315.68        Na5-Na9-Na3-Na8= 73.17        
Na5-Na9-Na3-Na10=186.11       Na5-Na9-Na3-Cl11=306.98       Na5-Na9-Na3-Cl12=216.90       Na5-Na9-Na3-Cl15=305.11       
Na5-Na9-Na3-Cl16=127.42       Na5-Na9-Na3-Cl19= 39.64       Na8-Na9-Na3-Na1=289.92        Na8-Na9-Na3-Na6=190.65        
Na8-Na9-Na3-Na7=242.51        Na8-Na9-Na3-Na10=112.94       Na8-Na9-Na3-Cl11=233.81       Na8-Na9-Na3-Cl12=143.73       
Na8-Na9-Na3-Cl15=231.94       Na8-Na9-Na3-Cl16= 54.26       Na8-Na9-Na3-Cl19=326.47       Na10-Na9-Na3-Na1=176.98       
Na10-Na9-Na3-Na6= 77.71       Na10-Na9-Na3-Na7=129.57       Na10-Na9-Na3-Na8=247.06       Na10-Na9-Na3-Cl11=120.86      
Na10-Na9-Na3-Cl12= 30.79      Na10-Na9-Na3-Cl15=118.99      Na10-Na9-Na3-Cl16=301.31      Na10-Na9-Na3-Cl19=213.53      
Cl13-Na9-Na3-Na1=149.23       Cl13-Na9-Na3-Na6= 49.96       Cl13-Na9-Na3-Na7=101.82       Cl13-Na9-Na3-Na8=219.31       
Cl13-Na9-Na3-Na10=332.25      Cl13-Na9-Na3-Cl11= 93.12      Cl13-Na9-Na3-Cl12=  3.04      Cl13-Na9-Na3-Cl15= 91.25      
Cl13-Na9-Na3-Cl16=273.56      Cl13-Na9-Na3-Cl19=185.78      Cl14-Na9-Na3-Na1= 53.89       Cl14-Na9-Na3-Na6=314.62       
Cl14-Na9-Na3-Na7=  6.48       Cl14-Na9-Na3-Na8=123.97       Cl14-Na9-Na3-Na10=236.91      Cl14-Na9-Na3-Cl11=357.78      
Cl14-Na9-Na3-Cl12=267.70      Cl14-Na9-Na3-Cl15=355.91      Cl14-Na9-Na3-Cl16=178.23      Cl14-Na9-Na3-Cl19= 90.44      
Cl15-Na9-Na3-Na1= 57.99       Cl15-Na9-Na3-Na6=318.71       Cl15-Na9-Na3-Na7= 10.57       Cl15-Na9-Na3-Na8=128.06       
Cl15-Na9-Na3-Na10=241.01      Cl15-Na9-Na3-Cl11=  1.87      Cl15-Na9-Na3-Cl12=271.79      Cl15-Na9-Na3-Cl16=182.32      
Cl15-Na9-Na3-Cl19= 94.53      Cl16-Na9-Na3-Na1=235.67       Cl16-Na9-Na3-Na6=136.40       Cl16-Na9-Na3-Na7=188.26       
Cl16-Na9-Na3-Na8=305.74       Cl16-Na9-Na3-Na10= 58.69      Cl16-Na9-Na3-Cl11=179.55      Cl16-Na9-Na3-Cl12= 89.48      
Cl16-Na9-Na3-Cl15=177.68      Cl16-Na9-Na3-Cl19=272.22      Cl18-Na9-Na3-Na1=323.29       Cl18-Na9-Na3-Na6=224.02       
Cl18-Na9-Na3-Na7=275.88       Cl18-Na9-Na3-Na8= 33.36       Cl18-Na9-Na3-Na10=146.31      Cl18-Na9-Na3-Cl11=267.17      
Cl18-Na9-Na3-Cl12=177.10      Cl18-Na9-Na3-Cl15=265.30      Cl18-Na9-Na3-Cl16= 87.62      Cl18-Na9-Na3-Cl19=359.84      
Na1-Na9-Na4-Na2=334.74        Na1-Na9-Na4-Na6= 59.67        Na1-Na9-Na4-Cl13=153.13       Na1-Na9-Na4-Cl14=286.85       
Na1-Na9-Na4-Cl15= 23.02       Na1-Na9-Na4-Cl20=346.80       Na1-Na9-Na4-O21= 69.58        Na3-Na9-Na4-Na2=275.13        
Na3-Na9-Na4-Na6=  0.06        Na3-Na9-Na4-Cl13= 93.52       Na3-Na9-Na4-Cl14=227.25       Na3-Na9-Na4-Cl15=323.42       
Na3-Na9-Na4-Cl20=287.19       Na3-Na9-Na4-O21=  9.98        Na5-Na9-Na4-Na2= 32.26        Na5-Na9-Na4-Na6=117.19        
Na5-Na9-Na4-Cl13=210.65       Na5-Na9-Na4-Cl14=344.37       Na5-Na9-Na4-Cl15= 80.54       Na5-Na9-Na4-Cl20= 44.32       
Na5-Na9-Na4-O21=127.10        Na8-Na9-Na4-Na2=296.63        Na8-Na9-Na4-Na6= 21.56        Na8-Na9-Na4-Cl13=115.02       
Na8-Na9-Na4-Cl14=248.74       Na8-Na9-Na4-Cl15=344.91       Na8-Na9-Na4-Cl20=308.69       Na8-Na9-Na4-O21= 31.47        
Na10-Na9-Na4-Na2=217.37       Na10-Na9-Na4-Na6=302.30       Na10-Na9-Na4-Cl13= 35.76      Na10-Na9-Na4-Cl14=169.49      
Na10-Na9-Na4-Cl15=265.66      Na10-Na9-Na4-Cl20=229.43      Na10-Na9-Na4-O21=312.22       Cl13-Na9-Na4-Na2=181.61       
Cl13-Na9-Na4-Na6=266.54       Cl13-Na9-Na4-Cl14=133.72      Cl13-Na9-Na4-Cl15=229.89      Cl13-Na9-Na4-Cl20=193.67      
Cl13-Na9-Na4-O21=276.46       Cl14-Na9-Na4-Na2= 47.89       Cl14-Na9-Na4-Na6=132.82       Cl14-Na9-Na4-Cl13=226.28      
Cl14-Na9-Na4-Cl15= 96.17      Cl14-Na9-Na4-Cl20= 59.95      Cl14-Na9-Na4-O21=142.73       Cl15-Na9-Na4-Na2=311.72       
Cl15-Na9-Na4-Na6= 36.65       Cl15-Na9-Na4-Cl13=130.11      Cl15-Na9-Na4-Cl14=263.83      Cl15-Na9-Na4-Cl20=323.77      
Cl15-Na9-Na4-O21= 46.56       Cl16-Na9-Na4-Na2=236.85       Cl16-Na9-Na4-Na6=321.78       Cl16-Na9-Na4-Cl13= 55.24      
Cl16-Na9-Na4-Cl14=188.96      Cl16-Na9-Na4-Cl15=285.13      Cl16-Na9-Na4-Cl20=248.91      Cl16-Na9-Na4-O21=331.69       
Cl18-Na9-Na4-Na2= 15.45       Cl18-Na9-Na4-Na6=100.38       Cl18-Na9-Na4-Cl13=193.84      Cl18-Na9-Na4-Cl14=327.56      
Cl18-Na9-Na4-Cl15= 63.74      Cl18-Na9-Na4-Cl20= 27.51      Cl18-Na9-Na4-O21=110.30       Na1-Na9-Na5-Na2= 70.70        
Na1-Na9-Na5-Cl14=118.64       Na1-Na9-Na5-Cl17= 30.41       Na1-Na9-Na5-Cl18=297.83       Na3-Na9-Na5-Na1=356.86        
Na3-Na9-Na5-Na2= 67.56        Na3-Na9-Na5-Cl14=115.50       Na3-Na9-Na5-Cl17= 27.26       Na3-Na9-Na5-Cl18=294.69       
Na4-Na9-Na5-Na1=259.04        Na4-Na9-Na5-Na2=329.74        Na4-Na9-Na5-Cl14= 17.68       Na4-Na9-Na5-Cl17=289.45       
Na4-Na9-Na5-Cl18=196.87       Na8-Na9-Na5-Na1= 53.03        Na8-Na9-Na5-Na2=123.73        Na8-Na9-Na5-Cl14=171.67       
Na8-Na9-Na5-Cl17= 83.43       Na8-Na9-Na5-Cl18=350.86       Na10-Na9-Na5-Na1=306.85       Na10-Na9-Na5-Na2= 17.56       
Na10-Na9-Na5-Cl14= 65.50      Na10-Na9-Na5-Cl17=337.26      Na10-Na9-Na5-Cl18=244.69      Cl13-Na9-Na5-Na1=226.61       
Cl13-Na9-Na5-Na2=297.32       Cl13-Na9-Na5-Cl14=345.26      Cl13-Na9-Na5-Cl17=257.02      Cl13-Na9-Na5-Cl18=164.44      
Cl14-Na9-Na5-Na1=241.36       Cl14-Na9-Na5-Na2=312.06       Cl14-Na9-Na5-Cl17=271.76      Cl14-Na9-Na5-Cl18=179.19      
Cl15-Na9-Na5-Na1=317.24       Cl15-Na9-Na5-Na2= 27.95       Cl15-Na9-Na5-Cl14= 75.89      Cl15-Na9-Na5-Cl17=347.65      
Cl15-Na9-Na5-Cl18=255.08      Cl16-Na9-Na5-Na1= 50.90       Cl16-Na9-Na5-Na2=121.61       Cl16-Na9-Na5-Cl14=169.55      
Cl16-Na9-Na5-Cl17= 81.31      Cl16-Na9-Na5-Cl18=348.74      Cl18-Na9-Na5-Na1= 62.17       Cl18-Na9-Na5-Na2=132.87       
Cl18-Na9-Na5-Cl14=180.81      Cl18-Na9-Na5-Cl17= 92.57      Na1-Na9-Na8-Na3=290.40        Na1-Na9-Na8-Cl16=233.71       
Na1-Na9-Na8-Cl18= 60.52       Na1-Na9-Na8-Cl19=326.00       Na3-Na9-Na8-Na1= 69.60        Na3-Na9-Na8-Cl16=303.31       
Na3-Na9-Na8-Cl18=130.12       Na3-Na9-Na8-Cl19= 35.60       Na4-Na9-Na8-Na1= 44.76        Na4-Na9-Na8-Na3=335.16        
Na4-Na9-Na8-Cl16=278.47       Na4-Na9-Na8-Cl18=105.28       Na4-Na9-Na8-Cl19= 10.76       Na5-Na9-Na8-Na1=308.44        
Na5-Na9-Na8-Na3=238.83        Na5-Na9-Na8-Cl16=182.14       Na5-Na9-Na8-Cl18=  8.95       Na5-Na9-Na8-Cl19=274.44       
Na10-Na9-Na8-Na1=121.86       Na10-Na9-Na8-Na3= 52.25       Na10-Na9-Na8-Cl16=355.56      Na10-Na9-Na8-Cl18=182.37      
Na10-Na9-Na8-Cl19= 87.85      Cl13-Na9-Na8-Na1=135.17       Cl13-Na9-Na8-Na3= 65.56       Cl13-Na9-Na8-Cl16=  8.87      
Cl13-Na9-Na8-Cl18=195.68      Cl13-Na9-Na8-Cl19=101.17      Cl14-Na9-Na8-Na1=316.36       Cl14-Na9-Na8-Na3=246.76       
Cl14-Na9-Na8-Cl16=190.06      Cl14-Na9-Na8-Cl18= 16.88      Cl14-Na9-Na8-Cl19=282.36      Cl15-Na9-Na8-Na1= 31.82       
Cl15-Na9-Na8-Na3=322.22       Cl15-Na9-Na8-Cl16=265.53      Cl15-Na9-Na8-Cl18= 92.34      Cl15-Na9-Na8-Cl19=357.82      
Cl16-Na9-Na8-Na1=126.29       Cl16-Na9-Na8-Na3= 56.69       Cl16-Na9-Na8-Cl18=186.81      Cl16-Na9-Na8-Cl19= 92.29      
Cl18-Na9-Na8-Na1=299.48       Cl18-Na9-Na8-Na3=229.88       Cl18-Na9-Na8-Cl16=173.19      Cl18-Na9-Na8-Cl19=265.48      
Na9-Na10-Na3-Na1=357.36       Na9-Na10-Na3-Na6=270.23       Na9-Na10-Na3-Na7=301.16       Na9-Na10-Na3-Na8= 49.06       
Na9-Na10-Na3-Cl11=259.71      Na9-Na10-Na3-Cl12=229.51      Na9-Na10-Na3-Cl15=322.29      Na9-Na10-Na3-Cl16= 57.25      
Na9-Na10-Na3-Cl19= 42.68      Cl12-Na10-Na3-Na1=127.85      Cl12-Na10-Na3-Na6= 40.72      Cl12-Na10-Na3-Na7= 71.65      
Cl12-Na10-Na3-Na8=179.55      Cl12-Na10-Na3-Na9=130.49      Cl12-Na10-Na3-Cl11= 30.20     Cl12-Na10-Na3-Cl15= 92.78     
Cl12-Na10-Na3-Cl16=187.74     Cl12-Na10-Na3-Cl19=173.17     Cl13-Na10-Na3-Na1= 28.66      Cl13-Na10-Na3-Na6=301.52      
Cl13-Na10-Na3-Na7=332.45      Cl13-Na10-Na3-Na8= 80.36      Cl13-Na10-Na3-Na9= 31.30      Cl13-Na10-Na3-Cl11=291.00     
Cl13-Na10-Na3-Cl12=260.81     Cl13-Na10-Na3-Cl15=353.59     Cl13-Na10-Na3-Cl16= 88.55     Cl13-Na10-Na3-Cl19= 73.98     
Cl16-Na10-Na3-Na1=300.11      Cl16-Na10-Na3-Na6=212.97      Cl16-Na10-Na3-Na7=243.90      Cl16-Na10-Na3-Na8=351.81      
Cl16-Na10-Na3-Na9=302.75      Cl16-Na10-Na3-Cl11=202.45     Cl16-Na10-Na3-Cl12=172.26     Cl16-Na10-Na3-Cl15=265.04     
Cl16-Na10-Na3-Cl19=345.43     Na3-Na10-Na9-Na1=  2.94       Na3-Na10-Na9-Na4=101.22       Na3-Na10-Na9-Na5= 52.95       
Na3-Na10-Na9-Na8=306.90       Na3-Na10-Na9-Cl13=139.75      Na3-Na10-Na9-Cl14=112.46      Na3-Na10-Na9-Cl15= 42.62      
Na3-Na10-Na9-Cl16=302.65      Na3-Na10-Na9-Cl18=304.36      Cl12-Na10-Na9-Na1=329.55      Cl12-Na10-Na9-Na3=326.61      
Cl12-Na10-Na9-Na4= 67.83      Cl12-Na10-Na9-Na5= 19.56      Cl12-Na10-Na9-Na8=273.51      Cl12-Na10-Na9-Cl13=106.36     
Cl12-Na10-Na9-Cl14= 79.07     Cl12-Na10-Na9-Cl15=  9.23     Cl12-Na10-Na9-Cl16=269.26     Cl12-Na10-Na9-Cl18=270.97     
Cl13-Na10-Na9-Na1=223.19      Cl13-Na10-Na9-Na3=220.25      Cl13-Na10-Na9-Na4=321.48      Cl13-Na10-Na9-Na5=273.20      
Cl13-Na10-Na9-Na8=167.15      Cl13-Na10-Na9-Cl14=332.71     Cl13-Na10-Na9-Cl15=262.88     Cl13-Na10-Na9-Cl16=162.90     
Cl13-Na10-Na9-Cl18=164.61     Cl16-Na10-Na9-Na1= 60.29      Cl16-Na10-Na9-Na3= 57.35      Cl16-Na10-Na9-Na4=158.57      
Cl16-Na10-Na9-Na5=110.30      Cl16-Na10-Na9-Na8=  4.25      Cl16-Na10-Na9-Cl13=197.10     Cl16-Na10-Na9-Cl14=169.81     
Cl16-Na10-Na9-Cl15= 99.97     Cl16-Na10-Na9-Cl18=  1.71     

========================================================================
 FINAL SINGLEPOINT CALCULATION ON OPTIMIZED GEOMETRY
========================================================================

 Ncao       : 194
 Nao        : 184
 Nshell     : 86
 Nel        : 144
 T(el)      :   300.0
 intcut     :    25.0
 scfconv/Eh :  0.100E-05
   qconv/e  :  0.100E-03
 intneglect :  0.100E-07
 broydamp   :      0.250
 iter      E             dE          RMSdq      gap      omega  full diag
   1    -87.4343004 -0.874343E+02  0.145E-04    2.84       0.0  T
   2    -87.4343004 -0.150351E-10  0.871E-05    2.84     167.5  T
   3    -87.4343004 -0.208047E-10  0.595E-05    2.84     245.3  T
speedup  0.98
cpu  time for SCC    0.02 s
wall time for SCC    0.02 s

   *** convergence criteria satisfied after 3 iterations ***

          eigenvalues
 #    :          60         61         62         63         64         65         66         67
 occ. :        2.000      2.000      2.000      2.000      2.000      2.000      2.000      2.000
 eps  :       -10.726    -10.664    -10.644    -10.633    -10.598    -10.583    -10.576    -10.548
 #    :          68         69         70         71         72         73         74         75
 occ. :        2.000      2.000      2.000      2.000      2.000      0.000      0.000      0.000
 eps  :       -10.534    -10.519    -10.506    -10.441    -10.404     -7.563     -5.794     -5.319
 #    :          76         77         78         79         80         81         82         83
 occ. :        0.000      0.000      0.000      0.000      0.000      0.000      0.000      0.000
 eps  :        -4.761     -3.239     -2.044     -1.607     -1.154     -0.394      0.735      1.206


   #   Z            q   n(s)   n(p)   n(d)      C6AA      α(0)
   1  11 Na     0.751  0.051  0.199  0.000    67.558    26.599
   2  11 Na     0.734  0.074  0.192  0.000    67.763    26.640
   3  11 Na     0.731  0.064  0.205  0.000    67.805    26.648
   4  11 Na     0.712  0.083  0.204  0.000    68.028    26.691
   5  11 Na     0.693  0.120  0.187  0.000    68.272    26.739
   6  11 Na     0.873  0.041  0.086  0.000    66.094    26.309
   7  11 Na     0.860  0.046  0.094  0.000    66.245    26.339
   8  11 Na     0.694  0.121  0.185  0.000    68.254    26.736
   9  11 Na     0.662  0.057  0.281  0.000    68.658    26.815
  10  11 Na     0.699  0.112  0.189  0.000    68.192    26.724
  11  17 Cl    -0.773  1.972  5.798  0.003   126.238    17.190
  12  17 Cl    -0.779  1.974  5.804  0.001   126.499    17.207
  13  17 Cl    -0.762  1.974  5.786  0.001   125.796    17.159
  14  17 Cl    -0.742  1.970  5.770  0.002   125.014    17.106
  15  17 Cl    -0.709  1.971  5.733  0.005   123.699    17.016
  16  17 Cl    -0.736  1.972  5.763  0.001   124.775    17.090
  17  17 Cl    -0.756  1.972  5.779  0.006   125.589    17.145
  18  17 Cl    -0.742  1.971  5.769  0.001   124.996    17.105
  19  17 Cl    -0.766  1.972  5.790  0.004   125.964    17.171
  20  17 Cl    -0.792  1.976  5.785  0.031   127.007    17.242
  21   8 O     -0.509  1.707  4.802  0.000    23.034     6.482
  22   1 H      0.350  0.650  0.000  0.000     0.578     1.189
  23   6 C      0.046  1.046  2.908  0.000    19.729     6.309
  24   1 H      0.043  0.957  0.000  0.000     2.404     2.425
  25   1 H      0.070  0.930  0.000  0.000     2.089     2.260
  26   6 C     -0.095  1.063  3.032  0.000    22.264     6.711
  27   1 H      0.065  0.935  0.000  0.000     2.133     2.282
  28   1 H      0.040  0.960  0.000  0.000     2.444     2.445
  29   6 C     -0.059  1.047  3.012  0.000    21.636     6.623
  30   1 H      0.033  0.967  0.000  0.000     2.539     2.492
  31   1 H      0.029  0.971  0.000  0.000     2.597     2.520
  32   6 C     -0.132  1.044  3.088  0.000    23.103     6.855
  33   1 H      0.054  0.946  0.000  0.000     2.273     2.357
  34   1 H      0.033  0.967  0.000  0.000     2.546     2.495
  35   1 H      0.065  0.935  0.000  0.000     2.144     2.290
  36   8 O     -0.617  1.724  4.893  0.000    25.500     6.820
  37   1 H      0.288  0.712  0.000  0.000     0.756     1.366
  38   1 H      0.328  0.672  0.000  0.000     0.627     1.236
  39   8 O     -0.678  1.731  4.947  0.000    27.039     7.023
  40   1 H      0.363  0.637  0.000  0.000     0.552     1.164
  41   1 H      0.339  0.661  0.000  0.000     0.611     1.226
  42   8 O     -0.630  1.716  4.915  0.000    25.827     6.864
  43   1 H      0.328  0.672  0.000  0.000     0.641     1.257
  44   1 H      0.354  0.646  0.000  0.000     0.568     1.177
  45   8 O     -0.625  1.717  4.908  0.000    25.700     6.847
  46   1 H      0.342  0.658  0.000  0.000     0.597     1.209
  47   1 H      0.319  0.681  0.000  0.000     0.667     1.282

 Mol. C6AA /au·bohr⁶  :      56808.472930
 Mol. C8AA /au·bohr⁸  :    3132780.964425
 Mol. α(0) /au        :        530.876312

 
 Wiberg/Mayer (AO) data. WBOs > 0.1 written file <wbo>
 largest (>0.05) Wiberg bond orders for each atom
           total WBO             WBO to atom ...
     1  Na  0.488    Cl  17 0.117    Cl  19 0.094    O   42 0.083    Cl  15 0.073    Cl  18 0.066
     2  Na  0.504    Cl  20 0.176    Cl  17 0.084    Cl  14 0.084    Cl  15 0.079    O   45 0.070
     3  Na  0.520    Cl  11 0.153    Cl  19 0.118    Cl  12 0.109    Cl  15 0.067    Cl  16 0.060
     4  Na  0.548    Cl  13 0.128    Cl  14 0.105    Cl  20 0.096    Cl  15 0.088    O   21 0.068
     5  Na  0.566    Cl  17 0.186    Cl  14 0.175    Cl  18 0.153
     6  Na  0.257    Cl  12 0.090    Cl  11 0.077    O   36 0.058
     7  Na  0.282    Cl  11 0.087    O   39 0.073    O   42 0.053
     8  Na  0.565    Cl  19 0.197    Cl  16 0.175    Cl  18 0.156
     9  Na  0.643    Cl  13 0.147    Cl  16 0.120    Cl  18 0.113    Cl  14 0.111    Cl  15 0.096
    10  Na  0.561    Cl  12 0.193    Cl  13 0.173    Cl  16 0.139
    11  Cl  0.425    Na   3 0.153    Na   7 0.087    Na   6 0.077
    12  Cl  0.423    Na  10 0.193    Na   3 0.109    Na   6 0.090
    13  Cl  0.446    Na  10 0.173    Na   9 0.147    Na   4 0.128
    14  Cl  0.495    Na   5 0.175    Na   9 0.111    Na   4 0.105    Na   2 0.084
    15  Cl  0.559    Na   9 0.096    Na   4 0.088    Na   2 0.079    Na   1 0.073    Na   3 0.067
    16  Cl  0.504    Na   8 0.175    Na  10 0.139    Na   9 0.120    Na   3 0.060
    17  Cl  0.459    Na   5 0.186    Na   1 0.117    Na   2 0.084
    18  Cl  0.490    Na   8 0.156    Na   5 0.153    Na   9 0.113    Na   1 0.066
    19  Cl  0.442    Na   8 0.197    Na   3 0.118    Na   1 0.094
    20  Cl  0.396    Na   2 0.176    Na   4 0.096
    21  O   2.002    C   23 0.981    H   22 0.839    Na   4 0.068
    22  H   0.877    O   21 0.839
    23  C   3.938    C   26 1.009    O   21 0.981    H   25 0.971    H   24 0.967
    24  H   0.997    C   23 0.967
    25  H   0.995    C   23 0.971
    26  C   3.991    C   29 1.010    C   23 1.009    H   28 0.975    H   27 0.967
    27  H   0.995    C   26 0.967
    28  H   0.998    C   26 0.975
    29  C   3.996    C   32 1.021    C   26 1.010    H   31 0.979    H   30 0.974
    30  H   0.998    C   29 0.974
    31  H   0.998    C   29 0.979
    32  C   3.988    C   29 1.021    H   34 0.986    H   33 0.978    H   35 0.974
    33  H   0.996    C   32 0.978
    34  H   0.999    C   32 0.986
    35  H   0.995    C   32 0.974
    36  O   1.866    H   37 0.919    H   38 0.856    Na   6 0.058
    37  H   0.917    O   36 0.919
    38  H   0.892    O   36 0.856
    39  O   1.860    H   41 0.880    H   40 0.822    Na   7 0.073
    40  H   0.867    O   39 0.822
    41  H   0.884    O   39 0.880
    42  O   1.897    H   43 0.892    H   44 0.859    Na   1 0.083    Na   7 0.053
    43  H   0.892    O   42 0.892
    44  H   0.874    O   42 0.859
    45  O   1.893    H   47 0.899    H   46 0.853    Na   2 0.070
    46  H   0.882    O   45 0.853
    47  H   0.898    O   45 0.899
 MOs/occ written to file <molden.input>
 
molecular dipole:
                 x           y           z       tot (Debye)
 q only:        2.859       1.564       0.596
   full:        0.106       0.634      -0.504       2.076
molecular quadrupole (traceless):
                xx          xy          yy          xz          yz          zz
 q only:        6.506       0.333      22.164       7.380     -18.213     -28.670
  q+dip:       23.854      -8.550       2.116      10.247     -19.941     -25.970
   full:       22.995      -8.883       3.231       7.747     -20.879     -26.226

SCC energy    :     -87.4343004
rep           :       0.3824507
ES            :       0.8796835
AES           :      -0.0561006
AXC           :      -0.0056423
disp          :      -0.0718733
XB            :       0.0000000
fix           :       0.0000000
total E       :     -87.0494348
atomizationE  :       8.1681858     5125.61
(atE without considering molecular charge,
 total energy contains solvation terms)
H-L gap (eV)  :          2.8411
optimized geometry written to: xtbopt.xyz

           ------------------------------------------------- 
          |                Numerical Hessian                |
           ------------------------------------------------- 
step length          :   0.00500
SCC accuracy         :   0.25000
Hessian scale factor :   1.00000
frozen atoms in %    :   0.00000    0
RMS gradient         :   0.00004
estimated CPU  time      0.77 min
estimated wall time      0.77 min

writing file <hessian>.
 
 projected vibrational frequencies (cm-1)
eigval :       -0.00    -0.00     0.00     0.00     0.00     0.00
eigval :       27.63    31.19    34.04    40.01    42.13    46.59
eigval :       49.03    51.23    53.01    55.74    58.20    63.35
eigval :       64.61    66.46    67.46    68.61    71.42    72.41
eigval :       75.44    78.03    78.70    80.21    84.53    85.26
eigval :       88.57    89.22    91.42    95.36    98.06   101.70
eigval :      103.40   104.97   109.50   112.05   117.12   118.12
eigval :      120.31   121.25   125.14   126.75   131.77   133.12
eigval :      135.01   137.16   144.67   145.91   147.76   149.34
eigval :      154.27   159.53   160.47   164.53   168.34   171.59
eigval :      172.01   176.63   178.28   180.30   182.16   184.82
eigval :      190.68   191.65   193.56   197.48   200.01   200.73
eigval :      205.06   206.15   209.22   211.33   223.01   232.11
eigval :      236.08   247.97   260.51   262.46   287.63   296.76
eigval :      329.13   342.73   357.21   369.21   381.66   389.17
eigval :      446.94   480.68   486.75   527.26   540.77   575.13
eigval :      697.50   815.87   847.62   886.11   964.62   996.30
eigval :     1060.88  1103.87  1121.10  1138.54  1202.94  1227.51
eigval :     1272.59  1310.72  1348.09  1353.67  1361.97  1408.57
eigval :     1462.64  1464.76  1483.02  1495.52  1509.49  1525.64
eigval :     1530.98  1546.12  1564.88  2891.20  2962.21  2968.95
eigval :     2976.84  2992.36  3003.62  3029.28  3039.55  3049.54
eigval :     3218.32  3348.50  3360.65  3374.05  3403.26  3577.65
eigval :     3585.45  3593.20  3664.46
 reduced masses (amu)
   1: 26.70   2: 28.98   3: 29.51   4: 24.02   5: 25.68   6: 22.67   7: 19.06   8: 24.58
   9: 20.00  10: 22.03  11: 21.67  12: 27.56  13: 26.29  14: 22.30  15: 26.52  16: 29.47
  17: 26.81  18: 23.71  19: 28.93  20: 25.95  21: 22.72  22: 25.07  23: 26.90  24: 25.97
  25: 24.17  26: 25.12  27: 25.90  28: 25.12  29: 22.87  30: 25.40  31: 28.83  32: 27.01
  33: 29.79  34: 26.67  35: 27.82  36: 21.99  37: 28.10  38: 28.43  39: 27.50  40: 27.41
  41: 27.26  42: 25.40  43: 18.62  44: 23.21  45: 26.38  46: 20.67  47: 22.85  48: 20.85
  49: 24.40  50: 26.58  51: 20.78  52: 25.11  53: 24.75  54: 23.13  55: 26.86  56: 24.41
  57: 22.44  58: 20.98  59: 24.46  60: 26.04  61: 21.96  62: 23.10  63: 23.21  64: 23.38
  65: 21.67  66: 16.49  67: 27.33  68: 25.20  69: 26.50  70: 24.30  71: 24.67  72: 25.91
  73: 25.42  74: 24.60  75: 26.87  76: 24.48  77: 26.30  78: 20.30  79: 18.54  80: 14.78
  81: 10.34  82: 14.81  83:  7.23  84:  6.96  85:  5.00  86:  4.91  87:  9.95  88:  3.86
  89:  3.85  90:  3.52  91:  2.92  92:  2.63  93:  7.19  94:  2.20  95:  2.38  96:  2.17
  97:  1.80  98:  3.62  99:  7.68 100:  5.14 101:  3.43 102:  8.91 103:  7.05 104:  6.22
 105:  7.33 106:  7.24 107:  4.58 108:  3.34 109:  2.35 110:  2.81 111:  3.67 112:  5.36
 113:  3.76 114:  3.19 115:  1.91 116:  1.88 117:  1.51 118:  1.96 119:  1.60 120:  2.01
 121:  1.92 122:  1.95 123:  1.97 124:  1.76 125:  1.93 126:  1.69 127:  1.55 128:  1.95
 129:  1.53 130:  1.76 131:  1.69 132:  1.72 133:  1.89 134:  1.90 135:  1.88 136:  1.91
 137:  1.89 138:  1.81 139:  1.82 140:  1.82 141:  1.82
 IR intensities (amu)
   1:  0.60   2:  0.57   3:  0.45   4:  0.18   5:  0.59   6:  0.58   7:  0.14   8:  0.31
   9:  0.30  10:  0.31  11:  0.39  12:  0.31  13:  0.03  14:  0.27  15:  0.15  16:  0.27
  17:  0.36  18:  0.41  19:  0.15  20:  0.21  21:  0.26  22:  0.20  23:  0.15  24:  0.27
  25:  0.32  26:  0.12  27:  0.39  28:  0.41  29:  0.37  30:  0.38  31:  0.23  32:  0.29
  33:  0.27  34:  0.56  35:  0.16  36:  0.84  37:  0.52  38:  0.27  39:  0.17  40:  0.55
  41:  1.20  42:  0.73  43:  0.43  44:  0.30  45:  1.21  46:  0.67  47:  0.50  48:  0.31
  49:  0.15  50:  0.30  51:  0.90  52:  0.23  53:  0.76  54:  0.07  55:  0.69  56:  0.60
  57:  0.46  58:  0.55  59:  0.74  60:  0.27  61:  0.35  62:  1.14  63:  0.35  64:  0.95
  65:  0.70  66:  0.45  67:  1.03  68:  0.33  69:  1.19  70:  0.34  71:  0.15  72:  0.91
  73:  0.87  74:  1.30  75:  1.89  76:  1.83  77:  1.27  78:  0.75  79:  1.12  80:  0.63
  81:  1.05  82:  0.82  83:  0.47  84:  0.64  85:  0.54  86:  0.33  87:  0.32  88:  0.58
  89:  0.95  90:  0.28  91:  0.80  92:  0.58  93:  0.33  94:  0.50  95:  0.97  96:  0.93
  97:  0.69  98:  0.13  99:  0.26 100:  0.20 101:  0.13 102:  0.45 103:  0.60 104:  0.64
 105:  0.44 106:  0.33 107:  0.18 108:  0.34 109:  0.04 110:  0.29 111:  0.11 112:  0.23
 113:  0.31 114:  0.13 115:  0.06 116:  0.04 117:  0.23 118:  0.04 119:  0.09 120:  0.54
 121:  0.54 122:  0.47 123:  0.51 124:  0.26 125:  0.22 126:  0.20 127:  0.18 128:  0.27
 129:  0.20 130:  0.25 131:  0.19 132:  0.16 133:  0.88 134:  0.70 135:  0.59 136:  0.61
 137:  0.40 138:  0.35 139:  0.37 140:  0.36 141:  0.28
 Raman intensities (amu)
   1:  0.00   2:  0.00   3:  0.00   4:  0.00   5:  0.00   6:  0.00   7:  0.00   8:  0.00
   9:  0.00  10:  0.00  11:  0.00  12:  0.00  13:  0.00  14:  0.00  15:  0.00  16:  0.00
  17:  0.00  18:  0.00  19:  0.00  20:  0.00  21:  0.00  22:  0.00  23:  0.00  24:  0.00
  25:  0.00  26:  0.00  27:  0.00  28:  0.00  29:  0.00  30:  0.00  31:  0.00  32:  0.00
  33:  0.00  34:  0.00  35:  0.00  36:  0.00  37:  0.00  38:  0.00  39:  0.00  40:  0.00
  41:  0.00  42:  0.00  43:  0.00  44:  0.00  45:  0.00  46:  0.00  47:  0.00  48:  0.00
  49:  0.00  50:  0.00  51:  0.00  52:  0.00  53:  0.00  54:  0.00  55:  0.00  56:  0.00
  57:  0.00  58:  0.00  59:  0.00  60:  0.00  61:  0.00  62:  0.00  63:  0.00  64:  0.00
  65:  0.00  66:  0.00  67:  0.00  68:  0.00  69:  0.00  70:  0.00  71:  0.00  72:  0.00
  73:  0.00  74:  0.00  75:  0.00  76:  0.00  77:  0.00  78:  0.00  79:  0.00  80:  0.00
  81:  0.00  82:  0.00  83:  0.00  84:  0.00  85:  0.00  86:  0.00  87:  0.00  88:  0.00
  89:  0.00  90:  0.00  91:  0.00  92:  0.00  93:  0.00  94:  0.00  95:  0.00  96:  0.00
  97:  0.00  98:  0.00  99:  0.00 100:  0.00 101:  0.00 102:  0.00 103:  0.00 104:  0.00
 105:  0.00 106:  0.00 107:  0.00 108:  0.00 109:  0.00 110:  0.00 111:  0.00 112:  0.00
 113:  0.00 114:  0.00 115:  0.00 116:  0.00 117:  0.00 118:  0.00 119:  0.00 120:  0.00
 121:  0.00 122:  0.00 123:  0.00 124:  0.00 125:  0.00 126:  0.00 127:  0.00 128:  0.00
 129:  0.00 130:  0.00 131:  0.00 132:  0.00 133:  0.00 134:  0.00 135:  0.00 136:  0.00
 137:  0.00 138:  0.00 139:  0.00 140:  0.00 141:  0.00
 output can be read by thermo (or use thermo option).
 writing <g98.out> molden fake output.
 recommended (thermochemical) frequency scaling factor: 1.0
                    ==================
                    thermo calculation
                    ==================
Nvib :  135 Nimag : 0  symmetry :   C1  rot number :  1  scale factor : 1.00 sthr :  50.
omega= 27.63     Gvib=    -1.787     Grot=    -1.232     Gused=    -1.280
omega= 31.19     Gvib=    -1.715     Grot=    -1.196     Gused=    -1.265
omega= 34.04     Gvib=    -1.663     Grot=    -1.170     Gused=    -1.258
omega= 40.01     Gvib=    -1.568     Grot=    -1.123     Gused=    -1.252
omega= 42.13     Gvib=    -1.537     Grot=    -1.107     Gused=    -1.251
omega= 46.59     Gvib=    -1.478     Grot=    -1.077     Gused=    -1.250
omega= 49.03     Gvib=    -1.448     Grot=    -1.062     Gused=    -1.248
omega= 51.23     Gvib=    -1.422     Grot=    -1.049     Gused=    -1.245
omega= 53.01     Gvib=    -1.402     Grot=    -1.039     Gused=    -1.242
omega= 55.74     Gvib=    -1.372     Grot=    -1.024     Gused=    -1.236
omega= 58.20     Gvib=    -1.347     Grot=    -1.012     Gused=    -1.229
omega= 63.35     Gvib=    -1.297     Grot=    -0.986     Gused=    -1.210
omega= 64.61     Gvib=    -1.285     Grot=    -0.981     Gused=    -1.205
omega= 66.46     Gvib=    -1.269     Grot=    -0.972     Gused=    -1.197
omega= 67.46     Gvib=    -1.260     Grot=    -0.968     Gused=    -1.192
omega= 68.61     Gvib=    -1.250     Grot=    -0.963     Gused=    -1.187
omega= 71.42     Gvib=    -1.227     Grot=    -0.951     Gused=    -1.173
omega= 72.41     Gvib=    -1.219     Grot=    -0.947     Gused=    -1.168
omega= 75.44     Gvib=    -1.194     Grot=    -0.935     Gused=    -1.152
omega= 78.03     Gvib=    -1.175     Grot=    -0.925     Gused=    -1.139
omega= 78.70     Gvib=    -1.170     Grot=    -0.922     Gused=    -1.135
omega= 80.21     Gvib=    -1.159     Grot=    -0.917     Gused=    -1.127
omega= 84.53     Gvib=    -1.128     Grot=    -0.901     Gused=    -1.103
omega= 85.26     Gvib=    -1.123     Grot=    -0.898     Gused=    -1.099
omega= 88.57     Gvib=    -1.101     Grot=    -0.887     Gused=    -1.081
omega= 89.22     Gvib=    -1.096     Grot=    -0.885     Gused=    -1.077
omega= 91.42     Gvib=    -1.082     Grot=    -0.878     Gused=    -1.065
omega= 95.36     Gvib=    -1.058     Grot=    -0.865     Gused=    -1.044
omega= 98.06     Gvib=    -1.041     Grot=    -0.857     Gused=    -1.030
omega=101.70     Gvib=    -1.020     Grot=    -0.846     Gused=    -1.011
omega=103.40     Gvib=    -1.011     Grot=    -0.841     Gused=    -1.002
omega=104.97     Gvib=    -1.002     Grot=    -0.837     Gused=    -0.994
omega=109.50     Gvib=    -0.977     Grot=    -0.824     Gused=    -0.971
omega=112.05     Gvib=    -0.964     Grot=    -0.818     Gused=    -0.958
omega=117.12     Gvib=    -0.938     Grot=    -0.804     Gused=    -0.934
omega=118.12     Gvib=    -0.934     Grot=    -0.802     Gused=    -0.929
omega=120.31     Gvib=    -0.923     Grot=    -0.796     Gused=    -0.919
omega=121.25     Gvib=    -0.918     Grot=    -0.794     Gused=    -0.915
omega=125.14     Gvib=    -0.900     Grot=    -0.785     Gused=    -0.897
omega=126.75     Gvib=    -0.893     Grot=    -0.781     Gused=    -0.890
omega=131.77     Gvib=    -0.871     Grot=    -0.769     Gused=    -0.869
omega=133.12     Gvib=    -0.865     Grot=    -0.766     Gused=    -0.863
omega=135.01     Gvib=    -0.857     Grot=    -0.762     Gused=    -0.855
omega=137.16     Gvib=    -0.848     Grot=    -0.758     Gused=    -0.846
omega=144.67     Gvib=    -0.817     Grot=    -0.742     Gused=    -0.816
omega=145.91     Gvib=    -0.812     Grot=    -0.739     Gused=    -0.811
omega=147.76     Gvib=    -0.805     Grot=    -0.736     Gused=    -0.804
omega=149.34     Gvib=    -0.799     Grot=    -0.732     Gused=    -0.798
omega=154.27     Gvib=    -0.781     Grot=    -0.723     Gused=    -0.780
omega=159.53     Gvib=    -0.762     Grot=    -0.713     Gused=    -0.761
omega=160.47     Gvib=    -0.759     Grot=    -0.711     Gused=    -0.758
omega=164.53     Gvib=    -0.745     Grot=    -0.704     Gused=    -0.744
omega=168.34     Gvib=    -0.732     Grot=    -0.697     Gused=    -0.731
omega=171.59     Gvib=    -0.721     Grot=    -0.691     Gused=    -0.721
omega=172.01     Gvib=    -0.720     Grot=    -0.691     Gused=    -0.719
omega=176.63     Gvib=    -0.705     Grot=    -0.683     Gused=    -0.705
omega=178.28     Gvib=    -0.700     Grot=    -0.680     Gused=    -0.699
omega=180.30     Gvib=    -0.693     Grot=    -0.677     Gused=    -0.693
omega=182.16     Gvib=    -0.688     Grot=    -0.674     Gused=    -0.688
omega=184.82     Gvib=    -0.680     Grot=    -0.669     Gused=    -0.680
omega=190.68     Gvib=    -0.662     Grot=    -0.660     Gused=    -0.662
omega=191.65     Gvib=    -0.659     Grot=    -0.659     Gused=    -0.659
omega=193.56     Gvib=    -0.654     Grot=    -0.656     Gused=    -0.654
omega=197.48     Gvib=    -0.643     Grot=    -0.650     Gused=    -0.643
omega=200.01     Gvib=    -0.636     Grot=    -0.646     Gused=    -0.636
omega=200.73     Gvib=    -0.634     Grot=    -0.645     Gused=    -0.634
omega=205.06     Gvib=    -0.622     Grot=    -0.638     Gused=    -0.622
omega=206.15     Gvib=    -0.619     Grot=    -0.637     Gused=    -0.619
omega=209.22     Gvib=    -0.611     Grot=    -0.633     Gused=    -0.611
omega=211.33     Gvib=    -0.606     Grot=    -0.630     Gused=    -0.606
omega=223.01     Gvib=    -0.577     Grot=    -0.614     Gused=    -0.577
omega=232.11     Gvib=    -0.555     Grot=    -0.602     Gused=    -0.555
omega=236.08     Gvib=    -0.546     Grot=    -0.597     Gused=    -0.546
omega=247.97     Gvib=    -0.520     Grot=    -0.582     Gused=    -0.520
omega=260.51     Gvib=    -0.494     Grot=    -0.568     Gused=    -0.495
omega=262.46     Gvib=    -0.491     Grot=    -0.565     Gused=    -0.491
omega=287.63     Gvib=    -0.444     Grot=    -0.538     Gused=    -0.444
omega=296.76     Gvib=    -0.428     Grot=    -0.529     Gused=    -0.428
 
   temp. (K)  partition function   enthalpy   heat capacity  entropy
                                   cal/mol     cal/K/mol   cal/K/mol   J/K/mol
 298.15  VIB  0.524E+31            35830.719    171.619    247.977
         ROT  0.414E+08              888.752      2.981     37.835
         INT  0.217E+39            36719.471    174.600    285.812
         TR   0.191E+29             1481.254      4.968     45.625
         TOT                       38200.7252   179.5679   331.4375  1386.7295
                     Eh         kcal/mol          kJ/mol 
ZPVE            0.244597         153.487         642.186    
H(0)-H(T)+PV    0.608767E-01     38.2007         159.831    
H(T)            0.305473         191.688         802.017    
T*S             0.157477         98.8181         413.453    
G(T)            0.147997         92.8694         388.564    
    -86.90143804  <=== TOTAL FREE ENERGY in Eh incl. el.,ZPVE,RRHO,solv. parts
 
 normal mode %tage of torsion character
   1:  0.00   2:  0.00   3:  0.00   4:  0.00   5:  0.00   6:  0.00   7:  0.26   8:  0.45
   9:  0.26  10:  0.20  11:  0.28  12:  0.36  13:  0.27  14:  0.39  15:  0.40  16:  0.18
  17:  0.39  18:  0.34  19:  0.37  20:  0.33  21:  0.37  22:  0.42  23:  0.40  24:  0.41
  25:  0.45  26:  0.43  27:  0.46  28:  0.36  29:  0.55  30:  0.33  31:  0.40  32:  0.53
  33:  0.28  34:  0.54  35:  0.31  36:  0.58  37:  0.33  38:  0.33  39:  0.55  40:  0.39
  41:  0.39  42:  0.25  43:  0.42  44:  0.35  45:  0.20  46:  0.41  47:  0.33  48:  0.16
  49:  0.36  50:  0.34  51:  0.34  52:  0.18  53:  0.21  54:  0.36  55:  0.17  56:  0.22
  57:  0.33  58:  0.35  59:  0.41  60:  0.38  61:  0.21  62:  0.11  63:  0.32  64:  0.21
  65:  0.12  66:  0.08  67:  0.08  68:  0.12  69:  0.22  70:  0.11  71:  0.23  72:  0.13
  73:  0.14  74:  0.12  75:  0.15  76:  0.16  77:  0.07  78:  0.23  79:  0.21  80:  0.15
  81:  0.18  82:  0.10  83:  0.59  84:  0.75  85:  0.47  86:  0.57  87:  0.19  88:  0.18
  89:  0.59  90:  0.52  91:  0.23  92:  0.41  93:  0.32  94:  0.41  95:  0.46  96:  0.28
  97:  0.58  98:  0.48  99:  0.33 100:  0.42 101:  0.31 102:  0.19 103:  0.09 104:  0.19
 105:  0.26 106:  0.11 107:  0.36 108:  0.23 109:  0.22 110:  0.14 111:  0.08 112:  0.12
 113:  0.14 114:  0.00 115:  0.66 116:  0.59 117:  0.82 118:  0.63 119:  0.89 120:  0.10
 121:  0.21 122:  0.53 123:  0.67 124:  0.12 125:  0.16 126:  0.13 127:  0.06 128:  0.13
 129:  0.02 130:  0.03 131:  0.03 132:  0.03 133:  0.05 134:  0.14 135:  0.07 136:  0.01
 137:  0.06 138:  0.00 139:  0.01 140:  0.00 141:  0.00
 recommended # of modes for mode following          89
 
 Pipek-Mezey localization of normal modes
 number of localized modes           87
 frequency thrshold           500.000000000000     
 number of groups                    36
 atom-group assingment :   
  1  2  3  4  5  6  7  8  9 10 11 12 13 14 15 16 17 18 19 20 21 22 23 23 23 24 25 24 26 26
 26 27 27 27 27 28 28 29 30 31 32 33 33 34 35 36 35
 pop matrix done.
 initialization of trafo matrix to unity
iteration     50  convergence  0.43089102D-02
iteration    100  convergence  0.24603560D-03
iteration    150  convergence  0.91668689D-05

 converged in    175 iterations, threshold :   0.99988220D-06
eig.   :       -0.00    -0.00     0.00     0.00     0.00     0.00
eig.   :       76.40    84.62    87.01    88.26    90.84    92.67
eig.   :       96.58    97.24    97.92   101.12   101.73   102.05
eig.   :      103.17   104.47   106.08   106.25   107.31   108.78
eig.   :      110.72   115.37   117.51   117.54   117.59   118.73
eig.   :      119.75   120.23   120.91   123.00   123.38   123.89
eig.   :      128.73   128.78   128.84   132.59   134.13   134.13
eig.   :      135.70   138.50   139.21   139.97   141.87   144.52
eig.   :      144.54   145.49   146.13   146.21   147.06   148.55
eig.   :      149.42   149.67   150.49   152.26   152.66   152.88
eig.   :      153.83   155.85   156.43   156.80   157.85   160.33
eig.   :      161.39   163.10   165.03   166.37   178.72   180.74
eig.   :      185.03   185.92   190.85   191.24   191.74   196.52
eig.   :      204.02   210.10   211.89   223.00   236.31   265.02
eig.   :      266.86   286.86   307.94   313.88   315.80   337.71
eig.   :      351.15   384.39   387.40   527.26   540.77   575.13
eig.   :      697.50   815.87   847.62   886.11   964.62   996.30
eig.   :     1060.88  1103.87  1121.10  1138.54  1202.94  1227.51
eig.   :     1272.59  1310.72  1348.09  1353.67  1361.97  1408.57
eig.   :     1462.64  1464.76  1483.02  1495.52  1509.49  1525.64
eig.   :     1530.98  1546.12  1564.88  2891.20  2962.21  2968.95
eig.   :     2976.84  2992.36  3003.62  3029.28  3039.55  3049.54
eig.   :     3218.32  3348.50  3360.65  3374.05  3403.26  3577.65
eig.   :     3585.45  3593.20  3664.46
written to xtb_localmodes and g98l.out
 
 normal mode %tage of torsion character
   1:  0.00   2:  0.00   3:  0.00   4:  0.00   5:  0.00   6:  0.00   7:  0.72   8:  0.25
   9:  0.61  10:  0.00  11:  0.27  12:  0.20  13:  0.49  14:  0.41  15:  0.33  16:  0.01
  17:  0.40  18:  0.52  19:  0.57  20:  0.35  21:  0.24  22:  0.13  23:  0.27  24:  0.47
  25:  0.10  26:  0.08  27:  0.41  28:  0.25  29:  0.05  30:  0.12  31:  0.44  32:  0.02
  33:  0.08  34:  0.44  35:  0.09  36:  0.01  37:  0.41  38:  0.22  39:  0.51  40:  0.39
  41:  0.03  42:  0.42  43:  0.23  44:  0.04  45:  0.01  46:  0.03  47:  0.02  48:  0.02
  49:  0.01  50:  0.02  51:  0.50  52:  0.02  53:  0.47  54:  0.13  55:  0.66  56:  0.52
  57:  0.04  58:  0.08  59:  0.56  60:  0.45  61:  0.52  62:  0.53  63:  0.06  64:  0.01
  65:  0.06  66:  0.12  67:  0.16  68:  0.03  69:  0.03  70:  0.06  71:  0.17  72:  0.27
  73:  0.20  74:  0.06  75:  0.54  76:  0.05  77:  0.27  78:  0.43  79:  0.09  80:  0.53
  81:  0.18  82:  0.38  83:  0.30  84:  0.88  85:  0.53  86:  0.87  87:  0.20  88:  0.56
  89:  0.12  90:  0.89  91:  0.69  92:  0.40  93:  0.23  94:  0.41  95:  0.46  96:  0.28
  97:  0.58  98:  0.48  99:  0.33 100:  0.42 101:  0.31 102:  0.19 103:  0.09 104:  0.19
 105:  0.26 106:  0.11 107:  0.36 108:  0.23 109:  0.22 110:  0.14 111:  0.08 112:  0.12
 113:  0.14 114:  0.00 115:  0.66 116:  0.59 117:  0.82 118:  0.63 119:  0.89 120:  0.10
 121:  0.21 122:  0.53 123:  0.67 124:  0.12 125:  0.16 126:  0.13 127:  0.06 128:  0.13
 129:  0.02 130:  0.03 131:  0.03 132:  0.03 133:  0.05 134:  0.14 135:  0.07 136:  0.01
 137:  0.06 138:  0.00 139:  0.01 140:  0.00 141:  0.00
 recommended # of modes for mode following          91

------------------------------------------------------------------------
 * finished run on 2020/05/30 at 20:42:11.358     
------------------------------------------------------------------------
 total:
 * wall-time:     0 d,  0 h,  0 min, 53.036 sec
 *  cpu-time:     0 d,  0 h,  0 min, 52.912 sec
 * ratio c/w:     0.998 speedup
 SCF:
 * wall-time:     0 d,  0 h,  0 min,  1.255 sec
 *  cpu-time:     0 d,  0 h,  0 min,  1.244 sec
 * ratio c/w:     0.991 speedup
 ANC optimizer:
 * wall-time:     0 d,  0 h,  0 min,  1.450 sec
 *  cpu-time:     0 d,  0 h,  0 min,  1.438 sec
 * ratio c/w:     0.991 speedup
 numerical hessian:
 * wall-time:     0 d,  0 h,  0 min, 50.298 sec
 *  cpu-time:     0 d,  0 h,  0 min, 50.201 sec
 * ratio c/w:     0.998 speedup

normal termination of xtb
