# Supplementary material for: Heterogeneous Nucleation of Butanol on NaCl: A Computational Study of Temperature, Humidity, Seed Charge, and Seed Size Effects
Source: J Phys Chem A. 2021 Mar 31;125(14):3025–36. doi: 10.1021/acs.jpca.0c10972 (PMC8054243; doi:10.1021/acs.jpca.0c10972)
Supplement: Supplementary file 2 — jp0c10972_si_002.zip [file jp0c10972_si_002.zip › ALL CLUSTERS/low_level_calc/normal seed/1Seed1BuOH4W.xyz]

    47
        -87.04943484  Gyration_radius:  3.8447726376
 Na         -2.53453920466189    3.33447769059056   -0.38235596479954
Na         -0.39188225393293    1.52902204532423   -2.86254669553761
Na         -2.32555813290452    1.11864863894067    2.50864615322885
Na         -1.34977969335324   -1.38780751253844   -1.94288906989912
Na         -3.70326847462075    2.53336930496547   -3.45018282206277
Na          0.26207157993212   -0.54831664373966    1.21934268836276
Na          0.61855482340487    2.49376773932201    0.27957057151193
Na         -5.50754765549235    2.43061360664697    1.15047635965254
Na         -3.86680454919855    0.13225646444796   -0.89272001740417
Na         -3.62871719255538   -2.11775006683708    1.62593177076297
Cl          0.08419363062408    1.97729639935662    2.60369708868336
Cl         -1.57365554156066   -1.34097033395053    2.62878151493083
Cl         -3.24902278132089   -2.40855899956070   -0.76449335581320
Cl         -2.60470774702256    0.33903590486071   -3.42359969523149
Cl         -1.39665534020312    0.99978813099415   -0.34063506955511
Cl         -4.77916430537838    0.12140387000529    1.59486623117797
Cl         -1.66118721183859    3.78858904890839   -2.74056274053873
Cl         -4.91443661124518    2.55582884880222   -1.29015144429018
Cl         -3.41087289560656    3.41356187372591    1.94736262324185
Cl          1.38151487542182   -0.19423981527697   -2.92455016782390
O           0.36401222871732   -1.79796555899496   -0.46611310332716
H           1.07396890787933   -1.62827403711300   -1.10764467626697
C           0.45004849235096   -3.16908581237713   -0.10313953134681
H           0.49135559586684   -3.80620232890423   -0.99572617859938
H          -0.46807287857415   -3.40355275984349    0.43858969396893
C           1.63655646989161   -3.48155301933573    0.80170419249730
H           1.67560050042407   -2.73943282664763    1.59939549437430
H           1.44875846776135   -4.45037698149176    1.26531263164843
C           2.98853508976811   -3.53923619109504    0.09024496045901
H           2.90204158037927   -4.15748469397952   -0.80670006098619
H           3.69653888342216   -4.03449792856573    0.75840167162819
C           3.55636918858835   -2.17324603583242   -0.27967618009759
H           3.49768267546432   -1.51186382560665    0.58122049110745
H           4.60340913792615   -2.27300479871379   -0.55621248473371
H           3.04172109423470   -1.73380771126745   -1.12930871420222
O           1.95306529767985   -0.39976010363556    2.61549377035842
H           2.31438779229060   -0.76829233504766    3.42356907153210
H           1.56528587108210    0.44682459715680    2.89871128875389
O           1.78408340895985    0.79909250077711   -0.01145170991113
H           1.80720811161358    0.48333514195309   -0.94040034761352
H           2.63961920214409    0.54291054026040    0.34767720523868
O          -0.57767059030931    4.26561388045313    0.62214940496268
H          -0.52922834347018    5.22738735893515    0.62521278602918
H          -0.81496550256402    4.04233023437528    1.53829462766607
O           1.11047143848481    3.22636518093248   -1.63628997089328
H           0.43904358824941    3.84779990532581   -1.96660271241552
H           1.90163896324831    3.41596139326622   -2.15069954843430
