# Supplementary material for: Heterogeneous Nucleation of Butanol on NaCl: A Computational Study of Temperature, Humidity, Seed Charge, and Seed Size Effects
Source: J Phys Chem A. 2021 Mar 31;125(14):3025–36. doi: 10.1021/acs.jpca.0c10972 (PMC8054243; doi:10.1021/acs.jpca.0c10972)
Supplement: Supplementary file 2 — jp0c10972_si_002.zip [file jp0c10972_si_002.zip › ALL CLUSTERS/low_level_calc/normal seed/1Seed1BuOH5W.log]

      -----------------------------------------------------------      
     |                   =====================                   |     
     |                           x T B                           |     
     |                   =====================                   |     
     |                         S. Grimme                         |     
     |          Mulliken Center for Theoretical Chemistry        |     
     |                    University of Bonn                     |     
     |                 Version 6.0.1 (SAW181210)                 |     
      -----------------------------------------------------------      

   This program is distributed in the hope that it will be useful,
   but WITHOUT ANY WARRANTY; without even the implied warranty of
   MERCHANTABILITY or FITNESS FOR A PARTICULAR PURPOSE.
   
   FOR NON-COMMERCIAL, ACADEMIA USE ONLY.
   
   Cite this work as:
   S. Grimme, C. Bannwarth, P. Shushkov, J. Comput. Theory Chem., 2017,
   13, 1989-2009.
   C. Bannwarth, S. Ehlert and S. Grimme., ChemRxiv, 2018, preprint.
   http://doi.org/10.26434/chemrxiv.7246238.v1
   
   for sTDA-xTB:
   S. Grimme and C. Bannwarth, J. Chem. Phys., 2016, 145, 054103.
   
   in the mass-spec context:
   V. Asgeirsson, C. Bauer and S. Grimme, Chem. Sci., 2017, 8, 4879.
   
   if GBSA is used:
   P. Shushkov, F. März and S. Grimme, unpublished.
   
   for ANC optimizer:
   S. Grimme, unpublished.
   Rational Function algorithm used in ANCopt:
   F. Eckert, P. Pulay, H.-J. Werner, J. Comput. Chem., 1997, 18, 1473.
   
   with help from (in alphabetical order)
   C. Bannwarth, F. Bohle, G. Brandenburg, E. Caldeweyher, M. Checinski,
   S. Dohm, S. Ehlert, S. Ehrlich, F. März, H. Neugebauer, J. Pisarek,
   P. Pracht, P. Shushkov, and S. Spicher.
   
 * started run on 2020/05/30 at 20:41:18.856     
========================================================================
 # omp threads = 1
========================================================================
number of atoms            : 50
number of electrons        : 152
charge                     : 0
spin                       : .0
first test random number   : .5188

########################################################################
# WARNING! Please study the warnings concerning your input carefully
#  - the use of '-ohess' is discouraged, please use '--ohess' next time
########################################################################

           ------------------------------------------------- 
          |                 G F N 2 - x T B                 |
          | Geometry, Frequencies, Noncovalent interactions |
          |            JCTC 2018 parametrisation            |
           ------------------------------------------------- 
      method parameters     
 k(s)        :  1.8500
 k(p)        :  2.2300
 k(d)        :  2.2300
 k(f)        :  2.0000
 kEN (H0ij)  : -2.0000
 D4 a1       :  0.5200
 D4 a2       :  5.0000
 D4 s6       :  1.0000
 D4 s8       :  2.7000
 D4 s9       :  5.0000
 alphaj      :  2.0000


            Z     q(EN)     CN     RAES       Cart. coordinates
     1  Na  1.0    0.26    8.37    5.00     6.66298    -0.62884    -2.32588
     2  Na  1.0    0.33    8.03    5.00     1.43512     2.54571    -5.56178
     3  Na  1.0    0.43    9.97    5.00    -2.38091    -0.91584     1.35841
     4  Na  1.0    0.41    5.94    5.00     9.35083     1.47497     3.72378
     5  Na  1.0    0.44    5.27    5.00    -1.85535     6.15502    -1.83233
     6  Na  1.0    0.28    8.72    5.00     3.14436    -0.74557     3.59363
     7  Na  1.0    0.37    4.98    5.00     6.91850     5.76290    -4.44211
     8  Na  1.0    0.36    8.59    5.00     0.68298    -3.23470    -3.18397
     9  Na  1.0    0.29    7.50    5.00     3.81349     5.10558     1.31771
    10  Na  1.0    0.38    4.96    5.00     4.93078    -6.30700     0.80099
    11  Cl  7.0   -0.16    3.80    5.00     7.44872    -2.66683     2.26019
    12  Cl  7.0   -0.17    3.00    4.90     4.94989    -5.07903    -3.63134
    13  Cl  7.0   -0.24    1.91    3.10    -1.74174     6.47489     2.80309
    14  Cl  7.0   -0.12    3.77    5.00     0.60983    -4.68792     1.72562
    15  Cl  7.0   -0.04    5.93    5.00     1.91116     0.95699    -0.91251
    16  Cl  7.0   -0.15    3.77    5.00     8.54625     3.75430    -0.55676
    17  Cl  7.0   -0.18    3.01    4.91     6.03424     1.74892    -6.58241
    18  Cl  7.0   -0.19    2.93    4.87     5.32536     3.02490     5.37217
    19  Cl  7.0   -0.20    2.19    3.73    -3.32791     3.26858    -5.19062
    20  Cl  7.0   -0.17    3.70    4.99     2.63730     7.03719    -3.23604
    21  O   6.0   -0.29    3.19    3.35    -4.96732     1.82496     1.41037
    22  H   1.0    0.04    1.57    1.67    -4.31193     3.47246     1.90846
    23  C   4.0   -0.02    4.42    4.41    -7.44823     1.66692     2.38582
    24  H   1.0   -0.00    1.01    1.43    -8.68808     3.00684     1.40124
    25  H   1.0    0.01    1.02    1.43    -7.46444     2.15415     4.39724
    26  C   4.0   -0.08    4.37    4.33    -8.49394    -0.98611     2.01041
    27  H   1.0    0.00    1.03    1.43   -10.42396    -1.00519     2.73366
    28  H   1.0    0.01    1.05    1.44    -8.57779    -1.36695    -0.01360
    29  C   4.0   -0.06    4.58    4.64    -6.98662    -3.07922     3.30545
    30  H   1.0   -0.03    1.86    2.13    -5.10146    -3.21389     2.48880
    31  H   1.0   -0.00    1.03    1.43    -7.93428    -4.87031     2.93151
    32  C   4.0   -0.13    4.13    3.85    -6.74891    -2.73860     6.14888
    33  H   1.0    0.01    1.00    1.43    -8.60676    -2.64367     7.02121
    34  H   1.0   -0.01    1.00    1.43    -5.73112    -4.32661     6.95792
    35  H   1.0    0.01    1.03    1.43    -5.72908    -1.01965     6.60870
    36  O   6.0   -0.41    2.10    1.84     4.26621    -3.27243    -9.33018
    37  H   1.0    0.06    1.04    1.44     5.33161    -1.79608    -9.18362
    38  H   1.0    0.06    1.05    1.44     4.89874    -4.43474    -8.07086
    39  O   6.0   -0.31    3.78    4.72    -3.30018    -1.97684    -2.55187
    40  H   1.0    0.03    1.19    1.46    -4.79531    -2.88111    -3.05747
    41  H   1.0    0.02    1.55    1.65    -3.51210    -0.32555    -3.39153
    42  O   6.0   -0.31    3.70    4.61     0.28235    -1.57818    -6.80541
    43  H   1.0    0.03    1.25    1.48    -1.11901    -1.25243    -7.92317
    44  H   1.0    0.05    1.39    1.53     1.63495    -2.22770    -7.93560
    45  O   6.0   -0.32    3.78    4.72    -0.71604     0.87588     4.64870
    46  H   1.0    0.01    1.50    1.60    -0.87419     2.68715     4.26783
    47  H   1.0    0.02    1.22    1.47    -0.81718     0.85040     6.46661
    48  O   6.0   -0.40    2.88    2.51    13.16807     1.67880     2.46521
    49  H   1.0    0.01    1.41    1.55    12.73279     2.44270     0.86318
    50  H   1.0    0.04    1.04    1.43    14.93736     1.29079     2.34228

  Z AO/shell   Hii/eV     exponent
  1     Wed Apr 25 08:07:45 CEST 2018   EN: 2.200 GM2: 0.406  GM3: 0.0800  RAES: 1.40
     1s    -10.707211    1.230000
  6     Wed Apr 25 08:07:45 CEST 2018   EN: 2.550 GM2: 0.538  GM3: 0.1500  RAES: 3.00
     2s    -13.970922    2.096432
     2p    -10.063292    1.800000
  8     Wed Apr 25 08:07:45 CEST 2018   EN: 3.440 GM2: 0.452  GM3:-0.0517  RAES: 1.80
     2s    -20.229985    2.439742
     2p    -15.503117    2.137023
 11     Tue Apr 24 16:34:09 CEST 2018   EN: 0.930 GM2: 0.271  GM3: 0.1799  RAES: 5.00
     3s     -4.546934    0.763787
     3p     -1.332719    0.573553
 17     Mon Apr 23 14:09:22 CEST 2018   EN: 3.160 GM2: 0.249  GM3: 0.1495  RAES: 2.50
     3s    -29.278781    2.485265
     3p    -12.673758    2.199650
     3d     -0.240338    2.476089
 no old-style atom pair restraining (fixing) potential

molecular fragmentation (1/2 indicates fragments):
11111111111111111111111111111111111222111111111111
# atoms in fragment 1/2:    47     3
 fragment masses (1/2) :      730.61       18.02
CMA distance (Bohr)    :  10.071
constraining FC (au)   :  0.0500
           ------------------------------------------------- 
          |        Self-Consistent Charge Iterations        |
           ------------------------------------------------- 

 Ncao       : 200
 Nao        : 190
 Nshell     : 90
 Nel        : 152
 T(el)      :   300.0
 intcut     :    25.0
 scfconv/Eh :  0.100E-05
   qconv/e  :  0.100E-03
 intneglect :  0.100E-07
 broydamp   :      0.250
 iter      E             dE          RMSdq      gap      omega  full diag
   1    -92.2570024 -0.922570E+02  0.989E+00    4.21       0.0  T
   2    -92.3977744 -0.140772E+00  0.676E+00    4.80       1.0  T
   3    -92.5039882 -0.106214E+00  0.482E+00    4.21       1.0  T
   4    -92.5349420 -0.309538E-01  0.205E+00    3.47       1.0  T
   5    -92.5498460 -0.149040E-01  0.143E+00    2.77       1.0  T
   6    -92.5501046 -0.258550E-03  0.921E-01    3.02       1.0  T
   7    -92.5513460 -0.124138E-02  0.301E-01    2.81       1.0  T
   8    -92.5517460 -0.400024E-03  0.256E-01    2.87       1.0  T
   9    -92.5520122 -0.266171E-03  0.152E-01    2.88       1.0  T
  10    -92.5521668 -0.154671E-03  0.528E-02    2.86       1.0  T
  11    -92.5521875 -0.206487E-04  0.467E-02    2.85       1.0  T
  12    -92.5521930 -0.553850E-05  0.175E-02    2.85       1.0  T
  13    -92.5521949 -0.184463E-05  0.107E-02    2.85       1.3  T
  14    -92.5521959 -0.100461E-05  0.780E-03    2.85       1.8  T
  15    -92.5521966 -0.709152E-06  0.633E-03    2.85       2.2  T
  16    -92.5521970 -0.389524E-06  0.326E-03    2.85       4.3  T
  17    -92.5521970 -0.681976E-07  0.253E-03    2.85       5.6  T
  18    -92.5521970 -0.123573E-07  0.800E-04    2.85      17.7  T
  19    -92.5521970 -0.268398E-08  0.575E-04    2.85      24.6  T
speedup  1.00
cpu  time for SCC    0.12 s
wall time for SCC    0.13 s

   *** convergence criteria satisfied after 19 iterations ***

          eigenvalues
 #    :          64         65         66         67         68         69         70         71
 occ. :        2.000      2.000      2.000      2.000      2.000      2.000      2.000      2.000
 eps  :       -10.791    -10.779    -10.761    -10.732    -10.674    -10.636    -10.604    -10.544
 #    :          72         73         74         75         76         77         78         79
 occ. :        2.000      2.000      2.000      2.000      2.000      0.000      0.000      0.000
 eps  :       -10.517    -10.483    -10.460    -10.439    -10.387     -7.533     -6.076     -5.089
 #    :          80         81         82         83         84         85         86         87
 occ. :        0.000      0.000      0.000      0.000      0.000      0.000      0.000      0.000
 eps  :        -4.415     -3.412     -2.710     -1.251     -1.097     -0.796      0.862      1.241


   #   Z            q   n(s)   n(p)   n(d)      C6AA      α(0)
   1  11 Na     0.731  0.051  0.218  0.000    67.800    26.647
   2  11 Na     0.755  0.060  0.186  0.000    67.512    26.590
   3  11 Na     0.882  0.054  0.064  0.000    65.987    26.288
   4  11 Na     0.750  0.092  0.159  0.000    67.571    26.602
   5  11 Na     0.683  0.100  0.217  0.000    68.395    26.763
   6  11 Na     0.730  0.051  0.220  0.000    67.814    26.650
   7  11 Na     0.693  0.116  0.191  0.000    68.267    26.738
   8  11 Na     0.808  0.050  0.142  0.000    66.870    26.463
   9  11 Na     0.689  0.075  0.236  0.000    68.316    26.748
  10  11 Na     0.712  0.110  0.177  0.000    68.032    26.692
  11  17 Cl    -0.745  1.973  5.771  0.001   125.124    17.113
  12  17 Cl    -0.767  1.971  5.794  0.002   126.000    17.173
  13  17 Cl    -0.777  1.980  5.772  0.025   126.401    17.201
  14  17 Cl    -0.759  1.974  5.784  0.000   125.681    17.152
  15  17 Cl    -0.721  1.971  5.748  0.002   124.162    17.048
  16  17 Cl    -0.739  1.971  5.767  0.000   124.873    17.096
  17  17 Cl    -0.760  1.971  5.787  0.002   125.735    17.155
  18  17 Cl    -0.770  1.974  5.794  0.002   126.123    17.182
  19  17 Cl    -0.778  1.975  5.788  0.015   126.444    17.203
  20  17 Cl    -0.742  1.971  5.770  0.001   125.007    17.106
  21   8 O     -0.492  1.698  4.795  0.000    22.670     6.431
  22   1 H      0.332  0.668  0.000  0.000     0.623     1.234
  23   6 C      0.068  1.039  2.893  0.000    19.415     6.267
  24   1 H      0.030  0.970  0.000  0.000     2.586     2.515
  25   1 H      0.033  0.967  0.000  0.000     2.545     2.495
  26   6 C     -0.081  1.059  3.022  0.000    21.999     6.670
  27   1 H      0.038  0.962  0.000  0.000     2.473     2.459
  28   1 H      0.048  0.952  0.000  0.000     2.345     2.395
  29   6 C     -0.081  1.060  3.021  0.000    21.962     6.656
  30   1 H      0.034  0.966  0.000  0.000     2.507     2.472
  31   1 H      0.039  0.961  0.000  0.000     2.460     2.453
  32   6 C     -0.120  1.042  3.078  0.000    22.853     6.816
  33   1 H      0.036  0.964  0.000  0.000     2.504     2.475
  34   1 H      0.042  0.958  0.000  0.000     2.423     2.434
  35   1 H      0.047  0.953  0.000  0.000     2.352     2.398
  36   8 O     -0.590  1.747  4.843  0.000    24.957     6.743
  37   1 H      0.318  0.682  0.000  0.000     0.670     1.285
  38   1 H      0.320  0.680  0.000  0.000     0.663     1.279
  39   8 O     -0.663  1.729  4.934  0.000    26.652     6.973
  40   1 H      0.325  0.675  0.000  0.000     0.649     1.265
  41   1 H      0.366  0.634  0.000  0.000     0.543     1.153
  42   8 O     -0.667  1.724  4.943  0.000    26.758     6.986
  43   1 H      0.325  0.675  0.000  0.000     0.647     1.262
  44   1 H      0.359  0.641  0.000  0.000     0.561     1.173
  45   8 O     -0.652  1.721  4.931  0.000    26.375     6.936
  46   1 H      0.359  0.641  0.000  0.000     0.559     1.170
  47   1 H      0.325  0.675  0.000  0.000     0.646     1.261
  48   8 O     -0.587  1.721  4.866  0.000    24.792     6.725
  49   1 H      0.314  0.686  0.000  0.000     0.666     1.274
  50   1 H      0.298  0.702  0.000  0.000     0.728     1.340

 Mol. C6AA /au·bohr⁶  :      59984.611042
 Mol. C8AA /au·bohr⁸  :    3224585.623989
 Mol. α(0) /au        :        540.606133

 
 Wiberg/Mayer (AO) data. WBOs > 0.1 written file <wbo>
 largest (>0.05) Wiberg bond orders for each atom
           total WBO             WBO to atom ...
     1  Na  0.523    Cl  17 0.143    Cl  12 0.120    Cl  16 0.100    Cl  11 0.080    Cl  15 0.057
     2  Na  0.482    Cl  19 0.132    Cl  17 0.094    Cl  20 0.085    O   42 0.079    Cl  15 0.056
     3  Na  0.230    Cl  14 0.081    O   39 0.074    Cl  15 0.064    O   45 0.063    O   21 0.060
     4  Na  0.473    Cl  18 0.162    Cl  11 0.114    Cl  16 0.104    O   48 0.079
     5  Na  0.582    Cl  19 0.181    Cl  13 0.172    Cl  20 0.103    Cl  15 0.074
     6  Na  0.510    Cl  18 0.113    Cl  14 0.110    Cl  11 0.108    Cl  15 0.069    O   45 0.067
     7  Na  0.564    Cl  17 0.178    Cl  16 0.171    Cl  20 0.169
     8  Na  0.380    Cl  12 0.101    O   42 0.080    Cl  14 0.073    O   39 0.057
     9  Na  0.593    Cl  18 0.151    Cl  20 0.123    Cl  13 0.111    Cl  15 0.088    Cl  16 0.082
    10  Na  0.537    Cl  12 0.176    Cl  14 0.160    Cl  11 0.159
    11  Cl  0.484    Na  10 0.159    Na   4 0.114    Na   6 0.108    Na   1 0.080
    12  Cl  0.445    Na  10 0.176    Na   1 0.120    Na   8 0.101
    13  Cl  0.432    Na   5 0.172    Na   9 0.111
    14  Cl  0.444    Na  10 0.160    Na   6 0.110    Na   3 0.081    Na   8 0.073
    15  Cl  0.537    Na   9 0.088    Na   5 0.074    Na   6 0.069    Na   3 0.064    Na   1 0.057    Na   2 0.056
    16  Cl  0.495    Na   7 0.171    Na   4 0.104    Na   1 0.100    Na   9 0.082
    17  Cl  0.451    Na   7 0.178    Na   1 0.143    Na   2 0.094
    18  Cl  0.437    Na   4 0.162    Na   9 0.151    Na   6 0.113
    19  Cl  0.422    Na   5 0.181    Na   2 0.132
    20  Cl  0.496    Na   7 0.169    Na   9 0.123    Na   5 0.103    Na   2 0.085
    21  O   1.988    C   23 0.991    H   22 0.836    Na   3 0.060
    22  H   0.890    O   21 0.836
    23  C   3.950    C   26 1.014    O   21 0.991    H   25 0.973    H   24 0.971
    24  H   0.998    C   23 0.971
    25  H   0.998    C   23 0.973
    26  C   3.989    C   23 1.014    C   29 1.013    H   27 0.976    H   28 0.976
    27  H   0.998    C   26 0.976
    28  H   0.996    C   26 0.976
    29  C   3.991    C   32 1.025    C   26 1.013    H   31 0.981    H   30 0.973
    30  H   0.998    C   29 0.973
    31  H   0.997    C   29 0.981
    32  C   3.989    C   29 1.025    H   34 0.988    H   33 0.988    H   35 0.982
    33  H   0.998    C   32 0.988
    34  H   0.996    C   32 0.988
    35  H   0.997    C   32 0.982
    36  O   1.918    H   37 0.880    H   38 0.879    H   44 0.083
    37  H   0.899    O   36 0.880
    38  H   0.897    O   36 0.879
    39  O   1.872    H   40 0.894    H   41 0.816    Na   3 0.074    Na   8 0.057
    40  H   0.894    O   39 0.894
    41  H   0.865    O   39 0.816
    42  O   1.881    H   43 0.892    H   44 0.787    Na   8 0.080    Na   2 0.079
    43  H   0.894    O   42 0.892
    44  H   0.870    O   42 0.787    O   36 0.083
    45  O   1.881    H   47 0.894    H   46 0.830    Na   6 0.067    Na   3 0.063
    46  H   0.870    O   45 0.830
    47  H   0.893    O   45 0.894
    48  O   1.895    H   50 0.914    H   49 0.889    Na   4 0.079
    49  H   0.901    O   48 0.889
    50  H   0.911    O   48 0.914
 MOs/occ written to file <molden.input>
 
molecular dipole:
                 x           y           z       tot (Debye)
 q only:       -0.144      -3.315       0.263
   full:        0.617      -0.736       0.696       3.015
molecular quadrupole (traceless):
                xx          xy          yy          xz          yz          zz
 q only:       40.438      17.749     -24.129       0.368     -13.333     -16.309
  q+dip:       47.617      20.236     -12.926      -2.096     -21.790     -34.691
   full:       49.016      19.355     -14.090      -1.903     -21.251     -34.925

SCC energy    :     -92.5521970
rep           :       0.4113715
ES            :       0.9052677
AES           :      -0.0524286
AXC           :      -0.0042553
disp          :      -0.0723706
XB            :       0.0000000
fix           :       0.0000000
total E       :     -92.1384620
atomizationE  :       8.7044546     5462.13
(atE without considering molecular charge,
 total energy contains solvation terms)
H-L gap (eV)  :          2.8540
           ------------------------------------------------- 
          |                 ===============                 |
          |                   A N C O P T                   |
          |                 ===============                 |
          |          Approximate Normal Coordinate          |
          |           Rational Function Optimizer           |
           ------------------------------------------------- 
dumping coords to <xtbopt.coord> and <xtbopt.log>
 optlevel               0
 Maxcycle             200
 Maxmicro              25
 Econv         5.000000000000000E-006
 Gconv         1.000000000000000E-003
 Maxdispl       1.00000000000000     
 Hlow          5.000000000000000E-003
 S6             20.0000000000000     
 Nvar              144

generating ANC from model Hessian ...
 Shifting diagonal of input Hessian by   2.569120980263876E-002
 Lowest  eigenvalues of input Hessian
    0.005000    0.008076    0.009815    0.010024    0.015187    0.016778
    0.018455    0.020271    0.020451    0.021072    0.021228    0.021727
    0.022524    0.023024    0.023476    0.023750    0.024662    0.025382
 Highest eigenvalues
    1.392138    1.395378    1.406884    1.408527    1.466142    1.522621
 
cpu  time for ANC gen    0.03 s
wall time for ANC gen    0.03 s
................................................................................
.............................. CYCLE    1 ......................................
................................................................................
   1    -92.5521971 -0.925522E+02  0.289E-04    2.85       0.0  T
   2    -92.5521971 -0.196650E-09  0.233E-04    2.85      60.6  T
   3    -92.5521971 -0.297717E-09  0.190E-04    2.85      74.6  T
speedup  0.99
cpu  time for SCC    0.02 s
wall time for SCC    0.02 s
speedup  1.00
cpu  time for grad    0.08 s
wall time for grad    0.09 s
 E :    -92.13846200  G :  0.000084    pred/act E change:  0.000D+00 -0.171D-07
Maxdispl :   0.0012   ||displ|| :   0.0018   Lambda : -0.516D-07
Largest |displ|/coords:  0.0012 (   1)  0.0007 (   2)  0.0004 (   3)

   *** GEOMETRY OPTIMIZATION CONVERGED AFTER 1 ITERATIONS ***

------------------------------------------------------------------------
 total energy gain (kcal):      0.0000
------------------------------------------------------------------------
================
 final structure:
================
$coord
        6.66297823931399       -0.62884144709773       -2.32588299366959      Na
        1.43512429243343        2.54570635395809       -5.56178233896657      Na
       -2.38090852815064       -0.91583811810738        1.35840754865385      Na
        9.35082544804049        1.47497164684586        3.72378496881843      Na
       -1.85534740836647        6.15502298582318       -1.83233019033596      Na
        3.14436367798730       -0.74557464603088        3.59363204201280      Na
        6.91849733930188        5.76289880768055       -4.44211437868137      Na
        0.68297519203369       -3.23470451510486       -3.18397417711874      Na
        3.81349003739036        5.10558306011169        1.31771406776784      Na
        4.93078027028376       -6.30700483655741        0.80099488155094      Na
        7.44871655134104       -2.66682627954098        2.26019007050789      Cl
        4.94988975875927       -5.07903296958382       -3.63133930606506      Cl
       -1.74174466917513        6.47488500772616        2.80308881665427      Cl
        0.60982506276625       -4.68792318579704        1.72561814803282      Cl
        1.91115669199187        0.95698670856601       -0.91250999691151      Cl
        8.54624587539656        3.75430178120967       -0.55676260253706      Cl
        6.03423542711909        1.74892380377061       -6.58241497105448      Cl
        5.32536477191416        3.02490368335990        5.37217408393649      Cl
       -3.32791252824568        3.26857900586684       -5.19062044385598      Cl
        2.63730199081612        7.03718719308798       -3.23604017635539      Cl
       -4.96732458612023        1.82496391974636        1.41036790554575      O 
       -4.31193113337863        3.47245971090311        1.90845541155022      H 
       -7.44822608098967        1.66692188608505        2.38581837712563      C 
       -8.68807595319918        3.00683856422124        1.40123649236549      H 
       -7.46444367571375        2.15415041350392        4.39724433726999      H 
       -8.49393777908828       -0.98611129450143        2.01041030659923      C 
      -10.42396303035461       -1.00519287164089        2.73365549318890      H 
       -8.57778838054249       -1.36694840532286       -0.01359987536142      H 
       -6.98662163918223       -3.07921777334759        3.30545262153810      C 
       -5.10146342902424       -3.21389450095255        2.48880342594376      H 
       -7.93427885447170       -4.87030719266954        2.93151035491480      H 
       -6.74890534807148       -2.73860315657168        6.14888127835096      C 
       -8.60676233783014       -2.64366529747293        7.02120866730362      H 
       -5.73112262196293       -4.32660999272529        6.95792356199718      H 
       -5.72908399362633       -1.01964594392369        6.60870410308538      H 
        4.26620821705065       -3.27243090812587       -9.33017840312010      O 
        5.33161224583065       -1.79607568430458       -9.18362191355339      H 
        4.89874001289965       -4.43473912191816       -8.07086170056852      H 
       -3.30018234653815       -1.97684270130604       -2.55186658378996      O 
       -4.79531359682739       -2.88111293690549       -3.05747317192543      H 
       -3.51209847491778       -0.32555264139793       -3.39153384830932      H 
        0.28235138948151       -1.57817696509589       -6.80541138165863      O 
       -1.11900663636931       -1.25242671809000       -7.92316894712150      H 
        1.63494650746538       -2.22770273367962       -7.93560132084072      H 
       -0.71604418960981        0.87587887410840        4.64870193852950      O 
       -0.87418508009598        2.68714748145313        4.26782703387334      H 
       -0.81717704147962        0.85040165006382        6.46661404000705      H 
       13.16806529707223        1.67879898598887        2.46520553646831      O 
       12.73279237187078        2.44269761128418        0.86318387903422      H 
       14.93736267377194        1.29079364598707        2.34227929170343      H 
$end
 
 Bond Distances (Angstroems)
 ---------------------------
Na1-Na2=3.6616       Na1-Na4=3.6757       Na1-Na6=3.6446       Na1-Na7=3.5655       Na1-Na8=3.4816       Na1-Na9=3.8987       
Na1-Na10=3.5506      Na1-Cl11=2.6880      Na1-Cl12=2.6163      Na1-Cl15=2.7544      Na1-Cl16=2.6925      Na1-Cl17=2.6014      
Na2-Na1=3.6616       Na2-Na5=3.2519       Na2-Na7=3.4160       Na2-Na8=3.3314       Na2-Na9=4.0831       Na2-Cl15=2.6121      
Na2-Cl17=2.5284      Na2-Cl19=2.5569      Na2-Cl20=2.7511      Na2-O42=2.3596       Na3-Na5=4.1145       Na3-Na6=3.1553       
Na3-Na8=3.1484       Na3-Cl14=2.5548      Na3-Cl15=2.7541      Na3-O21=1.9944       Na3-C29=2.8831       Na3-H30=1.9772       
Na3-O39=2.1985       Na3-O45=2.1695       Na4-Na1=3.6757       Na4-Na6=3.4889       Na4-Na9=3.7281       Na4-Cl11=2.5331      
Na4-Cl16=2.6014      Na4-Cl18=2.4436      Na4-O48=2.1297       Na4-H49=2.3993       Na5-Na2=3.2519       Na5-Na3=4.1145       
Na5-Na9=3.4765       Na5-Cl13=2.4595      Na5-Cl19=2.4695      Na5-Cl20=2.5341      Na6-Na1=3.6446       Na6-Na3=3.1553       
Na6-Na4=3.4889       Na6-Na8=4.0367       Na6-Na9=3.3411       Na6-Na10=3.4262      Na6-Cl11=2.5923      Na6-Cl14=2.6699      
Na6-Cl15=2.6313      Na6-Cl18=2.4897      Na6-O45=2.2850       Na7-Na1=3.5655       Na7-Na2=3.4160       Na7-Na9=3.4801       
Na7-Cl16=2.4696      Na7-Cl17=2.4523      Na7-Cl20=2.4484      Na8-Na1=3.4816       Na8-Na2=3.3314       Na8-Na3=3.1484       
Na8-Na6=4.0367       Na8-Na10=3.4847      Na8-Cl12=2.4712      Na8-Cl14=2.7097      Na8-Cl15=2.6053      Na8-O39=2.2356       
Na8-O42=2.1180       Na9-Na1=3.8987       Na9-Na2=4.0831       Na9-Na4=3.7281       Na9-Na5=3.4765       Na9-Na6=3.3411       
Na9-Na7=3.4801       Na9-Cl13=3.1281      Na9-Cl15=2.6881      Na9-Cl16=2.7870      Na9-Cl18=2.5408      Na9-Cl20=2.6906      
Na10-Na1=3.5506      Na10-Na6=3.4262      Na10-Na8=3.4847      Na10-Cl11=2.4662     Na10-Cl12=2.4339     Na10-Cl14=2.4903     
Cl11-Na1=2.6880      Cl11-Na4=2.5331      Cl11-Na6=2.5923      Cl11-Na10=2.4662     Cl12-Na1=2.6163      Cl12-Na8=2.4712      
Cl12-Na10=2.4339     Cl13-Na5=2.4595      Cl13-Na9=3.1281      Cl14-Na3=2.5548      Cl14-Na6=2.6699      Cl14-Na8=2.7097      
Cl14-Na10=2.4903     Cl15-Na1=2.7544      Cl15-Na2=2.6121      Cl15-Na3=2.7541      Cl15-Na6=2.6313      Cl15-Na8=2.6053      
Cl15-Na9=2.6881      Cl16-Na1=2.6925      Cl16-Na4=2.6014      Cl16-Na7=2.4696      Cl16-Na9=2.7870      Cl17-Na1=2.6014      
Cl17-Na2=2.5284      Cl17-Na7=2.4523      Cl18-Na4=2.4436      Cl18-Na6=2.4897      Cl18-Na9=2.5408      Cl19-Na2=2.5569      
Cl19-Na5=2.4695      Cl20-Na2=2.7511      Cl20-Na5=2.5341      Cl20-Na7=2.4484      Cl20-Na9=2.6906      O21-Na3=1.9944       
O21-H22=0.9746       O21-C23=1.4131       H22-O21=0.9746       C23-O21=1.4131       C23-H24=1.0976       C23-H25=1.0952       
C23-C26=1.5221       H24-C23=1.0976       H25-C23=1.0952       C26-C23=1.5221       C26-H27=1.0907       C26-H28=1.0908       
C26-C29=1.5273       H27-C26=1.0907       H28-C26=1.0908       C29-Na3=2.8831       C29-C26=1.5273       C29-H30=1.0895       
C29-H31=1.0904       C29-C32=1.5206       H30-Na3=1.9772       H30-C29=1.0895       H31-C29=1.0904       C32-C29=1.5206       
C32-H33=1.0873       C32-H34=1.0861       C32-H35=1.0853       H33-C32=1.0873       H34-C32=1.0861       H35-C32=1.0853       
O36-H37=0.9666       O36-H38=0.9667       H37-O36=0.9666       H38-O36=0.9667       O39-Na3=2.1985       O39-Na8=2.2356       
O39-H40=0.9626       O39-H41=0.9867       H40-O39=0.9626       H41-O39=0.9867       O42-Na2=2.3596       O42-Na8=2.1180       
O42-H43=0.9641       O42-H44=0.9941       H43-O42=0.9641       H44-O42=0.9941       O45-Na3=2.1695       O45-Na6=2.2850       
O45-H46=0.9830       O45-H47=0.9636       H46-O45=0.9830       H47-O45=0.9636       O48-Na4=2.1297       O48-H49=0.9670       
O48-H50=0.9607       H49-Na4=2.3993       H49-O48=0.9670       H50-O48=0.9607       
 C  H  Rav=1.0903 sigma=0.0038  Rmin=1.0853  Rmax=1.0976     9
 C  C  Rav=1.5233 sigma=0.0029  Rmin=1.5206  Rmax=1.5273     3
 O  H  Rav=0.9718 sigma=0.0107  Rmin=0.9607  Rmax=0.9941    11
 O  C  Rav=1.4131 sigma=0.0000  Rmin=1.4131  Rmax=1.4131     1
 Na H  Rav=2.1882 sigma=0.2111  Rmin=1.9772  Rmax=2.3993     2
 Na C  Rav=2.8831 sigma=0.0000  Rmin=2.8831  Rmax=2.8831     1
 Na O  Rav=2.1863 sigma=0.1045  Rmin=1.9944  Rmax=2.3596     8
 Na Na Rav=3.5655 sigma=0.2679  Rmin=3.1484  Rmax=4.1145    22
 Cl Na Rav=2.5976 sigma=0.1379  Rmin=2.4339  Rmax=3.1281    35
 
 selected bond angles (degree)
 --------------------
Na4-Na1-Na2=124.10             Na6-Na1-Na2= 91.36             Na6-Na1-Na4= 56.93             Na7-Na1-Na2= 56.40             
Na7-Na1-Na4= 88.37             Na7-Na1-Na6=107.78             Na8-Na1-Na2= 55.53             Na8-Na1-Na4=125.82             
Na8-Na1-Na6= 68.96             Na8-Na1-Na7=111.67             Na9-Na1-Na2= 65.29             Na9-Na1-Na4= 58.88             
Na9-Na1-Na6= 52.45             Na9-Na1-Na7= 55.36             Na9-Na1-Na8= 91.22             Na10-Na1-Na2=114.28            
Na10-Na1-Na4= 87.15            Na10-Na1-Na6= 56.85            Na10-Na1-Na7=163.53            Na10-Na1-Na8= 59.40            
Na10-Na1-Na9=109.17            Cl11-Na1-Na2=136.31            Cl11-Na1-Na4= 43.56            Cl11-Na1-Na6= 45.27            
Cl11-Na1-Na7=131.17            Cl11-Na1-Na8= 95.71            Cl11-Na1-Na9= 85.73            Cl11-Na1-Na10= 43.92           
Cl12-Na1-Na2= 91.59            Cl12-Na1-Na4=129.54            Cl12-Na1-Na6= 91.99            Cl12-Na1-Na7=141.64            
Cl12-Na1-Na8= 45.10            Cl12-Na1-Na9=134.20            Cl12-Na1-Na10= 43.27           Cl12-Na1-Cl11= 86.04           
Cl15-Na1-Na2= 45.37            Cl15-Na1-Na4= 91.40            Cl15-Na1-Na6= 46.00            Cl15-Na1-Na7= 80.26            
Cl15-Na1-Na8= 47.65            Cl15-Na1-Na9= 43.57            Cl15-Na1-Na10= 84.01           Cl15-Na1-Cl11= 91.05           
Cl15-Na1-Cl12= 91.70           Cl16-Na1-Na2= 92.70            Cl16-Na1-Na4= 45.01            Cl16-Na1-Na6= 84.54            
Cl16-Na1-Na7= 43.78            Cl16-Na1-Na8=136.30            Cl16-Na1-Na9= 45.63            Cl16-Na1-Na10=131.49           
Cl16-Na1-Cl11= 88.54           Cl16-Na1-Cl12=174.55           Cl16-Na1-Cl15= 88.91           Cl17-Na1-Na2= 43.66            
Cl17-Na1-Na4=131.08            Cl17-Na1-Na6=133.40            Cl17-Na1-Na7= 43.45            Cl17-Na1-Na8= 87.84            
Cl17-Na1-Na9= 90.13            Cl17-Na1-Na10=141.24           Cl17-Na1-Cl11=174.60           Cl17-Na1-Cl12= 99.35           
Cl17-Na1-Cl15= 88.34           Cl17-Na1-Cl16= 86.09           Na5-Na2-Na1=112.97             Na7-Na2-Na1= 60.38             
Na7-Na2-Na5= 93.26             Na8-Na2-Na1= 59.49             Na8-Na2-Na5=104.25             Na8-Na2-Na7=119.58             
Na9-Na2-Na1= 60.16             Na9-Na2-Na5= 55.19             Na9-Na2-Na7= 54.42             Na9-Na2-Na8= 90.27             
Cl15-Na2-Na1= 48.63            Cl15-Na2-Na5= 70.67            Cl15-Na2-Na7= 85.13            Cl15-Na2-Na8= 50.23            
Cl15-Na2-Na9= 40.30            Cl17-Na2-Na1= 45.26            Cl17-Na2-Na5=137.99            Cl17-Na2-Na7= 45.77            
Cl17-Na2-Na8= 92.44            Cl17-Na2-Na9= 87.08            Cl17-Na2-Cl15= 93.14           Cl19-Na2-Na1=141.03            
Cl19-Na2-Na5= 48.52            Cl19-Na2-Na7=138.54            Cl19-Na2-Na8= 89.46            Cl19-Na2-Na9=100.70            
Cl19-Na2-Cl15= 94.06           Cl19-Na2-Cl17=171.98           Cl20-Na2-Na1= 90.71            Cl20-Na2-Na5= 49.07            
Cl20-Na2-Na7= 45.20            Cl20-Na2-Na8=130.69            Cl20-Na2-Na9= 40.82            Cl20-Na2-Cl15= 80.47           
Cl20-Na2-Cl17= 90.98           Cl20-Na2-Cl19= 93.69           O42-Na2-Na1= 84.34             O42-Na2-Na5=125.03             
O42-Na2-Na7=136.80             O42-Na2-Na8= 39.22             O42-Na2-Na9=129.43             O42-Na2-Cl15= 89.42            
O42-Na2-Cl17= 92.01            O42-Na2-Cl19= 84.55            O42-Na2-Cl20=169.60            Na6-Na3-Na5= 93.74             
Na8-Na3-Na5= 90.36             Na8-Na3-Na6= 79.64             Cl14-Na3-Na5=134.42            Cl14-Na3-Na6= 54.53            
Cl14-Na3-Na8= 55.57            Cl15-Na3-Na5= 55.80            Cl15-Na3-Na6= 52.35            Cl15-Na3-Na8= 51.86            
Cl15-Na3-Cl14= 78.67           O21-Na3-Na5= 52.46             O21-Na3-Na6=127.59             O21-Na3-Na8=130.34             
O21-Na3-Cl14=172.87            O21-Na3-Cl15=108.08            C29-Na3-Na5=124.40             C29-Na3-Na6=131.35             
C29-Na3-Na8=123.60             C29-Na3-Cl14=100.73            C29-Na3-Cl15=174.86            C29-Na3-O21= 72.76             
H30-Na3-Na5=137.11             H30-Na3-Na6=125.37             H30-Na3-Na8=111.48             H30-Na3-Cl14= 86.99            
H30-Na3-Cl15=162.52            H30-Na3-O21= 86.76             H30-Na3-C29= 14.56             O39-Na3-Na5= 82.01             
O39-Na3-Na6=124.41             O39-Na3-Na8= 45.24             O39-Na3-Cl14= 90.52            O39-Na3-Cl15= 82.17            
O39-Na3-O21= 92.69             O39-Na3-C29= 92.75             O39-Na3-H30= 88.08             O45-Na3-Na5= 84.52             
O45-Na3-Na6= 46.40             O45-Na3-Na8=125.03             O45-Na3-Cl14= 91.65            O45-Na3-Cl15= 81.84            
O45-Na3-O21= 87.12             O45-Na3-C29=103.30             O45-Na3-H30=108.76             O45-Na3-O39=163.10             
Na6-Na4-Na1= 61.09             Na9-Na4-Na1= 63.54             Na9-Na4-Na6= 55.03             Cl11-Na4-Na1= 46.99            
Cl11-Na4-Na6= 47.82            Cl11-Na4-Na9= 91.67            Cl16-Na4-Na1= 47.06            Cl16-Na4-Na6= 89.13            
Cl16-Na4-Na9= 48.32            Cl16-Na4-Cl11= 94.01           Cl18-Na4-Na1= 94.31            Cl18-Na4-Na6= 45.53            
Cl18-Na4-Na9= 42.59            Cl18-Na4-Cl11= 93.05           Cl18-Na4-Cl16= 90.72           O48-Na4-Na1= 96.32             
O48-Na4-Na6=154.66             O48-Na4-Na9=127.78             O48-Na4-Cl11=108.97            O48-Na4-Cl16= 81.92            
O48-Na4-Cl18=157.14            H49-Na4-Na1= 78.68             H49-Na4-Na6=139.61             H49-Na4-Na9=105.12             
H49-Na4-Cl11=106.75            H49-Na4-Cl16= 58.25            H49-Na4-Cl18=143.50            H49-Na4-O48= 23.71             
Na3-Na5-Na2= 75.59             Na9-Na5-Na2= 74.64             Na9-Na5-Na3= 73.52             Cl13-Na5-Na2=129.24            
Cl13-Na5-Na3= 69.82            Cl13-Na5-Na9= 60.77            Cl19-Na5-Na2= 50.87            Cl19-Na5-Na3= 73.23            
Cl19-Na5-Na9=121.23            Cl19-Na5-Cl13=140.17           Cl20-Na5-Na2= 55.11            Cl20-Na5-Na3=110.56            
Cl20-Na5-Na9= 50.24            Cl20-Na5-Cl13=104.88           Cl20-Na5-Cl19=101.48           Na3-Na6-Na1= 98.73             
Na4-Na6-Na1= 61.99             Na4-Na6-Na3=152.79             Na8-Na6-Na1= 53.61             Na8-Na6-Na3= 50.11             
Na8-Na6-Na4=115.54             Na9-Na6-Na1= 67.69             Na9-Na6-Na3= 89.40             Na9-Na6-Na4= 66.12             
Na9-Na6-Na8= 90.94             Na10-Na6-Na1= 60.19            Na10-Na6-Na3= 93.98            Na10-Na6-Na4= 92.18            
Na10-Na6-Na8= 54.94            Na10-Na6-Na9=127.68            Cl11-Na6-Na1= 47.45            Cl11-Na6-Na3=134.51            
Cl11-Na6-Na4= 46.39            Cl11-Na6-Na8= 85.05            Cl11-Na6-Na9= 99.92            Cl11-Na6-Na10= 45.83           
Cl14-Na6-Na1= 87.23            Cl14-Na6-Na3= 51.20            Cl14-Na6-Na4=138.02            Cl14-Na6-Na8= 41.75            
Cl14-Na6-Na9=130.08            Cl14-Na6-Na10= 46.19           Cl14-Na6-Cl11= 91.96           Cl15-Na6-Na1= 48.85            
Cl15-Na6-Na3= 55.96            Cl15-Na6-Na4= 97.82            Cl15-Na6-Na8= 39.33            Cl15-Na6-Na9= 51.85            
Cl15-Na6-Na10= 88.38           Cl15-Na6-Cl11= 96.06           Cl15-Na6-Cl14= 78.90           Cl18-Na6-Na1= 94.27            
Cl18-Na6-Na3=126.45            Cl18-Na6-Na4= 44.46            Cl18-Na6-Na8=138.33            Cl18-Na6-Na9= 49.04            
Cl18-Na6-Na10=136.35           Cl18-Na6-Cl11= 90.57           Cl18-Na6-Cl14=177.46           Cl18-Na6-Cl15=100.55           
O45-Na6-Na1=131.33             O45-Na6-Na3= 43.44             O45-Na6-Na4=135.26             O45-Na6-Na8= 92.93             
O45-Na6-Na9= 80.49             O45-Na6-Na10=132.42            O45-Na6-Cl11=177.94            O45-Na6-Cl14= 86.26            
O45-Na6-Cl15= 82.60            O45-Na6-Cl18= 91.21            Na2-Na7-Na1= 63.22             Na9-Na7-Na1= 67.18             
Na9-Na7-Na2= 72.61             Cl16-Na7-Na1= 48.96            Cl16-Na7-Na2=103.07            Cl16-Na7-Na9= 52.59            
Cl17-Na7-Na1= 46.85            Cl17-Na7-Na2= 47.63            Cl17-Na7-Na9=103.17            Cl17-Na7-Cl16= 94.49           
Cl20-Na7-Na1= 98.30            Cl20-Na7-Na2= 52.88            Cl20-Na7-Na9= 50.38            Cl20-Na7-Cl16=102.96           
Cl20-Na7-Cl17=100.51           Na2-Na8-Na1= 64.98             Na3-Na8-Na1=102.36             Na3-Na8-Na2= 89.54             
Na6-Na8-Na1= 57.43             Na6-Na8-Na2= 89.85             Na6-Na8-Na3= 50.26             Na10-Na8-Na1= 61.29            
Na10-Na8-Na2=125.44            Na10-Na8-Na3= 92.98            Na10-Na8-Na6= 53.59            Cl12-Na8-Na1= 48.58            
Cl12-Na8-Na2=102.55            Cl12-Na8-Na3=134.23            Cl12-Na8-Na6= 85.36            Cl12-Na8-Na10= 44.30           
Cl14-Na8-Na1= 90.02            Cl14-Na8-Na2=128.64            Cl14-Na8-Na3= 51.04            Cl14-Na8-Na6= 41.01            
Cl14-Na8-Na10= 45.30           Cl14-Na8-Cl12= 89.59           Cl15-Na8-Na1= 51.38            Cl15-Na8-Na2= 50.41            
Cl15-Na8-Na3= 56.25            Cl15-Na8-Na6= 39.80            Cl15-Na8-Na10= 87.54           Cl15-Na8-Cl12= 98.77           
Cl15-Na8-Cl14= 78.63           O39-Na8-Na1=136.01             O39-Na8-Na2= 84.02             O39-Na8-Na3= 44.29             
O39-Na8-Na6= 94.25             O39-Na8-Na10=131.04            O39-Na8-Cl12=173.42            O39-Na8-Cl14= 85.85            
O39-Na8-Cl15= 84.99            O42-Na8-Na1= 92.58             O42-Na8-Na2= 44.78             O42-Na8-Na3=118.55             
O42-Na8-Na6=134.52             O42-Na8-Na10=143.63            O42-Na8-Cl12= 99.69            O42-Na8-Cl14=169.59            
O42-Na8-Cl15= 95.17            O42-Na8-O39= 85.28             Na2-Na9-Na1= 54.55             Na4-Na9-Na1= 57.57             
Na4-Na9-Na2=112.07             Na5-Na9-Na1=102.76             Na5-Na9-Na2= 50.17             Na5-Na9-Na4=157.56             
Na6-Na9-Na1= 59.86             Na6-Na9-Na2= 88.93             Na6-Na9-Na4= 58.84             Na6-Na9-Na5=103.26             
Na7-Na9-Na1= 57.45             Na7-Na9-Na2= 52.97             Na7-Na9-Na4= 88.83             Na7-Na9-Na5= 88.37             
Na7-Na9-Na6=117.28             Cl13-Na9-Na1=131.92            Cl13-Na9-Na2= 90.64            Cl13-Na9-Na4=140.55            
Cl13-Na9-Na5= 43.33            Cl13-Na9-Na6= 91.40            Cl13-Na9-Na7=129.84            Cl15-Na9-Na1= 44.93            
Cl15-Na9-Na2= 38.94            Cl15-Na9-Na4= 91.34            Cl15-Na9-Na5= 66.22            Cl15-Na9-Na6= 50.34            
Cl15-Na9-Na7= 82.76            Cl15-Na9-Cl13= 86.99           Cl16-Na9-Na1= 43.67            Cl16-Na9-Na2= 82.79            
Cl16-Na9-Na4= 44.20            Cl16-Na9-Na5=130.22            Cl16-Na9-Na6= 89.18            Cl16-Na9-Na7= 44.74            
Cl16-Na9-Cl13=173.40           Cl16-Na9-Cl15= 88.32           Cl18-Na9-Na1= 87.62            Cl18-Na9-Na2=134.92            
Cl18-Na9-Na4= 40.61            Cl18-Na9-Na5=138.23            Cl18-Na9-Na6= 47.73            Cl18-Na9-Na7=129.36            
Cl18-Na9-Cl13=100.61           Cl18-Na9-Cl15= 97.74           Cl18-Na9-Cl16= 84.63           Cl20-Na9-Na1= 86.69            
Cl20-Na9-Na2= 41.94            Cl20-Na9-Na4=133.12            Cl20-Na9-Na5= 46.39            Cl20-Na9-Na6=130.57            
Cl20-Na9-Na7= 44.51            Cl20-Na9-Cl13= 85.39           Cl20-Na9-Cl15= 80.24           Cl20-Na9-Cl16= 89.23           
Cl20-Na9-Cl18=173.60           Na6-Na10-Na1= 62.96            Na8-Na10-Na1= 59.32            Na8-Na10-Na6= 71.47            
Cl11-Na10-Na1= 49.11           Cl11-Na10-Na6= 48.94           Cl11-Na10-Na8=100.00           Cl12-Na10-Na1= 47.46           
Cl12-Na10-Na6=100.81           Cl12-Na10-Na8= 45.17           Cl12-Na10-Cl11= 95.22          Cl14-Na10-Na1= 92.15           
Cl14-Na10-Na6= 50.68           Cl14-Na10-Na8= 50.66           Cl14-Na10-Cl11= 99.55          Cl14-Na10-Cl12= 95.81          
 
 selected dihedral angles (degree)
 ---------------------------------
Na5-Na2-Na1-Na4=340.36        Na5-Na2-Na1-Na6= 30.33        Na5-Na2-Na1-Na7=279.78        Na5-Na2-Na1-Na8= 93.47        
Na5-Na2-Na1-Na9=343.33        Na5-Na2-Na1-Na10= 84.23       Na5-Na2-Na1-Cl11= 36.44       Na5-Na2-Na1-Cl12=122.36       
Na5-Na2-Na1-Cl15= 31.54       Na5-Na2-Na1-Cl16=305.73       Na5-Na2-Na1-Cl17=224.27       Na7-Na2-Na1-Na4= 60.58        
Na7-Na2-Na1-Na6=110.55        Na7-Na2-Na1-Na8=173.69        Na7-Na2-Na1-Na9= 63.55        Na7-Na2-Na1-Na10=164.44       
Na7-Na2-Na1-Cl11=116.65       Na7-Na2-Na1-Cl12=202.58       Na7-Na2-Na1-Cl15=111.76       Na7-Na2-Na1-Cl16= 25.95       
Na7-Na2-Na1-Cl17=304.48       Na8-Na2-Na1-Na4=246.89        Na8-Na2-Na1-Na6=296.86        Na8-Na2-Na1-Na7=186.31        
Na8-Na2-Na1-Na9=249.86        Na8-Na2-Na1-Na10=350.76       Na8-Na2-Na1-Cl11=302.97       Na8-Na2-Na1-Cl12= 28.89       
Na8-Na2-Na1-Cl15=298.07       Na8-Na2-Na1-Cl16=212.26       Na8-Na2-Na1-Cl17=130.79       Na9-Na2-Na1-Na4=357.03        
Na9-Na2-Na1-Na6= 47.00        Na9-Na2-Na1-Na7=296.45        Na9-Na2-Na1-Na8=110.14        Na9-Na2-Na1-Na10=100.89       
Na9-Na2-Na1-Cl11= 53.11       Na9-Na2-Na1-Cl12=139.03       Na9-Na2-Na1-Cl15= 48.21       Na9-Na2-Na1-Cl16=322.40       
Na9-Na2-Na1-Cl17=240.93       Cl15-Na2-Na1-Na4=308.82       Cl15-Na2-Na1-Na6=358.79       Cl15-Na2-Na1-Na7=248.24       
Cl15-Na2-Na1-Na8= 61.93       Cl15-Na2-Na1-Na9=311.79       Cl15-Na2-Na1-Na10= 52.69      Cl15-Na2-Na1-Cl11=  4.90      
Cl15-Na2-Na1-Cl12= 90.82      Cl15-Na2-Na1-Cl16=274.20      Cl15-Na2-Na1-Cl17=192.73      Cl17-Na2-Na1-Na4=116.10       
Cl17-Na2-Na1-Na6=166.07       Cl17-Na2-Na1-Na7= 55.52       Cl17-Na2-Na1-Na8=229.21       Cl17-Na2-Na1-Na9=119.07       
Cl17-Na2-Na1-Na10=219.96      Cl17-Na2-Na1-Cl11=172.17      Cl17-Na2-Na1-Cl12=258.09      Cl17-Na2-Na1-Cl15=167.27      
Cl17-Na2-Na1-Cl16= 81.47      Cl19-Na2-Na1-Na4=288.67       Cl19-Na2-Na1-Na6=338.64       Cl19-Na2-Na1-Na7=228.09       
Cl19-Na2-Na1-Na8= 41.78       Cl19-Na2-Na1-Na9=291.64       Cl19-Na2-Na1-Na10= 32.53      Cl19-Na2-Na1-Cl11=344.74      
Cl19-Na2-Na1-Cl12= 70.67      Cl19-Na2-Na1-Cl15=339.85      Cl19-Na2-Na1-Cl16=254.04      Cl19-Na2-Na1-Cl17=172.57      
Cl20-Na2-Na1-Na4= 25.43       Cl20-Na2-Na1-Na6= 75.40       Cl20-Na2-Na1-Na7=324.85       Cl20-Na2-Na1-Na8=138.54       
Cl20-Na2-Na1-Na9= 28.40       Cl20-Na2-Na1-Na10=129.29      Cl20-Na2-Na1-Cl11= 81.50      Cl20-Na2-Na1-Cl12=167.42      
Cl20-Na2-Na1-Cl15= 76.61      Cl20-Na2-Na1-Cl16=350.80      Cl20-Na2-Na1-Cl17=269.33      O42-Na2-Na1-Na4=214.59        
O42-Na2-Na1-Na6=264.56        O42-Na2-Na1-Na7=154.01        O42-Na2-Na1-Na8=327.70        O42-Na2-Na1-Na9=217.56        
O42-Na2-Na1-Na10=318.45       O42-Na2-Na1-Cl11=270.67       O42-Na2-Na1-Cl12=356.59       O42-Na2-Na1-Cl15=265.77       
O42-Na2-Na1-Cl16=179.96       O42-Na2-Na1-Cl17= 98.49       Na6-Na4-Na1-Na2= 66.00        Na6-Na4-Na1-Na7=112.53        
Na6-Na4-Na1-Na8=356.74        Na6-Na4-Na1-Na9= 62.84        Na6-Na4-Na1-Na10=308.38       Na6-Na4-Na1-Cl11=302.27       
Na6-Na4-Na1-Cl12=298.95       Na6-Na4-Na1-Cl15= 32.31       Na6-Na4-Na1-Cl16=119.37       Na6-Na4-Na1-Cl17=121.33       
Na9-Na4-Na1-Na2=  3.15        Na9-Na4-Na1-Na6=297.16        Na9-Na4-Na1-Na7= 49.68        Na9-Na4-Na1-Na8=293.90        
Na9-Na4-Na1-Na10=245.54       Na9-Na4-Na1-Cl11=239.42       Na9-Na4-Na1-Cl12=236.11       Na9-Na4-Na1-Cl15=329.47       
Na9-Na4-Na1-Cl16= 56.53       Na9-Na4-Na1-Cl17= 58.49       Cl11-Na4-Na1-Na2=123.73       Cl11-Na4-Na1-Na6= 57.73       
Cl11-Na4-Na1-Na7=170.26       Cl11-Na4-Na1-Na8= 54.48       Cl11-Na4-Na1-Na9=120.58       Cl11-Na4-Na1-Na10=  6.12      
Cl11-Na4-Na1-Cl12=356.68      Cl11-Na4-Na1-Cl15= 90.05      Cl11-Na4-Na1-Cl16=177.10      Cl11-Na4-Na1-Cl17=179.06      
Cl16-Na4-Na1-Na2=306.62       Cl16-Na4-Na1-Na6=240.63       Cl16-Na4-Na1-Na7=353.16       Cl16-Na4-Na1-Na8=237.37       
Cl16-Na4-Na1-Na9=303.47       Cl16-Na4-Na1-Na10=189.01      Cl16-Na4-Na1-Cl11=182.90      Cl16-Na4-Na1-Cl12=179.58      
Cl16-Na4-Na1-Cl15=272.94      Cl16-Na4-Na1-Cl17=  1.96      Cl18-Na4-Na1-Na2= 33.58       Cl18-Na4-Na1-Na6=327.59       
Cl18-Na4-Na1-Na7= 80.12       Cl18-Na4-Na1-Na8=324.33       Cl18-Na4-Na1-Na9= 30.43       Cl18-Na4-Na1-Na10=275.97      
Cl18-Na4-Na1-Cl11=269.85      Cl18-Na4-Na1-Cl12=266.54      Cl18-Na4-Na1-Cl15=359.90      Cl18-Na4-Na1-Cl16= 86.96      
Cl18-Na4-Na1-Cl17= 88.92      O48-Na4-Na1-Na2=233.85        O48-Na4-Na1-Na6=167.86        O48-Na4-Na1-Na7=280.39        
O48-Na4-Na1-Na8=164.60        O48-Na4-Na1-Na9=230.70        O48-Na4-Na1-Na10=116.24       O48-Na4-Na1-Cl11=110.12       
O48-Na4-Na1-Cl12=106.81       O48-Na4-Na1-Cl15=200.17       O48-Na4-Na1-Cl16=287.23       O48-Na4-Na1-Cl17=289.19       
H49-Na4-Na1-Na2=249.78        H49-Na4-Na1-Na6=183.79        H49-Na4-Na1-Na7=296.31        H49-Na4-Na1-Na8=180.53        
H49-Na4-Na1-Na9=246.63        H49-Na4-Na1-Na10=132.17       H49-Na4-Na1-Cl11=126.05       H49-Na4-Na1-Cl12=122.74       
H49-Na4-Na1-Cl15=216.10       H49-Na4-Na1-Cl16=303.16       H49-Na4-Na1-Cl17=305.12       Na3-Na5-Na2-Na1=301.12        
Na3-Na5-Na2-Na7=242.02        Na3-Na5-Na2-Na8=  3.66        Na3-Na5-Na2-Na9=283.49        Na3-Na5-Na2-Cl15=325.70       
Na3-Na5-Na2-Cl17=253.33       Na3-Na5-Na2-Cl19= 79.92       Na3-Na5-Na2-Cl20=231.59       Na3-Na5-Na2-O42= 40.70        
Na9-Na5-Na2-Na1= 17.64        Na9-Na5-Na2-Na7=318.54        Na9-Na5-Na2-Na8= 80.17        Na9-Na5-Na2-Cl15= 42.22       
Na9-Na5-Na2-Cl17=329.84       Na9-Na5-Na2-Cl19=156.44       Na9-Na5-Na2-Cl20=308.10       Na9-Na5-Na2-O42=117.22        
Cl13-Na5-Na2-Na1=349.07       Cl13-Na5-Na2-Na7=289.96       Cl13-Na5-Na2-Na8= 51.60       Cl13-Na5-Na2-Na9=331.43       
Cl13-Na5-Na2-Cl15= 13.65      Cl13-Na5-Na2-Cl17=301.27      Cl13-Na5-Na2-Cl19=127.87      Cl13-Na5-Na2-Cl20=279.53      
Cl13-Na5-Na2-O42= 88.64       Cl19-Na5-Na2-Na1=221.20       Cl19-Na5-Na2-Na7=162.10       Cl19-Na5-Na2-Na8=283.73       
Cl19-Na5-Na2-Na9=203.56       Cl19-Na5-Na2-Cl15=245.78      Cl19-Na5-Na2-Cl17=173.40      Cl19-Na5-Na2-Cl20=151.66      
Cl19-Na5-Na2-O42=320.78       Cl20-Na5-Na2-Na1= 69.54       Cl20-Na5-Na2-Na7= 10.44       Cl20-Na5-Na2-Na8=132.07       
Cl20-Na5-Na2-Na9= 51.90       Cl20-Na5-Na2-Cl15= 94.12      Cl20-Na5-Na2-Cl17= 21.74      Cl20-Na5-Na2-Cl19=208.34      
Cl20-Na5-Na2-O42=169.12       Na3-Na6-Na1-Na2= 28.80        Na3-Na6-Na1-Na4=159.63        Na3-Na6-Na1-Na7= 83.79        
Na3-Na6-Na1-Na8=336.80        Na3-Na6-Na1-Na9= 85.73        Na3-Na6-Na1-Na10=270.40       Na3-Na6-Na1-Cl11=214.74       
Na3-Na6-Na1-Cl12=297.17       Na3-Na6-Na1-Cl15= 27.61       Na3-Na6-Na1-Cl16=121.38       Na3-Na6-Na1-Cl17= 42.03       
Na4-Na6-Na1-Na2=229.17        Na4-Na6-Na1-Na7=284.15        Na4-Na6-Na1-Na8=177.17        Na4-Na6-Na1-Na9=286.10        
Na4-Na6-Na1-Na10=110.76       Na4-Na6-Na1-Cl11= 55.10       Na4-Na6-Na1-Cl12=137.53       Na4-Na6-Na1-Cl15=227.97       
Na4-Na6-Na1-Cl16=321.75       Na4-Na6-Na1-Cl17=242.39       Na8-Na6-Na1-Na2= 52.00        Na8-Na6-Na1-Na4=182.83        
Na8-Na6-Na1-Na7=106.98        Na8-Na6-Na1-Na9=108.93        Na8-Na6-Na1-Na10=293.59       Na8-Na6-Na1-Cl11=237.93       
Na8-Na6-Na1-Cl12=320.36       Na8-Na6-Na1-Cl15= 50.80       Na8-Na6-Na1-Cl16=144.58       Na8-Na6-Na1-Cl17= 65.22       
Na9-Na6-Na1-Na2=303.07        Na9-Na6-Na1-Na4= 73.90        Na9-Na6-Na1-Na7=358.06        Na9-Na6-Na1-Na8=251.07        
Na9-Na6-Na1-Na10=184.67       Na9-Na6-Na1-Cl11=129.01       Na9-Na6-Na1-Cl12=211.43       Na9-Na6-Na1-Cl15=301.88       
Na9-Na6-Na1-Cl16= 35.65       Na9-Na6-Na1-Cl17=316.30       Na10-Na6-Na1-Na2=118.40       Na10-Na6-Na1-Na4=249.24       
Na10-Na6-Na1-Na7=173.39       Na10-Na6-Na1-Na8= 66.41       Na10-Na6-Na1-Na9=175.33       Na10-Na6-Na1-Cl11=304.34      
Na10-Na6-Na1-Cl12= 26.77      Na10-Na6-Na1-Cl15=117.21      Na10-Na6-Na1-Cl16=210.98      Na10-Na6-Na1-Cl17=131.63      
Cl11-Na6-Na1-Na2=174.06       Cl11-Na6-Na1-Na4=304.90       Cl11-Na6-Na1-Na7=229.05       Cl11-Na6-Na1-Na8=122.07       
Cl11-Na6-Na1-Na9=230.99       Cl11-Na6-Na1-Na10= 55.66      Cl11-Na6-Na1-Cl12= 82.43      Cl11-Na6-Na1-Cl15=172.87      
Cl11-Na6-Na1-Cl16=266.64      Cl11-Na6-Na1-Cl17=187.29      Cl14-Na6-Na1-Na2= 78.85       Cl14-Na6-Na1-Na4=209.69       
Cl14-Na6-Na1-Na7=133.84       Cl14-Na6-Na1-Na8= 26.86       Cl14-Na6-Na1-Na9=135.78       Cl14-Na6-Na1-Na10=320.45      
Cl14-Na6-Na1-Cl11=264.79      Cl14-Na6-Na1-Cl12=347.22      Cl14-Na6-Na1-Cl15= 77.66      Cl14-Na6-Na1-Cl16=171.43      
Cl14-Na6-Na1-Cl17= 92.08      Cl15-Na6-Na1-Na2=  1.19       Cl15-Na6-Na1-Na4=132.03       Cl15-Na6-Na1-Na7= 56.18       
Cl15-Na6-Na1-Na8=309.20       Cl15-Na6-Na1-Na9= 58.12       Cl15-Na6-Na1-Na10=242.79      Cl15-Na6-Na1-Cl11=187.13      
Cl15-Na6-Na1-Cl12=269.56      Cl15-Na6-Na1-Cl16= 93.77      Cl15-Na6-Na1-Cl17= 14.42      Cl18-Na6-Na1-Na2=260.91       
Cl18-Na6-Na1-Na4= 31.74       Cl18-Na6-Na1-Na7=315.89       Cl18-Na6-Na1-Na8=208.91       Cl18-Na6-Na1-Na9=317.84       
Cl18-Na6-Na1-Na10=142.50      Cl18-Na6-Na1-Cl11= 86.84      Cl18-Na6-Na1-Cl12=169.27      Cl18-Na6-Na1-Cl15=259.71      
Cl18-Na6-Na1-Cl16=353.48      Cl18-Na6-Na1-Cl17=274.13      O45-Na6-Na1-Na2=356.29        O45-Na6-Na1-Na4=127.13        
O45-Na6-Na1-Na7= 51.28        O45-Na6-Na1-Na8=304.30        O45-Na6-Na1-Na9= 53.22        O45-Na6-Na1-Na10=237.89       
O45-Na6-Na1-Cl11=182.23       O45-Na6-Na1-Cl12=264.66       O45-Na6-Na1-Cl15=355.10       O45-Na6-Na1-Cl16= 88.87       
O45-Na6-Na1-Cl17=  9.52       Na1-Na6-Na3-Na5=294.73        Na1-Na6-Na3-Na8= 24.41        Na1-Na6-Na3-Cl14= 79.27       
Na1-Na6-Na3-Cl15=335.09       Na1-Na6-Na3-O21=250.80        Na1-Na6-Na3-C29=150.46        Na1-Na6-Na3-H30=133.48        
Na1-Na6-Na3-O39= 17.60        Na1-Na6-Na3-O45=215.94        Na4-Na6-Na3-Na5=336.94        Na4-Na6-Na3-Na8= 66.62        
Na4-Na6-Na3-Cl14=121.49       Na4-Na6-Na3-Cl15= 17.31       Na4-Na6-Na3-O21=293.01        Na4-Na6-Na3-C29=192.68        
Na4-Na6-Na3-H30=175.70        Na4-Na6-Na3-O39= 59.81        Na4-Na6-Na3-O45=258.15        Na8-Na6-Na3-Na5=270.32        
Na8-Na6-Na3-Cl14= 54.86       Na8-Na6-Na3-Cl15=310.69       Na8-Na6-Na3-O21=226.39        Na8-Na6-Na3-C29=126.05        
Na8-Na6-Na3-H30=109.07        Na8-Na6-Na3-O39=353.19        Na8-Na6-Na3-O45=191.53        Na9-Na6-Na3-Na5=  2.04        
Na9-Na6-Na3-Na8= 91.72        Na9-Na6-Na3-Cl14=146.58       Na9-Na6-Na3-Cl15= 42.41       Na9-Na6-Na3-O21=318.11        
Na9-Na6-Na3-C29=217.77        Na9-Na6-Na3-H30=200.79        Na9-Na6-Na3-O39= 84.91        Na9-Na6-Na3-O45=283.25        
Na10-Na6-Na3-Na5=234.29       Na10-Na6-Na3-Na8=323.98       Na10-Na6-Na3-Cl14= 18.84      Na10-Na6-Na3-Cl15=274.66      
Na10-Na6-Na3-O21=190.37       Na10-Na6-Na3-C29= 90.03       Na10-Na6-Na3-H30= 73.05       Na10-Na6-Na3-O39=317.17       
Na10-Na6-Na3-O45=155.51       Cl11-Na6-Na3-Na5=258.67       Cl11-Na6-Na3-Na8=348.35       Cl11-Na6-Na3-Cl14= 43.21      
Cl11-Na6-Na3-Cl15=299.04      Cl11-Na6-Na3-O21=214.74       Cl11-Na6-Na3-C29=114.41       Cl11-Na6-Na3-H30= 97.43       
Cl11-Na6-Na3-O39=341.54       Cl11-Na6-Na3-O45=179.88       Cl14-Na6-Na3-Na5=215.45       Cl14-Na6-Na3-Na8=305.14       
Cl14-Na6-Na3-Cl15=255.82      Cl14-Na6-Na3-O21=171.53       Cl14-Na6-Na3-C29= 71.19       Cl14-Na6-Na3-H30= 54.21       
Cl14-Na6-Na3-O39=298.32       Cl14-Na6-Na3-O45=136.67       Cl15-Na6-Na3-Na5=319.63       Cl15-Na6-Na3-Na8= 49.31       
Cl15-Na6-Na3-Cl14=104.18      Cl15-Na6-Na3-O21=275.70       Cl15-Na6-Na3-C29=175.37       Cl15-Na6-Na3-H30=158.39       
Cl15-Na6-Na3-O39= 42.50       Cl15-Na6-Na3-O45=240.84       Cl18-Na6-Na3-Na5= 36.68       Cl18-Na6-Na3-Na8=126.36       
Cl18-Na6-Na3-Cl14=181.22      Cl18-Na6-Na3-Cl15= 77.04      Cl18-Na6-Na3-O21=352.75       Cl18-Na6-Na3-C29=252.41       
Cl18-Na6-Na3-H30=235.43       Cl18-Na6-Na3-O39=119.55       Cl18-Na6-Na3-O45=317.89       O45-Na6-Na3-Na5= 78.79        
O45-Na6-Na3-Na8=168.47        O45-Na6-Na3-Cl14=223.33       O45-Na6-Na3-Cl15=119.16       O45-Na6-Na3-O21= 34.86        
O45-Na6-Na3-C29=294.52        O45-Na6-Na3-H30=277.54        O45-Na6-Na3-O39=161.66        Na1-Na6-Na4-Na9= 76.42        
Na1-Na6-Na4-Cl11=303.44       Na1-Na6-Na4-Cl16= 39.64       Na1-Na6-Na4-Cl18=131.50       Na1-Na6-Na4-O48=330.76        
Na1-Na6-Na4-H49=  5.73        Na3-Na6-Na4-Na1=311.22        Na3-Na6-Na4-Na9= 27.64        Na3-Na6-Na4-Cl11=254.66       
Na3-Na6-Na4-Cl16=350.86       Na3-Na6-Na4-Cl18= 82.71       Na3-Na6-Na4-O48=281.98        Na3-Na6-Na4-H49=316.95        
Na8-Na6-Na4-Na1=  2.52        Na8-Na6-Na4-Na9= 78.94        Na8-Na6-Na4-Cl11=305.97       Na8-Na6-Na4-Cl16= 42.17       
Na8-Na6-Na4-Cl18=134.02       Na8-Na6-Na4-O48=333.29        Na8-Na6-Na4-H49=  8.26        Na9-Na6-Na4-Na1=283.58        
Na9-Na6-Na4-Cl11=227.02       Na9-Na6-Na4-Cl16=323.22       Na9-Na6-Na4-Cl18= 55.08       Na9-Na6-Na4-O48=254.34        
Na9-Na6-Na4-H49=289.31        Na10-Na6-Na4-Na1= 54.28       Na10-Na6-Na4-Na9=130.70       Na10-Na6-Na4-Cl11=357.72      
Na10-Na6-Na4-Cl16= 93.93      Na10-Na6-Na4-Cl18=185.78      Na10-Na6-Na4-O48= 25.05       Na10-Na6-Na4-H49= 60.02       
Cl11-Na6-Na4-Na1= 56.56       Cl11-Na6-Na4-Na9=132.98       Cl11-Na6-Na4-Cl16= 96.20      Cl11-Na6-Na4-Cl18=188.06      
Cl11-Na6-Na4-O48= 27.32       Cl11-Na6-Na4-H49= 62.29       Cl14-Na6-Na4-Na1= 47.69       Cl14-Na6-Na4-Na9=124.11       
Cl14-Na6-Na4-Cl11=351.13      Cl14-Na6-Na4-Cl16= 87.34      Cl14-Na6-Na4-Cl18=179.19      Cl14-Na6-Na4-O48= 18.45       
Cl14-Na6-Na4-H49= 53.43       Cl15-Na6-Na4-Na1=325.62       Cl15-Na6-Na4-Na9= 42.04       Cl15-Na6-Na4-Cl11=269.06      
Cl15-Na6-Na4-Cl16=  5.27      Cl15-Na6-Na4-Cl18= 97.12      Cl15-Na6-Na4-O48=296.39       Cl15-Na6-Na4-H49=331.36       
Cl18-Na6-Na4-Na1=228.50       Cl18-Na6-Na4-Na9=304.92       Cl18-Na6-Na4-Cl11=171.94      Cl18-Na6-Na4-Cl16=268.14      
Cl18-Na6-Na4-O48=199.26       Cl18-Na6-Na4-H49=234.24       O45-Na6-Na4-Na1=238.27        O45-Na6-Na4-Na9=314.69        
O45-Na6-Na4-Cl11=181.72       O45-Na6-Na4-Cl16=277.92       O45-Na6-Na4-Cl18=  9.77       O45-Na6-Na4-O48=209.04        
O45-Na6-Na4-H49=244.01        Na2-Na7-Na1-Na4=226.18        Na2-Na7-Na1-Na6=280.56        Na2-Na7-Na1-Na8=354.40        
Na2-Na7-Na1-Na9=278.68        Na2-Na7-Na1-Na10=300.43       Na2-Na7-Na1-Cl11=235.09       Na2-Na7-Na1-Cl12= 38.19       
Na2-Na7-Na1-Cl15=317.89       Na2-Na7-Na1-Cl16=219.19       Na2-Na7-Na1-Cl17= 55.84       Na9-Na7-Na1-Na2= 81.32        
Na9-Na7-Na1-Na4=307.50        Na9-Na7-Na1-Na6=  1.87        Na9-Na7-Na1-Na8= 75.72        Na9-Na7-Na1-Na10= 21.74       
Na9-Na7-Na1-Cl11=316.41       Na9-Na7-Na1-Cl12=119.51       Na9-Na7-Na1-Cl15= 39.20       Na9-Na7-Na1-Cl16=300.50       
Na9-Na7-Na1-Cl17=137.15       Cl16-Na7-Na1-Na2=140.81       Cl16-Na7-Na1-Na4=  7.00       Cl16-Na7-Na1-Na6= 61.37       
Cl16-Na7-Na1-Na8=135.22       Cl16-Na7-Na1-Na9= 59.50       Cl16-Na7-Na1-Na10= 81.24      Cl16-Na7-Na1-Cl11= 15.90      
Cl16-Na7-Na1-Cl12=179.01      Cl16-Na7-Na1-Cl15= 98.70      Cl16-Na7-Na1-Cl17=196.65      Cl17-Na7-Na1-Na2=304.16       
Cl17-Na7-Na1-Na4=170.35       Cl17-Na7-Na1-Na6=224.72       Cl17-Na7-Na1-Na8=298.57       Cl17-Na7-Na1-Na9=222.85       
Cl17-Na7-Na1-Na10=244.59      Cl17-Na7-Na1-Cl11=179.25      Cl17-Na7-Na1-Cl12=342.36      Cl17-Na7-Na1-Cl15=262.05      
Cl17-Na7-Na1-Cl16=163.35      Cl20-Na7-Na1-Na2= 40.82       Cl20-Na7-Na1-Na4=267.00       Cl20-Na7-Na1-Na6=321.38       
Cl20-Na7-Na1-Na8= 35.22       Cl20-Na7-Na1-Na9=319.51       Cl20-Na7-Na1-Na10=341.25      Cl20-Na7-Na1-Cl11=275.91      
Cl20-Na7-Na1-Cl12= 79.01      Cl20-Na7-Na1-Cl15=358.71      Cl20-Na7-Na1-Cl16=260.01      Cl20-Na7-Na1-Cl17= 96.66      
Na1-Na7-Na2-Na5=114.66        Na1-Na7-Na2-Na8=  6.25        Na1-Na7-Na2-Na9= 72.72        Na1-Na7-Na2-Cl15= 44.38       
Na1-Na7-Na2-Cl17=305.21       Na1-Na7-Na2-Cl19=135.01       Na1-Na7-Na2-Cl20=125.78       Na1-Na7-Na2-O42=320.44        
Na9-Na7-Na2-Na1=287.28        Na9-Na7-Na2-Na5= 41.94        Na9-Na7-Na2-Na8=293.54        Na9-Na7-Na2-Cl15=331.67       
Na9-Na7-Na2-Cl17=232.49       Na9-Na7-Na2-Cl19= 62.30       Na9-Na7-Na2-Cl20= 53.06       Na9-Na7-Na2-O42=247.72        
Cl16-Na7-Na2-Na1=330.71       Cl16-Na7-Na2-Na5= 85.37       Cl16-Na7-Na2-Na8=336.96       Cl16-Na7-Na2-Na9= 43.42       
Cl16-Na7-Na2-Cl15= 15.09      Cl16-Na7-Na2-Cl17=275.91      Cl16-Na7-Na2-Cl19=105.72      Cl16-Na7-Na2-Cl20= 96.49      
Cl16-Na7-Na2-O42=291.14       Cl17-Na7-Na2-Na1= 54.79       Cl17-Na7-Na2-Na5=169.45       Cl17-Na7-Na2-Na8= 61.05       
Cl17-Na7-Na2-Na9=127.51       Cl17-Na7-Na2-Cl15= 99.18      Cl17-Na7-Na2-Cl19=189.81      Cl17-Na7-Na2-Cl20=180.57      
Cl17-Na7-Na2-O42= 15.23       Cl20-Na7-Na2-Na1=234.22       Cl20-Na7-Na2-Na5=348.88       Cl20-Na7-Na2-Na8=240.47       
Cl20-Na7-Na2-Na9=306.94       Cl20-Na7-Na2-Cl15=278.60      Cl20-Na7-Na2-Cl17=179.43      Cl20-Na7-Na2-Cl19=  9.23      
Cl20-Na7-Na2-O42=194.66       Na2-Na8-Na1-Na4=110.07        Na2-Na8-Na1-Na6=107.15        Na2-Na8-Na1-Na7=  5.65        
Na2-Na8-Na1-Na9= 58.55        Na2-Na8-Na1-Na10=170.20       Na2-Na8-Na1-Cl11=144.38       Na2-Na8-Na1-Cl12=222.98       
Na2-Na8-Na1-Cl15= 58.18       Na2-Na8-Na1-Cl16= 50.52       Na2-Na8-Na1-Cl17=328.46       Na3-Na8-Na1-Na2=276.39        
Na3-Na8-Na1-Na4= 26.47        Na3-Na8-Na1-Na6= 23.54        Na3-Na8-Na1-Na7=282.05        Na3-Na8-Na1-Na9=334.94        
Na3-Na8-Na1-Na10= 86.60       Na3-Na8-Na1-Cl11= 60.77       Na3-Na8-Na1-Cl12=139.37       Na3-Na8-Na1-Cl15=334.57       
Na3-Na8-Na1-Cl16=326.91       Na3-Na8-Na1-Cl17=244.86       Na6-Na8-Na1-Na2=252.85        Na6-Na8-Na1-Na4=  2.92        
Na6-Na8-Na1-Na7=258.50        Na6-Na8-Na1-Na9=311.40        Na6-Na8-Na1-Na10= 63.05       Na6-Na8-Na1-Cl11= 37.23       
Na6-Na8-Na1-Cl12=115.83       Na6-Na8-Na1-Cl15=311.03       Na6-Na8-Na1-Cl16=303.37       Na6-Na8-Na1-Cl17=221.31       
Na10-Na8-Na1-Na2=189.80       Na10-Na8-Na1-Na4=299.87       Na10-Na8-Na1-Na6=296.95       Na10-Na8-Na1-Na7=195.45       
Na10-Na8-Na1-Na9=248.35       Na10-Na8-Na1-Cl11=334.18      Na10-Na8-Na1-Cl12= 52.78      Na10-Na8-Na1-Cl15=247.98      
Na10-Na8-Na1-Cl16=240.31      Na10-Na8-Na1-Cl17=158.26      Cl12-Na8-Na1-Na2=137.02       Cl12-Na8-Na1-Na4=247.09       
Cl12-Na8-Na1-Na6=244.17       Cl12-Na8-Na1-Na7=142.67       Cl12-Na8-Na1-Na9=195.57       Cl12-Na8-Na1-Na10=307.22      
Cl12-Na8-Na1-Cl11=281.40      Cl12-Na8-Na1-Cl15=195.20      Cl12-Na8-Na1-Cl16=187.54      Cl12-Na8-Na1-Cl17=105.48      
Cl14-Na8-Na1-Na2=226.45       Cl14-Na8-Na1-Na4=336.53       Cl14-Na8-Na1-Na6=333.60       Cl14-Na8-Na1-Na7=232.11       
Cl14-Na8-Na1-Na9=285.00       Cl14-Na8-Na1-Na10= 36.66      Cl14-Na8-Na1-Cl11= 10.84      Cl14-Na8-Na1-Cl12= 89.43      
Cl14-Na8-Na1-Cl15=284.63      Cl14-Na8-Na1-Cl16=276.97      Cl14-Na8-Na1-Cl17=194.92      Cl15-Na8-Na1-Na2=301.82       
Cl15-Na8-Na1-Na4= 51.90       Cl15-Na8-Na1-Na6= 48.97       Cl15-Na8-Na1-Na7=307.48       Cl15-Na8-Na1-Na9=  0.37       
Cl15-Na8-Na1-Na10=112.02      Cl15-Na8-Na1-Cl11= 86.20      Cl15-Na8-Na1-Cl12=164.80      Cl15-Na8-Na1-Cl16=352.34      
Cl15-Na8-Na1-Cl17=270.29      O39-Na8-Na1-Na2=310.49        O39-Na8-Na1-Na4= 60.56        O39-Na8-Na1-Na6= 57.64        
O39-Na8-Na1-Na7=316.14        O39-Na8-Na1-Na9=  9.04        O39-Na8-Na1-Na10=120.69       O39-Na8-Na1-Cl11= 94.87       
O39-Na8-Na1-Cl12=173.47       O39-Na8-Na1-Cl15=  8.67       O39-Na8-Na1-Cl16=  1.00       O39-Na8-Na1-Cl17=278.95       
O42-Na8-Na1-Na2= 36.37        O42-Na8-Na1-Na4=146.45        O42-Na8-Na1-Na6=143.52        O42-Na8-Na1-Na7= 42.03        
O42-Na8-Na1-Na9= 94.92        O42-Na8-Na1-Na10=206.58       O42-Na8-Na1-Cl11=180.75       O42-Na8-Na1-Cl12=259.35       
O42-Na8-Na1-Cl15= 94.55       O42-Na8-Na1-Cl16= 86.89       O42-Na8-Na1-Cl17=  4.84       Na1-Na8-Na2-Na5=251.48        
Na1-Na8-Na2-Na7=353.69        Na1-Na8-Na2-Na9=305.47        Na1-Na8-Na2-Cl15=300.51       Na1-Na8-Na2-Cl17= 32.56       
Na1-Na8-Na2-Cl19=204.77       Na1-Na8-Na2-Cl20=299.17       Na1-Na8-Na2-O42=122.75        Na3-Na8-Na2-Na1=103.89        
Na3-Na8-Na2-Na5=355.37        Na3-Na8-Na2-Na7= 97.58        Na3-Na8-Na2-Na9= 49.36        Na3-Na8-Na2-Cl15= 44.40       
Na3-Na8-Na2-Cl17=136.45       Na3-Na8-Na2-Cl19=308.66       Na3-Na8-Na2-Cl20= 43.06       Na3-Na8-Na2-O42=226.64        
Na6-Na8-Na2-Na1= 53.63        Na6-Na8-Na2-Na5=305.11        Na6-Na8-Na2-Na7= 47.32        Na6-Na8-Na2-Na9=359.11        
Na6-Na8-Na2-Cl15=354.15       Na6-Na8-Na2-Cl17= 86.20       Na6-Na8-Na2-Cl19=258.41       Na6-Na8-Na2-Cl20=352.81       
Na6-Na8-Na2-O42=176.38        Na10-Na8-Na2-Na1= 10.55       Na10-Na8-Na2-Na5=262.03       Na10-Na8-Na2-Na7=  4.24       
Na10-Na8-Na2-Na9=316.03       Na10-Na8-Na2-Cl15=311.07      Na10-Na8-Na2-Cl17= 43.12      Na10-Na8-Na2-Cl19=215.33      
Na10-Na8-Na2-Cl20=309.73      Na10-Na8-Na2-O42=133.31       Cl12-Na8-Na2-Na1=328.42       Cl12-Na8-Na2-Na5=219.89       
Cl12-Na8-Na2-Na7=322.11       Cl12-Na8-Na2-Na9=273.89       Cl12-Na8-Na2-Cl15=268.93      Cl12-Na8-Na2-Cl17=  0.98      
Cl12-Na8-Na2-Cl19=173.19      Cl12-Na8-Na2-Cl20=267.59      Cl12-Na8-Na2-O42= 91.17       Cl14-Na8-Na2-Na1= 68.12       
Cl14-Na8-Na2-Na5=319.60       Cl14-Na8-Na2-Na7= 61.81       Cl14-Na8-Na2-Na9= 13.59       Cl14-Na8-Na2-Cl15=  8.63      
Cl14-Na8-Na2-Cl17=100.68      Cl14-Na8-Na2-Cl19=272.89      Cl14-Na8-Na2-Cl20=  7.29      Cl14-Na8-Na2-O42=190.87       
Cl15-Na8-Na2-Na1= 59.49       Cl15-Na8-Na2-Na5=310.96       Cl15-Na8-Na2-Na7= 53.18       Cl15-Na8-Na2-Na9=  4.96       
Cl15-Na8-Na2-Cl17= 92.05      Cl15-Na8-Na2-Cl19=264.26      Cl15-Na8-Na2-Cl20=358.66      Cl15-Na8-Na2-O42=182.24       
O39-Na8-Na2-Na1=147.92        O39-Na8-Na2-Na5= 39.40        O39-Na8-Na2-Na7=141.61        O39-Na8-Na2-Na9= 93.40        
O39-Na8-Na2-Cl15= 88.44       O39-Na8-Na2-Cl17=180.49       O39-Na8-Na2-Cl19=352.70       O39-Na8-Na2-Cl20= 87.10       
O39-Na8-Na2-O42=270.67        O42-Na8-Na2-Na1=237.25        O42-Na8-Na2-Na5=128.73        O42-Na8-Na2-Na7=230.94        
O42-Na8-Na2-Na9=182.72        O42-Na8-Na2-Cl15=177.76       O42-Na8-Na2-Cl17=269.81       O42-Na8-Na2-Cl19= 82.02       
O42-Na8-Na2-Cl20=176.42       Na1-Na8-Na3-Na5= 67.78        Na1-Na8-Na3-Na6=334.04        Na1-Na8-Na3-Cl14=280.18       
Na1-Na8-Na3-Cl15= 23.80       Na1-Na8-Na3-O21=105.21        Na1-Na8-Na3-C29=200.81        Na1-Na8-Na3-H30=209.95        
Na1-Na8-Na3-O39=146.12        Na1-Na8-Na3-O45=344.22        Na2-Na8-Na3-Na5=  3.55        Na2-Na8-Na3-Na6=269.81        
Na2-Na8-Na3-Cl14=215.96       Na2-Na8-Na3-Cl15=319.57       Na2-Na8-Na3-O21= 40.98        Na2-Na8-Na3-C29=136.58        
Na2-Na8-Na3-H30=145.73        Na2-Na8-Na3-O39= 81.89        Na2-Na8-Na3-O45=279.99        Na6-Na8-Na3-Na5= 93.74        
Na6-Na8-Na3-Cl14=306.14       Na6-Na8-Na3-Cl15= 49.76       Na6-Na8-Na3-O21=131.17        Na6-Na8-Na3-C29=226.77        
Na6-Na8-Na3-H30=235.91        Na6-Na8-Na3-O39=172.08        Na6-Na8-Na3-O45= 10.18        Na10-Na8-Na3-Na5=129.02       
Na10-Na8-Na3-Na6= 35.28       Na10-Na8-Na3-Cl14=341.43      Na10-Na8-Na3-Cl15= 85.04      Na10-Na8-Na3-O21=166.45       
Na10-Na8-Na3-C29=262.05       Na10-Na8-Na3-H30=271.20       Na10-Na8-Na3-O39=207.36       Na10-Na8-Na3-O45= 45.46       
Cl12-Na8-Na3-Na5=110.74       Cl12-Na8-Na3-Na6= 17.00       Cl12-Na8-Na3-Cl14=323.14      Cl12-Na8-Na3-Cl15= 66.76      
Cl12-Na8-Na3-O21=148.17       Cl12-Na8-Na3-C29=243.77       Cl12-Na8-Na3-H30=252.91       Cl12-Na8-Na3-O39=189.08       
Cl12-Na8-Na3-O45= 27.18       Cl14-Na8-Na3-Na5=147.59       Cl14-Na8-Na3-Na6= 53.86       Cl14-Na8-Na3-Cl15=103.61      
Cl14-Na8-Na3-O21=185.03       Cl14-Na8-Na3-C29=280.63       Cl14-Na8-Na3-H30=289.77       Cl14-Na8-Na3-O39=225.93       
Cl14-Na8-Na3-O45= 64.04       Cl15-Na8-Na3-Na5= 43.98       Cl15-Na8-Na3-Na6=310.24       Cl15-Na8-Na3-Cl14=256.39      
Cl15-Na8-Na3-O21= 81.41       Cl15-Na8-Na3-C29=177.01       Cl15-Na8-Na3-H30=186.16       Cl15-Na8-Na3-O39=122.32       
Cl15-Na8-Na3-O45=320.42       O39-Na8-Na3-Na5=281.66        O39-Na8-Na3-Na6=187.92        O39-Na8-Na3-Cl14=134.07       
O39-Na8-Na3-Cl15=237.68       O39-Na8-Na3-O21=319.09        O39-Na8-Na3-C29= 54.69        O39-Na8-Na3-H30= 63.84        
O39-Na8-Na3-O45=198.10        O42-Na8-Na3-Na5=327.88        O42-Na8-Na3-Na6=234.15        O42-Na8-Na3-Cl14=180.29       
O42-Na8-Na3-Cl15=283.91       O42-Na8-Na3-O21=  5.32        O42-Na8-Na3-C29=100.92        O42-Na8-Na3-H30=110.06        
O42-Na8-Na3-O39= 46.22        O42-Na8-Na3-O45=244.33        Na2-Na9-Na1-Na4=177.13        Na2-Na9-Na1-Na6=247.25        
Na2-Na9-Na1-Na7= 65.00        Na2-Na9-Na1-Na8=309.27        Na2-Na9-Na1-Na10=251.39       Na2-Na9-Na1-Cl11=213.64       
Na2-Na9-Na1-Cl12=293.89       Na2-Na9-Na1-Cl15=309.67       Na2-Na9-Na1-Cl16=121.51       Na2-Na9-Na1-Cl17= 37.12       
Na4-Na9-Na1-Na2=182.87        Na4-Na9-Na1-Na6= 70.12        Na4-Na9-Na1-Na7=247.87        Na4-Na9-Na1-Na8=132.14        
Na4-Na9-Na1-Na10= 74.26       Na4-Na9-Na1-Cl11= 36.51       Na4-Na9-Na1-Cl12=116.76       Na4-Na9-Na1-Cl15=132.54       
Na4-Na9-Na1-Cl16=304.38       Na4-Na9-Na1-Cl17=219.99       Na5-Na9-Na1-Na2= 14.67        Na5-Na9-Na1-Na4=191.80        
Na5-Na9-Na1-Na6=261.92        Na5-Na9-Na1-Na7= 79.67        Na5-Na9-Na1-Na8=323.94        Na5-Na9-Na1-Na10=266.06       
Na5-Na9-Na1-Cl11=228.31       Na5-Na9-Na1-Cl12=308.56       Na5-Na9-Na1-Cl15=324.34       Na5-Na9-Na1-Cl16=136.18       
Na5-Na9-Na1-Cl17= 51.79       Na6-Na9-Na1-Na2=112.75        Na6-Na9-Na1-Na4=289.88        Na6-Na9-Na1-Na7=177.75        
Na6-Na9-Na1-Na8= 62.02        Na6-Na9-Na1-Na10=  4.14       Na6-Na9-Na1-Cl11=326.38       Na6-Na9-Na1-Cl12= 46.64       
Na6-Na9-Na1-Cl15= 62.41       Na6-Na9-Na1-Cl16=234.26       Na6-Na9-Na1-Cl17=149.86       Na7-Na9-Na1-Na2=295.00        
Na7-Na9-Na1-Na4=112.13        Na7-Na9-Na1-Na6=182.25        Na7-Na9-Na1-Na8=244.27        Na7-Na9-Na1-Na10=186.38       
Na7-Na9-Na1-Cl11=148.63       Na7-Na9-Na1-Cl12=228.89       Na7-Na9-Na1-Cl15=244.66       Na7-Na9-Na1-Cl16= 56.50       
Na7-Na9-Na1-Cl17=332.11       Cl13-Na9-Na1-Na2= 51.64       Cl13-Na9-Na1-Na4=228.77       Cl13-Na9-Na1-Na6=298.89       
Cl13-Na9-Na1-Na7=116.64       Cl13-Na9-Na1-Na8=  0.91       Cl13-Na9-Na1-Na10=303.02      Cl13-Na9-Na1-Cl11=265.27      
Cl13-Na9-Na1-Cl12=345.53      Cl13-Na9-Na1-Cl15=  1.30      Cl13-Na9-Na1-Cl16=173.14      Cl13-Na9-Na1-Cl17= 88.75      
Cl15-Na9-Na1-Na2= 50.33       Cl15-Na9-Na1-Na4=227.46       Cl15-Na9-Na1-Na6=297.59       Cl15-Na9-Na1-Na7=115.34       
Cl15-Na9-Na1-Na8=359.60       Cl15-Na9-Na1-Na10=301.72      Cl15-Na9-Na1-Cl11=263.97      Cl15-Na9-Na1-Cl12=344.23      
Cl15-Na9-Na1-Cl16=171.84      Cl15-Na9-Na1-Cl17= 87.45      Cl16-Na9-Na1-Na2=238.49       Cl16-Na9-Na1-Na4= 55.62       
Cl16-Na9-Na1-Na6=125.74       Cl16-Na9-Na1-Na7=303.50       Cl16-Na9-Na1-Na8=187.76       Cl16-Na9-Na1-Na10=129.88      
Cl16-Na9-Na1-Cl11= 92.13      Cl16-Na9-Na1-Cl12=172.38      Cl16-Na9-Na1-Cl15=188.16      Cl16-Na9-Na1-Cl17=275.61      
Cl18-Na9-Na1-Na2=153.78       Cl18-Na9-Na1-Na4=330.91       Cl18-Na9-Na1-Na6= 41.03       Cl18-Na9-Na1-Na7=218.78       
Cl18-Na9-Na1-Na8=103.05       Cl18-Na9-Na1-Na10= 45.17      Cl18-Na9-Na1-Cl11=  7.42      Cl18-Na9-Na1-Cl12= 87.67      
Cl18-Na9-Na1-Cl15=103.45      Cl18-Na9-Na1-Cl16=275.29      Cl18-Na9-Na1-Cl17=190.90      Cl20-Na9-Na1-Na2=330.85       
Cl20-Na9-Na1-Na4=147.98       Cl20-Na9-Na1-Na6=218.10       Cl20-Na9-Na1-Na7= 35.85       Cl20-Na9-Na1-Na8=280.12       
Cl20-Na9-Na1-Na10=222.24      Cl20-Na9-Na1-Cl11=184.49      Cl20-Na9-Na1-Cl12=264.74      Cl20-Na9-Na1-Cl15=280.52      
Cl20-Na9-Na1-Cl16= 92.36      Cl20-Na9-Na1-Cl17=  7.97      Na1-Na9-Na4-Na6=288.12        Na1-Na9-Na4-Cl11=320.96       
Na1-Na9-Na4-Cl16= 54.84       Na1-Na9-Na4-Cl18=228.28       Na1-Na9-Na4-O48= 76.69        Na1-Na9-Na4-H49= 68.81        
Na2-Na9-Na4-Na1=357.48        Na2-Na9-Na4-Na6=285.59        Na2-Na9-Na4-Cl11=318.44       Na2-Na9-Na4-Cl16= 52.32       
Na2-Na9-Na4-Cl18=225.75       Na2-Na9-Na4-O48= 74.16        Na2-Na9-Na4-H49= 66.29        Na5-Na9-Na4-Na1= 31.50        
Na5-Na9-Na4-Na6=319.62        Na5-Na9-Na4-Cl11=352.46       Na5-Na9-Na4-Cl16= 86.34       Na5-Na9-Na4-Cl18=259.78       
Na5-Na9-Na4-O48=108.19        Na5-Na9-Na4-H49=100.31        Na6-Na9-Na4-Na1= 71.88        Na6-Na9-Na4-Cl11= 32.84       
Na6-Na9-Na4-Cl16=126.72       Na6-Na9-Na4-Cl18=300.16       Na6-Na9-Na4-O48=148.57        Na6-Na9-Na4-H49=140.69        
Na7-Na9-Na4-Na1=308.64        Na7-Na9-Na4-Na6=236.76        Na7-Na9-Na4-Cl11=269.60       Na7-Na9-Na4-Cl16=  3.49       
Na7-Na9-Na4-Cl18=176.92       Na7-Na9-Na4-O48= 25.33        Na7-Na9-Na4-H49= 17.45        Cl13-Na9-Na4-Na1=118.27       
Cl13-Na9-Na4-Na6= 46.39       Cl13-Na9-Na4-Cl11= 79.23      Cl13-Na9-Na4-Cl16=173.11      Cl13-Na9-Na4-Cl18=346.54      
Cl13-Na9-Na4-O48=194.96       Cl13-Na9-Na4-H49=187.08       Cl15-Na9-Na4-Na1= 31.37       Cl15-Na9-Na4-Na6=319.49       
Cl15-Na9-Na4-Cl11=352.33      Cl15-Na9-Na4-Cl16= 86.21      Cl15-Na9-Na4-Cl18=259.64      Cl15-Na9-Na4-O48=108.06       
Cl15-Na9-Na4-H49=100.18       Cl16-Na9-Na4-Na1=305.16       Cl16-Na9-Na4-Na6=233.28       Cl16-Na9-Na4-Cl11=266.12      
Cl16-Na9-Na4-Cl18=173.43      Cl16-Na9-Na4-O48= 21.85       Cl16-Na9-Na4-H49= 13.97       Cl18-Na9-Na4-Na1=131.72       
Cl18-Na9-Na4-Na6= 59.84       Cl18-Na9-Na4-Cl11= 92.69      Cl18-Na9-Na4-Cl16=186.57      Cl18-Na9-Na4-O48=208.41       
Cl18-Na9-Na4-H49=200.53       Cl20-Na9-Na4-Na1=313.52       Cl20-Na9-Na4-Na6=241.63       Cl20-Na9-Na4-Cl11=274.48      
Cl20-Na9-Na4-Cl16=  8.36      Cl20-Na9-Na4-Cl18=181.79      Cl20-Na9-Na4-O48= 30.21       Cl20-Na9-Na4-H49= 22.33       
Na1-Na9-Na5-Na2=344.41        Na1-Na9-Na5-Na3= 63.58        Na1-Na9-Na5-Cl13=139.30       Na1-Na9-Na5-Cl19=  5.68       
Na1-Na9-Na5-Cl20=287.31       Na2-Na9-Na5-Na3= 79.17        Na2-Na9-Na5-Cl13=154.88       Na2-Na9-Na5-Cl19= 21.26       
Na2-Na9-Na5-Cl20=302.90       Na4-Na9-Na5-Na2=317.53        Na4-Na9-Na5-Na3= 36.70        Na4-Na9-Na5-Cl13=112.41       
Na4-Na9-Na5-Cl19=338.79       Na4-Na9-Na5-Cl20=260.43       Na6-Na9-Na5-Na2=282.81        Na6-Na9-Na5-Na3=  1.98        
Na6-Na9-Na5-Cl13= 77.69       Na6-Na9-Na5-Cl19=304.07       Na6-Na9-Na5-Cl20=225.71       Na7-Na9-Na5-Na2= 40.48        
Na7-Na9-Na5-Na3=119.65        Na7-Na9-Na5-Cl13=195.36       Na7-Na9-Na5-Cl19= 61.74       Na7-Na9-Na5-Cl20=343.38       
Cl13-Na9-Na5-Na2=205.12       Cl13-Na9-Na5-Na3=284.29       Cl13-Na9-Na5-Cl19=226.38      Cl13-Na9-Na5-Cl20=148.02      
Cl15-Na9-Na5-Na2=317.67       Cl15-Na9-Na5-Na3= 36.84       Cl15-Na9-Na5-Cl13=112.56      Cl15-Na9-Na5-Cl19=338.94      
Cl15-Na9-Na5-Cl20=260.57      Cl16-Na9-Na5-Na2= 23.19       Cl16-Na9-Na5-Na3=102.36       Cl16-Na9-Na5-Cl13=178.07      
Cl16-Na9-Na5-Cl19= 44.45      Cl16-Na9-Na5-Cl20=326.09      Cl18-Na9-Na5-Na2=243.47       Cl18-Na9-Na5-Na3=322.64       
Cl18-Na9-Na5-Cl13= 38.36      Cl18-Na9-Na5-Cl19=264.73      Cl18-Na9-Na5-Cl20=186.37      Cl20-Na9-Na5-Na2= 57.10       
Cl20-Na9-Na5-Na3=136.27       Cl20-Na9-Na5-Cl13=211.98      Cl20-Na9-Na5-Cl19= 78.36      Na1-Na9-Na6-Na3=260.31        
Na1-Na9-Na6-Na4= 68.07        Na1-Na9-Na6-Na8=310.40        Na1-Na9-Na6-Na10=354.88       Na1-Na9-Na6-Cl11= 35.53       
Na1-Na9-Na6-Cl14=294.44       Na1-Na9-Na6-Cl15=305.60       Na1-Na9-Na6-Cl18=117.57       Na1-Na9-Na6-O45=217.58        
Na2-Na9-Na6-Na1= 48.71        Na2-Na9-Na6-Na3=309.03        Na2-Na9-Na6-Na4=116.78        Na2-Na9-Na6-Na8=359.11        
Na2-Na9-Na6-Na10= 43.60       Na2-Na9-Na6-Cl11= 84.25       Na2-Na9-Na6-Cl14=343.15       Na2-Na9-Na6-Cl15=354.31       
Na2-Na9-Na6-Cl18=166.29       Na2-Na9-Na6-O45=266.29        Na4-Na9-Na6-Na1=291.93        Na4-Na9-Na6-Na3=192.25        
Na4-Na9-Na6-Na8=242.33        Na4-Na9-Na6-Na10=286.82       Na4-Na9-Na6-Cl11=327.47       Na4-Na9-Na6-Cl14=226.37       
Na4-Na9-Na6-Cl15=237.53       Na4-Na9-Na6-Cl18= 49.51       Na4-Na9-Na6-O45=149.51        Na5-Na9-Na6-Na1= 97.22        
Na5-Na9-Na6-Na3=357.53        Na5-Na9-Na6-Na4=165.28        Na5-Na9-Na6-Na8= 47.61        Na5-Na9-Na6-Na10= 92.10       
Na5-Na9-Na6-Cl11=132.75       Na5-Na9-Na6-Cl14= 31.65       Na5-Na9-Na6-Cl15= 42.81       Na5-Na9-Na6-Cl18=214.79       
Na5-Na9-Na6-O45=314.80        Na7-Na9-Na6-Na1=  2.13        Na7-Na9-Na6-Na3=262.45        Na7-Na9-Na6-Na4= 70.20        
Na7-Na9-Na6-Na8=312.53        Na7-Na9-Na6-Na10=357.02       Na7-Na9-Na6-Cl11= 37.67       Na7-Na9-Na6-Cl14=296.57       
Na7-Na9-Na6-Cl15=307.73       Na7-Na9-Na6-Cl18=119.71       Na7-Na9-Na6-O45=219.71        Cl13-Na9-Na6-Na1=139.33       
Cl13-Na9-Na6-Na3= 39.64       Cl13-Na9-Na6-Na4=207.40       Cl13-Na9-Na6-Na8= 89.73       Cl13-Na9-Na6-Na10=134.21      
Cl13-Na9-Na6-Cl11=174.86      Cl13-Na9-Na6-Cl14= 73.77      Cl13-Na9-Na6-Cl15= 84.93      Cl13-Na9-Na6-Cl18=256.90      
Cl13-Na9-Na6-O45=356.91       Cl15-Na9-Na6-Na1= 54.40       Cl15-Na9-Na6-Na3=314.72       Cl15-Na9-Na6-Na4=122.47       
Cl15-Na9-Na6-Na8=  4.80       Cl15-Na9-Na6-Na10= 49.29      Cl15-Na9-Na6-Cl11= 89.94      Cl15-Na9-Na6-Cl14=348.84      
Cl15-Na9-Na6-Cl18=171.98      Cl15-Na9-Na6-O45=271.98       Cl16-Na9-Na6-Na1=325.91       Cl16-Na9-Na6-Na3=226.22       
Cl16-Na9-Na6-Na4= 33.97       Cl16-Na9-Na6-Na8=276.30       Cl16-Na9-Na6-Na10=320.79      Cl16-Na9-Na6-Cl11=  1.44      
Cl16-Na9-Na6-Cl14=260.34      Cl16-Na9-Na6-Cl15=271.50      Cl16-Na9-Na6-Cl18= 83.48      Cl16-Na9-Na6-O45=183.49       
Cl18-Na9-Na6-Na1=242.43       Cl18-Na9-Na6-Na3=142.74       Cl18-Na9-Na6-Na4=310.49       Cl18-Na9-Na6-Na8=192.82       
Cl18-Na9-Na6-Na10=237.31      Cl18-Na9-Na6-Cl11=277.96      Cl18-Na9-Na6-Cl14=176.86      Cl18-Na9-Na6-Cl15=188.02      
Cl18-Na9-Na6-O45=100.01       Cl20-Na9-Na6-Na1= 54.20       Cl20-Na9-Na6-Na3=314.51       Cl20-Na9-Na6-Na4=122.26       
Cl20-Na9-Na6-Na8=  4.59       Cl20-Na9-Na6-Na10= 49.08      Cl20-Na9-Na6-Cl11= 89.73      Cl20-Na9-Na6-Cl14=348.63      
Cl20-Na9-Na6-Cl15=359.79      Cl20-Na9-Na6-Cl18=171.77      Cl20-Na9-Na6-O45=271.78       Na1-Na9-Na7-Na2= 67.64        
Na1-Na9-Na7-Cl16=305.10       Na1-Na9-Na7-Cl17= 30.64       Na1-Na9-Na7-Cl20=123.47       Na2-Na9-Na7-Na1=292.36        
Na2-Na9-Na7-Cl16=237.45       Na2-Na9-Na7-Cl17=322.99       Na2-Na9-Na7-Cl20= 55.83       Na4-Na9-Na7-Na1= 51.45        
Na4-Na9-Na7-Na2=119.10        Na4-Na9-Na7-Cl16=356.55       Na4-Na9-Na7-Cl17= 82.09       Na4-Na9-Na7-Cl20=174.92       
Na5-Na9-Na7-Na1=253.72        Na5-Na9-Na7-Na2=321.36        Na5-Na9-Na7-Cl16=198.81       Na5-Na9-Na7-Cl17=284.35       
Na5-Na9-Na7-Cl20= 17.19       Na6-Na9-Na7-Na1=357.81        Na6-Na9-Na7-Na2= 65.45        Na6-Na9-Na7-Cl16=302.91       
Na6-Na9-Na7-Cl17= 28.45       Na6-Na9-Na7-Cl20=121.28       Cl13-Na9-Na7-Na1=240.02       Cl13-Na9-Na7-Na2=307.67       
Cl13-Na9-Na7-Cl16=185.12      Cl13-Na9-Na7-Cl17=270.66      Cl13-Na9-Na7-Cl20=  3.49      Cl15-Na9-Na7-Na1=319.95       
Cl15-Na9-Na7-Na2= 27.59       Cl15-Na9-Na7-Cl16=265.05      Cl15-Na9-Na7-Cl17=350.59      Cl15-Na9-Na7-Cl20= 83.42      
Cl16-Na9-Na7-Na1= 54.90       Cl16-Na9-Na7-Na2=122.55       Cl16-Na9-Na7-Cl17= 85.54      Cl16-Na9-Na7-Cl20=178.38      
Cl18-Na9-Na7-Na1= 54.05       Cl18-Na9-Na7-Na2=121.69       Cl18-Na9-Na7-Cl16=359.14      Cl18-Na9-Na7-Cl17= 84.68      
Cl18-Na9-Na7-Cl20=177.52      Cl20-Na9-Na7-Na1=236.53       Cl20-Na9-Na7-Na2=304.17       Cl20-Na9-Na7-Cl16=181.62      
Cl20-Na9-Na7-Cl17=267.16      Na6-Na10-Na1-Na2=285.27       Na6-Na10-Na1-Na4= 51.67       Na6-Na10-Na1-Na7=337.26       
Na6-Na10-Na1-Na8=276.42       Na6-Na10-Na1-Na9=356.08       Na6-Na10-Na1-Cl11= 57.75      Na6-Na10-Na1-Cl12=221.05      
Na6-Na10-Na1-Cl15=319.96      Na6-Na10-Na1-Cl16= 43.17      Na6-Na10-Na1-Cl17=240.18      Na8-Na10-Na1-Na2=  8.85       
Na8-Na10-Na1-Na4=135.25       Na8-Na10-Na1-Na6= 83.58       Na8-Na10-Na1-Na7= 60.84       Na8-Na10-Na1-Na9= 79.66       
Na8-Na10-Na1-Cl11=141.33      Na8-Na10-Na1-Cl12=304.63      Na8-Na10-Na1-Cl15= 43.54      Na8-Na10-Na1-Cl16=126.74      
Na8-Na10-Na1-Cl17=323.76      Cl11-Na10-Na1-Na2=227.52      Cl11-Na10-Na1-Na4=353.92      Cl11-Na10-Na1-Na6=302.25      
Cl11-Na10-Na1-Na7=279.51      Cl11-Na10-Na1-Na8=218.67      Cl11-Na10-Na1-Na9=298.33      Cl11-Na10-Na1-Cl12=163.30     
Cl11-Na10-Na1-Cl15=262.21     Cl11-Na10-Na1-Cl16=345.42     Cl11-Na10-Na1-Cl17=182.43     Cl12-Na10-Na1-Na2= 64.23      
Cl12-Na10-Na1-Na4=190.63      Cl12-Na10-Na1-Na6=138.95      Cl12-Na10-Na1-Na7=116.21      Cl12-Na10-Na1-Na8= 55.37      
Cl12-Na10-Na1-Na9=135.04      Cl12-Na10-Na1-Cl11=196.70     Cl12-Na10-Na1-Cl15= 98.91     Cl12-Na10-Na1-Cl16=182.12     
Cl12-Na10-Na1-Cl17= 19.13     Cl14-Na10-Na1-Na2=328.30      Cl14-Na10-Na1-Na4= 94.70      Cl14-Na10-Na1-Na6= 43.03      
Cl14-Na10-Na1-Na7= 20.29      Cl14-Na10-Na1-Na8=319.45      Cl14-Na10-Na1-Na9= 39.11      Cl14-Na10-Na1-Cl11=100.78     
Cl14-Na10-Na1-Cl12=264.08     Cl14-Na10-Na1-Cl15=  2.99     Cl14-Na10-Na1-Cl16= 86.20     Cl14-Na10-Na1-Cl17=283.21     
Na1-Na10-Na6-Na3= 97.78       Na1-Na10-Na6-Na4=304.30       Na1-Na10-Na6-Na8= 64.33       Na1-Na10-Na6-Na9=  5.46       
Na1-Na10-Na6-Cl11=302.00      Na1-Na10-Na6-Cl14=118.19      Na1-Na10-Na6-Cl15= 42.06      Na1-Na10-Na6-Cl18=298.43      
Na1-Na10-Na6-O45=120.49       Na8-Na10-Na6-Na1=295.67       Na8-Na10-Na6-Na3= 33.45       Na8-Na10-Na6-Na4=239.97       
Na8-Na10-Na6-Na9=301.13       Na8-Na10-Na6-Cl11=237.67      Na8-Na10-Na6-Cl14= 53.86      Na8-Na10-Na6-Cl15=337.74      
Na8-Na10-Na6-Cl18=234.10      Na8-Na10-Na6-O45= 56.17       Cl11-Na10-Na6-Na1= 58.00      Cl11-Na10-Na6-Na3=155.78      
Cl11-Na10-Na6-Na4=  2.30      Cl11-Na10-Na6-Na8=122.33      Cl11-Na10-Na6-Na9= 63.45      Cl11-Na10-Na6-Cl14=176.19     
Cl11-Na10-Na6-Cl15=100.06     Cl11-Na10-Na6-Cl18=356.43     Cl11-Na10-Na6-O45=178.49      Cl12-Na10-Na6-Na1=330.49      
Cl12-Na10-Na6-Na3= 68.27      Cl12-Na10-Na6-Na4=274.79      Cl12-Na10-Na6-Na8= 34.82      Cl12-Na10-Na6-Na9=335.95      
Cl12-Na10-Na6-Cl11=272.49     Cl12-Na10-Na6-Cl14= 88.68     Cl12-Na10-Na6-Cl15= 12.55     Cl12-Na10-Na6-Cl18=268.92     
Cl12-Na10-Na6-O45= 90.98      Cl14-Na10-Na6-Na1=241.81      Cl14-Na10-Na6-Na3=339.59      Cl14-Na10-Na6-Na4=186.11      
Cl14-Na10-Na6-Na8=306.14      Cl14-Na10-Na6-Na9=247.26      Cl14-Na10-Na6-Cl11=183.81     Cl14-Na10-Na6-Cl15=283.87     
Cl14-Na10-Na6-Cl18=180.24     Cl14-Na10-Na6-O45=  2.30      Na1-Na10-Na8-Na2=349.09       Na1-Na10-Na8-Na3=257.53       
Na1-Na10-Na8-Na6=291.02       Na1-Na10-Na8-Cl12= 58.76      Na1-Na10-Na8-Cl14=237.14      Na1-Na10-Na8-Cl15=313.53      
Na1-Na10-Na8-O39=232.35       Na1-Na10-Na8-O42= 48.91       Na6-Na10-Na8-Na1= 68.98       Na6-Na10-Na8-Na2= 58.07       
Na6-Na10-Na8-Na3=326.51       Na6-Na10-Na8-Cl12=127.73      Na6-Na10-Na8-Cl14=306.11      Na6-Na10-Na8-Cl15= 22.51      
Na6-Na10-Na8-O39=301.33       Na6-Na10-Na8-O42=117.89       Cl11-Na10-Na8-Na1= 28.66      Cl11-Na10-Na8-Na2= 17.76      
Cl11-Na10-Na8-Na3=286.19      Cl11-Na10-Na8-Na6=319.69      Cl11-Na10-Na8-Cl12= 87.42     Cl11-Na10-Na8-Cl14=265.80     
Cl11-Na10-Na8-Cl15=342.20     Cl11-Na10-Na8-O39=261.01      Cl11-Na10-Na8-O42= 77.57      Cl12-Na10-Na8-Na1=301.24      
Cl12-Na10-Na8-Na2=290.34      Cl12-Na10-Na8-Na3=198.77      Cl12-Na10-Na8-Na6=232.27      Cl12-Na10-Na8-Cl14=178.38     
Cl12-Na10-Na8-Cl15=254.78     Cl12-Na10-Na8-O39=173.59      Cl12-Na10-Na8-O42=350.15      Cl14-Na10-Na8-Na1=122.86      
Cl14-Na10-Na8-Na2=111.96      Cl14-Na10-Na8-Na3= 20.39      Cl14-Na10-Na8-Na6= 53.89      Cl14-Na10-Na8-Cl12=181.62     
Cl14-Na10-Na8-Cl15= 76.40     Cl14-Na10-Na8-O39=355.21      Cl14-Na10-Na8-O42=171.78      
 
 CMA Distance (Angstroems)
 ---------------------------
R(CMA):  5.3291

========================================================================
 FINAL SINGLEPOINT CALCULATION ON OPTIMIZED GEOMETRY
========================================================================

 Ncao       : 200
 Nao        : 190
 Nshell     : 90
 Nel        : 152
 T(el)      :   300.0
 intcut     :    25.0
 scfconv/Eh :  0.100E-05
   qconv/e  :  0.100E-03
 intneglect :  0.100E-07
 broydamp   :      0.250
 iter      E             dE          RMSdq      gap      omega  full diag
   1    -92.5521971 -0.925522E+02  0.124E-04    2.85       0.0  T
   2    -92.5521971 -0.492406E-10  0.113E-04    2.85     124.8  T
   3    -92.5521971 -0.183874E-09  0.684E-05    2.85     206.7  T
speedup  1.02
cpu  time for SCC    0.02 s
wall time for SCC    0.02 s

   *** convergence criteria satisfied after 3 iterations ***

          eigenvalues
 #    :          64         65         66         67         68         69         70         71
 occ. :        2.000      2.000      2.000      2.000      2.000      2.000      2.000      2.000
 eps  :       -10.790    -10.779    -10.760    -10.732    -10.674    -10.636    -10.604    -10.544
 #    :          72         73         74         75         76         77         78         79
 occ. :        2.000      2.000      2.000      2.000      2.000      0.000      0.000      0.000
 eps  :       -10.517    -10.483    -10.460    -10.439    -10.387     -7.533     -6.076     -5.089
 #    :          80         81         82         83         84         85         86         87
 occ. :        0.000      0.000      0.000      0.000      0.000      0.000      0.000      0.000
 eps  :        -4.415     -3.412     -2.710     -1.251     -1.097     -0.796      0.862      1.241


   #   Z            q   n(s)   n(p)   n(d)      C6AA      α(0)
   1  11 Na     0.731  0.051  0.218  0.000    67.801    26.647
   2  11 Na     0.755  0.060  0.186  0.000    67.512    26.590
   3  11 Na     0.882  0.054  0.064  0.000    65.987    26.288
   4  11 Na     0.750  0.092  0.159  0.000    67.571    26.602
   5  11 Na     0.683  0.100  0.217  0.000    68.395    26.763
   6  11 Na     0.730  0.051  0.220  0.000    67.814    26.650
   7  11 Na     0.693  0.116  0.191  0.000    68.267    26.738
   8  11 Na     0.808  0.050  0.142  0.000    66.870    26.463
   9  11 Na     0.689  0.075  0.236  0.000    68.316    26.748
  10  11 Na     0.712  0.110  0.177  0.000    68.032    26.692
  11  17 Cl    -0.745  1.973  5.771  0.001   125.123    17.113
  12  17 Cl    -0.767  1.971  5.794  0.002   126.000    17.173
  13  17 Cl    -0.777  1.980  5.772  0.025   126.401    17.200
  14  17 Cl    -0.759  1.974  5.784  0.000   125.681    17.152
  15  17 Cl    -0.721  1.971  5.748  0.002   124.162    17.048
  16  17 Cl    -0.739  1.971  5.767  0.000   124.873    17.096
  17  17 Cl    -0.760  1.971  5.787  0.002   125.735    17.155
  18  17 Cl    -0.770  1.974  5.794  0.002   126.123    17.182
  19  17 Cl    -0.778  1.975  5.788  0.015   126.443    17.203
  20  17 Cl    -0.742  1.971  5.770  0.001   125.007    17.106
  21   8 O     -0.492  1.698  4.795  0.000    22.670     6.431
  22   1 H      0.332  0.668  0.000  0.000     0.623     1.234
  23   6 C      0.068  1.039  2.893  0.000    19.415     6.267
  24   1 H      0.030  0.970  0.000  0.000     2.586     2.515
  25   1 H      0.033  0.967  0.000  0.000     2.545     2.495
  26   6 C     -0.081  1.059  3.022  0.000    21.999     6.670
  27   1 H      0.038  0.962  0.000  0.000     2.473     2.459
  28   1 H      0.048  0.952  0.000  0.000     2.345     2.395
  29   6 C     -0.081  1.060  3.021  0.000    21.962     6.656
  30   1 H      0.034  0.966  0.000  0.000     2.507     2.472
  31   1 H      0.039  0.961  0.000  0.000     2.460     2.453
  32   6 C     -0.120  1.042  3.078  0.000    22.853     6.816
  33   1 H      0.036  0.964  0.000  0.000     2.504     2.475
  34   1 H      0.042  0.958  0.000  0.000     2.423     2.434
  35   1 H      0.047  0.953  0.000  0.000     2.352     2.398
  36   8 O     -0.590  1.747  4.843  0.000    24.957     6.743
  37   1 H      0.318  0.682  0.000  0.000     0.670     1.285
  38   1 H      0.320  0.680  0.000  0.000     0.663     1.279
  39   8 O     -0.663  1.729  4.934  0.000    26.652     6.972
  40   1 H      0.325  0.675  0.000  0.000     0.649     1.265
  41   1 H      0.366  0.634  0.000  0.000     0.543     1.153
  42   8 O     -0.667  1.724  4.943  0.000    26.758     6.986
  43   1 H      0.325  0.675  0.000  0.000     0.647     1.262
  44   1 H      0.359  0.641  0.000  0.000     0.561     1.173
  45   8 O     -0.652  1.721  4.931  0.000    26.375     6.936
  46   1 H      0.359  0.641  0.000  0.000     0.559     1.170
  47   1 H      0.325  0.675  0.000  0.000     0.646     1.261
  48   8 O     -0.587  1.721  4.866  0.000    24.792     6.725
  49   1 H      0.314  0.686  0.000  0.000     0.666     1.274
  50   1 H      0.298  0.702  0.000  0.000     0.728     1.340

 Mol. C6AA /au·bohr⁶  :      59984.583626
 Mol. C8AA /au·bohr⁸  :    3224585.037169
 Mol. α(0) /au        :        540.606107

 
 Wiberg/Mayer (AO) data. WBOs > 0.1 written file <wbo>
 largest (>0.05) Wiberg bond orders for each atom
           total WBO             WBO to atom ...
     1  Na  0.523    Cl  17 0.143    Cl  12 0.120    Cl  16 0.100    Cl  11 0.080    Cl  15 0.057
     2  Na  0.482    Cl  19 0.132    Cl  17 0.094    Cl  20 0.085    O   42 0.079    Cl  15 0.056
     3  Na  0.230    Cl  14 0.081    O   39 0.074    Cl  15 0.064    O   45 0.063    O   21 0.060
     4  Na  0.473    Cl  18 0.162    Cl  11 0.114    Cl  16 0.104    O   48 0.079
     5  Na  0.582    Cl  19 0.181    Cl  13 0.172    Cl  20 0.103    Cl  15 0.074
     6  Na  0.510    Cl  18 0.113    Cl  14 0.110    Cl  11 0.108    Cl  15 0.069    O   45 0.067
     7  Na  0.564    Cl  17 0.178    Cl  16 0.171    Cl  20 0.169
     8  Na  0.380    Cl  12 0.101    O   42 0.080    Cl  14 0.073    O   39 0.057
     9  Na  0.593    Cl  18 0.151    Cl  20 0.123    Cl  13 0.111    Cl  15 0.088    Cl  16 0.082
    10  Na  0.537    Cl  12 0.176    Cl  14 0.160    Cl  11 0.159
    11  Cl  0.484    Na  10 0.159    Na   4 0.114    Na   6 0.108    Na   1 0.080
    12  Cl  0.445    Na  10 0.176    Na   1 0.120    Na   8 0.101
    13  Cl  0.432    Na   5 0.172    Na   9 0.111
    14  Cl  0.444    Na  10 0.160    Na   6 0.110    Na   3 0.081    Na   8 0.073
    15  Cl  0.537    Na   9 0.088    Na   5 0.074    Na   6 0.069    Na   3 0.064    Na   1 0.057    Na   2 0.056
    16  Cl  0.495    Na   7 0.171    Na   4 0.104    Na   1 0.100    Na   9 0.082
    17  Cl  0.451    Na   7 0.178    Na   1 0.143    Na   2 0.094
    18  Cl  0.437    Na   4 0.162    Na   9 0.151    Na   6 0.113
    19  Cl  0.422    Na   5 0.181    Na   2 0.132
    20  Cl  0.496    Na   7 0.169    Na   9 0.123    Na   5 0.103    Na   2 0.085
    21  O   1.988    C   23 0.991    H   22 0.836    Na   3 0.060
    22  H   0.890    O   21 0.836
    23  C   3.950    C   26 1.014    O   21 0.991    H   25 0.973    H   24 0.971
    24  H   0.998    C   23 0.971
    25  H   0.998    C   23 0.973
    26  C   3.989    C   23 1.014    C   29 1.013    H   27 0.976    H   28 0.976
    27  H   0.998    C   26 0.976
    28  H   0.996    C   26 0.976
    29  C   3.991    C   32 1.025    C   26 1.013    H   31 0.981    H   30 0.973
    30  H   0.998    C   29 0.973
    31  H   0.997    C   29 0.981
    32  C   3.989    C   29 1.025    H   34 0.988    H   33 0.988    H   35 0.982
    33  H   0.998    C   32 0.988
    34  H   0.996    C   32 0.988
    35  H   0.997    C   32 0.982
    36  O   1.918    H   37 0.880    H   38 0.879    H   44 0.083
    37  H   0.899    O   36 0.880
    38  H   0.897    O   36 0.879
    39  O   1.872    H   40 0.894    H   41 0.816    Na   3 0.074    Na   8 0.057
    40  H   0.894    O   39 0.894
    41  H   0.865    O   39 0.816
    42  O   1.881    H   43 0.892    H   44 0.787    Na   8 0.080    Na   2 0.079
    43  H   0.894    O   42 0.892
    44  H   0.870    O   42 0.787    O   36 0.083
    45  O   1.881    H   47 0.894    H   46 0.830    Na   6 0.067    Na   3 0.063
    46  H   0.870    O   45 0.830
    47  H   0.893    O   45 0.894
    48  O   1.895    H   50 0.914    H   49 0.889    Na   4 0.079
    49  H   0.901    O   48 0.889
    50  H   0.911    O   48 0.914
 MOs/occ written to file <molden.input>
 
molecular dipole:
                 x           y           z       tot (Debye)
 q only:       -0.144      -3.315       0.263
   full:        0.617      -0.737       0.696       3.015
molecular quadrupole (traceless):
                xx          xy          yy          xz          yz          zz
 q only:       40.439      17.750     -24.130       0.368     -13.333     -16.309
  q+dip:       47.613      20.234     -12.922      -2.097     -21.791     -34.691
   full:       49.012      19.353     -14.086      -1.904     -21.252     -34.926

SCC energy    :     -92.5521971
rep           :       0.4113715
ES            :       0.9052541
AES           :      -0.0524272
AXC           :      -0.0042538
disp          :      -0.0723706
XB            :       0.0000000
fix           :       0.0000000
total E       :     -92.1384620
atomizationE  :       8.7044547     5462.13
(atE without considering molecular charge,
 total energy contains solvation terms)
H-L gap (eV)  :          2.8539
optimized geometry written to: xtbopt.xyz

           ------------------------------------------------- 
          |                Numerical Hessian                |
           ------------------------------------------------- 
step length          :   0.00500
SCC accuracy         :   0.25000
Hessian scale factor :   1.00000
frozen atoms in %    :   0.00000    0
RMS gradient         :   0.00008
estimated CPU  time      0.84 min
estimated wall time      0.86 min

writing file <hessian>.
 
 projected vibrational frequencies (cm-1)
eigval :       -0.00    -0.00    -0.00     0.00     0.00     0.00
eigval :       14.45    16.48    20.39    32.41    33.91    39.43
eigval :       40.68    44.12    48.11    51.90    52.33    56.89
eigval :       58.62    61.02    62.95    63.98    66.73    68.51
eigval :       71.63    73.36    75.47    76.87    79.84    81.67
eigval :       85.82    86.81    90.01    91.37    93.79    97.03
eigval :      100.55   102.35   104.18   106.96   109.26   111.21
eigval :      116.57   117.22   118.24   121.56   123.53   126.17
eigval :      128.92   130.31   133.21   136.17   140.44   141.94
eigval :      147.53   148.48   151.83   152.90   157.45   159.65
eigval :      163.41   163.85   167.27   170.57   177.43   179.35
eigval :      181.67   184.19   190.63   192.74   196.66   198.14
eigval :      198.21   202.09   203.74   207.87   210.22   212.54
eigval :      214.41   227.25   228.43   238.40   256.45   268.67
eigval :      275.50   278.82   295.97   303.33   306.67   315.39
eigval :      344.56   386.84   392.66   397.13   439.38   449.83
eigval :      458.10   501.97   576.30   615.52   677.52   698.51
eigval :      763.91   824.81   857.94   887.31   989.94  1001.72
eigval :     1052.84  1122.51  1129.88  1157.42  1213.66  1238.13
eigval :     1264.03  1287.99  1344.60  1353.43  1382.94  1409.88
eigval :     1470.64  1485.75  1488.17  1499.67  1509.22  1509.43
eigval :     1539.43  1543.07  1547.51  1553.74  2892.74  2931.04
eigval :     2970.66  2975.94  2990.95  2995.57  3001.89  3035.40
eigval :     3042.96  3050.80  3110.09  3189.95  3290.39  3477.05
eigval :     3480.89  3515.08  3559.70  3565.79  3580.54  3616.14
 reduced masses (amu)
   1: 23.42   2: 27.61   3: 25.84   4: 26.43   5: 26.27   6: 23.77   7: 11.37   8: 16.67
   9: 15.26  10: 15.13  11: 23.89  12: 23.17  13: 23.43  14: 20.18  15: 26.21  16: 26.44
  17: 22.26  18: 27.54  19: 28.81  20: 26.75  21: 27.14  22: 30.00  23: 28.18  24: 28.03
  25: 28.43  26: 26.25  27: 26.20  28: 21.39  29: 25.61  30: 25.10  31: 27.77  32: 28.86
  33: 24.19  34: 26.63  35: 26.98  36: 26.88  37: 31.87  38: 25.24  39: 26.28  40: 26.76
  41: 28.25  42: 27.25  43: 28.90  44: 24.13  45: 24.64  46: 24.99  47: 23.93  48: 25.21
  49: 26.93  50: 22.54  51: 24.39  52: 21.17  53: 22.84  54: 19.22  55: 22.75  56: 21.96
  57: 21.59  58: 23.16  59: 24.38  60: 20.11  61: 18.93  62: 25.97  63: 27.53  64: 24.31
  65: 25.33  66: 24.29  67: 26.16  68: 26.47  69:  5.71  70: 26.74  71: 25.23  72: 23.73
  73: 28.69  74: 27.15  75: 25.86  76: 25.84  77: 25.88  78: 24.04  79: 20.22  80: 22.09
  81: 22.69  82: 20.09  83: 15.28  84:  1.34  85:  6.22  86:  6.55  87:  6.27  88:  7.87
  89:  5.64  90: 13.74  91:  4.00  92:  2.60  93:  7.69  94:  2.11  95:  2.64  96:  2.26
  97:  2.97  98:  8.57  99:  2.17 100:  3.30 101:  1.99 102:  1.84 103:  3.08 104:  1.64
 105:  6.15 106:  5.81 107:  5.68 108:  6.04 109:  6.37 110:  6.43 111:  7.34 112:  9.53
 113:  3.46 114:  2.79 115:  2.26 116:  2.48 117:  4.64 118:  4.91 119:  4.53 120:  3.38
 121:  1.95 122:  1.82 123:  1.72 124:  1.66 125:  2.00 126:  1.69 127:  2.02 128:  2.04
 129:  1.93 130:  1.95 131:  1.92 132:  1.50 133:  1.93 134:  1.82 135:  1.69 136:  1.50
 137:  1.90 138:  1.83 139:  1.96 140:  1.38 141:  1.90 142:  1.89 143:  1.90 144:  1.93
 145:  2.11 146:  1.58 147:  1.84 148:  1.83 149:  1.84 150:  1.78
 IR intensities (amu)
   1:  0.27   2:  0.61   3:  0.63   4:  0.76   5:  0.37   6:  0.45   7:  0.19   8:  0.28
   9:  0.36  10:  0.11  11:  0.27  12:  0.31  13:  0.11  14:  0.31  15:  0.37  16:  0.34
  17:  0.37  18:  0.26  19:  0.20  20:  0.31  21:  0.35  22:  0.13  23:  0.24  24:  0.25
  25:  0.30  26:  0.22  27:  0.50  28:  0.37  29:  0.41  30:  0.24  31:  0.25  32:  0.22
  33:  0.51  34:  0.19  35:  0.51  36:  0.61  37:  0.65  38:  0.63  39:  0.13  40:  0.48
  41:  0.14  42:  0.67  43:  0.49  44:  0.62  45:  0.46  46:  0.60  47:  0.78  48:  0.81
  49:  0.87  50:  0.76  51:  1.20  52:  0.58  53:  0.58  54:  0.16  55:  0.28  56:  0.16
  57:  0.49  58:  0.65  59:  0.55  60:  0.65  61:  0.46  62:  0.60  63:  0.43  64:  0.48
  65:  0.50  66:  0.87  67:  0.56  68:  1.02  69:  0.30  70:  0.47  71:  0.77  72:  0.45
  73:  1.55  74:  0.97  75:  0.80  76:  1.31  77:  1.97  78:  1.97  79:  0.71  80:  1.33
  81:  1.00  82:  0.85  83:  0.59  84:  0.31  85:  0.60  86:  0.31  87:  0.61  88:  0.39
  89:  0.48  90:  0.37  91:  1.01  92:  0.52  93:  0.28  94:  0.33  95:  0.38  96:  1.02
  97:  0.93  98:  0.44  99:  0.72 100:  0.50 101:  0.62 102:  0.59 103:  0.20 104:  0.72
 105:  0.20 106:  0.28 107:  0.35 108:  0.14 109:  0.71 110:  0.17 111:  0.25 112:  1.00
 113:  0.17 114:  0.15 115:  0.32 116:  0.49 117:  0.13 118:  0.08 119:  0.20 120:  0.10
 121:  0.04 122:  0.04 123:  0.03 124:  0.05 125:  0.26 126:  0.05 127:  0.78 128:  0.52
 129:  0.52 130:  0.47 131:  0.29 132:  0.24 133:  0.19 134:  0.27 135:  0.40 136:  0.25
 137:  0.97 138:  0.29 139:  0.25 140:  0.16 141:  0.88 142:  0.76 143:  0.89 144:  0.33
 145:  0.52 146:  0.41 147:  0.30 148:  0.30 149:  0.34 150:  0.29
 Raman intensities (amu)
   1:  0.00   2:  0.00   3:  0.00   4:  0.00   5:  0.00   6:  0.00   7:  0.00   8:  0.00
   9:  0.00  10:  0.00  11:  0.00  12:  0.00  13:  0.00  14:  0.00  15:  0.00  16:  0.00
  17:  0.00  18:  0.00  19:  0.00  20:  0.00  21:  0.00  22:  0.00  23:  0.00  24:  0.00
  25:  0.00  26:  0.00  27:  0.00  28:  0.00  29:  0.00  30:  0.00  31:  0.00  32:  0.00
  33:  0.00  34:  0.00  35:  0.00  36:  0.00  37:  0.00  38:  0.00  39:  0.00  40:  0.00
  41:  0.00  42:  0.00  43:  0.00  44:  0.00  45:  0.00  46:  0.00  47:  0.00  48:  0.00
  49:  0.00  50:  0.00  51:  0.00  52:  0.00  53:  0.00  54:  0.00  55:  0.00  56:  0.00
  57:  0.00  58:  0.00  59:  0.00  60:  0.00  61:  0.00  62:  0.00  63:  0.00  64:  0.00
  65:  0.00  66:  0.00  67:  0.00  68:  0.00  69:  0.00  70:  0.00  71:  0.00  72:  0.00
  73:  0.00  74:  0.00  75:  0.00  76:  0.00  77:  0.00  78:  0.00  79:  0.00  80:  0.00
  81:  0.00  82:  0.00  83:  0.00  84:  0.00  85:  0.00  86:  0.00  87:  0.00  88:  0.00
  89:  0.00  90:  0.00  91:  0.00  92:  0.00  93:  0.00  94:  0.00  95:  0.00  96:  0.00
  97:  0.00  98:  0.00  99:  0.00 100:  0.00 101:  0.00 102:  0.00 103:  0.00 104:  0.00
 105:  0.00 106:  0.00 107:  0.00 108:  0.00 109:  0.00 110:  0.00 111:  0.00 112:  0.00
 113:  0.00 114:  0.00 115:  0.00 116:  0.00 117:  0.00 118:  0.00 119:  0.00 120:  0.00
 121:  0.00 122:  0.00 123:  0.00 124:  0.00 125:  0.00 126:  0.00 127:  0.00 128:  0.00
 129:  0.00 130:  0.00 131:  0.00 132:  0.00 133:  0.00 134:  0.00 135:  0.00 136:  0.00
 137:  0.00 138:  0.00 139:  0.00 140:  0.00 141:  0.00 142:  0.00 143:  0.00 144:  0.00
 145:  0.00 146:  0.00 147:  0.00 148:  0.00 149:  0.00 150:  0.00
 output can be read by thermo (or use thermo option).
 writing <g98.out> molden fake output.
 recommended (thermochemical) frequency scaling factor: 1.0
                    ==================
                    thermo calculation
                    ==================
Nvib :  144 Nimag : 0  symmetry :   C1  rot number :  1  scale factor : 1.00 sthr :  50.
omega= 14.45     Gvib=    -2.170     Grot=    -1.424     Gused=    -1.429
omega= 16.48     Gvib=    -2.093     Grot=    -1.385     Gused=    -1.394
omega= 20.39     Gvib=    -1.967     Grot=    -1.322     Gused=    -1.340
omega= 32.41     Gvib=    -1.692     Grot=    -1.185     Gused=    -1.261
omega= 33.91     Gvib=    -1.666     Grot=    -1.172     Gused=    -1.258
omega= 39.43     Gvib=    -1.576     Grot=    -1.127     Gused=    -1.252
omega= 40.68     Gvib=    -1.558     Grot=    -1.118     Gused=    -1.252
omega= 44.12     Gvib=    -1.510     Grot=    -1.094     Gused=    -1.251
omega= 48.11     Gvib=    -1.459     Grot=    -1.068     Gused=    -1.248
omega= 51.90     Gvib=    -1.414     Grot=    -1.046     Gused=    -1.244
omega= 52.33     Gvib=    -1.410     Grot=    -1.043     Gused=    -1.243
omega= 56.89     Gvib=    -1.360     Grot=    -1.018     Gused=    -1.232
omega= 58.62     Gvib=    -1.343     Grot=    -1.009     Gused=    -1.227
omega= 61.02     Gvib=    -1.319     Grot=    -0.998     Gused=    -1.219
omega= 62.95     Gvib=    -1.301     Grot=    -0.988     Gused=    -1.212
omega= 63.98     Gvib=    -1.291     Grot=    -0.984     Gused=    -1.208
omega= 66.73     Gvib=    -1.266     Grot=    -0.971     Gused=    -1.196
omega= 68.51     Gvib=    -1.251     Grot=    -0.963     Gused=    -1.187
omega= 71.63     Gvib=    -1.225     Grot=    -0.950     Gused=    -1.172
omega= 73.36     Gvib=    -1.211     Grot=    -0.943     Gused=    -1.163
omega= 75.47     Gvib=    -1.194     Grot=    -0.935     Gused=    -1.152
omega= 76.87     Gvib=    -1.183     Grot=    -0.929     Gused=    -1.145
omega= 79.84     Gvib=    -1.161     Grot=    -0.918     Gused=    -1.129
omega= 81.67     Gvib=    -1.148     Grot=    -0.911     Gused=    -1.119
omega= 85.82     Gvib=    -1.119     Grot=    -0.897     Gused=    -1.096
omega= 86.81     Gvib=    -1.112     Grot=    -0.893     Gused=    -1.091
omega= 90.01     Gvib=    -1.091     Grot=    -0.882     Gused=    -1.073
omega= 91.37     Gvib=    -1.082     Grot=    -0.878     Gused=    -1.066
omega= 93.79     Gvib=    -1.067     Grot=    -0.870     Gused=    -1.053
omega= 97.03     Gvib=    -1.047     Grot=    -0.860     Gused=    -1.035
omega=100.55     Gvib=    -1.027     Grot=    -0.850     Gused=    -1.017
omega=102.35     Gvib=    -1.016     Grot=    -0.844     Gused=    -1.007
omega=104.18     Gvib=    -1.006     Grot=    -0.839     Gused=    -0.998
omega=106.96     Gvib=    -0.991     Grot=    -0.831     Gused=    -0.984
omega=109.26     Gvib=    -0.979     Grot=    -0.825     Gused=    -0.972
omega=111.21     Gvib=    -0.968     Grot=    -0.820     Gused=    -0.962
omega=116.57     Gvib=    -0.941     Grot=    -0.806     Gused=    -0.937
omega=117.22     Gvib=    -0.938     Grot=    -0.804     Gused=    -0.934
omega=118.24     Gvib=    -0.933     Grot=    -0.802     Gused=    -0.929
omega=121.56     Gvib=    -0.917     Grot=    -0.793     Gused=    -0.914
omega=123.53     Gvib=    -0.908     Grot=    -0.789     Gused=    -0.905
omega=126.17     Gvib=    -0.896     Grot=    -0.782     Gused=    -0.893
omega=128.92     Gvib=    -0.883     Grot=    -0.776     Gused=    -0.881
omega=130.31     Gvib=    -0.877     Grot=    -0.773     Gused=    -0.875
omega=133.21     Gvib=    -0.864     Grot=    -0.766     Gused=    -0.863
omega=136.17     Gvib=    -0.852     Grot=    -0.760     Gused=    -0.850
omega=140.44     Gvib=    -0.834     Grot=    -0.751     Gused=    -0.833
omega=141.94     Gvib=    -0.828     Grot=    -0.747     Gused=    -0.827
omega=147.53     Gvib=    -0.806     Grot=    -0.736     Gused=    -0.805
omega=148.48     Gvib=    -0.803     Grot=    -0.734     Gused=    -0.802
omega=151.83     Gvib=    -0.790     Grot=    -0.728     Gused=    -0.789
omega=152.90     Gvib=    -0.786     Grot=    -0.725     Gused=    -0.785
omega=157.45     Gvib=    -0.769     Grot=    -0.717     Gused=    -0.769
omega=159.65     Gvib=    -0.761     Grot=    -0.713     Gused=    -0.761
omega=163.41     Gvib=    -0.748     Grot=    -0.706     Gused=    -0.748
omega=163.85     Gvib=    -0.747     Grot=    -0.705     Gused=    -0.746
omega=167.27     Gvib=    -0.735     Grot=    -0.699     Gused=    -0.735
omega=170.57     Gvib=    -0.724     Grot=    -0.693     Gused=    -0.724
omega=177.43     Gvib=    -0.702     Grot=    -0.681     Gused=    -0.702
omega=179.35     Gvib=    -0.696     Grot=    -0.678     Gused=    -0.696
omega=181.67     Gvib=    -0.689     Grot=    -0.674     Gused=    -0.689
omega=184.19     Gvib=    -0.681     Grot=    -0.670     Gused=    -0.681
omega=190.63     Gvib=    -0.662     Grot=    -0.660     Gused=    -0.662
omega=192.74     Gvib=    -0.656     Grot=    -0.657     Gused=    -0.656
omega=196.66     Gvib=    -0.645     Grot=    -0.651     Gused=    -0.645
omega=198.14     Gvib=    -0.641     Grot=    -0.649     Gused=    -0.641
omega=198.21     Gvib=    -0.641     Grot=    -0.649     Gused=    -0.641
omega=202.09     Gvib=    -0.630     Grot=    -0.643     Gused=    -0.630
omega=203.74     Gvib=    -0.626     Grot=    -0.640     Gused=    -0.626
omega=207.87     Gvib=    -0.615     Grot=    -0.634     Gused=    -0.615
omega=210.22     Gvib=    -0.609     Grot=    -0.631     Gused=    -0.609
omega=212.54     Gvib=    -0.603     Grot=    -0.628     Gused=    -0.603
omega=214.41     Gvib=    -0.598     Grot=    -0.625     Gused=    -0.598
omega=227.25     Gvib=    -0.567     Grot=    -0.608     Gused=    -0.567
omega=228.43     Gvib=    -0.564     Grot=    -0.607     Gused=    -0.564
omega=238.40     Gvib=    -0.541     Grot=    -0.594     Gused=    -0.541
omega=256.45     Gvib=    -0.503     Grot=    -0.572     Gused=    -0.503
omega=268.67     Gvib=    -0.478     Grot=    -0.558     Gused=    -0.479
omega=275.50     Gvib=    -0.466     Grot=    -0.551     Gused=    -0.466
omega=278.82     Gvib=    -0.459     Grot=    -0.547     Gused=    -0.460
omega=295.97     Gvib=    -0.429     Grot=    -0.530     Gused=    -0.429
 
   temp. (K)  partition function   enthalpy   heat capacity  entropy
                                   cal/mol     cal/K/mol   cal/K/mol   J/K/mol
 298.15  VIB  0.389E+34            37783.050    180.727    262.222
         ROT  0.475E+08              888.752      2.981     38.106
         INT  0.184E+42            38671.802    183.708    300.329
         TR   0.198E+29             1481.254      4.968     45.698
         TOT                       40153.0562   188.6758   346.0263  1447.7686
                     Eh         kcal/mol          kJ/mol 
ZPVE            0.266943         167.509         700.857    
H(0)-H(T)+PV    0.639880E-01     40.1531         168.000    
H(T)            0.330931         207.662         868.856    
T*S             0.164408         103.168         431.652    
G(T)            0.166523         104.495         437.204    
    -91.97193914  <=== TOTAL FREE ENERGY in Eh incl. el.,ZPVE,RRHO,solv. parts
 
 normal mode %tage of torsion character
   1:  0.00   2:  0.00   3:  0.00   4:  0.00   5:  0.00   6:  0.00   7:  0.27   8:  0.50
   9:  0.95  10:  0.41  11:  0.51  12:  0.32  13:  0.28  14:  0.32  15:  0.81  16:  0.46
  17:  0.36  18:  0.96  19:  0.83  20:  0.56  21:  0.78  22:  0.96  23:  0.93  24:  0.82
  25:  0.97  26:  0.50  27:  0.28  28:  0.75  29:  0.22  30:  0.77  31:  0.94  32:  0.92
  33:  0.77  34:  0.96  35:  0.96  36:  0.62  37:  0.34  38:  0.50  39:  0.26  40:  0.44
  41:  0.51  42:  0.66  43:  0.87  44:  0.68  45:  0.45  46:  0.94  47:  0.38  48:  0.75
  49:  0.36  50:  0.85  51:  0.68  52:  0.43  53:  0.89  54:  0.58  55:  0.82  56:  0.86
  57:  0.25  58:  0.81  59:  0.16  60:  0.72  61:  0.53  62:  0.88  63:  0.43  64:  0.73
  65:  0.57  66:  0.29  67:  0.19  68:  0.50  69:  0.95  70:  0.50  71:  0.06  72:  0.16
  73:  0.89  74:  0.19  75:  0.08  76:  0.61  77:  0.40  78:  0.14  79:  0.13  80:  0.26
  81:  0.15  82:  0.24  83:  0.43  84:  0.44  85:  0.14  86:  0.70  87:  0.14  88:  0.33
  89:  0.16  90:  0.38  91:  0.95  92:  0.63  93:  0.32  94:  0.69  95:  0.49  96:  0.16
  97:  0.45  98:  0.16  99:  0.44 100:  0.27 101:  0.16 102:  0.52 103:  0.56 104:  0.54
 105:  0.31 106:  0.29 107:  0.18 108:  0.36 109:  0.11 110:  0.27 111:  0.16 112:  0.20
 113:  0.18 114:  0.30 115:  0.23 116:  0.10 117:  0.09 118:  0.08 119:  0.16 120:  0.00
 121:  0.68 122:  0.71 123:  0.64 124:  0.86 125:  0.58 126:  0.71 127:  0.34 128:  0.20
 129:  0.58 130:  0.40 131:  0.17 132:  0.08 133:  0.21 134:  0.09 135:  0.04 136:  0.01
 137:  0.02 138:  0.04 139:  0.04 140:  0.00 141:  0.06 142:  0.04 143:  0.05 144:  0.05
 145:  0.38 146:  0.08 147:  0.00 148:  0.00 149:  0.00 150:  0.00
 recommended # of modes for mode following          90
 
 Pipek-Mezey localization of normal modes
 number of localized modes           91
 frequency thrshold           500.000000000000     
 number of groups                    34
 atom-group assingment :   
  1  2  3  4  5  6  7  8  9 10 11 12 13 14 15 16 17 18 19 20 21 22 21 21 21 21 21 21 21 21
 21 23 23 23 23 24 24 24 25 25 26 27 28 29 30 31 32 33 34 33
 pop matrix done.
 initialization of trafo matrix to unity
iteration     50  convergence  0.24687687D-04

 converged in     67 iterations, threshold :   0.99911569D-06
eig.   :       -0.00    -0.00    -0.00     0.00     0.00     0.00
eig.   :       54.06    64.45    77.95    84.13    85.36    87.86
eig.   :       88.64    91.77    92.14    92.66    96.91    97.44
eig.   :       98.81    98.93    99.10    99.26    99.97   101.37
eig.   :      101.94   107.35   108.23   110.27   111.11   111.51
eig.   :      113.73   115.33   117.00   117.47   118.94   120.17
eig.   :      121.96   122.24   122.88   123.91   125.24   125.52
eig.   :      126.14   126.28   127.23   129.90   135.54   137.31
eig.   :      137.46   138.18   138.97   139.36   140.42   140.62
eig.   :      142.81   144.85   145.44   146.24   146.59   148.16
eig.   :      149.68   150.54   151.97   152.87   154.71   155.45
eig.   :      156.86   159.93   161.98   163.91   164.20   166.39
eig.   :      169.20   171.42   172.05   174.01   184.44   187.97
eig.   :      193.38   199.37   205.35   206.98   217.07   222.47
eig.   :      226.14   230.20   231.81   235.28   272.20   275.08
eig.   :      275.28   289.23   364.71   397.86   398.00   406.85
eig.   :      424.83   501.97   576.30   615.52   677.52   698.51
eig.   :      763.91   824.81   857.94   887.31   989.94  1001.72
eig.   :     1052.84  1122.51  1129.88  1157.42  1213.66  1238.13
eig.   :     1264.03  1287.99  1344.60  1353.43  1382.94  1409.88
eig.   :     1470.64  1485.75  1488.17  1499.67  1509.22  1509.43
eig.   :     1539.43  1543.07  1547.51  1553.74  2892.74  2931.04
eig.   :     2970.66  2975.94  2990.95  2995.57  3001.89  3035.40
eig.   :     3042.96  3050.80  3110.09  3189.95  3290.39  3477.05
eig.   :     3480.89  3515.08  3559.70  3565.79  3580.54  3616.14
written to xtb_localmodes and g98l.out
 
 normal mode %tage of torsion character
   1:  0.00   2:  0.00   3:  0.00   4:  0.00   5:  0.00   6:  0.00   7:  0.41   8:  0.58
   9:  0.14  10:  0.04  11:  0.46  12:  0.47  13:  0.02  14:  0.38  15:  0.52  16:  0.62
  17:  0.99  18:  0.33  19:  0.94  20:  0.97  21:  0.70  22:  0.17  23:  0.39  24:  0.52
  25:  0.19  26:  0.36  27:  0.11  28:  0.54  29:  0.05  30:  0.14  31:  0.34  32:  0.34
  33:  0.40  34:  0.05  35:  0.21  36:  0.38  37:  0.50  38:  0.73  39:  0.58  40:  0.06
  41:  0.57  42:  0.33  43:  0.95  44:  0.56  45:  0.75  46:  0.40  47:  0.11  48:  0.02
  49:  0.30  50:  0.01  51:  0.40  52:  0.15  53:  0.23  54:  0.76  55:  0.32  56:  0.09
  57:  0.19  58:  0.36  59:  0.22  60:  0.02  61:  0.81  62:  0.04  63:  0.19  64:  0.74
  65:  0.39  66:  0.05  67:  0.03  68:  0.31  69:  0.05  70:  0.42  71:  0.13  72:  0.19
  73:  0.89  74:  0.09  75:  0.03  76:  0.43  77:  0.03  78:  0.77  79:  0.52  80:  0.21
  81:  0.72  82:  0.95  83:  0.25  84:  0.41  85:  0.17  86:  0.20  87:  0.96  88:  0.30
  89:  0.29  90:  0.97  91:  0.33  92:  0.08  93:  0.46  94:  0.51  95:  0.59  96:  0.31
  97:  0.70  98:  0.16  99:  0.44 100:  0.27 101:  0.16 102:  0.52 103:  0.56 104:  0.54
 105:  0.31 106:  0.29 107:  0.18 108:  0.36 109:  0.11 110:  0.27 111:  0.16 112:  0.20
 113:  0.18 114:  0.30 115:  0.23 116:  0.10 117:  0.09 118:  0.08 119:  0.16 120:  0.00
 121:  0.68 122:  0.71 123:  0.64 124:  0.86 125:  0.58 126:  0.71 127:  0.34 128:  0.20
 129:  0.58 130:  0.40 131:  0.17 132:  0.08 133:  0.21 134:  0.09 135:  0.04 136:  0.01
 137:  0.02 138:  0.04 139:  0.04 140:  0.00 141:  0.06 142:  0.04 143:  0.05 144:  0.05
 145:  0.38 146:  0.08 147:  0.00 148:  0.00 149:  0.00 150:  0.00
 recommended # of modes for mode following          95

------------------------------------------------------------------------
 * finished run on 2020/05/30 at 20:42:15.259     
------------------------------------------------------------------------
 total:
 * wall-time:     0 d,  0 h,  0 min, 56.402 sec
 *  cpu-time:     0 d,  0 h,  0 min, 56.248 sec
 * ratio c/w:     0.997 speedup
 SCF:
 * wall-time:     0 d,  0 h,  0 min,  1.367 sec
 *  cpu-time:     0 d,  0 h,  0 min,  1.357 sec
 * ratio c/w:     0.993 speedup
 ANC optimizer:
 * wall-time:     0 d,  0 h,  0 min,  1.686 sec
 *  cpu-time:     0 d,  0 h,  0 min,  1.675 sec
 * ratio c/w:     0.994 speedup
 numerical hessian:
 * wall-time:     0 d,  0 h,  0 min, 53.325 sec
 *  cpu-time:     0 d,  0 h,  0 min, 53.194 sec
 * ratio c/w:     0.998 speedup

normal termination of xtb
