# Supplementary material for: Heterogeneous Nucleation of Butanol on NaCl: A Computational Study of Temperature, Humidity, Seed Charge, and Seed Size Effects
Source: J Phys Chem A. 2021 Mar 31;125(14):3025–36. doi: 10.1021/acs.jpca.0c10972 (PMC8054243; doi:10.1021/acs.jpca.0c10972)
Supplement: Supplementary file 2 — jp0c10972_si_002.zip [file jp0c10972_si_002.zip › ALL CLUSTERS/low_level_calc/normal seed/1Seed1BuOH5W.xyz]

    50
        -92.13846201  Gyration_radius:  4.11006905089
 Na          3.52589656811980   -0.33276859394961   -1.23080438967067
Na          0.75943514082936    1.34712991315213   -2.94316873885072
Na         -1.25992265123739   -0.48464070594362    0.71883838455996
Na          4.94824418933234    0.78052145465558    1.97054232662852
Na         -0.98180765790747    3.25709819887493   -0.96962746953726
Na          1.66392575556084   -0.39454114831209    1.90166835744054
Na          3.66111146532906    3.04959500070566   -2.35066591551721
Na          0.36141494076836   -1.71173207221282   -1.68488673095845
Na          2.01801220902353    2.70175845445232    0.69730431984484
Na          2.60925679309082   -3.33752353821620    0.42386827669315
Cl          3.94169141515530   -1.41122382350349    1.19604118859057
Cl          2.61936909984229   -2.68770875029403   -1.92162218411381
Cl         -0.92169167165370    3.42636190720361    1.48333085953375
Cl          0.32270555579397   -2.48074234655055    0.91315788338228
Cl          1.01134066169892    0.50641560429538   -0.48287953988824
Cl          4.52247897562865    1.98669112979365   -0.29462610848103
Cl          3.19318016951781    0.92549070642811   -3.48326431856559
Cl          2.81806193850206    1.60071024292430    2.84283236198052
Cl         -1.76105563321672    1.72965768241814   -2.74675830417969
Cl          1.39560024129262    3.72391943694539   -1.71243887377366
O          -2.62859521401374    0.96572940665024    0.74633462384864
H          -2.28177590247000    1.83754671527610    1.00991120551632
C          -3.94143186939865    0.88209715631252    1.26252083166499
H          -4.59753222758583    1.59115059267693    0.74150248764198
H          -3.95001385173853    1.13992741344587    2.32692170994705
C          -4.49479872054842   -0.52182767287932    1.06386341752194
H          -5.51612419474435   -0.53192520958646    1.44658832366965
H          -4.53917055207531   -0.72335801169012   -0.00719674478010
C          -3.69716129567916   -1.62945202424338    1.74917036132535
H          -2.69957843936125   -1.70071988594314    1.31701817761953
H          -4.19863994428527   -2.57725581557516    1.55128861727544
C          -3.57136724009181   -1.44920651462195    3.25384814694306
H          -4.55450291140415   -1.39896755847381    3.71546396445198
H          -3.03277976581436   -2.28954362103899    3.68197492582711
H          -3.03170097005704   -0.53957344677565    3.49717592942148
O           2.25758037488835   -1.73169602150136   -4.93731824267427
H           2.82136795963111   -0.95044240937292   -4.85976388109014
H           2.59230181747860   -2.34676309735146   -4.27091648054579
O          -1.74638145164143   -1.04610020412813   -1.35038976669553
H          -2.53757091000986   -1.52461944970220   -1.61794527564301
H          -1.85852264780717   -0.17227505476072   -1.79472258904558
O           0.14941393464302   -0.83513536218456   -3.60126894811893
H          -0.59215286575573   -0.66275573902966   -4.19276083395484
H           0.86517651306710   -1.17884962870309   -4.19933976341487
O          -0.37891430229664    0.46349518269257    2.45998735438773
H          -0.46259886541807    1.42197734145127    2.25843701593902
H          -0.43243150774509    0.45001321508025    3.42198509916846
O           6.96824071340577    0.88838224749637    1.30453071112513
H           6.73790417949548    1.29262002894791    0.45677727998350
H           7.90451265133291    0.68305864480885    1.23948093773836
