# Supplementary material for: Heterogeneous Nucleation of Butanol on NaCl: A Computational Study of Temperature, Humidity, Seed Charge, and Seed Size Effects
Source: J Phys Chem A. 2021 Mar 31;125(14):3025–36. doi: 10.1021/acs.jpca.0c10972 (PMC8054243; doi:10.1021/acs.jpca.0c10972)
Supplement: Supplementary file 2 — jp0c10972_si_002.zip [file jp0c10972_si_002.zip › ALL CLUSTERS/low_level_calc/normal seed/1Seed1W.log]

      -----------------------------------------------------------      
     |                   =====================                   |     
     |                           x T B                           |     
     |                   =====================                   |     
     |                         S. Grimme                         |     
     |          Mulliken Center for Theoretical Chemistry        |     
     |                    University of Bonn                     |     
     |                 Version 6.0.1 (SAW181210)                 |     
      -----------------------------------------------------------      

   This program is distributed in the hope that it will be useful,
   but WITHOUT ANY WARRANTY; without even the implied warranty of
   MERCHANTABILITY or FITNESS FOR A PARTICULAR PURPOSE.
   
   FOR NON-COMMERCIAL, ACADEMIA USE ONLY.
   
   Cite this work as:
   S. Grimme, C. Bannwarth, P. Shushkov, J. Comput. Theory Chem., 2017,
   13, 1989-2009.
   C. Bannwarth, S. Ehlert and S. Grimme., ChemRxiv, 2018, preprint.
   http://doi.org/10.26434/chemrxiv.7246238.v1
   
   for sTDA-xTB:
   S. Grimme and C. Bannwarth, J. Chem. Phys., 2016, 145, 054103.
   
   in the mass-spec context:
   V. Asgeirsson, C. Bauer and S. Grimme, Chem. Sci., 2017, 8, 4879.
   
   if GBSA is used:
   P. Shushkov, F. März and S. Grimme, unpublished.
   
   for ANC optimizer:
   S. Grimme, unpublished.
   Rational Function algorithm used in ANCopt:
   F. Eckert, P. Pulay, H.-J. Werner, J. Comput. Chem., 1997, 18, 1473.
   
   with help from (in alphabetical order)
   C. Bannwarth, F. Bohle, G. Brandenburg, E. Caldeweyher, M. Checinski,
   S. Dohm, S. Ehlert, S. Ehrlich, F. März, H. Neugebauer, J. Pisarek,
   P. Pracht, P. Shushkov, and S. Spicher.
   
 * started run on 2020/05/30 at 20:41:21.021     
========================================================================
 # omp threads = 1
========================================================================
number of atoms            : 23
number of electrons        : 88
charge                     : 0
spin                       : .0
first test random number   : .3966

########################################################################
# WARNING! Please study the warnings concerning your input carefully
#  - the use of '-ohess' is discouraged, please use '--ohess' next time
########################################################################

           ------------------------------------------------- 
          |                 G F N 2 - x T B                 |
          | Geometry, Frequencies, Noncovalent interactions |
          |            JCTC 2018 parametrisation            |
           ------------------------------------------------- 
      method parameters     
 k(s)        :  1.8500
 k(p)        :  2.2300
 k(d)        :  2.2300
 k(f)        :  2.0000
 kEN (H0ij)  : -2.0000
 D4 a1       :  0.5200
 D4 a2       :  5.0000
 D4 s6       :  1.0000
 D4 s8       :  2.7000
 D4 s9       :  5.0000
 alphaj      :  2.0000


            Z     q(EN)     CN     RAES       Cart. coordinates
     1  Na  1.0    0.34    5.91    5.00    -4.22430     0.93153     4.13848
     2  Na  1.0    0.30    5.00    5.00    -4.93921    -2.50704    -4.08645
     3  Na  1.0    0.21    7.87    5.00    -1.85332    -4.16264     1.85988
     4  Na  1.0    0.30    5.83    5.00     2.67213    -1.87863     5.26277
     5  Na  1.0    0.27    6.34    5.00     6.37126    -2.04244    -0.33724
     6  Na  1.0    0.26    8.22    5.00    -3.21854     3.02822    -1.37564
     7  Na  1.0    0.18    8.94    5.00     1.49691    -1.91775    -3.70083
     8  Na  1.0    0.30    5.07    5.00     1.49463     4.32815    -5.38636
     9  Na  1.0    0.32    4.64    5.00     2.37250    -7.95452    -1.82164
    10  Na  1.0    0.29    6.34    5.00     3.64356     3.73918     0.81595
    11  Cl  7.0   -0.23    3.74    4.99    -2.08332     1.08058    -5.59395
    12  Cl  7.0   -0.28    2.90    4.85    -1.91882    -2.24493     6.44100
    13  Cl  7.0   -0.28    2.90    4.86     6.10386     0.83134     3.56117
    14  Cl  7.0   -0.11    5.84    5.00     0.06229     0.32330     0.92519
    15  Cl  7.0   -0.22    3.80    5.00     4.80162     1.80275    -3.38176
    16  Cl  7.0   -0.28    2.93    4.87     5.16776    -5.03059    -3.93932
    17  Cl  7.0   -0.23    3.86    5.00     2.90537    -5.52815     2.16755
    18  Cl  7.0   -0.24    2.96    4.88     0.11485     6.49495    -1.34644
    19  Cl  7.0   -0.23    3.51    4.99    -6.12915    -0.61158     0.03991
    20  Cl  7.0   -0.23    3.71    4.99    -1.84805    -5.74684    -2.77821
    21  O   6.0   -0.40    3.54    4.35    -3.84545     4.95650     2.87080
    22  H   1.0   -0.03    1.11    1.45    -4.89750     6.38435     3.29415
    23  H   1.0   -0.03    1.46    1.58    -2.24908     5.72425     2.37099

  Z AO/shell   Hii/eV     exponent
  1     Wed Apr 25 08:07:45 CEST 2018   EN: 2.200 GM2: 0.406  GM3: 0.0800  RAES: 1.40
     1s    -10.707211    1.230000
  8     Wed Apr 25 08:07:45 CEST 2018   EN: 3.440 GM2: 0.452  GM3:-0.0517  RAES: 1.80
     2s    -20.229985    2.439742
     2p    -15.503117    2.137023
 11     Tue Apr 24 16:34:09 CEST 2018   EN: 0.930 GM2: 0.271  GM3: 0.1799  RAES: 5.00
     3s     -4.546934    0.763787
     3p     -1.332719    0.573553
 17     Mon Apr 23 14:09:22 CEST 2018   EN: 3.160 GM2: 0.249  GM3: 0.1495  RAES: 2.50
     3s    -29.278781    2.485265
     3p    -12.673758    2.199650
     3d     -0.240338    2.476089
 no old-style atom pair restraining (fixing) potential
           ------------------------------------------------- 
          |        Self-Consistent Charge Iterations        |
           ------------------------------------------------- 

 Ncao       : 146
 Nao        : 136
 Nshell     : 54
 Nel        : 88
 T(el)      :   300.0
 intcut     :    25.0
 scfconv/Eh :  0.100E-05
   qconv/e  :  0.100E-03
 intneglect :  0.100E-07
 broydamp   :      0.250
 iter      E             dE          RMSdq      gap      omega  full diag
   1    -53.8810603 -0.538811E+02  0.129E+01    6.94       0.0  T
   2    -53.9455509 -0.644906E-01  0.793E+00    6.07       1.0  T
   3    -54.0472837 -0.101733E+00  0.462E+00    3.47       1.0  T
   4    -54.0417179  0.556583E-02  0.266E+00    3.64       1.0  T
   5    -54.0625484 -0.208305E-01  0.312E+00    1.69       1.0  T
   6    -54.0653490 -0.280059E-02  0.186E+00    1.84       1.0  T
   7    -54.0673516 -0.200260E-02  0.582E-01    2.26       1.0  T
   8    -54.0675928 -0.241244E-03  0.311E-01    2.21       1.0  T
   9    -54.0676874 -0.945648E-04  0.105E-01    2.15       1.0  T
  10    -54.0677399 -0.524988E-04  0.502E-02    2.17       1.0  T
  11    -54.0677490 -0.904696E-05  0.344E-02    2.17       1.0  T
  12    -54.0677508 -0.185692E-05  0.156E-02    2.17       1.3  T
  13    -54.0677518 -0.989539E-06  0.117E-02    2.17       1.8  T
  14    -54.0677524 -0.625368E-06  0.772E-03    2.17       2.7  T
  15    -54.0677526 -0.214975E-06  0.534E-03    2.17       3.9  T
  16    -54.0677527 -0.764575E-07  0.218E-03    2.17       9.6  T
  17    -54.0677527 -0.122739E-07  0.188E-03    2.17      11.1  T
  18    -54.0677527 -0.370384E-08  0.786E-04    2.17      26.5  T
  19    -54.0677527 -0.103212E-08  0.411E-04    2.17      50.8  T
speedup  1.00
cpu  time for SCC    0.06 s
wall time for SCC    0.06 s

   *** convergence criteria satisfied after 19 iterations ***

          eigenvalues
 #    :          32         33         34         35         36         37         38         39
 occ. :        2.000      2.000      2.000      2.000      2.000      2.000      2.000      2.000
 eps  :       -11.150    -11.105    -11.006    -10.960    -10.951    -10.920    -10.879    -10.868
 #    :          40         41         42         43         44         45         46         47
 occ. :        2.000      2.000      2.000      2.000      2.000      0.000      0.000      0.000
 eps  :       -10.783    -10.743    -10.712    -10.669    -10.545     -8.375     -6.579     -6.192
 #    :          48         49         50         51         52         53         54         55
 occ. :        0.000      0.000      0.000      0.000      0.000      0.000      0.000      0.000
 eps  :        -6.049     -4.482     -3.349     -2.863     -2.186     -1.401      0.122      1.079


   #   Z            q   n(s)   n(p)   n(d)      C6AA      α(0)
   1  11 Na     0.748  0.094  0.158  0.000    67.586    26.605
   2  11 Na     0.723  0.111  0.166  0.000    67.895    26.666
   3  11 Na     0.710  0.067  0.223  0.000    68.060    26.698
   4  11 Na     0.741  0.089  0.170  0.000    67.676    26.622
   5  11 Na     0.718  0.093  0.189  0.000    67.959    26.678
   6  11 Na     0.765  0.057  0.178  0.000    67.382    26.564
   7  11 Na     0.715  0.043  0.242  0.000    67.998    26.686
   8  11 Na     0.716  0.113  0.171  0.000    67.983    26.683
   9  11 Na     0.722  0.114  0.164  0.000    67.916    26.670
  10  11 Na     0.751  0.078  0.171  0.000    67.557    26.599
  11  17 Cl    -0.734  1.971  5.762  0.001   124.689    17.084
  12  17 Cl    -0.752  1.972  5.779  0.001   125.393    17.132
  13  17 Cl    -0.749  1.974  5.774  0.001   125.292    17.125
  14  17 Cl    -0.711  1.965  5.745  0.002   123.781    17.021
  15  17 Cl    -0.731  1.971  5.758  0.002   124.583    17.076
  16  17 Cl    -0.751  1.973  5.778  0.001   125.379    17.131
  17  17 Cl    -0.725  1.971  5.753  0.001   124.336    17.060
  18  17 Cl    -0.750  1.971  5.776  0.004   125.349    17.129
  19  17 Cl    -0.734  1.974  5.759  0.001   124.691    17.084
  20  17 Cl    -0.726  1.974  5.752  0.000   124.381    17.063
  21   8 O     -0.608  1.712  4.896  0.000    25.285     6.791
  22   1 H      0.319  0.681  0.000  0.000     0.667     1.282
  23   1 H      0.343  0.657  0.000  0.000     0.594     1.204

 Mol. C6AA /au·bohr⁶  :      33630.156568
 Mol. C8AA /au·bohr⁸  :    2374629.192034
 Mol. α(0) /au        :        446.651959

 
 Wiberg/Mayer (AO) data. WBOs > 0.1 written file <wbo>
 largest (>0.05) Wiberg bond orders for each atom
           total WBO             WBO to atom ...
     1  Na  0.488    Cl  12 0.174    Cl  19 0.107    O   21 0.091    Cl  14 0.080
     2  Na  0.523    Cl  19 0.170    Cl  20 0.165    Cl  11 0.140
     3  Na  0.563    Cl  12 0.145    Cl  17 0.116    Cl  20 0.111    Cl  19 0.085    Cl  14 0.080
     4  Na  0.498    Cl  13 0.156    Cl  12 0.141    Cl  17 0.115    Cl  14 0.069
     5  Na  0.537    Cl  13 0.153    Cl  16 0.138    Cl  15 0.106    Cl  17 0.082
     6  Na  0.460    Cl  19 0.116    Cl  18 0.109    Cl  11 0.103    Cl  14 0.056    O   21 0.055
     7  Na  0.550    Cl  16 0.137    Cl  15 0.118    Cl  11 0.107    Cl  20 0.084
     8  Na  0.528    Cl  15 0.178    Cl  18 0.162    Cl  11 0.135
     9  Na  0.517    Cl  16 0.192    Cl  17 0.162    Cl  20 0.137
    10  Na  0.483    Cl  13 0.149    Cl  18 0.138    Cl  14 0.089    Cl  15 0.087
    11  Cl  0.501    Na   2 0.140    Na   8 0.135    Na   7 0.107    Na   6 0.103
    12  Cl  0.471    Na   1 0.174    Na   3 0.145    Na   4 0.141
    13  Cl  0.473    Na   4 0.156    Na   5 0.153    Na  10 0.149
    14  Cl  0.556    Na  10 0.089    Na   3 0.080    Na   1 0.080    Na   4 0.069    Na   6 0.056
    15  Cl  0.504    Na   8 0.178    Na   7 0.118    Na   5 0.106    Na  10 0.087
    16  Cl  0.477    Na   9 0.192    Na   5 0.138    Na   7 0.137
    17  Cl  0.524    Na   9 0.162    Na   3 0.116    Na   4 0.115    Na   5 0.082
    18  Cl  0.471    Na   8 0.162    Na  10 0.138    Na   6 0.109
    19  Cl  0.493    Na   2 0.170    Na   6 0.116    Na   1 0.107    Na   3 0.085
    20  Cl  0.519    Na   2 0.165    Na   9 0.137    Na   3 0.111    Na   7 0.084
    21  O   1.918    H   22 0.898    H   23 0.858    Na   1 0.091    Na   6 0.055
    22  H   0.898    O   21 0.898
    23  H   0.882    O   21 0.858
 MOs/occ written to file <molden.input>
 
molecular dipole:
                 x           y           z       tot (Debye)
 q only:       -2.755       1.428      -0.219
   full:       -2.120       0.821      -0.826       6.148
molecular quadrupole (traceless):
                xx          xy          yy          xz          yz          zz
 q only:      -11.299      -6.337      19.396       6.059       7.102      -8.097
  q+dip:      -14.181      -6.013      22.530       5.194       5.917      -8.349
   full:      -13.868      -6.207      23.107       5.925       6.333      -9.239

SCC energy    :     -54.0677527
rep           :       0.0683752
ES            :       0.7579003
AES           :      -0.0073079
AXC           :      -0.0017114
disp          :      -0.0443576
XB            :       0.0000000
fix           :       0.0000000
total E       :     -53.9986236
atomizationE  :       2.9677879     1862.32
(atE without considering molecular charge,
 total energy contains solvation terms)
H-L gap (eV)  :          2.1699
           ------------------------------------------------- 
          |                 ===============                 |
          |                   A N C O P T                   |
          |                 ===============                 |
          |          Approximate Normal Coordinate          |
          |           Rational Function Optimizer           |
           ------------------------------------------------- 
dumping coords to <xtbopt.coord> and <xtbopt.log>
 optlevel               0
 Maxcycle             200
 Maxmicro              25
 Econv         5.000000000000000E-006
 Gconv         1.000000000000000E-003
 Maxdispl       1.00000000000000     
 Hlow          5.000000000000000E-003
 S6             20.0000000000000     
 Nvar               63

generating ANC from model Hessian ...
 Shifting diagonal of input Hessian by   2.526455385514628E-002
 Lowest  eigenvalues of input Hessian
    0.005000    0.008438    0.010913    0.013875    0.014319    0.015244
    0.017522    0.018026    0.019235    0.020100    0.020595    0.020918
    0.021144    0.022856    0.023009    0.024345    0.024647   -0.000000
 Highest eigenvalues
    0.068239    0.082972    0.126670    0.320597    1.259618    1.399368
 
cpu  time for ANC gen    0.00 s
wall time for ANC gen    0.00 s
................................................................................
.............................. CYCLE    1 ......................................
................................................................................
   1    -54.0677527 -0.540678E+02  0.192E-04    2.17       0.0  T
   2    -54.0677527 -0.332605E-10  0.149E-04    2.17     140.1  T
   3    -54.0677527 -0.421707E-10  0.120E-04    2.17     173.7  T
speedup  1.04
cpu  time for SCC    0.01 s
wall time for SCC    0.01 s
speedup  1.00
cpu  time for grad    0.05 s
wall time for grad    0.05 s
 E :    -53.99862363  G :  0.000049    pred/act E change:  0.000D+00 -0.140D-07
Maxdispl :   0.0007   ||displ|| :   0.0013   Lambda : -0.398D-07
Largest |displ|/coords:  0.0007 (   2)  0.0004 (   1)  0.0003 (  35)

   *** GEOMETRY OPTIMIZATION CONVERGED AFTER 1 ITERATIONS ***

------------------------------------------------------------------------
 total energy gain (kcal):      0.0000
------------------------------------------------------------------------
================
 final structure:
================
$coord
       -4.22429832043637        0.93152525629888        4.13848140369269      Na
       -4.93920597160451       -2.50703763605220       -4.08645187913836      Na
       -1.85331809418009       -4.16264164914278        1.85988186880914      Na
        2.67212615963046       -1.87863029428653        5.26276800737422      Na
        6.37125723683658       -2.04243637905147       -0.33724283369223      Na
       -3.21853706825410        3.02822396938464       -1.37564393938305      Na
        1.49690791060171       -1.91774882543110       -3.70082846665461      Na
        1.49462793546079        4.32814716568093       -5.38635783439789      Na
        2.37249637953666       -7.95451893443348       -1.82163501449866      Na
        3.64356097501988        3.73917633315655        0.81594895633894      Na
       -2.08331873066864        1.08057983126801       -5.59394613618830      Cl
       -1.91882277541662       -2.24492946332427        6.44100263946924      Cl
        6.10386132981725        0.83134403749436        3.56116674809874      Cl
        0.06228983844119        0.32330288433936        0.92518620686444      Cl
        4.80162109426248        1.80274537673042       -3.38176381427788      Cl
        5.16776160825915       -5.03059381515177       -3.93931629274780      Cl
        2.90537374803299       -5.52815180134921        2.16754758788775      Cl
        0.11485268528508        6.49494921950807       -1.34644293936374      Cl
       -6.12915236795300       -0.61157764094910        0.03990981377488      Cl
       -1.84805250169951       -5.74683522938482       -2.77821415875531      Cl
       -3.84545122648318        4.95650035588610        2.87080396895366      O 
       -4.89749596796231        6.38435459146928        3.29415111138542      H 
       -2.24908387652568        5.72425260954605        2.37099499644883      H 
$end
 
 Bond Distances (Angstroems)
 ---------------------------
Na1-Na3=3.2086       Na1-Na4=3.9854       Na1-Na6=3.1668       Na1-Cl12=2.4080      Na1-Cl14=2.8531      Na1-Cl19=2.5272      
Na1-O21=2.2420       Na2-Na3=3.6518       Na2-Na6=3.3863       Na2-Na7=3.4262       Na2-Cl11=2.5543      Na2-Cl19=2.4841      
Na2-Cl20=2.4687      Na3-Na1=3.2086       Na3-Na2=3.6518       Na3-Na4=3.2308       Na3-Na7=3.6350       Na3-Na9=3.5808       
Na3-Cl12=2.6283      Na3-Cl14=2.6282      Na3-Cl17=2.6249      Na3-Cl19=3.0949      Na3-Cl20=2.5936      Na4-Na1=3.9854       
Na4-Na3=3.2308       Na4-Na5=3.5526       Na4-Na10=3.8261      Na4-Cl12=2.5156      Na4-Cl13=2.4830      Na4-Cl14=2.9212      
Na4-Cl17=2.5353      Na5-Na4=3.5526       Na5-Na7=3.1346       Na5-Na9=3.8578       Na5-Na10=3.4375      Na5-Cl13=2.5668      
Na5-Cl15=2.7250      Na5-Cl16=2.5572      Na5-Cl17=2.9194      Na6-Na1=3.1668       Na6-Na2=3.3863       Na6-Na7=3.8198       
Na6-Na8=3.3464       Na6-Na10=3.8305      Na6-Cl11=2.5310      Na6-Cl14=2.5584      Na6-Cl18=2.5450      Na6-Cl19=2.5775      
Na6-O21=2.4901       Na6-H23=2.4959       Na7-Na2=3.4262       Na7-Na3=3.6350       Na7-Na5=3.1346       Na7-Na6=3.8198       
Na7-Na8=3.4234       Na7-Na9=3.3777       Na7-Na10=3.9956      Na7-Cl11=2.6665      Na7-Cl14=2.8241      Na7-Cl15=2.6387      
Na7-Cl16=2.5501      Na7-Cl20=2.7345      Na8-Na6=3.3464       Na8-Na7=3.4234       Na8-Na10=3.4875      Na8-Cl11=2.5594      
Na8-Cl15=2.4441      Na8-Cl18=2.5334      Na9-Na3=3.5808       Na9-Na5=3.8578       Na9-Na7=3.3777       Na9-Cl16=2.4162      
Na9-Cl17=2.4868      Na9-Cl20=2.5708      Na10-Na4=3.8261      Na10-Na5=3.4375      Na10-Na6=3.8305      Na10-Na7=3.9956      
Na10-Na8=3.4875      Na10-Cl13=2.4846     Na10-Cl14=2.6196     Na10-Cl15=2.5219     Na10-Cl18=2.6311     Cl11-Na2=2.5543      
Cl11-Na6=2.5310      Cl11-Na7=2.6665      Cl11-Na8=2.5594      Cl12-Na1=2.4080      Cl12-Na3=2.6283      Cl12-Na4=2.5156      
Cl13-Na4=2.4830      Cl13-Na5=2.5668      Cl13-Na10=2.4846     Cl14-Na1=2.8531      Cl14-Na3=2.6282      Cl14-Na4=2.9212      
Cl14-Na6=2.5584      Cl14-Na7=2.8241      Cl14-Na10=2.6196     Cl15-Na5=2.7250      Cl15-Na7=2.6387      Cl15-Na8=2.4441      
Cl15-Na10=2.5219     Cl16-Na5=2.5572      Cl16-Na7=2.5501      Cl16-Na9=2.4162      Cl17-Na3=2.6249      Cl17-Na4=2.5353      
Cl17-Na5=2.9194      Cl17-Na9=2.4868      Cl18-Na6=2.5450      Cl18-Na8=2.5334      Cl18-Na10=2.6311     Cl19-Na1=2.5272      
Cl19-Na2=2.4841      Cl19-Na3=3.0949      Cl19-Na6=2.5775      Cl20-Na2=2.4687      Cl20-Na3=2.5936      Cl20-Na7=2.7345      
Cl20-Na9=2.5708      O21-Na1=2.2420       O21-Na6=2.4901       O21-H22=0.9649       O21-H23=0.9740       H22-O21=0.9649       
H23-Na6=2.4959       H23-O21=0.9740       
 O  H  Rav=0.9694 sigma=0.0045  Rmin=0.9649  Rmax=0.9740     2
 Na H  Rav=2.4959 sigma=0.0000  Rmin=2.4959  Rmax=2.4959     1
 Na O  Rav=2.3661 sigma=0.1240  Rmin=2.2420  Rmax=2.4901     2
 Na Na Rav=3.5410 sigma=0.2592  Rmin=3.1346  Rmax=3.9956    21
 Cl Na Rav=2.6048 sigma=0.1469  Rmin=2.4080  Rmax=3.0949    38
 
 selected bond angles (degree)
 --------------------
Na4-Na1-Na3= 52.02             Na6-Na1-Na3= 83.24             Na6-Na1-Na4= 96.57             Cl12-Na1-Na3= 53.53            
Cl12-Na1-Na4= 36.88            Cl12-Na1-Na6=128.73            Cl14-Na1-Na3= 50.98            Cl14-Na1-Na4= 47.07            
Cl14-Na1-Na6= 49.97            Cl14-Na1-Cl12= 79.63           Cl19-Na1-Na3= 64.02            Cl19-Na1-Na4=111.89            
Cl19-Na1-Na6= 52.37            Cl19-Na1-Cl12=114.25           Cl19-Na1-Cl14= 76.66           O21-Na1-Na3=130.60             
O21-Na1-Na4=108.50             O21-Na1-Na6= 51.42             O21-Na1-Cl12=140.29            O21-Na1-Cl14= 81.82            
O21-Na1-Cl19= 94.92            Na6-Na2-Na3= 73.87             Na7-Na2-Na3= 61.71             Na7-Na2-Na6= 68.21             
Cl11-Na2-Na3=100.54            Cl11-Na2-Na6= 47.96            Cl11-Na2-Na7= 50.42            Cl19-Na2-Na3= 56.82            
Cl19-Na2-Na6= 49.19            Cl19-Na2-Na7= 99.37            Cl19-Na2-Cl11= 97.15           Cl20-Na2-Na3= 45.21            
Cl20-Na2-Na6=107.68            Cl20-Na2-Na7= 52.25            Cl20-Na2-Cl11=102.22           Cl20-Na2-Cl19=101.65           
Na2-Na3-Na1= 86.98             Na4-Na3-Na1= 76.47             Na4-Na3-Na2=136.22             Na7-Na3-Na1=102.73             
Na7-Na3-Na2= 56.09             Na7-Na3-Na4= 88.13             Na9-Na3-Na1=156.85             Na9-Na3-Na2= 86.84             
Na9-Na3-Na4= 92.86             Na9-Na3-Na7= 55.81             Cl12-Na3-Na1= 47.45            Cl12-Na3-Na2=134.13            
Cl12-Na3-Na4= 49.55            Cl12-Na3-Na7=128.82            Cl12-Na3-Na9=136.59            Cl14-Na3-Na1= 57.50            
Cl14-Na3-Na2= 78.09            Cl14-Na3-Na4= 58.74            Cl14-Na3-Na7= 50.53            Cl14-Na3-Na9= 99.37            
Cl14-Na3-Cl12= 80.21           Cl17-Na3-Na1=125.67            Cl17-Na3-Na2=123.26            Cl17-Na3-Na4= 50.01            
Cl17-Na3-Na7= 70.87            Cl17-Na3-Na9= 43.98            Cl17-Na3-Cl12= 93.54           Cl17-Na3-Cl14= 83.70           
Cl19-Na3-Na1= 47.23            Cl19-Na3-Na2= 42.21            Cl19-Na3-Na4=119.22            Cl19-Na3-Na7= 84.62            
Cl19-Na3-Na9=128.87            Cl19-Na3-Cl12= 92.46           Cl19-Na3-Cl14= 71.03           Cl19-Na3-Cl17=152.60           
Cl20-Na3-Na1=128.87            Cl20-Na3-Na2= 42.49            Cl20-Na3-Na4=130.36            Cl20-Na3-Na7= 48.63            
Cl20-Na3-Na9= 45.84            Cl20-Na3-Cl12=176.08           Cl20-Na3-Cl14= 96.51           Cl20-Na3-Cl17= 88.21           
Cl20-Na3-Cl19= 84.41           Na3-Na4-Na1= 51.51             Na5-Na4-Na1=112.90             Na5-Na4-Na3= 86.24             
Na10-Na4-Na1= 75.01            Na10-Na4-Na3= 92.72            Na10-Na4-Na5= 55.38            Cl12-Na4-Na1= 35.06            
Cl12-Na4-Na3= 52.66            Cl12-Na4-Na5=137.47            Cl12-Na4-Na10=110.00           Cl13-Na4-Na1=113.58            
Cl13-Na4-Na3=123.78            Cl13-Na4-Na5= 46.26            Cl13-Na4-Na10= 39.64           Cl13-Na4-Cl12=147.21           
Cl14-Na4-Na1= 45.65            Cl14-Na4-Na3= 50.27            Cl14-Na4-Na5= 67.34            Cl14-Na4-Na10= 43.14           
Cl14-Na4-Cl12= 76.64           Cl14-Na4-Cl13= 80.24           Cl17-Na4-Na1=103.44            Cl17-Na4-Na3= 52.49            
Cl17-Na4-Na5= 54.25            Cl17-Na4-Na10=100.84           Cl17-Na4-Cl12= 98.54           Cl17-Na4-Cl13= 99.79           
Cl17-Na4-Cl14= 79.59           Na7-Na5-Na4= 91.13             Na9-Na5-Na4= 83.53             Na9-Na5-Na7= 56.64             
Na10-Na5-Na4= 66.35            Na10-Na5-Na7= 74.72            Na10-Na5-Na9=121.84            Cl13-Na5-Na4= 44.34            
Cl13-Na5-Na7=113.49            Cl13-Na5-Na9=127.87            Cl13-Na5-Na10= 46.12           Cl15-Na5-Na4=107.88            
Cl15-Na5-Na7= 52.97            Cl15-Na5-Na9=108.54            Cl15-Na5-Na10= 46.56           Cl15-Na5-Cl13= 90.91           
Cl16-Na5-Na4=119.98            Cl16-Na5-Na7= 52.04            Cl16-Na5-Na9= 37.83            Cl16-Na5-Na10=125.32           
Cl16-Na5-Cl13=162.12           Cl16-Na5-Cl15= 86.85           Cl17-Na5-Na4= 44.81            Cl17-Na5-Na7= 75.77            
Cl17-Na5-Na9= 40.13            Cl17-Na5-Na10=102.59           Cl17-Na5-Cl13= 88.56           Cl17-Na5-Cl15=123.28           
Cl17-Na5-Cl16= 77.95           Na2-Na6-Na1= 92.41             Na7-Na6-Na1= 99.59             Na7-Na6-Na2= 56.39             
Na8-Na6-Na1=141.41             Na8-Na6-Na2= 96.29             Na8-Na6-Na7= 56.61             Na10-Na6-Na1= 85.11            
Na10-Na6-Na2=117.91            Na10-Na6-Na7= 62.97            Na10-Na6-Na8= 57.68            Cl11-Na6-Na1=135.22            
Cl11-Na6-Na2= 48.54            Cl11-Na6-Na7= 44.10            Cl11-Na6-Na8= 49.27            Cl11-Na6-Na10= 94.70           
Cl14-Na6-Na1= 58.64            Cl14-Na6-Na2= 84.27            Cl14-Na6-Na7= 47.67            Cl14-Na6-Na8= 84.90            
Cl14-Na6-Na10= 42.91           Cl14-Na6-Cl11= 91.77           Cl18-Na6-Na1=111.31            Cl18-Na6-Na2=144.34            
Cl18-Na6-Na7= 92.47            Cl18-Na6-Na8= 48.63            Cl18-Na6-Na10= 43.14           Cl18-Na6-Cl11= 97.72           
Cl18-Na6-Cl14= 85.99           Cl19-Na6-Na1= 50.95            Cl19-Na6-Na2= 46.84            Cl19-Na6-Na7= 88.39            
Cl19-Na6-Na8=141.57            Cl19-Na6-Na10=123.50           Cl19-Na6-Cl11= 95.39           Cl19-Na6-Cl14= 81.32           
Cl19-Na6-Cl18=162.00           O21-Na6-Na1= 44.74             O21-Na6-Na2=134.50             O21-Na6-Na7=131.18             
O21-Na6-Na8=125.97             O21-Na6-Na10= 79.21            O21-Na6-Cl11=173.92            O21-Na6-Cl14= 83.70            
O21-Na6-Cl18= 77.96            O21-Na6-Cl19= 87.96            H23-Na6-Na1= 60.19             H23-Na6-Na2=152.40             
H23-Na6-Na7=120.88             H23-Na6-Na8=103.48             H23-Na6-Na10= 60.56            H23-Na6-Cl11=152.20            
H23-Na6-Cl14= 78.60            H23-Na6-Cl18= 55.99            H23-Na6-Cl19=108.61            H23-Na6-O21= 22.53             
Na3-Na7-Na2= 62.20             Na5-Na7-Na2=148.20             Na5-Na7-Na3= 86.26             Na6-Na7-Na2= 55.40             
Na6-Na7-Na3= 69.18             Na6-Na7-Na5=111.66             Na8-Na7-Na2= 94.13             Na8-Na7-Na3=121.75             
Na8-Na7-Na5= 99.70             Na8-Na7-Na6= 54.70             Na9-Na7-Na2= 93.89             Na9-Na7-Na3= 61.28             
Na9-Na7-Na5= 72.54             Na9-Na7-Na6=130.00             Na9-Na7-Na8=171.84             Na10-Na7-Na2=112.73            
Na10-Na7-Na3= 84.22            Na10-Na7-Na5= 56.09            Na10-Na7-Na6= 58.65            Na10-Na7-Na8= 55.43            
Na10-Na7-Na9=119.57            Cl11-Na7-Na2= 47.58            Cl11-Na7-Na3= 98.75            Cl11-Na7-Na5=144.15            
Cl11-Na7-Na6= 41.34            Cl11-Na7-Na8= 47.73            Cl11-Na7-Na9=140.43            Cl11-Na7-Na10= 88.91           
Cl14-Na7-Na2= 79.78            Cl14-Na7-Na3= 45.93            Cl14-Na7-Na5= 74.80            Cl14-Na7-Na6= 42.05            
Cl14-Na7-Na8= 79.65            Cl14-Na7-Na9=100.30            Cl14-Na7-Na10= 40.82           Cl14-Na7-Cl11= 83.38           
Cl15-Na7-Na2=136.93            Cl15-Na7-Na3=121.02            Cl15-Na7-Na5= 55.53            Cl15-Na7-Na6= 84.32            
Cl15-Na7-Na8= 45.30            Cl15-Na7-Na9=126.58            Cl15-Na7-Na10= 38.22           Cl15-Na7-Cl11= 92.92           
Cl15-Na7-Cl14= 79.01           Cl16-Na7-Na2=134.07            Cl16-Na7-Na3=101.57            Cl16-Na7-Na5= 52.24            
Cl16-Na7-Na6=162.98            Cl16-Na7-Na8=127.66            Cl16-Na7-Na9= 45.50            Cl16-Na7-Na10=107.28           
Cl16-Na7-Cl11=155.09           Cl16-Na7-Cl14=121.26           Cl16-Na7-Cl15= 88.87           Cl20-Na7-Na2= 45.55            
Cl20-Na7-Na3= 45.38            Cl20-Na7-Na5=114.56            Cl20-Na7-Na6= 91.57            Cl20-Na7-Na8=139.62            
Cl20-Na7-Na9= 48.35            Cl20-Na7-Na10=129.23           Cl20-Na7-Cl11= 92.76           Cl20-Na7-Cl14= 88.99           
Cl20-Na7-Cl15=166.04           Cl20-Na7-Cl16= 91.33           Na7-Na8-Na6= 68.69             Na10-Na8-Na6= 68.15            
Na10-Na8-Na7= 70.63            Cl11-Na8-Na6= 48.53            Cl11-Na8-Na7= 50.44            Cl11-Na8-Na10=102.80           
Cl15-Na8-Na6= 98.39            Cl15-Na8-Na7= 50.12            Cl15-Na8-Na10= 46.31           Cl15-Na8-Cl11=100.44           
Cl18-Na8-Na6= 48.93            Cl18-Na8-Na7=102.55            Cl18-Na8-Na10= 48.72           Cl18-Na8-Cl11= 97.29           
Cl18-Na8-Cl15= 95.02           Na5-Na9-Na3= 77.13             Na7-Na9-Na3= 62.90             Na7-Na9-Na5= 50.82             
Cl16-Na9-Na3=106.01            Cl16-Na9-Na5= 40.47            Cl16-Na9-Na7= 48.83            Cl17-Na9-Na3= 47.13            
Cl17-Na9-Na5= 49.18            Cl17-Na9-Na7= 77.12            Cl17-Na9-Cl16= 89.64           Cl20-Na9-Na3= 46.37            
Cl20-Na9-Na5= 98.52            Cl20-Na9-Na7= 52.63            Cl20-Na9-Cl16= 98.60           Cl20-Na9-Cl17= 91.78           
Na5-Na10-Na4= 58.27            Na6-Na10-Na4= 89.00            Na6-Na10-Na5=104.89            Na7-Na10-Na4= 75.38            
Na7-Na10-Na5= 49.18            Na7-Na10-Na6= 58.38            Na8-Na10-Na4=127.19            Na8-Na10-Na5= 92.83            
Na8-Na10-Na6= 54.18            Na8-Na10-Na7= 53.93            Cl13-Na10-Na4= 39.61           Cl13-Na10-Na5= 48.13           
Cl13-Na10-Na6=127.80           Cl13-Na10-Na7= 91.99           Cl13-Na10-Na8=140.94           Cl14-Na10-Na4= 49.69           
Cl14-Na10-Na5= 72.15           Cl14-Na10-Na6= 41.68           Cl14-Na10-Na7= 44.81           Cl14-Na10-Na8= 81.17           
Cl14-Na10-Cl13= 86.49          Cl15-Na10-Na4=104.99           Cl15-Na10-Na5= 51.68           Cl15-Na10-Na6= 85.63           
Cl15-Na10-Na7= 40.34           Cl15-Na10-Na8= 44.49           Cl15-Na10-Cl13= 97.82          Cl15-Na10-Cl14= 85.12          
Cl18-Na10-Na4=127.07           Cl18-Na10-Na5=135.57           Cl18-Na10-Na6= 41.41           Cl18-Na10-Na7= 87.32           
Cl18-Na10-Na8= 46.35           Cl18-Na10-Cl13=165.79          Cl18-Na10-Cl14= 83.03          Cl18-Na10-Cl15= 90.84          
 
 selected dihedral angles (degree)
 ---------------------------------
Na2-Na3-Na1-Na4=220.86        Na2-Na3-Na1-Na6=324.67        Na2-Na3-Na1-Cl12=174.09       Na2-Na3-Na1-Cl14=282.21       
Na2-Na3-Na1-Cl19= 15.90       Na2-Na3-Na1-O21=302.87        Na4-Na3-Na1-Na6=103.81        Na4-Na3-Na1-Cl12=313.23       
Na4-Na3-Na1-Cl14= 61.35       Na4-Na3-Na1-Cl19=155.04       Na4-Na3-Na1-O21= 82.00        Na7-Na3-Na1-Na4=275.09        
Na7-Na3-Na1-Na6= 18.89        Na7-Na3-Na1-Cl12=228.32       Na7-Na3-Na1-Cl14=336.43       Na7-Na3-Na1-Cl19= 70.13       
Na7-Na3-Na1-O21=357.09        Na9-Na3-Na1-Na4=295.58        Na9-Na3-Na1-Na6= 39.39        Na9-Na3-Na1-Cl12=248.81       
Na9-Na3-Na1-Cl14=356.93       Na9-Na3-Na1-Cl19= 90.62       Na9-Na3-Na1-O21= 17.59        Cl12-Na3-Na1-Na4= 46.77       
Cl12-Na3-Na1-Na6=150.58       Cl12-Na3-Na1-Cl14=108.12      Cl12-Na3-Na1-Cl19=201.81      Cl12-Na3-Na1-O21=128.78       
Cl14-Na3-Na1-Na4=298.65       Cl14-Na3-Na1-Na6= 42.46       Cl14-Na3-Na1-Cl12=251.88      Cl14-Na3-Na1-Cl19= 93.69      
Cl14-Na3-Na1-O21= 20.66       Cl17-Na3-Na1-Na4=350.53       Cl17-Na3-Na1-Na6= 94.33       Cl17-Na3-Na1-Cl12=303.75      
Cl17-Na3-Na1-Cl14= 51.87      Cl17-Na3-Na1-Cl19=145.57      Cl17-Na3-Na1-O21= 72.53       Cl19-Na3-Na1-Na4=204.96       
Cl19-Na3-Na1-Na6=308.77       Cl19-Na3-Na1-Cl12=158.19      Cl19-Na3-Na1-Cl14=266.31      Cl19-Na3-Na1-O21=286.97       
Cl20-Na3-Na1-Na4=228.58       Cl20-Na3-Na1-Na6=332.39       Cl20-Na3-Na1-Cl12=181.81      Cl20-Na3-Na1-Cl14=289.93      
Cl20-Na3-Na1-Cl19= 23.62      Cl20-Na3-Na1-O21=310.59       Na1-Na3-Na2-Na6= 33.99        Na1-Na3-Na2-Na7=107.54        
Na1-Na3-Na2-Cl11= 74.27       Na1-Na3-Na2-Cl19=342.58       Na1-Na3-Na2-Cl20=171.10       Na4-Na3-Na2-Na6=327.16        
Na4-Na3-Na2-Na7= 40.71        Na4-Na3-Na2-Cl11=  7.45       Na4-Na3-Na2-Cl19=275.75       Na4-Na3-Na2-Cl20=104.27       
Na7-Na3-Na2-Na6=286.46        Na7-Na3-Na2-Cl11=326.74       Na7-Na3-Na2-Cl19=235.04       Na7-Na3-Na2-Cl20= 63.56       
Na9-Na3-Na2-Na6=236.32        Na9-Na3-Na2-Na7=309.86        Na9-Na3-Na2-Cl11=276.60       Na9-Na3-Na2-Cl19=184.91       
Na9-Na3-Na2-Cl20= 13.42       Cl12-Na3-Na2-Na6= 40.06       Cl12-Na3-Na2-Na7=113.60       Cl12-Na3-Na2-Cl11= 80.34      
Cl12-Na3-Na2-Cl19=348.65      Cl12-Na3-Na2-Cl20=177.16      Cl14-Na3-Na2-Na6=336.59       Cl14-Na3-Na2-Na7= 50.14       
Cl14-Na3-Na2-Cl11= 16.87      Cl14-Na3-Na2-Cl19=285.18      Cl14-Na3-Na2-Cl20=113.70      Cl17-Na3-Na2-Na6=262.40       
Cl17-Na3-Na2-Na7=335.95       Cl17-Na3-Na2-Cl11=302.68      Cl17-Na3-Na2-Cl19=210.99      Cl17-Na3-Na2-Cl20= 39.51      
Cl19-Na3-Na2-Na6= 51.41       Cl19-Na3-Na2-Na7=124.96       Cl19-Na3-Na2-Cl11= 91.69      Cl19-Na3-Na2-Cl20=188.52      
Cl20-Na3-Na2-Na6=222.89       Cl20-Na3-Na2-Na7=296.44       Cl20-Na3-Na2-Cl11=263.18      Cl20-Na3-Na2-Cl19=171.48      
Na3-Na4-Na1-Na6=283.89        Na3-Na4-Na1-Cl12= 77.53       Na3-Na4-Na1-Cl14=291.39       Na3-Na4-Na1-Cl19=335.87       
Na3-Na4-Na1-O21=232.46        Na5-Na4-Na1-Na3= 64.73        Na5-Na4-Na1-Na6=348.62        Na5-Na4-Na1-Cl12=142.26       
Na5-Na4-Na1-Cl14=356.12       Na5-Na4-Na1-Cl19= 40.60       Na5-Na4-Na1-O21=297.19        Na10-Na4-Na1-Na3=106.00       
Na10-Na4-Na1-Na6= 29.90       Na10-Na4-Na1-Cl12=183.54      Na10-Na4-Na1-Cl14= 37.39      Na10-Na4-Na1-Cl19= 81.87      
Na10-Na4-Na1-O21=338.46       Cl12-Na4-Na1-Na3=282.47       Cl12-Na4-Na1-Na6=206.36       Cl12-Na4-Na1-Cl14=213.85      
Cl12-Na4-Na1-Cl19=258.34      Cl12-Na4-Na1-O21=154.92       Cl13-Na4-Na1-Na3=115.34       Cl13-Na4-Na1-Na6= 39.24       
Cl13-Na4-Na1-Cl12=192.87      Cl13-Na4-Na1-Cl14= 46.73      Cl13-Na4-Na1-Cl19= 91.21      Cl13-Na4-Na1-O21=347.80       
Cl14-Na4-Na1-Na3= 68.61       Cl14-Na4-Na1-Na6=352.51       Cl14-Na4-Na1-Cl12=146.15      Cl14-Na4-Na1-Cl19= 44.48      
Cl14-Na4-Na1-O21=301.07       Cl17-Na4-Na1-Na3=  8.18       Cl17-Na4-Na1-Na6=292.08       Cl17-Na4-Na1-Cl12= 85.71      
Cl17-Na4-Na1-Cl14=299.57      Cl17-Na4-Na1-Cl19=344.05      Cl17-Na4-Na1-O21=240.64       Na1-Na4-Na3-Na2= 70.78        
Na1-Na4-Na3-Na7=103.57        Na1-Na4-Na3-Na9=159.20        Na1-Na4-Na3-Cl12=315.14       Na1-Na4-Na3-Cl14= 59.97       
Na1-Na4-Na3-Cl17=169.95       Na1-Na4-Na3-Cl19= 20.79       Na1-Na4-Na3-Cl20=129.99       Na5-Na4-Na3-Na1=236.60        
Na5-Na4-Na3-Na2=307.38        Na5-Na4-Na3-Na7=340.17        Na5-Na4-Na3-Na9= 35.80        Na5-Na4-Na3-Cl12=191.73       
Na5-Na4-Na3-Cl14=296.57       Na5-Na4-Na3-Cl17= 46.55       Na5-Na4-Na3-Cl19=257.39       Na5-Na4-Na3-Cl20=  6.59       
Na10-Na4-Na3-Na1=291.63       Na10-Na4-Na3-Na2=  2.41       Na10-Na4-Na3-Na7= 35.20       Na10-Na4-Na3-Na9= 90.83       
Na10-Na4-Na3-Cl12=246.77      Na10-Na4-Na3-Cl14=351.60      Na10-Na4-Na3-Cl17=101.58      Na10-Na4-Na3-Cl19=312.42      
Na10-Na4-Na3-Cl20= 61.62      Cl12-Na4-Na3-Na1= 44.86       Cl12-Na4-Na3-Na2=115.64       Cl12-Na4-Na3-Na7=148.43       
Cl12-Na4-Na3-Na9=204.06       Cl12-Na4-Na3-Cl14=104.83      Cl12-Na4-Na3-Cl17=214.81      Cl12-Na4-Na3-Cl19= 65.66      
Cl12-Na4-Na3-Cl20=174.85      Cl13-Na4-Na3-Na1=265.24       Cl13-Na4-Na3-Na2=336.01       Cl13-Na4-Na3-Na7=  8.81       
Cl13-Na4-Na3-Na9= 64.44       Cl13-Na4-Na3-Cl12=220.37      Cl13-Na4-Na3-Cl14=325.21      Cl13-Na4-Na3-Cl17= 75.19      
Cl13-Na4-Na3-Cl19=286.03      Cl13-Na4-Na3-Cl20= 35.23      Cl14-Na4-Na3-Na1=300.03       Cl14-Na4-Na3-Na2= 10.81       
Cl14-Na4-Na3-Na7= 43.60       Cl14-Na4-Na3-Na9= 99.23       Cl14-Na4-Na3-Cl12=255.17      Cl14-Na4-Na3-Cl17=109.98      
Cl14-Na4-Na3-Cl19=320.82      Cl14-Na4-Na3-Cl20= 70.02      Cl17-Na4-Na3-Na1=190.05       Cl17-Na4-Na3-Na2=260.83       
Cl17-Na4-Na3-Na7=293.62       Cl17-Na4-Na3-Na9=349.25       Cl17-Na4-Na3-Cl12=145.19      Cl17-Na4-Na3-Cl14=250.02      
Cl17-Na4-Na3-Cl19=210.84      Cl17-Na4-Na3-Cl20=320.04      Na7-Na5-Na4-Na1=337.98        Na7-Na5-Na4-Na3= 23.16        
Na7-Na5-Na4-Na10=287.24       Na7-Na5-Na4-Cl12=  9.32       Na7-Na5-Na4-Cl13=236.62       Na7-Na5-Na4-Cl14=334.97       
Na7-Na5-Na4-Cl17= 68.36       Na9-Na5-Na4-Na1=281.74        Na9-Na5-Na4-Na3=326.92        Na9-Na5-Na4-Na10=231.00       
Na9-Na5-Na4-Cl12=313.08       Na9-Na5-Na4-Cl13=180.39       Na9-Na5-Na4-Cl14=278.73       Na9-Na5-Na4-Cl17= 12.12       
Na10-Na5-Na4-Na1= 50.74       Na10-Na5-Na4-Na3= 95.92       Na10-Na5-Na4-Cl12= 82.08      Na10-Na5-Na4-Cl13=309.39      
Na10-Na5-Na4-Cl14= 47.73      Na10-Na5-Na4-Cl17=141.12      Cl13-Na5-Na4-Na1=101.36       Cl13-Na5-Na4-Na3=146.54       
Cl13-Na5-Na4-Na10= 50.61      Cl13-Na5-Na4-Cl12=132.70      Cl13-Na5-Na4-Cl14= 98.35      Cl13-Na5-Na4-Cl17=191.74      
Cl15-Na5-Na4-Na1= 29.18       Cl15-Na5-Na4-Na3= 74.36       Cl15-Na5-Na4-Na10=338.44      Cl15-Na5-Na4-Cl12= 60.52      
Cl15-Na5-Na4-Cl13=287.83      Cl15-Na5-Na4-Cl14= 26.17      Cl15-Na5-Na4-Cl17=119.56      Cl16-Na5-Na4-Na1=292.32       
Cl16-Na5-Na4-Na3=337.50       Cl16-Na5-Na4-Na10=241.58      Cl16-Na5-Na4-Cl12=323.66      Cl16-Na5-Na4-Cl13=190.96      
Cl16-Na5-Na4-Cl14=289.31      Cl16-Na5-Na4-Cl17= 22.70      Cl17-Na5-Na4-Na1=269.62       Cl17-Na5-Na4-Na3=314.80       
Cl17-Na5-Na4-Na10=218.88      Cl17-Na5-Na4-Cl12=300.96      Cl17-Na5-Na4-Cl13=168.26      Cl17-Na5-Na4-Cl14=266.61      
Na2-Na6-Na1-Na3= 38.56        Na2-Na6-Na1-Na4= 88.95        Na2-Na6-Na1-Cl12= 68.98       Na2-Na6-Na1-Cl14= 81.79       
Na2-Na6-Na1-Cl19=336.31       Na2-Na6-Na1-O21=197.42        Na7-Na6-Na1-Na3=342.25        Na7-Na6-Na1-Na4= 32.65        
Na7-Na6-Na1-Cl12= 12.67       Na7-Na6-Na1-Cl14= 25.48       Na7-Na6-Na1-Cl19=280.00       Na7-Na6-Na1-O21=141.11        
Na8-Na6-Na1-Na3=295.35        Na8-Na6-Na1-Na4=345.74        Na8-Na6-Na1-Cl12=325.77       Na8-Na6-Na1-Cl14=338.58       
Na8-Na6-Na1-Cl19=233.09       Na8-Na6-Na1-O21= 94.20        Na10-Na6-Na1-Na3=280.74       Na10-Na6-Na1-Na4=331.14       
Na10-Na6-Na1-Cl12=311.16      Na10-Na6-Na1-Cl14=323.98      Na10-Na6-Na1-Cl19=218.49      Na10-Na6-Na1-O21= 79.60       
Cl11-Na6-Na1-Na3= 12.50       Cl11-Na6-Na1-Na4= 62.89       Cl11-Na6-Na1-Cl12= 42.92      Cl11-Na6-Na1-Cl14= 55.73      
Cl11-Na6-Na1-Cl19=310.25      Cl11-Na6-Na1-O21=171.35       Cl14-Na6-Na1-Na3=316.77       Cl14-Na6-Na1-Na4=  7.16       
Cl14-Na6-Na1-Cl12=347.19      Cl14-Na6-Na1-Cl19=254.52      Cl14-Na6-Na1-O21=115.62       Cl18-Na6-Na1-Na3=245.77       
Cl18-Na6-Na1-Na4=296.17       Cl18-Na6-Na1-Cl12=276.20      Cl18-Na6-Na1-Cl14=289.01      Cl18-Na6-Na1-Cl19=183.52      
Cl18-Na6-Na1-O21= 44.63       Cl19-Na6-Na1-Na3= 62.25       Cl19-Na6-Na1-Na4=112.65       Cl19-Na6-Na1-Cl12= 92.67      
Cl19-Na6-Na1-Cl14=105.48      Cl19-Na6-Na1-O21=221.11       O21-Na6-Na1-Na3=201.14        O21-Na6-Na1-Na4=251.54        
O21-Na6-Na1-Cl12=231.57       O21-Na6-Na1-Cl14=244.38       O21-Na6-Na1-Cl19=138.89       H23-Na6-Na1-Na3=222.04        
H23-Na6-Na1-Na4=272.44        H23-Na6-Na1-Cl12=252.46       H23-Na6-Na1-Cl14=265.28       H23-Na6-Na1-Cl19=159.79       
H23-Na6-Na1-O21= 20.90        Na1-Na6-Na2-Na3=325.52        Na1-Na6-Na2-Na7=260.09        Na1-Na6-Na2-Cl11=204.39       
Na1-Na6-Na2-Cl19= 25.32       Na1-Na6-Na2-Cl20=295.06       Na7-Na6-Na2-Na3= 65.43        Na7-Na6-Na2-Cl11=304.30       
Na7-Na6-Na2-Cl19=125.24       Na7-Na6-Na2-Cl20= 34.97       Na8-Na6-Na2-Na3=107.87        Na8-Na6-Na2-Na7= 42.44        
Na8-Na6-Na2-Cl11=346.73       Na8-Na6-Na2-Cl19=167.67       Na8-Na6-Na2-Cl20= 77.40       Na10-Na6-Na2-Na3= 51.26       
Na10-Na6-Na2-Na7=345.83       Na10-Na6-Na2-Cl11=290.13      Na10-Na6-Na2-Cl19=111.07      Na10-Na6-Na2-Cl20= 20.80      
Cl11-Na6-Na2-Na3=121.13       Cl11-Na6-Na2-Na7= 55.70       Cl11-Na6-Na2-Cl19=180.94      Cl11-Na6-Na2-Cl20= 90.67      
Cl14-Na6-Na2-Na3= 23.66       Cl14-Na6-Na2-Na7=318.23       Cl14-Na6-Na2-Cl11=262.53      Cl14-Na6-Na2-Cl19= 83.47      
Cl14-Na6-Na2-Cl20=353.20      Cl18-Na6-Na2-Na3= 98.57       Cl18-Na6-Na2-Na7= 33.14       Cl18-Na6-Na2-Cl11=337.43      
Cl18-Na6-Na2-Cl19=158.37      Cl18-Na6-Na2-Cl20= 68.10      Cl19-Na6-Na2-Na3=300.19       Cl19-Na6-Na2-Na7=234.76       
Cl19-Na6-Na2-Cl11=179.06      Cl19-Na6-Na2-Cl20=269.73      O21-Na6-Na2-Na3=308.34        O21-Na6-Na2-Na7=242.91        
O21-Na6-Na2-Cl11=187.21       O21-Na6-Na2-Cl19=  8.14       O21-Na6-Na2-Cl20=277.88       H23-Na6-Na2-Na3=332.05        
H23-Na6-Na2-Na7=266.62        H23-Na6-Na2-Cl11=210.92       H23-Na6-Na2-Cl19= 31.86       H23-Na6-Na2-Cl20=301.59       
Na3-Na7-Na2-Na6= 82.85        Na3-Na7-Na2-Cl11=135.60       Na3-Na7-Na2-Cl19= 44.05       Na3-Na7-Na2-Cl20=306.52       
Na5-Na7-Na2-Na3=351.98        Na5-Na7-Na2-Na6= 74.83        Na5-Na7-Na2-Cl11=127.58       Na5-Na7-Na2-Cl19= 36.03       
Na5-Na7-Na2-Cl20=298.50       Na6-Na7-Na2-Na3=277.15        Na6-Na7-Na2-Cl11= 52.75       Na6-Na7-Na2-Cl19=321.20       
Na6-Na7-Na2-Cl20=223.67       Na8-Na7-Na2-Na3=236.05        Na8-Na7-Na2-Na6=318.90        Na8-Na7-Na2-Cl11= 11.66       
Na8-Na7-Na2-Cl19=280.10       Na8-Na7-Na2-Cl20=182.58       Na9-Na7-Na2-Na3= 54.53        Na9-Na7-Na2-Na6=137.38        
Na9-Na7-Na2-Cl11=190.13       Na9-Na7-Na2-Cl19= 98.58       Na9-Na7-Na2-Cl20=  1.05       Na10-Na7-Na2-Na3=290.14       
Na10-Na7-Na2-Na6= 12.99       Na10-Na7-Na2-Cl11= 65.75      Na10-Na7-Na2-Cl19=334.19      Na10-Na7-Na2-Cl20=236.67      
Cl11-Na7-Na2-Na3=224.40       Cl11-Na7-Na2-Na6=307.25       Cl11-Na7-Na2-Cl19=268.45      Cl11-Na7-Na2-Cl20=170.92      
Cl14-Na7-Na2-Na3=314.75       Cl14-Na7-Na2-Na6= 37.60       Cl14-Na7-Na2-Cl11= 90.35      Cl14-Na7-Na2-Cl19=358.80      
Cl14-Na7-Na2-Cl20=261.27      Cl15-Na7-Na2-Na3=253.20       Cl15-Na7-Na2-Na6=336.05       Cl15-Na7-Na2-Cl11= 28.80      
Cl15-Na7-Na2-Cl19=297.25      Cl15-Na7-Na2-Cl20=199.73      Cl16-Na7-Na2-Na3= 78.76       Cl16-Na7-Na2-Na6=161.61       
Cl16-Na7-Na2-Cl11=214.36      Cl16-Na7-Na2-Cl19=122.81      Cl16-Na7-Na2-Cl20= 25.29      Cl20-Na7-Na2-Na3= 53.48       
Cl20-Na7-Na2-Na6=136.33       Cl20-Na7-Na2-Cl11=189.08      Cl20-Na7-Na2-Cl19= 97.52      Na2-Na7-Na3-Na1=282.52        
Na2-Na7-Na3-Na4=206.84        Na2-Na7-Na3-Na9=112.10        Na2-Na7-Na3-Cl12=237.59       Na2-Na7-Na3-Cl14=256.62       
Na2-Na7-Na3-Cl17=158.85       Na2-Na7-Na3-Cl19=326.42       Na2-Na7-Na3-Cl20= 53.70       Na5-Na7-Na3-Na1= 98.30        
Na5-Na7-Na3-Na2=175.77        Na5-Na7-Na3-Na4= 22.61        Na5-Na7-Na3-Na9=287.88        Na5-Na7-Na3-Cl12= 53.37       
Na5-Na7-Na3-Cl14= 72.40       Na5-Na7-Na3-Cl17=334.63       Na5-Na7-Na3-Cl19=142.20       Na5-Na7-Na3-Cl20=229.48       
Na6-Na7-Na3-Na1=343.43        Na6-Na7-Na3-Na2= 60.90        Na6-Na7-Na3-Na4=267.74        Na6-Na7-Na3-Na9=173.01        
Na6-Na7-Na3-Cl12=298.50       Na6-Na7-Na3-Cl14=317.53       Na6-Na7-Na3-Cl17=219.76       Na6-Na7-Na3-Cl19= 27.33       
Na6-Na7-Na3-Cl20=114.61       Na8-Na7-Na3-Na1=359.19        Na8-Na7-Na3-Na2= 76.67        Na8-Na7-Na3-Na4=283.51        
Na8-Na7-Na3-Na9=188.77        Na8-Na7-Na3-Cl12=314.26       Na8-Na7-Na3-Cl14=333.29       Na8-Na7-Na3-Cl17=235.52       
Na8-Na7-Na3-Cl19= 43.09       Na8-Na7-Na3-Cl20=130.37       Na9-Na7-Na3-Na1=170.42        Na9-Na7-Na3-Na2=247.90        
Na9-Na7-Na3-Na4= 94.74        Na9-Na7-Na3-Cl12=125.49       Na9-Na7-Na3-Cl14=144.52       Na9-Na7-Na3-Cl17= 46.75       
Na9-Na7-Na3-Cl19=214.32       Na9-Na7-Na3-Cl20=301.60       Na10-Na7-Na3-Na1= 42.03       Na10-Na7-Na3-Na2=119.50       
Na10-Na7-Na3-Na4=326.34       Na10-Na7-Na3-Na9=231.61       Na10-Na7-Na3-Cl12=357.10      Na10-Na7-Na3-Cl14= 16.13      
Na10-Na7-Na3-Cl17=278.36      Na10-Na7-Na3-Cl19= 85.93      Na10-Na7-Na3-Cl20=173.21      Cl11-Na7-Na3-Na1=314.03       
Cl11-Na7-Na3-Na2= 31.51       Cl11-Na7-Na3-Na4=238.35       Cl11-Na7-Na3-Na9=143.61       Cl11-Na7-Na3-Cl12=269.10      
Cl11-Na7-Na3-Cl14=288.13      Cl11-Na7-Na3-Cl17=190.36      Cl11-Na7-Na3-Cl19=357.93      Cl11-Na7-Na3-Cl20= 85.21      
Cl14-Na7-Na3-Na1= 25.90       Cl14-Na7-Na3-Na2=103.38       Cl14-Na7-Na3-Na4=310.22       Cl14-Na7-Na3-Na9=215.48       
Cl14-Na7-Na3-Cl12=340.97      Cl14-Na7-Na3-Cl17=262.23      Cl14-Na7-Na3-Cl19= 69.80      Cl14-Na7-Na3-Cl20=157.08      
Cl15-Na7-Na3-Na1= 52.81       Cl15-Na7-Na3-Na2=130.29       Cl15-Na7-Na3-Na4=337.13       Cl15-Na7-Na3-Na9=242.39       
Cl15-Na7-Na3-Cl12=  7.88      Cl15-Na7-Na3-Cl14= 26.91      Cl15-Na7-Na3-Cl17=289.14      Cl15-Na7-Na3-Cl19= 96.71      
Cl15-Na7-Na3-Cl20=183.99      Cl16-Na7-Na3-Na1=148.52       Cl16-Na7-Na3-Na2=226.00       Cl16-Na7-Na3-Na4= 72.84       
Cl16-Na7-Na3-Na9=338.10       Cl16-Na7-Na3-Cl12=103.60      Cl16-Na7-Na3-Cl14=122.63      Cl16-Na7-Na3-Cl17= 24.86      
Cl16-Na7-Na3-Cl19=192.43      Cl16-Na7-Na3-Cl20=279.70      Cl20-Na7-Na3-Na1=228.82       Cl20-Na7-Na3-Na2=306.30       
Cl20-Na7-Na3-Na4=153.14       Cl20-Na7-Na3-Na9= 58.40       Cl20-Na7-Na3-Cl12=183.89      Cl20-Na7-Na3-Cl14=202.92      
Cl20-Na7-Na3-Cl17=105.15      Cl20-Na7-Na3-Cl19=272.72      Na2-Na7-Na5-Na4=346.65        Na2-Na7-Na5-Na9= 68.15        
Na2-Na7-Na5-Na10=281.57       Na2-Na7-Na5-Cl13=307.13       Na2-Na7-Na5-Cl15=234.95       Na2-Na7-Na5-Cl16=114.85       
Na2-Na7-Na5-Cl17= 29.16       Na3-Na7-Na5-Na4=339.54        Na3-Na7-Na5-Na9= 61.04        Na3-Na7-Na5-Na10=274.46       
Na3-Na7-Na5-Cl13=300.02       Na3-Na7-Na5-Cl15=227.84       Na3-Na7-Na5-Cl16=107.74       Na3-Na7-Na5-Cl17= 22.06       
Na6-Na7-Na5-Na4= 45.38        Na6-Na7-Na5-Na9=126.88        Na6-Na7-Na5-Na10=340.30       Na6-Na7-Na5-Cl13=  5.87       
Na6-Na7-Na5-Cl15=293.68       Na6-Na7-Na5-Cl16=173.59       Na6-Na7-Na5-Cl17= 87.90       Na8-Na7-Na5-Na4=101.13        
Na8-Na7-Na5-Na9=182.63        Na8-Na7-Na5-Na10= 36.05       Na8-Na7-Na5-Cl13= 61.61       Na8-Na7-Na5-Cl15=349.43       
Na8-Na7-Na5-Cl16=229.33       Na8-Na7-Na5-Cl17=143.65       Na9-Na7-Na5-Na4=278.50        Na9-Na7-Na5-Na10=213.42       
Na9-Na7-Na5-Cl13=238.98       Na9-Na7-Na5-Cl15=166.80       Na9-Na7-Na5-Cl16= 46.71       Na9-Na7-Na5-Cl17=321.02       
Na10-Na7-Na5-Na4= 65.08       Na10-Na7-Na5-Na9=146.58       Na10-Na7-Na5-Cl13= 25.56      Na10-Na7-Na5-Cl15=313.38      
Na10-Na7-Na5-Cl16=193.28      Na10-Na7-Na5-Cl17=107.60      Cl11-Na7-Na5-Na4= 79.31       Cl11-Na7-Na5-Na9=160.81       
Cl11-Na7-Na5-Na10= 14.23      Cl11-Na7-Na5-Cl13= 39.79      Cl11-Na7-Na5-Cl15=327.61      Cl11-Na7-Na5-Cl16=207.51      
Cl11-Na7-Na5-Cl17=121.83      Cl14-Na7-Na5-Na4= 24.74       Cl14-Na7-Na5-Na9=106.24       Cl14-Na7-Na5-Na10=319.66      
Cl14-Na7-Na5-Cl13=345.23      Cl14-Na7-Na5-Cl15=273.04      Cl14-Na7-Na5-Cl16=152.95      Cl14-Na7-Na5-Cl17= 67.26      
Cl15-Na7-Na5-Na4=111.70       Cl15-Na7-Na5-Na9=193.20       Cl15-Na7-Na5-Na10= 46.62      Cl15-Na7-Na5-Cl13= 72.18      
Cl15-Na7-Na5-Cl16=239.90      Cl15-Na7-Na5-Cl17=154.22      Cl16-Na7-Na5-Na4=231.80       Cl16-Na7-Na5-Na9=313.29       
Cl16-Na7-Na5-Na10=166.72      Cl16-Na7-Na5-Cl13=192.28      Cl16-Na7-Na5-Cl15=120.10      Cl16-Na7-Na5-Cl17=274.31      
Cl20-Na7-Na5-Na4=303.04       Cl20-Na7-Na5-Na9= 24.53       Cl20-Na7-Na5-Na10=237.95      Cl20-Na7-Na5-Cl13=263.52      
Cl20-Na7-Na5-Cl15=191.34      Cl20-Na7-Na5-Cl16= 71.24      Cl20-Na7-Na5-Cl17=345.55      Na2-Na7-Na6-Na1= 86.50        
Na2-Na7-Na6-Na8=233.45        Na2-Na7-Na6-Na10=165.95       Na2-Na7-Na6-Cl11=297.16       Na2-Na7-Na6-Cl14=116.30       
Na2-Na7-Na6-Cl18=198.60       Na2-Na7-Na6-Cl19= 36.59       Na2-Na7-Na6-O21=122.46        Na2-Na7-Na6-H23=147.40        
Na3-Na7-Na6-Na1= 16.61        Na3-Na7-Na6-Na2=290.11        Na3-Na7-Na6-Na8=163.56        Na3-Na7-Na6-Na10= 96.05       
Na3-Na7-Na6-Cl11=227.27       Na3-Na7-Na6-Cl14= 46.41       Na3-Na7-Na6-Cl18=128.71       Na3-Na7-Na6-Cl19=326.70       
Na3-Na7-Na6-O21= 52.57        Na3-Na7-Na6-H23= 77.50        Na5-Na7-Na6-Na1=299.68        Na5-Na7-Na6-Na2=213.18        
Na5-Na7-Na6-Na8= 86.62        Na5-Na7-Na6-Na10= 19.12       Na5-Na7-Na6-Cl11=150.33       Na5-Na7-Na6-Cl14=329.48       
Na5-Na7-Na6-Cl18= 51.78       Na5-Na7-Na6-Cl19=249.77       Na5-Na7-Na6-O21=335.64        Na5-Na7-Na6-H23=  0.57        
Na8-Na7-Na6-Na1=213.06        Na8-Na7-Na6-Na2=126.55        Na8-Na7-Na6-Na10=292.50       Na8-Na7-Na6-Cl11= 63.71       
Na8-Na7-Na6-Cl14=242.85       Na8-Na7-Na6-Cl18=325.16       Na8-Na7-Na6-Cl19=163.14       Na8-Na7-Na6-O21=249.02        
Na8-Na7-Na6-H23=273.95        Na9-Na7-Na6-Na1= 24.62        Na9-Na7-Na6-Na2=298.12        Na9-Na7-Na6-Na8=171.57        
Na9-Na7-Na6-Na10=104.07       Na9-Na7-Na6-Cl11=235.28       Na9-Na7-Na6-Cl14= 54.42       Na9-Na7-Na6-Cl18=136.72       
Na9-Na7-Na6-Cl19=334.71       Na9-Na7-Na6-O21= 60.58        Na9-Na7-Na6-H23= 85.52        Na10-Na7-Na6-Na1=280.56       
Na10-Na7-Na6-Na2=194.05       Na10-Na7-Na6-Na8= 67.50       Na10-Na7-Na6-Cl11=131.21      Na10-Na7-Na6-Cl14=310.35      
Na10-Na7-Na6-Cl18= 32.66      Na10-Na7-Na6-Cl19=230.64      Na10-Na7-Na6-O21=316.52       Na10-Na7-Na6-H23=341.45       
Cl11-Na7-Na6-Na1=149.35       Cl11-Na7-Na6-Na2= 62.84       Cl11-Na7-Na6-Na8=296.29       Cl11-Na7-Na6-Na10=228.79      
Cl11-Na7-Na6-Cl14=179.14      Cl11-Na7-Na6-Cl18=261.44      Cl11-Na7-Na6-Cl19= 99.43      Cl11-Na7-Na6-O21=185.31       
Cl11-Na7-Na6-H23=210.24       Cl14-Na7-Na6-Na1=330.20       Cl14-Na7-Na6-Na2=243.70       Cl14-Na7-Na6-Na8=117.15       
Cl14-Na7-Na6-Na10= 49.65      Cl14-Na7-Na6-Cl11=180.86      Cl14-Na7-Na6-Cl18= 82.30      Cl14-Na7-Na6-Cl19=280.29      
Cl14-Na7-Na6-O21=  6.16       Cl14-Na7-Na6-H23= 31.10       Cl15-Na7-Na6-Na1=250.33       Cl15-Na7-Na6-Na2=163.83       
Cl15-Na7-Na6-Na8= 37.27       Cl15-Na7-Na6-Na10=329.77      Cl15-Na7-Na6-Cl11=100.98      Cl15-Na7-Na6-Cl14=280.13      
Cl15-Na7-Na6-Cl18=  2.43      Cl15-Na7-Na6-Cl19=200.42      Cl15-Na7-Na6-O21=286.29       Cl15-Na7-Na6-H23=311.22       
Cl16-Na7-Na6-Na1=317.23       Cl16-Na7-Na6-Na2=230.73       Cl16-Na7-Na6-Na8=104.18       Cl16-Na7-Na6-Na10= 36.67      
Cl16-Na7-Na6-Cl11=167.89      Cl16-Na7-Na6-Cl14=347.03      Cl16-Na7-Na6-Cl18= 69.33      Cl16-Na7-Na6-Cl19=267.32      
Cl16-Na7-Na6-O21=353.19       Cl16-Na7-Na6-H23= 18.12       Cl20-Na7-Na6-Na1= 56.96       Cl20-Na7-Na6-Na2=330.45       
Cl20-Na7-Na6-Na8=203.90       Cl20-Na7-Na6-Na10=136.40      Cl20-Na7-Na6-Cl11=267.61      Cl20-Na7-Na6-Cl14= 86.75      
Cl20-Na7-Na6-Cl18=169.05      Cl20-Na7-Na6-Cl19=  7.04      Cl20-Na7-Na6-O21= 92.92       Cl20-Na7-Na6-H23=117.85       
Na7-Na8-Na6-Na1= 59.58        Na7-Na8-Na6-Na2=317.70        Na7-Na8-Na6-Na10= 76.88       Na7-Na8-Na6-Cl11=304.58       
Na7-Na8-Na6-Cl14= 41.34       Na7-Na8-Na6-Cl18=130.48       Na7-Na8-Na6-Cl19=332.21       Na7-Na8-Na6-O21=119.74        
Na7-Na8-Na6-H23=118.30        Na10-Na8-Na6-Na1=342.71       Na10-Na8-Na6-Na2=240.82       Na10-Na8-Na6-Na7=283.12       
Na10-Na8-Na6-Cl11=227.70      Na10-Na8-Na6-Cl14=324.46      Na10-Na8-Na6-Cl18= 53.60      Na10-Na8-Na6-Cl19=255.33      
Na10-Na8-Na6-O21= 42.87       Na10-Na8-Na6-H23= 41.43       Cl11-Na8-Na6-Na1=115.01       Cl11-Na8-Na6-Na2= 13.12       
Cl11-Na8-Na6-Na7= 55.42       Cl11-Na8-Na6-Na10=132.30      Cl11-Na8-Na6-Cl14= 96.76      Cl11-Na8-Na6-Cl18=185.91      
Cl11-Na8-Na6-Cl19= 27.63      Cl11-Na8-Na6-O21=175.17       Cl11-Na8-Na6-H23=173.73       Cl15-Na8-Na6-Na1= 18.46       
Cl15-Na8-Na6-Na2=276.57       Cl15-Na8-Na6-Na7=318.88       Cl15-Na8-Na6-Na10= 35.76      Cl15-Na8-Na6-Cl11=263.45      
Cl15-Na8-Na6-Cl14=  0.22      Cl15-Na8-Na6-Cl18= 89.36      Cl15-Na8-Na6-Cl19=291.08      Cl15-Na8-Na6-O21= 78.62       
Cl15-Na8-Na6-H23= 77.18       Cl18-Na8-Na6-Na1=289.10       Cl18-Na8-Na6-Na2=187.21       Cl18-Na8-Na6-Na7=229.52       
Cl18-Na8-Na6-Na10=306.40      Cl18-Na8-Na6-Cl11=174.09      Cl18-Na8-Na6-Cl14=270.86      Cl18-Na8-Na6-Cl19=201.72      
Cl18-Na8-Na6-O21=349.26       Cl18-Na8-Na6-H23=347.82       Na6-Na8-Na7-Na2= 41.53        Na6-Na8-Na7-Na3=341.87        
Na6-Na8-Na7-Na5=250.26        Na6-Na8-Na7-Na9=232.31        Na6-Na8-Na7-Na10=286.64       Na6-Na8-Na7-Cl11= 53.15       
Na6-Na8-Na7-Cl14=322.71       Na6-Na8-Na7-Cl15=237.98       Na6-Na8-Na7-Cl16=201.01       Na6-Na8-Na7-Cl20= 38.68       
Na10-Na8-Na7-Na2=114.88       Na10-Na8-Na7-Na3= 55.23       Na10-Na8-Na7-Na5=323.62       Na10-Na8-Na7-Na6= 73.36       
Na10-Na8-Na7-Na9=305.67       Na10-Na8-Na7-Cl11=126.51      Na10-Na8-Na7-Cl14= 36.07      Na10-Na8-Na7-Cl15=311.34      
Na10-Na8-Na7-Cl16=274.37      Na10-Na8-Na7-Cl20=112.04      Cl11-Na8-Na7-Na2=348.37       Cl11-Na8-Na7-Na3=288.72       
Cl11-Na8-Na7-Na5=197.11       Cl11-Na8-Na7-Na6=306.85       Cl11-Na8-Na7-Na9=179.16       Cl11-Na8-Na7-Na10=233.49      
Cl11-Na8-Na7-Cl14=269.56      Cl11-Na8-Na7-Cl15=184.83      Cl11-Na8-Na7-Cl16=147.86      Cl11-Na8-Na7-Cl20=345.53      
Cl15-Na8-Na7-Na2=163.54       Cl15-Na8-Na7-Na3=103.89       Cl15-Na8-Na7-Na5= 12.28       Cl15-Na8-Na7-Na6=122.02       
Cl15-Na8-Na7-Na9=354.33       Cl15-Na8-Na7-Na10= 48.66      Cl15-Na8-Na7-Cl11=175.17      Cl15-Na8-Na7-Cl14= 84.73      
Cl15-Na8-Na7-Cl16=323.03      Cl15-Na8-Na7-Cl20=160.70      Cl18-Na8-Na7-Na2= 77.50       Cl18-Na8-Na7-Na3= 17.85       
Cl18-Na8-Na7-Na5=286.24       Cl18-Na8-Na7-Na6= 35.98       Cl18-Na8-Na7-Na9=268.29       Cl18-Na8-Na7-Na10=322.62      
Cl18-Na8-Na7-Cl11= 89.13      Cl18-Na8-Na7-Cl14=358.69      Cl18-Na8-Na7-Cl15=273.96      Cl18-Na8-Na7-Cl16=236.99      
Cl18-Na8-Na7-Cl20= 74.66      Na5-Na9-Na3-Na1= 27.94        Na5-Na9-Na3-Na2=102.69        Na5-Na9-Na3-Na4=326.54        
Na5-Na9-Na3-Na7= 52.33        Na5-Na9-Na3-Cl12=299.70       Na5-Na9-Na3-Cl14= 25.32       Na5-Na9-Na3-Cl17=314.66       
Na5-Na9-Na3-Cl19= 98.46       Na5-Na9-Na3-Cl20=115.32       Na7-Na9-Na3-Na1=335.62        Na7-Na9-Na3-Na2= 50.36        
Na7-Na9-Na3-Na4=274.21        Na7-Na9-Na3-Cl12=247.37       Na7-Na9-Na3-Cl14=332.99       Na7-Na9-Na3-Cl17=262.33       
Na7-Na9-Na3-Cl19= 46.13       Na7-Na9-Na3-Cl20= 62.99       Cl16-Na9-Na3-Na1=359.26       Cl16-Na9-Na3-Na2= 74.01       
Cl16-Na9-Na3-Na4=297.86       Cl16-Na9-Na3-Na7= 23.65       Cl16-Na9-Na3-Cl12=271.02      Cl16-Na9-Na3-Cl14=356.64      
Cl16-Na9-Na3-Cl17=285.98      Cl16-Na9-Na3-Cl19= 69.78      Cl16-Na9-Na3-Cl20= 86.64      Cl17-Na9-Na3-Na1= 73.28       
Cl17-Na9-Na3-Na2=148.03       Cl17-Na9-Na3-Na4= 11.88       Cl17-Na9-Na3-Na7= 97.67       Cl17-Na9-Na3-Cl12=345.03      
Cl17-Na9-Na3-Cl14= 70.66      Cl17-Na9-Na3-Cl19=143.80      Cl17-Na9-Na3-Cl20=160.65      Cl20-Na9-Na3-Na1=272.63       
Cl20-Na9-Na3-Na2=347.38       Cl20-Na9-Na3-Na4=211.22       Cl20-Na9-Na3-Na7=297.01       Cl20-Na9-Na3-Cl12=184.38      
Cl20-Na9-Na3-Cl14=270.00      Cl20-Na9-Na3-Cl17=199.35      Cl20-Na9-Na3-Cl19=343.14      Na3-Na9-Na5-Na4= 30.26        
Na3-Na9-Na5-Na7=294.62        Na3-Na9-Na5-Na10=333.33       Na3-Na9-Na5-Cl13= 29.92       Na3-Na9-Na5-Cl15=283.53       
Na3-Na9-Na5-Cl16=225.29       Na3-Na9-Na5-Cl17= 43.54       Na7-Na9-Na5-Na4= 95.65        Na7-Na9-Na5-Na10= 38.72       
Na7-Na9-Na5-Cl13= 95.30       Na7-Na9-Na5-Cl15=348.92       Na7-Na9-Na5-Cl16=290.67       Na7-Na9-Na5-Cl17=108.92       
Cl16-Na9-Na5-Na4=164.97       Cl16-Na9-Na5-Na7= 69.33       Cl16-Na9-Na5-Na10=108.04      Cl16-Na9-Na5-Cl13=164.63      
Cl16-Na9-Na5-Cl15= 58.24      Cl16-Na9-Na5-Cl17=178.25      Cl17-Na9-Na5-Na4=346.73       Cl17-Na9-Na5-Na7=251.08       
Cl17-Na9-Na5-Na10=289.79      Cl17-Na9-Na5-Cl13=346.38      Cl17-Na9-Na5-Cl15=239.99      Cl17-Na9-Na5-Cl16=181.75      
Cl20-Na9-Na5-Na4= 71.68       Cl20-Na9-Na5-Na7=336.04       Cl20-Na9-Na5-Na10= 14.75      Cl20-Na9-Na5-Cl13= 71.34      
Cl20-Na9-Na5-Cl15=324.95      Cl20-Na9-Na5-Cl16=266.71      Cl20-Na9-Na5-Cl17= 84.96      Na3-Na9-Na7-Na2=304.77        
Na3-Na9-Na7-Na5= 95.41        Na3-Na9-Na7-Na6=351.46        Na3-Na9-Na7-Na8=113.99        Na3-Na9-Na7-Na10= 63.71       
Na3-Na9-Na7-Cl11=293.01       Na3-Na9-Na7-Cl14= 25.08       Na3-Na9-Na7-Cl15=108.97       Na3-Na9-Na7-Cl16=149.19       
Na3-Na9-Na7-Cl20=305.77       Na5-Na9-Na7-Na2=209.35        Na5-Na9-Na7-Na3=264.59        Na5-Na9-Na7-Na6=256.04        
Na5-Na9-Na7-Na8= 18.57        Na5-Na9-Na7-Na10=328.29       Na5-Na9-Na7-Cl11=197.59       Na5-Na9-Na7-Cl14=289.66       
Na5-Na9-Na7-Cl15= 13.56       Na5-Na9-Na7-Cl16= 53.78       Na5-Na9-Na7-Cl20=210.36       Cl16-Na9-Na7-Na2=155.58       
Cl16-Na9-Na7-Na3=210.81       Cl16-Na9-Na7-Na5=306.22       Cl16-Na9-Na7-Na6=202.27       Cl16-Na9-Na7-Na8=324.80       
Cl16-Na9-Na7-Na10=274.52      Cl16-Na9-Na7-Cl11=143.81      Cl16-Na9-Na7-Cl14=235.89      Cl16-Na9-Na7-Cl15=319.78      
Cl16-Na9-Na7-Cl20=156.58      Cl17-Na9-Na7-Na2=256.60       Cl17-Na9-Na7-Na3=311.83       Cl17-Na9-Na7-Na5= 47.25       
Cl17-Na9-Na7-Na6=303.29       Cl17-Na9-Na7-Na8= 65.82       Cl17-Na9-Na7-Na10= 15.54      Cl17-Na9-Na7-Cl11=244.84      
Cl17-Na9-Na7-Cl14=336.91      Cl17-Na9-Na7-Cl15= 60.80      Cl17-Na9-Na7-Cl16=101.02      Cl17-Na9-Na7-Cl20=257.61      
Cl20-Na9-Na7-Na2=358.99       Cl20-Na9-Na7-Na3= 54.23       Cl20-Na9-Na7-Na5=149.64       Cl20-Na9-Na7-Na6= 45.68       
Cl20-Na9-Na7-Na8=168.21       Cl20-Na9-Na7-Na10=117.93      Cl20-Na9-Na7-Cl11=347.23      Cl20-Na9-Na7-Cl14= 79.30      
Cl20-Na9-Na7-Cl15=163.20      Cl20-Na9-Na7-Cl16=203.42      Na5-Na10-Na4-Na1=227.59       Na5-Na10-Na4-Na3=276.47       
Na5-Na10-Na4-Cl12=225.43      Na5-Na10-Na4-Cl13= 61.07      Na5-Na10-Na4-Cl14=267.01      Na5-Na10-Na4-Cl17=328.76      
Na6-Na10-Na4-Na1=335.83       Na6-Na10-Na4-Na3= 24.70       Na6-Na10-Na4-Na5=108.23       Na6-Na10-Na4-Cl12=333.67      
Na6-Na10-Na4-Cl13=169.31      Na6-Na10-Na4-Cl14= 15.25      Na6-Na10-Na4-Cl17= 77.00      Na7-Na10-Na4-Na1=278.33       
Na7-Na10-Na4-Na3=327.20       Na7-Na10-Na4-Na5= 50.73       Na7-Na10-Na4-Cl12=276.17      Na7-Na10-Na4-Cl13=111.81      
Na7-Na10-Na4-Cl14=317.75      Na7-Na10-Na4-Cl17= 19.49      Na8-Na10-Na4-Na1=294.25       Na8-Na10-Na4-Na3=343.12       
Na8-Na10-Na4-Na5= 66.65       Na8-Na10-Na4-Cl12=292.09      Na8-Na10-Na4-Cl13=127.73      Na8-Na10-Na4-Cl14=333.67      
Na8-Na10-Na4-Cl17= 35.42      Cl13-Na10-Na4-Na1=166.52      Cl13-Na10-Na4-Na3=215.39      Cl13-Na10-Na4-Na5=298.93      
Cl13-Na10-Na4-Cl12=164.36     Cl13-Na10-Na4-Cl14=205.94     Cl13-Na10-Na4-Cl17=267.69     Cl14-Na10-Na4-Na1=320.58      
Cl14-Na10-Na4-Na3=  9.45      Cl14-Na10-Na4-Na5= 92.99      Cl14-Na10-Na4-Cl12=318.42     Cl14-Na10-Na4-Cl13=154.06     
Cl14-Na10-Na4-Cl17= 61.75     Cl15-Na10-Na4-Na1=250.62      Cl15-Na10-Na4-Na3=299.50      Cl15-Na10-Na4-Na5= 23.03      
Cl15-Na10-Na4-Cl12=248.46     Cl15-Na10-Na4-Cl13= 84.11     Cl15-Na10-Na4-Cl14=290.04     Cl15-Na10-Na4-Cl17=351.79     
Cl18-Na10-Na4-Na1=353.41      Cl18-Na10-Na4-Na3= 42.28      Cl18-Na10-Na4-Na5=125.81      Cl18-Na10-Na4-Cl12=351.24     
Cl18-Na10-Na4-Cl13=186.89     Cl18-Na10-Na4-Cl14= 32.83     Cl18-Na10-Na4-Cl17= 94.57     Na4-Na10-Na5-Na7= 98.16       
Na4-Na10-Na5-Na9= 65.37       Na4-Na10-Na5-Cl13=311.46      Na4-Na10-Na5-Cl15=151.21      Na4-Na10-Na5-Cl16=110.99      
Na4-Na10-Na5-Cl17= 26.95      Na6-Na10-Na5-Na4=280.70       Na6-Na10-Na5-Na7= 18.86       Na6-Na10-Na5-Na9=346.07       
Na6-Na10-Na5-Cl13=232.16      Na6-Na10-Na5-Cl15= 71.90      Na6-Na10-Na5-Cl16= 31.69      Na6-Na10-Na5-Cl17=307.65      
Na7-Na10-Na5-Na4=261.84       Na7-Na10-Na5-Na9=327.21       Na7-Na10-Na5-Cl13=213.30      Na7-Na10-Na5-Cl15= 53.04      
Na7-Na10-Na5-Cl16= 12.83      Na7-Na10-Na5-Cl17=288.79      Na8-Na10-Na5-Na4=227.08       Na8-Na10-Na5-Na7=325.24       
Na8-Na10-Na5-Na9=292.45       Na8-Na10-Na5-Cl13=178.54      Na8-Na10-Na5-Cl15= 18.29      Na8-Na10-Na5-Cl16=338.07      
Na8-Na10-Na5-Cl17=254.03      Cl13-Na10-Na5-Na4= 48.54      Cl13-Na10-Na5-Na7=146.70      Cl13-Na10-Na5-Na9=113.91      
Cl13-Na10-Na5-Cl15=199.74     Cl13-Na10-Na5-Cl16=159.53     Cl13-Na10-Na5-Cl17= 75.49     Cl14-Na10-Na5-Na4=306.87      
Cl14-Na10-Na5-Na7= 45.03      Cl14-Na10-Na5-Na9= 12.24      Cl14-Na10-Na5-Cl13=258.33     Cl14-Na10-Na5-Cl15= 98.07     
Cl14-Na10-Na5-Cl16= 57.86     Cl14-Na10-Na5-Cl17=333.82     Cl15-Na10-Na5-Na4=208.79      Cl15-Na10-Na5-Na7=306.96      
Cl15-Na10-Na5-Na9=274.17      Cl15-Na10-Na5-Cl13=160.26     Cl15-Na10-Na5-Cl16=319.78     Cl15-Na10-Na5-Cl17=235.75     
Cl18-Na10-Na5-Na4=247.57      Cl18-Na10-Na5-Na7=345.73      Cl18-Na10-Na5-Na9=312.94      Cl18-Na10-Na5-Cl13=199.03     
Cl18-Na10-Na5-Cl15= 38.77     Cl18-Na10-Na5-Cl16=358.56     Cl18-Na10-Na5-Cl17=274.52     Na4-Na10-Na6-Na1= 29.97       
Na4-Na10-Na6-Na2=299.83       Na4-Na10-Na6-Na7=286.60       Na4-Na10-Na6-Na8=220.70       Na4-Na10-Na6-Cl11=254.91      
Na4-Na10-Na6-Cl14=342.44      Na4-Na10-Na6-Cl18=158.64      Na4-Na10-Na6-Cl19=354.55      Na4-Na10-Na6-O21= 74.78       
Na4-Na10-Na6-H23= 88.33       Na5-Na10-Na6-Na1= 86.68       Na5-Na10-Na6-Na2=356.54       Na5-Na10-Na6-Na7=343.31       
Na5-Na10-Na6-Na8=277.40       Na5-Na10-Na6-Cl11=311.62      Na5-Na10-Na6-Cl14= 39.15      Na5-Na10-Na6-Cl18=215.34      
Na5-Na10-Na6-Cl19= 51.26      Na5-Na10-Na6-O21=131.49       Na5-Na10-Na6-H23=145.04       Na7-Na10-Na6-Na1=103.37       
Na7-Na10-Na6-Na2= 13.23       Na7-Na10-Na6-Na8=294.10       Na7-Na10-Na6-Cl11=328.31      Na7-Na10-Na6-Cl14= 55.84      
Na7-Na10-Na6-Cl18=232.04      Na7-Na10-Na6-Cl19= 67.95      Na7-Na10-Na6-O21=148.18       Na7-Na10-Na6-H23=161.73       
Na8-Na10-Na6-Na1=169.28       Na8-Na10-Na6-Na2= 79.13       Na8-Na10-Na6-Na7= 65.90       Na8-Na10-Na6-Cl11= 34.22      
Na8-Na10-Na6-Cl14=121.75      Na8-Na10-Na6-Cl18=297.94      Na8-Na10-Na6-Cl19=133.85      Na8-Na10-Na6-O21=214.09       
Na8-Na10-Na6-H23=227.63       Cl13-Na10-Na6-Na1= 38.58      Cl13-Na10-Na6-Na2=308.44      Cl13-Na10-Na6-Na7=295.21      
Cl13-Na10-Na6-Na8=229.31      Cl13-Na10-Na6-Cl11=263.52     Cl13-Na10-Na6-Cl14=351.05     Cl13-Na10-Na6-Cl18=167.24     
Cl13-Na10-Na6-Cl19=  3.16     Cl13-Na10-Na6-O21= 83.39      Cl13-Na10-Na6-H23= 96.94      Cl14-Na10-Na6-Na1= 47.53      
Cl14-Na10-Na6-Na2=317.39      Cl14-Na10-Na6-Na7=304.16      Cl14-Na10-Na6-Na8=238.25      Cl14-Na10-Na6-Cl11=272.47     
Cl14-Na10-Na6-Cl18=176.19     Cl14-Na10-Na6-Cl19= 12.11     Cl14-Na10-Na6-O21= 92.34      Cl14-Na10-Na6-H23=105.88      
Cl15-Na10-Na6-Na1=135.09      Cl15-Na10-Na6-Na2= 44.95      Cl15-Na10-Na6-Na7= 31.72      Cl15-Na10-Na6-Na8=325.81      
Cl15-Na10-Na6-Cl11=  0.03     Cl15-Na10-Na6-Cl14= 87.56     Cl15-Na10-Na6-Cl18=263.75     Cl15-Na10-Na6-Cl19= 99.67     
Cl15-Na10-Na6-O21=179.90      Cl15-Na10-Na6-H23=193.45      Cl18-Na10-Na6-Na1=231.34      Cl18-Na10-Na6-Na2=141.20      
Cl18-Na10-Na6-Na7=127.96      Cl18-Na10-Na6-Na8= 62.06      Cl18-Na10-Na6-Cl11= 96.28     Cl18-Na10-Na6-Cl14=183.81     
Cl18-Na10-Na6-Cl19=195.91     Cl18-Na10-Na6-O21=276.15      Cl18-Na10-Na6-H23=289.69      Na4-Na10-Na7-Na2= 85.49       
Na4-Na10-Na7-Na3= 28.91       Na4-Na10-Na7-Na5=299.53       Na4-Na10-Na7-Na6= 98.01       Na4-Na10-Na7-Na8=164.32       
Na4-Na10-Na7-Na9=336.70       Na4-Na10-Na7-Cl11=127.81      Na4-Na10-Na7-Cl14= 46.68      Na4-Na10-Na7-Cl15=223.93      
Na4-Na10-Na7-Cl16=288.56      Na4-Na10-Na7-Cl20= 35.15      Na5-Na10-Na7-Na2=145.96       Na5-Na10-Na7-Na3= 89.37       
Na5-Na10-Na7-Na6=158.48       Na5-Na10-Na7-Na8=224.78       Na5-Na10-Na7-Na9= 37.16       Na5-Na10-Na7-Cl11=188.28      
Na5-Na10-Na7-Cl14=107.15      Na5-Na10-Na7-Cl15=284.40      Na5-Na10-Na7-Cl16=349.03      Na5-Na10-Na7-Cl20= 95.61      
Na6-Na10-Na7-Na2=347.48       Na6-Na10-Na7-Na3=290.89       Na6-Na10-Na7-Na5=201.52       Na6-Na10-Na7-Na8= 66.30       
Na6-Na10-Na7-Na9=238.68       Na6-Na10-Na7-Cl11= 29.80      Na6-Na10-Na7-Cl14=308.67      Na6-Na10-Na7-Cl15=125.92      
Na6-Na10-Na7-Cl16=190.55      Na6-Na10-Na7-Cl20=297.13      Na8-Na10-Na7-Na2=281.18       Na8-Na10-Na7-Na3=224.59       
Na8-Na10-Na7-Na5=135.22       Na8-Na10-Na7-Na6=293.70       Na8-Na10-Na7-Na9=172.38       Na8-Na10-Na7-Cl11=323.50      
Na8-Na10-Na7-Cl14=242.37      Na8-Na10-Na7-Cl15= 59.62      Na8-Na10-Na7-Cl16=124.25      Na8-Na10-Na7-Cl20=230.83      
Cl13-Na10-Na7-Na2=121.81      Cl13-Na10-Na7-Na3= 65.23      Cl13-Na10-Na7-Na5=335.85      Cl13-Na10-Na7-Na6=134.33      
Cl13-Na10-Na7-Na8=200.64      Cl13-Na10-Na7-Na9= 13.02      Cl13-Na10-Na7-Cl11=164.13     Cl13-Na10-Na7-Cl14= 83.00     
Cl13-Na10-Na7-Cl15=260.25     Cl13-Na10-Na7-Cl16=324.88     Cl13-Na10-Na7-Cl20= 71.47     Cl14-Na10-Na7-Na2= 38.81      
Cl14-Na10-Na7-Na3=342.22      Cl14-Na10-Na7-Na5=252.85      Cl14-Na10-Na7-Na6= 51.33      Cl14-Na10-Na7-Na8=117.63      
Cl14-Na10-Na7-Na9=290.01      Cl14-Na10-Na7-Cl11= 81.13     Cl14-Na10-Na7-Cl15=177.25     Cl14-Na10-Na7-Cl16=241.88     
Cl14-Na10-Na7-Cl20=348.46     Cl15-Na10-Na7-Na2=221.56      Cl15-Na10-Na7-Na3=164.98      Cl15-Na10-Na7-Na5= 75.60      
Cl15-Na10-Na7-Na6=234.08      Cl15-Na10-Na7-Na8=300.38      Cl15-Na10-Na7-Na9=112.76      Cl15-Na10-Na7-Cl11=263.88     
Cl15-Na10-Na7-Cl14=182.75     Cl15-Na10-Na7-Cl16= 64.63     Cl15-Na10-Na7-Cl20=171.22     Cl18-Na10-Na7-Na2=316.02      
Cl18-Na10-Na7-Na3=259.43      Cl18-Na10-Na7-Na5=170.05      Cl18-Na10-Na7-Na6=328.53      Cl18-Na10-Na7-Na8= 34.84      
Cl18-Na10-Na7-Na9=207.22      Cl18-Na10-Na7-Cl11=358.33     Cl18-Na10-Na7-Cl14=277.20     Cl18-Na10-Na7-Cl15= 94.45     
Cl18-Na10-Na7-Cl16=159.08     Cl18-Na10-Na7-Cl20=265.67     Na4-Na10-Na8-Na6= 54.92       Na4-Na10-Na8-Na7=340.83       
Na4-Na10-Na8-Cl11= 20.29      Na4-Na10-Na8-Cl15=288.00      Na4-Na10-Na8-Cl18=108.78      Na5-Na10-Na8-Na6=106.35       
Na5-Na10-Na8-Na7= 32.26       Na5-Na10-Na8-Cl11= 71.72      Na5-Na10-Na8-Cl15=339.43      Na5-Na10-Na8-Cl18=160.21      
Na6-Na10-Na8-Na7=285.91       Na6-Na10-Na8-Cl11=325.36      Na6-Na10-Na8-Cl15=233.08      Na6-Na10-Na8-Cl18= 53.86      
Na7-Na10-Na8-Na6= 74.09       Na7-Na10-Na8-Cl11= 39.46      Na7-Na10-Na8-Cl15=307.17      Na7-Na10-Na8-Cl18=127.95      
Cl13-Na10-Na8-Na6=108.07      Cl13-Na10-Na8-Na7= 33.98      Cl13-Na10-Na8-Cl11= 73.44     Cl13-Na10-Na8-Cl15=341.15     
Cl13-Na10-Na8-Cl18=161.93     Cl14-Na10-Na8-Na6= 34.90      Cl14-Na10-Na8-Na7=320.81      Cl14-Na10-Na8-Cl11=  0.27     
Cl14-Na10-Na8-Cl15=267.99     Cl14-Na10-Na8-Cl18= 88.76     Cl15-Na10-Na8-Na6=126.92      Cl15-Na10-Na8-Na7= 52.83      
Cl15-Na10-Na8-Cl11= 92.28     Cl15-Na10-Na8-Cl18=180.77     Cl18-Na10-Na8-Na6=306.14      Cl18-Na10-Na8-Na7=232.05      
Cl18-Na10-Na8-Cl11=271.51     Cl18-Na10-Na8-Cl15=179.23     

========================================================================
 FINAL SINGLEPOINT CALCULATION ON OPTIMIZED GEOMETRY
========================================================================

 Ncao       : 146
 Nao        : 136
 Nshell     : 54
 Nel        : 88
 T(el)      :   300.0
 intcut     :    25.0
 scfconv/Eh :  0.100E-05
   qconv/e  :  0.100E-03
 intneglect :  0.100E-07
 broydamp   :      0.250
 iter      E             dE          RMSdq      gap      omega  full diag
   1    -54.0677527 -0.540678E+02  0.834E-05    2.17       0.0  T
   2    -54.0677527 -0.946443E-11  0.773E-05    2.17     269.9  T
   3    -54.0677527 -0.515570E-10  0.298E-05    2.17     698.6  T
speedup  0.99
cpu  time for SCC    0.01 s
wall time for SCC    0.01 s

   *** convergence criteria satisfied after 3 iterations ***

          eigenvalues
 #    :          32         33         34         35         36         37         38         39
 occ. :        2.000      2.000      2.000      2.000      2.000      2.000      2.000      2.000
 eps  :       -11.150    -11.105    -11.006    -10.960    -10.951    -10.920    -10.879    -10.868
 #    :          40         41         42         43         44         45         46         47
 occ. :        2.000      2.000      2.000      2.000      2.000      0.000      0.000      0.000
 eps  :       -10.783    -10.743    -10.712    -10.669    -10.545     -8.375     -6.579     -6.192
 #    :          48         49         50         51         52         53         54         55
 occ. :        0.000      0.000      0.000      0.000      0.000      0.000      0.000      0.000
 eps  :        -6.049     -4.482     -3.349     -2.863     -2.186     -1.401      0.122      1.079


   #   Z            q   n(s)   n(p)   n(d)      C6AA      α(0)
   1  11 Na     0.748  0.094  0.158  0.000    67.587    26.605
   2  11 Na     0.723  0.111  0.166  0.000    67.895    26.666
   3  11 Na     0.710  0.067  0.223  0.000    68.060    26.698
   4  11 Na     0.741  0.089  0.170  0.000    67.676    26.622
   5  11 Na     0.718  0.093  0.189  0.000    67.959    26.678
   6  11 Na     0.765  0.057  0.178  0.000    67.382    26.564
   7  11 Na     0.715  0.043  0.242  0.000    67.998    26.686
   8  11 Na     0.716  0.113  0.171  0.000    67.983    26.683
   9  11 Na     0.722  0.114  0.164  0.000    67.916    26.670
  10  11 Na     0.751  0.078  0.171  0.000    67.558    26.599
  11  17 Cl    -0.734  1.971  5.762  0.001   124.689    17.084
  12  17 Cl    -0.752  1.972  5.779  0.001   125.393    17.132
  13  17 Cl    -0.749  1.974  5.774  0.001   125.292    17.125
  14  17 Cl    -0.711  1.965  5.745  0.002   123.781    17.021
  15  17 Cl    -0.731  1.971  5.758  0.002   124.583    17.076
  16  17 Cl    -0.751  1.973  5.778  0.001   125.379    17.131
  17  17 Cl    -0.725  1.971  5.753  0.001   124.336    17.060
  18  17 Cl    -0.750  1.971  5.776  0.004   125.349    17.129
  19  17 Cl    -0.734  1.974  5.759  0.001   124.691    17.084
  20  17 Cl    -0.726  1.974  5.752  0.000   124.381    17.063
  21   8 O     -0.608  1.712  4.896  0.000    25.285     6.791
  22   1 H      0.319  0.681  0.000  0.000     0.667     1.282
  23   1 H      0.343  0.657  0.000  0.000     0.594     1.204

 Mol. C6AA /au·bohr⁶  :      33630.146668
 Mol. C8AA /au·bohr⁸  :    2374628.972289
 Mol. α(0) /au        :        446.651949

 
 Wiberg/Mayer (AO) data. WBOs > 0.1 written file <wbo>
 largest (>0.05) Wiberg bond orders for each atom
           total WBO             WBO to atom ...
     1  Na  0.488    Cl  12 0.174    Cl  19 0.107    O   21 0.091    Cl  14 0.080
     2  Na  0.523    Cl  19 0.170    Cl  20 0.165    Cl  11 0.140
     3  Na  0.563    Cl  12 0.145    Cl  17 0.116    Cl  20 0.111    Cl  19 0.085    Cl  14 0.080
     4  Na  0.498    Cl  13 0.156    Cl  12 0.141    Cl  17 0.115    Cl  14 0.069
     5  Na  0.537    Cl  13 0.153    Cl  16 0.138    Cl  15 0.106    Cl  17 0.082
     6  Na  0.460    Cl  19 0.116    Cl  18 0.109    Cl  11 0.103    Cl  14 0.056    O   21 0.055
     7  Na  0.550    Cl  16 0.137    Cl  15 0.118    Cl  11 0.107    Cl  20 0.084
     8  Na  0.528    Cl  15 0.178    Cl  18 0.162    Cl  11 0.135
     9  Na  0.517    Cl  16 0.192    Cl  17 0.162    Cl  20 0.137
    10  Na  0.483    Cl  13 0.149    Cl  18 0.138    Cl  14 0.089    Cl  15 0.087
    11  Cl  0.501    Na   2 0.140    Na   8 0.135    Na   7 0.107    Na   6 0.103
    12  Cl  0.471    Na   1 0.174    Na   3 0.145    Na   4 0.141
    13  Cl  0.473    Na   4 0.156    Na   5 0.153    Na  10 0.149
    14  Cl  0.556    Na  10 0.089    Na   3 0.080    Na   1 0.080    Na   4 0.069    Na   6 0.056
    15  Cl  0.504    Na   8 0.178    Na   7 0.118    Na   5 0.106    Na  10 0.087
    16  Cl  0.477    Na   9 0.192    Na   5 0.138    Na   7 0.137
    17  Cl  0.524    Na   9 0.162    Na   3 0.116    Na   4 0.115    Na   5 0.082
    18  Cl  0.471    Na   8 0.162    Na  10 0.138    Na   6 0.109
    19  Cl  0.493    Na   2 0.170    Na   6 0.116    Na   1 0.107    Na   3 0.085
    20  Cl  0.519    Na   2 0.165    Na   9 0.137    Na   3 0.111    Na   7 0.084
    21  O   1.918    H   22 0.898    H   23 0.858    Na   1 0.091    Na   6 0.055
    22  H   0.898    O   21 0.898
    23  H   0.882    O   21 0.858
 MOs/occ written to file <molden.input>
 
molecular dipole:
                 x           y           z       tot (Debye)
 q only:       -2.755       1.428      -0.219
   full:       -2.120       0.821      -0.825       6.148
molecular quadrupole (traceless):
                xx          xy          yy          xz          yz          zz
 q only:      -11.299      -6.337      19.395       6.059       7.102      -8.097
  q+dip:      -14.181      -6.013      22.530       5.194       5.917      -8.349
   full:      -13.868      -6.207      23.107       5.925       6.333      -9.239

SCC energy    :     -54.0677527
rep           :       0.0683752
ES            :       0.7578935
AES           :      -0.0073075
AXC           :      -0.0017111
disp          :      -0.0443576
XB            :       0.0000000
fix           :       0.0000000
total E       :     -53.9986236
atomizationE  :       2.9677879     1862.32
(atE without considering molecular charge,
 total energy contains solvation terms)
H-L gap (eV)  :          2.1698
optimized geometry written to: xtbopt.xyz

           ------------------------------------------------- 
          |                Numerical Hessian                |
           ------------------------------------------------- 
step length          :   0.00500
SCC accuracy         :   0.25000
Hessian scale factor :   1.00000
frozen atoms in %    :   0.00000    0
RMS gradient         :   0.00005
estimated CPU  time      0.23 min
estimated wall time      0.23 min

writing file <hessian>.
 
 projected vibrational frequencies (cm-1)
eigval :       -0.00    -0.00     0.00     0.00     0.00     0.00
eigval :       28.47    41.42    44.52    49.68    50.95    55.52
eigval :       60.49    62.12    64.51    68.42    70.62    70.97
eigval :       75.20    76.93    82.87    89.37    90.04    92.38
eigval :       95.60    97.02   101.25   103.85   105.41   108.76
eigval :      113.68   115.60   118.18   120.23   121.77   122.47
eigval :      127.98   130.18   133.03   137.16   141.07   153.05
eigval :      154.92   156.96   161.44   165.88   167.25   167.94
eigval :      172.82   172.99   176.78   180.29   184.81   188.13
eigval :      190.41   196.05   197.89   198.35   201.83   206.12
eigval :      211.61   213.44   236.02   259.28   336.74   502.59
eigval :     1542.68  3357.01  3552.33
 reduced masses (amu)
   1: 30.64   2: 30.33   3: 30.55   4: 30.40   5: 29.21   6: 29.10   7: 28.97   8: 30.34
   9: 29.24  10: 27.46  11: 30.80  12: 29.21  13: 28.94  14: 27.82  15: 30.02  16: 26.62
  17: 29.91  18: 31.40  19: 31.53  20: 29.67  21: 30.58  22: 28.05  23: 27.84  24: 30.83
  25: 30.51  26: 29.14  27: 31.60  28: 32.16  29: 31.36  30: 29.93  31: 29.36  32: 27.94
  33: 25.98  34: 26.89  35: 25.31  36: 27.59  37: 27.39  38: 27.63  39: 28.57  40: 26.53
  41: 25.95  42: 27.20  43: 26.27  44: 26.64  45: 26.90  46: 28.02  47: 26.53  48: 27.37
  49: 28.45  50: 29.24  51: 29.16  52: 26.32  53: 28.11  54: 26.73  55: 29.02  56: 25.69
  57: 26.27  58: 26.93  59: 26.81  60: 27.75  61: 26.76  62: 26.83  63: 24.71  64:  4.12
  65:  3.84  66:  2.64  67:  2.01  68:  1.91  69:  1.80
 IR intensities (amu)
   1:  0.32   2:  0.29   3:  0.36   4:  0.35   5:  0.17   6:  0.33   7:  0.13   8:  0.43
   9:  0.06  10:  0.31  11:  0.14  12:  0.37  13:  0.18  14:  0.46  15:  0.16  16:  0.20
  17:  0.30  18:  0.31  19:  0.27  20:  0.11  21:  0.26  22:  0.40  23:  0.28  24:  0.22
  25:  0.20  26:  0.25  27:  0.32  28:  0.18  29:  0.38  30:  0.81  31:  0.40  32:  0.16
  33:  0.77  34:  0.26  35:  0.68  36:  0.86  37:  0.97  38:  0.89  39:  0.95  40:  0.86
  41:  1.00  42:  0.39  43:  0.21  44:  0.57  45:  0.63  46:  0.63  47:  0.32  48:  0.28
  49:  1.06  50:  0.52  51:  0.26  52:  0.93  53:  0.76  54:  0.61  55:  0.53  56:  1.12
  57:  1.67  58:  1.07  59:  1.88  60:  1.96  61:  0.33  62:  1.66  63:  1.02  64:  0.39
  65:  0.77  66:  0.78  67:  0.53  68:  0.50  69:  0.37
 Raman intensities (amu)
   1:  0.00   2:  0.00   3:  0.00   4:  0.00   5:  0.00   6:  0.00   7:  0.00   8:  0.00
   9:  0.00  10:  0.00  11:  0.00  12:  0.00  13:  0.00  14:  0.00  15:  0.00  16:  0.00
  17:  0.00  18:  0.00  19:  0.00  20:  0.00  21:  0.00  22:  0.00  23:  0.00  24:  0.00
  25:  0.00  26:  0.00  27:  0.00  28:  0.00  29:  0.00  30:  0.00  31:  0.00  32:  0.00
  33:  0.00  34:  0.00  35:  0.00  36:  0.00  37:  0.00  38:  0.00  39:  0.00  40:  0.00
  41:  0.00  42:  0.00  43:  0.00  44:  0.00  45:  0.00  46:  0.00  47:  0.00  48:  0.00
  49:  0.00  50:  0.00  51:  0.00  52:  0.00  53:  0.00  54:  0.00  55:  0.00  56:  0.00
  57:  0.00  58:  0.00  59:  0.00  60:  0.00  61:  0.00  62:  0.00  63:  0.00  64:  0.00
  65:  0.00  66:  0.00  67:  0.00  68:  0.00  69:  0.00
 output can be read by thermo (or use thermo option).
 writing <g98.out> molden fake output.
 recommended (thermochemical) frequency scaling factor: 1.0
                    ==================
                    thermo calculation
                    ==================
Nvib :   63 Nimag : 0  symmetry :   C1  rot number :  1  scale factor : 1.00 sthr :  50.
omega= 28.47     Gvib=    -1.769     Grot=    -1.223     Gused=    -1.275
omega= 41.42     Gvib=    -1.548     Grot=    -1.112     Gused=    -1.252
omega= 44.52     Gvib=    -1.505     Grot=    -1.091     Gused=    -1.251
omega= 49.68     Gvib=    -1.440     Grot=    -1.058     Gused=    -1.247
omega= 50.95     Gvib=    -1.425     Grot=    -1.051     Gused=    -1.245
omega= 55.52     Gvib=    -1.375     Grot=    -1.026     Gused=    -1.236
omega= 60.49     Gvib=    -1.324     Grot=    -1.000     Gused=    -1.221
omega= 62.12     Gvib=    -1.309     Grot=    -0.992     Gused=    -1.215
omega= 64.51     Gvib=    -1.286     Grot=    -0.981     Gused=    -1.205
omega= 68.42     Gvib=    -1.252     Grot=    -0.964     Gused=    -1.188
omega= 70.62     Gvib=    -1.233     Grot=    -0.954     Gused=    -1.177
omega= 70.97     Gvib=    -1.230     Grot=    -0.953     Gused=    -1.175
omega= 75.20     Gvib=    -1.196     Grot=    -0.936     Gused=    -1.154
omega= 76.93     Gvib=    -1.183     Grot=    -0.929     Gused=    -1.145
omega= 82.87     Gvib=    -1.139     Grot=    -0.907     Gused=    -1.112
omega= 89.37     Gvib=    -1.095     Grot=    -0.885     Gused=    -1.077
omega= 90.04     Gvib=    -1.091     Grot=    -0.882     Gused=    -1.073
omega= 92.38     Gvib=    -1.076     Grot=    -0.875     Gused=    -1.060
omega= 95.60     Gvib=    -1.056     Grot=    -0.865     Gused=    -1.043
omega= 97.02     Gvib=    -1.048     Grot=    -0.860     Gused=    -1.035
omega=101.25     Gvib=    -1.023     Grot=    -0.848     Gused=    -1.013
omega=103.85     Gvib=    -1.008     Grot=    -0.840     Gused=    -0.999
omega=105.41     Gvib=    -0.999     Grot=    -0.836     Gused=    -0.991
omega=108.76     Gvib=    -0.981     Grot=    -0.826     Gused=    -0.975
omega=113.68     Gvib=    -0.956     Grot=    -0.813     Gused=    -0.951
omega=115.60     Gvib=    -0.946     Grot=    -0.808     Gused=    -0.941
omega=118.18     Gvib=    -0.933     Grot=    -0.802     Gused=    -0.929
omega=120.23     Gvib=    -0.923     Grot=    -0.797     Gused=    -0.920
omega=121.77     Gvib=    -0.916     Grot=    -0.793     Gused=    -0.913
omega=122.47     Gvib=    -0.913     Grot=    -0.791     Gused=    -0.909
omega=127.98     Gvib=    -0.887     Grot=    -0.778     Gused=    -0.885
omega=130.18     Gvib=    -0.878     Grot=    -0.773     Gused=    -0.875
omega=133.03     Gvib=    -0.865     Grot=    -0.767     Gused=    -0.863
omega=137.16     Gvib=    -0.848     Grot=    -0.758     Gused=    -0.846
omega=141.07     Gvib=    -0.832     Grot=    -0.749     Gused=    -0.830
omega=153.05     Gvib=    -0.785     Grot=    -0.725     Gused=    -0.785
omega=154.92     Gvib=    -0.778     Grot=    -0.722     Gused=    -0.778
omega=156.96     Gvib=    -0.771     Grot=    -0.718     Gused=    -0.771
omega=161.44     Gvib=    -0.755     Grot=    -0.709     Gused=    -0.755
omega=165.88     Gvib=    -0.740     Grot=    -0.701     Gused=    -0.740
omega=167.25     Gvib=    -0.735     Grot=    -0.699     Gused=    -0.735
omega=167.94     Gvib=    -0.733     Grot=    -0.698     Gused=    -0.733
omega=172.82     Gvib=    -0.717     Grot=    -0.689     Gused=    -0.717
omega=172.99     Gvib=    -0.716     Grot=    -0.689     Gused=    -0.716
omega=176.78     Gvib=    -0.704     Grot=    -0.682     Gused=    -0.704
omega=180.29     Gvib=    -0.693     Grot=    -0.677     Gused=    -0.693
omega=184.81     Gvib=    -0.680     Grot=    -0.669     Gused=    -0.680
omega=188.13     Gvib=    -0.670     Grot=    -0.664     Gused=    -0.670
omega=190.41     Gvib=    -0.663     Grot=    -0.660     Gused=    -0.663
omega=196.05     Gvib=    -0.647     Grot=    -0.652     Gused=    -0.647
omega=197.89     Gvib=    -0.642     Grot=    -0.649     Gused=    -0.642
omega=198.35     Gvib=    -0.641     Grot=    -0.648     Gused=    -0.641
omega=201.83     Gvib=    -0.631     Grot=    -0.643     Gused=    -0.631
omega=206.12     Gvib=    -0.620     Grot=    -0.637     Gused=    -0.620
omega=211.61     Gvib=    -0.605     Grot=    -0.629     Gused=    -0.605
omega=213.44     Gvib=    -0.601     Grot=    -0.627     Gused=    -0.601
omega=236.02     Gvib=    -0.546     Grot=    -0.597     Gused=    -0.547
omega=259.28     Gvib=    -0.497     Grot=    -0.569     Gused=    -0.497
 
   temp. (K)  partition function   enthalpy   heat capacity  entropy
                                   cal/mol     cal/K/mol   cal/K/mol   J/K/mol
 298.15  VIB  0.156E+23            25346.158    113.918    178.963
         ROT  0.227E+08              888.752      2.981     36.637
         INT  0.353E+30            26234.910    116.899    215.600
         TR   0.143E+29             1481.254      4.968     45.051
         TOT                       27716.1638   121.8673   260.6502  1090.5565
                     Eh         kcal/mol          kJ/mol 
ZPVE            0.382124E-01     23.9787         100.326    
H(0)-H(T)+PV    0.441685E-01     27.7162         115.964    
H(T)            0.823809E-01     51.6948         216.290    
T*S             0.123843         77.7129         325.149    
G(T)           -0.414624E-01    -26.0180        -108.859    
    -54.04008601  <=== TOTAL FREE ENERGY in Eh incl. el.,ZPVE,RRHO,solv. parts
 
 normal mode %tage of torsion character
   1:  0.00   2:  0.00   3:  0.00   4:  0.00   5:  0.00   6:  0.00   7:  0.11   8:  0.61
   9:  0.50  10:  0.60  11:  0.44  12:  0.35  13:  0.38  14:  0.35  15:  0.29  16:  0.46
  17:  0.45  18:  0.64  19:  0.56  20:  0.60  21:  0.37  22:  0.22  23:  0.27  24:  0.15
  25:  0.14  26:  0.29  27:  0.19  28:  0.59  29:  0.13  30:  0.37  31:  0.12  32:  0.43
  33:  0.09  34:  0.11  35:  0.38  36:  0.57  37:  0.46  38:  0.29  39:  0.23  40:  0.38
  41:  0.25  42:  0.03  43:  0.15  44:  0.23  45:  0.18  46:  0.36  47:  0.13  48:  0.13
  49:  0.11  50:  0.24  51:  0.08  52:  0.14  53:  0.12  54:  0.05  55:  0.02  56:  0.16
  57:  0.12  58:  0.03  59:  0.04  60:  0.06  61:  0.00  62:  0.01  63:  0.05  64:  0.51
  65:  0.19  66:  0.72  67:  0.05  68:  0.00  69:  0.00
 recommended # of modes for mode following          48
 
 Pipek-Mezey localization of normal modes
 number of localized modes           59
 frequency thrshold           500.000000000000     
 number of groups                    22
 atom-group assingment :   
  1  2  3  4  5  6  7  8  9 10 11 12 13 14 15 16 17 18 19 20 21 21 22
 pop matrix done.
 initialization of trafo matrix to unity
iteration     50  convergence  0.51974401D-01
iteration    100  convergence  0.64488019D-02
iteration    150  convergence  0.12325134D-03
iteration    200  convergence  0.11279660D-04

 converged in    220 iterations, threshold :   0.99916760D-06
eig.   :       -0.00    -0.00     0.00     0.00     0.00     0.00
eig.   :       76.87    88.27    90.36    91.51    95.71    96.95
eig.   :       98.46    99.71   101.50   103.13   106.11   111.53
eig.   :      113.60   114.27   114.30   115.68   116.08   116.30
eig.   :      117.10   118.18   118.77   119.10   119.14   119.18
eig.   :      120.39   122.43   122.49   124.89   125.82   125.85
eig.   :      129.04   131.54   131.92   132.88   133.56   135.11
eig.   :      136.09   136.22   136.80   137.69   140.55   140.71
eig.   :      140.89   141.29   141.36   144.34   144.67   148.55
eig.   :      152.81   157.69   158.15   160.03   162.27   165.27
eig.   :      172.46   182.17   183.07   265.98   272.77   502.59
eig.   :     1542.68  3357.01  3552.33
written to xtb_localmodes and g98l.out
 
 normal mode %tage of torsion character
   1:  0.00   2:  0.00   3:  0.00   4:  0.00   5:  0.00   6:  0.00   7:  0.54   8:  0.37
   9:  0.22  10:  0.70  11:  0.10  12:  0.08  13:  0.11  14:  0.13  15:  0.22  16:  0.03
  17:  0.03  18:  0.10  19:  0.01  20:  0.20  21:  0.38  22:  0.17  23:  0.50  24:  0.02
  25:  0.49  26:  0.08  27:  0.29  28:  0.15  29:  0.03  30:  0.30  31:  0.04  32:  0.01
  33:  0.11  34:  0.22  35:  0.03  36:  0.12  37:  0.07  38:  0.16  39:  0.05  40:  0.08
  41:  0.34  42:  0.01  43:  0.37  44:  0.69  45:  0.01  46:  0.01  47:  0.30  48:  0.24
  49:  0.15  50:  0.03  51:  0.38  52:  0.50  53:  0.00  54:  0.08  55:  0.09  56:  0.20
  57:  0.56  58:  0.07  59:  0.02  60:  0.13  61:  0.10  62:  0.31  63:  0.02  64:  0.95
  65:  0.00  66:  0.72  67:  0.05  68:  0.00  69:  0.00
 recommended # of modes for mode following          59

------------------------------------------------------------------------
 * finished run on 2020/05/30 at 20:41:37.713     
------------------------------------------------------------------------
 total:
 * wall-time:     0 d,  0 h,  0 min, 16.689 sec
 *  cpu-time:     0 d,  0 h,  0 min, 16.619 sec
 * ratio c/w:     0.996 speedup
 SCF:
 * wall-time:     0 d,  0 h,  0 min,  0.747 sec
 *  cpu-time:     0 d,  0 h,  0 min,  0.742 sec
 * ratio c/w:     0.994 speedup
 ANC optimizer:
 * wall-time:     0 d,  0 h,  0 min,  0.862 sec
 *  cpu-time:     0 d,  0 h,  0 min,  0.845 sec
 * ratio c/w:     0.980 speedup
 numerical hessian:
 * wall-time:     0 d,  0 h,  0 min, 15.051 sec
 *  cpu-time:     0 d,  0 h,  0 min, 15.005 sec
 * ratio c/w:     0.997 speedup

normal termination of xtb
