# Supplementary material for: Heterogeneous Nucleation of Butanol on NaCl: A Computational Study of Temperature, Humidity, Seed Charge, and Seed Size Effects
Source: J Phys Chem A. 2021 Mar 31;125(14):3025–36. doi: 10.1021/acs.jpca.0c10972 (PMC8054243; doi:10.1021/acs.jpca.0c10972)
Supplement: Supplementary file 2 — jp0c10972_si_002.zip [file jp0c10972_si_002.zip › ALL CLUSTERS/low_level_calc/normal seed/1Seed1W.xyz]

    23
        -53.99862363  Gyration_radius:  3.35620066031
 Na         -2.23540261063112    0.49294198274904    2.18999024976705
Na         -2.61371548262931   -1.32666730696298   -2.16245740852429
Na         -0.98073379098664   -2.20277530225526    0.98420719126010
Na          1.41402839952757   -0.99412843168354    2.78493715415795
Na          3.37152444734435   -1.08081088679078   -0.17846123868789
Na         -1.70317662698714    1.60246726278529   -0.72795949057833
Na          0.79212962660454   -1.01482906880985   -1.95839426771429
Na          0.79092311560660    2.29035705801180   -2.85033808018621
Na          1.25547113348313   -4.20935053434163   -0.96396782569246
Na          1.92808961340395    1.97868708663663    0.43178163301530
Cl         -1.10244489760191    0.57181827432167   -2.96018908893571
Cl         -1.01539737872056   -1.18796562229521    3.40843212840710
Cl          3.23002461393265    0.43992835987860    1.88448846216200
Cl          0.03296236603215    0.17108453448480    0.48958750193832
Cl          2.54090869422002    0.95397185893587   -1.78955250920672
Cl          2.73466192819177   -2.66207585127496   -2.08459660206964
Cl          1.53745771926003   -2.92537222310204    1.14701689347805
Cl          0.06077742930280    3.43697943181842   -0.71250698539885
Cl         -3.24340805619588   -0.32363298031471    0.02111936590050
Cl         -0.97794735918549   -3.04109452035733   -1.47016775622334
O          -2.03492534349401    2.62286727751683    1.51916417828802
H          -2.59164349718734    3.37845526958213    1.74318985914889
H          -1.19016404329004    3.02914431146743    1.25467663569450
