# Supplementary material for: Heterogeneous Nucleation of Butanol on NaCl: A Computational Study of Temperature, Humidity, Seed Charge, and Seed Size Effects
Source: J Phys Chem A. 2021 Mar 31;125(14):3025–36. doi: 10.1021/acs.jpca.0c10972 (PMC8054243; doi:10.1021/acs.jpca.0c10972)
Supplement: Supplementary file 2 — jp0c10972_si_002.zip [file jp0c10972_si_002.zip › ALL CLUSTERS/low_level_calc/normal seed/1Seed2BuOH.log]

      -----------------------------------------------------------      
     |                   =====================                   |     
     |                           x T B                           |     
     |                   =====================                   |     
     |                         S. Grimme                         |     
     |          Mulliken Center for Theoretical Chemistry        |     
     |                    University of Bonn                     |     
     |                 Version 6.0.1 (SAW181210)                 |     
      -----------------------------------------------------------      

   This program is distributed in the hope that it will be useful,
   but WITHOUT ANY WARRANTY; without even the implied warranty of
   MERCHANTABILITY or FITNESS FOR A PARTICULAR PURPOSE.
   
   FOR NON-COMMERCIAL, ACADEMIA USE ONLY.
   
   Cite this work as:
   S. Grimme, C. Bannwarth, P. Shushkov, J. Comput. Theory Chem., 2017,
   13, 1989-2009.
   C. Bannwarth, S. Ehlert and S. Grimme., ChemRxiv, 2018, preprint.
   http://doi.org/10.26434/chemrxiv.7246238.v1
   
   for sTDA-xTB:
   S. Grimme and C. Bannwarth, J. Chem. Phys., 2016, 145, 054103.
   
   in the mass-spec context:
   V. Asgeirsson, C. Bauer and S. Grimme, Chem. Sci., 2017, 8, 4879.
   
   if GBSA is used:
   P. Shushkov, F. März and S. Grimme, unpublished.
   
   for ANC optimizer:
   S. Grimme, unpublished.
   Rational Function algorithm used in ANCopt:
   F. Eckert, P. Pulay, H.-J. Werner, J. Comput. Chem., 1997, 18, 1473.
   
   with help from (in alphabetical order)
   C. Bannwarth, F. Bohle, G. Brandenburg, E. Caldeweyher, M. Checinski,
   S. Dohm, S. Ehlert, S. Ehrlich, F. März, H. Neugebauer, J. Pisarek,
   P. Pracht, P. Shushkov, and S. Spicher.
   
 * started run on 2020/05/30 at 20:41:21.050     
========================================================================
 # omp threads = 1
========================================================================
number of atoms            : 50
number of electrons        : 144
charge                     : 0
spin                       : .0
first test random number   : .4111

########################################################################
# WARNING! Please study the warnings concerning your input carefully
#  - the use of '-ohess' is discouraged, please use '--ohess' next time
########################################################################

           ------------------------------------------------- 
          |                 G F N 2 - x T B                 |
          | Geometry, Frequencies, Noncovalent interactions |
          |            JCTC 2018 parametrisation            |
           ------------------------------------------------- 
      method parameters     
 k(s)        :  1.8500
 k(p)        :  2.2300
 k(d)        :  2.2300
 k(f)        :  2.0000
 kEN (H0ij)  : -2.0000
 D4 a1       :  0.5200
 D4 a2       :  5.0000
 D4 s6       :  1.0000
 D4 s8       :  2.7000
 D4 s9       :  5.0000
 alphaj      :  2.0000


            Z     q(EN)     CN     RAES       Cart. coordinates
     1  Na  1.0    0.36    4.84    5.00     0.65188     6.46119     8.93401
     2  Na  1.0    0.28    8.75    5.00    -1.41090     4.21495     3.44949
     3  Na  1.0    0.38    4.58    5.00     7.78966     0.62860     9.30483
     4  Na  1.0    0.22    8.42    5.00     1.49711    -0.11616     8.51092
     5  Na  1.0    0.29   10.82    5.00    -0.03962    -3.24056     1.88159
     6  Na  1.0    0.38    4.93    5.00     3.22379    -5.95908     6.57351
     7  Na  1.0    0.35    5.42    5.00    -4.35006    -0.76910     5.77020
     8  Na  1.0    0.30    7.16    5.00     5.35779     4.50140     3.95478
     9  Na  1.0    0.35    6.17    5.00     6.64970    -1.05642     1.83351
    10  Na  1.0    0.39    9.85    5.00     0.72485     1.64386    -1.34874
    11  Cl  7.0   -0.19    3.70    4.99    -2.63565     3.02291     8.02309
    12  Cl  7.0   -0.22    3.53    4.99     4.33417     3.82631     9.61723
    13  Cl  7.0   -0.17    2.84    4.82     5.26202     2.50596    -1.07136
    14  Cl  7.0   -0.17    3.66    4.99    -1.30495    -4.25723     6.42810
    15  Cl  7.0   -0.20    2.93    4.87     1.62115     7.66287     4.54288
    16  Cl  7.0   -0.25    2.89    4.85     5.09516    -3.16675     9.68338
    17  Cl  7.0   -0.19    2.93    4.87     4.38141    -5.26424     2.08315
    18  Cl  7.0   -0.10    3.70    4.99    -3.60229     0.35502     1.19446
    19  Cl  7.0   -0.24    2.92    4.87     8.98069     1.47922     4.96502
    20  Cl  7.0   -0.08    6.13    5.00     1.99973     0.70300     3.78177
    21  O   6.0   -0.28    3.92    4.83    -0.36769     5.33917    -0.55764
    22  H   1.0    0.00    1.47    1.59     1.03206     6.50119    -0.35102
    23  C   4.0   -0.06    4.67    4.73    -2.02105     6.49205    -2.33531
    24  H   1.0   -0.02    1.02    1.43    -2.59108     8.37254    -1.67175
    25  H   1.0   -0.02    1.09    1.44    -3.70794     5.31360    -2.43235
    26  C   4.0   -0.09    4.30    4.19    -0.82844     6.74436    -4.94767
    27  H   1.0   -0.00    1.03    1.43    -2.17535     7.70423    -6.18083
    28  H   1.0   -0.01    1.03    1.43     0.85333     7.93330    -4.80027
    29  C   4.0   -0.07    4.55    4.60    -0.07012     4.23159    -6.14909
    30  H   1.0   -0.02    1.65    1.76     1.42965     3.34831    -5.04364
    31  H   1.0   -0.01    1.03    1.43     0.72101     4.63443    -8.00963
    32  C   4.0   -0.12    4.30    4.19    -2.27067     2.40773    -6.46226
    33  H   1.0   -0.00    1.00    1.43    -3.79313     3.30823    -7.50881
    34  H   1.0   -0.00    1.01    1.43    -1.67036     0.75084    -7.51458
    35  H   1.0   -0.01    1.21    1.47    -3.01332     1.78969    -4.65186
    36  O   6.0   -0.27    3.93    4.83     0.90376    -2.45258    -2.01135
    37  H   1.0    0.00    1.48    1.59     2.57585    -3.16764    -2.21755
    38  C   4.0   -0.05    4.70    4.76    -0.68874    -3.85258    -3.67205
    39  H   1.0   -0.00    1.01    1.43    -0.10336    -3.53834    -5.63686
    40  H   1.0   -0.00    1.10    1.44    -2.59330    -3.10768    -3.44180
    41  C   4.0   -0.09    4.36    4.32    -0.66461    -6.68885    -3.16027
    42  H   1.0   -0.00    1.03    1.43    -1.68509    -7.61708    -4.69515
    43  H   1.0   -0.01    1.03    1.43     1.28990    -7.35619    -3.21310
    44  C   4.0   -0.07    4.65    4.72    -1.84168    -7.50308    -0.65327
    45  H   1.0   -0.05    1.88    2.18    -0.74806    -6.75470     0.92447
    46  H   1.0   -0.02    1.03    1.43    -1.70661    -9.55729    -0.53696
    47  C   4.0   -0.15    4.24    4.08    -4.59810    -6.74536    -0.35726
    48  H   1.0   -0.00    1.00    1.43    -5.71762    -7.49009    -1.91153
    49  H   1.0   -0.03    1.01    1.43    -5.34532    -7.50697     1.39704
    50  H   1.0   -0.02    1.12    1.45    -4.82958    -4.70858    -0.30950

  Z AO/shell   Hii/eV     exponent
  1     Wed Apr 25 08:07:45 CEST 2018   EN: 2.200 GM2: 0.406  GM3: 0.0800  RAES: 1.40
     1s    -10.707211    1.230000
  6     Wed Apr 25 08:07:45 CEST 2018   EN: 2.550 GM2: 0.538  GM3: 0.1500  RAES: 3.00
     2s    -13.970922    2.096432
     2p    -10.063292    1.800000
  8     Wed Apr 25 08:07:45 CEST 2018   EN: 3.440 GM2: 0.452  GM3:-0.0517  RAES: 1.80
     2s    -20.229985    2.439742
     2p    -15.503117    2.137023
 11     Tue Apr 24 16:34:09 CEST 2018   EN: 0.930 GM2: 0.271  GM3: 0.1799  RAES: 5.00
     3s     -4.546934    0.763787
     3p     -1.332719    0.573553
 17     Mon Apr 23 14:09:22 CEST 2018   EN: 3.160 GM2: 0.249  GM3: 0.1495  RAES: 2.50
     3s    -29.278781    2.485265
     3p    -12.673758    2.199650
     3d     -0.240338    2.476089
 no old-style atom pair restraining (fixing) potential
           ------------------------------------------------- 
          |        Self-Consistent Charge Iterations        |
           ------------------------------------------------- 

 Ncao       : 200
 Nao        : 190
 Nshell     : 90
 Nel        : 144
 T(el)      :   300.0
 intcut     :    25.0
 scfconv/Eh :  0.100E-05
   qconv/e  :  0.100E-03
 intneglect :  0.100E-07
 broydamp   :      0.250
 iter      E             dE          RMSdq      gap      omega  full diag
   1    -84.5342159 -0.845342E+02  0.104E+01    3.75       0.0  T
   2    -84.7314903 -0.197274E+00  0.600E+00    4.59       1.0  T
   3    -84.8364270 -0.104937E+00  0.412E+00    4.25       1.0  T
   4    -84.8680609 -0.316339E-01  0.235E+00    3.47       1.0  T
   5    -84.8856490 -0.175882E-01  0.135E+00    2.63       1.0  T
   6    -84.8848478  0.801194E-03  0.875E-01    2.91       1.0  T
   7    -84.8867559 -0.190806E-02  0.279E-01    2.62       1.0  T
   8    -84.8869661 -0.210186E-03  0.167E-01    2.64       1.0  T
   9    -84.8870651 -0.990288E-04  0.124E-01    2.66       1.0  T
  10    -84.8872091 -0.144015E-03  0.646E-02    2.64       1.0  T
  11    -84.8872493 -0.402060E-04  0.404E-02    2.65       1.0  T
  12    -84.8872585 -0.914491E-05  0.212E-02    2.64       1.0  T
  13    -84.8872603 -0.181536E-05  0.114E-02    2.64       1.2  T
  14    -84.8872611 -0.847820E-06  0.680E-03    2.64       2.1  T
  15    -84.8872616 -0.410850E-06  0.435E-03    2.64       3.3  T
  16    -84.8872618 -0.205756E-06  0.294E-03    2.64       4.8  T
  17    -84.8872619 -0.133630E-06  0.174E-03    2.64       8.1  T
  18    -84.8872619 -0.274657E-07  0.897E-04    2.64      15.8  T
  19    -84.8872619 -0.586684E-08  0.540E-04    2.64      26.2  T
speedup  1.00
cpu  time for SCC    0.13 s
wall time for SCC    0.13 s

   *** convergence criteria satisfied after 19 iterations ***

          eigenvalues
 #    :          60         61         62         63         64         65         66         67
 occ. :        2.000      2.000      2.000      2.000      2.000      2.000      2.000      2.000
 eps  :       -10.859    -10.853    -10.803    -10.791    -10.738    -10.694    -10.671    -10.649
 #    :          68         69         70         71         72         73         74         75
 occ. :        2.000      2.000      2.000      2.000      2.000      0.000      0.000      0.000
 eps  :       -10.590    -10.469    -10.446    -10.383    -10.345     -7.701     -5.926     -5.755
 #    :          76         77         78         79         80         81         82         83
 occ. :        0.000      0.000      0.000      0.000      0.000      0.000      0.000      0.000
 eps  :        -4.457     -4.173     -2.250     -1.944     -1.036     -0.570      0.759      0.981


   #   Z            q   n(s)   n(p)   n(d)      C6AA      α(0)
   1  11 Na     0.710  0.114  0.176  0.000    68.064    26.699
   2  11 Na     0.753  0.052  0.195  0.000    67.530    26.594
   3  11 Na     0.722  0.106  0.172  0.000    67.905    26.667
   4  11 Na     0.712  0.048  0.240  0.000    68.031    26.692
   5  11 Na     0.835  0.033  0.132  0.000    66.542    26.398
   6  11 Na     0.712  0.103  0.184  0.000    68.032    26.692
   7  11 Na     0.705  0.109  0.186  0.000    68.121    26.710
   8  11 Na     0.731  0.073  0.196  0.000    67.799    26.647
   9  11 Na     0.737  0.074  0.189  0.000    67.724    26.632
  10  11 Na     0.839  0.051  0.110  0.000    66.493    26.389
  11  17 Cl    -0.734  1.974  5.760  0.001   124.707    17.085
  12  17 Cl    -0.732  1.970  5.761  0.001   124.630    17.080
  13  17 Cl    -0.781  1.976  5.802  0.003   126.589    17.213
  14  17 Cl    -0.747  1.973  5.773  0.001   125.195    17.118
  15  17 Cl    -0.764  1.972  5.789  0.002   125.887    17.166
  16  17 Cl    -0.751  1.973  5.777  0.001   125.377    17.131
  17  17 Cl    -0.773  1.976  5.794  0.003   126.245    17.190
  18  17 Cl    -0.766  1.976  5.788  0.002   125.966    17.171
  19  17 Cl    -0.756  1.974  5.781  0.001   125.556    17.143
  20  17 Cl    -0.730  1.963  5.766  0.001   124.520    17.072
  21   8 O     -0.498  1.705  4.793  0.000    22.795     6.448
  22   1 H      0.352  0.648  0.000  0.000     0.576     1.188
  23   6 C      0.044  1.043  2.913  0.000    19.766     6.317
  24   1 H      0.051  0.949  0.000  0.000     2.307     2.375
  25   1 H      0.073  0.927  0.000  0.000     2.052     2.240
  26   6 C     -0.082  1.055  3.027  0.000    22.048     6.683
  27   1 H      0.045  0.955  0.000  0.000     2.384     2.415
  28   1 H      0.054  0.946  0.000  0.000     2.265     2.354
  29   6 C     -0.083  1.058  3.025  0.000    21.994     6.661
  30   1 H      0.046  0.954  0.000  0.000     2.352     2.394
  31   1 H      0.045  0.955  0.000  0.000     2.382     2.414
  32   6 C     -0.132  1.045  3.086  0.000    22.983     6.818
  33   1 H      0.044  0.956  0.000  0.000     2.395     2.420
  34   1 H      0.040  0.960  0.000  0.000     2.452     2.449
  35   1 H      0.044  0.956  0.000  0.000     2.394     2.418
  36   8 O     -0.504  1.708  4.795  0.000    22.913     6.465
  37   1 H      0.348  0.652  0.000  0.000     0.584     1.196
  38   6 C      0.041  1.045  2.914  0.000    19.817     6.324
  39   1 H      0.050  0.950  0.000  0.000     2.325     2.385
  40   1 H      0.079  0.921  0.000  0.000     1.992     2.207
  41   6 C     -0.086  1.056  3.029  0.000    22.089     6.684
  42   1 H      0.047  0.953  0.000  0.000     2.357     2.401
  43   1 H      0.056  0.944  0.000  0.000     2.245     2.343
  44   6 C     -0.079  1.057  3.022  0.000    21.906     6.647
  45   1 H      0.030  0.970  0.000  0.000     2.568     2.502
  46   1 H      0.043  0.957  0.000  0.000     2.408     2.426
  47   6 C     -0.128  1.044  3.085  0.000    22.959     6.821
  48   1 H      0.041  0.959  0.000  0.000     2.440     2.443
  49   1 H      0.044  0.956  0.000  0.000     2.401     2.423
  50   1 H      0.051  0.949  0.000  0.000     2.306     2.375

 Mol. C6AA /au·bohr⁶  :      62146.111685
 Mol. C8AA /au·bohr⁸  :    3326933.383646
 Mol. α(0) /au        :        548.723627

 
 Wiberg/Mayer (AO) data. WBOs > 0.1 written file <wbo>
 largest (>0.05) Wiberg bond orders for each atom
           total WBO             WBO to atom ...
     1  Na  0.541    Cl  15 0.182    Cl  12 0.174    Cl  11 0.140
     2  Na  0.478    Cl  18 0.116    Cl  15 0.105    Cl  11 0.094    O   21 0.063    Cl  20 0.051
     3  Na  0.522    Cl  19 0.184    Cl  16 0.154    Cl  12 0.144
     4  Na  0.554    Cl  16 0.140    Cl  12 0.129    Cl  11 0.105    Cl  14 0.090    Cl  20 0.060
     5  Na  0.324    Cl  14 0.095    Cl  18 0.079    Cl  20 0.078    Cl  17 0.073
     6  Na  0.538    Cl  17 0.179    Cl  16 0.168    Cl  14 0.126
     7  Na  0.554    Cl  18 0.172    Cl  14 0.152    Cl  11 0.145
     8  Na  0.516    Cl  15 0.130    Cl  13 0.128    Cl  19 0.127    Cl  20 0.065
     9  Na  0.497    Cl  13 0.150    Cl  19 0.139    Cl  17 0.132    Cl  20 0.057
    10  Na  0.316    Cl  13 0.089    O   36 0.068    O   21 0.059    Cl  20 0.058
    11  Cl  0.502    Na   7 0.145    Na   1 0.140    Na   4 0.105    Na   2 0.094
    12  Cl  0.504    Na   1 0.174    Na   3 0.144    Na   4 0.129
    13  Cl  0.416    Na   9 0.150    Na   8 0.128    Na  10 0.089
    14  Cl  0.480    Na   7 0.152    Na   6 0.126    Na   5 0.095    Na   4 0.090
    15  Cl  0.447    Na   1 0.182    Na   8 0.130    Na   2 0.105
    16  Cl  0.471    Na   6 0.168    Na   3 0.154    Na   4 0.140
    17  Cl  0.434    Na   6 0.179    Na   9 0.132    Na   5 0.073
    18  Cl  0.432    Na   7 0.172    Na   2 0.116    Na   5 0.079
    19  Cl  0.466    Na   3 0.184    Na   9 0.139    Na   8 0.127
    20  Cl  0.522    Na   5 0.078    Na   8 0.065    Na   4 0.060    Na  10 0.058    Na   9 0.057    Na   2 0.051
    21  O   2.008    C   23 0.976    H   22 0.859    Na   2 0.063    Na  10 0.059
    22  H   0.876    O   21 0.859
    23  C   3.937    C   26 1.008    O   21 0.976    H   24 0.969    H   25 0.967
    24  H   0.997    C   23 0.969
    25  H   0.992    C   23 0.967
    26  C   3.994    C   29 1.013    C   23 1.008    H   27 0.972    H   28 0.971
    27  H   0.997    C   26 0.972
    28  H   0.996    C   26 0.971
    29  C   3.995    C   32 1.025    C   26 1.013    H   31 0.978    H   30 0.967
    30  H   0.998    C   29 0.967
    31  H   0.997    C   29 0.978
    32  C   3.991    C   29 1.025    H   33 0.987    H   34 0.987    H   35 0.981
    33  H   0.997    C   32 0.987
    34  H   0.997    C   32 0.987
    35  H   0.998    C   32 0.981
    36  O   2.004    C   38 0.972    H   37 0.862    Na  10 0.068
    37  H   0.878    O   36 0.862
    38  C   3.932    C   41 1.011    O   36 0.972    H   39 0.969    H   40 0.967
    39  H   0.996    C   38 0.969
    40  H   0.991    C   38 0.967
    41  C   3.992    C   44 1.013    C   38 1.011    H   42 0.972    H   43 0.970
    42  H   0.997    C   41 0.972
    43  H   0.996    C   41 0.970
    44  C   3.996    C   47 1.026    C   41 1.013    H   46 0.979    H   45 0.968
    45  H   1.001    C   44 0.968
    46  H   0.997    C   44 0.979
    47  C   3.991    C   44 1.026    H   48 0.987    H   49 0.986    H   50 0.979
    48  H   0.997    C   47 0.987
    49  H   0.997    C   47 0.986
    50  H   0.997    C   47 0.979
 MOs/occ written to file <molden.input>
 
molecular dipole:
                 x           y           z       tot (Debye)
 q only:       -3.306      -0.351      -2.457
   full:       -2.737      -0.462      -1.198       7.684
molecular quadrupole (traceless):
                xx          xy          yy          xz          yz          zz
 q only:      -19.742      -9.725      15.281     -10.110       5.929       4.461
  q+dip:      -26.044      -9.506      11.154      -3.690       8.160      14.891
   full:      -24.649      -9.605      11.579      -2.875       8.303      13.071

SCC energy    :     -84.8872619
rep           :       0.4718472
ES            :       0.7961202
AES           :      -0.0162450
AXC           :       0.0138396
disp          :      -0.0763660
XB            :       0.0000000
fix           :       0.0000000
total E       :     -84.4130811
atomizationE  :       9.5507271     5993.17
(atE without considering molecular charge,
 total energy contains solvation terms)
H-L gap (eV)  :          2.6437
           ------------------------------------------------- 
          |                 ===============                 |
          |                   A N C O P T                   |
          |                 ===============                 |
          |          Approximate Normal Coordinate          |
          |           Rational Function Optimizer           |
           ------------------------------------------------- 
dumping coords to <xtbopt.coord> and <xtbopt.log>
 optlevel               0
 Maxcycle             200
 Maxmicro              25
 Econv         5.000000000000000E-006
 Gconv         1.000000000000000E-003
 Maxdispl       1.00000000000000     
 Hlow          5.000000000000000E-003
 S6             20.0000000000000     
 Nvar              144

generating ANC from model Hessian ...
 Shifting diagonal of input Hessian by   1.785927598314902E-002
 Lowest  eigenvalues of input Hessian
    0.005000    0.005343    0.006513    0.007057    0.008012    0.009555
    0.010602    0.012907    0.013856    0.014297    0.015199    0.015546
    0.016088    0.016802    0.017383    0.017802   -0.000000   -0.000000
 Highest eigenvalues
    1.296121    1.298619    1.324031    1.327028    1.464798    1.473083
 
cpu  time for ANC gen    0.04 s
wall time for ANC gen    0.04 s
................................................................................
.............................. CYCLE    1 ......................................
................................................................................
   1    -84.8872619 -0.848873E+02  0.362E-04    2.64       0.0  T
   2    -84.8872619 -0.203755E-09  0.258E-04    2.64      54.9  T
   3    -84.8872619 -0.193282E-09  0.212E-04    2.64      66.7  T
speedup  1.00
cpu  time for SCC    0.02 s
wall time for SCC    0.03 s
speedup  0.99
cpu  time for grad    0.09 s
wall time for grad    0.09 s
 E :    -84.41308104  G :  0.000087    pred/act E change:  0.000D+00  0.293D-07
Maxdispl :   0.0016   ||displ|| :   0.0024   Lambda : -0.867D-07
Largest |displ|/coords:  0.0016 (   3)  0.0008 (   5)  0.0006 (   9)
................................................................................
.............................. CYCLE    2 ......................................
................................................................................
   1    -84.8872575 -0.848873E+02  0.521E-03    2.64       0.0  T
   2    -84.8872575 -0.927760E-08  0.259E-03    2.64       5.5  T
   3    -84.8872575 -0.185342E-08  0.996E-04    2.64      14.2  T
   4    -84.8872575 -0.204537E-09  0.259E-04    2.64      54.6  T
speedup  0.99
cpu  time for SCC    0.03 s
wall time for SCC    0.03 s
speedup  1.00
cpu  time for grad    0.09 s
wall time for grad    0.09 s
 E :    -84.41308106  G :  0.000075    pred/act E change:  0.000D+00 -0.208D-07
Maxdispl :   0.0014   ||displ|| :   0.0030   Lambda : -0.137D-06
Largest |displ|/coords:  0.0014 (   3)  0.0011 (  21)  0.0009 (  33)

   *** GEOMETRY OPTIMIZATION CONVERGED AFTER 2 ITERATIONS ***

------------------------------------------------------------------------
 total energy gain (kcal):     -0.0000
------------------------------------------------------------------------
================
 final structure:
================
$coord
        0.65189979512791        6.46132823981769        8.93410617652905      Na
       -1.41102983413757        4.21573223611453        3.44988270161617      Na
        7.78970627757727        0.62879168102368        9.30489867748941      Na
        1.49707414846235       -0.11579436169224        8.51048177066895      Na
       -0.04001327414895       -3.24018185858240        1.88160563622059      Na
        3.22365859379220       -5.95911812824919        6.57332525169274      Na
       -4.35006677845984       -0.76890507539571        5.77017025075867      Na
        5.35767329663560        4.50164154968882        3.95441380994839      Na
        6.64975305961722       -1.05652030920789        1.83361774233674      Na
        0.72496054953510        1.64382583862301       -1.34861692886246      Na
       -2.63564767161334        3.02303477530860        8.02335556989787      Cl
        4.33420155233201        3.82647157812682        9.61736355833642      Cl
        5.26223742933143        2.50602271246830       -1.07151582837848      Cl
       -1.30516899910402       -4.25721119798900        6.42811994386196      Cl
        1.62128235328446        7.66281235421786        4.54291654843886      Cl
        5.09527388151416       -3.16668908143564        9.68299244223497      Cl
        4.38179358840039       -5.26448996954473        2.08306050234956      Cl
       -3.60289690972732        0.35403403559756        1.19398980214913      Cl
        8.98069485373338        1.47924733969636        4.96508197958661      Cl
        1.99965664053193        0.70230481898933        3.78244659703409      Cl
       -0.36754466355935        5.33914498498514       -0.55758912462107      O 
        1.03210049832586        6.50128463650644       -0.35088235558183      H 
       -2.02093937333681        6.49190206314857       -2.33522913302029      C 
       -2.59111527697929        8.37235086322728       -1.67169361112449      H 
       -3.70777080242024        5.31336253303719       -2.43235977490810      H 
       -0.82841277020469        6.74426584716708       -4.94763831531403      C 
       -2.17544454521120        7.70405260899096       -6.18072270674039      H 
        0.85331158780540        7.93326345751041       -4.80036744896151      H 
       -0.07006510461828        4.23149874120864       -6.14900922693623      C 
        1.42965996995232        3.34824139996506       -5.04347796314503      H 
        0.72111930914740        4.63430203814560       -8.00952149750726      H 
       -2.27057597186759        2.40762360205850       -6.46221339614796      C 
       -3.79307970436508        3.30811447291512       -7.50870875902792      H 
       -1.67024780622421        0.75080257819653       -7.51461515817608      H 
       -3.01319067979431        1.78948804976290       -4.65183631834854      H 
        0.90380567096092       -2.45248195800754       -2.01139923217412      O 
        2.57589356737233       -3.16754313706404       -2.21772378847464      H 
       -0.68883115384085       -3.85248629889795       -3.67201798046868      C 
       -0.10363579838744       -3.53812113459011       -5.63686075270794      H 
       -2.59337929051502       -3.10759561969473       -3.44154010634420      H 
       -0.66465219015084       -6.68875864552575       -3.16035833614798      C 
       -1.68519707745470       -7.61693242818798       -4.69525162673858      H 
        1.28984230782212       -7.35612626586456       -3.21329357348872      H 
       -1.84166501786143       -7.50308996424772       -0.65334325062172      C 
       -0.74801298261924       -6.75471681458349        0.92437120968624      H 
       -1.70656360867197       -9.55730205064528       -0.53709417796321      H 
       -4.59806152116777       -6.74534932526752       -0.35728688845667      C 
       -5.71764673248043       -7.49014617572032       -1.91147917113449      H 
       -5.34525495712713       -7.50681825109451        1.39708822266414      H 
       -4.82948839764218       -4.70856704163504       -0.30964196202404      H 
$end
 
 Bond Distances (Angstroems)
 ---------------------------
Na1-Na2=3.3206       Na1-Na4=3.5162       Na1-Na8=3.7710       Na1-Cl11=2.5631      Na1-Cl12=2.4232      Na1-Cl15=2.4631      
Na2-Na1=3.3206       Na2-Na4=3.8462       Na2-Na5=4.0966       Na2-Na7=3.2991       Na2-Na8=3.5950       Na2-Na10=3.0948      
Na2-Cl11=2.5837      Na2-Cl15=2.4974      Na2-Cl18=2.6356      Na2-Cl20=2.5972      Na2-O21=2.2706       Na3-Na4=3.3794       
Na3-Na8=3.7247       Na3-Na9=4.0976       Na3-Cl12=2.4969      Na3-Cl16=2.4712      Na3-Cl19=2.4236      Na4-Na1=3.5162       
Na4-Na2=3.8462       Na4-Na3=3.3794       Na4-Na5=3.9623       Na4-Na6=3.3833       Na4-Na7=3.4346       Na4-Na8=3.9946       
Na4-Cl11=2.7583      Na4-Cl12=2.6361      Na4-Cl14=2.8664      Na4-Cl16=2.5724      Na4-Cl20=2.5530      Na5-Na2=4.0966       
Na5-Na4=3.9623       Na5-Na6=3.3492       Na5-Na7=3.3386       Na5-Na9=3.7240       Na5-Na10=3.1250      Na5-Cl14=2.5547      
Na5-Cl17=2.5757      Na5-Cl18=2.7027      Na5-Cl20=2.5553      Na5-O36=2.1604       Na5-C38=2.9765       Na5-C44=2.7923       
Na5-H45=1.9636       Na6-Na4=3.3833       Na6-Na5=3.3492       Na6-Na9=4.0384       Na6-Cl14=2.5613      Na6-Cl16=2.4233      
Na6-Cl17=2.4813      Na7-Na2=3.2991       Na7-Na4=3.4346       Na7-Na5=3.3386       Na7-Cl11=2.5042      Na7-Cl14=2.4749      
Na7-Cl18=2.5246      Na8-Na1=3.7710       Na8-Na2=3.5950       Na8-Na3=3.7247       Na8-Na4=3.9946       Na8-Na9=3.2215       
Na8-Na10=4.0214      Na8-Cl12=3.0661      Na8-Cl13=2.8620      Na8-Cl15=2.6086      Na8-Cl19=2.5534      Na8-Cl20=2.6848      
Na9-Na3=4.0976       Na9-Na5=3.7240       Na9-Na6=4.0384       Na9-Na8=3.2215       Na9-Na10=3.8350      Na9-Cl13=2.5410      
Na9-Cl17=2.5330      Na9-Cl19=2.4633      Na9-Cl20=2.8258      Na10-Na2=3.0948      Na10-Na5=3.1250      Na10-Na8=4.0214      
Na10-Na9=3.8350      Na10-Cl13=2.4484     Na10-Cl18=2.7425     Na10-Cl20=2.8418     Na10-O21=2.0817      Na10-C23=2.9943      
Na10-C29=2.9163      Na10-H30=2.1853      Na10-O36=2.1979      Cl11-Na1=2.5631      Cl11-Na2=2.5837      Cl11-Na4=2.7583      
Cl11-Na7=2.5042      Cl12-Na1=2.4232      Cl12-Na3=2.4969      Cl12-Na4=2.6361      Cl12-Na8=3.0661      Cl13-Na8=2.8620      
Cl13-Na9=2.5410      Cl13-Na10=2.4484     Cl14-Na4=2.8664      Cl14-Na5=2.5547      Cl14-Na6=2.5613      Cl14-Na7=2.4749      
Cl15-Na1=2.4631      Cl15-Na2=2.4974      Cl15-Na8=2.6086      Cl16-Na3=2.4712      Cl16-Na4=2.5724      Cl16-Na6=2.4233      
Cl17-Na5=2.5757      Cl17-Na6=2.4813      Cl17-Na9=2.5330      Cl18-Na2=2.6356      Cl18-Na5=2.7027      Cl18-Na7=2.5246      
Cl18-Na10=2.7425     Cl19-Na3=2.4236      Cl19-Na8=2.5534      Cl19-Na9=2.4633      Cl20-Na2=2.5972      Cl20-Na4=2.5530      
Cl20-Na5=2.5553      Cl20-Na8=2.6848      Cl20-Na9=2.8258      Cl20-Na10=2.8418     O21-Na2=2.2706       O21-Na10=2.0817      
O21-H22=0.9689       O21-C23=1.4222       H22-O21=0.9689       C23-Na10=2.9943      C23-O21=1.4222       C23-H24=1.0975       
C23-H25=1.0901       C23-C26=1.5255       H24-C23=1.0975       H25-C23=1.0901       C26-C23=1.5255       C26-H27=1.0917       
C26-H28=1.0927       C26-C29=1.5275       H27-C26=1.0917       H28-C26=1.0927       C29-Na10=2.9163      C29-C26=1.5275       
C29-H30=1.0911       C29-H31=1.0909       C29-C32=1.5215       H30-Na10=2.1853      H30-C29=1.0911       H31-C29=1.0909       
C32-C29=1.5215       C32-H33=1.0876       C32-H34=1.0862       C32-H35=1.0859       H33-C32=1.0876       H34-C32=1.0862       
H35-C32=1.0859       O36-Na5=2.1604       O36-Na10=2.1979      O36-H37=0.9685       O36-C38=1.4253       H37-O36=0.9685       
C38-Na5=2.9765       C38-O36=1.4253       C38-H39=1.0976       C38-H40=1.0890       C38-C41=1.5252       H39-C38=1.0976       
H40-C38=1.0890       C41-C38=1.5252       C41-H42=1.0921       C41-H43=1.0933       C41-C44=1.5276       H42-C41=1.0921       
H43-C41=1.0933       C44-Na5=2.7923       C44-C41=1.5276       C44-H45=1.0903       C44-H46=1.0911       C44-C47=1.5208       
H45-Na5=1.9636       H45-C44=1.0903       H46-C44=1.0911       C47-C44=1.5208       C47-H48=1.0875       C47-H49=1.0865       
C47-H50=1.0850       H48-C47=1.0875       H49-C47=1.0865       H50-C47=1.0850       
 C  H  Rav=1.0903 sigma=0.0035  Rmin=1.0850  Rmax=1.0976    18
 C  C  Rav=1.5247 sigma=0.0027  Rmin=1.5208  Rmax=1.5276     6
 O  H  Rav=0.9687 sigma=0.0002  Rmin=0.9685  Rmax=0.9689     2
 O  C  Rav=1.4237 sigma=0.0016  Rmin=1.4222  Rmax=1.4253     2
 Na H  Rav=2.0745 sigma=0.1108  Rmin=1.9636  Rmax=2.1853     2
 Na C  Rav=2.9199 sigma=0.0791  Rmin=2.7923  Rmax=2.9943     4
 Na O  Rav=2.1776 sigma=0.0681  Rmin=2.0817  Rmax=2.2706     4
 Na Na Rav=3.6160 sigma=0.3214  Rmin=3.0948  Rmax=4.0976    23
 Cl Na Rav=2.5965 sigma=0.1460  Rmin=2.4232  Rmax=3.0661    37
 
 selected bond angles (degree)
 --------------------
Na4-Na1-Na2= 68.40             Na8-Na1-Na2= 60.52             Na8-Na1-Na4= 66.38             Cl11-Na1-Na2= 50.09            
Cl11-Na1-Na4= 51.07            Cl11-Na1-Na8= 96.98            Cl12-Na1-Na2=100.89            Cl12-Na1-Na4= 48.52            
Cl12-Na1-Na8= 54.20            Cl12-Na1-Cl11= 99.52           Cl15-Na1-Na2= 48.42            Cl15-Na1-Na4= 99.72            
Cl15-Na1-Na8= 43.47            Cl15-Na1-Cl11= 98.46           Cl15-Na1-Cl12= 97.00           Na4-Na2-Na1= 58.21             
Na5-Na2-Na1=117.61             Na5-Na2-Na4= 59.75             Na7-Na2-Na1= 96.65             Na7-Na2-Na4= 56.84             
Na7-Na2-Na5= 52.33             Na8-Na2-Na1= 65.95             Na8-Na2-Na4= 64.83             Na8-Na2-Na5= 83.06             
Na8-Na2-Na7=118.41             Na10-Na2-Na1=138.97            Na10-Na2-Na4= 99.38            Na10-Na2-Na5= 49.12            
Na10-Na2-Na7= 97.23            Na10-Na2-Na8= 73.47            Cl11-Na2-Na1= 49.55            Cl11-Na2-Na4= 45.78            
Cl11-Na2-Na5= 89.94            Cl11-Na2-Na7= 48.53            Cl11-Na2-Na8=100.99            Cl11-Na2-Na10=138.83           
Cl15-Na2-Na1= 47.54            Cl15-Na2-Na4= 90.97            Cl15-Na2-Na5=129.54            Cl15-Na2-Na7=143.20            
Cl15-Na2-Na8= 46.52            Cl15-Na2-Na10=106.06           Cl15-Na2-Cl11= 97.04           Cl18-Na2-Na1=144.89            
Cl18-Na2-Na4= 91.68            Cl18-Na2-Na5= 40.49            Cl18-Na2-Na7= 48.79            Cl18-Na2-Na8=120.31            
Cl18-Na2-Na10= 56.50           Cl18-Na2-Cl11= 97.15           Cl18-Na2-Cl15=162.55           Cl20-Na2-Na1= 88.19            
Cl20-Na2-Na4= 41.25            Cl20-Na2-Na5= 36.98            Cl20-Na2-Na7= 74.34            Cl20-Na2-Na8= 48.14            
Cl20-Na2-Na10= 59.13           Cl20-Na2-Cl11= 86.33           Cl20-Na2-Cl15= 93.48           Cl20-Na2-Cl18= 77.38           
O21-Na2-Na1=129.99             O21-Na2-Na4=135.15             O21-Na2-Na5= 91.14             O21-Na2-Na7=132.19             
O21-Na2-Na8= 79.40             O21-Na2-Na10= 42.27            O21-Na2-Cl11=178.89            O21-Na2-Cl15= 82.46            
O21-Na2-Cl18= 83.51            O21-Na2-Cl20= 94.69            Na8-Na3-Na4= 68.23             Na9-Na3-Na4= 73.11             
Na9-Na3-Na8= 48.35             Cl12-Na3-Na4= 50.63            Cl12-Na3-Na8= 54.86            Cl12-Na3-Na9= 95.95            
Cl16-Na3-Na4= 49.22            Cl16-Na3-Na8=108.02            Cl16-Na3-Na9= 79.41            Cl16-Na3-Cl12= 97.06           
Cl19-Na3-Na4= 99.21            Cl19-Na3-Na8= 42.89            Cl19-Na3-Na9= 33.32            Cl19-Na3-Cl12= 97.32           
Cl19-Na3-Cl16=112.19           Na2-Na4-Na1= 53.39             Na3-Na4-Na1= 90.11             Na3-Na4-Na2=114.29             
Na5-Na4-Na1=116.32             Na5-Na4-Na2= 63.27             Na5-Na4-Na3=111.16             Na6-Na4-Na1=163.40             
Na6-Na4-Na2=116.22             Na6-Na4-Na3= 83.00             Na6-Na4-Na5= 53.55             Na7-Na4-Na1= 90.68             
Na7-Na4-Na2= 53.53             Na7-Na4-Na3=162.17             Na7-Na4-Na5= 53.08             Na7-Na4-Na6= 91.34             
Na8-Na4-Na1= 59.87             Na8-Na4-Na2= 54.54             Na8-Na4-Na3= 59.99             Na8-Na4-Na5= 79.97             
Na8-Na4-Na6=103.77             Na8-Na4-Na7=105.51             Cl11-Na4-Na1= 46.29            Cl11-Na4-Na2= 42.17            
Cl11-Na4-Na3=136.28            Cl11-Na4-Na5= 90.33            Cl11-Na4-Na6=137.40            Cl11-Na4-Na7= 46.12            
Cl11-Na4-Na8= 88.90            Cl12-Na4-Na1= 43.53            Cl12-Na4-Na2= 84.89            Cl12-Na4-Na3= 47.07            
Cl12-Na4-Na5=130.08            Cl12-Na4-Na6=129.55            Cl12-Na4-Na7=133.36            Cl12-Na4-Na8= 50.12            
Cl12-Na4-Cl11= 89.76           Cl14-Na4-Na1=135.68            Cl14-Na4-Na2= 88.91            Cl14-Na4-Na3=130.30            
Cl14-Na4-Na5= 40.04            Cl14-Na4-Na6= 47.50            Cl14-Na4-Na7= 45.14            Cl14-Na4-Na8=120.02            
Cl14-Na4-Cl11= 90.82           Cl14-Na4-Cl12=170.10           Cl16-Na4-Na1=134.43            Cl16-Na4-Na2=146.94            
Cl16-Na4-Na3= 46.67            Cl16-Na4-Na5= 95.95            Cl16-Na4-Na6= 45.54            Cl16-Na4-Na7=134.87            
Cl16-Na4-Na8= 98.68            Cl16-Na4-Cl11=170.89           Cl16-Na4-Cl12= 91.23           Cl16-Na4-Cl14= 89.76           
Cl20-Na4-Na1= 84.71            Cl20-Na4-Na2= 42.12            Cl20-Na4-Na3= 89.97            Cl20-Na4-Na5= 39.15            
Cl20-Na4-Na6= 80.21            Cl20-Na4-Na7= 72.37            Cl20-Na4-Na8= 41.54            Cl20-Na4-Cl11= 83.62           
Cl20-Na4-Cl12= 91.39           Cl20-Na4-Cl14= 78.86           Cl20-Na4-Cl16=105.41           Na4-Na5-Na2= 56.98             
Na6-Na5-Na2=110.79             Na6-Na5-Na4= 54.35             Na7-Na5-Na2= 51.46             Na7-Na5-Na4= 55.33             
Na7-Na5-Na6= 93.65             Na9-Na5-Na2= 82.58             Na9-Na5-Na4= 71.42             Na9-Na5-Na6= 69.40             
Na9-Na5-Na7=122.15             Na10-Na5-Na2= 48.49            Na10-Na5-Na4= 96.46            Na10-Na5-Na6=133.95            
Na10-Na5-Na7= 95.84            Na10-Na5-Na9= 67.45            Cl14-Na5-Na2= 88.03            Cl14-Na5-Na4= 46.21            
Cl14-Na5-Na6= 49.19            Cl14-Na5-Na7= 47.39            Cl14-Na5-Na9=108.72            Cl14-Na5-Na10=136.33           
Cl17-Na5-Na2=123.58            Cl17-Na5-Na4= 87.16            Cl17-Na5-Na6= 47.33            Cl17-Na5-Na7=139.29            
Cl17-Na5-Na9= 42.75            Cl17-Na5-Na10=104.41           Cl17-Na5-Cl14= 96.40           Cl18-Na5-Na2= 39.28            
Cl18-Na5-Na4= 88.21            Cl18-Na5-Na6=139.63            Cl18-Na5-Na7= 47.99            Cl18-Na5-Na9=116.35            
Cl18-Na5-Na10= 55.58           Cl18-Na5-Cl14= 95.29           Cl18-Na5-Cl17=158.75           Cl20-Na5-Na2= 37.69            
Cl20-Na5-Na4= 39.11            Cl20-Na5-Na6= 80.86            Cl20-Na5-Na7= 74.11            Cl20-Na5-Na9= 49.29            
Cl20-Na5-Na10= 59.03           Cl20-Na5-Cl14= 84.95           Cl20-Na5-Cl17= 86.53           Cl20-Na5-Cl18= 76.89           
O36-Na5-Na2= 92.77             O36-Na5-Na4=135.74             O36-Na5-Na6=132.11             O36-Na5-Na7=132.07             
O36-Na5-Na9= 73.37             O36-Na5-Na10= 44.67            O36-Na5-Cl14=177.85            O36-Na5-Cl17= 84.82            
O36-Na5-Cl18= 84.09            O36-Na5-Cl20= 96.90            C38-Na5-Na2=106.52             C38-Na5-Na4=160.59             
C38-Na5-Na6=138.13             C38-Na5-Na7=124.92             C38-Na5-Na9= 97.86             C38-Na5-Na10= 64.21            
C38-Na5-Cl14=151.25            C38-Na5-Cl17= 95.76            C38-Na5-Cl18= 82.14            C38-Na5-Cl20=121.75            
C38-Na5-O36= 26.64             C44-Na5-Na2=144.58             C44-Na5-Na4=146.35             C44-Na5-Na6=100.67             
C44-Na5-Na7=112.29             C44-Na5-Na9=124.89             C44-Na5-Na10=116.72            C44-Na5-Cl14=101.11            
C44-Na5-Cl17= 89.66            C44-Na5-Cl18=105.41            C44-Na5-Cl20=173.18            C44-Na5-O36= 77.10             
C44-Na5-C38= 53.01             H45-Na5-Na2=158.54             H45-Na5-Na4=131.51             H45-Na5-Na6= 83.27             
H45-Na5-Na7=113.56             H45-Na5-Na9=118.26             H45-Na5-Na10=131.83            H45-Na5-Cl14= 89.62            
H45-Na5-Cl17= 77.88            H45-Na5-Cl18=119.91            H45-Na5-Cl20=162.83            H45-Na5-O36= 88.90             
H45-Na5-C38= 67.68             H45-Na5-C44= 17.40             Na5-Na6-Na4= 72.10             Na9-Na6-Na4= 73.88             
Na9-Na6-Na5= 59.68             Cl14-Na6-Na4= 55.60            Cl14-Na6-Na5= 49.02            Cl14-Na6-Na9=100.11            
Cl16-Na6-Na4= 49.26            Cl16-Na6-Na5=116.88            Cl16-Na6-Na9= 81.17            Cl16-Na6-Cl14=100.86           
Cl17-Na6-Na4=102.79            Cl17-Na6-Na5= 49.75            Cl17-Na6-Na9= 36.79            Cl17-Na6-Cl14= 98.64           
Cl17-Na6-Cl16=117.32           Na4-Na7-Na2= 69.63             Na5-Na7-Na2= 76.22             Na5-Na7-Na4= 71.59             
Cl11-Na7-Na2= 50.64            Cl11-Na7-Na4= 52.55            Cl11-Na7-Na5=111.09            Cl14-Na7-Na2=109.99            
Cl14-Na7-Na4= 55.19            Cl14-Na7-Na5= 49.44            Cl14-Na7-Cl11=107.15           Cl18-Na7-Na2= 51.76            
Cl18-Na7-Na4=103.90            Cl18-Na7-Na5= 52.70            Cl18-Na7-Cl11=102.20           Cl18-Na7-Cl14=102.04           
Na2-Na8-Na1= 53.52             Na3-Na8-Na1= 81.27             Na3-Na8-Na2=112.18             Na4-Na8-Na1= 53.75             
Na4-Na8-Na2= 60.63             Na4-Na8-Na3= 51.78             Na9-Na8-Na1=129.40             Na9-Na8-Na2= 98.46             
Na9-Na8-Na3= 71.89             Na9-Na8-Na4= 76.13             Na10-Na8-Na1=100.86            Na10-Na8-Na2= 47.54            
Na10-Na8-Na3=122.29            Na10-Na8-Na4= 83.07            Na10-Na8-Na9= 62.80            Cl12-Na8-Na1= 39.86            
Cl12-Na8-Na2= 83.78            Cl12-Na8-Na3= 41.75            Cl12-Na8-Na4= 41.28            Cl12-Na8-Na9=105.76            
Cl12-Na8-Na10=122.04           Cl13-Na8-Na1=137.66            Cl13-Na8-Na2= 84.14            Cl13-Na8-Na3=120.63            
Cl13-Na8-Na4=109.03            Cl13-Na8-Na9= 48.94            Cl13-Na8-Na10= 37.06           Cl13-Na8-Cl12=149.55           
Cl15-Na8-Na1= 40.51            Cl15-Na8-Na2= 44.00            Cl15-Na8-Na3=121.60            Cl15-Na8-Na4= 86.13            
Cl15-Na8-Na9=141.99            Cl15-Na8-Na10= 82.09           Cl15-Na8-Cl12= 79.87           Cl15-Na8-Cl13=109.52           
Cl19-Na8-Na1=121.45            Cl19-Na8-Na2=137.50            Cl19-Na8-Na3= 40.24            Cl19-Na8-Na4= 82.79            
Cl19-Na8-Na9= 48.83            Cl19-Na8-Na10=111.61           Cl19-Na8-Cl12= 81.66           Cl19-Na8-Cl13= 88.67           
Cl19-Na8-Cl15=161.05           Cl20-Na8-Na1= 78.03            Cl20-Na8-Na2= 46.09            Cl20-Na8-Na3= 80.93            
Cl20-Na8-Na4= 39.09            Cl20-Na8-Na9= 56.29            Cl20-Na8-Na10= 44.87           Cl20-Na8-Cl12= 80.15           
Cl20-Na8-Cl13= 71.37           Cl20-Na8-Cl15= 89.00           Cl20-Na8-Cl19= 92.01           Na5-Na9-Na3=101.59             
Na6-Na9-Na3= 66.84             Na6-Na9-Na5= 50.92             Na8-Na9-Na3= 59.76             Na8-Na9-Na5= 94.54             
Na8-Na9-Na6=105.96             Na10-Na9-Na3=117.58            Na10-Na9-Na5= 48.81            Na10-Na9-Na6= 98.34            
Na10-Na9-Na8= 68.85            Cl13-Na9-Na3=117.70            Cl13-Na9-Na5= 87.69            Cl13-Na9-Na6=136.28            
Cl13-Na9-Na8= 58.13            Cl13-Na9-Na10= 38.89           Cl17-Na9-Na3=102.17            Cl17-Na9-Na5= 43.65            
Cl17-Na9-Na6= 35.92            Cl17-Na9-Na8=133.15            Cl17-Na9-Na10= 87.88           Cl17-Na9-Cl13=123.15           
Cl19-Na9-Na3= 32.72            Cl19-Na9-Na5=129.83            Cl19-Na9-Na6= 99.03            Cl19-Na9-Na8= 51.29            
Cl19-Na9-Na10=120.12           Cl19-Na9-Cl13= 98.48           Cl19-Na9-Cl17=132.93           Cl20-Na9-Na3= 72.81            
Cl20-Na9-Na5= 43.27            Cl20-Na9-Na6= 66.05            Cl20-Na9-Na8= 52.22            Cl20-Na9-Na10= 47.59           
Cl20-Na9-Cl13= 74.03           Cl20-Na9-Cl17= 81.83           Cl20-Na9-Cl19= 90.64           Na5-Na10-Na2= 82.39            
Na8-Na10-Na2= 58.98            Na8-Na10-Na5= 90.47            Na9-Na10-Na2= 95.86            Na9-Na10-Na5= 63.74            
Na9-Na10-Na8= 48.34            Cl13-Na10-Na2=103.13           Cl13-Na10-Na5=104.38           Cl13-Na10-Na8= 44.79           
Cl13-Na10-Na9= 40.66           Cl18-Na10-Na2= 53.27           Cl18-Na10-Na5= 54.38           Cl18-Na10-Na8=105.09           
Cl18-Na10-Na9=112.00           Cl18-Na10-Cl13=146.71          Cl20-Na10-Na2= 51.67           Cl20-Na10-Na5= 50.44           
Cl20-Na10-Na8= 41.80           Cl20-Na10-Na9= 47.24           Cl20-Na10-Cl13= 75.09          Cl20-Na10-Cl18= 71.69          
O21-Na10-Na2= 47.19            O21-Na10-Na5=129.12            O21-Na10-Na8= 71.08            O21-Na10-Na9=119.26            
O21-Na10-Cl13= 94.89           O21-Na10-Cl18= 84.45           O21-Na10-Cl20= 92.21           C23-Na10-Na2= 65.73            
C23-Na10-Na5=137.83            C23-Na10-Na8= 95.47            C23-Na10-Na9=142.42            C23-Na10-Cl13=109.07           
C23-Na10-Cl18= 83.89           C23-Na10-Cl20=115.59           C23-Na10-O21= 25.23            C29-Na10-Na2=117.10            
C29-Na10-Na5=147.79            C29-Na10-Na8=121.28            C29-Na10-Na9=132.48            C29-Na10-Cl13= 96.09           
C29-Na10-Cl18=115.07           C29-Na10-Cl20=161.59           C29-Na10-O21= 72.18            C29-Na10-C23= 51.38            
H30-Na10-Na2=127.95            H30-Na10-Na5=148.53            H30-Na10-Na8=111.41            H30-Na10-Na9=114.03            
H30-Na10-Cl13= 79.01           H30-Na10-Cl18=133.17           H30-Na10-Cl20=152.47           H30-Na10-O21= 80.77            
H30-Na10-C23= 64.73            H30-Na10-C29= 18.46            O36-Na10-Na2=125.48            O36-Na10-Na5= 43.71            
O36-Na10-Na8=117.13            O36-Na10-Na9= 70.57            O36-Na10-Cl13= 98.69           O36-Na10-Cl18= 82.46           
O36-Na10-Cl20= 88.24           O36-Na10-O21=166.05            O36-Na10-C23=146.94            O36-Na10-C29=109.29            
O36-Na10-H30=104.89            
 
 selected dihedral angles (degree)
 ---------------------------------
Na4-Na2-Na1-Na8= 74.26        Na4-Na2-Na1-Cl11=303.35       Na4-Na2-Na1-Cl12= 36.72       Na4-Na2-Na1-Cl15=126.45       
Na5-Na2-Na1-Na4=353.23        Na5-Na2-Na1-Na8= 67.49        Na5-Na2-Na1-Cl11=296.59       Na5-Na2-Na1-Cl12= 29.96       
Na5-Na2-Na1-Cl15=119.68       Na7-Na2-Na1-Na4= 43.93        Na7-Na2-Na1-Na8=118.19        Na7-Na2-Na1-Cl11=347.29       
Na7-Na2-Na1-Cl12= 80.66       Na7-Na2-Na1-Cl15=170.38       Na8-Na2-Na1-Na4=285.74        Na8-Na2-Na1-Cl11=229.10       
Na8-Na2-Na1-Cl12=322.46       Na8-Na2-Na1-Cl15= 52.19       Na10-Na2-Na1-Na4=294.84       Na10-Na2-Na1-Na8=  9.09       
Na10-Na2-Na1-Cl11=238.19      Na10-Na2-Na1-Cl12=331.56      Na10-Na2-Na1-Cl15= 61.28      Cl11-Na2-Na1-Na4= 56.65       
Cl11-Na2-Na1-Na8=130.90       Cl11-Na2-Na1-Cl12= 93.37      Cl11-Na2-Na1-Cl15=183.09      Cl15-Na2-Na1-Na4=233.55       
Cl15-Na2-Na1-Na8=307.81       Cl15-Na2-Na1-Cl11=176.91      Cl15-Na2-Na1-Cl12=270.27      Cl18-Na2-Na1-Na4= 34.79       
Cl18-Na2-Na1-Na8=109.04       Cl18-Na2-Na1-Cl11=338.14      Cl18-Na2-Na1-Cl12= 71.51      Cl18-Na2-Na1-Cl15=161.23      
Cl20-Na2-Na1-Na4=329.93       Cl20-Na2-Na1-Na8= 44.19       Cl20-Na2-Na1-Cl11=273.29      Cl20-Na2-Na1-Cl12=  6.65      
Cl20-Na2-Na1-Cl15= 96.38      O21-Na2-Na1-Na4=235.33        O21-Na2-Na1-Na8=309.59        O21-Na2-Na1-Cl11=178.68       
O21-Na2-Na1-Cl12=272.05       O21-Na2-Na1-Cl15=  1.78       Na2-Na4-Na1-Na8=293.86        Na2-Na4-Na1-Cl11= 55.45       
Na2-Na4-Na1-Cl12=231.60       Na2-Na4-Na1-Cl15=322.38       Na3-Na4-Na1-Na2=120.73        Na3-Na4-Na1-Na8= 54.59        
Na3-Na4-Na1-Cl11=176.18       Na3-Na4-Na1-Cl12=352.33       Na3-Na4-Na1-Cl15= 83.11       Na5-Na4-Na1-Na2=  6.92        
Na5-Na4-Na1-Na8=300.77        Na5-Na4-Na1-Cl11= 62.36       Na5-Na4-Na1-Cl12=238.52       Na5-Na4-Na1-Cl15=329.29       
Na6-Na4-Na1-Na2= 55.55        Na6-Na4-Na1-Na8=349.40        Na6-Na4-Na1-Cl11=111.00       Na6-Na4-Na1-Cl12=287.15       
Na6-Na4-Na1-Cl15= 17.92       Na7-Na4-Na1-Na2=318.55        Na7-Na4-Na1-Na8=252.40        Na7-Na4-Na1-Cl11= 13.99       
Na7-Na4-Na1-Cl12=190.15       Na7-Na4-Na1-Cl15=280.92       Na8-Na4-Na1-Na2= 66.14        Na8-Na4-Na1-Cl11=121.59       
Na8-Na4-Na1-Cl12=297.75       Na8-Na4-Na1-Cl15= 28.52       Cl11-Na4-Na1-Na2=304.55       Cl11-Na4-Na1-Na8=238.41       
Cl11-Na4-Na1-Cl12=176.15      Cl11-Na4-Na1-Cl15=266.93      Cl12-Na4-Na1-Na2=128.40       Cl12-Na4-Na1-Na8= 62.25       
Cl12-Na4-Na1-Cl11=183.85      Cl12-Na4-Na1-Cl15= 90.77      Cl14-Na4-Na1-Na2=322.64       Cl14-Na4-Na1-Na8=256.50       
Cl14-Na4-Na1-Cl11= 18.09      Cl14-Na4-Na1-Cl12=194.24      Cl14-Na4-Na1-Cl15=285.02      Cl16-Na4-Na1-Na2=137.21       
Cl16-Na4-Na1-Na8= 71.06       Cl16-Na4-Na1-Cl11=192.66      Cl16-Na4-Na1-Cl12=  8.81      Cl16-Na4-Na1-Cl15= 99.58      
Cl20-Na4-Na1-Na2= 30.77       Cl20-Na4-Na1-Na8=324.63       Cl20-Na4-Na1-Cl11= 86.22      Cl20-Na4-Na1-Cl12=262.37      
Cl20-Na4-Na1-Cl15=353.15      Na1-Na4-Na2-Na5=173.06        Na1-Na4-Na2-Na7=235.41        Na1-Na4-Na2-Na8= 76.20        
Na1-Na4-Na2-Na10=142.86       Na1-Na4-Na2-Cl11=297.51       Na1-Na4-Na2-Cl15= 36.41       Na1-Na4-Na2-Cl18=199.17       
Na1-Na4-Na2-Cl20=130.58       Na1-Na4-Na2-O21=116.68        Na3-Na4-Na2-Na1=289.43        Na3-Na4-Na2-Na5=102.49        
Na3-Na4-Na2-Na7=164.84        Na3-Na4-Na2-Na8=  5.63        Na3-Na4-Na2-Na10= 72.29       Na3-Na4-Na2-Cl11=226.94       
Na3-Na4-Na2-Cl15=325.84       Na3-Na4-Na2-Cl18=128.59       Na3-Na4-Na2-Cl20= 60.01       Na3-Na4-Na2-O21= 46.11        
Na5-Na4-Na2-Na1=186.94        Na5-Na4-Na2-Na7= 62.35        Na5-Na4-Na2-Na8=263.14        Na5-Na4-Na2-Na10=329.80       
Na5-Na4-Na2-Cl11=124.45       Na5-Na4-Na2-Cl15=223.35       Na5-Na4-Na2-Cl18= 26.11       Na5-Na4-Na2-Cl20=317.52       
Na5-Na4-Na2-O21=303.62        Na6-Na4-Na2-Na1=195.23        Na6-Na4-Na2-Na5=  8.29        Na6-Na4-Na2-Na7= 70.64        
Na6-Na4-Na2-Na8=271.43        Na6-Na4-Na2-Na10=338.09       Na6-Na4-Na2-Cl11=132.74       Na6-Na4-Na2-Cl15=231.64       
Na6-Na4-Na2-Cl18= 34.39       Na6-Na4-Na2-Cl20=325.81       Na6-Na4-Na2-O21=311.91        Na7-Na4-Na2-Na1=124.59        
Na7-Na4-Na2-Na5=297.65        Na7-Na4-Na2-Na8=200.79        Na7-Na4-Na2-Na10=267.45       Na7-Na4-Na2-Cl11= 62.10       
Na7-Na4-Na2-Cl15=161.00       Na7-Na4-Na2-Cl18=323.76       Na7-Na4-Na2-Cl20=255.17       Na7-Na4-Na2-O21=241.27        
Na8-Na4-Na2-Na1=283.80        Na8-Na4-Na2-Na5= 96.86        Na8-Na4-Na2-Na7=159.21        Na8-Na4-Na2-Na10= 66.66       
Na8-Na4-Na2-Cl11=221.31       Na8-Na4-Na2-Cl15=320.21       Na8-Na4-Na2-Cl18=122.96       Na8-Na4-Na2-Cl20= 54.38       
Na8-Na4-Na2-O21= 40.48        Cl11-Na4-Na2-Na1= 62.49       Cl11-Na4-Na2-Na5=235.55       Cl11-Na4-Na2-Na7=297.90       
Cl11-Na4-Na2-Na8=138.69       Cl11-Na4-Na2-Na10=205.35      Cl11-Na4-Na2-Cl15= 98.90      Cl11-Na4-Na2-Cl18=261.65      
Cl11-Na4-Na2-Cl20=193.07      Cl11-Na4-Na2-O21=179.17       Cl12-Na4-Na2-Na1=327.19       Cl12-Na4-Na2-Na5=140.25       
Cl12-Na4-Na2-Na7=202.60       Cl12-Na4-Na2-Na8= 43.39       Cl12-Na4-Na2-Na10=110.05      Cl12-Na4-Na2-Cl11=264.70      
Cl12-Na4-Na2-Cl15=  3.60      Cl12-Na4-Na2-Cl18=166.35      Cl12-Na4-Na2-Cl20= 97.77      Cl12-Na4-Na2-O21= 83.87       
Cl14-Na4-Na2-Na1=154.91       Cl14-Na4-Na2-Na5=327.97       Cl14-Na4-Na2-Na7= 30.32       Cl14-Na4-Na2-Na8=231.11       
Cl14-Na4-Na2-Na10=297.77      Cl14-Na4-Na2-Cl11= 92.42      Cl14-Na4-Na2-Cl15=191.32      Cl14-Na4-Na2-Cl18=354.08      
Cl14-Na4-Na2-Cl20=285.49      Cl14-Na4-Na2-O21=271.59       Cl16-Na4-Na2-Na1=242.80       Cl16-Na4-Na2-Na5= 55.86       
Cl16-Na4-Na2-Na7=118.21       Cl16-Na4-Na2-Na8=319.00       Cl16-Na4-Na2-Na10= 25.66      Cl16-Na4-Na2-Cl11=180.31      
Cl16-Na4-Na2-Cl15=279.21      Cl16-Na4-Na2-Cl18= 81.96      Cl16-Na4-Na2-Cl20= 13.38      Cl16-Na4-Na2-O21=359.48       
Cl20-Na4-Na2-Na1=229.42       Cl20-Na4-Na2-Na5= 42.48       Cl20-Na4-Na2-Na7=104.83       Cl20-Na4-Na2-Na8=305.62       
Cl20-Na4-Na2-Na10= 12.28      Cl20-Na4-Na2-Cl11=166.93      Cl20-Na4-Na2-Cl15=265.83      Cl20-Na4-Na2-Cl18= 68.59      
Cl20-Na4-Na2-O21=346.10       Na1-Na4-Na3-Na8=305.51        Na1-Na4-Na3-Na9=254.31        Na1-Na4-Na3-Cl12=  7.21       
Na1-Na4-Na3-Cl16=163.83       Na1-Na4-Na3-Cl19=275.27       Na2-Na4-Na3-Na8=354.71        Na2-Na4-Na3-Na9=303.51        
Na2-Na4-Na3-Cl12= 56.41       Na2-Na4-Na3-Cl16=213.03       Na2-Na4-Na3-Cl19=324.47       Na5-Na4-Na3-Na8= 63.94        
Na5-Na4-Na3-Na9= 12.75        Na5-Na4-Na3-Cl12=125.65       Na5-Na4-Na3-Cl16=282.27       Na5-Na4-Na3-Cl19= 33.71       
Na6-Na4-Na3-Na8=110.36        Na6-Na4-Na3-Na9= 59.16        Na6-Na4-Na3-Cl12=172.06       Na6-Na4-Na3-Cl16=328.68       
Na6-Na4-Na3-Cl19= 80.12       Na7-Na4-Na3-Na8= 38.10        Na7-Na4-Na3-Na9=346.90        Na7-Na4-Na3-Cl12= 99.80       
Na7-Na4-Na3-Cl16=256.42       Na7-Na4-Na3-Cl19=  7.86       Na8-Na4-Na3-Na9=308.80        Na8-Na4-Na3-Cl12= 61.70       
Na8-Na4-Na3-Cl16=218.32       Na8-Na4-Na3-Cl19=329.76       Cl11-Na4-Na3-Na8=309.50       Cl11-Na4-Na3-Na9=258.30       
Cl11-Na4-Na3-Cl12= 11.20      Cl11-Na4-Na3-Cl16=167.83      Cl11-Na4-Na3-Cl19=279.26      Cl12-Na4-Na3-Na8=298.30       
Cl12-Na4-Na3-Na9=247.10       Cl12-Na4-Na3-Cl16=156.62      Cl12-Na4-Na3-Cl19=268.06      Cl14-Na4-Na3-Na8=105.52       
Cl14-Na4-Na3-Na9= 54.32       Cl14-Na4-Na3-Cl12=167.22      Cl14-Na4-Na3-Cl16=323.85      Cl14-Na4-Na3-Cl19= 75.28      
Cl16-Na4-Na3-Na8=141.68       Cl16-Na4-Na3-Na9= 90.48       Cl16-Na4-Na3-Cl12=203.38      Cl16-Na4-Na3-Cl19=111.44      
Cl20-Na4-Na3-Na8= 30.22       Cl20-Na4-Na3-Na9=339.02       Cl20-Na4-Na3-Cl12= 91.92      Cl20-Na4-Na3-Cl16=248.55      
Cl20-Na4-Na3-Cl19=  0.00      Na2-Na5-Na4-Na1=353.79        Na2-Na5-Na4-Na3=252.61        Na2-Na5-Na4-Na6=189.25        
Na2-Na5-Na4-Na7= 62.99        Na2-Na5-Na4-Na8=304.79        Na2-Na5-Na4-Cl11= 33.61       Na2-Na5-Na4-Cl12=303.65       
Na2-Na5-Na4-Cl14=124.49       Na2-Na5-Na4-Cl16=206.99       Na2-Na5-Na4-Cl20=314.16       Na6-Na5-Na4-Na1=164.54        
Na6-Na5-Na4-Na2=170.75        Na6-Na5-Na4-Na3= 63.36        Na6-Na5-Na4-Na7=233.74        Na6-Na5-Na4-Na8=115.54        
Na6-Na5-Na4-Cl11=204.36       Na6-Na5-Na4-Cl12=114.40       Na6-Na5-Na4-Cl14=295.24       Na6-Na5-Na4-Cl16= 17.74       
Na6-Na5-Na4-Cl20=124.91       Na7-Na5-Na4-Na1=290.79        Na7-Na5-Na4-Na2=297.01        Na7-Na5-Na4-Na3=189.61        
Na7-Na5-Na4-Na6=126.26        Na7-Na5-Na4-Na8=241.80        Na7-Na5-Na4-Cl11=330.62       Na7-Na5-Na4-Cl12=240.66       
Na7-Na5-Na4-Cl14= 61.50       Na7-Na5-Na4-Cl16=144.00       Na7-Na5-Na4-Cl20=251.17       Na9-Na5-Na4-Na1= 86.99        
Na9-Na5-Na4-Na2= 93.21        Na9-Na5-Na4-Na3=345.81        Na9-Na5-Na4-Na6=282.46        Na9-Na5-Na4-Na7=156.20        
Na9-Na5-Na4-Na8= 38.00        Na9-Na5-Na4-Cl11=126.82       Na9-Na5-Na4-Cl12= 36.86       Na9-Na5-Na4-Cl14=217.70       
Na9-Na5-Na4-Cl16=300.20       Na9-Na5-Na4-Cl20= 47.37       Na10-Na5-Na4-Na1= 23.43       Na10-Na5-Na4-Na2= 29.65       
Na10-Na5-Na4-Na3=282.25       Na10-Na5-Na4-Na6=218.90       Na10-Na5-Na4-Na7= 92.64       Na10-Na5-Na4-Na8=334.44       
Na10-Na5-Na4-Cl11= 63.26      Na10-Na5-Na4-Cl12=333.30      Na10-Na5-Na4-Cl14=154.14      Na10-Na5-Na4-Cl16=236.64      
Na10-Na5-Na4-Cl20=343.81      Cl14-Na5-Na4-Na1=229.29       Cl14-Na5-Na4-Na2=235.51       Cl14-Na5-Na4-Na3=128.12       
Cl14-Na5-Na4-Na6= 64.76       Cl14-Na5-Na4-Na7=298.50       Cl14-Na5-Na4-Na8=180.30       Cl14-Na5-Na4-Cl11=269.12      
Cl14-Na5-Na4-Cl12=179.16      Cl14-Na5-Na4-Cl16= 82.50      Cl14-Na5-Na4-Cl20=189.67      Cl17-Na5-Na4-Na1=127.63       
Cl17-Na5-Na4-Na2=133.84       Cl17-Na5-Na4-Na3= 26.45       Cl17-Na5-Na4-Na6=323.09       Cl17-Na5-Na4-Na7=196.83       
Cl17-Na5-Na4-Na8= 78.63       Cl17-Na5-Na4-Cl11=167.45      Cl17-Na5-Na4-Cl12= 77.49      Cl17-Na5-Na4-Cl14=258.33      
Cl17-Na5-Na4-Cl16=340.83      Cl17-Na5-Na4-Cl20= 88.00      Cl18-Na5-Na4-Na1=328.37       Cl18-Na5-Na4-Na2=334.59       
Cl18-Na5-Na4-Na3=227.19       Cl18-Na5-Na4-Na6=163.84       Cl18-Na5-Na4-Na7= 37.58       Cl18-Na5-Na4-Na8=279.38       
Cl18-Na5-Na4-Cl11=  8.20      Cl18-Na5-Na4-Cl12=278.24      Cl18-Na5-Na4-Cl14= 99.08      Cl18-Na5-Na4-Cl16=181.58      
Cl18-Na5-Na4-Cl20=288.75      Cl20-Na5-Na4-Na1= 39.63       Cl20-Na5-Na4-Na2= 45.84       Cl20-Na5-Na4-Na3=298.45       
Cl20-Na5-Na4-Na6=235.09       Cl20-Na5-Na4-Na7=108.83       Cl20-Na5-Na4-Na8=350.63       Cl20-Na5-Na4-Cl11= 79.45      
Cl20-Na5-Na4-Cl12=349.49      Cl20-Na5-Na4-Cl14=170.33      Cl20-Na5-Na4-Cl16=252.83      O36-Na5-Na4-Na1= 48.03        
O36-Na5-Na4-Na2= 54.24        O36-Na5-Na4-Na3=306.85        O36-Na5-Na4-Na6=243.49        O36-Na5-Na4-Na7=117.23        
O36-Na5-Na4-Na8=359.03        O36-Na5-Na4-Cl11= 87.85       O36-Na5-Na4-Cl12=357.89       O36-Na5-Na4-Cl14=178.73       
O36-Na5-Na4-Cl16=261.23       O36-Na5-Na4-Cl20=  8.40       C38-Na5-Na4-Na1= 28.33        C38-Na5-Na4-Na2= 34.54        
C38-Na5-Na4-Na3=287.15        C38-Na5-Na4-Na6=223.79        C38-Na5-Na4-Na7= 97.54        C38-Na5-Na4-Na8=339.33        
C38-Na5-Na4-Cl11= 68.16       C38-Na5-Na4-Cl12=338.19       C38-Na5-Na4-Cl14=159.04       C38-Na5-Na4-Cl16=241.54       
C38-Na5-Na4-Cl20=348.70       C44-Na5-Na4-Na1=212.73        C44-Na5-Na4-Na2=218.95        C44-Na5-Na4-Na3=111.55        
C44-Na5-Na4-Na6= 48.20        C44-Na5-Na4-Na7=281.94        C44-Na5-Na4-Na8=163.74        C44-Na5-Na4-Cl11=252.56       
C44-Na5-Na4-Cl12=162.60       C44-Na5-Na4-Cl14=343.44       C44-Na5-Na4-Cl16= 65.94       C44-Na5-Na4-Cl20=173.11       
H45-Na5-Na4-Na1=198.69        H45-Na5-Na4-Na2=204.90        H45-Na5-Na4-Na3= 97.51        H45-Na5-Na4-Na6= 34.15        
H45-Na5-Na4-Na7=267.89        H45-Na5-Na4-Na8=149.69        H45-Na5-Na4-Cl11=238.51       H45-Na5-Na4-Cl12=148.55       
H45-Na5-Na4-Cl14=329.39       H45-Na5-Na4-Cl16= 51.89       H45-Na5-Na4-Cl20=159.06       Na5-Na6-Na4-Na1=303.25        
Na5-Na6-Na4-Na2=350.79        Na5-Na6-Na4-Na3=237.12        Na5-Na6-Na4-Na7= 40.15        Na5-Na6-Na4-Na8=293.82        
Na5-Na6-Na4-Cl11= 37.55       Na5-Na6-Na4-Cl12=244.65       Na5-Na6-Na4-Cl14= 52.11       Na5-Na6-Na4-Cl16=205.13       
Na5-Na6-Na4-Cl20=328.30       Na9-Na6-Na4-Na1=  5.93        Na9-Na6-Na4-Na2= 53.47        Na9-Na6-Na4-Na3=299.80        
Na9-Na6-Na4-Na5= 62.68        Na9-Na6-Na4-Na7=102.84        Na9-Na6-Na4-Na8=356.50        Na9-Na6-Na4-Cl11=100.23       
Na9-Na6-Na4-Cl12=307.34       Na9-Na6-Na4-Cl14=114.80       Na9-Na6-Na4-Cl16=267.81       Na9-Na6-Na4-Cl20= 30.98       
Cl14-Na6-Na4-Na1=251.13       Cl14-Na6-Na4-Na2=298.68       Cl14-Na6-Na4-Na3=185.00       Cl14-Na6-Na4-Na5=307.89       
Cl14-Na6-Na4-Na7=348.04       Cl14-Na6-Na4-Na8=241.71       Cl14-Na6-Na4-Cl11=345.44      Cl14-Na6-Na4-Cl12=192.54      
Cl14-Na6-Na4-Cl16=153.02      Cl14-Na6-Na4-Cl20=276.19      Cl16-Na6-Na4-Na1= 98.12       Cl16-Na6-Na4-Na2=145.66       
Cl16-Na6-Na4-Na3= 31.99       Cl16-Na6-Na4-Na5=154.87       Cl16-Na6-Na4-Na7=195.02       Cl16-Na6-Na4-Na8= 88.69       
Cl16-Na6-Na4-Cl11=192.42      Cl16-Na6-Na4-Cl12= 39.52      Cl16-Na6-Na4-Cl14=206.98      Cl16-Na6-Na4-Cl20=123.17      
Cl17-Na6-Na4-Na1=342.93       Cl17-Na6-Na4-Na2= 30.47       Cl17-Na6-Na4-Na3=276.80       Cl17-Na6-Na4-Na5= 39.68       
Cl17-Na6-Na4-Na7= 79.83       Cl17-Na6-Na4-Na8=333.50       Cl17-Na6-Na4-Cl11= 77.23      Cl17-Na6-Na4-Cl12=284.33      
Cl17-Na6-Na4-Cl14= 91.79      Cl17-Na6-Na4-Cl16=244.81      Cl17-Na6-Na4-Cl20=  7.98      Na4-Na6-Na5-Na2=  8.29        
Na4-Na6-Na5-Na7=318.35        Na4-Na6-Na5-Na9= 81.42        Na4-Na6-Na5-Na10= 60.06       Na4-Na6-Na5-Cl14=300.39       
Na4-Na6-Na5-Cl17=125.33       Na4-Na6-Na5-Cl18=334.56       Na4-Na6-Na5-Cl20= 31.60       Na4-Na6-Na5-O36=122.67        
Na4-Na6-Na5-C38=159.85        Na4-Na6-Na5-C44=204.85        Na4-Na6-Na5-H45=205.04        Na9-Na6-Na5-Na2=286.87        
Na9-Na6-Na5-Na4=278.58        Na9-Na6-Na5-Na7=236.93        Na9-Na6-Na5-Na10=338.65       Na9-Na6-Na5-Cl14=218.97       
Na9-Na6-Na5-Cl17= 43.91       Na9-Na6-Na5-Cl18=253.14       Na9-Na6-Na5-Cl20=310.18       Na9-Na6-Na5-O36= 41.25        
Na9-Na6-Na5-C38= 78.43        Na9-Na6-Na5-C44=123.43        Na9-Na6-Na5-H45=123.62        Cl14-Na6-Na5-Na2= 67.90       
Cl14-Na6-Na5-Na4= 59.61       Cl14-Na6-Na5-Na7= 17.96       Cl14-Na6-Na5-Na9=141.03       Cl14-Na6-Na5-Na10=119.68      
Cl14-Na6-Na5-Cl17=184.94      Cl14-Na6-Na5-Cl18= 34.17      Cl14-Na6-Na5-Cl20= 91.21      Cl14-Na6-Na5-O36=182.28       
Cl14-Na6-Na5-C38=219.46       Cl14-Na6-Na5-C44=264.46       Cl14-Na6-Na5-H45=264.65       Cl16-Na6-Na5-Na2=347.14       
Cl16-Na6-Na5-Na4=338.85       Cl16-Na6-Na5-Na7=297.21       Cl16-Na6-Na5-Na9= 60.27       Cl16-Na6-Na5-Na10= 38.92      
Cl16-Na6-Na5-Cl14=279.24      Cl16-Na6-Na5-Cl17=104.19      Cl16-Na6-Na5-Cl18=313.42      Cl16-Na6-Na5-Cl20= 10.46      
Cl16-Na6-Na5-O36=101.52       Cl16-Na6-Na5-C38=138.70       Cl16-Na6-Na5-C44=183.71       Cl16-Na6-Na5-H45=183.90       
Cl17-Na6-Na5-Na2=242.96       Cl17-Na6-Na5-Na4=234.67       Cl17-Na6-Na5-Na7=193.02       Cl17-Na6-Na5-Na9=316.09       
Cl17-Na6-Na5-Na10=294.73      Cl17-Na6-Na5-Cl14=175.06      Cl17-Na6-Na5-Cl18=209.23      Cl17-Na6-Na5-Cl20=266.27      
Cl17-Na6-Na5-O36=357.34       Cl17-Na6-Na5-C38= 34.52       Cl17-Na6-Na5-C44= 79.52       Cl17-Na6-Na5-H45= 79.71       
Na4-Na7-Na2-Na1=315.21        Na4-Na7-Na2-Na5= 75.18        Na4-Na7-Na2-Na8= 21.42        Na4-Na7-Na2-Na10= 96.51       
Na4-Na7-Na2-Cl11=302.30       Na4-Na7-Na2-Cl15=327.09       Na4-Na7-Na2-Cl18=128.23       Na4-Na7-Na2-Cl20= 41.45       
Na4-Na7-Na2-O21=123.42        Na5-Na7-Na2-Na1=240.03        Na5-Na7-Na2-Na4=284.82        Na5-Na7-Na2-Na8=306.24        
Na5-Na7-Na2-Na10= 21.33       Na5-Na7-Na2-Cl11=227.12       Na5-Na7-Na2-Cl15=251.91       Na5-Na7-Na2-Cl18= 53.05       
Na5-Na7-Na2-Cl20=326.27       Na5-Na7-Na2-O21= 48.24        Cl11-Na7-Na2-Na1= 12.91       Cl11-Na7-Na2-Na4= 57.70       
Cl11-Na7-Na2-Na5=132.88       Cl11-Na7-Na2-Na8= 79.12       Cl11-Na7-Na2-Na10=154.21      Cl11-Na7-Na2-Cl15= 24.79      
Cl11-Na7-Na2-Cl18=185.93      Cl11-Na7-Na2-Cl20= 99.15      Cl11-Na7-Na2-O21=181.12       Cl14-Na7-Na2-Na1=276.75       
Cl14-Na7-Na2-Na4=321.53       Cl14-Na7-Na2-Na5= 36.71       Cl14-Na7-Na2-Na8=342.96       Cl14-Na7-Na2-Na10= 58.05      
Cl14-Na7-Na2-Cl11=263.83      Cl14-Na7-Na2-Cl15=288.62      Cl14-Na7-Na2-Cl18= 89.76      Cl14-Na7-Na2-Cl20=  2.98      
Cl14-Na7-Na2-O21= 84.96       Cl18-Na7-Na2-Na1=186.98       Cl18-Na7-Na2-Na4=231.77       Cl18-Na7-Na2-Na5=306.95       
Cl18-Na7-Na2-Na8=253.19       Cl18-Na7-Na2-Na10=328.28      Cl18-Na7-Na2-Cl11=174.07      Cl18-Na7-Na2-Cl15=198.86      
Cl18-Na7-Na2-Cl20=273.22      Cl18-Na7-Na2-O21=355.19       Na2-Na7-Na4-Na1= 41.36        Na2-Na7-Na4-Na3=308.86        
Na2-Na7-Na4-Na5=278.30        Na2-Na7-Na4-Na6=237.85        Na2-Na7-Na4-Na8=342.54        Na2-Na7-Na4-Cl11= 55.40       
Na2-Na7-Na4-Cl12= 31.76       Na2-Na7-Na4-Cl14=225.40       Na2-Na7-Na4-Cl16=222.71       Na2-Na7-Na4-Cl20=317.13       
Na5-Na7-Na4-Na1=123.07        Na5-Na7-Na4-Na2= 81.70        Na5-Na7-Na4-Na3= 30.57        Na5-Na7-Na4-Na6=319.55        
Na5-Na7-Na4-Na8= 64.24        Na5-Na7-Na4-Cl11=137.10       Na5-Na7-Na4-Cl12=113.46       Na5-Na7-Na4-Cl14=307.10       
Na5-Na7-Na4-Cl16=304.42       Na5-Na7-Na4-Cl20= 38.83       Cl11-Na7-Na4-Na1=345.96       Cl11-Na7-Na4-Na2=304.60       
Cl11-Na7-Na4-Na3=253.46       Cl11-Na7-Na4-Na5=222.90       Cl11-Na7-Na4-Na6=182.45       Cl11-Na7-Na4-Na8=287.14       
Cl11-Na7-Na4-Cl12=336.36      Cl11-Na7-Na4-Cl14=170.00      Cl11-Na7-Na4-Cl16=167.31      Cl11-Na7-Na4-Cl20=261.73      
Cl14-Na7-Na4-Na1=175.97       Cl14-Na7-Na4-Na2=134.60       Cl14-Na7-Na4-Na3= 83.47       Cl14-Na7-Na4-Na5= 52.90       
Cl14-Na7-Na4-Na6= 12.45       Cl14-Na7-Na4-Na8=117.14       Cl14-Na7-Na4-Cl11=190.00      Cl14-Na7-Na4-Cl12=166.36      
Cl14-Na7-Na4-Cl16=357.31      Cl14-Na7-Na4-Cl20= 91.73      Cl18-Na7-Na4-Na1= 80.82       Cl18-Na7-Na4-Na2= 39.46       
Cl18-Na7-Na4-Na3=348.33       Cl18-Na7-Na4-Na5=317.76       Cl18-Na7-Na4-Na6=277.31       Cl18-Na7-Na4-Na8= 22.00       
Cl18-Na7-Na4-Cl11= 94.86      Cl18-Na7-Na4-Cl12= 71.22      Cl18-Na7-Na4-Cl14=264.86      Cl18-Na7-Na4-Cl16=262.17      
Cl18-Na7-Na4-Cl20=356.59      Na2-Na7-Na5-Na4= 72.78        Na2-Na7-Na5-Na6=113.82        Na2-Na7-Na5-Na9= 45.93        
Na2-Na7-Na5-Na10=338.95       Na2-Na7-Na5-Cl14=132.31       Na2-Na7-Na5-Cl17= 99.11       Na2-Na7-Na5-Cl18=307.91       
Na2-Na7-Na5-Cl20= 34.41       Na2-Na7-Na5-O36=309.49        Na2-Na7-Na5-C38=276.47        Na2-Na7-Na5-C44=216.92        
Na2-Na7-Na5-H45=198.06        Na4-Na7-Na5-Na2=287.22        Na4-Na7-Na5-Na6= 41.04        Na4-Na7-Na5-Na9=333.14        
Na4-Na7-Na5-Na10=266.16       Na4-Na7-Na5-Cl14= 59.53       Na4-Na7-Na5-Cl17= 26.33       Na4-Na7-Na5-Cl18=235.12       
Na4-Na7-Na5-Cl20=321.62       Na4-Na7-Na5-O36=236.71        Na4-Na7-Na5-C38=203.68        Na4-Na7-Na5-C44=144.14        
Na4-Na7-Na5-H45=125.28        Cl11-Na7-Na5-Na2=322.61       Cl11-Na7-Na5-Na4= 35.39       Cl11-Na7-Na5-Na6= 76.43       
Cl11-Na7-Na5-Na9=  8.54       Cl11-Na7-Na5-Na10=301.56      Cl11-Na7-Na5-Cl14= 94.92      Cl11-Na7-Na5-Cl17= 61.72      
Cl11-Na7-Na5-Cl18=270.52      Cl11-Na7-Na5-Cl20=357.02      Cl11-Na7-Na5-O36=272.11       Cl11-Na7-Na5-C38=239.08       
Cl11-Na7-Na5-C44=179.53       Cl11-Na7-Na5-H45=160.67       Cl14-Na7-Na5-Na2=227.69       Cl14-Na7-Na5-Na4=300.47       
Cl14-Na7-Na5-Na6=341.51       Cl14-Na7-Na5-Na9=273.61       Cl14-Na7-Na5-Na10=206.63      Cl14-Na7-Na5-Cl17=326.80      
Cl14-Na7-Na5-Cl18=175.59      Cl14-Na7-Na5-Cl20=262.09      Cl14-Na7-Na5-O36=177.18       Cl14-Na7-Na5-C38=144.15       
Cl14-Na7-Na5-C44= 84.61       Cl14-Na7-Na5-H45= 65.75       Cl18-Na7-Na5-Na2= 52.09       Cl18-Na7-Na5-Na4=124.88       
Cl18-Na7-Na5-Na6=165.92       Cl18-Na7-Na5-Na9= 98.02       Cl18-Na7-Na5-Na10= 31.04      Cl18-Na7-Na5-Cl14=184.41      
Cl18-Na7-Na5-Cl17=151.20      Cl18-Na7-Na5-Cl20= 86.50      Cl18-Na7-Na5-O36=  1.59       Cl18-Na7-Na5-C38=328.56       
Cl18-Na7-Na5-C44=269.01       Cl18-Na7-Na5-H45=250.15       Na2-Na8-Na1-Na4= 77.62        Na2-Na8-Na1-Cl11= 35.74       
Na2-Na8-Na1-Cl12=132.47       Na2-Na8-Na1-Cl15=300.79       Na3-Na8-Na1-Na2=233.95        Na3-Na8-Na1-Na4=311.57        
Na3-Na8-Na1-Cl11=269.69       Na3-Na8-Na1-Cl12=  6.41       Na3-Na8-Na1-Cl15=174.74       Na4-Na8-Na1-Na2=282.38        
Na4-Na8-Na1-Cl11=318.12       Na4-Na8-Na1-Cl12= 54.84       Na4-Na8-Na1-Cl15=223.16       Na9-Na8-Na1-Na2=291.74        
Na9-Na8-Na1-Na4=  9.36        Na9-Na8-Na1-Cl11=327.48       Na9-Na8-Na1-Cl12= 64.20       Na9-Na8-Na1-Cl15=232.52       
Na10-Na8-Na1-Na2=355.34       Na10-Na8-Na1-Na4= 72.96       Na10-Na8-Na1-Cl11= 31.08      Na10-Na8-Na1-Cl12=127.80      
Na10-Na8-Na1-Cl15=296.13      Cl12-Na8-Na1-Na2=227.53       Cl12-Na8-Na1-Na4=305.16       Cl12-Na8-Na1-Cl11=263.27      
Cl12-Na8-Na1-Cl15=168.32      Cl13-Na8-Na1-Na2=  0.59       Cl13-Na8-Na1-Na4= 78.22       Cl13-Na8-Na1-Cl11= 36.33      
Cl13-Na8-Na1-Cl12=133.06      Cl13-Na8-Na1-Cl15=301.38      Cl15-Na8-Na1-Na2= 59.21       Cl15-Na8-Na1-Na4=136.84       
Cl15-Na8-Na1-Cl11= 94.95      Cl15-Na8-Na1-Cl12=191.68      Cl19-Na8-Na1-Na2=231.49       Cl19-Na8-Na1-Na4=309.11       
Cl19-Na8-Na1-Cl11=267.23      Cl19-Na8-Na1-Cl12=  3.95      Cl19-Na8-Na1-Cl15=172.28      Cl20-Na8-Na1-Na2=316.45       
Cl20-Na8-Na1-Na4= 34.08       Cl20-Na8-Na1-Cl11=352.20      Cl20-Na8-Na1-Cl12= 88.92      Cl20-Na8-Na1-Cl15=257.24      
Na1-Na8-Na2-Na4=295.32        Na1-Na8-Na2-Na5=235.55        Na1-Na8-Na2-Na7=275.57        Na1-Na8-Na2-Na10=186.21       
Na1-Na8-Na2-Cl11=324.13       Na1-Na8-Na2-Cl15= 53.45       Na1-Na8-Na2-Cl18=219.04       Na1-Na8-Na2-Cl20=249.30       
Na1-Na8-Na2-O21=143.08        Na3-Na8-Na2-Na1= 59.66        Na3-Na8-Na2-Na4=354.98        Na3-Na8-Na2-Na5=295.21        
Na3-Na8-Na2-Na7=335.23        Na3-Na8-Na2-Na10=245.87       Na3-Na8-Na2-Cl11= 23.79       Na3-Na8-Na2-Cl15=113.10       
Na3-Na8-Na2-Cl18=278.69       Na3-Na8-Na2-Cl20=308.95       Na3-Na8-Na2-O21=202.73        Na4-Na8-Na2-Na1= 64.68        
Na4-Na8-Na2-Na5=300.23        Na4-Na8-Na2-Na7=340.25        Na4-Na8-Na2-Na10=250.89       Na4-Na8-Na2-Cl11= 28.81       
Na4-Na8-Na2-Cl15=118.13       Na4-Na8-Na2-Cl18=283.72       Na4-Na8-Na2-Cl20=313.98       Na4-Na8-Na2-O21=207.76        
Na9-Na8-Na2-Na1=133.47        Na9-Na8-Na2-Na4= 68.79        Na9-Na8-Na2-Na5=  9.02        Na9-Na8-Na2-Na7= 49.04        
Na9-Na8-Na2-Na10=319.68       Na9-Na8-Na2-Cl11= 97.60       Na9-Na8-Na2-Cl15=186.92       Na9-Na8-Na2-Cl18=352.51       
Na9-Na8-Na2-Cl20= 22.77       Na9-Na8-Na2-O21=276.55        Na10-Na8-Na2-Na1=173.79       Na10-Na8-Na2-Na4=109.11       
Na10-Na8-Na2-Na5= 49.34       Na10-Na8-Na2-Na7= 89.36       Na10-Na8-Na2-Cl11=137.92      Na10-Na8-Na2-Cl15=227.24      
Na10-Na8-Na2-Cl18= 32.83      Na10-Na8-Na2-Cl20= 63.08      Na10-Na8-Na2-O21=316.87       Cl12-Na8-Na2-Na1= 28.40       
Cl12-Na8-Na2-Na4=323.72       Cl12-Na8-Na2-Na5=263.95       Cl12-Na8-Na2-Na7=303.97       Cl12-Na8-Na2-Na10=214.61      
Cl12-Na8-Na2-Cl11=352.53      Cl12-Na8-Na2-Cl15= 81.85      Cl12-Na8-Na2-Cl18=247.44      Cl12-Na8-Na2-Cl20=277.70      
Cl12-Na8-Na2-O21=171.48       Cl13-Na8-Na2-Na1=180.40       Cl13-Na8-Na2-Na4=115.72       Cl13-Na8-Na2-Na5= 55.95       
Cl13-Na8-Na2-Na7= 95.98       Cl13-Na8-Na2-Na10=  6.61      Cl13-Na8-Na2-Cl11=144.54      Cl13-Na8-Na2-Cl15=233.85      
Cl13-Na8-Na2-Cl18= 39.44      Cl13-Na8-Na2-Cl20= 69.70      Cl13-Na8-Na2-O21=323.48       Cl15-Na8-Na2-Na1=306.55       
Cl15-Na8-Na2-Na4=241.87       Cl15-Na8-Na2-Na5=182.11       Cl15-Na8-Na2-Na7=222.13       Cl15-Na8-Na2-Na10=132.76      
Cl15-Na8-Na2-Cl11=270.69      Cl15-Na8-Na2-Cl18=165.59      Cl15-Na8-Na2-Cl20=195.85      Cl15-Na8-Na2-O21= 89.63       
Cl19-Na8-Na2-Na1= 98.83       Cl19-Na8-Na2-Na4= 34.15       Cl19-Na8-Na2-Na5=334.38       Cl19-Na8-Na2-Na7= 14.41       
Cl19-Na8-Na2-Na10=285.04      Cl19-Na8-Na2-Cl11= 62.97      Cl19-Na8-Na2-Cl15=152.28      Cl19-Na8-Na2-Cl18=317.87      
Cl19-Na8-Na2-Cl20=348.13      Cl19-Na8-Na2-O21=241.91       Cl20-Na8-Na2-Na1=110.70       Cl20-Na8-Na2-Na4= 46.02       
Cl20-Na8-Na2-Na5=346.26       Cl20-Na8-Na2-Na7= 26.28       Cl20-Na8-Na2-Na10=296.92      Cl20-Na8-Na2-Cl11= 74.84      
Cl20-Na8-Na2-Cl15=164.15      Cl20-Na8-Na2-Cl18=329.74      Cl20-Na8-Na2-O21=253.78       Na1-Na8-Na3-Na4= 50.17        
Na1-Na8-Na3-Na9=136.53        Na1-Na8-Na3-Cl12=353.83       Na1-Na8-Na3-Cl16= 79.76       Na1-Na8-Na3-Cl19=183.25       
Na2-Na8-Na3-Na4=  5.57        Na2-Na8-Na3-Na9= 91.94        Na2-Na8-Na3-Cl12=309.23       Na2-Na8-Na3-Cl16= 35.16       
Na2-Na8-Na3-Cl19=138.66       Na4-Na8-Na3-Na9= 86.37        Na4-Na8-Na3-Cl12=303.66       Na4-Na8-Na3-Cl16= 29.59       
Na4-Na8-Na3-Cl19=133.08       Na9-Na8-Na3-Na4=273.63        Na9-Na8-Na3-Cl12=217.29       Na9-Na8-Na3-Cl16=303.22       
Na9-Na8-Na3-Cl19= 46.72       Na10-Na8-Na3-Na4=312.78       Na10-Na8-Na3-Na9= 39.15       Na10-Na8-Na3-Cl12=256.44      
Na10-Na8-Na3-Cl16=342.37      Na10-Na8-Na3-Cl19= 85.86      Cl12-Na8-Na3-Na4= 56.34       Cl12-Na8-Na3-Na9=142.71       
Cl12-Na8-Na3-Cl16= 85.93      Cl12-Na8-Na3-Cl19=189.42      Cl13-Na8-Na3-Na4=269.07       Cl13-Na8-Na3-Na9=355.44       
Cl13-Na8-Na3-Cl12=212.73      Cl13-Na8-Na3-Cl16=298.66      Cl13-Na8-Na3-Cl19= 42.15      Cl15-Na8-Na3-Na4= 54.18       
Cl15-Na8-Na3-Na9=140.55       Cl15-Na8-Na3-Cl12=357.84      Cl15-Na8-Na3-Cl16= 83.77      Cl15-Na8-Na3-Cl19=187.26      
Cl19-Na8-Na3-Na4=226.92       Cl19-Na8-Na3-Na9=313.28       Cl19-Na8-Na3-Cl12=170.58      Cl19-Na8-Na3-Cl16=256.51      
Cl20-Na8-Na3-Na4=331.01       Cl20-Na8-Na3-Na9= 57.37       Cl20-Na8-Na3-Cl12=274.67      Cl20-Na8-Na3-Cl16=  0.60      
Cl20-Na8-Na3-Cl19=104.09      Na1-Na8-Na4-Na2= 64.33        Na1-Na8-Na4-Na3=250.25        Na1-Na8-Na4-Na5=128.55        
Na1-Na8-Na4-Na6=176.90        Na1-Na8-Na4-Na7= 81.56        Na1-Na8-Na4-Cl11= 38.02       Na1-Na8-Na4-Cl12=307.41       
Na1-Na8-Na4-Cl14=128.32       Na1-Na8-Na4-Cl16=223.10       Na1-Na8-Na4-Cl20=119.63       Na2-Na8-Na4-Na1=295.67        
Na2-Na8-Na4-Na3=185.92        Na2-Na8-Na4-Na5= 64.22        Na2-Na8-Na4-Na6=112.57        Na2-Na8-Na4-Na7= 17.23        
Na2-Na8-Na4-Cl11=333.69       Na2-Na8-Na4-Cl12=243.08       Na2-Na8-Na4-Cl14= 64.00       Na2-Na8-Na4-Cl16=158.78       
Na2-Na8-Na4-Cl20= 55.30       Na3-Na8-Na4-Na1=109.75        Na3-Na8-Na4-Na2=174.08        Na3-Na8-Na4-Na5=238.29        
Na3-Na8-Na4-Na6=286.65        Na3-Na8-Na4-Na7=191.31        Na3-Na8-Na4-Cl11=147.76       Na3-Na8-Na4-Cl12= 57.16       
Na3-Na8-Na4-Cl14=238.07       Na3-Na8-Na4-Cl16=332.85       Na3-Na8-Na4-Cl20=229.38       Na9-Na8-Na4-Na1=187.44        
Na9-Na8-Na4-Na2=251.77        Na9-Na8-Na4-Na3= 77.69        Na9-Na8-Na4-Na5=315.99        Na9-Na8-Na4-Na6=  4.34        
Na9-Na8-Na4-Na7=269.00        Na9-Na8-Na4-Cl11=225.45       Na9-Na8-Na4-Cl12=134.85       Na9-Na8-Na4-Cl14=315.76       
Na9-Na8-Na4-Cl16= 50.54       Na9-Na8-Na4-Cl20=307.07       Na10-Na8-Na4-Na1=251.06       Na10-Na8-Na4-Na2=315.39       
Na10-Na8-Na4-Na3=141.32       Na10-Na8-Na4-Na5= 19.61       Na10-Na8-Na4-Na6= 67.96       Na10-Na8-Na4-Na7=332.62       
Na10-Na8-Na4-Cl11=289.08      Na10-Na8-Na4-Cl12=198.47      Na10-Na8-Na4-Cl14= 19.39      Na10-Na8-Na4-Cl16=114.17      
Na10-Na8-Na4-Cl20= 10.69      Cl12-Na8-Na4-Na1= 52.59       Cl12-Na8-Na4-Na2=116.92       Cl12-Na8-Na4-Na3=302.84       
Cl12-Na8-Na4-Na5=181.14       Cl12-Na8-Na4-Na6=229.49       Cl12-Na8-Na4-Na7=134.15       Cl12-Na8-Na4-Cl11= 90.61      
Cl12-Na8-Na4-Cl14=180.92      Cl12-Na8-Na4-Cl16=275.69      Cl12-Na8-Na4-Cl20=172.22      Cl13-Na8-Na4-Na1=224.22       
Cl13-Na8-Na4-Na2=288.55       Cl13-Na8-Na4-Na3=114.48       Cl13-Na8-Na4-Na5=352.77       Cl13-Na8-Na4-Na6= 41.12       
Cl13-Na8-Na4-Na7=305.78       Cl13-Na8-Na4-Cl11=262.24      Cl13-Na8-Na4-Cl12=171.63      Cl13-Na8-Na4-Cl14=352.55      
Cl13-Na8-Na4-Cl16= 87.33      Cl13-Na8-Na4-Cl20=343.85      Cl15-Na8-Na4-Na1=333.55       Cl15-Na8-Na4-Na2= 37.88       
Cl15-Na8-Na4-Na3=223.80       Cl15-Na8-Na4-Na5=102.10       Cl15-Na8-Na4-Na6=150.45       Cl15-Na8-Na4-Na7= 55.11       
Cl15-Na8-Na4-Cl11= 11.57      Cl15-Na8-Na4-Cl12=280.96      Cl15-Na8-Na4-Cl14=101.88      Cl15-Na8-Na4-Cl16=196.66      
Cl15-Na8-Na4-Cl20= 93.18      Cl19-Na8-Na4-Na1=138.15       Cl19-Na8-Na4-Na2=202.47       Cl19-Na8-Na4-Na3= 28.40       
Cl19-Na8-Na4-Na5=266.69       Cl19-Na8-Na4-Na6=315.05       Cl19-Na8-Na4-Na7=219.71       Cl19-Na8-Na4-Cl11=176.16      
Cl19-Na8-Na4-Cl12= 85.56      Cl19-Na8-Na4-Cl14=266.47      Cl19-Na8-Na4-Cl16=  1.25      Cl19-Na8-Na4-Cl20=257.78      
Cl20-Na8-Na4-Na1=240.37       Cl20-Na8-Na4-Na2=304.70       Cl20-Na8-Na4-Na3=130.62       Cl20-Na8-Na4-Na5=  8.92       
Cl20-Na8-Na4-Na6= 57.27       Cl20-Na8-Na4-Na7=321.93       Cl20-Na8-Na4-Cl11=278.39      Cl20-Na8-Na4-Cl12=187.78      
Cl20-Na8-Na4-Cl14=  8.69      Cl20-Na8-Na4-Cl16=103.47      Na3-Na9-Na5-Na2= 68.69        Na3-Na9-Na5-Na4= 11.09        
Na3-Na9-Na5-Na6=313.14        Na3-Na9-Na5-Na7= 34.17        Na3-Na9-Na5-Na10=116.65       Na3-Na9-Na5-Cl14=343.31       
Na3-Na9-Na5-Cl17=264.45       Na3-Na9-Na5-Cl18= 89.36       Na3-Na9-Na5-Cl20= 48.85       Na3-Na9-Na5-O36=163.83        
Na3-Na9-Na5-C38=174.45        Na3-Na9-Na5-C44=224.34        Na3-Na9-Na5-H45=243.28        Na6-Na9-Na5-Na2=115.55        
Na6-Na9-Na5-Na4= 57.95        Na6-Na9-Na5-Na7= 81.03        Na6-Na9-Na5-Na10=163.51       Na6-Na9-Na5-Cl14= 30.17       
Na6-Na9-Na5-Cl17=311.31       Na6-Na9-Na5-Cl18=136.23       Na6-Na9-Na5-Cl20= 95.71       Na6-Na9-Na5-O36=210.70        
Na6-Na9-Na5-C38=221.31        Na6-Na9-Na5-C44=271.20        Na6-Na9-Na5-H45=290.14        Na8-Na9-Na5-Na2=  8.65        
Na8-Na9-Na5-Na4=311.05        Na8-Na9-Na5-Na6=253.10        Na8-Na9-Na5-Na7=334.13        Na8-Na9-Na5-Na10= 56.61       
Na8-Na9-Na5-Cl14=283.27       Na8-Na9-Na5-Cl17=204.41       Na8-Na9-Na5-Cl18= 29.33       Na8-Na9-Na5-Cl20=348.81       
Na8-Na9-Na5-O36=103.80        Na8-Na9-Na5-C38=114.41        Na8-Na9-Na5-C44=164.30        Na8-Na9-Na5-H45=183.24        
Na10-Na9-Na5-Na2=312.04       Na10-Na9-Na5-Na4=254.45       Na10-Na9-Na5-Na6=196.49       Na10-Na9-Na5-Na7=277.52       
Na10-Na9-Na5-Cl14=226.67      Na10-Na9-Na5-Cl17=147.80      Na10-Na9-Na5-Cl18=332.72      Na10-Na9-Na5-Cl20=292.20      
Na10-Na9-Na5-O36= 47.19       Na10-Na9-Na5-C38= 57.80       Na10-Na9-Na5-C44=107.69       Na10-Na9-Na5-H45=126.63       
Cl13-Na9-Na5-Na2=310.87       Cl13-Na9-Na5-Na4=253.28       Cl13-Na9-Na5-Na6=195.32       Cl13-Na9-Na5-Na7=276.36       
Cl13-Na9-Na5-Na10=358.83      Cl13-Na9-Na5-Cl14=225.50      Cl13-Na9-Na5-Cl17=146.63      Cl13-Na9-Na5-Cl18=331.55      
Cl13-Na9-Na5-Cl20=291.03      Cl13-Na9-Na5-O36= 46.02       Cl13-Na9-Na5-C38= 56.63       Cl13-Na9-Na5-C44=106.53       
Cl13-Na9-Na5-H45=125.46       Cl17-Na9-Na5-Na2=164.24       Cl17-Na9-Na5-Na4=106.65       Cl17-Na9-Na5-Na6= 48.69       
Cl17-Na9-Na5-Na7=129.72       Cl17-Na9-Na5-Na10=212.20      Cl17-Na9-Na5-Cl14= 78.87      Cl17-Na9-Na5-Cl18=184.92      
Cl17-Na9-Na5-Cl20=144.40      Cl17-Na9-Na5-O36=259.39       Cl17-Na9-Na5-C38=270.00       Cl17-Na9-Na5-C44=319.89       
Cl17-Na9-Na5-H45=338.83       Cl19-Na9-Na5-Na2= 50.00       Cl19-Na9-Na5-Na4=352.40       Cl19-Na9-Na5-Na6=294.45       
Cl19-Na9-Na5-Na7= 15.48       Cl19-Na9-Na5-Na10= 97.96      Cl19-Na9-Na5-Cl14=324.62      Cl19-Na9-Na5-Cl17=245.76      
Cl19-Na9-Na5-Cl18= 70.68      Cl19-Na9-Na5-Cl20= 30.16      Cl19-Na9-Na5-O36=145.15       Cl19-Na9-Na5-C38=155.76       
Cl19-Na9-Na5-C44=205.65       Cl19-Na9-Na5-H45=224.59       Cl20-Na9-Na5-Na2= 19.84       Cl20-Na9-Na5-Na4=322.25       
Cl20-Na9-Na5-Na6=264.29       Cl20-Na9-Na5-Na7=345.32       Cl20-Na9-Na5-Na10= 67.80      Cl20-Na9-Na5-Cl14=294.47      
Cl20-Na9-Na5-Cl17=215.60      Cl20-Na9-Na5-Cl18= 40.52      Cl20-Na9-Na5-O36=114.99       Cl20-Na9-Na5-C38=125.60       
Cl20-Na9-Na5-C44=175.49       Cl20-Na9-Na5-H45=194.43       Na3-Na9-Na8-Na1=298.37        Na3-Na9-Na8-Na2=249.33        
Na3-Na9-Na8-Na4=306.14        Na3-Na9-Na8-Na10=216.87       Na3-Na9-Na8-Cl12=335.21       Na3-Na9-Na8-Cl13=174.79       
Na3-Na9-Na8-Cl15=241.52       Na3-Na9-Na8-Cl19= 38.66       Na3-Na9-Na8-Cl20=268.91       Na5-Na9-Na8-Na1= 39.15        
Na5-Na9-Na8-Na2=350.11        Na5-Na9-Na8-Na3=100.78        Na5-Na9-Na8-Na4= 46.91        Na5-Na9-Na8-Na10=317.65       
Na5-Na9-Na8-Cl12= 75.99       Na5-Na9-Na8-Cl13=275.57       Na5-Na9-Na8-Cl15=342.30       Na5-Na9-Na8-Cl19=139.44       
Na5-Na9-Na8-Cl20=  9.69       Na6-Na9-Na8-Na1=348.57        Na6-Na9-Na8-Na2=299.53        Na6-Na9-Na8-Na3= 50.19        
Na6-Na9-Na8-Na4=356.33        Na6-Na9-Na8-Na10=267.07       Na6-Na9-Na8-Cl12= 25.41       Na6-Na9-Na8-Cl13=224.99       
Na6-Na9-Na8-Cl15=291.72       Na6-Na9-Na8-Cl19= 88.86       Na6-Na9-Na8-Cl20=319.11       Na10-Na9-Na8-Na1= 81.50       
Na10-Na9-Na8-Na2= 32.46       Na10-Na9-Na8-Na3=143.13       Na10-Na9-Na8-Na4= 89.26       Na10-Na9-Na8-Cl12=118.34      
Na10-Na9-Na8-Cl13=317.92      Na10-Na9-Na8-Cl15= 24.65      Na10-Na9-Na8-Cl19=181.79      Na10-Na9-Na8-Cl20= 52.04      
Cl13-Na9-Na8-Na1=123.58       Cl13-Na9-Na8-Na2= 74.54       Cl13-Na9-Na8-Na3=185.21       Cl13-Na9-Na8-Na4=131.35       
Cl13-Na9-Na8-Na10= 42.08      Cl13-Na9-Na8-Cl12=160.42      Cl13-Na9-Na8-Cl15= 66.73      Cl13-Na9-Na8-Cl19=223.87      
Cl13-Na9-Na8-Cl20= 94.12      Cl17-Na9-Na8-Na1= 16.13       Cl17-Na9-Na8-Na2=327.09       Cl17-Na9-Na8-Na3= 77.76       
Cl17-Na9-Na8-Na4= 23.90       Cl17-Na9-Na8-Na10=294.63      Cl17-Na9-Na8-Cl12= 52.98      Cl17-Na9-Na8-Cl13=252.55      
Cl17-Na9-Na8-Cl15=319.28      Cl17-Na9-Na8-Cl19=116.42      Cl17-Na9-Na8-Cl20=346.68      Cl19-Na9-Na8-Na1=259.71       
Cl19-Na9-Na8-Na2=210.67       Cl19-Na9-Na8-Na3=321.34       Cl19-Na9-Na8-Na4=267.47       Cl19-Na9-Na8-Na10=178.21      
Cl19-Na9-Na8-Cl12=296.55      Cl19-Na9-Na8-Cl13=136.13      Cl19-Na9-Na8-Cl15=202.86      Cl19-Na9-Na8-Cl20=230.25      
Cl20-Na9-Na8-Na1= 29.46       Cl20-Na9-Na8-Na2=340.42       Cl20-Na9-Na8-Na3= 91.09       Cl20-Na9-Na8-Na4= 37.22       
Cl20-Na9-Na8-Na10=307.96      Cl20-Na9-Na8-Cl12= 66.30      Cl20-Na9-Na8-Cl13=265.88      Cl20-Na9-Na8-Cl15=332.61      
Cl20-Na9-Na8-Cl19=129.75      Na5-Na10-Na2-Na1= 86.51       Na5-Na10-Na2-Na4= 35.08       Na5-Na10-Na2-Na7=337.62       
Na5-Na10-Na2-Na8= 95.17       Na5-Na10-Na2-Cl11=  7.30      Na5-Na10-Na2-Cl15=128.83      Na5-Na10-Na2-Cl18=309.30      
Na5-Na10-Na2-Cl20= 44.48      Na5-Na10-Na2-O21=187.53       Na8-Na10-Na2-Na1=351.34       Na8-Na10-Na2-Na4=299.91       
Na8-Na10-Na2-Na5=264.83       Na8-Na10-Na2-Na7=242.45       Na8-Na10-Na2-Cl11=272.13      Na8-Na10-Na2-Cl15= 33.66      
Na8-Na10-Na2-Cl18=214.14      Na8-Na10-Na2-Cl20=309.31      Na8-Na10-Na2-O21= 92.36       Na9-Na10-Na2-Na1= 24.05       
Na9-Na10-Na2-Na4=332.62       Na9-Na10-Na2-Na5=297.55       Na9-Na10-Na2-Na7=275.16       Na9-Na10-Na2-Na8= 32.71       
Na9-Na10-Na2-Cl11=304.85      Na9-Na10-Na2-Cl15= 66.38      Na9-Na10-Na2-Cl18=246.85      Na9-Na10-Na2-Cl20=342.03      
Na9-Na10-Na2-O21=125.07       Cl13-Na10-Na2-Na1=343.44      Cl13-Na10-Na2-Na4=292.01      Cl13-Na10-Na2-Na5=256.93      
Cl13-Na10-Na2-Na7=234.55      Cl13-Na10-Na2-Na8=352.10      Cl13-Na10-Na2-Cl11=264.23     Cl13-Na10-Na2-Cl15= 25.76     
Cl13-Na10-Na2-Cl18=206.23     Cl13-Na10-Na2-Cl20=301.41     Cl13-Na10-Na2-O21= 84.45      Cl18-Na10-Na2-Na1=137.21      
Cl18-Na10-Na2-Na4= 85.77      Cl18-Na10-Na2-Na5= 50.70      Cl18-Na10-Na2-Na7= 28.31      Cl18-Na10-Na2-Na8=145.86      
Cl18-Na10-Na2-Cl11= 58.00     Cl18-Na10-Na2-Cl15=179.53     Cl18-Na10-Na2-Cl20= 95.18     Cl18-Na10-Na2-O21=238.22      
Cl20-Na10-Na2-Na1= 42.03      Cl20-Na10-Na2-Na4=350.60      Cl20-Na10-Na2-Na5=315.52      Cl20-Na10-Na2-Na7=293.14      
Cl20-Na10-Na2-Na8= 50.69      Cl20-Na10-Na2-Cl11=322.82     Cl20-Na10-Na2-Cl15= 84.35     Cl20-Na10-Na2-Cl18=264.82     
Cl20-Na10-Na2-O21=143.04      O21-Na10-Na2-Na1=258.98       O21-Na10-Na2-Na4=207.55       O21-Na10-Na2-Na5=172.47       
O21-Na10-Na2-Na7=150.09       O21-Na10-Na2-Na8=267.64       O21-Na10-Na2-Cl11=179.78      O21-Na10-Na2-Cl15=301.30      
O21-Na10-Na2-Cl18=121.78      O21-Na10-Na2-Cl20=216.96      C23-Na10-Na2-Na1=238.20       C23-Na10-Na2-Na4=186.77       
C23-Na10-Na2-Na5=151.69       C23-Na10-Na2-Na7=129.31       C23-Na10-Na2-Na8=246.86       C23-Na10-Na2-Cl11=158.99      
C23-Na10-Na2-Cl15=280.52      C23-Na10-Na2-Cl18=100.99      C23-Na10-Na2-Cl20=196.17      C23-Na10-Na2-O21=339.22       
C29-Na10-Na2-Na1=239.45       C29-Na10-Na2-Na4=188.02       C29-Na10-Na2-Na5=152.94       C29-Na10-Na2-Na7=130.56       
C29-Na10-Na2-Na8=248.11       C29-Na10-Na2-Cl11=160.24      C29-Na10-Na2-Cl15=281.77      C29-Na10-Na2-Cl18=102.24      
C29-Na10-Na2-Cl20=197.42      C29-Na10-Na2-O21=340.47       H30-Na10-Na2-Na1=257.25       H30-Na10-Na2-Na4=205.82       
H30-Na10-Na2-Na5=170.74       H30-Na10-Na2-Na7=148.36       H30-Na10-Na2-Na8=265.91       H30-Na10-Na2-Cl11=178.04      
H30-Na10-Na2-Cl15=299.57      H30-Na10-Na2-Cl18=120.04      H30-Na10-Na2-Cl20=215.22      H30-Na10-Na2-O21=358.26       
O36-Na10-Na2-Na1= 94.34       O36-Na10-Na2-Na4= 42.91       O36-Na10-Na2-Na5=  7.83       O36-Na10-Na2-Na7=345.44       
O36-Na10-Na2-Na8=102.99       O36-Na10-Na2-Cl11= 15.13      O36-Na10-Na2-Cl15=136.66      O36-Na10-Na2-Cl18=317.13      
O36-Na10-Na2-Cl20= 52.31      O36-Na10-Na2-O21=195.35       Na2-Na10-Na5-Na4=326.36       Na2-Na10-Na5-Na6=281.24       
Na2-Na10-Na5-Na7= 22.04       Na2-Na10-Na5-Na9=259.58       Na2-Na10-Na5-Cl14=353.49      Na2-Na10-Na5-Cl17=237.65      
Na2-Na10-Na5-Cl18= 49.72      Na2-Na10-Na5-Cl20=314.52      Na2-Na10-Na5-O36=170.77       Na2-Na10-Na5-C38=148.17       
Na2-Na10-Na5-C44=140.61       Na2-Na10-Na5-H45=151.13       Na8-Na10-Na5-Na2= 58.60       Na8-Na10-Na5-Na4= 24.97       
Na8-Na10-Na5-Na6=339.84       Na8-Na10-Na5-Na7= 80.64       Na8-Na10-Na5-Na9=318.18       Na8-Na10-Na5-Cl14= 52.10      
Na8-Na10-Na5-Cl17=296.25      Na8-Na10-Na5-Cl18=108.32      Na8-Na10-Na5-Cl20= 13.12      Na8-Na10-Na5-O36=229.37       
Na8-Na10-Na5-C38=206.77       Na8-Na10-Na5-C44=199.21       Na8-Na10-Na5-H45=209.74       Na9-Na10-Na5-Na2=100.42       
Na9-Na10-Na5-Na4= 66.78       Na9-Na10-Na5-Na6= 21.66       Na9-Na10-Na5-Na7=122.46       Na9-Na10-Na5-Cl14= 93.91      
Na9-Na10-Na5-Cl17=338.07      Na9-Na10-Na5-Cl18=150.14      Na9-Na10-Na5-Cl20= 54.94      Na9-Na10-Na5-O36=271.18       
Na9-Na10-Na5-C38=248.59       Na9-Na10-Na5-C44=241.03       Na9-Na10-Na5-H45=251.55       Cl13-Na10-Na5-Na2=101.67      
Cl13-Na10-Na5-Na4= 68.03      Cl13-Na10-Na5-Na6= 22.91      Cl13-Na10-Na5-Na7=123.71      Cl13-Na10-Na5-Na9=  1.25      
Cl13-Na10-Na5-Cl14= 95.16     Cl13-Na10-Na5-Cl17=339.32     Cl13-Na10-Na5-Cl18=151.39     Cl13-Na10-Na5-Cl20= 56.19     
Cl13-Na10-Na5-O36=272.43      Cl13-Na10-Na5-C38=249.84      Cl13-Na10-Na5-C44=242.28      Cl13-Na10-Na5-H45=252.80      
Cl18-Na10-Na5-Na2=310.28      Cl18-Na10-Na5-Na4=276.65      Cl18-Na10-Na5-Na6=231.52      Cl18-Na10-Na5-Na7=332.32      
Cl18-Na10-Na5-Na9=209.86      Cl18-Na10-Na5-Cl14=303.78     Cl18-Na10-Na5-Cl17=187.93     Cl18-Na10-Na5-Cl20=264.81     
Cl18-Na10-Na5-O36=121.05      Cl18-Na10-Na5-C38= 98.45      Cl18-Na10-Na5-C44= 90.89      Cl18-Na10-Na5-H45=101.42      
Cl20-Na10-Na5-Na2= 45.48      Cl20-Na10-Na5-Na4= 11.84      Cl20-Na10-Na5-Na6=326.71      Cl20-Na10-Na5-Na7= 67.52      
Cl20-Na10-Na5-Na9=305.06      Cl20-Na10-Na5-Cl14= 38.97     Cl20-Na10-Na5-Cl17=283.13     Cl20-Na10-Na5-Cl18= 95.19     
Cl20-Na10-Na5-O36=216.24      Cl20-Na10-Na5-C38=193.65      Cl20-Na10-Na5-C44=186.09      Cl20-Na10-Na5-H45=196.61      
O21-Na10-Na5-Na2=352.89       O21-Na10-Na5-Na4=319.25       O21-Na10-Na5-Na6=274.12       O21-Na10-Na5-Na7= 14.92       
O21-Na10-Na5-Na9=252.47       O21-Na10-Na5-Cl14=346.38      O21-Na10-Na5-Cl17=230.53      O21-Na10-Na5-Cl18= 42.60      
O21-Na10-Na5-Cl20=307.41      O21-Na10-Na5-O36=163.65       O21-Na10-Na5-C38=141.05       O21-Na10-Na5-C44=133.50       
O21-Na10-Na5-H45=144.02       C23-Na10-Na5-Na2=319.91       C23-Na10-Na5-Na4=286.28       C23-Na10-Na5-Na6=241.15       
C23-Na10-Na5-Na7=341.95       C23-Na10-Na5-Na9=219.49       C23-Na10-Na5-Cl14=313.40      C23-Na10-Na5-Cl17=197.56      
C23-Na10-Na5-Cl18=  9.63      C23-Na10-Na5-Cl20=274.43      C23-Na10-Na5-O36=130.68       C23-Na10-Na5-C38=108.08       
C23-Na10-Na5-C44=100.52       C23-Na10-Na5-H45=111.05       C29-Na10-Na5-Na2=229.45       C29-Na10-Na5-Na4=195.81       
C29-Na10-Na5-Na6=150.69       C29-Na10-Na5-Na7=251.49       C29-Na10-Na5-Na9=129.03       C29-Na10-Na5-Cl14=222.94      
C29-Na10-Na5-Cl17=107.10      C29-Na10-Na5-Cl18=279.17      C29-Na10-Na5-Cl20=183.97      C29-Na10-Na5-O36= 40.21       
C29-Na10-Na5-C38= 17.62       C29-Na10-Na5-C44= 10.06       C29-Na10-Na5-H45= 20.58       H30-Na10-Na5-Na2=194.07       
H30-Na10-Na5-Na4=160.43       H30-Na10-Na5-Na6=115.31       H30-Na10-Na5-Na7=216.11       H30-Na10-Na5-Na9= 93.65       
H30-Na10-Na5-Cl14=187.56      H30-Na10-Na5-Cl17= 71.72      H30-Na10-Na5-Cl18=243.78      H30-Na10-Na5-Cl20=148.59      
H30-Na10-Na5-O36=  4.83       H30-Na10-Na5-C38=342.24       H30-Na10-Na5-C44=334.68       H30-Na10-Na5-H45=345.20       
O36-Na10-Na5-Na2=189.23       O36-Na10-Na5-Na4=155.60       O36-Na10-Na5-Na6=110.47       O36-Na10-Na5-Na7=211.27       
O36-Na10-Na5-Na9= 88.82       O36-Na10-Na5-Cl14=182.73      O36-Na10-Na5-Cl17= 66.88      O36-Na10-Na5-Cl18=238.95      
O36-Na10-Na5-Cl20=143.76      O36-Na10-Na5-C38=337.40       O36-Na10-Na5-C44=329.85       O36-Na10-Na5-H45=340.37       
Na2-Na10-Na9-Na3=357.48       Na2-Na10-Na9-Na5= 78.52       Na2-Na10-Na9-Na6= 65.65       Na2-Na10-Na9-Na8=321.69       
Na2-Na10-Na9-Cl13=256.66      Na2-Na10-Na9-Cl17=100.11      Na2-Na10-Na9-Cl19=320.08      Na2-Na10-Na9-Cl20= 19.25      
Na5-Na10-Na9-Na3=278.97       Na5-Na10-Na9-Na6=347.13       Na5-Na10-Na9-Na8=243.18       Na5-Na10-Na9-Cl13=178.14      
Na5-Na10-Na9-Cl17= 21.60      Na5-Na10-Na9-Cl19=241.56      Na5-Na10-Na9-Cl20=300.74      Na8-Na10-Na9-Na3= 35.79       
Na8-Na10-Na9-Na5=116.82       Na8-Na10-Na9-Na6=103.96       Na8-Na10-Na9-Cl13=294.97      Na8-Na10-Na9-Cl17=138.42      
Na8-Na10-Na9-Cl19=358.38      Na8-Na10-Na9-Cl20= 57.56      Cl13-Na10-Na9-Na3=100.82      Cl13-Na10-Na9-Na5=181.86      
Cl13-Na10-Na9-Na6=168.99      Cl13-Na10-Na9-Na8= 65.03      Cl13-Na10-Na9-Cl17=203.46     Cl13-Na10-Na9-Cl19= 63.42     
Cl13-Na10-Na9-Cl20=122.59     Cl18-Na10-Na9-Na3=304.85      Cl18-Na10-Na9-Na5= 25.89      Cl18-Na10-Na9-Na6= 13.02      
Cl18-Na10-Na9-Na8=269.06      Cl18-Na10-Na9-Cl13=204.03     Cl18-Na10-Na9-Cl17= 47.48     Cl18-Na10-Na9-Cl19=267.45     
Cl18-Na10-Na9-Cl20=326.62     Cl20-Na10-Na9-Na3=338.23      Cl20-Na10-Na9-Na5= 59.26      Cl20-Na10-Na9-Na6= 46.40      
Cl20-Na10-Na9-Na8=302.44      Cl20-Na10-Na9-Cl13=237.41     Cl20-Na10-Na9-Cl17= 80.86     Cl20-Na10-Na9-Cl19=300.82     
O21-Na10-Na9-Na3= 40.97       O21-Na10-Na9-Na5=122.01       O21-Na10-Na9-Na6=109.14       O21-Na10-Na9-Na8=  5.18       
O21-Na10-Na9-Cl13=300.15      O21-Na10-Na9-Cl17=143.61      O21-Na10-Na9-Cl19=  3.57      O21-Na10-Na9-Cl20= 62.74      
C23-Na10-Na9-Na3= 54.53       C23-Na10-Na9-Na5=135.56       C23-Na10-Na9-Na6=122.69       C23-Na10-Na9-Na8= 18.74       
C23-Na10-Na9-Cl13=313.70      C23-Na10-Na9-Cl17=157.16      C23-Na10-Na9-Cl19= 17.12      C23-Na10-Na9-Cl20= 76.30      
C29-Na10-Na9-Na3=133.12       C29-Na10-Na9-Na5=214.16       C29-Na10-Na9-Na6=201.29       C29-Na10-Na9-Na8= 97.33       
C29-Na10-Na9-Cl13= 32.30      C29-Na10-Na9-Cl17=235.75      C29-Na10-Na9-Cl19= 95.72      C29-Na10-Na9-Cl20=154.89      
H30-Na10-Na9-Na3=133.75       H30-Na10-Na9-Na5=214.78       H30-Na10-Na9-Na6=201.92       H30-Na10-Na9-Na8= 97.96       
H30-Na10-Na9-Cl13= 32.93      H30-Na10-Na9-Cl17=236.38      H30-Na10-Na9-Cl19= 96.34      H30-Na10-Na9-Cl20=155.52      
O36-Na10-Na9-Na3=231.86       O36-Na10-Na9-Na5=312.89       O36-Na10-Na9-Na6=300.03       O36-Na10-Na9-Na8=196.07       
O36-Na10-Na9-Cl13=131.04      O36-Na10-Na9-Cl17=334.49      O36-Na10-Na9-Cl19=194.45      O36-Na10-Na9-Cl20=253.63      

========================================================================
 FINAL SINGLEPOINT CALCULATION ON OPTIMIZED GEOMETRY
========================================================================

 Ncao       : 200
 Nao        : 190
 Nshell     : 90
 Nel        : 144
 T(el)      :   300.0
 intcut     :    25.0
 scfconv/Eh :  0.100E-05
   qconv/e  :  0.100E-03
 intneglect :  0.100E-07
 broydamp   :      0.250
 iter      E             dE          RMSdq      gap      omega  full diag
   1    -84.8872575 -0.848873E+02  0.184E-04    2.64       0.0  T
   2    -84.8872575 -0.168399E-10  0.104E-04    2.64     135.5  T
   3    -84.8872575 -0.191989E-10  0.612E-05    2.64     231.0  T
speedup  1.01
cpu  time for SCC    0.03 s
wall time for SCC    0.03 s

   *** convergence criteria satisfied after 3 iterations ***

          eigenvalues
 #    :          60         61         62         63         64         65         66         67
 occ. :        2.000      2.000      2.000      2.000      2.000      2.000      2.000      2.000
 eps  :       -10.859    -10.854    -10.803    -10.791    -10.738    -10.694    -10.671    -10.648
 #    :          68         69         70         71         72         73         74         75
 occ. :        2.000      2.000      2.000      2.000      2.000      0.000      0.000      0.000
 eps  :       -10.590    -10.469    -10.446    -10.383    -10.345     -7.701     -5.926     -5.755
 #    :          76         77         78         79         80         81         82         83
 occ. :        0.000      0.000      0.000      0.000      0.000      0.000      0.000      0.000
 eps  :        -4.457     -4.173     -2.251     -1.945     -1.037     -0.570      0.758      0.981


   #   Z            q   n(s)   n(p)   n(d)      C6AA      α(0)
   1  11 Na     0.710  0.114  0.176  0.000    68.064    26.699
   2  11 Na     0.753  0.052  0.195  0.000    67.532    26.594
   3  11 Na     0.722  0.106  0.172  0.000    67.904    26.667
   4  11 Na     0.712  0.048  0.240  0.000    68.030    26.692
   5  11 Na     0.835  0.033  0.132  0.000    66.542    26.398
   6  11 Na     0.712  0.103  0.184  0.000    68.032    26.692
   7  11 Na     0.705  0.109  0.186  0.000    68.121    26.710
   8  11 Na     0.731  0.073  0.196  0.000    67.799    26.647
   9  11 Na     0.737  0.074  0.189  0.000    67.724    26.632
  10  11 Na     0.839  0.051  0.110  0.000    66.494    26.389
  11  17 Cl    -0.734  1.974  5.760  0.001   124.707    17.085
  12  17 Cl    -0.732  1.970  5.761  0.001   124.630    17.080
  13  17 Cl    -0.781  1.976  5.802  0.003   126.589    17.213
  14  17 Cl    -0.747  1.973  5.773  0.001   125.195    17.118
  15  17 Cl    -0.764  1.972  5.789  0.002   125.887    17.166
  16  17 Cl    -0.751  1.973  5.777  0.001   125.377    17.131
  17  17 Cl    -0.773  1.976  5.794  0.003   126.244    17.190
  18  17 Cl    -0.766  1.976  5.788  0.002   125.965    17.171
  19  17 Cl    -0.756  1.974  5.781  0.001   125.556    17.143
  20  17 Cl    -0.730  1.963  5.766  0.001   124.520    17.072
  21   8 O     -0.498  1.705  4.793  0.000    22.795     6.448
  22   1 H      0.352  0.648  0.000  0.000     0.576     1.188
  23   6 C      0.044  1.043  2.913  0.000    19.766     6.317
  24   1 H      0.051  0.949  0.000  0.000     2.307     2.375
  25   1 H      0.073  0.927  0.000  0.000     2.052     2.240
  26   6 C     -0.082  1.055  3.027  0.000    22.048     6.683
  27   1 H      0.045  0.955  0.000  0.000     2.384     2.415
  28   1 H      0.054  0.946  0.000  0.000     2.266     2.354
  29   6 C     -0.083  1.058  3.025  0.000    21.994     6.661
  30   1 H      0.046  0.954  0.000  0.000     2.352     2.394
  31   1 H      0.045  0.955  0.000  0.000     2.382     2.414
  32   6 C     -0.132  1.045  3.086  0.000    22.983     6.818
  33   1 H      0.044  0.956  0.000  0.000     2.395     2.420
  34   1 H      0.040  0.960  0.000  0.000     2.452     2.449
  35   1 H      0.044  0.956  0.000  0.000     2.394     2.418
  36   8 O     -0.504  1.708  4.795  0.000    22.913     6.465
  37   1 H      0.348  0.652  0.000  0.000     0.584     1.196
  38   6 C      0.041  1.045  2.914  0.000    19.817     6.324
  39   1 H      0.050  0.950  0.000  0.000     2.325     2.385
  40   1 H      0.079  0.921  0.000  0.000     1.992     2.207
  41   6 C     -0.086  1.056  3.029  0.000    22.089     6.684
  42   1 H      0.047  0.953  0.000  0.000     2.357     2.401
  43   1 H      0.056  0.944  0.000  0.000     2.245     2.343
  44   6 C     -0.079  1.057  3.022  0.000    21.906     6.647
  45   1 H      0.030  0.970  0.000  0.000     2.568     2.501
  46   1 H      0.043  0.957  0.000  0.000     2.407     2.426
  47   6 C     -0.128  1.044  3.085  0.000    22.959     6.821
  48   1 H      0.041  0.959  0.000  0.000     2.440     2.443
  49   1 H      0.044  0.956  0.000  0.000     2.401     2.423
  50   1 H      0.051  0.949  0.000  0.000     2.306     2.375

 Mol. C6AA /au·bohr⁶  :      62146.002105
 Mol. C8AA /au·bohr⁸  :    3326931.845929
 Mol. α(0) /au        :        548.723379

 
 Wiberg/Mayer (AO) data. WBOs > 0.1 written file <wbo>
 largest (>0.05) Wiberg bond orders for each atom
           total WBO             WBO to atom ...
     1  Na  0.541    Cl  15 0.182    Cl  12 0.174    Cl  11 0.140
     2  Na  0.478    Cl  18 0.116    Cl  15 0.105    Cl  11 0.094    O   21 0.063    Cl  20 0.051
     3  Na  0.522    Cl  19 0.184    Cl  16 0.154    Cl  12 0.144
     4  Na  0.554    Cl  16 0.140    Cl  12 0.129    Cl  11 0.105    Cl  14 0.090    Cl  20 0.060
     5  Na  0.324    Cl  14 0.095    Cl  18 0.079    Cl  20 0.078    Cl  17 0.073
     6  Na  0.538    Cl  17 0.179    Cl  16 0.168    Cl  14 0.126
     7  Na  0.554    Cl  18 0.172    Cl  14 0.152    Cl  11 0.145
     8  Na  0.516    Cl  15 0.130    Cl  13 0.128    Cl  19 0.127    Cl  20 0.065
     9  Na  0.497    Cl  13 0.150    Cl  19 0.139    Cl  17 0.132    Cl  20 0.057
    10  Na  0.316    Cl  13 0.089    O   36 0.068    O   21 0.059    Cl  20 0.058
    11  Cl  0.503    Na   7 0.145    Na   1 0.140    Na   4 0.105    Na   2 0.094
    12  Cl  0.504    Na   1 0.174    Na   3 0.144    Na   4 0.129
    13  Cl  0.416    Na   9 0.150    Na   8 0.128    Na  10 0.089
    14  Cl  0.480    Na   7 0.152    Na   6 0.126    Na   5 0.095    Na   4 0.090
    15  Cl  0.447    Na   1 0.182    Na   8 0.130    Na   2 0.105
    16  Cl  0.471    Na   6 0.168    Na   3 0.154    Na   4 0.140
    17  Cl  0.434    Na   6 0.179    Na   9 0.132    Na   5 0.073
    18  Cl  0.432    Na   7 0.172    Na   2 0.116    Na   5 0.079
    19  Cl  0.466    Na   3 0.184    Na   9 0.139    Na   8 0.127
    20  Cl  0.522    Na   5 0.078    Na   8 0.065    Na   4 0.060    Na  10 0.058    Na   9 0.057    Na   2 0.051
    21  O   2.008    C   23 0.976    H   22 0.859    Na   2 0.063    Na  10 0.059
    22  H   0.876    O   21 0.859
    23  C   3.937    C   26 1.008    O   21 0.976    H   24 0.969    H   25 0.967
    24  H   0.997    C   23 0.969
    25  H   0.992    C   23 0.967
    26  C   3.994    C   29 1.013    C   23 1.008    H   27 0.972    H   28 0.971
    27  H   0.997    C   26 0.972
    28  H   0.996    C   26 0.971
    29  C   3.995    C   32 1.025    C   26 1.013    H   31 0.978    H   30 0.967
    30  H   0.998    C   29 0.967
    31  H   0.997    C   29 0.978
    32  C   3.991    C   29 1.025    H   33 0.987    H   34 0.987    H   35 0.981
    33  H   0.997    C   32 0.987
    34  H   0.997    C   32 0.987
    35  H   0.998    C   32 0.981
    36  O   2.004    C   38 0.972    H   37 0.862    Na  10 0.068
    37  H   0.878    O   36 0.862
    38  C   3.932    C   41 1.011    O   36 0.972    H   39 0.969    H   40 0.967
    39  H   0.996    C   38 0.969
    40  H   0.991    C   38 0.967
    41  C   3.992    C   44 1.013    C   38 1.011    H   42 0.972    H   43 0.970
    42  H   0.997    C   41 0.972
    43  H   0.996    C   41 0.970
    44  C   3.996    C   47 1.026    C   41 1.013    H   46 0.979    H   45 0.968
    45  H   1.001    C   44 0.968
    46  H   0.997    C   44 0.979
    47  C   3.991    C   44 1.026    H   48 0.987    H   49 0.986    H   50 0.979
    48  H   0.997    C   47 0.987
    49  H   0.997    C   47 0.986
    50  H   0.997    C   47 0.979
 MOs/occ written to file <molden.input>
 
molecular dipole:
                 x           y           z       tot (Debye)
 q only:       -3.306      -0.349      -2.457
   full:       -2.738      -0.459      -1.199       7.685
molecular quadrupole (traceless):
                xx          xy          yy          xz          yz          zz
 q only:      -19.750      -9.725      15.289     -10.112       5.938       4.461
  q+dip:      -26.049      -9.506      11.168      -3.699       8.174      14.882
   full:      -24.654      -9.605      11.593      -2.885       8.316      13.061

SCC energy    :     -84.8872575
rep           :       0.4718427
ES            :       0.7961282
AES           :      -0.0162452
AXC           :       0.0138380
disp          :      -0.0763646
XB            :       0.0000000
fix           :       0.0000000
total E       :     -84.4130811
atomizationE  :       9.5507271     5993.17
(atE without considering molecular charge,
 total energy contains solvation terms)
H-L gap (eV)  :          2.6439
optimized geometry written to: xtbopt.xyz

           ------------------------------------------------- 
          |                Numerical Hessian                |
           ------------------------------------------------- 
step length          :   0.00500
SCC accuracy         :   0.25000
Hessian scale factor :   1.00000
frozen atoms in %    :   0.00000    0
RMS gradient         :   0.00007
estimated CPU  time      0.87 min
estimated wall time      0.88 min

writing file <hessian>.
 
 projected vibrational frequencies (cm-1)
eigval :       -0.00    -0.00    -0.00     0.00     0.00     0.00
eigval :       13.38    25.46    26.51    31.19    33.07    36.22
eigval :       40.76    41.78    44.72    47.25    49.02    54.49
eigval :       55.59    58.39    60.39    63.93    64.66    67.45
eigval :       69.17    74.57    75.89    77.83    81.68    82.61
eigval :       85.89    88.68    92.16    94.55    97.47    99.69
eigval :      102.56   105.21   108.35   114.74   117.69   119.08
eigval :      120.67   123.14   125.95   132.83   136.75   139.03
eigval :      143.40   145.06   148.79   151.76   156.68   158.28
eigval :      160.91   163.11   166.73   169.37   171.24   172.84
eigval :      176.26   178.07   179.98   182.11   184.48   187.00
eigval :      190.13   195.43   199.65   208.95   212.75   215.64
eigval :      218.77   221.60   226.72   243.20   264.84   265.68
eigval :      286.04   296.49   390.49   394.41   432.01   441.79
eigval :      523.61   530.29   765.82   766.43   861.78   863.79
eigval :      879.38   883.94   979.92   984.01   986.43   988.17
eigval :     1046.66  1048.96  1080.44  1085.38  1123.19  1124.02
eigval :     1136.61  1137.66  1173.89  1176.14  1233.17  1238.57
eigval :     1271.49  1276.04  1311.42  1315.02  1340.30  1342.15
eigval :     1352.32  1353.19  1354.80  1356.87  1409.17  1411.86
eigval :     1465.49  1469.28  1471.17  1473.72  1481.37  1486.72
eigval :     1497.50  1500.71  1502.18  1505.41  2895.64  2898.18
eigval :     2955.28  2956.40  2963.33  2966.44  2980.67  2982.56
eigval :     2987.28  2989.12  2993.99  3006.33  3029.00  3030.36
eigval :     3034.41  3038.13  3044.84  3055.15  3440.81  3442.35
 reduced masses (amu)
   1: 21.95   2: 24.50   3: 26.06   4: 29.67   5: 26.95   6: 23.19   7: 10.65   8: 16.74
   9: 16.88  10: 23.69  11: 21.21  12: 22.19  13: 23.96  14: 25.87  15: 25.27  16: 24.95
  17: 25.11  18: 25.80  19: 27.09  20: 27.52  21: 26.83  22: 16.15  23: 29.25  24: 22.99
  25: 27.73  26: 25.08  27: 22.27  28: 25.01  29: 27.31  30: 24.45  31: 25.01  32: 27.74
  33: 31.92  34: 28.21  35: 29.63  36: 26.78  37: 31.25  38: 26.73  39: 29.54  40: 22.64
  41: 27.04  42: 29.31  43: 25.86  44: 28.44  45: 25.05  46: 26.96  47: 26.10  48: 25.38
  49: 21.02  50: 20.99  51: 23.78  52: 18.10  53: 26.89  54: 25.85  55: 24.44  56: 22.08
  57: 24.92  58: 26.98  59: 27.33  60: 26.68  61: 27.59  62: 26.63  63: 27.17  64: 28.75
  65: 25.69  66: 28.82  67: 21.22  68: 26.02  69: 26.73  70: 25.33  71: 21.44  72: 24.86
  73: 26.75  74: 27.89  75: 28.15  76: 18.21  77:  7.20  78:  6.98  79:  7.62  80:  5.20
  81:  7.40  82:  7.30  83:  3.81  84:  4.09  85:  7.76  86:  7.87  87:  3.25  88:  3.16
  89:  7.07  90:  6.72  91:  5.00  92:  5.49  93:  5.68  94:  6.03  95:  6.76  96:  6.22
  97:  7.54  98:  7.29  99:  4.66 100:  4.77 101:  7.64 102:  7.41 103:  7.44 104:  7.45
 105:  4.69 106:  4.63 107:  3.45 108:  3.38 109:  2.18 110:  2.22 111:  3.19 112:  3.34
 113:  4.11 114:  4.12 115:  4.61 116:  4.61 117:  4.23 118:  4.85 119:  3.41 120:  3.36
 121:  1.82 122:  1.88 123:  1.93 124:  1.88 125:  1.89 126:  1.73 127:  1.81 128:  1.66
 129:  1.57 130:  1.56 131:  1.75 132:  1.77 133:  1.86 134:  1.83 135:  1.88 136:  1.82
 137:  1.70 138:  1.66 139:  1.52 140:  1.58 141:  1.73 142:  1.72 143:  1.91 144:  1.87
 145:  1.94 146:  1.78 147:  1.32 148:  1.52 149:  1.87 150:  1.87
 IR intensities (amu)
   1:  0.06   2:  0.32   3:  0.36   4:  0.34   5:  0.34   6:  0.13   7:  0.11   8:  0.10
   9:  0.24  10:  0.34  11:  0.19  12:  0.30  13:  0.06  14:  0.29  15:  0.43  16:  0.50
  17:  0.20  18:  0.33  19:  0.27  20:  0.26  21:  0.29  22:  0.03  23:  0.22  24:  0.33
  25:  0.21  26:  0.24  27:  0.15  28:  0.29  29:  0.07  30:  0.22  31:  0.29  32:  0.30
  33:  0.18  34:  0.27  35:  0.25  36:  0.66  37:  0.37  38:  0.36  39:  0.20  40:  0.33
  41:  0.64  42:  0.72  43:  0.85  44:  0.83  45:  0.19  46:  1.10  47:  1.17  48:  0.69
  49:  0.51  50:  0.57  51:  0.35  52:  0.38  53:  0.26  54:  0.51  55:  0.47  56:  0.28
  57:  0.31  58:  0.68  59:  0.62  60:  0.75  61:  0.60  62:  0.55  63:  0.88  64:  1.12
  65:  1.02  66:  1.47  67:  0.45  68:  1.47  69:  1.17  70:  1.24  71:  0.73  72:  1.44
  73:  1.73  74:  1.47  75:  1.57  76:  0.75  77:  0.32  78:  0.16  79:  0.33  80:  0.24
  81:  0.18  82:  0.18  83:  0.44  84:  0.45  85:  0.54  86:  0.69  87:  0.11  88:  0.06
  89:  0.17  90:  0.15  91:  0.27  92:  0.24  93:  0.27  94:  0.50  95:  0.40  96:  0.10
  97:  0.60  98:  0.66  99:  0.41 100:  0.50 101:  0.56 102:  0.64 103:  0.32 104:  0.25
 105:  0.15 106:  0.19 107:  0.06 108:  0.04 109:  0.05 110:  0.03 111:  0.43 112:  0.38
 113:  0.25 114:  0.29 115:  0.23 116:  0.23 117:  0.30 118:  0.07 119:  0.10 120:  0.11
 121:  0.03 122:  0.02 123:  0.07 124:  0.05 125:  0.06 126:  0.05 127:  0.03 128:  0.06
 129:  0.07 130:  0.05 131:  0.25 132:  0.25 133:  0.17 134:  0.13 135:  0.22 136:  0.19
 137:  0.29 138:  0.21 139:  0.20 140:  0.20 141:  0.22 142:  0.18 143:  0.26 144:  0.26
 145:  0.28 146:  0.18 147:  0.15 148:  0.18 149:  0.21 150:  0.25
 Raman intensities (amu)
   1:  0.00   2:  0.00   3:  0.00   4:  0.00   5:  0.00   6:  0.00   7:  0.00   8:  0.00
   9:  0.00  10:  0.00  11:  0.00  12:  0.00  13:  0.00  14:  0.00  15:  0.00  16:  0.00
  17:  0.00  18:  0.00  19:  0.00  20:  0.00  21:  0.00  22:  0.00  23:  0.00  24:  0.00
  25:  0.00  26:  0.00  27:  0.00  28:  0.00  29:  0.00  30:  0.00  31:  0.00  32:  0.00
  33:  0.00  34:  0.00  35:  0.00  36:  0.00  37:  0.00  38:  0.00  39:  0.00  40:  0.00
  41:  0.00  42:  0.00  43:  0.00  44:  0.00  45:  0.00  46:  0.00  47:  0.00  48:  0.00
  49:  0.00  50:  0.00  51:  0.00  52:  0.00  53:  0.00  54:  0.00  55:  0.00  56:  0.00
  57:  0.00  58:  0.00  59:  0.00  60:  0.00  61:  0.00  62:  0.00  63:  0.00  64:  0.00
  65:  0.00  66:  0.00  67:  0.00  68:  0.00  69:  0.00  70:  0.00  71:  0.00  72:  0.00
  73:  0.00  74:  0.00  75:  0.00  76:  0.00  77:  0.00  78:  0.00  79:  0.00  80:  0.00
  81:  0.00  82:  0.00  83:  0.00  84:  0.00  85:  0.00  86:  0.00  87:  0.00  88:  0.00
  89:  0.00  90:  0.00  91:  0.00  92:  0.00  93:  0.00  94:  0.00  95:  0.00  96:  0.00
  97:  0.00  98:  0.00  99:  0.00 100:  0.00 101:  0.00 102:  0.00 103:  0.00 104:  0.00
 105:  0.00 106:  0.00 107:  0.00 108:  0.00 109:  0.00 110:  0.00 111:  0.00 112:  0.00
 113:  0.00 114:  0.00 115:  0.00 116:  0.00 117:  0.00 118:  0.00 119:  0.00 120:  0.00
 121:  0.00 122:  0.00 123:  0.00 124:  0.00 125:  0.00 126:  0.00 127:  0.00 128:  0.00
 129:  0.00 130:  0.00 131:  0.00 132:  0.00 133:  0.00 134:  0.00 135:  0.00 136:  0.00
 137:  0.00 138:  0.00 139:  0.00 140:  0.00 141:  0.00 142:  0.00 143:  0.00 144:  0.00
 145:  0.00 146:  0.00 147:  0.00 148:  0.00 149:  0.00 150:  0.00
 output can be read by thermo (or use thermo option).
 writing <g98.out> molden fake output.
 recommended (thermochemical) frequency scaling factor: 1.0
                    ==================
                    thermo calculation
                    ==================
Nvib :  144 Nimag : 0  symmetry :   C1  rot number :  1  scale factor : 1.00 sthr :  50.
omega= 13.38     Gvib=    -2.216     Grot=    -1.447     Gused=    -1.451
omega= 25.46     Gvib=    -1.835     Grot=    -1.256     Gused=    -1.293
omega= 26.51     Gvib=    -1.811     Grot=    -1.244     Gused=    -1.286
omega= 31.19     Gvib=    -1.715     Grot=    -1.196     Gused=    -1.265
omega= 33.07     Gvib=    -1.680     Grot=    -1.179     Gused=    -1.260
omega= 36.22     Gvib=    -1.627     Grot=    -1.152     Gused=    -1.255
omega= 40.76     Gvib=    -1.557     Grot=    -1.117     Gused=    -1.252
omega= 41.78     Gvib=    -1.542     Grot=    -1.110     Gused=    -1.252
omega= 44.72     Gvib=    -1.502     Grot=    -1.090     Gused=    -1.251
omega= 47.25     Gvib=    -1.470     Grot=    -1.073     Gused=    -1.249
omega= 49.02     Gvib=    -1.448     Grot=    -1.062     Gused=    -1.248
omega= 54.49     Gvib=    -1.386     Grot=    -1.031     Gused=    -1.239
omega= 55.59     Gvib=    -1.374     Grot=    -1.025     Gused=    -1.236
omega= 58.39     Gvib=    -1.345     Grot=    -1.011     Gused=    -1.228
omega= 60.39     Gvib=    -1.325     Grot=    -1.001     Gused=    -1.221
omega= 63.93     Gvib=    -1.292     Grot=    -0.984     Gused=    -1.208
omega= 64.66     Gvib=    -1.285     Grot=    -0.980     Gused=    -1.205
omega= 67.45     Gvib=    -1.260     Grot=    -0.968     Gused=    -1.192
omega= 69.17     Gvib=    -1.245     Grot=    -0.960     Gused=    -1.184
omega= 74.57     Gvib=    -1.201     Grot=    -0.938     Gused=    -1.157
omega= 75.89     Gvib=    -1.191     Grot=    -0.933     Gused=    -1.150
omega= 77.83     Gvib=    -1.176     Grot=    -0.925     Gused=    -1.140
omega= 81.68     Gvib=    -1.148     Grot=    -0.911     Gused=    -1.119
omega= 82.61     Gvib=    -1.141     Grot=    -0.908     Gused=    -1.114
omega= 85.89     Gvib=    -1.119     Grot=    -0.896     Gused=    -1.096
omega= 88.68     Gvib=    -1.100     Grot=    -0.887     Gused=    -1.080
omega= 92.16     Gvib=    -1.077     Grot=    -0.875     Gused=    -1.061
omega= 94.55     Gvib=    -1.063     Grot=    -0.868     Gused=    -1.048
omega= 97.47     Gvib=    -1.045     Grot=    -0.859     Gused=    -1.033
omega= 99.69     Gvib=    -1.032     Grot=    -0.852     Gused=    -1.021
omega=102.56     Gvib=    -1.015     Grot=    -0.844     Gused=    -1.006
omega=105.21     Gvib=    -1.000     Grot=    -0.836     Gused=    -0.992
omega=108.35     Gvib=    -0.983     Grot=    -0.827     Gused=    -0.977
omega=114.74     Gvib=    -0.950     Grot=    -0.810     Gused=    -0.945
omega=117.69     Gvib=    -0.936     Grot=    -0.803     Gused=    -0.931
omega=119.08     Gvib=    -0.929     Grot=    -0.799     Gused=    -0.925
omega=120.67     Gvib=    -0.921     Grot=    -0.796     Gused=    -0.918
omega=123.14     Gvib=    -0.910     Grot=    -0.790     Gused=    -0.906
omega=125.95     Gvib=    -0.897     Grot=    -0.783     Gused=    -0.894
omega=132.83     Gvib=    -0.866     Grot=    -0.767     Gused=    -0.864
omega=136.75     Gvib=    -0.849     Grot=    -0.759     Gused=    -0.848
omega=139.03     Gvib=    -0.840     Grot=    -0.754     Gused=    -0.839
omega=143.40     Gvib=    -0.822     Grot=    -0.744     Gused=    -0.821
omega=145.06     Gvib=    -0.816     Grot=    -0.741     Gused=    -0.815
omega=148.79     Gvib=    -0.801     Grot=    -0.734     Gused=    -0.801
omega=151.76     Gvib=    -0.790     Grot=    -0.728     Gused=    -0.789
omega=156.68     Gvib=    -0.772     Grot=    -0.718     Gused=    -0.772
omega=158.28     Gvib=    -0.766     Grot=    -0.715     Gused=    -0.766
omega=160.91     Gvib=    -0.757     Grot=    -0.710     Gused=    -0.757
omega=163.11     Gvib=    -0.749     Grot=    -0.706     Gused=    -0.749
omega=166.73     Gvib=    -0.737     Grot=    -0.700     Gused=    -0.737
omega=169.37     Gvib=    -0.728     Grot=    -0.695     Gused=    -0.728
omega=171.24     Gvib=    -0.722     Grot=    -0.692     Gused=    -0.722
omega=172.84     Gvib=    -0.717     Grot=    -0.689     Gused=    -0.717
omega=176.26     Gvib=    -0.706     Grot=    -0.683     Gused=    -0.706
omega=178.07     Gvib=    -0.700     Grot=    -0.680     Gused=    -0.700
omega=179.98     Gvib=    -0.694     Grot=    -0.677     Gused=    -0.694
omega=182.11     Gvib=    -0.688     Grot=    -0.674     Gused=    -0.688
omega=184.48     Gvib=    -0.681     Grot=    -0.670     Gused=    -0.681
omega=187.00     Gvib=    -0.673     Grot=    -0.666     Gused=    -0.673
omega=190.13     Gvib=    -0.664     Grot=    -0.661     Gused=    -0.664
omega=195.43     Gvib=    -0.649     Grot=    -0.653     Gused=    -0.649
omega=199.65     Gvib=    -0.637     Grot=    -0.646     Gused=    -0.637
omega=208.95     Gvib=    -0.612     Grot=    -0.633     Gused=    -0.612
omega=212.75     Gvib=    -0.602     Grot=    -0.628     Gused=    -0.602
omega=215.64     Gvib=    -0.595     Grot=    -0.624     Gused=    -0.595
omega=218.77     Gvib=    -0.587     Grot=    -0.619     Gused=    -0.587
omega=221.60     Gvib=    -0.580     Grot=    -0.616     Gused=    -0.580
omega=226.72     Gvib=    -0.568     Grot=    -0.609     Gused=    -0.568
omega=243.20     Gvib=    -0.531     Grot=    -0.588     Gused=    -0.531
omega=264.84     Gvib=    -0.486     Grot=    -0.563     Gused=    -0.486
omega=265.68     Gvib=    -0.484     Grot=    -0.562     Gused=    -0.484
omega=286.04     Gvib=    -0.446     Grot=    -0.540     Gused=    -0.447
omega=296.49     Gvib=    -0.428     Grot=    -0.529     Gused=    -0.428
 
   temp. (K)  partition function   enthalpy   heat capacity  entropy
                                   cal/mol     cal/K/mol   cal/K/mol   J/K/mol
 298.15  VIB  0.673E+31            33648.509    159.974    235.561
         ROT  0.436E+08              888.752      2.981     37.937
         INT  0.293E+39            34537.261    162.955    273.498
         TR   0.192E+29             1481.254      4.968     45.634
         TOT                       36018.5148   167.9232   319.1315  1335.2411
                     Eh         kcal/mol          kJ/mol 
ZPVE            0.288047         180.752         756.264    
H(0)-H(T)+PV    0.573992E-01     36.0185         150.701    
H(T)            0.345446         216.771         906.964    
T*S             0.151630         95.1490         398.102    
G(T)            0.193816         121.621         508.862    
    -84.21926493  <=== TOTAL FREE ENERGY in Eh incl. el.,ZPVE,RRHO,solv. parts
 
 normal mode %tage of torsion character
   1:  0.00   2:  0.00   3:  0.00   4:  0.00   5:  0.00   6:  0.00   7:  0.19   8:  0.36
   9:  0.28  10:  0.33  11:  0.17  12:  0.37  13:  0.24  14:  0.15  15:  0.26  16:  0.30
  17:  0.30  18:  0.45  19:  0.35  20:  0.29  21:  0.38  22:  0.45  23:  0.53  24:  0.31
  25:  0.32  26:  0.30  27:  0.32  28:  0.33  29:  0.29  30:  0.39  31:  0.37  32:  0.41
  33:  0.44  34:  0.27  35:  0.33  36:  0.12  37:  0.19  38:  0.15  39:  0.18  40:  0.50
  41:  0.30  42:  0.19  43:  0.33  44:  0.38  45:  0.36  46:  0.26  47:  0.39  48:  0.28
  49:  0.56  50:  0.61  51:  0.40  52:  0.46  53:  0.08  54:  0.33  55:  0.28  56:  0.31
  57:  0.17  58:  0.17  59:  0.13  60:  0.22  61:  0.27  62:  0.26  63:  0.21  64:  0.09
  65:  0.28  66:  0.16  67:  0.35  68:  0.18  69:  0.11  70:  0.05  71:  0.15  72:  0.31
  73:  0.09  74:  0.06  75:  0.03  76:  0.21  77:  0.63  78:  0.70  79:  0.53  80:  0.66
  81:  0.42  82:  0.40  83:  0.19  84:  0.16  85:  0.18  86:  0.22  87:  0.58  88:  0.58
  89:  0.32  90:  0.35  91:  0.36  92:  0.36  93:  0.36  94:  0.32  95:  0.19  96:  0.30
  97:  0.07  98:  0.10  99:  0.20 100:  0.21 101:  0.22 102:  0.23 103:  0.06 104:  0.08
 105:  0.29 106:  0.28 107:  0.32 108:  0.31 109:  0.12 110:  0.13 111:  0.29 112:  0.23
 113:  0.14 114:  0.14 115:  0.10 116:  0.11 117:  0.09 118:  0.10 119:  0.00 120:  0.00
 121:  0.58 122:  0.61 123:  0.62 124:  0.61 125:  0.70 126:  0.77 127:  0.72 128:  0.82
 129:  0.91 130:  0.90 131:  0.10 132:  0.10 133:  0.20 134:  0.18 135:  0.16 136:  0.12
 137:  0.05 138:  0.08 139:  0.01 140:  0.02 141:  0.10 142:  0.12 143:  0.05 144:  0.04
 145:  0.04 146:  0.03 147:  0.00 148:  0.02 149:  0.12 150:  0.09
 recommended # of modes for mode following          76
 
 Pipek-Mezey localization of normal modes
 number of localized modes           78
 frequency thrshold           500.000000000000     
 number of groups                    31
 atom-group assingment :   
  1  2  3  4  5  6  7  8  9 10 11 12 13 14 15 16 17 18 19 20 21 22 23 23 23 23 23 23 23 23
 23 24 24 24 25 26 27 28 28 28 28 28 28 29 30 29 31 31 31 31
 pop matrix done.
 initialization of trafo matrix to unity
iteration     50  convergence  0.44315412D-02
iteration    100  convergence  0.39911185D-02
iteration    150  convergence  0.86605878D-02
iteration    200  convergence  0.51155086D-02
iteration    250  convergence  0.23021154D-02
iteration    300  convergence  0.13405298D-02
iteration    350  convergence  0.78220192D-03
iteration    400  convergence  0.43686738D-03
iteration    450  convergence  0.23885278D-03
iteration    500  convergence  0.12248277D-03
iteration    550  convergence  0.61279505D-04
iteration    600  convergence  0.31450995D-04
iteration    650  convergence  0.11772495D-04
iteration    700  convergence  0.91934150D-05
iteration    750  convergence  0.24760878D-05

 converged in    780 iterations, threshold :   0.99989811D-06
eig.   :       -0.00    -0.00    -0.00     0.00     0.00     0.00
eig.   :       58.23    76.99    78.96    83.91    89.07    95.17
eig.   :       97.99    98.45   100.12   100.57   100.67   102.44
eig.   :      102.45   102.73   106.08   109.26   109.54   109.80
eig.   :      111.05   111.37   112.26   113.76   115.37   115.57
eig.   :      117.19   117.30   117.36   118.68   120.43   120.85
eig.   :      120.95   121.35   123.26   124.10   124.81   125.37
eig.   :      125.98   126.98   127.23   128.13   128.46   129.62
eig.   :      130.59   130.94   132.31   132.52   132.72   136.80
eig.   :      142.44   148.55   150.13   154.17   154.58   155.33
eig.   :      158.54   160.01   160.61   162.04   162.72   164.27
eig.   :      170.82   173.65   173.97   175.09   177.44   177.92
eig.   :      180.56   181.49   182.94   191.37   202.32   205.15
eig.   :      206.93   212.61   225.16   244.86   402.50   412.67
eig.   :      523.61   530.29   765.82   766.43   861.78   863.79
eig.   :      879.38   883.94   979.92   984.01   986.43   988.17
eig.   :     1046.66  1048.96  1080.44  1085.38  1123.19  1124.02
eig.   :     1136.61  1137.66  1173.89  1176.14  1233.17  1238.57
eig.   :     1271.49  1276.04  1311.42  1315.02  1340.30  1342.15
eig.   :     1352.32  1353.19  1354.80  1356.87  1409.17  1411.86
eig.   :     1465.49  1469.28  1471.17  1473.72  1481.37  1486.72
eig.   :     1497.50  1500.71  1502.18  1505.41  2895.64  2898.18
eig.   :     2955.28  2956.40  2963.33  2966.44  2980.67  2982.56
eig.   :     2987.28  2989.12  2993.99  3006.33  3029.00  3030.36
eig.   :     3034.41  3038.13  3044.84  3055.15  3440.81  3442.35
written to xtb_localmodes and g98l.out
 
 normal mode %tage of torsion character
   1:  0.00   2:  0.00   3:  0.00   4:  0.00   5:  0.00   6:  0.00   7:  0.12   8:  0.44
   9:  0.73  10:  0.01  11:  0.31  12:  0.62  13:  0.02  14:  0.22  15:  0.01  16:  0.38
  17:  0.19  18:  0.14  19:  0.31  20:  0.14  21:  0.08  22:  0.00  23:  0.25  24:  0.40
  25:  0.27  26:  0.06  27:  0.16  28:  0.02  29:  0.03  30:  0.01  31:  0.03  32:  0.35
  33:  0.38  34:  0.42  35:  0.02  36:  0.06  37:  0.01  38:  0.31  39:  0.54  40:  0.02
  41:  0.44  42:  0.17  43:  0.19  44:  0.44  45:  0.05  46:  0.52  47:  0.07  48:  0.26
  49:  0.01  50:  0.40  51:  0.04  52:  0.16  53:  0.18  54:  0.15  55:  0.02  56:  0.06
  57:  0.50  58:  0.29  59:  0.02  60:  0.62  61:  0.37  62:  0.41  63:  0.27  64:  0.03
  65:  0.41  66:  0.11  67:  0.01  68:  0.24  69:  0.41  70:  0.27  71:  0.02  72:  0.36
  73:  0.62  74:  0.27  75:  0.44  76:  0.56  77:  0.94  78:  0.26  79:  0.70  80:  0.21
  81:  0.66  82:  0.63  83:  0.08  84:  0.13  85:  0.18  86:  0.22  87:  0.58  88:  0.58
  89:  0.32  90:  0.35  91:  0.36  92:  0.36  93:  0.36  94:  0.32  95:  0.19  96:  0.30
  97:  0.07  98:  0.10  99:  0.20 100:  0.21 101:  0.22 102:  0.23 103:  0.06 104:  0.08
 105:  0.29 106:  0.28 107:  0.32 108:  0.31 109:  0.12 110:  0.13 111:  0.29 112:  0.23
 113:  0.14 114:  0.14 115:  0.10 116:  0.11 117:  0.09 118:  0.10 119:  0.00 120:  0.00
 121:  0.58 122:  0.61 123:  0.62 124:  0.61 125:  0.70 126:  0.77 127:  0.72 128:  0.82
 129:  0.91 130:  0.90 131:  0.10 132:  0.10 133:  0.20 134:  0.18 135:  0.16 136:  0.12
 137:  0.05 138:  0.08 139:  0.01 140:  0.02 141:  0.10 142:  0.12 143:  0.05 144:  0.04
 145:  0.04 146:  0.03 147:  0.00 148:  0.02 149:  0.12 150:  0.09
 recommended # of modes for mode following          76

------------------------------------------------------------------------
 * finished run on 2020/05/30 at 20:42:34.622     
------------------------------------------------------------------------
 total:
 * wall-time:     0 d,  0 h,  1 min, 13.569 sec
 *  cpu-time:     0 d,  0 h,  1 min, 13.421 sec
 * ratio c/w:     0.998 speedup
 SCF:
 * wall-time:     0 d,  0 h,  0 min,  4.051 sec
 *  cpu-time:     0 d,  0 h,  0 min,  4.027 sec
 * ratio c/w:     0.994 speedup
 ANC optimizer:
 * wall-time:     0 d,  0 h,  0 min,  4.431 sec
 *  cpu-time:     0 d,  0 h,  0 min,  4.413 sec
 * ratio c/w:     0.996 speedup
 numerical hessian:
 * wall-time:     0 d,  0 h,  1 min,  5.027 sec
 *  cpu-time:     0 d,  0 h,  1 min,  4.923 sec
 * ratio c/w:     0.998 speedup

normal termination of xtb
