# Supplementary material for: Heterogeneous Nucleation of Butanol on NaCl: A Computational Study of Temperature, Humidity, Seed Charge, and Seed Size Effects
Source: J Phys Chem A. 2021 Mar 31;125(14):3025–36. doi: 10.1021/acs.jpca.0c10972 (PMC8054243; doi:10.1021/acs.jpca.0c10972)
Supplement: Supplementary file 2 — jp0c10972_si_002.zip [file jp0c10972_si_002.zip › ALL CLUSTERS/low_level_calc/normal seed/1Seed2BuOH.xyz]

    50
        -84.41308106  Gyration_radius:  3.97171077639
 Na          0.34497054738035    3.41918797390735    4.72772582704472
Na         -0.74668490140717    2.23086963360076    1.82559947536264
Na          4.12213542417314    0.33274225887491    4.92394078673147
Na          0.79221759590014   -0.06127574304375    4.50355342468254
Na         -0.02117411477777   -1.71463055782634    0.99570291497577
Na          1.70588682183841   -3.15342980312324    3.47845424577958
Na         -2.30195641864240   -0.40688708099799    3.05344288302998
Na          2.83515887508879    2.38216634076649    2.09258586485465
Na          3.51889810376486   -0.55908652236098    0.97030881277714
Na          0.38363263721108    0.86987525319973   -0.71365741120505
Cl         -1.39472481318973    1.59972125928252    4.24577731648429
Cl          2.29356090175080    2.02488174518103    5.08929009622432
Cl          2.78465638432305    1.32613023248174   -0.56702181010796
Cl         -0.69066575478281   -2.25281935699314    3.40161489884423
Cl          0.85794575339742    4.05498604549916    2.40400813151153
Cl          2.69630307156923   -1.67573985138603    5.12401940918261
Cl          2.31874552499529   -2.78584837738116    1.10230824904756
Cl         -1.90657111475197    0.18734676090426    0.63183225196922
Cl          4.75237949559473    0.78278405408281    2.62740847763302
Cl          1.05817282197749    0.37164373979757    2.00158472631482
O          -0.19449627798996    2.82535411389718   -0.29506348517278
H           0.54616411374871    3.44033199042657   -0.18567896350914
C          -1.06943516020849    3.43536694596531   -1.23575015408385
H          -1.37115928261604    4.43045768956125   -0.88462224469436
H          -1.96206799393274    2.81171062661928   -1.28714948102008
C          -0.43837719988593    3.56891212171545   -2.61817768716889
H          -1.15119578371681    4.07680945052169   -3.27069790677266
H           0.45155308796111    4.19810261930348   -2.54024529363464
C          -0.03707686008352    2.23921290956624   -3.25391585442483
H           0.75654354563105    1.77181320985208   -2.66889384940747
H           0.38159994014771    2.45236725455831   -4.23845663996199
C          -1.20153717141473    1.27405966084865   -3.41965637850887
H          -2.00721152491752    1.75057895254357   -3.97343792724040
H          -0.88385715761874    0.39730765113098   -3.97656345935808
H          -1.59451198779109    0.94695638297627   -2.46164599691217
O           0.47827340853156   -1.29779768273787   -1.06438673444800
H           1.36310430003371   -1.67619179820335   -1.17356899782183
C          -0.36451378259214   -2.03864814383836   -1.94314841357515
H          -0.05484170782858   -1.87229324755048   -2.98289852811953
H          -1.37235734709548   -1.64446893521806   -1.82118476365533
C          -0.35171882483702   -3.53953897284063   -1.67238976494095
H          -0.89176797200749   -4.03070743195366   -2.48462039084806
H           0.68255521828539   -3.89269474158424   -1.70040188879437
C          -0.97456724798976   -3.97046458881411   -0.34573439120350
H          -0.39583146058688   -3.57444253601722    0.48915622396465
H          -0.90307465445275   -5.05750691215285   -0.28421802545653
C          -2.43318959708299   -3.56948547368792   -0.18906809666743
H          -3.02564863154195   -3.96361503026716   -1.01151131032802
H          -2.82858737221395   -3.97243751343218    0.73930731764768
H          -2.55565543746608   -2.49166660561874   -0.16385548504491
