# Supplementary material for: Heterogeneous Nucleation of Butanol on NaCl: A Computational Study of Temperature, Humidity, Seed Charge, and Seed Size Effects
Source: J Phys Chem A. 2021 Mar 31;125(14):3025–36. doi: 10.1021/acs.jpca.0c10972 (PMC8054243; doi:10.1021/acs.jpca.0c10972)
Supplement: Supplementary file 2 — jp0c10972_si_002.zip [file jp0c10972_si_002.zip › ALL CLUSTERS/low_level_calc/normal seed/1Seed2BuOH1W.log]

      -----------------------------------------------------------      
     |                   =====================                   |     
     |                           x T B                           |     
     |                   =====================                   |     
     |                         S. Grimme                         |     
     |          Mulliken Center for Theoretical Chemistry        |     
     |                    University of Bonn                     |     
     |                 Version 6.0.1 (SAW181210)                 |     
      -----------------------------------------------------------      

   This program is distributed in the hope that it will be useful,
   but WITHOUT ANY WARRANTY; without even the implied warranty of
   MERCHANTABILITY or FITNESS FOR A PARTICULAR PURPOSE.
   
   FOR NON-COMMERCIAL, ACADEMIA USE ONLY.
   
   Cite this work as:
   S. Grimme, C. Bannwarth, P. Shushkov, J. Comput. Theory Chem., 2017,
   13, 1989-2009.
   C. Bannwarth, S. Ehlert and S. Grimme., ChemRxiv, 2018, preprint.
   http://doi.org/10.26434/chemrxiv.7246238.v1
   
   for sTDA-xTB:
   S. Grimme and C. Bannwarth, J. Chem. Phys., 2016, 145, 054103.
   
   in the mass-spec context:
   V. Asgeirsson, C. Bauer and S. Grimme, Chem. Sci., 2017, 8, 4879.
   
   if GBSA is used:
   P. Shushkov, F. März and S. Grimme, unpublished.
   
   for ANC optimizer:
   S. Grimme, unpublished.
   Rational Function algorithm used in ANCopt:
   F. Eckert, P. Pulay, H.-J. Werner, J. Comput. Chem., 1997, 18, 1473.
   
   with help from (in alphabetical order)
   C. Bannwarth, F. Bohle, G. Brandenburg, E. Caldeweyher, M. Checinski,
   S. Dohm, S. Ehlert, S. Ehrlich, F. März, H. Neugebauer, J. Pisarek,
   P. Pracht, P. Shushkov, and S. Spicher.
   
 * started run on 2020/05/30 at 20:41:24.371     
========================================================================
 # omp threads = 1
========================================================================
number of atoms            : 53
number of electrons        : 152
charge                     : 0
spin                       : .0
first test random number   : .4985

########################################################################
# WARNING! Please study the warnings concerning your input carefully
#  - the use of '-ohess' is discouraged, please use '--ohess' next time
########################################################################

           ------------------------------------------------- 
          |                 G F N 2 - x T B                 |
          | Geometry, Frequencies, Noncovalent interactions |
          |            JCTC 2018 parametrisation            |
           ------------------------------------------------- 
      method parameters     
 k(s)        :  1.8500
 k(p)        :  2.2300
 k(d)        :  2.2300
 k(f)        :  2.0000
 kEN (H0ij)  : -2.0000
 D4 a1       :  0.5200
 D4 a2       :  5.0000
 D4 s6       :  1.0000
 D4 s8       :  2.7000
 D4 s9       :  5.0000
 alphaj      :  2.0000


            Z     q(EN)     CN     RAES       Cart. coordinates
     1  Na  1.0    0.42    8.66    5.00     0.04245    -1.32462    -0.82706
     2  Na  1.0    0.38    6.06    5.00    -6.67490    -1.26183     1.26025
     3  Na  1.0    0.38    4.72    5.00    -9.37385     4.93977     4.82936
     4  Na  1.0    0.35    5.24    5.00     2.98555     2.36556     6.95118
     5  Na  1.0    0.29    8.77    5.00    -0.78790    -2.15934     4.79138
     6  Na  1.0    0.20    8.81    5.00    -3.30042     4.13605     6.54141
     7  Na  1.0    0.37    4.83    5.00    -1.50469     9.70984     3.40306
     8  Na  1.0    0.30   10.32    5.00     1.38067     4.27109     0.95786
     9  Na  1.0    0.38    4.75    5.00    -5.32860    -1.41332     9.05064
    10  Na  1.0    0.33    7.83    5.00    -5.08090     5.23829    -0.27186
    11  Cl  7.0   -0.06    5.92    5.00    -2.60972     1.72716     2.35502
    12  Cl  7.0   -0.19    3.74    4.99    -5.68094     7.85817     4.21195
    13  Cl  7.0   -0.18    3.72    4.99     1.22895     6.44446     5.50913
    14  Cl  7.0   -0.17    2.95    4.88    -1.08235     7.94725    -0.79259
    15  Cl  7.0   -0.22    2.92    4.87    -9.08738     2.77991     0.77468
    16  Cl  7.0   -0.19    2.20    3.76    -4.12438    -2.40001    -2.68865
    17  Cl  7.0   -0.20    2.92    4.87    -5.18061    -3.90503     5.10409
    18  Cl  7.0   -0.11    3.68    4.99     3.41361     0.11663     2.83353
    19  Cl  7.0   -0.19    3.70    4.99    -0.74605     0.24578     8.89621
    20  Cl  7.0   -0.25    2.90    4.86    -7.58915     2.50172     8.34675
    21  O   6.0   -0.27    3.91    4.82     1.02728     2.14873    -2.62901
    22  H   1.0    0.03    1.55    1.65    -0.43903     3.00490    -3.36903
    23  C   4.0   -0.05    4.64    4.71     3.04545     2.44033    -4.38128
    24  H   1.0   -0.00    1.01    1.43     2.42063     1.88948    -6.28051
    25  H   1.0   -0.00    1.08    1.44     4.53958     1.14509    -3.79859
    26  C   4.0   -0.09    4.37    4.33     4.07402     5.13303    -4.48093
    27  H   1.0    0.00    1.03    1.43     5.29233     5.30284    -6.13702
    28  H   1.0   -0.00    1.06    1.44     2.49290     6.43476    -4.72352
    29  C   4.0   -0.08    4.56    4.61     5.58187     5.93300    -2.15365
    30  H   1.0   -0.05    1.88    2.18     4.39979     5.84255    -0.46461
    31  H   1.0   -0.01    1.03    1.43     6.12471     7.90522    -2.40186
    32  C   4.0   -0.14    4.07    3.75     7.94954     4.36222    -1.71011
    33  H   1.0    0.00    1.00    1.43     9.10014     4.29272    -3.41192
    34  H   1.0   -0.02    1.00    1.43     9.06990     5.19486    -0.20416
    35  H   1.0   -0.01    1.01    1.43     7.47954     2.44433    -1.15189
    36  O   6.0   -0.28    3.91    4.82    -0.11685    -4.67503     1.55970
    37  H   1.0    0.02    1.46    1.58    -1.65968    -5.59927     1.21750
    38  C   4.0   -0.06    4.66    4.72     1.87041    -6.37423     0.93294
    39  H   1.0   -0.01    1.01    1.43     1.90818    -7.96828     2.26188
    40  H   1.0   -0.02    1.10    1.44     3.62639    -5.31517     1.14829
    41  C   4.0   -0.08    4.32    4.23     1.64605    -7.37334    -1.76462
    42  H   1.0   -0.00    1.21    1.47     0.85464    -5.87998    -2.95512
    43  H   1.0   -0.00    1.03    1.43     3.52637    -7.81706    -2.48197
    44  C   4.0   -0.08    4.09    3.77    -0.00024    -9.73911    -1.98316
    45  H   1.0   -0.00    1.02    1.43     0.86254   -11.26890    -0.89435
    46  H   1.0   -0.00    1.03    1.43    -0.02428   -10.32514    -3.96102
    47  C   4.0   -0.12    4.03    3.66    -2.71603    -9.34973    -1.09845
    48  H   1.0   -0.00    1.01    1.43    -3.54535    -7.70294    -2.00617
    49  H   1.0   -0.01    1.00    1.43    -3.85948   -10.97811    -1.61213
    50  H   1.0   -0.00    1.00    1.43    -2.83041    -9.15927     0.94755
    51  O   6.0   -0.37    2.96    2.68    -3.96517     3.25453    -3.91917
    52  H   1.0    0.05    1.05    1.44    -4.38650     3.53676    -5.66367
    53  H   1.0    0.03    1.38    1.53    -4.24861     1.44269    -3.66625

  Z AO/shell   Hii/eV     exponent
  1     Wed Apr 25 08:07:45 CEST 2018   EN: 2.200 GM2: 0.406  GM3: 0.0800  RAES: 1.40
     1s    -10.707211    1.230000
  6     Wed Apr 25 08:07:45 CEST 2018   EN: 2.550 GM2: 0.538  GM3: 0.1500  RAES: 3.00
     2s    -13.970922    2.096432
     2p    -10.063292    1.800000
  8     Wed Apr 25 08:07:45 CEST 2018   EN: 3.440 GM2: 0.452  GM3:-0.0517  RAES: 1.80
     2s    -20.229985    2.439742
     2p    -15.503117    2.137023
 11     Tue Apr 24 16:34:09 CEST 2018   EN: 0.930 GM2: 0.271  GM3: 0.1799  RAES: 5.00
     3s     -4.546934    0.763787
     3p     -1.332719    0.573553
 17     Mon Apr 23 14:09:22 CEST 2018   EN: 3.160 GM2: 0.249  GM3: 0.1495  RAES: 2.50
     3s    -29.278781    2.485265
     3p    -12.673758    2.199650
     3d     -0.240338    2.476089
 no old-style atom pair restraining (fixing) potential
           ------------------------------------------------- 
          |        Self-Consistent Charge Iterations        |
           ------------------------------------------------- 

 Ncao       : 206
 Nao        : 196
 Nshell     : 94
 Nel        : 152
 T(el)      :   300.0
 intcut     :    25.0
 scfconv/Eh :  0.100E-05
   qconv/e  :  0.100E-03
 intneglect :  0.100E-07
 broydamp   :      0.250
 iter      E             dE          RMSdq      gap      omega  full diag
   1    -89.6583660 -0.896584E+02  0.111E+01    3.83       0.0  T
   2    -89.8572102 -0.198844E+00  0.596E+00    4.58       1.0  T
   3    -89.9638496 -0.106639E+00  0.404E+00    3.94       1.0  T
   4    -89.9908325 -0.269830E-01  0.236E+00    3.46       1.0  T
   5    -90.0105396 -0.197070E-01  0.131E+00    2.78       1.0  T
   6    -90.0098974  0.642109E-03  0.830E-01    3.06       1.0  T
   7    -90.0116003 -0.170289E-02  0.324E-01    2.72       1.0  T
   8    -90.0118221 -0.221725E-03  0.153E-01    2.75       1.0  T
   9    -90.0119622 -0.140141E-03  0.123E-01    2.81       1.0  T
  10    -90.0120777 -0.115454E-03  0.636E-02    2.79       1.0  T
  11    -90.0121197 -0.420007E-04  0.345E-02    2.80       1.0  T
  12    -90.0121244 -0.474287E-05  0.164E-02    2.81       1.0  T
  13    -90.0121257 -0.132919E-05  0.976E-03    2.80       1.4  T
  14    -90.0121265 -0.731021E-06  0.599E-03    2.80       2.3  T
  15    -90.0121268 -0.334649E-06  0.377E-03    2.80       3.6  T
  16    -90.0121270 -0.176974E-06  0.234E-03    2.80       5.9  T
  17    -90.0121271 -0.835940E-07  0.130E-03    2.80      10.6  T
  18    -90.0121271 -0.155600E-07  0.707E-04    2.80      19.4  T
  19    -90.0121271 -0.274211E-08  0.420E-04    2.80      32.7  T
speedup  0.99
cpu  time for SCC    0.14 s
wall time for SCC    0.14 s

   *** convergence criteria satisfied after 19 iterations ***

          eigenvalues
 #    :          64         65         66         67         68         69         70         71
 occ. :        2.000      2.000      2.000      2.000      2.000      2.000      2.000      2.000
 eps  :       -10.835    -10.794    -10.748    -10.716    -10.696    -10.682    -10.651    -10.620
 #    :          72         73         74         75         76         77         78         79
 occ. :        2.000      2.000      2.000      2.000      2.000      0.000      0.000      0.000
 eps  :       -10.603    -10.566    -10.561    -10.486    -10.453     -7.649     -5.930     -5.831
 #    :          80         81         82         83         84         85         86         87
 occ. :        0.000      0.000      0.000      0.000      0.000      0.000      0.000      0.000
 eps  :        -4.444     -4.108     -2.142     -1.878     -0.980     -0.444      0.573      0.952


   #   Z            q   n(s)   n(p)   n(d)      C6AA      α(0)
   1  11 Na     0.802  0.059  0.139  0.000    66.939    26.477
   2  11 Na     0.736  0.078  0.186  0.000    67.734    26.634
   3  11 Na     0.715  0.108  0.178  0.000    67.999    26.686
   4  11 Na     0.707  0.111  0.182  0.000    68.089    26.704
   5  11 Na     0.740  0.053  0.207  0.000    67.690    26.625
   6  11 Na     0.702  0.042  0.257  0.000    68.158    26.717
   7  11 Na     0.716  0.109  0.175  0.000    67.983    26.683
   8  11 Na     0.818  0.040  0.142  0.000    66.744    26.438
   9  11 Na     0.711  0.110  0.179  0.000    68.048    26.695
  10  11 Na     0.763  0.060  0.176  0.000    67.406    26.569
  11  17 Cl    -0.730  1.967  5.762  0.001   124.529    17.073
  12  17 Cl    -0.737  1.972  5.765  0.000   124.828    17.093
  13  17 Cl    -0.741  1.972  5.768  0.000   124.962    17.102
  14  17 Cl    -0.780  1.976  5.803  0.002   126.560    17.211
  15  17 Cl    -0.760  1.976  5.783  0.001   125.729    17.155
  16  17 Cl    -0.793  1.977  5.811  0.005   127.065    17.246
  17  17 Cl    -0.762  1.973  5.787  0.002   125.834    17.162
  18  17 Cl    -0.760  1.976  5.783  0.001   125.748    17.156
  19  17 Cl    -0.737  1.974  5.763  0.001   124.830    17.093
  20  17 Cl    -0.749  1.971  5.778  0.001   125.291    17.125
  21   8 O     -0.524  1.712  4.812  0.000    23.343     6.525
  22   1 H      0.365  0.635  0.000  0.000     0.545     1.155
  23   6 C      0.046  1.043  2.911  0.000    19.746     6.316
  24   1 H      0.048  0.952  0.000  0.000     2.343     2.394
  25   1 H      0.067  0.933  0.000  0.000     2.123     2.278
  26   6 C     -0.088  1.058  3.030  0.000    22.139     6.691
  27   1 H      0.043  0.957  0.000  0.000     2.408     2.427
  28   1 H      0.070  0.930  0.000  0.000     2.088     2.260
  29   6 C     -0.072  1.057  3.015  0.000    21.785     6.629
  30   1 H      0.026  0.974  0.000  0.000     2.629     2.531
  31   1 H      0.042  0.958  0.000  0.000     2.423     2.434
  32   6 C     -0.117  1.040  3.077  0.000    22.794     6.808
  33   1 H      0.037  0.963  0.000  0.000     2.490     2.468
  34   1 H      0.038  0.962  0.000  0.000     2.472     2.459
  35   1 H      0.047  0.953  0.000  0.000     2.352     2.398
  36   8 O     -0.500  1.707  4.793  0.000    22.836     6.454
  37   1 H      0.353  0.647  0.000  0.000     0.574     1.186
  38   6 C      0.046  1.044  2.911  0.000    19.742     6.314
  39   1 H      0.054  0.946  0.000  0.000     2.268     2.355
  40   1 H      0.069  0.931  0.000  0.000     2.093     2.262
  41   6 C     -0.089  1.061  3.029  0.000    22.184     6.702
  42   1 H      0.062  0.938  0.000  0.000     2.167     2.301
  43   1 H      0.042  0.958  0.000  0.000     2.428     2.437
  44   6 C     -0.056  1.046  3.010  0.000    21.583     6.615
  45   1 H      0.032  0.968  0.000  0.000     2.564     2.504
  46   1 H      0.036  0.964  0.000  0.000     2.508     2.477
  47   6 C     -0.118  1.038  3.079  0.000    22.818     6.812
  48   1 H      0.064  0.936  0.000  0.000     2.147     2.292
  49   1 H      0.036  0.964  0.000  0.000     2.507     2.476
  50   1 H      0.044  0.956  0.000  0.000     2.391     2.418
  51   8 O     -0.596  1.720  4.876  0.000    25.011     6.754
  52   1 H      0.297  0.703  0.000  0.000     0.729     1.341
  53   1 H      0.335  0.665  0.000  0.000     0.620     1.235

 Mol. C6AA /au·bohr⁶  :      65394.332397
 Mol. C8AA /au·bohr⁸  :    3421989.715299
 Mol. α(0) /au        :        558.352212

 
 Wiberg/Mayer (AO) data. WBOs > 0.1 written file <wbo>
 largest (>0.05) Wiberg bond orders for each atom
           total WBO             WBO to atom ...
     1  Na  0.391    Cl  16 0.102    O   21 0.076    Cl  11 0.058    O   36 0.053
     2  Na  0.500    Cl  16 0.167    Cl  15 0.137    Cl  17 0.115    Cl  11 0.073
     3  Na  0.535    Cl  15 0.191    Cl  20 0.161    Cl  12 0.140
     4  Na  0.544    Cl  18 0.182    Cl  19 0.152    Cl  13 0.152
     5  Na  0.503    Cl  17 0.110    Cl  18 0.101    Cl  19 0.092    O   36 0.078    Cl  11 0.061
     6  Na  0.573    Cl  20 0.138    Cl  12 0.119    Cl  19 0.107    Cl  13 0.095    Cl  11 0.066
     7  Na  0.532    Cl  14 0.191    Cl  12 0.154    Cl  13 0.140
     8  Na  0.357    Cl  18 0.092    Cl  13 0.087    Cl  14 0.082    Cl  11 0.067    O   21 0.055
     9  Na  0.541    Cl  17 0.193    Cl  20 0.172    Cl  19 0.132
    10  Na  0.460    Cl  14 0.109    Cl  15 0.107    O   51 0.090    Cl  12 0.071    Cl  11 0.058
    11  Cl  0.520    Na   2 0.073    Na   8 0.067    Na   6 0.066    Na   5 0.061    Na   1 0.058    Na  10 0.058
    12  Cl  0.494    Na   7 0.154    Na   3 0.140    Na   6 0.119    Na  10 0.071
    13  Cl  0.492    Na   4 0.152    Na   7 0.140    Na   6 0.095    Na   8 0.087
    14  Cl  0.416    Na   7 0.191    Na  10 0.109    Na   8 0.082
    15  Cl  0.453    Na   3 0.191    Na   2 0.137    Na  10 0.107
    16  Cl  0.398    Na   2 0.167    Na   1 0.102
    17  Cl  0.452    Na   9 0.193    Na   2 0.115    Na   5 0.110
    18  Cl  0.442    Na   4 0.182    Na   5 0.101    Na   8 0.092
    19  Cl  0.497    Na   4 0.152    Na   9 0.132    Na   6 0.107    Na   5 0.092
    20  Cl  0.477    Na   9 0.172    Na   3 0.161    Na   6 0.138
    21  O   1.994    C   23 0.979    H   22 0.816    Na   1 0.076    Na   8 0.055
    22  H   0.866    O   21 0.816
    23  C   3.940    C   26 1.008    O   21 0.979    H   24 0.970    H   25 0.966
    24  H   0.997    C   23 0.970
    25  H   0.993    C   23 0.966
    26  C   3.992    C   29 1.014    C   23 1.008    H   27 0.973    H   28 0.968
    27  H   0.998    C   26 0.973
    28  H   0.995    C   26 0.968
    29  C   3.996    C   32 1.024    C   26 1.014    H   31 0.980    H   30 0.967
    30  H   1.001    C   29 0.967
    31  H   0.998    C   29 0.980
    32  C   3.991    C   29 1.024    H   34 0.987    H   33 0.987    H   35 0.983
    33  H   0.998    C   32 0.987
    34  H   0.998    C   32 0.987
    35  H   0.997    C   32 0.983
    36  O   2.010    C   38 0.977    H   37 0.847    Na   5 0.078    Na   1 0.053
    37  H   0.875    O   36 0.847
    38  C   3.938    C   41 1.008    O   36 0.977    H   40 0.971    H   39 0.965
    39  H   0.996    C   38 0.965
    40  H   0.993    C   38 0.971
    41  C   3.994    C   44 1.009    C   38 1.008    H   43 0.975    H   42 0.961
    42  H   0.996    C   41 0.961
    43  H   0.998    C   41 0.975
    44  C   3.995    C   47 1.020    C   41 1.009    H   46 0.977    H   45 0.975
    45  H   0.998    C   44 0.975
    46  H   0.998    C   44 0.977
    47  C   3.993    C   44 1.020    H   49 0.985    H   48 0.977    H   50 0.976
    48  H   0.995    C   47 0.977
    49  H   0.998    C   47 0.985
    50  H   0.998    C   47 0.976
    51  O   1.927    H   52 0.911    H   53 0.838    Na  10 0.090
    52  H   0.911    O   51 0.911
    53  H   0.887    O   51 0.838
 MOs/occ written to file <molden.input>
 
molecular dipole:
                 x           y           z       tot (Debye)
 q only:        3.249      -0.490      -1.025
   full:        2.302      -0.187      -0.102       5.877
molecular quadrupole (traceless):
                xx          xy          yy          xz          yz          zz
 q only:      -17.205      -2.414      14.130       4.110      -5.605       3.075
  q+dip:      -19.828      -3.164      11.598      -2.302      -0.034       8.229
   full:      -17.754      -3.181      10.881      -2.336      -0.656       6.873

SCC energy    :     -90.0121271
rep           :       0.4982745
ES            :       0.8154307
AES           :      -0.0198274
AXC           :       0.0133345
disp          :      -0.0779502
XB            :       0.0000000
fix           :       0.0000000
total E       :     -89.5114114
atomizationE  :      10.0962991     6335.52
(atE without considering molecular charge,
 total energy contains solvation terms)
H-L gap (eV)  :          2.8045
           ------------------------------------------------- 
          |                 ===============                 |
          |                   A N C O P T                   |
          |                 ===============                 |
          |          Approximate Normal Coordinate          |
          |           Rational Function Optimizer           |
           ------------------------------------------------- 
dumping coords to <xtbopt.coord> and <xtbopt.log>
 optlevel               0
 Maxcycle             200
 Maxmicro              25
 Econv         5.000000000000000E-006
 Gconv         1.000000000000000E-003
 Maxdispl       1.00000000000000     
 Hlow          5.000000000000000E-003
 S6             20.0000000000000     
 Nvar              153

generating ANC from model Hessian ...
 Shifting diagonal of input Hessian by   2.370131789183196E-002
 Lowest  eigenvalues of input Hessian
    0.005000    0.010065    0.010788    0.010992    0.013048    0.013395
    0.014626    0.017407    0.017817    0.018097    0.019204    0.019969
    0.020788    0.021852    0.022168    0.022687    0.023220    0.023572
 Highest eigenvalues
    1.303232    1.303797    1.337392    1.403273    1.471001    1.477070
 
cpu  time for ANC gen    0.04 s
wall time for ANC gen    0.04 s
................................................................................
.............................. CYCLE    1 ......................................
................................................................................
   1    -90.0121271 -0.900121E+02  0.267E-04    2.80       0.0  T
   2    -90.0121271 -0.126917E-09  0.209E-04    2.80      65.8  T
   3    -90.0121271 -0.147395E-09  0.173E-04    2.80      79.2  T
speedup  1.00
cpu  time for SCC    0.03 s
wall time for SCC    0.03 s
speedup  1.00
cpu  time for grad    0.10 s
wall time for grad    0.10 s
 E :    -89.51141139  G :  0.000117    pred/act E change:  0.000D+00 -0.403D-08
Maxdispl :   0.0014   ||displ|| :   0.0025   Lambda : -0.137D-06
Largest |displ|/coords:  0.0014 (   1)  0.0008 (   4)  0.0006 (   3)

   *** GEOMETRY OPTIMIZATION CONVERGED AFTER 1 ITERATIONS ***

------------------------------------------------------------------------
 total energy gain (kcal):      0.0000
------------------------------------------------------------------------
================
 final structure:
================
$coord
        0.04244731588311       -1.32462473197919       -0.82705618408924      Na
       -6.67489683067534       -1.26182750645183        1.26025055724641      Na
       -9.37385276970711        4.93977120383247        4.82936144590219      Na
        2.98554909653109        2.36555844135821        6.95117760081673      Na
       -0.78790066473983       -2.15934368963689        4.79138133736616      Na
       -3.30041920762425        4.13604841022931        6.54141363707362      Na
       -1.50469283508713        9.70984006488399        3.40305701263539      Na
        1.38066544308903        4.27109290751475        0.95785953787529      Na
       -5.32859977980312       -1.41331840140835        9.05063723303182      Na
       -5.08089888381761        5.23829443523822       -0.27185997277147      Na
       -2.60972342008991        1.72715704103357        2.35502280898437      Cl
       -5.68094443908763        7.85817057007531        4.21194719824964      Cl
        1.22894521022871        6.44445580334922        5.50912553985020      Cl
       -1.08234935908442        7.94724507292201       -0.79259295598027      Cl
       -9.08738239282327        2.77990701617398        0.77467786824606      Cl
       -4.12437575019837       -2.40000852622709       -2.68865432416412      Cl
       -5.18060536716670       -3.90503001418910        5.10408863229017      Cl
        3.41361258057429        0.11663302437161        2.83352971818867      Cl
       -0.74605295736776        0.24577910291062        8.89621130544873      Cl
       -7.58914520886243        2.50172274723020        8.34675465595513      Cl
        1.02727586185682        2.14873265276407       -2.62900540375603      O 
       -0.43902694289534        3.00489804234910       -3.36903470977699      H 
        3.04544564384511        2.44033028194256       -4.38128035961725      C 
        2.42062762792513        1.88948211735281       -6.28051250354630      H 
        4.53958084496981        1.14509439249844       -3.79858568025648      H 
        4.07401610415508        5.13302751193969       -4.48093424193088      C 
        5.29232850742458        5.30283988645952       -6.13701864706008      H 
        2.49290022816570        6.43475966389827       -4.72352495245553      H 
        5.58186937158073        5.93299955038055       -2.15365138483366      C 
        4.39978930926282        5.84255303551133       -0.46460653720884      H 
        6.12470946667385        7.90522458440646       -2.40185918791104      H 
        7.94954349768138        4.36222043532485       -1.71011236585826      C 
        9.10014192512280        4.29271788880017       -3.41192170158327      H 
        9.06989992453376        5.19485516785859       -0.20416426577937      H 
        7.47953674408897        2.44432861774440       -1.15189179100151      H 
       -0.11684862618517       -4.67503391321592        1.55970065549315      O 
       -1.65967590080398       -5.59927075522739        1.21750467073487      H 
        1.87041100599850       -6.37423153504875        0.93293647583248      C 
        1.90817941947882       -7.96827818122232        2.26187918530137      H 
        3.62638591394591       -5.31517451039440        1.14829369964669      H 
        1.64605143678030       -7.37334030371696       -1.76461855691671      C 
        0.85464153177081       -5.87998447153224       -2.95512286334813      H 
        3.52636748448839       -7.81706003219551       -2.48197253149115      H 
       -0.00024229622136       -9.73910706201417       -1.98315961797977      C 
        0.86254090654634      -11.26890387809677       -0.89435226181276      H 
       -0.02428076456345      -10.32513738498946       -3.96102392099164      H 
       -2.71603148444693       -9.34973216647059       -1.09845048318870      C 
       -3.54535027272958       -7.70293647692652       -2.00616937653974      H 
       -3.85947678457725      -10.97810694655623       -1.61212921112459      H 
       -2.83040578073729       -9.15927385762468        0.94754738386678      H 
       -3.96517327913682        3.25453482998831       -3.91917361087719      O 
       -4.38649613417459        3.53675570057521       -5.66366666329545      H 
       -4.24861425112372        1.44269412528322       -3.66625185512435      H 
$end
 
 Bond Distances (Angstroems)
 ---------------------------
Na1-Na2=3.7225       Na1-Na5=3.0377       Na1-Na8=3.1878       Na1-Cl11=2.7227      Na1-Cl16=2.4812      Na1-Cl18=2.7416      
Na1-O21=2.1352       Na1-O36=2.1785       Na1-C38=2.9906       Na2-Na1=3.7225       Na2-Na3=4.0468       Na2-Na5=3.6636       
Na2-Na10=3.6332      Na2-Cl11=2.7322      Na2-Cl15=2.5040      Na2-Cl16=2.5595      Na2-Cl17=2.5921      Na3-Na2=4.0468       
Na3-Na6=3.3662       Na3-Na10=3.5317      Na3-Cl12=2.5121      Na3-Cl15=2.4358      Na3-Cl20=2.4538      Na4-Na5=3.3207       
Na4-Na6=3.4626       Na4-Na8=3.4346       Na4-Cl13=2.4709      Na4-Cl18=2.4931      Na4-Cl19=2.4934      Na5-Na1=3.0377       
Na5-Na2=3.6636       Na5-Na4=3.3207       Na5-Na6=3.7045       Na5-Na8=4.1245       Na5-Na9=3.3181       Na5-Cl11=2.6118      
Na5-Cl17=2.5068      Na5-Cl18=2.7326      Na5-Cl19=2.5177      Na5-O36=2.1961       Na6-Na3=3.3662       Na6-Na4=3.4626       
Na6-Na5=3.7045       Na6-Na7=3.5158       Na6-Na8=3.8564       Na6-Na9=3.3969       Na6-Na10=3.7719      Na6-Cl11=2.5819      
Na6-Cl12=2.6431      Na6-Cl13=2.7451      Na6-Cl19=2.7601      Na6-Cl20=2.6098      Na7-Na6=3.5158       Na7-Na8=3.5055       
Na7-Na10=3.6003      Na7-Cl12=2.4551      Na7-Cl13=2.5141      Na7-Cl14=2.4186      Na8-Na1=3.1878       Na8-Na4=3.4346       
Na8-Na5=4.1245       Na8-Na6=3.8564       Na8-Na7=3.5055       Na8-Na10=3.5181      Na8-Cl11=2.6111      Na8-Cl13=2.6701      
Na8-Cl14=2.5182      Na8-Cl18=2.6411      Na8-O21=2.2134       Na8-C29=2.9029       Na8-H30=1.9521       Na9-Na5=3.3181       
Na9-Na6=3.3969       Na9-Cl17=2.4711      Na9-Cl19=2.5803      Na9-Cl20=2.4211      Na10-Na2=3.6332      Na10-Na3=3.5317      
Na10-Na6=3.7719      Na10-Na7=3.6003      Na10-Na8=3.5181      Na10-Cl11=2.6636     Na10-Cl12=2.7664     Na10-Cl14=2.5706     
Na10-Cl15=2.5484     Na10-O51=2.2750      Cl11-Na1=2.7227      Cl11-Na2=2.7322      Cl11-Na5=2.6118      Cl11-Na6=2.5819      
Cl11-Na8=2.6111      Cl11-Na10=2.6636     Cl12-Na3=2.5121      Cl12-Na6=2.6431      Cl12-Na7=2.4551      Cl12-Na10=2.7664     
Cl13-Na4=2.4709      Cl13-Na6=2.7451      Cl13-Na7=2.5141      Cl13-Na8=2.6701      Cl14-Na7=2.4186      Cl14-Na8=2.5182      
Cl14-Na10=2.5706     Cl15-Na2=2.5040      Cl15-Na3=2.4358      Cl15-Na10=2.5484     Cl16-Na1=2.4812      Cl16-Na2=2.5595      
Cl17-Na2=2.5921      Cl17-Na5=2.5068      Cl17-Na9=2.4711      Cl18-Na1=2.7416      Cl18-Na4=2.4931      Cl18-Na5=2.7326      
Cl18-Na8=2.6411      Cl19-Na4=2.4934      Cl19-Na5=2.5177      Cl19-Na6=2.7601      Cl19-Na9=2.5803      Cl20-Na3=2.4538      
Cl20-Na6=2.6098      Cl20-Na9=2.4211      O21-Na1=2.1352       O21-Na8=2.2134       O21-H22=0.9802       O21-C23=1.4227       
H22-O21=0.9802       C23-O21=1.4227       C23-H24=1.0974       C23-H25=1.0909       C23-C26=1.5262       H24-C23=1.0974       
H25-C23=1.0909       C26-C23=1.5262       C26-H27=1.0917       C26-H28=1.0913       C26-C29=1.5273       H27-C26=1.0917       
H28-C26=1.0913       C29-Na8=2.9029       C29-C26=1.5273       C29-H30=1.0920       C29-H31=1.0904       C29-C32=1.5218       
H30-Na8=1.9521       H30-C29=1.0920       H31-C29=1.0904       C32-C29=1.5218       C32-H33=1.0877       C32-H34=1.0866       
C32-H35=1.0859       H33-C32=1.0877       H34-C32=1.0866       H35-C32=1.0859       O36-Na1=2.1785       O36-Na5=2.1961       
O36-H37=0.9688       O36-C38=1.4228       H37-O36=0.9688       C38-Na1=2.9906       C38-O36=1.4228       C38-H39=1.0984       
C38-H40=1.0911       C38-C41=1.5269       H39-C38=1.0984       H40-C38=1.0911       C41-C38=1.5269       C41-H42=1.0940       
C41-H43=1.0906       C41-C44=1.5296       H42-C41=1.0940       H43-C41=1.0906       C44-C41=1.5296       C44-H45=1.0935       
C44-H46=1.0917       C44-C47=1.5254       H45-C44=1.0935       H46-C44=1.0917       C47-C44=1.5254       C47-H48=1.0875       
C47-H49=1.0874       C47-H50=1.0891       H48-C47=1.0875       H49-C47=1.0874       H50-C47=1.0891       O51-Na10=2.2750      
O51-H52=0.9614       O51-H53=0.9796       H52-O51=0.9614       H53-O51=0.9796       
 C  H  Rav=1.0910 sigma=0.0033  Rmin=1.0859  Rmax=1.0984    18
 C  C  Rav=1.5262 sigma=0.0023  Rmin=1.5218  Rmax=1.5296     6
 O  H  Rav=0.9725 sigma=0.0079  Rmin=0.9614  Rmax=0.9802     4
 O  C  Rav=1.4228 sigma=0.0000  Rmin=1.4227  Rmax=1.4228     2
 Na H  Rav=1.9521 sigma=0.0000  Rmin=1.9521  Rmax=1.9521     1
 Na C  Rav=2.9467 sigma=0.0438  Rmin=2.9029  Rmax=2.9906     2
 Na O  Rav=2.1996 sigma=0.0458  Rmin=2.1352  Rmax=2.2750     5
 Na Na Rav=3.5581 sigma=0.2561  Rmin=3.0377  Rmax=4.1245    21
 Cl Na Rav=2.5764 sigma=0.1047  Rmin=2.4186  Rmax=2.7664    36
 
 selected bond angles (degree)
 --------------------
Na5-Na1-Na2= 64.71             Na8-Na1-Na2= 96.66             Na8-Na1-Na5= 82.95             Cl11-Na1-Na2= 47.08            
Cl11-Na1-Na5= 53.59            Cl11-Na1-Na8= 51.71            Cl16-Na1-Na2= 43.22            Cl16-Na1-Na5=103.10            
Cl16-Na1-Na8=121.88            Cl16-Na1-Cl11= 85.61           Cl18-Na1-Na2=114.16            Cl18-Na1-Na5= 56.15            
Cl18-Na1-Na8= 52.24            Cl18-Na1-Cl11= 74.54           Cl18-Na1-Cl16=157.31           O21-Na1-Na2=110.97             
O21-Na1-Na5=126.70             O21-Na1-Na8= 43.82             O21-Na1-Cl11= 83.77            O21-Na1-Cl16=103.71            
O21-Na1-Cl18= 85.25            O36-Na1-Na2= 78.36             O36-Na1-Na5= 46.26             O36-Na1-Na8=126.36             
O36-Na1-Cl11= 95.98            O36-Na1-Cl16= 90.52            O36-Na1-Cl18= 80.91            O36-Na1-O21=165.68             
C38-Na1-Na2=102.97             C38-Na1-Na5= 67.17             C38-Na1-Na8=131.75             C38-Na1-Cl11=120.27            
C38-Na1-Cl16=101.90            C38-Na1-Cl18= 79.52            C38-Na1-O21=146.03             C38-Na1-O36= 26.46             
Na3-Na2-Na1=118.86             Na5-Na2-Na1= 48.56             Na5-Na2-Na3= 99.62             Na10-Na2-Na1= 73.77            
Na10-Na2-Na3= 54.43            Na10-Na2-Na5= 92.24            Cl11-Na2-Na1= 46.86            Cl11-Na2-Na3= 73.11            
Cl11-Na2-Na5= 45.36            Cl11-Na2-Na10= 46.88           Cl15-Na2-Na1=117.65            Cl15-Na2-Na3= 34.44            
Cl15-Na2-Na5=126.63            Cl15-Na2-Na10= 44.51           Cl15-Na2-Cl11= 85.91           Cl16-Na2-Na1= 41.59            
Cl16-Na2-Na3=139.29            Cl16-Na2-Na5= 86.42            Cl16-Na2-Na10= 85.31           Cl16-Na2-Cl11= 83.92           
Cl16-Na2-Cl15=112.71           Cl17-Na2-Na1= 86.37            Cl17-Na2-Na3=100.31            Cl17-Na2-Na5= 43.15            
Cl17-Na2-Na10=127.96           Cl17-Na2-Cl11= 84.60           Cl17-Na2-Cl15=134.18           Cl17-Na2-Cl16=110.66           
Na6-Na3-Na2= 71.71             Na10-Na3-Na2= 56.81            Na10-Na3-Na6= 66.25            Cl12-Na3-Na2= 99.40            
Cl12-Na3-Na6= 50.95            Cl12-Na3-Na10= 51.15           Cl15-Na3-Na2= 35.55            Cl15-Na3-Na6= 96.80            
Cl15-Na3-Na10= 46.18           Cl15-Na3-Cl12= 97.21           Cl20-Na3-Na2= 77.98            Cl20-Na3-Na6= 50.35            
Cl20-Na3-Na10=110.84           Cl20-Na3-Cl12= 97.04           Cl20-Na3-Cl15=113.42           Na6-Na4-Na5= 66.16             
Na8-Na4-Na5= 75.24             Na8-Na4-Na6= 67.99             Cl13-Na4-Na5=107.30            Cl13-Na4-Na6= 51.90            
Cl13-Na4-Na8= 50.60            Cl18-Na4-Na5= 53.82            Cl18-Na4-Na6= 99.31            Cl18-Na4-Na8= 49.88            
Cl18-Na4-Cl13=100.44           Cl19-Na4-Na5= 48.81            Cl19-Na4-Na6= 52.18            Cl19-Na4-Na8=108.51            
Cl19-Na4-Cl13=102.86           Cl19-Na4-Cl18=102.59           Na2-Na5-Na1= 66.73             Na4-Na5-Na1= 98.34             
Na4-Na5-Na2=126.40             Na6-Na5-Na1= 99.55             Na6-Na5-Na2= 72.89             Na6-Na5-Na4= 58.76             
Na8-Na5-Na1= 50.09             Na8-Na5-Na2= 83.04             Na8-Na5-Na4= 53.63             Na8-Na5-Na6= 58.73             
Na9-Na5-Na1=138.79             Na9-Na5-Na2= 73.46             Na9-Na5-Na4= 96.65             Na9-Na5-Na6= 57.54             
Na9-Na5-Na8=115.94             Cl11-Na5-Na1= 57.03            Cl11-Na5-Na2= 48.11            Cl11-Na5-Na4= 79.87            
Cl11-Na5-Na6= 44.18            Cl11-Na5-Na8= 37.84            Cl11-Na5-Na9= 88.53            Cl17-Na5-Na1=104.61            
Cl17-Na5-Na2= 45.00            Cl17-Na5-Na4=143.19            Cl17-Na5-Na6= 88.97            Cl17-Na5-Na8=126.48            
Cl17-Na5-Na9= 47.74            Cl17-Na5-Cl11= 88.88           Cl18-Na5-Na1= 56.44            Cl18-Na5-Na2=116.19            
Cl18-Na5-Na4= 47.42            Cl18-Na5-Na6= 89.45            Cl18-Na5-Na8= 39.06            Cl18-Na5-Na9=142.59            
Cl18-Na5-Cl11= 76.47           Cl18-Na5-Cl17=160.37           Cl19-Na5-Na1=140.32            Cl19-Na5-Na2=112.46            
Cl19-Na5-Na4= 48.18            Cl19-Na5-Na6= 48.15            Cl19-Na5-Na8= 90.28            Cl19-Na5-Na9= 50.22            
Cl19-Na5-Cl11= 91.78           Cl19-Na5-Cl17= 97.90           Cl19-Na5-Cl18= 95.58           O36-Na5-Na1= 45.78             
O36-Na5-Na2= 79.57             O36-Na5-Na4=127.44             O36-Na5-Na6=142.92             O36-Na5-Na8= 94.14             
O36-Na5-Na9=135.90             O36-Na5-Cl11= 98.78            O36-Na5-Cl17= 88.74            O36-Na5-Cl18= 80.81            
O36-Na5-Cl19=167.65            Na4-Na6-Na3=165.52             Na5-Na6-Na3=112.89             Na5-Na6-Na4= 55.08             
Na7-Na6-Na3= 91.43             Na7-Na6-Na4= 89.82             Na7-Na6-Na5=122.64             Na8-Na6-Na3=113.88             
Na8-Na6-Na4= 55.66             Na8-Na6-Na5= 66.08             Na8-Na6-Na7= 56.56             Na9-Na6-Na3= 85.00             
Na9-Na6-Na4= 92.59             Na9-Na6-Na5= 55.51             Na9-Na6-Na7=174.45             Na9-Na6-Na8=121.23             
Na10-Na6-Na3= 58.98            Na10-Na6-Na4=109.98            Na10-Na6-Na5= 89.41            Na10-Na6-Na7= 59.09            
Na10-Na6-Na8= 54.92            Na10-Na6-Na9=115.37            Cl11-Na6-Na3= 88.09            Cl11-Na6-Na4= 77.53            
Cl11-Na6-Na5= 44.82            Cl11-Na6-Na7= 88.32            Cl11-Na6-Na8= 42.34            Cl11-Na6-Na9= 87.32            
Cl11-Na6-Na10= 44.89           Cl12-Na6-Na3= 47.57            Cl12-Na6-Na4=133.53            Cl12-Na6-Na5=136.44            
Cl12-Na6-Na7= 44.22            Cl12-Na6-Na8= 86.27            Cl12-Na6-Na9=132.53            Cl12-Na6-Na10= 47.15           
Cl12-Na6-Cl11= 92.02           Cl13-Na6-Na3=136.37            Cl13-Na6-Na4= 45.10            Cl13-Na6-Na5= 92.12            
Cl13-Na6-Na7= 45.31            Cl13-Na6-Na8= 43.82            Cl13-Na6-Na9=137.59            Cl13-Na6-Na10= 87.65           
Cl13-Na6-Cl11= 85.72           Cl13-Na6-Cl12= 89.53           Cl19-Na6-Na3=133.11            Cl19-Na6-Na4= 45.53            
Cl19-Na6-Na5= 42.81            Cl19-Na6-Na7=134.96            Cl19-Na6-Na8= 92.59            Cl19-Na6-Na9= 48.20            
Cl19-Na6-Na10=132.01           Cl19-Na6-Cl11= 87.12           Cl19-Na6-Cl12=178.86           Cl19-Na6-Cl13= 89.66           
Cl20-Na6-Na3= 46.38            Cl20-Na6-Na4=136.29            Cl20-Na6-Na5= 96.06            Cl20-Na6-Na7=133.31            
Cl20-Na6-Na8=147.69            Cl20-Na6-Na9= 45.22            Cl20-Na6-Na10=100.60           Cl20-Na6-Cl11=105.88           
Cl20-Na6-Cl12= 90.18           Cl20-Na6-Cl13=168.40           Cl20-Na6-Cl19= 90.77           Na8-Na7-Na6= 66.63             
Na10-Na7-Na6= 64.00            Na10-Na7-Na8= 59.33            Cl12-Na7-Na6= 48.66            Cl12-Na7-Na8= 97.40            
Cl12-Na7-Na10= 50.11           Cl13-Na7-Na6= 50.91            Cl13-Na7-Na8= 49.36            Cl13-Na7-Na10= 95.17           
Cl13-Na7-Cl12= 99.58           Cl14-Na7-Na6= 97.76            Cl14-Na7-Na8= 45.92            Cl14-Na7-Na10= 45.51           
Cl14-Na7-Cl12= 95.12           Cl14-Na7-Cl13= 95.09           Na4-Na8-Na1= 93.20             Na5-Na8-Na1= 46.96             
Na5-Na8-Na4= 51.13             Na6-Na8-Na1= 93.85             Na6-Na8-Na4= 56.35             Na6-Na8-Na5= 55.19             
Na7-Na8-Na1=140.83             Na7-Na8-Na4= 90.45             Na7-Na8-Na5=112.00             Na7-Na8-Na6= 56.81             
Na10-Na8-Na1= 82.21            Na10-Na8-Na4=116.99            Na10-Na8-Na5= 86.59            Na10-Na8-Na6= 61.32            
Na10-Na8-Na7= 61.67            Cl11-Na8-Na1= 54.92            Cl11-Na8-Na4= 77.71            Cl11-Na8-Na5= 37.85            
Cl11-Na8-Na6= 41.76            Cl11-Na8-Na7= 88.08            Cl11-Na8-Na10= 48.81           Cl13-Na8-Na1=131.35            
Cl13-Na8-Na4= 45.65            Cl13-Na8-Na5= 84.45            Cl13-Na8-Na6= 45.38            Cl13-Na8-Na7= 45.60            
Cl13-Na8-Na10= 94.30           Cl13-Na8-Cl11= 86.69           Cl14-Na8-Na1=119.58            Cl14-Na8-Na4=133.98            
Cl14-Na8-Na5=132.40            Cl14-Na8-Na6= 87.92            Cl14-Na8-Na7= 43.62            Cl14-Na8-Na10= 46.88           
Cl14-Na8-Cl11= 94.81           Cl14-Na8-Cl13= 89.05           Cl18-Na8-Na1= 55.15            Cl18-Na8-Na4= 46.20            
Cl18-Na8-Na5= 40.69            Cl18-Na8-Na6= 87.61            Cl18-Na8-Na7=136.23            Cl18-Na8-Na10=125.91           
Cl18-Na8-Cl11= 78.10           Cl18-Na8-Cl13= 91.82           Cl18-Na8-Cl14=172.79           O21-Na8-Na1= 41.91             
O21-Na8-Na4=131.59             O21-Na8-Na5= 88.83             O21-Na8-Na6=126.40             O21-Na8-Na7=134.13             
O21-Na8-Na10= 80.39            O21-Na8-Cl11= 85.00            O21-Na8-Cl13=171.69            O21-Na8-Cl14= 91.88            
O21-Na8-Cl18= 86.23            C29-Na8-Na1=106.47             C29-Na8-Na4=115.04             C29-Na8-Na5=137.90             
C29-Na8-Na6=158.77             C29-Na8-Na7=107.11             C29-Na8-Na10=126.54            C29-Na8-Cl11=159.41            
C29-Na8-Cl13=113.84            C29-Na8-Cl14= 87.35            C29-Na8-Cl18= 98.82            C29-Na8-O21= 74.46             
H30-Na8-Na1=117.60             H30-Na8-Na4=106.19             H30-Na8-Na5=140.25             H30-Na8-Na6=146.00             
H30-Na8-Na7= 98.57             H30-Na8-Na10=131.46            H30-Na8-Cl11=172.18            H30-Na8-Cl13=100.89            
H30-Na8-Cl14= 87.29            H30-Na8-Cl18= 99.56            H30-Na8-O21= 87.40             H30-Na8-C29= 12.95             
Na6-Na9-Na5= 66.95             Cl17-Na9-Na5= 48.66            Cl17-Na9-Na6= 96.94            Cl19-Na9-Na5= 48.58            
Cl19-Na9-Na6= 52.88            Cl19-Na9-Cl17= 97.18           Cl20-Na9-Na5=110.80            Cl20-Na9-Na6= 49.93            
Cl20-Na9-Cl17=110.01           Cl20-Na9-Cl19= 99.69           Na3-Na10-Na2= 68.76            Na6-Na10-Na2= 72.44            
Na6-Na10-Na3= 54.77            Na7-Na10-Na2=128.59            Na7-Na10-Na3= 87.40            Na7-Na10-Na6= 56.91            
Na8-Na10-Na2= 92.67            Na8-Na10-Na3=118.51            Na8-Na10-Na6= 63.76            Na8-Na10-Na7= 58.99            
Cl11-Na10-Na2= 48.48           Cl11-Na10-Na3= 83.44           Cl11-Na10-Na6= 43.17           Cl11-Na10-Na7= 85.33           
Cl11-Na10-Na8= 47.53           Cl12-Na10-Na2=104.86           Cl12-Na10-Na3= 45.01           Cl12-Na10-Na6= 44.46           
Cl12-Na10-Na7= 42.92           Cl12-Na10-Na8= 91.48           Cl12-Na10-Cl11= 87.61          Cl14-Na10-Na2=137.98           
Cl14-Na10-Na3=129.52           Cl14-Na10-Na6= 89.03           Cl14-Na10-Na7= 42.16           Cl14-Na10-Na8= 45.65           
Cl14-Na10-Cl11= 92.34          Cl14-Na10-Cl12= 84.66          Cl15-Na10-Na2= 43.54           Cl15-Na10-Na3= 43.61           
Cl15-Na10-Na6= 85.48           Cl15-Na10-Na7=130.95           Cl15-Na10-Na8=133.96           Cl15-Na10-Cl11= 86.50          
Cl15-Na10-Cl12= 88.51          Cl15-Na10-Cl14=173.11          O51-Na10-Na2= 79.21            O51-Na10-Na3=142.63            
O51-Na10-Na6=132.43            O51-Na10-Na7=128.69            O51-Na10-Na8= 80.65            O51-Na10-Cl11= 89.63           
O51-Na10-Cl12=171.38           O51-Na10-Cl14= 87.29           O51-Na10-Cl15= 99.48           
 
 selected dihedral angles (degree)
 ---------------------------------
Na3-Na2-Na1-Na5= 76.59        Na3-Na2-Na1-Na8=357.65        Na3-Na2-Na1-Cl11= 13.79       Na3-Na2-Na1-Cl16=226.94       
Na3-Na2-Na1-Cl18= 49.09       Na3-Na2-Na1-O21=314.81        Na3-Na2-Na1-O36=123.48        Na3-Na2-Na1-C38=133.28        
Na5-Na2-Na1-Na8=281.06        Na5-Na2-Na1-Cl11=297.20       Na5-Na2-Na1-Cl16=150.35       Na5-Na2-Na1-Cl18=332.51       
Na5-Na2-Na1-O21=238.22        Na5-Na2-Na1-O36= 46.89        Na5-Na2-Na1-C38= 56.69        Na10-Na2-Na1-Na5=108.14       
Na10-Na2-Na1-Na8= 29.20       Na10-Na2-Na1-Cl11= 45.34      Na10-Na2-Na1-Cl16=258.49      Na10-Na2-Na1-Cl18= 80.65      
Na10-Na2-Na1-O21=346.36       Na10-Na2-Na1-O36=155.03       Na10-Na2-Na1-C38=164.83       Cl11-Na2-Na1-Na5= 62.80       
Cl11-Na2-Na1-Na8=343.86       Cl11-Na2-Na1-Cl16=213.15      Cl11-Na2-Na1-Cl18= 35.30      Cl11-Na2-Na1-O21=301.02       
Cl11-Na2-Na1-O36=109.69       Cl11-Na2-Na1-C38=119.49       Cl15-Na2-Na1-Na5=115.84       Cl15-Na2-Na1-Na8= 36.91       
Cl15-Na2-Na1-Cl11= 53.05      Cl15-Na2-Na1-Cl16=266.20      Cl15-Na2-Na1-Cl18= 88.35      Cl15-Na2-Na1-O21=354.06       
Cl15-Na2-Na1-O36=162.73       Cl15-Na2-Na1-C38=172.54       Cl16-Na2-Na1-Na5=209.65       Cl16-Na2-Na1-Na8=130.71       
Cl16-Na2-Na1-Cl11=146.85      Cl16-Na2-Na1-Cl18=182.16      Cl16-Na2-Na1-O21= 87.87       Cl16-Na2-Na1-O36=256.54       
Cl16-Na2-Na1-C38=266.34       Cl17-Na2-Na1-Na5=336.81       Cl17-Na2-Na1-Na8=257.87       Cl17-Na2-Na1-Cl11=274.01      
Cl17-Na2-Na1-Cl16=127.16      Cl17-Na2-Na1-Cl18=309.31      Cl17-Na2-Na1-O21=215.03       Cl17-Na2-Na1-O36= 23.70       
Cl17-Na2-Na1-C38= 33.50       Na2-Na5-Na1-Na8=100.82        Na2-Na5-Na1-Cl11= 54.03       Na2-Na5-Na1-Cl16=339.65       
Na2-Na5-Na1-Cl18=149.52       Na2-Na5-Na1-O21= 98.14        Na2-Na5-Na1-O36=261.76        Na2-Na5-Na1-C38=242.08        
Na4-Na5-Na1-Na2=233.86        Na4-Na5-Na1-Na8=334.67        Na4-Na5-Na1-Cl11=287.88       Na4-Na5-Na1-Cl16=213.50       
Na4-Na5-Na1-Cl18= 23.38       Na4-Na5-Na1-O21=331.99        Na4-Na5-Na1-O36=135.61        Na4-Na5-Na1-C38=115.94        
Na6-Na5-Na1-Na2=293.40        Na6-Na5-Na1-Na8= 34.21        Na6-Na5-Na1-Cl11=347.42       Na6-Na5-Na1-Cl16=273.05       
Na6-Na5-Na1-Cl18= 82.92       Na6-Na5-Na1-O21= 31.53        Na6-Na5-Na1-O36=195.15        Na6-Na5-Na1-C38=175.48        
Na8-Na5-Na1-Na2=259.18        Na8-Na5-Na1-Cl11=313.21       Na8-Na5-Na1-Cl16=238.83       Na8-Na5-Na1-Cl18= 48.71       
Na8-Na5-Na1-O21=357.32        Na8-Na5-Na1-O36=160.94        Na8-Na5-Na1-C38=141.26        Na9-Na5-Na1-Na2=344.05        
Na9-Na5-Na1-Na8= 84.86        Na9-Na5-Na1-Cl11= 38.07       Na9-Na5-Na1-Cl16=323.69       Na9-Na5-Na1-Cl18=133.57       
Na9-Na5-Na1-O21= 82.18        Na9-Na5-Na1-O36=245.80        Na9-Na5-Na1-C38=226.13        Cl11-Na5-Na1-Na2=305.97       
Cl11-Na5-Na1-Na8= 46.79       Cl11-Na5-Na1-Cl16=285.62      Cl11-Na5-Na1-Cl18= 95.50      Cl11-Na5-Na1-O21= 44.11       
Cl11-Na5-Na1-O36=207.73       Cl11-Na5-Na1-C38=188.05       Cl17-Na5-Na1-Na2= 24.84       Cl17-Na5-Na1-Na8=125.65       
Cl17-Na5-Na1-Cl11= 78.86      Cl17-Na5-Na1-Cl16=  4.48      Cl17-Na5-Na1-Cl18=174.36      Cl17-Na5-Na1-O21=122.97       
Cl17-Na5-Na1-O36=286.59       Cl17-Na5-Na1-C38=266.92       Cl18-Na5-Na1-Na2=210.48       Cl18-Na5-Na1-Na8=311.29       
Cl18-Na5-Na1-Cl11=264.50      Cl18-Na5-Na1-Cl16=190.12      Cl18-Na5-Na1-O21=308.61       Cl18-Na5-Na1-O36=112.23       
Cl18-Na5-Na1-C38= 92.56       Cl19-Na5-Na1-Na2=262.36       Cl19-Na5-Na1-Na8=  3.18       Cl19-Na5-Na1-Cl11=316.39      
Cl19-Na5-Na1-Cl16=242.01      Cl19-Na5-Na1-Cl18= 51.89      Cl19-Na5-Na1-O21=  0.50       Cl19-Na5-Na1-O36=164.12       
Cl19-Na5-Na1-C38=144.44       O36-Na5-Na1-Na2= 98.24        O36-Na5-Na1-Na8=199.06        O36-Na5-Na1-Cl11=152.27       
O36-Na5-Na1-Cl16= 77.89       O36-Na5-Na1-Cl18=247.77       O36-Na5-Na1-O21=196.38        O36-Na5-Na1-C38=340.32        
Na1-Na5-Na2-Na3=239.77        Na1-Na5-Na2-Na10=294.06       Na1-Na5-Na2-Cl11=294.21       Na1-Na5-Na2-Cl15=263.40       
Na1-Na5-Na2-Cl16= 19.21       Na1-Na5-Na2-Cl17=144.92       Na4-Na5-Na2-Na1= 83.06        Na4-Na5-Na2-Na3=322.83        
Na4-Na5-Na2-Na10= 17.11       Na4-Na5-Na2-Cl11= 17.27       Na4-Na5-Na2-Cl15=346.45       Na4-Na5-Na2-Cl16=102.27       
Na4-Na5-Na2-Cl17=227.98       Na6-Na5-Na2-Na1=108.74        Na6-Na5-Na2-Na3=348.51        Na6-Na5-Na2-Na10= 42.80       
Na6-Na5-Na2-Cl11= 42.95       Na6-Na5-Na2-Cl15= 12.14       Na6-Na5-Na2-Cl16=127.95       Na6-Na5-Na2-Cl17=253.66       
Na8-Na5-Na2-Na1= 49.38        Na8-Na5-Na2-Na3=289.15        Na8-Na5-Na2-Na10=343.43       Na8-Na5-Na2-Cl11=343.59       
Na8-Na5-Na2-Cl15=312.77       Na8-Na5-Na2-Cl16= 68.59       Na8-Na5-Na2-Cl17=194.30       Na9-Na5-Na2-Na1=169.11        
Na9-Na5-Na2-Na3= 48.88        Na9-Na5-Na2-Na10=103.17       Na9-Na5-Na2-Cl11=103.32       Na9-Na5-Na2-Cl15= 72.51       
Na9-Na5-Na2-Cl16=188.32       Na9-Na5-Na2-Cl17=314.03       Cl11-Na5-Na2-Na1= 65.79       Cl11-Na5-Na2-Na3=305.56       
Cl11-Na5-Na2-Na10=359.84      Cl11-Na5-Na2-Cl15=329.18      Cl11-Na5-Na2-Cl16= 85.00      Cl11-Na5-Na2-Cl17=210.71      
Cl17-Na5-Na2-Na1=215.08       Cl17-Na5-Na2-Na3= 94.85       Cl17-Na5-Na2-Na10=149.14      Cl17-Na5-Na2-Cl11=149.29      
Cl17-Na5-Na2-Cl15=118.48      Cl17-Na5-Na2-Cl16=234.29      Cl18-Na5-Na2-Na1= 28.10       Cl18-Na5-Na2-Na3=267.87       
Cl18-Na5-Na2-Na10=322.15      Cl18-Na5-Na2-Cl11=322.31      Cl18-Na5-Na2-Cl15=291.49      Cl18-Na5-Na2-Cl16= 47.31      
Cl18-Na5-Na2-Cl17=173.02      Cl19-Na5-Na2-Na1=136.79       Cl19-Na5-Na2-Na3= 16.56       Cl19-Na5-Na2-Na10= 70.84      
Cl19-Na5-Na2-Cl11= 71.00      Cl19-Na5-Na2-Cl15= 40.18      Cl19-Na5-Na2-Cl16=155.99      Cl19-Na5-Na2-Cl17=281.71      
O36-Na5-Na2-Na1=313.85        O36-Na5-Na2-Na3=193.62        O36-Na5-Na2-Na10=247.90       O36-Na5-Na2-Cl11=248.06       
O36-Na5-Na2-Cl15=217.24       O36-Na5-Na2-Cl16=333.06       O36-Na5-Na2-Cl17= 98.77       Na1-Na5-Na4-Na6= 96.15        
Na1-Na5-Na4-Na8= 24.05        Na1-Na5-Na4-Cl13= 63.74       Na1-Na5-Na4-Cl18=333.31       Na1-Na5-Na4-Cl19=155.87       
Na2-Na5-Na4-Na6= 28.98        Na2-Na5-Na4-Na8=316.88        Na2-Na5-Na4-Cl13=356.57       Na2-Na5-Na4-Cl18=266.14       
Na2-Na5-Na4-Cl19= 88.70       Na6-Na5-Na4-Na8=287.90        Na6-Na5-Na4-Cl13=327.59       Na6-Na5-Na4-Cl18=237.17       
Na6-Na5-Na4-Cl19= 59.72       Na8-Na5-Na4-Na6= 72.10        Na8-Na5-Na4-Cl13= 39.69       Na8-Na5-Na4-Cl18=309.27       
Na8-Na5-Na4-Cl19=131.82       Na9-Na5-Na4-Na6=314.65        Na9-Na5-Na4-Na8=242.55        Na9-Na5-Na4-Cl13=282.24       
Na9-Na5-Na4-Cl18=191.82       Na9-Na5-Na4-Cl19= 14.37       Cl11-Na5-Na4-Na6= 41.95       Cl11-Na5-Na4-Na8=329.85       
Cl11-Na5-Na4-Cl13=  9.54      Cl11-Na5-Na4-Cl18=279.12      Cl11-Na5-Na4-Cl19=101.67      Cl17-Na5-Na4-Na6=327.73       
Cl17-Na5-Na4-Na8=255.62       Cl17-Na5-Na4-Cl13=295.32      Cl17-Na5-Na4-Cl18=204.89      Cl17-Na5-Na4-Cl19= 27.45      
Cl18-Na5-Na4-Na6=122.83       Cl18-Na5-Na4-Na8= 50.73       Cl18-Na5-Na4-Cl13= 90.42      Cl18-Na5-Na4-Cl19=182.55      
Cl19-Na5-Na4-Na6=300.28       Cl19-Na5-Na4-Na8=228.18       Cl19-Na5-Na4-Cl13=267.87      Cl19-Na5-Na4-Cl18=177.45      
O36-Na5-Na4-Na6=135.30        O36-Na5-Na4-Na8= 63.20        O36-Na5-Na4-Cl13=102.89       O36-Na5-Na4-Cl18= 12.47       
O36-Na5-Na4-Cl19=195.02       Na4-Na6-Na3-Na2= 18.26        Na4-Na6-Na3-Na10=317.24       Na4-Na6-Na3-Cl12=258.94       
Na4-Na6-Na3-Cl15=352.73       Na4-Na6-Na3-Cl20=107.63       Na5-Na6-Na3-Na2=346.50        Na5-Na6-Na3-Na10=285.48       
Na5-Na6-Na3-Cl12=227.18       Na5-Na6-Na3-Cl15=320.97       Na5-Na6-Na3-Cl20= 75.87       Na7-Na6-Na3-Na2=113.09        
Na7-Na6-Na3-Na10= 52.07       Na7-Na6-Na3-Cl12=353.78       Na7-Na6-Na3-Cl15= 87.56       Na7-Na6-Na3-Cl20=202.47       
Na8-Na6-Na3-Na2= 59.38        Na8-Na6-Na3-Na10=358.36       Na8-Na6-Na3-Cl12=300.06       Na8-Na6-Na3-Cl15= 33.85       
Na8-Na6-Na3-Cl20=148.76       Na9-Na6-Na3-Na2=297.35        Na9-Na6-Na3-Na10=236.33       Na9-Na6-Na3-Cl12=178.03       
Na9-Na6-Na3-Cl15=271.81       Na9-Na6-Na3-Cl20= 26.72       Na10-Na6-Na3-Na2= 61.02       Na10-Na6-Na3-Cl12=301.70      
Na10-Na6-Na3-Cl15= 35.49      Na10-Na6-Na3-Cl20=150.40      Cl11-Na6-Na3-Na2= 24.83       Cl11-Na6-Na3-Na10=323.81      
Cl11-Na6-Na3-Cl12=265.51      Cl11-Na6-Na3-Cl15=359.29      Cl11-Na6-Na3-Cl20=114.20      Cl12-Na6-Na3-Na2=119.32       
Cl12-Na6-Na3-Na10= 58.30      Cl12-Na6-Na3-Cl15= 93.79      Cl12-Na6-Na3-Cl20=208.69      Cl13-Na6-Na3-Na2=106.59       
Cl13-Na6-Na3-Na10= 45.57      Cl13-Na6-Na3-Cl12=347.27      Cl13-Na6-Na3-Cl15= 81.06      Cl13-Na6-Na3-Cl20=195.96      
Cl19-Na6-Na3-Na2=300.57       Cl19-Na6-Na3-Na10=239.55      Cl19-Na6-Na3-Cl12=181.25      Cl19-Na6-Na3-Cl15=275.04      
Cl19-Na6-Na3-Cl20= 29.94      Cl20-Na6-Na3-Na2=270.62       Cl20-Na6-Na3-Na10=209.60      Cl20-Na6-Na3-Cl12=151.31      
Cl20-Na6-Na3-Cl15=245.09      Na3-Na6-Na4-Na5=323.74        Na3-Na6-Na4-Na8= 46.74        Na3-Na6-Na4-Cl13=103.18       
Na3-Na6-Na4-Cl18=  7.15       Na3-Na6-Na4-Cl19=268.39       Na5-Na6-Na4-Na8= 83.00        Na5-Na6-Na4-Cl13=139.43       
Na5-Na6-Na4-Cl18= 43.41       Na5-Na6-Na4-Cl19=304.64       Na7-Na6-Na4-Na5=228.71        Na7-Na6-Na4-Na8=311.71        
Na7-Na6-Na4-Cl13=  8.14       Na7-Na6-Na4-Cl18=272.12       Na7-Na6-Na4-Cl19=173.35       Na8-Na6-Na4-Na5=277.00        
Na8-Na6-Na4-Cl13= 56.43       Na8-Na6-Na4-Cl18=320.41       Na8-Na6-Na4-Cl19=221.64       Na9-Na6-Na4-Na5= 43.70        
Na9-Na6-Na4-Na8=126.70        Na9-Na6-Na4-Cl13=183.14       Na9-Na6-Na4-Cl18= 87.12       Na9-Na6-Na4-Cl19=348.35       
Na10-Na6-Na4-Na5=285.49       Na10-Na6-Na4-Na8=  8.49       Na10-Na6-Na4-Cl13= 64.92      Na10-Na6-Na4-Cl18=328.90      
Na10-Na6-Na4-Cl19=230.14      Cl11-Na6-Na4-Na5=317.02       Cl11-Na6-Na4-Na8= 40.02       Cl11-Na6-Na4-Cl13= 96.45      
Cl11-Na6-Na4-Cl18=  0.43      Cl11-Na6-Na4-Cl19=261.66      Cl12-Na6-Na4-Na5=236.24       Cl12-Na6-Na4-Na8=319.24       
Cl12-Na6-Na4-Cl13= 15.67      Cl12-Na6-Na4-Cl18=279.65      Cl12-Na6-Na4-Cl19=180.88      Cl13-Na6-Na4-Na5=220.57       
Cl13-Na6-Na4-Na8=303.57       Cl13-Na6-Na4-Cl18=263.98      Cl13-Na6-Na4-Cl19=165.21      Cl19-Na6-Na4-Na5= 55.36       
Cl19-Na6-Na4-Na8=138.36       Cl19-Na6-Na4-Cl13=194.79      Cl19-Na6-Na4-Cl18= 98.77      Cl20-Na6-Na4-Na5= 57.05       
Cl20-Na6-Na4-Na8=140.05       Cl20-Na6-Na4-Cl13=196.49      Cl20-Na6-Na4-Cl18=100.47      Cl20-Na6-Na4-Cl19=  1.70      
Na3-Na6-Na5-Na1= 76.75        Na3-Na6-Na5-Na2= 14.85        Na3-Na6-Na5-Na4=170.77        Na3-Na6-Na5-Na8=107.06        
Na3-Na6-Na5-Na9=293.89        Na3-Na6-Na5-Cl11= 61.56       Na3-Na6-Na5-Cl17=332.10       Na3-Na6-Na5-Cl18=132.54       
Na3-Na6-Na5-Cl19=230.53       Na3-Na6-Na5-O36= 58.65        Na4-Na6-Na5-Na1=265.99        Na4-Na6-Na5-Na2=204.08        
Na4-Na6-Na5-Na8=296.29        Na4-Na6-Na5-Na9=123.13        Na4-Na6-Na5-Cl11=250.79       Na4-Na6-Na5-Cl17=161.34       
Na4-Na6-Na5-Cl18=321.77       Na4-Na6-Na5-Cl19= 59.76       Na4-Na6-Na5-O36=247.88        Na7-Na6-Na5-Na1=329.14        
Na7-Na6-Na5-Na2=267.23        Na7-Na6-Na5-Na4= 63.15        Na7-Na6-Na5-Na8=359.44        Na7-Na6-Na5-Na9=186.28        
Na7-Na6-Na5-Cl11=313.94       Na7-Na6-Na5-Cl17=224.49       Na7-Na6-Na5-Cl18= 24.93       Na7-Na6-Na5-Cl19=122.92       
Na7-Na6-Na5-O36=311.03        Na8-Na6-Na5-Na1=329.69        Na8-Na6-Na5-Na2=267.79        Na8-Na6-Na5-Na4= 63.71        
Na8-Na6-Na5-Na9=186.84        Na8-Na6-Na5-Cl11=314.50       Na8-Na6-Na5-Cl17=225.05       Na8-Na6-Na5-Cl18= 25.48       
Na8-Na6-Na5-Cl19=123.47       Na8-Na6-Na5-O36=311.59        Na9-Na6-Na5-Na1=142.86        Na9-Na6-Na5-Na2= 80.95        
Na9-Na6-Na5-Na4=236.87        Na9-Na6-Na5-Na8=173.16        Na9-Na6-Na5-Cl11=127.66       Na9-Na6-Na5-Cl17= 38.21       
Na9-Na6-Na5-Cl18=198.65       Na9-Na6-Na5-Cl19=296.64       Na9-Na6-Na5-O36=124.75        Na10-Na6-Na5-Na1= 21.06       
Na10-Na6-Na5-Na2=319.16       Na10-Na6-Na5-Na4=115.08       Na10-Na6-Na5-Na8= 51.37       Na10-Na6-Na5-Na9=238.21       
Na10-Na6-Na5-Cl11=  5.87      Na10-Na6-Na5-Cl17=276.42      Na10-Na6-Na5-Cl18= 76.85      Na10-Na6-Na5-Cl19=174.84      
Na10-Na6-Na5-O36=  2.96       Cl11-Na6-Na5-Na1= 15.20       Cl11-Na6-Na5-Na2=313.29       Cl11-Na6-Na5-Na4=109.21       
Cl11-Na6-Na5-Na8= 45.50       Cl11-Na6-Na5-Na9=232.34       Cl11-Na6-Na5-Cl17=270.55      Cl11-Na6-Na5-Cl18= 70.98      
Cl11-Na6-Na5-Cl19=168.97      Cl11-Na6-Na5-O36=357.09       Cl12-Na6-Na5-Na1= 24.98       Cl12-Na6-Na5-Na2=323.07       
Cl12-Na6-Na5-Na4=118.99       Cl12-Na6-Na5-Na8= 55.29       Cl12-Na6-Na5-Na9=242.12       Cl12-Na6-Na5-Cl11=  9.78      
Cl12-Na6-Na5-Cl17=280.33      Cl12-Na6-Na5-Cl18= 80.77      Cl12-Na6-Na5-Cl19=178.76      Cl12-Na6-Na5-O36=  6.87       
Cl13-Na6-Na5-Na1=293.43       Cl13-Na6-Na5-Na2=231.53       Cl13-Na6-Na5-Na4= 27.45       Cl13-Na6-Na5-Na8=323.74       
Cl13-Na6-Na5-Na9=150.58       Cl13-Na6-Na5-Cl11=278.24      Cl13-Na6-Na5-Cl17=188.79      Cl13-Na6-Na5-Cl18=349.22      
Cl13-Na6-Na5-Cl19= 87.21      Cl13-Na6-Na5-O36=275.33       Cl19-Na6-Na5-Na1=206.22       Cl19-Na6-Na5-Na2=144.32       
Cl19-Na6-Na5-Na4=300.24       Cl19-Na6-Na5-Na8=236.53       Cl19-Na6-Na5-Na9= 63.36       Cl19-Na6-Na5-Cl11=191.03      
Cl19-Na6-Na5-Cl17=101.57      Cl19-Na6-Na5-Cl18=262.01      Cl19-Na6-Na5-O36=188.12       Cl20-Na6-Na5-Na1=121.66       
Cl20-Na6-Na5-Na2= 59.76       Cl20-Na6-Na5-Na4=215.68       Cl20-Na6-Na5-Na8=151.97       Cl20-Na6-Na5-Na9=338.80       
Cl20-Na6-Na5-Cl11=106.46      Cl20-Na6-Na5-Cl17= 17.01      Cl20-Na6-Na5-Cl18=177.45      Cl20-Na6-Na5-Cl19=275.44      
Cl20-Na6-Na5-O36=103.56       Na8-Na7-Na6-Na3=242.05        Na8-Na7-Na6-Na4= 47.63        Na8-Na7-Na6-Na5=  0.61        
Na8-Na7-Na6-Na9=291.84        Na8-Na7-Na6-Na10=294.04       Na8-Na7-Na6-Cl11=330.09       Na8-Na7-Na6-Cl12=235.46       
Na8-Na7-Na6-Cl13= 55.73       Na8-Na7-Na6-Cl19= 54.33       Na8-Na7-Na6-Cl20=219.70       Na10-Na7-Na6-Na3=308.01       
Na10-Na7-Na6-Na4=113.58       Na10-Na7-Na6-Na5= 66.57       Na10-Na7-Na6-Na8= 65.96       Na10-Na7-Na6-Na9=357.80       
Na10-Na7-Na6-Cl11= 36.05      Na10-Na7-Na6-Cl12=301.42      Na10-Na7-Na6-Cl13=121.69      Na10-Na7-Na6-Cl19=120.29      
Na10-Na7-Na6-Cl20=285.66      Cl12-Na7-Na6-Na3=  6.59       Cl12-Na7-Na6-Na4=172.16       Cl12-Na7-Na6-Na5=125.15       
Cl12-Na7-Na6-Na8=124.54       Cl12-Na7-Na6-Na9= 56.38       Cl12-Na7-Na6-Na10= 58.58      Cl12-Na7-Na6-Cl11= 94.63      
Cl12-Na7-Na6-Cl13=180.27      Cl12-Na7-Na6-Cl19=178.87      Cl12-Na7-Na6-Cl20=344.24      Cl13-Na7-Na6-Na3=186.31       
Cl13-Na7-Na6-Na4=351.89       Cl13-Na7-Na6-Na5=304.87       Cl13-Na7-Na6-Na8=304.27       Cl13-Na7-Na6-Na9=236.10       
Cl13-Na7-Na6-Na10=238.31      Cl13-Na7-Na6-Cl11=274.36      Cl13-Na7-Na6-Cl12=179.73      Cl13-Na7-Na6-Cl19=358.60      
Cl13-Na7-Na6-Cl20=163.97      Cl14-Na7-Na6-Na3=276.58       Cl14-Na7-Na6-Na4= 82.16       Cl14-Na7-Na6-Na5= 35.14       
Cl14-Na7-Na6-Na8= 34.53       Cl14-Na7-Na6-Na9=326.37       Cl14-Na7-Na6-Na10=328.57      Cl14-Na7-Na6-Cl11=  4.62      
Cl14-Na7-Na6-Cl12=269.99      Cl14-Na7-Na6-Cl13= 90.26      Cl14-Na7-Na6-Cl19= 88.86      Cl14-Na7-Na6-Cl20=254.23      
Na4-Na8-Na1-Na2= 87.59        Na4-Na8-Na1-Na5= 24.20        Na4-Na8-Na1-Cl11= 72.56       Na4-Na8-Na1-Cl16=125.27       
Na4-Na8-Na1-Cl18=332.08       Na4-Na8-Na1-O21=201.09        Na4-Na8-Na1-O36=  7.16        Na4-Na8-Na1-C38=333.57        
Na5-Na8-Na1-Na2= 63.39        Na5-Na8-Na1-Cl11= 48.36       Na5-Na8-Na1-Cl16=101.07       Na5-Na8-Na1-Cl18=307.88       
Na5-Na8-Na1-O21=176.90        Na5-Na8-Na1-O36=342.96        Na5-Na8-Na1-C38=309.37        Na6-Na8-Na1-Na2= 31.12        
Na6-Na8-Na1-Na5=327.73        Na6-Na8-Na1-Cl11= 16.09       Na6-Na8-Na1-Cl16= 68.80       Na6-Na8-Na1-Cl18=275.61       
Na6-Na8-Na1-O21=144.63        Na6-Na8-Na1-O36=310.70        Na6-Na8-Na1-C38=277.11        Na7-Na8-Na1-Na2=352.93        
Na7-Na8-Na1-Na5=289.54        Na7-Na8-Na1-Cl11=337.90       Na7-Na8-Na1-Cl16= 30.61       Na7-Na8-Na1-Cl18=237.42       
Na7-Na8-Na1-O21=106.44        Na7-Na8-Na1-O36=272.51        Na7-Na8-Na1-C38=238.92        Na10-Na8-Na1-Na2=330.77       
Na10-Na8-Na1-Na5=267.38       Na10-Na8-Na1-Cl11=315.74      Na10-Na8-Na1-Cl16=  8.45      Na10-Na8-Na1-Cl18=215.26      
Na10-Na8-Na1-O21= 84.27       Na10-Na8-Na1-O36=250.34       Na10-Na8-Na1-C38=216.75       Cl11-Na8-Na1-Na2= 15.03       
Cl11-Na8-Na1-Na5=311.64       Cl11-Na8-Na1-Cl16= 52.71      Cl11-Na8-Na1-Cl18=259.52      Cl11-Na8-Na1-O21=128.53       
Cl11-Na8-Na1-O36=294.60       Cl11-Na8-Na1-C38=261.01       Cl13-Na8-Na1-Na2= 59.65       Cl13-Na8-Na1-Na5=356.25       
Cl13-Na8-Na1-Cl11= 44.61      Cl13-Na8-Na1-Cl16= 97.33      Cl13-Na8-Na1-Cl18=304.13      Cl13-Na8-Na1-O21=173.15       
Cl13-Na8-Na1-O36=339.22       Cl13-Na8-Na1-C38=305.63       Cl14-Na8-Na1-Na2=301.34       Cl14-Na8-Na1-Na5=237.94       
Cl14-Na8-Na1-Cl11=286.30      Cl14-Na8-Na1-Cl16=339.01      Cl14-Na8-Na1-Cl18=185.82      Cl14-Na8-Na1-O21= 54.84       
Cl14-Na8-Na1-O36=220.91       Cl14-Na8-Na1-C38=187.32       Cl18-Na8-Na1-Na2=115.51       Cl18-Na8-Na1-Na5= 52.12       
Cl18-Na8-Na1-Cl11=100.48      Cl18-Na8-Na1-Cl16=153.19      Cl18-Na8-Na1-O21=229.02       Cl18-Na8-Na1-O36= 35.08       
Cl18-Na8-Na1-C38=  1.49       O21-Na8-Na1-Na2=246.50        O21-Na8-Na1-Na5=183.10        O21-Na8-Na1-Cl11=231.47       
O21-Na8-Na1-Cl16=284.18       O21-Na8-Na1-Cl18=130.98       O21-Na8-Na1-O36=166.07        O21-Na8-Na1-C38=132.48        
C29-Na8-Na1-Na2=204.89        C29-Na8-Na1-Na5=141.50        C29-Na8-Na1-Cl11=189.86       C29-Na8-Na1-Cl16=242.57       
C29-Na8-Na1-Cl18= 89.38       C29-Na8-Na1-O21=318.39        C29-Na8-Na1-O36=124.46        C29-Na8-Na1-C38= 90.87        
H30-Na8-Na1-Na2=197.73        H30-Na8-Na1-Na5=134.33        H30-Na8-Na1-Cl11=182.69       H30-Na8-Na1-Cl16=235.41       
H30-Na8-Na1-Cl18= 82.21       H30-Na8-Na1-O21=311.23        H30-Na8-Na1-O36=117.30        H30-Na8-Na1-C38= 83.71        
Na1-Na8-Na4-Na5=337.37        Na1-Na8-Na4-Na6=267.50        Na1-Na8-Na4-Cl13=209.46       Na1-Na8-Na4-Cl18= 32.17       
Na1-Na8-Na4-Cl19=301.11       Na5-Na8-Na4-Na6=290.14        Na5-Na8-Na4-Cl13=232.09       Na5-Na8-Na4-Cl18= 54.80       
Na5-Na8-Na4-Cl19=323.74       Na6-Na8-Na4-Na5= 69.86        Na6-Na8-Na4-Cl13=301.96       Na6-Na8-Na4-Cl18=124.67       
Na6-Na8-Na4-Cl19= 33.61       Na7-Na8-Na4-Na5=118.35        Na7-Na8-Na4-Na6= 48.48        Na7-Na8-Na4-Cl13=350.44       
Na7-Na8-Na4-Cl18=173.15       Na7-Na8-Na4-Cl19= 82.09       Na10-Na8-Na4-Na5= 60.25       Na10-Na8-Na4-Na6=350.39       
Na10-Na8-Na4-Cl13=292.35      Na10-Na8-Na4-Cl18=115.06      Na10-Na8-Na4-Cl19= 23.99      Cl11-Na8-Na4-Na5= 30.41       
Cl11-Na8-Na4-Na6=320.55       Cl11-Na8-Na4-Cl13=262.51      Cl11-Na8-Na4-Cl18= 85.21      Cl11-Na8-Na4-Cl19=354.15      
Cl13-Na8-Na4-Na5=127.91       Cl13-Na8-Na4-Na6= 58.04       Cl13-Na8-Na4-Cl18=182.71      Cl13-Na8-Na4-Cl19= 91.65      
Cl14-Na8-Na4-Na5=115.19       Cl14-Na8-Na4-Na6= 45.33       Cl14-Na8-Na4-Cl13=347.29      Cl14-Na8-Na4-Cl18=170.00      
Cl14-Na8-Na4-Cl19= 78.93      Cl18-Na8-Na4-Na5=305.20       Cl18-Na8-Na4-Na6=235.33       Cl18-Na8-Na4-Cl13=177.29      
Cl18-Na8-Na4-Cl19=268.94      O21-Na8-Na4-Na5=318.62        O21-Na8-Na4-Na6=248.76        O21-Na8-Na4-Cl13=190.72       
O21-Na8-Na4-Cl18= 13.43       O21-Na8-Na4-Cl19=282.37       C29-Na8-Na4-Na5=227.52        C29-Na8-Na4-Na6=157.66        
C29-Na8-Na4-Cl13= 99.62       C29-Na8-Na4-Cl18=282.33       C29-Na8-Na4-Cl19=191.27       H30-Na8-Na4-Na5=217.41        
H30-Na8-Na4-Na6=147.55        H30-Na8-Na4-Cl13= 89.51       H30-Na8-Na4-Cl18=272.22       H30-Na8-Na4-Cl19=181.15       
Na1-Na8-Na6-Na3=282.77        Na1-Na8-Na6-Na4= 91.29        Na1-Na8-Na6-Na5= 28.38        Na1-Na8-Na6-Na7=207.82        
Na1-Na8-Na6-Na9= 21.79        Na1-Na8-Na6-Na10=281.05       Na1-Na8-Na6-Cl11=340.08       Na1-Na8-Na6-Cl12=242.97       
Na1-Na8-Na6-Cl13=149.76       Na1-Na8-Na6-Cl19= 62.95       Na1-Na8-Na6-Cl20=327.40       Na4-Na8-Na6-Na3=191.48        
Na4-Na8-Na6-Na5=297.09        Na4-Na8-Na6-Na7=116.53        Na4-Na8-Na6-Na9=290.51        Na4-Na8-Na6-Na10=189.77       
Na4-Na8-Na6-Cl11=248.80       Na4-Na8-Na6-Cl12=151.68       Na4-Na8-Na6-Cl13= 58.48       Na4-Na8-Na6-Cl19=331.66       
Na4-Na8-Na6-Cl20=236.12       Na5-Na8-Na6-Na3=254.39        Na5-Na8-Na6-Na4= 62.91        Na5-Na8-Na6-Na7=179.44        
Na5-Na8-Na6-Na9=353.41        Na5-Na8-Na6-Na10=252.67       Na5-Na8-Na6-Cl11=311.71       Na5-Na8-Na6-Cl12=214.59       
Na5-Na8-Na6-Cl13=121.38       Na5-Na8-Na6-Cl19= 34.57       Na5-Na8-Na6-Cl20=299.02       Na7-Na8-Na6-Na3= 74.95        
Na7-Na8-Na6-Na4=243.47        Na7-Na8-Na6-Na5=180.56        Na7-Na8-Na6-Na9=173.97        Na7-Na8-Na6-Na10= 73.23       
Na7-Na8-Na6-Cl11=132.27       Na7-Na8-Na6-Cl12= 35.15       Na7-Na8-Na6-Cl13=301.94       Na7-Na8-Na6-Cl19=215.13       
Na7-Na8-Na6-Cl20=119.58       Na10-Na8-Na6-Na3=  1.72       Na10-Na8-Na6-Na4=170.23       Na10-Na8-Na6-Na5=107.33       
Na10-Na8-Na6-Na7=286.77       Na10-Na8-Na6-Na9=100.74       Na10-Na8-Na6-Cl11= 59.03      Na10-Na8-Na6-Cl12=321.92      
Na10-Na8-Na6-Cl13=228.71      Na10-Na8-Na6-Cl19=141.90      Na10-Na8-Na6-Cl20= 46.35      Cl11-Na8-Na6-Na3=302.68       
Cl11-Na8-Na6-Na4=111.20       Cl11-Na8-Na6-Na5= 48.29       Cl11-Na8-Na6-Na7=227.73       Cl11-Na8-Na6-Na9= 41.71       
Cl11-Na8-Na6-Na10=300.97      Cl11-Na8-Na6-Cl12=262.88      Cl11-Na8-Na6-Cl13=169.68      Cl11-Na8-Na6-Cl19= 82.86      
Cl11-Na8-Na6-Cl20=347.32      Cl13-Na8-Na6-Na3=133.01       Cl13-Na8-Na6-Na4=301.52       Cl13-Na8-Na6-Na5=238.62       
Cl13-Na8-Na6-Na7= 58.06       Cl13-Na8-Na6-Na9=232.03       Cl13-Na8-Na6-Na10=131.29      Cl13-Na8-Na6-Cl11=190.32      
Cl13-Na8-Na6-Cl12= 93.20      Cl13-Na8-Na6-Cl19=273.19      Cl13-Na8-Na6-Cl20=177.64      Cl14-Na8-Na6-Na3= 42.28       
Cl14-Na8-Na6-Na4=210.80       Cl14-Na8-Na6-Na5=147.89       Cl14-Na8-Na6-Na7=327.33       Cl14-Na8-Na6-Na9=141.30       
Cl14-Na8-Na6-Na10= 40.56      Cl14-Na8-Na6-Cl11= 99.60      Cl14-Na8-Na6-Cl12=  2.48      Cl14-Na8-Na6-Cl13=269.28      
Cl14-Na8-Na6-Cl19=182.46      Cl14-Na8-Na6-Cl20= 86.91      Cl18-Na8-Na6-Na3=227.94       Cl18-Na8-Na6-Na4= 36.45       
Cl18-Na8-Na6-Na5=333.55       Cl18-Na8-Na6-Na7=152.98       Cl18-Na8-Na6-Na9=326.96       Cl18-Na8-Na6-Na10=226.22      
Cl18-Na8-Na6-Cl11=285.25      Cl18-Na8-Na6-Cl12=188.13      Cl18-Na8-Na6-Cl13= 94.93      Cl18-Na8-Na6-Cl19=  8.12      
Cl18-Na8-Na6-Cl20=272.57      O21-Na8-Na6-Na3=311.48        O21-Na8-Na6-Na4=120.00        O21-Na8-Na6-Na5= 57.09        
O21-Na8-Na6-Na7=236.53        O21-Na8-Na6-Na9= 50.50        O21-Na8-Na6-Na10=309.76       O21-Na8-Na6-Cl11=  8.79       
O21-Na8-Na6-Cl12=271.68       O21-Na8-Na6-Cl13=178.47       O21-Na8-Na6-Cl19= 91.66       O21-Na8-Na6-Cl20=356.11       
C29-Na8-Na6-Na3=119.49        C29-Na8-Na6-Na4=288.00        C29-Na8-Na6-Na5=225.10        C29-Na8-Na6-Na7= 44.54        
C29-Na8-Na6-Na9=218.51        C29-Na8-Na6-Na10=117.77       C29-Na8-Na6-Cl11=176.80       C29-Na8-Na6-Cl12= 79.69       
C29-Na8-Na6-Cl13=346.48       C29-Na8-Na6-Cl19=259.67       C29-Na8-Na6-Cl20=164.12       H30-Na8-Na6-Na3=124.32        
H30-Na8-Na6-Na4=292.83        H30-Na8-Na6-Na5=229.93        H30-Na8-Na6-Na7= 49.37        H30-Na8-Na6-Na9=223.34        
H30-Na8-Na6-Na10=122.60       H30-Na8-Na6-Cl11=181.63       H30-Na8-Na6-Cl12= 84.51       H30-Na8-Na6-Cl13=351.31       
H30-Na8-Na6-Cl19=264.50       H30-Na8-Na6-Cl20=168.95       Na1-Na8-Na7-Na6= 47.49        Na1-Na8-Na7-Na10=334.88       
Na1-Na8-Na7-Cl12=  8.90       Na1-Na8-Na7-Cl13=105.19       Na1-Na8-Na7-Cl14=278.92       Na4-Na8-Na7-Na6=311.86        
Na4-Na8-Na7-Na10=239.25       Na4-Na8-Na7-Cl12=273.27       Na4-Na8-Na7-Cl13=  9.57       Na4-Na8-Na7-Cl14=183.29       
Na5-Na8-Na7-Na6=359.50        Na5-Na8-Na7-Na10=286.89       Na5-Na8-Na7-Cl12=320.92       Na5-Na8-Na7-Cl13= 57.21       
Na5-Na8-Na7-Cl14=230.94       Na6-Na8-Na7-Na10=287.39       Na6-Na8-Na7-Cl12=321.41       Na6-Na8-Na7-Cl13= 57.71       
Na6-Na8-Na7-Cl14=231.44       Na10-Na8-Na7-Na6= 72.61       Na10-Na8-Na7-Cl12= 34.02      Na10-Na8-Na7-Cl13=130.32      
Na10-Na8-Na7-Cl14=304.05      Cl11-Na8-Na7-Na6= 29.55       Cl11-Na8-Na7-Na10=316.93      Cl11-Na8-Na7-Cl12=350.96      
Cl11-Na8-Na7-Cl13= 87.25      Cl11-Na8-Na7-Cl14=260.98      Cl13-Na8-Na7-Na6=302.29       Cl13-Na8-Na7-Na10=229.68      
Cl13-Na8-Na7-Cl12=263.71      Cl13-Na8-Na7-Cl14=173.73      Cl14-Na8-Na7-Na6=128.56       Cl14-Na8-Na7-Na10= 55.95      
Cl14-Na8-Na7-Cl12= 89.98      Cl14-Na8-Na7-Cl13=186.27      Cl18-Na8-Na7-Na6=319.00       Cl18-Na8-Na7-Na10=246.39      
Cl18-Na8-Na7-Cl12=280.42      Cl18-Na8-Na7-Cl13= 16.71      Cl18-Na8-Na7-Cl14=190.44      O21-Na8-Na7-Na6=110.69        
O21-Na8-Na7-Na10= 38.08       O21-Na8-Na7-Cl12= 72.10       O21-Na8-Na7-Cl13=168.40       O21-Na8-Na7-Cl14=342.13       
C29-Na8-Na7-Na6=195.41        C29-Na8-Na7-Na10=122.80       C29-Na8-Na7-Cl12=156.83       C29-Na8-Na7-Cl13=253.12       
C29-Na8-Na7-Cl14= 66.85       H30-Na8-Na7-Na6=205.41        H30-Na8-Na7-Na10=132.80       H30-Na8-Na7-Cl12=166.83       
H30-Na8-Na7-Cl13=263.12       H30-Na8-Na7-Cl14= 76.85       Na6-Na9-Na5-Na1=295.34        Na6-Na9-Na5-Na2=280.07        
Na6-Na9-Na5-Na4= 46.13        Na6-Na9-Na5-Na8=353.50        Na6-Na9-Na5-Cl11=326.51       Na6-Na9-Na5-Cl17=236.68       
Na6-Na9-Na5-Cl18= 31.75       Na6-Na9-Na5-Cl19= 60.05       Na6-Na9-Na5-O36=225.38        Cl17-Na9-Na5-Na1= 58.66       
Cl17-Na9-Na5-Na2= 43.39       Cl17-Na9-Na5-Na4=169.44       Cl17-Na9-Na5-Na6=123.32       Cl17-Na9-Na5-Na8=116.82       
Cl17-Na9-Na5-Cl11= 89.83      Cl17-Na9-Na5-Cl18=155.07      Cl17-Na9-Na5-Cl19=183.37      Cl17-Na9-Na5-O36=348.70       
Cl19-Na9-Na5-Na1=235.29       Cl19-Na9-Na5-Na2=220.02       Cl19-Na9-Na5-Na4=346.07       Cl19-Na9-Na5-Na6=299.95       
Cl19-Na9-Na5-Na8=293.45       Cl19-Na9-Na5-Cl11=266.46      Cl19-Na9-Na5-Cl17=176.63      Cl19-Na9-Na5-Cl18=331.70      
Cl19-Na9-Na5-O36=165.33       Cl20-Na9-Na5-Na1=319.84       Cl20-Na9-Na5-Na2=304.57       Cl20-Na9-Na5-Na4= 70.62       
Cl20-Na9-Na5-Na6= 24.49       Cl20-Na9-Na5-Na8= 18.00       Cl20-Na9-Na5-Cl11=351.00      Cl20-Na9-Na5-Cl17=261.18      
Cl20-Na9-Na5-Cl18= 56.25      Cl20-Na9-Na5-Cl19= 84.55      Cl20-Na9-Na5-O36=249.88       Na5-Na9-Na6-Na3=122.27        
Na5-Na9-Na6-Na4=316.58        Na5-Na9-Na6-Na7= 72.24        Na5-Na9-Na6-Na8=  7.31        Na5-Na9-Na6-Na10= 70.15       
Na5-Na9-Na6-Cl11= 33.96       Na5-Na9-Na6-Cl12=124.25       Na5-Na9-Na6-Cl13=313.28       Na5-Na9-Na6-Cl19=305.43       
Na5-Na9-Na6-Cl20=149.57       Cl17-Na9-Na6-Na3= 83.07       Cl17-Na9-Na6-Na4=277.38       Cl17-Na9-Na6-Na5=320.80       
Cl17-Na9-Na6-Na7= 33.05       Cl17-Na9-Na6-Na8=328.11       Cl17-Na9-Na6-Na10= 30.95      Cl17-Na9-Na6-Cl11=354.76      
Cl17-Na9-Na6-Cl12= 85.05      Cl17-Na9-Na6-Cl13=274.08      Cl17-Na9-Na6-Cl19=266.23      Cl17-Na9-Na6-Cl20=110.37      
Cl19-Na9-Na6-Na3=176.84       Cl19-Na9-Na6-Na4= 11.15       Cl19-Na9-Na6-Na5= 54.57       Cl19-Na9-Na6-Na7=126.81       
Cl19-Na9-Na6-Na8= 61.88       Cl19-Na9-Na6-Na10=124.72      Cl19-Na9-Na6-Cl11= 88.53      Cl19-Na9-Na6-Cl12=178.82      
Cl19-Na9-Na6-Cl13=  7.85      Cl19-Na9-Na6-Cl20=204.14      Cl20-Na9-Na6-Na3=332.71       Cl20-Na9-Na6-Na4=167.01       
Cl20-Na9-Na6-Na5=210.43       Cl20-Na9-Na6-Na7=282.68       Cl20-Na9-Na6-Na8=217.74       Cl20-Na9-Na6-Na10=280.58      
Cl20-Na9-Na6-Cl11=244.39      Cl20-Na9-Na6-Cl12=334.68      Cl20-Na9-Na6-Cl13=163.72      Cl20-Na9-Na6-Cl19=155.86      
Na3-Na10-Na2-Na1=214.29       Na3-Na10-Na2-Na5=259.76       Na3-Na10-Na2-Cl11=259.61      Na3-Na10-Na2-Cl15= 44.04      
Na3-Na10-Na2-Cl16=173.55      Na3-Na10-Na2-Cl17=286.19      Na6-Na10-Na2-Na1=272.54       Na6-Na10-Na2-Na3= 58.25       
Na6-Na10-Na2-Na5=318.02       Na6-Na10-Na2-Cl11=317.87      Na6-Na10-Na2-Cl15=102.30      Na6-Na10-Na2-Cl16=231.80      
Na6-Na10-Na2-Cl17=344.44      Na7-Na10-Na2-Na1=282.43       Na7-Na10-Na2-Na3= 68.14       Na7-Na10-Na2-Na5=327.90       
Na7-Na10-Na2-Cl11=327.75      Na7-Na10-Na2-Cl15=112.18      Na7-Na10-Na2-Cl16=241.68      Na7-Na10-Na2-Cl17=354.33      
Na8-Na10-Na2-Na1=333.92       Na8-Na10-Na2-Na3=119.64       Na8-Na10-Na2-Na5= 19.40       Na8-Na10-Na2-Cl11= 19.25      
Na8-Na10-Na2-Cl15=163.68      Na8-Na10-Na2-Cl16=293.18      Na8-Na10-Na2-Cl17= 45.82      Cl11-Na10-Na2-Na1=314.68      
Cl11-Na10-Na2-Na3=100.39      Cl11-Na10-Na2-Na5=  0.15      Cl11-Na10-Na2-Cl15=144.43     Cl11-Na10-Na2-Cl16=273.93     
Cl11-Na10-Na2-Cl17= 26.57     Cl12-Na10-Na2-Na1=241.68      Cl12-Na10-Na2-Na3= 27.39      Cl12-Na10-Na2-Na5=287.16      
Cl12-Na10-Na2-Cl11=287.01     Cl12-Na10-Na2-Cl15= 71.44     Cl12-Na10-Na2-Cl16=200.94     Cl12-Na10-Na2-Cl17=313.58     
Cl14-Na10-Na2-Na1=340.35      Cl14-Na10-Na2-Na3=126.06      Cl14-Na10-Na2-Na5= 25.82      Cl14-Na10-Na2-Cl11= 25.67     
Cl14-Na10-Na2-Cl15=170.10     Cl14-Na10-Na2-Cl16=299.60     Cl14-Na10-Na2-Cl17= 52.25     Cl15-Na10-Na2-Na1=170.24      
Cl15-Na10-Na2-Na3=315.96      Cl15-Na10-Na2-Na5=215.72      Cl15-Na10-Na2-Cl11=215.57     Cl15-Na10-Na2-Cl16=129.50     
Cl15-Na10-Na2-Cl17=242.14     O51-Na10-Na2-Na1= 53.88       O51-Na10-Na2-Na3=199.59       O51-Na10-Na2-Na5= 99.35       
O51-Na10-Na2-Cl11= 99.20      O51-Na10-Na2-Cl15=243.63      O51-Na10-Na2-Cl16= 13.14      O51-Na10-Na2-Cl17=125.78      
Na2-Na10-Na3-Na6= 83.00       Na2-Na10-Na3-Cl12=141.04      Na2-Na10-Na3-Cl15=316.03      Na2-Na10-Na3-Cl20= 58.99      
Na6-Na10-Na3-Na2=277.00       Na6-Na10-Na3-Cl12= 58.03      Na6-Na10-Na3-Cl15=233.02      Na6-Na10-Na3-Cl20=335.98      
Na7-Na10-Na3-Na2=226.57       Na7-Na10-Na3-Na6=309.57       Na7-Na10-Na3-Cl12=  7.60      Na7-Na10-Na3-Cl15=182.59      
Na7-Na10-Na3-Cl20=285.55      Na8-Na10-Na3-Na2=278.87       Na8-Na10-Na3-Na6=  1.87       Na8-Na10-Na3-Cl12= 59.90      
Na8-Na10-Na3-Cl15=234.90      Na8-Na10-Na3-Cl20=337.85      Cl11-Na10-Na3-Na2=312.16      Cl11-Na10-Na3-Na6= 35.16      
Cl11-Na10-Na3-Cl12= 93.19     Cl11-Na10-Na3-Cl15=268.18     Cl11-Na10-Na3-Cl20= 11.14     Cl12-Na10-Na3-Na2=218.96      
Cl12-Na10-Na3-Na6=301.97      Cl12-Na10-Na3-Cl15=174.99     Cl12-Na10-Na3-Cl20=277.95     Cl14-Na10-Na3-Na2=224.54      
Cl14-Na10-Na3-Na6=307.55      Cl14-Na10-Na3-Cl12=  5.58     Cl14-Na10-Na3-Cl15=180.57     Cl14-Na10-Na3-Cl20=283.53     
Cl15-Na10-Na3-Na2= 43.97      Cl15-Na10-Na3-Na6=126.98      Cl15-Na10-Na3-Cl12=185.01     Cl15-Na10-Na3-Cl20=102.96     
O51-Na10-Na3-Na2= 32.86       O51-Na10-Na3-Na6=115.87       O51-Na10-Na3-Cl12=173.90      O51-Na10-Na3-Cl15=348.89      
O51-Na10-Na3-Cl20= 91.85      Na2-Na10-Na6-Na3=283.98       Na2-Na10-Na6-Na4= 93.58       Na2-Na10-Na6-Na5= 41.38       
Na2-Na10-Na6-Na7=170.78       Na2-Na10-Na6-Na8=102.15       Na2-Na10-Na6-Na9=350.55       Na2-Na10-Na6-Cl11= 47.24      
Na2-Na10-Na6-Cl12=225.06      Na2-Na10-Na6-Cl13=133.53      Na2-Na10-Na6-Cl19= 46.09      Na2-Na10-Na6-Cl20=305.32      
Na3-Na10-Na6-Na4=169.60       Na3-Na10-Na6-Na5=117.39       Na3-Na10-Na6-Na7=246.80       Na3-Na10-Na6-Na8=178.17       
Na3-Na10-Na6-Na9= 66.56       Na3-Na10-Na6-Cl11=123.25      Na3-Na10-Na6-Cl12=301.07      Na3-Na10-Na6-Cl13=209.54      
Na3-Na10-Na6-Cl19=122.11      Na3-Na10-Na6-Cl20= 21.34      Na7-Na10-Na6-Na3=113.20       Na7-Na10-Na6-Na4=282.80       
Na7-Na10-Na6-Na5=230.59       Na7-Na10-Na6-Na8=291.37       Na7-Na10-Na6-Na9=179.76       Na7-Na10-Na6-Cl11=236.46      
Na7-Na10-Na6-Cl12= 54.27      Na7-Na10-Na6-Cl13=322.74      Na7-Na10-Na6-Cl19=235.31      Na7-Na10-Na6-Cl20=134.54      
Na8-Na10-Na6-Na3=181.83       Na8-Na10-Na6-Na4=351.43       Na8-Na10-Na6-Na5=299.23       Na8-Na10-Na6-Na7= 68.63       
Na8-Na10-Na6-Na9=248.40       Na8-Na10-Na6-Cl11=305.09      Na8-Na10-Na6-Cl12=122.91      Na8-Na10-Na6-Cl13= 31.38      
Na8-Na10-Na6-Cl19=303.94      Na8-Na10-Na6-Cl20=203.17      Cl11-Na10-Na6-Na3=236.75      Cl11-Na10-Na6-Na4= 46.34      
Cl11-Na10-Na6-Na5=354.14      Cl11-Na10-Na6-Na7=123.54      Cl11-Na10-Na6-Na8= 54.91      Cl11-Na10-Na6-Na9=303.31      
Cl11-Na10-Na6-Cl12=177.82     Cl11-Na10-Na6-Cl13= 86.29     Cl11-Na10-Na6-Cl19=358.85     Cl11-Na10-Na6-Cl20=258.08     
Cl12-Na10-Na6-Na3= 58.93      Cl12-Na10-Na6-Na4=228.52      Cl12-Na10-Na6-Na5=176.32      Cl12-Na10-Na6-Na7=305.73      
Cl12-Na10-Na6-Na8=237.09      Cl12-Na10-Na6-Na9=125.49      Cl12-Na10-Na6-Cl11=182.18     Cl12-Na10-Na6-Cl13=268.47     
Cl12-Na10-Na6-Cl19=181.04     Cl12-Na10-Na6-Cl20= 80.26     Cl14-Na10-Na6-Na3=142.29      Cl14-Na10-Na6-Na4=311.88      
Cl14-Na10-Na6-Na5=259.68      Cl14-Na10-Na6-Na7= 29.09      Cl14-Na10-Na6-Na8=320.45      Cl14-Na10-Na6-Na9=208.85      
Cl14-Na10-Na6-Cl11=265.54     Cl14-Na10-Na6-Cl12= 83.36     Cl14-Na10-Na6-Cl13=351.83     Cl14-Na10-Na6-Cl19=264.40     
Cl14-Na10-Na6-Cl20=163.62     Cl15-Na10-Na6-Na3=326.45      Cl15-Na10-Na6-Na4=136.04      Cl15-Na10-Na6-Na5= 83.84      
Cl15-Na10-Na6-Na7=213.25      Cl15-Na10-Na6-Na8=144.61      Cl15-Na10-Na6-Na9= 33.01      Cl15-Na10-Na6-Cl11= 89.70     
Cl15-Na10-Na6-Cl12=267.52     Cl15-Na10-Na6-Cl13=175.99     Cl15-Na10-Na6-Cl19= 88.56     Cl15-Na10-Na6-Cl20=347.78     
O51-Na10-Na6-Na3=227.73       O51-Na10-Na6-Na4= 37.33       O51-Na10-Na6-Na5=345.12       O51-Na10-Na6-Na7=114.53       
O51-Na10-Na6-Na8= 45.90       O51-Na10-Na6-Na9=294.29       O51-Na10-Na6-Cl11=350.98      O51-Na10-Na6-Cl12=168.80      
O51-Na10-Na6-Cl13= 77.27      O51-Na10-Na6-Cl19=349.84      O51-Na10-Na6-Cl20=249.06      Na2-Na10-Na7-Na6=348.74       
Na2-Na10-Na7-Na8= 65.79       Na2-Na10-Na7-Cl12=292.11      Na2-Na10-Na7-Cl13= 30.28      Na2-Na10-Na7-Cl14=122.34      
Na3-Na10-Na7-Na6= 48.73       Na3-Na10-Na7-Na8=125.78       Na3-Na10-Na7-Cl12=352.10      Na3-Na10-Na7-Cl13= 90.27      
Na3-Na10-Na7-Cl14=182.33      Na6-Na10-Na7-Na8= 77.06       Na6-Na10-Na7-Cl12=303.38      Na6-Na10-Na7-Cl13= 41.54      
Na6-Na10-Na7-Cl14=133.60      Na8-Na10-Na7-Na6=282.94       Na8-Na10-Na7-Cl12=226.32      Na8-Na10-Na7-Cl13=324.48      
Na8-Na10-Na7-Cl14= 56.54      Cl11-Na10-Na7-Na6=325.10      Cl11-Na10-Na7-Na8= 42.16      Cl11-Na10-Na7-Cl12=268.48     
Cl11-Na10-Na7-Cl13=  6.64     Cl11-Na10-Na7-Cl14= 98.70     Cl12-Na10-Na7-Na6= 56.62      Cl12-Na10-Na7-Na8=133.68      
Cl12-Na10-Na7-Cl13= 98.16     Cl12-Na10-Na7-Cl14=190.22     Cl14-Na10-Na7-Na6=226.40      Cl14-Na10-Na7-Na8=303.46      
Cl14-Na10-Na7-Cl12=169.78     Cl14-Na10-Na7-Cl13=267.94     Cl15-Na10-Na7-Na6= 46.36      Cl15-Na10-Na7-Na8=123.41      
Cl15-Na10-Na7-Cl12=349.73     Cl15-Na10-Na7-Cl13= 87.90     Cl15-Na10-Na7-Cl14=179.96     O51-Na10-Na7-Na6=239.34       
O51-Na10-Na7-Na8=316.40       O51-Na10-Na7-Cl12=182.72      O51-Na10-Na7-Cl13=280.88      O51-Na10-Na7-Cl14= 12.94      
Na2-Na10-Na8-Na1= 29.83       Na2-Na10-Na8-Na4=300.20       Na2-Na10-Na8-Na5=342.82       Na2-Na10-Na8-Na6=291.08       
Na2-Na10-Na8-Na7=225.54       Na2-Na10-Na8-Cl11=340.45      Na2-Na10-Na8-Cl13=258.65      Na2-Na10-Na8-Cl14=173.99      
Na2-Na10-Na8-Cl18=354.03      Na2-Na10-Na8-O21= 72.21       Na2-Na10-Na8-C29=134.59       Na2-Na10-Na8-H30=150.03       
Na3-Na10-Na8-Na1= 97.04       Na3-Na10-Na8-Na4=  7.41       Na3-Na10-Na8-Na5= 50.03       Na3-Na10-Na8-Na6=358.30       
Na3-Na10-Na8-Na7=292.75       Na3-Na10-Na8-Cl11= 47.66      Na3-Na10-Na8-Cl13=325.86      Na3-Na10-Na8-Cl14=241.20      
Na3-Na10-Na8-Cl18= 61.24      Na3-Na10-Na8-O21=139.43       Na3-Na10-Na8-C29=201.80       Na3-Na10-Na8-H30=217.24       
Na6-Na10-Na8-Na1= 98.75       Na6-Na10-Na8-Na4=  9.12       Na6-Na10-Na8-Na5= 51.74       Na6-Na10-Na8-Na7=294.45       
Na6-Na10-Na8-Cl11= 49.37      Na6-Na10-Na8-Cl13=327.57      Na6-Na10-Na8-Cl14=242.91      Na6-Na10-Na8-Cl18= 62.95      
Na6-Na10-Na8-O21=141.13       Na6-Na10-Na8-C29=203.50       Na6-Na10-Na8-H30=218.95       Na7-Na10-Na8-Na1=164.29       
Na7-Na10-Na8-Na4= 74.66       Na7-Na10-Na8-Na5=117.28       Na7-Na10-Na8-Na6= 65.55       Na7-Na10-Na8-Cl11=114.91      
Na7-Na10-Na8-Cl13= 33.11      Na7-Na10-Na8-Cl14=308.45      Na7-Na10-Na8-Cl18=128.50      Na7-Na10-Na8-O21=206.68       
Na7-Na10-Na8-C29=269.05       Na7-Na10-Na8-H30=284.50       Cl11-Na10-Na8-Na1= 49.38      Cl11-Na10-Na8-Na4=319.75      
Cl11-Na10-Na8-Na5=  2.37      Cl11-Na10-Na8-Na6=310.63      Cl11-Na10-Na8-Na7=245.09      Cl11-Na10-Na8-Cl13=278.20     
Cl11-Na10-Na8-Cl14=193.54     Cl11-Na10-Na8-Cl18= 13.58     Cl11-Na10-Na8-O21= 91.76      Cl11-Na10-Na8-C29=154.14      
Cl11-Na10-Na8-H30=169.58      Cl12-Na10-Na8-Na1=134.78      Cl12-Na10-Na8-Na4= 45.15      Cl12-Na10-Na8-Na5= 87.77      
Cl12-Na10-Na8-Na6= 36.04      Cl12-Na10-Na8-Na7=330.49      Cl12-Na10-Na8-Cl11= 85.40     Cl12-Na10-Na8-Cl13=  3.60     
Cl12-Na10-Na8-Cl14=278.94     Cl12-Na10-Na8-Cl18= 98.98     Cl12-Na10-Na8-O21=177.16      Cl12-Na10-Na8-C29=239.54      
Cl12-Na10-Na8-H30=254.98      Cl14-Na10-Na8-Na1=215.84      Cl14-Na10-Na8-Na4=126.21      Cl14-Na10-Na8-Na5=168.83      
Cl14-Na10-Na8-Na6=117.09      Cl14-Na10-Na8-Na7= 51.55      Cl14-Na10-Na8-Cl11=166.46     Cl14-Na10-Na8-Cl13= 84.66     
Cl14-Na10-Na8-Cl18=180.04     Cl14-Na10-Na8-O21=258.22      Cl14-Na10-Na8-C29=320.60      Cl14-Na10-Na8-H30=336.04      
Cl15-Na10-Na8-Na1= 45.43      Cl15-Na10-Na8-Na4=315.80      Cl15-Na10-Na8-Na5=358.42      Cl15-Na10-Na8-Na6=306.68      
Cl15-Na10-Na8-Na7=241.13      Cl15-Na10-Na8-Cl11=356.05     Cl15-Na10-Na8-Cl13=274.25     Cl15-Na10-Na8-Cl14=189.59     
Cl15-Na10-Na8-Cl18=  9.63     Cl15-Na10-Na8-O21= 87.81      Cl15-Na10-Na8-C29=150.19      Cl15-Na10-Na8-H30=165.63      
O51-Na10-Na8-Na1=311.23       O51-Na10-Na8-Na4=221.60       O51-Na10-Na8-Na5=264.22       O51-Na10-Na8-Na6=212.49       
O51-Na10-Na8-Na7=146.94       O51-Na10-Na8-Cl11=261.85      O51-Na10-Na8-Cl13=180.05      O51-Na10-Na8-Cl14= 95.39      
O51-Na10-Na8-Cl18=275.44      O51-Na10-Na8-O21=353.62       O51-Na10-Na8-C29= 55.99       O51-Na10-Na8-H30= 71.44       

========================================================================
 FINAL SINGLEPOINT CALCULATION ON OPTIMIZED GEOMETRY
========================================================================

 Ncao       : 206
 Nao        : 196
 Nshell     : 94
 Nel        : 152
 T(el)      :   300.0
 intcut     :    25.0
 scfconv/Eh :  0.100E-05
   qconv/e  :  0.100E-03
 intneglect :  0.100E-07
 broydamp   :      0.250
 iter      E             dE          RMSdq      gap      omega  full diag
   1    -90.0121271 -0.900121E+02  0.105E-04    2.80       0.0  T
   2    -90.0121271 -0.289759E-10  0.939E-05    2.80     146.3  T
   3    -90.0121271 -0.109694E-09  0.449E-05    2.80     305.8  T
speedup  0.98
cpu  time for SCC    0.03 s
wall time for SCC    0.03 s

   *** convergence criteria satisfied after 3 iterations ***

          eigenvalues
 #    :          64         65         66         67         68         69         70         71
 occ. :        2.000      2.000      2.000      2.000      2.000      2.000      2.000      2.000
 eps  :       -10.835    -10.794    -10.748    -10.716    -10.696    -10.682    -10.651    -10.620
 #    :          72         73         74         75         76         77         78         79
 occ. :        2.000      2.000      2.000      2.000      2.000      0.000      0.000      0.000
 eps  :       -10.603    -10.566    -10.561    -10.486    -10.453     -7.649     -5.930     -5.831
 #    :          80         81         82         83         84         85         86         87
 occ. :        0.000      0.000      0.000      0.000      0.000      0.000      0.000      0.000
 eps  :        -4.444     -4.108     -2.142     -1.878     -0.980     -0.444      0.573      0.952


   #   Z            q   n(s)   n(p)   n(d)      C6AA      α(0)
   1  11 Na     0.802  0.059  0.139  0.000    66.939    26.477
   2  11 Na     0.736  0.078  0.186  0.000    67.734    26.634
   3  11 Na     0.715  0.108  0.178  0.000    67.999    26.686
   4  11 Na     0.707  0.111  0.182  0.000    68.089    26.704
   5  11 Na     0.740  0.053  0.207  0.000    67.690    26.625
   6  11 Na     0.702  0.042  0.257  0.000    68.158    26.717
   7  11 Na     0.716  0.109  0.175  0.000    67.983    26.683
   8  11 Na     0.818  0.040  0.142  0.000    66.744    26.438
   9  11 Na     0.711  0.110  0.179  0.000    68.048    26.695
  10  11 Na     0.763  0.060  0.176  0.000    67.406    26.569
  11  17 Cl    -0.730  1.967  5.762  0.001   124.529    17.073
  12  17 Cl    -0.737  1.972  5.765  0.000   124.828    17.093
  13  17 Cl    -0.741  1.972  5.768  0.000   124.962    17.102
  14  17 Cl    -0.780  1.976  5.803  0.002   126.560    17.211
  15  17 Cl    -0.760  1.976  5.783  0.001   125.729    17.155
  16  17 Cl    -0.793  1.977  5.811  0.005   127.065    17.246
  17  17 Cl    -0.762  1.973  5.787  0.002   125.834    17.162
  18  17 Cl    -0.760  1.976  5.783  0.001   125.747    17.156
  19  17 Cl    -0.737  1.974  5.763  0.001   124.830    17.093
  20  17 Cl    -0.749  1.971  5.778  0.001   125.291    17.125
  21   8 O     -0.524  1.712  4.811  0.000    23.343     6.525
  22   1 H      0.365  0.635  0.000  0.000     0.545     1.155
  23   6 C      0.046  1.043  2.911  0.000    19.747     6.316
  24   1 H      0.048  0.952  0.000  0.000     2.343     2.394
  25   1 H      0.067  0.933  0.000  0.000     2.123     2.278
  26   6 C     -0.088  1.058  3.030  0.000    22.139     6.691
  27   1 H      0.043  0.957  0.000  0.000     2.408     2.427
  28   1 H      0.070  0.930  0.000  0.000     2.088     2.260
  29   6 C     -0.072  1.057  3.015  0.000    21.785     6.629
  30   1 H      0.026  0.974  0.000  0.000     2.629     2.531
  31   1 H      0.042  0.958  0.000  0.000     2.423     2.434
  32   6 C     -0.117  1.040  3.077  0.000    22.794     6.808
  33   1 H      0.037  0.963  0.000  0.000     2.490     2.468
  34   1 H      0.038  0.962  0.000  0.000     2.472     2.459
  35   1 H      0.047  0.953  0.000  0.000     2.352     2.398
  36   8 O     -0.500  1.707  4.793  0.000    22.836     6.454
  37   1 H      0.353  0.647  0.000  0.000     0.574     1.186
  38   6 C      0.046  1.044  2.911  0.000    19.743     6.314
  39   1 H      0.054  0.946  0.000  0.000     2.268     2.355
  40   1 H      0.069  0.931  0.000  0.000     2.092     2.262
  41   6 C     -0.089  1.061  3.029  0.000    22.184     6.702
  42   1 H      0.062  0.938  0.000  0.000     2.167     2.301
  43   1 H      0.042  0.958  0.000  0.000     2.428     2.437
  44   6 C     -0.056  1.046  3.010  0.000    21.583     6.615
  45   1 H      0.032  0.968  0.000  0.000     2.564     2.504
  46   1 H      0.036  0.964  0.000  0.000     2.508     2.477
  47   6 C     -0.118  1.038  3.079  0.000    22.818     6.812
  48   1 H      0.064  0.936  0.000  0.000     2.147     2.292
  49   1 H      0.036  0.964  0.000  0.000     2.507     2.476
  50   1 H      0.044  0.956  0.000  0.000     2.391     2.418
  51   8 O     -0.596  1.720  4.876  0.000    25.011     6.754
  52   1 H      0.297  0.703  0.000  0.000     0.729     1.341
  53   1 H      0.335  0.665  0.000  0.000     0.620     1.235

 Mol. C6AA /au·bohr⁶  :      65394.295804
 Mol. C8AA /au·bohr⁸  :    3421989.240776
 Mol. α(0) /au        :        558.352104

 
 Wiberg/Mayer (AO) data. WBOs > 0.1 written file <wbo>
 largest (>0.05) Wiberg bond orders for each atom
           total WBO             WBO to atom ...
     1  Na  0.391    Cl  16 0.102    O   21 0.076    Cl  11 0.058    O   36 0.053
     2  Na  0.500    Cl  16 0.167    Cl  15 0.137    Cl  17 0.115    Cl  11 0.073
     3  Na  0.535    Cl  15 0.191    Cl  20 0.161    Cl  12 0.140
     4  Na  0.544    Cl  18 0.182    Cl  19 0.152    Cl  13 0.151
     5  Na  0.503    Cl  17 0.110    Cl  18 0.101    Cl  19 0.092    O   36 0.078    Cl  11 0.061
     6  Na  0.573    Cl  20 0.138    Cl  12 0.119    Cl  19 0.107    Cl  13 0.095    Cl  11 0.066
     7  Na  0.532    Cl  14 0.191    Cl  12 0.154    Cl  13 0.140
     8  Na  0.357    Cl  18 0.092    Cl  13 0.087    Cl  14 0.082    Cl  11 0.067    O   21 0.055
     9  Na  0.541    Cl  17 0.193    Cl  20 0.172    Cl  19 0.132
    10  Na  0.460    Cl  14 0.109    Cl  15 0.107    O   51 0.090    Cl  12 0.071    Cl  11 0.058
    11  Cl  0.520    Na   2 0.073    Na   8 0.067    Na   6 0.066    Na   5 0.061    Na   1 0.058    Na  10 0.058
    12  Cl  0.494    Na   7 0.154    Na   3 0.140    Na   6 0.119    Na  10 0.071
    13  Cl  0.492    Na   4 0.151    Na   7 0.140    Na   6 0.095    Na   8 0.087
    14  Cl  0.416    Na   7 0.191    Na  10 0.109    Na   8 0.082
    15  Cl  0.453    Na   3 0.191    Na   2 0.137    Na  10 0.107
    16  Cl  0.398    Na   2 0.167    Na   1 0.102
    17  Cl  0.452    Na   9 0.193    Na   2 0.115    Na   5 0.110
    18  Cl  0.442    Na   4 0.182    Na   5 0.101    Na   8 0.092
    19  Cl  0.497    Na   4 0.152    Na   9 0.132    Na   6 0.107    Na   5 0.092
    20  Cl  0.477    Na   9 0.172    Na   3 0.161    Na   6 0.138
    21  O   1.994    C   23 0.979    H   22 0.816    Na   1 0.076    Na   8 0.055
    22  H   0.866    O   21 0.816
    23  C   3.940    C   26 1.008    O   21 0.979    H   24 0.970    H   25 0.966
    24  H   0.997    C   23 0.970
    25  H   0.993    C   23 0.966
    26  C   3.992    C   29 1.014    C   23 1.008    H   27 0.973    H   28 0.968
    27  H   0.998    C   26 0.973
    28  H   0.995    C   26 0.968
    29  C   3.996    C   32 1.024    C   26 1.014    H   31 0.980    H   30 0.967
    30  H   1.001    C   29 0.967
    31  H   0.998    C   29 0.980
    32  C   3.991    C   29 1.024    H   34 0.987    H   33 0.987    H   35 0.983
    33  H   0.998    C   32 0.987
    34  H   0.998    C   32 0.987
    35  H   0.997    C   32 0.983
    36  O   2.010    C   38 0.977    H   37 0.847    Na   5 0.078    Na   1 0.053
    37  H   0.875    O   36 0.847
    38  C   3.938    C   41 1.008    O   36 0.977    H   40 0.971    H   39 0.965
    39  H   0.996    C   38 0.965
    40  H   0.993    C   38 0.971
    41  C   3.994    C   44 1.009    C   38 1.008    H   43 0.975    H   42 0.961
    42  H   0.996    C   41 0.961
    43  H   0.998    C   41 0.975
    44  C   3.995    C   47 1.020    C   41 1.009    H   46 0.977    H   45 0.975
    45  H   0.998    C   44 0.975
    46  H   0.998    C   44 0.977
    47  C   3.993    C   44 1.020    H   49 0.985    H   48 0.977    H   50 0.976
    48  H   0.995    C   47 0.977
    49  H   0.998    C   47 0.985
    50  H   0.998    C   47 0.976
    51  O   1.927    H   52 0.911    H   53 0.838    Na  10 0.090
    52  H   0.911    O   51 0.911
    53  H   0.887    O   51 0.838
 MOs/occ written to file <molden.input>
 
molecular dipole:
                 x           y           z       tot (Debye)
 q only:        3.249      -0.491      -1.025
   full:        2.302      -0.187      -0.102       5.877
molecular quadrupole (traceless):
                xx          xy          yy          xz          yz          zz
 q only:      -17.205      -2.414      14.130       4.110      -5.606       3.075
  q+dip:      -19.828      -3.162      11.600      -2.300      -0.033       8.228
   full:      -17.754      -3.179      10.882      -2.334      -0.655       6.872

SCC energy    :     -90.0121271
rep           :       0.4982745
ES            :       0.8154278
AES           :      -0.0198281
AXC           :       0.0133347
disp          :      -0.0779502
XB            :       0.0000000
fix           :       0.0000000
total E       :     -89.5114114
atomizationE  :      10.0962991     6335.52
(atE without considering molecular charge,
 total energy contains solvation terms)
H-L gap (eV)  :          2.8045
optimized geometry written to: xtbopt.xyz

           ------------------------------------------------- 
          |                Numerical Hessian                |
           ------------------------------------------------- 
step length          :   0.00500
SCC accuracy         :   0.25000
Hessian scale factor :   1.00000
frozen atoms in %    :   0.00000    0
RMS gradient         :   0.00012
estimated CPU  time      0.97 min
estimated wall time      0.97 min

writing file <hessian>.
 
 projected vibrational frequencies (cm-1)
eigval :       -0.00    -0.00     0.00     0.00     0.00     0.00
eigval :       13.11    21.27    21.92    30.71    32.02    35.56
eigval :       36.86    40.02    46.93    49.10    52.62    55.80
eigval :       57.52    59.71    63.57    64.37    67.14    70.60
eigval :       72.24    74.25    76.79    79.52    79.91    81.85
eigval :       84.85    87.96    91.13    91.62    93.34    99.55
eigval :      100.26   102.31   103.62   105.48   111.65   114.12
eigval :      115.72   119.68   120.80   124.61   126.22   130.73
eigval :      133.29   135.08   137.05   144.05   149.46   152.25
eigval :      155.32   158.04   159.93   162.70   164.76   166.14
eigval :      169.87   170.72   172.71   178.30   180.40   182.22
eigval :      185.42   186.79   189.71   190.48   197.10   203.26
eigval :      207.02   209.43   212.51   213.53   227.01   228.44
eigval :      245.41   261.07   287.34   298.85   318.35   322.53
eigval :      376.96   381.30   406.36   482.42   486.70   501.06
eigval :      560.96   686.35   769.83   807.04   846.01   862.36
eigval :      882.91   898.51   964.85   984.92   986.81   990.94
eigval :     1047.60  1050.59  1097.69  1100.83  1128.16  1128.98
eigval :     1132.95  1135.62  1181.83  1191.13  1218.05  1242.23
eigval :     1263.75  1276.81  1303.16  1330.83  1336.71  1342.85
eigval :     1350.27  1351.66  1354.23  1362.01  1410.41  1414.28
eigval :     1463.06  1464.05  1469.14  1472.34  1481.47  1493.52
eigval :     1497.18  1498.83  1509.33  1520.02  1532.86  2887.60
eigval :     2894.71  2942.54  2948.81  2961.97  2973.38  2975.62
eigval :     2980.32  2983.85  2984.08  2991.73  2995.54  3008.61
eigval :     3030.43  3039.08  3039.96  3045.67  3050.00  3189.58
eigval :     3231.47  3439.34  3617.76
 reduced masses (amu)
   1: 20.52   2: 25.36   3: 27.60   4: 26.46   5: 21.77   6: 28.09   7: 13.38   8: 14.06
   9: 18.93  10: 13.48  11: 28.47  12: 18.60  13: 19.79  14: 16.58  15: 25.16  16: 20.48
  17: 27.16  18: 26.28  19: 24.53  20: 25.40  21: 27.56  22: 30.41  23: 27.40  24: 25.44
  25: 24.06  26: 25.23  27: 28.85  28: 29.27  29: 23.38  30: 29.82  31: 20.61  32: 28.95
  33: 21.64  34: 29.21  35: 31.48  36: 28.71  37: 26.39  38: 26.24  39: 28.57  40: 23.88
  41: 25.68  42: 27.02  43: 26.77  44: 24.64  45: 25.66  46: 24.54  47: 26.14  48: 24.14
  49: 21.57  50: 21.39  51: 25.05  52: 25.18  53: 23.52  54: 20.21  55: 27.40  56: 24.13
  57: 28.79  58: 27.22  59: 26.43  60: 25.28  61: 24.26  62: 27.20  63: 27.40  64: 23.34
  65: 26.94  66: 25.67  67: 24.71  68: 26.23  69: 25.95  70: 23.62  71: 22.17  72: 28.00
  73: 27.17  74: 28.95  75: 24.85  76: 26.32  77: 26.59  78: 17.98  79: 16.21  80:  5.75
  81:  8.18  82:  6.29  83:  4.70  84:  3.26  85:  2.76  86:  7.90  87:  7.15  88:  8.00
  89:  6.03  90:  4.52  91:  2.80  92:  2.12  93:  3.36  94:  2.88  95:  7.91  96:  7.45
  97:  4.86  98:  4.83  99:  4.15 100:  5.89 101:  8.17 102:  6.61 103:  6.87 104:  7.51
 105:  6.12 106:  7.66 107:  7.44 108:  6.54 109:  7.03 110:  7.52 111:  3.69 112:  3.94
 113:  3.66 114:  3.38 115:  2.45 116:  2.16 117:  2.93 118:  3.17 119:  4.19 120:  3.89
 121:  4.79 122:  4.30 123:  4.80 124:  3.96 125:  3.31 126:  3.28 127:  1.91 128:  1.92
 129:  1.86 130:  1.87 131:  1.89 132:  1.70 133:  1.64 134:  1.75 135:  1.57 136:  1.56
 137:  2.05 138:  1.76 139:  1.77 140:  1.78 141:  1.83 142:  1.85 143:  1.82 144:  1.70
 145:  1.59 146:  1.65 147:  1.77 148:  1.60 149:  1.69 150:  1.75 151:  1.78 152:  1.95
 153:  1.92 154:  1.47 155:  1.46 156:  1.92 157:  1.91 158:  1.87 159:  1.82
 IR intensities (amu)
   1:  0.18   2:  0.32   3:  0.45   4:  0.33   5:  0.21   6:  0.46   7:  0.25   8:  0.15
   9:  0.19  10:  0.27  11:  0.39  12:  0.35  13:  0.30  14:  0.19  15:  0.23  16:  0.16
  17:  0.16  18:  0.16  19:  0.16  20:  0.19  21:  0.07  22:  0.31  23:  0.21  24:  0.14
  25:  0.36  26:  0.33  27:  0.29  28:  0.27  29:  0.03  30:  0.19  31:  0.12  32:  0.44
  33:  0.30  34:  0.27  35:  0.21  36:  0.31  37:  0.44  38:  0.34  39:  0.48  40:  0.40
  41:  0.26  42:  0.41  43:  0.90  44:  0.81  45:  0.80  46:  1.03  47:  0.55  48:  0.65
  49:  0.72  50:  0.82  51:  0.22  52:  0.81  53:  0.29  54:  0.34  55:  0.57  56:  0.54
  57:  0.44  58:  0.39  59:  0.42  60:  0.46  61:  0.36  62:  0.65  63:  0.73  64:  0.80
  65:  0.91  66:  1.28  67:  1.01  68:  1.50  69:  0.94  70:  0.28  71:  0.14  72:  1.35
  73:  0.30  74:  1.96  75:  1.90  76:  1.54  77:  1.36  78:  0.99  79:  0.52  80:  0.31
  81:  0.45  82:  0.19  83:  0.18  84:  0.66  85:  0.55  86:  0.29  87:  0.17  88:  0.20
  89:  0.11  90:  0.67  91:  0.79  92:  0.63  93:  0.09  94:  0.15  95:  0.24  96:  0.16
  97:  0.27  98:  0.17  99:  0.09 100:  0.04 101:  0.44 102:  0.52 103:  0.52 104:  0.64
 105:  0.35 106:  0.80 107:  0.61 108:  0.22 109:  0.39 110:  0.29 111:  0.18 112:  0.28
 113:  0.22 114:  0.04 115:  0.04 116:  0.05 117:  0.34 118:  0.32 119:  0.12 120:  0.37
 121:  0.17 122:  0.36 123:  0.16 124:  0.37 125:  0.09 126:  0.11 127:  0.11 128:  0.06
 129:  0.05 130:  0.03 131:  0.05 132:  0.05 133:  0.04 134:  0.09 135:  0.04 136:  0.04
 137:  0.52 138:  0.22 139:  0.26 140:  0.21 141:  0.33 142:  0.34 143:  0.17 144:  0.14
 145:  0.23 146:  0.16 147:  0.20 148:  0.22 149:  0.23 150:  0.30 151:  0.26 152:  0.18
 153:  0.22 154:  0.15 155:  0.19 156:  0.58 157:  0.77 158:  0.35 159:  0.31
 Raman intensities (amu)
   1:  0.00   2:  0.00   3:  0.00   4:  0.00   5:  0.00   6:  0.00   7:  0.00   8:  0.00
   9:  0.00  10:  0.00  11:  0.00  12:  0.00  13:  0.00  14:  0.00  15:  0.00  16:  0.00
  17:  0.00  18:  0.00  19:  0.00  20:  0.00  21:  0.00  22:  0.00  23:  0.00  24:  0.00
  25:  0.00  26:  0.00  27:  0.00  28:  0.00  29:  0.00  30:  0.00  31:  0.00  32:  0.00
  33:  0.00  34:  0.00  35:  0.00  36:  0.00  37:  0.00  38:  0.00  39:  0.00  40:  0.00
  41:  0.00  42:  0.00  43:  0.00  44:  0.00  45:  0.00  46:  0.00  47:  0.00  48:  0.00
  49:  0.00  50:  0.00  51:  0.00  52:  0.00  53:  0.00  54:  0.00  55:  0.00  56:  0.00
  57:  0.00  58:  0.00  59:  0.00  60:  0.00  61:  0.00  62:  0.00  63:  0.00  64:  0.00
  65:  0.00  66:  0.00  67:  0.00  68:  0.00  69:  0.00  70:  0.00  71:  0.00  72:  0.00
  73:  0.00  74:  0.00  75:  0.00  76:  0.00  77:  0.00  78:  0.00  79:  0.00  80:  0.00
  81:  0.00  82:  0.00  83:  0.00  84:  0.00  85:  0.00  86:  0.00  87:  0.00  88:  0.00
  89:  0.00  90:  0.00  91:  0.00  92:  0.00  93:  0.00  94:  0.00  95:  0.00  96:  0.00
  97:  0.00  98:  0.00  99:  0.00 100:  0.00 101:  0.00 102:  0.00 103:  0.00 104:  0.00
 105:  0.00 106:  0.00 107:  0.00 108:  0.00 109:  0.00 110:  0.00 111:  0.00 112:  0.00
 113:  0.00 114:  0.00 115:  0.00 116:  0.00 117:  0.00 118:  0.00 119:  0.00 120:  0.00
 121:  0.00 122:  0.00 123:  0.00 124:  0.00 125:  0.00 126:  0.00 127:  0.00 128:  0.00
 129:  0.00 130:  0.00 131:  0.00 132:  0.00 133:  0.00 134:  0.00 135:  0.00 136:  0.00
 137:  0.00 138:  0.00 139:  0.00 140:  0.00 141:  0.00 142:  0.00 143:  0.00 144:  0.00
 145:  0.00 146:  0.00 147:  0.00 148:  0.00 149:  0.00 150:  0.00 151:  0.00 152:  0.00
 153:  0.00 154:  0.00 155:  0.00 156:  0.00 157:  0.00 158:  0.00 159:  0.00
 output can be read by thermo (or use thermo option).
 writing <g98.out> molden fake output.
 recommended (thermochemical) frequency scaling factor: 1.0
                    ==================
                    thermo calculation
                    ==================
Nvib :  153 Nimag : 0  symmetry :   C1  rot number :  1  scale factor : 1.00 sthr :  50.
omega= 13.11     Gvib=    -2.228     Grot=    -1.453     Gused=    -1.457
omega= 21.27     Gvib=    -1.941     Grot=    -1.310     Gused=    -1.330
omega= 21.92     Gvib=    -1.924     Grot=    -1.301     Gused=    -1.323
omega= 30.71     Gvib=    -1.724     Grot=    -1.201     Gused=    -1.266
omega= 32.02     Gvib=    -1.700     Grot=    -1.189     Gused=    -1.262
omega= 35.56     Gvib=    -1.638     Grot=    -1.157     Gused=    -1.255
omega= 36.86     Gvib=    -1.616     Grot=    -1.147     Gused=    -1.254
omega= 40.02     Gvib=    -1.568     Grot=    -1.123     Gused=    -1.252
omega= 46.93     Gvib=    -1.474     Grot=    -1.075     Gused=    -1.249
omega= 49.10     Gvib=    -1.447     Grot=    -1.062     Gused=    -1.248
omega= 52.62     Gvib=    -1.406     Grot=    -1.041     Gused=    -1.242
omega= 55.80     Gvib=    -1.372     Grot=    -1.024     Gused=    -1.235
omega= 57.52     Gvib=    -1.354     Grot=    -1.015     Gused=    -1.231
omega= 59.71     Gvib=    -1.332     Grot=    -1.004     Gused=    -1.224
omega= 63.57     Gvib=    -1.295     Grot=    -0.985     Gused=    -1.209
omega= 64.37     Gvib=    -1.288     Grot=    -0.982     Gused=    -1.206
omega= 67.14     Gvib=    -1.263     Grot=    -0.969     Gused=    -1.194
omega= 70.60     Gvib=    -1.233     Grot=    -0.954     Gused=    -1.177
omega= 72.24     Gvib=    -1.220     Grot=    -0.948     Gused=    -1.169
omega= 74.25     Gvib=    -1.204     Grot=    -0.939     Gused=    -1.159
omega= 76.79     Gvib=    -1.184     Grot=    -0.929     Gused=    -1.145
omega= 79.52     Gvib=    -1.164     Grot=    -0.919     Gused=    -1.131
omega= 79.91     Gvib=    -1.161     Grot=    -0.918     Gused=    -1.128
omega= 81.85     Gvib=    -1.147     Grot=    -0.911     Gused=    -1.118
omega= 84.85     Gvib=    -1.126     Grot=    -0.900     Gused=    -1.101
omega= 87.96     Gvib=    -1.105     Grot=    -0.889     Gused=    -1.084
omega= 91.13     Gvib=    -1.084     Grot=    -0.879     Gused=    -1.067
omega= 91.62     Gvib=    -1.081     Grot=    -0.877     Gused=    -1.064
omega= 93.34     Gvib=    -1.070     Grot=    -0.872     Gused=    -1.055
omega= 99.55     Gvib=    -1.033     Grot=    -0.853     Gused=    -1.022
omega=100.26     Gvib=    -1.028     Grot=    -0.850     Gused=    -1.018
omega=102.31     Gvib=    -1.017     Grot=    -0.844     Gused=    -1.007
omega=103.62     Gvib=    -1.009     Grot=    -0.841     Gused=    -1.001
omega=105.48     Gvib=    -0.999     Grot=    -0.835     Gused=    -0.991
omega=111.65     Gvib=    -0.966     Grot=    -0.819     Gused=    -0.960
omega=114.12     Gvib=    -0.953     Grot=    -0.812     Gused=    -0.948
omega=115.72     Gvib=    -0.945     Grot=    -0.808     Gused=    -0.941
omega=119.68     Gvib=    -0.926     Grot=    -0.798     Gused=    -0.922
omega=120.80     Gvib=    -0.921     Grot=    -0.795     Gused=    -0.917
omega=124.61     Gvib=    -0.903     Grot=    -0.786     Gused=    -0.900
omega=126.22     Gvib=    -0.895     Grot=    -0.782     Gused=    -0.893
omega=130.73     Gvib=    -0.875     Grot=    -0.772     Gused=    -0.873
omega=133.29     Gvib=    -0.864     Grot=    -0.766     Gused=    -0.862
omega=135.08     Gvib=    -0.856     Grot=    -0.762     Gused=    -0.855
omega=137.05     Gvib=    -0.848     Grot=    -0.758     Gused=    -0.847
omega=144.05     Gvib=    -0.820     Grot=    -0.743     Gused=    -0.819
omega=149.46     Gvib=    -0.799     Grot=    -0.732     Gused=    -0.798
omega=152.25     Gvib=    -0.788     Grot=    -0.727     Gused=    -0.788
omega=155.32     Gvib=    -0.777     Grot=    -0.721     Gused=    -0.776
omega=158.04     Gvib=    -0.767     Grot=    -0.716     Gused=    -0.767
omega=159.93     Gvib=    -0.760     Grot=    -0.712     Gused=    -0.760
omega=162.70     Gvib=    -0.751     Grot=    -0.707     Gused=    -0.750
omega=164.76     Gvib=    -0.744     Grot=    -0.703     Gused=    -0.743
omega=166.14     Gvib=    -0.739     Grot=    -0.701     Gused=    -0.739
omega=169.87     Gvib=    -0.727     Grot=    -0.694     Gused=    -0.726
omega=170.72     Gvib=    -0.724     Grot=    -0.693     Gused=    -0.724
omega=172.71     Gvib=    -0.717     Grot=    -0.689     Gused=    -0.717
omega=178.30     Gvib=    -0.700     Grot=    -0.680     Gused=    -0.699
omega=180.40     Gvib=    -0.693     Grot=    -0.676     Gused=    -0.693
omega=182.22     Gvib=    -0.687     Grot=    -0.673     Gused=    -0.687
omega=185.42     Gvib=    -0.678     Grot=    -0.668     Gused=    -0.678
omega=186.79     Gvib=    -0.674     Grot=    -0.666     Gused=    -0.674
omega=189.71     Gvib=    -0.665     Grot=    -0.662     Gused=    -0.665
omega=190.48     Gvib=    -0.663     Grot=    -0.660     Gused=    -0.663
omega=197.10     Gvib=    -0.644     Grot=    -0.650     Gused=    -0.644
omega=203.26     Gvib=    -0.627     Grot=    -0.641     Gused=    -0.627
omega=207.02     Gvib=    -0.617     Grot=    -0.636     Gused=    -0.617
omega=209.43     Gvib=    -0.611     Grot=    -0.632     Gused=    -0.611
omega=212.51     Gvib=    -0.603     Grot=    -0.628     Gused=    -0.603
omega=213.53     Gvib=    -0.600     Grot=    -0.627     Gused=    -0.600
omega=227.01     Gvib=    -0.567     Grot=    -0.608     Gused=    -0.567
omega=228.44     Gvib=    -0.564     Grot=    -0.607     Gused=    -0.564
omega=245.41     Gvib=    -0.526     Grot=    -0.585     Gused=    -0.526
omega=261.07     Gvib=    -0.493     Grot=    -0.567     Gused=    -0.493
omega=287.34     Gvib=    -0.444     Grot=    -0.539     Gused=    -0.444
omega=298.85     Gvib=    -0.424     Grot=    -0.527     Gused=    -0.424
 
   temp. (K)  partition function   enthalpy   heat capacity  entropy
                                   cal/mol     cal/K/mol   cal/K/mol   J/K/mol
 298.15  VIB  0.150E+33            35385.354    169.382    247.135
         ROT  0.483E+08              888.752      2.981     38.143
         INT  0.723E+40            36274.107    172.363    285.278
         TR   0.199E+29             1481.254      4.968     45.706
         TOT                       37755.3605   177.3314   330.9841  1384.8323
                     Eh         kcal/mol          kJ/mol 
ZPVE            0.310984         195.146         816.486    
H(0)-H(T)+PV    0.601670E-01     37.7554         157.968    
H(T)            0.371151         232.901         974.454    
T*S             0.157261         98.6829         412.888    
G(T)            0.213890         134.218         561.566    
    -89.29752147  <=== TOTAL FREE ENERGY in Eh incl. el.,ZPVE,RRHO,solv. parts
 
 normal mode %tage of torsion character
   1:  0.00   2:  0.00   3:  0.00   4:  0.00   5:  0.00   6:  0.00   7:  0.17   8:  0.38
   9:  0.32  10:  0.35  11:  0.44  12:  0.23  13:  0.21  14:  0.35  15:  0.26  16:  0.34
  17:  0.32  18:  0.31  19:  0.46  20:  0.42  21:  0.27  22:  0.25  23:  0.22  24:  0.49
  25:  0.55  26:  0.71  27:  0.44  28:  0.40  29:  0.26  30:  0.27  31:  0.30  32:  0.57
  33:  0.15  34:  0.21  35:  0.33  36:  0.59  37:  0.32  38:  0.21  39:  0.41  40:  0.62
  41:  0.69  42:  0.27  43:  0.30  44:  0.21  45:  0.46  46:  0.27  47:  0.44  48:  0.47
  49:  0.43  50:  0.42  51:  0.28  52:  0.53  53:  0.48  54:  0.51  55:  0.11  56:  0.25
  57:  0.08  58:  0.35  59:  0.16  60:  0.33  61:  0.44  62:  0.16  63:  0.04  64:  0.28
  65:  0.35  66:  0.15  67:  0.46  68:  0.22  69:  0.20  70:  0.35  71:  0.33  72:  0.15
  73:  0.06  74:  0.05  75:  0.29  76:  0.21  77:  0.22  78:  0.46  79:  0.53  80:  0.74
  81:  0.38  82:  0.29  83:  0.66  84:  0.03  85:  0.83  86:  0.37  87:  0.39  88:  0.24
  89:  0.29  90:  0.20  91:  0.75  92:  0.71  93:  0.55  94:  0.49  95:  0.25  96:  0.48
  97:  0.32  98:  0.37  99:  0.36 100:  0.49 101:  0.18 102:  0.29 103:  0.08 104:  0.08
 105:  0.35 106:  0.23 107:  0.26 108:  0.26 109:  0.13 110:  0.06 111:  0.37 112:  0.39
 113:  0.24 114:  0.31 115:  0.19 116:  0.15 117:  0.17 118:  0.58 119:  0.10 120:  0.44
 121:  0.11 122:  0.23 123:  0.11 124:  0.17 125:  0.00 126:  0.00 127:  0.58 128:  0.61
 129:  0.58 130:  0.59 131:  0.66 132:  0.76 133:  0.84 134:  0.74 135:  0.89 136:  0.92
 137:  0.89 138:  0.10 139:  0.16 140:  0.18 141:  0.16 142:  0.08 143:  0.17 144:  0.14
 145:  0.07 146:  0.06 147:  0.07 148:  0.02 149:  0.04 150:  0.02 151:  0.04 152:  0.05
 153:  0.04 154:  0.01 155:  0.01 156:  0.04 157:  0.03 158:  0.08 159:  0.09
 recommended # of modes for mode following          84
 
 Pipek-Mezey localization of normal modes
 number of localized modes           83
 frequency thrshold           500.000000000000     
 number of groups                    33
 atom-group assingment :   
  1  2  3  4  5  6  7  8  9 10 11 12 13 14 15 16 17 18 19 20 21 22 23 23 23 23 23 23 23 23
 23 24 24 24 24 25 26 27 27 27 28 29 28 30 30 30 31 31 31 31 32 32 33
 pop matrix done.
 initialization of trafo matrix to unity
iteration     50  convergence  0.10350352D-03

 converged in     71 iterations, threshold :   0.99999173D-06
eig.   :       -0.00    -0.00     0.00     0.00     0.00     0.00
eig.   :       52.37    86.23    86.91    88.39    91.91    92.90
eig.   :       94.38    97.73    99.05    99.41   106.14   106.60
eig.   :      108.28   110.25   110.32   110.81   111.06   111.85
eig.   :      112.24   112.78   115.98   116.01   118.35   118.74
eig.   :      118.96   119.23   119.29   119.35   122.14   122.26
eig.   :      123.14   123.24   123.96   124.26   124.96   125.03
eig.   :      126.16   126.50   129.69   131.15   132.10   133.16
eig.   :      134.33   135.33   135.49   135.66   138.75   139.37
eig.   :      139.37   142.19   144.49   148.62   148.81   148.87
eig.   :      151.66   154.39   158.39   158.97   159.20   160.41
eig.   :      162.62   163.69   163.87   172.49   173.09   180.06
eig.   :      182.06   183.98   190.34   199.98   200.16   203.30
eig.   :      203.86   204.37   210.29   213.45   241.39   245.57
eig.   :      249.69   306.40   306.84   351.98   358.57   501.06
eig.   :      560.96   686.35   769.83   807.04   846.01   862.36
eig.   :      882.91   898.51   964.85   984.92   986.81   990.94
eig.   :     1047.60  1050.59  1097.69  1100.83  1128.16  1128.98
eig.   :     1132.95  1135.62  1181.83  1191.13  1218.05  1242.23
eig.   :     1263.75  1276.81  1303.16  1330.83  1336.71  1342.85
eig.   :     1350.27  1351.66  1354.23  1362.01  1410.41  1414.28
eig.   :     1463.06  1464.05  1469.14  1472.34  1481.47  1493.52
eig.   :     1497.18  1498.83  1509.33  1520.02  1532.86  2887.60
eig.   :     2894.71  2942.54  2948.81  2961.97  2973.38  2975.62
eig.   :     2980.32  2983.85  2984.08  2991.73  2995.54  3008.61
eig.   :     3030.43  3039.08  3039.96  3045.67  3050.00  3189.58
eig.   :     3231.47  3439.34  3617.76
written to xtb_localmodes and g98l.out
 
 normal mode %tage of torsion character
   1:  0.00   2:  0.00   3:  0.00   4:  0.00   5:  0.00   6:  0.00   7:  0.39   8:  0.03
   9:  0.47  10:  0.37  11:  0.04  12:  0.40  13:  0.30  14:  0.15  15:  0.32  16:  0.07
  17:  0.19  18:  0.86  19:  0.02  20:  0.57  21:  0.28  22:  0.20  23:  0.02  24:  0.42
  25:  0.05  26:  0.03  27:  0.30  28:  0.12  29:  0.05  30:  0.01  31:  0.19  32:  0.14
  33:  0.02  34:  0.07  35:  0.66  36:  0.30  37:  0.02  38:  0.06  39:  0.01  40:  0.62
  41:  0.12  42:  0.77  43:  0.69  44:  0.05  45:  0.03  46:  0.01  47:  0.54  48:  0.01
  49:  0.06  50:  0.24  51:  0.00  52:  0.03  53:  0.59  54:  0.10  55:  0.00  56:  0.11
  57:  0.15  58:  0.57  59:  0.23  60:  0.48  61:  0.14  62:  0.53  63:  0.05  64:  0.58
  65:  0.29  66:  0.45  67:  0.10  68:  0.08  69:  0.02  70:  0.33  71:  0.24  72:  0.34
  73:  0.42  74:  0.33  75:  0.50  76:  0.71  77:  0.98  78:  0.37  79:  0.78  80:  0.28
  81:  0.54  82:  0.20  83:  0.41  84:  0.45  85:  0.50  86:  0.73  87:  0.00  88:  0.84
  89:  0.35  90:  0.20  91:  0.75  92:  0.71  93:  0.55  94:  0.49  95:  0.25  96:  0.48
  97:  0.32  98:  0.37  99:  0.36 100:  0.49 101:  0.18 102:  0.29 103:  0.08 104:  0.08
 105:  0.35 106:  0.23 107:  0.26 108:  0.26 109:  0.13 110:  0.06 111:  0.37 112:  0.39
 113:  0.24 114:  0.31 115:  0.19 116:  0.15 117:  0.17 118:  0.58 119:  0.10 120:  0.44
 121:  0.11 122:  0.23 123:  0.11 124:  0.17 125:  0.00 126:  0.00 127:  0.58 128:  0.61
 129:  0.58 130:  0.59 131:  0.66 132:  0.76 133:  0.84 134:  0.74 135:  0.89 136:  0.92
 137:  0.89 138:  0.10 139:  0.16 140:  0.18 141:  0.16 142:  0.08 143:  0.17 144:  0.14
 145:  0.07 146:  0.06 147:  0.07 148:  0.02 149:  0.04 150:  0.02 151:  0.04 152:  0.05
 153:  0.04 154:  0.01 155:  0.01 156:  0.04 157:  0.03 158:  0.08 159:  0.09
 recommended # of modes for mode following          85

------------------------------------------------------------------------
 * finished run on 2020/05/30 at 20:42:33.567     
------------------------------------------------------------------------
 total:
 * wall-time:     0 d,  0 h,  1 min,  9.191 sec
 *  cpu-time:     0 d,  0 h,  1 min,  9.017 sec
 * ratio c/w:     0.997 speedup
 SCF:
 * wall-time:     0 d,  0 h,  0 min,  4.433 sec
 *  cpu-time:     0 d,  0 h,  0 min,  4.406 sec
 * ratio c/w:     0.994 speedup
 ANC optimizer:
 * wall-time:     0 d,  0 h,  0 min,  4.538 sec
 *  cpu-time:     0 d,  0 h,  0 min,  4.508 sec
 * ratio c/w:     0.994 speedup
 numerical hessian:
 * wall-time:     0 d,  0 h,  1 min,  0.151 sec
 *  cpu-time:     0 d,  0 h,  1 min,  0.037 sec
 * ratio c/w:     0.998 speedup

normal termination of xtb
