# Supplementary material for: Heterogeneous Nucleation of Butanol on NaCl: A Computational Study of Temperature, Humidity, Seed Charge, and Seed Size Effects
Source: J Phys Chem A. 2021 Mar 31;125(14):3025–36. doi: 10.1021/acs.jpca.0c10972 (PMC8054243; doi:10.1021/acs.jpca.0c10972)
Supplement: Supplementary file 2 — jp0c10972_si_002.zip [file jp0c10972_si_002.zip › ALL CLUSTERS/low_level_calc/normal seed/1Seed2BuOH1W.xyz]

    53
        -89.51141141  Gyration_radius:  4.08023480473
 Na          0.02246215431338   -0.70096128619698   -0.43765932536240
Na         -3.53220361563946   -0.66773042245681    0.66689593679713
Na         -4.96042972431702    2.61401459067097    2.55558825749216
Na          1.57988469049780    1.25179973436781    3.67840511657357
Na         -0.41693911491920   -1.14267557708034    2.53549004772256
Na         -1.74650679314197    2.18870276495250    3.46156734499325
Na         -0.79624923161304    5.13822656057353    1.80082038557018
Na          0.73061675615054    2.26016524200409    0.50687748571771
Na         -2.81977383111282   -0.74789595916485    4.78939141222976
Na         -2.68869614967566    2.77198629631261   -0.14386211549488
Cl         -1.38100628880101    0.91397223056385    1.24622451729585
Cl         -3.00622661248863    4.15836517088509    2.22886667763442
Cl          0.65032985903895    3.41025946420744    2.91530395817395
Cl         -0.57275466820305    4.20550137223737   -0.41942216874094
Cl         -4.80883611520646    1.47106357787372    0.40994191170109
Cl         -2.18252585870042   -1.27002993588549   -1.42277472834832
Cl         -2.74145855333857   -2.06645308312635    2.70096763723246
Cl          1.80640615208983    0.06171954426248    1.49943949239965
Cl         -0.39479425979477    0.13006071224350    4.70767272299838
Cl         -4.01600306736795    1.32385478865895    4.41691275873058
O           0.54361102584153    1.13706045766222   -1.39120987608481
H          -0.23232307470753    1.59012371262966   -1.78281655656468
C           1.61158058128889    1.29136729209339   -2.31847393599407
H           1.28094109562572    0.99987096967976   -3.32350439802237
H           2.40224295308961    0.60595791306369   -2.01012516215336
C           2.15587667919266    2.71628143427286   -2.37120850438516
H           2.80057989857883    2.80614228133536   -3.24757071222016
H           1.31918611219410    3.40512848770021   -2.49958199188205
C           2.95379833973101    3.13960844565161   -1.13966333882148
H           2.32826845125299    3.09174620673657   -0.24585921433826
H           3.24105697387053    4.18326508526085   -1.27100926396459
C           4.20671764635385    2.30838785748121   -0.90495257605699
H           4.81558816954761    2.27160869034826   -1.80551137737837
H           4.79958479053898    2.74899922382425   -0.10803908675504
H           3.95800076030632    1.29348312047757   -0.60955494177867
O          -0.06183363583943   -2.47392163660268    0.82535811929407
H          -0.87826274567548   -2.96300675624936    0.64427578569668
C           0.98977897122813   -3.37309837832269    0.49368876803509
H           1.00976515678819   -4.21663161485701    1.19693502972881
H           1.91900096164449   -2.81266948383235    0.60765091365430
C           0.87105298913446   -3.90180401896851   -0.93379601289434
H           0.45225686406468   -3.11155407148798   -1.56378381978992
H           1.86607348319466   -4.13661040909273   -1.31340342360975
C          -0.00012821765053   -5.15371398992331   -1.04944297278518
H           0.45643703356411   -5.96324767741462   -0.47327087938088
H          -0.01284882846239   -5.46382791051229   -2.09608378530481
C          -1.43726209901336   -4.94766564958677   -0.58127501693947
H          -1.87611874306329   -4.07621881881403   -1.06161921377321
H          -2.04234734989620   -5.80936455396559   -0.85310211870887
H          -1.49778637573872   -4.84687944356746    0.50142052831479
O          -2.09827953127884    1.72222582390778   -2.07393755286830
H          -2.32123400528310    1.87157069091977   -2.99708360643603
H          -2.24827004820660    0.76344092423547   -1.94009711116462
