# Supplementary material for: Heterogeneous Nucleation of Butanol on NaCl: A Computational Study of Temperature, Humidity, Seed Charge, and Seed Size Effects
Source: J Phys Chem A. 2021 Mar 31;125(14):3025–36. doi: 10.1021/acs.jpca.0c10972 (PMC8054243; doi:10.1021/acs.jpca.0c10972)
Supplement: Supplementary file 2 — jp0c10972_si_002.zip [file jp0c10972_si_002.zip › ALL CLUSTERS/low_level_calc/normal seed/1Seed2BuOH2W.log]

      -----------------------------------------------------------      
     |                   =====================                   |     
     |                           x T B                           |     
     |                   =====================                   |     
     |                         S. Grimme                         |     
     |          Mulliken Center for Theoretical Chemistry        |     
     |                    University of Bonn                     |     
     |                 Version 6.0.1 (SAW181210)                 |     
      -----------------------------------------------------------      

   This program is distributed in the hope that it will be useful,
   but WITHOUT ANY WARRANTY; without even the implied warranty of
   MERCHANTABILITY or FITNESS FOR A PARTICULAR PURPOSE.
   
   FOR NON-COMMERCIAL, ACADEMIA USE ONLY.
   
   Cite this work as:
   S. Grimme, C. Bannwarth, P. Shushkov, J. Comput. Theory Chem., 2017,
   13, 1989-2009.
   C. Bannwarth, S. Ehlert and S. Grimme., ChemRxiv, 2018, preprint.
   http://doi.org/10.26434/chemrxiv.7246238.v1
   
   for sTDA-xTB:
   S. Grimme and C. Bannwarth, J. Chem. Phys., 2016, 145, 054103.
   
   in the mass-spec context:
   V. Asgeirsson, C. Bauer and S. Grimme, Chem. Sci., 2017, 8, 4879.
   
   if GBSA is used:
   P. Shushkov, F. März and S. Grimme, unpublished.
   
   for ANC optimizer:
   S. Grimme, unpublished.
   Rational Function algorithm used in ANCopt:
   F. Eckert, P. Pulay, H.-J. Werner, J. Comput. Chem., 1997, 18, 1473.
   
   with help from (in alphabetical order)
   C. Bannwarth, F. Bohle, G. Brandenburg, E. Caldeweyher, M. Checinski,
   S. Dohm, S. Ehlert, S. Ehrlich, F. März, H. Neugebauer, J. Pisarek,
   P. Pracht, P. Shushkov, and S. Spicher.
   
 * started run on 2020/05/30 at 20:55:16.968     
========================================================================
 # omp threads = 1
========================================================================
number of atoms            : 56
number of electrons        : 160
charge                     : 0
spin                       : .0
first test random number   : .8067

########################################################################
# WARNING! Please study the warnings concerning your input carefully
#  - the use of '-ohess' is discouraged, please use '--ohess' next time
########################################################################

           ------------------------------------------------- 
          |                 G F N 2 - x T B                 |
          | Geometry, Frequencies, Noncovalent interactions |
          |            JCTC 2018 parametrisation            |
           ------------------------------------------------- 
      method parameters     
 k(s)        :  1.8500
 k(p)        :  2.2300
 k(d)        :  2.2300
 k(f)        :  2.0000
 kEN (H0ij)  : -2.0000
 D4 a1       :  0.5200
 D4 a2       :  5.0000
 D4 s6       :  1.0000
 D4 s8       :  2.7000
 D4 s9       :  5.0000
 alphaj      :  2.0000


            Z     q(EN)     CN     RAES       Cart. coordinates
     1  Na  1.0    0.38    4.95    5.00     2.17196    -8.60562     3.20921
     2  Na  1.0    0.27    7.88    5.00     4.13925    -6.29291    -2.89201
     3  Na  1.0    0.36    8.44    5.00     1.92595    -0.17005    -4.71230
     4  Na  1.0    0.32   10.18    5.00    -0.74209    -3.18546     1.88230
     5  Na  1.0    0.30    8.61    5.00     7.94745    -0.71795    -2.31986
     6  Na  1.0    0.42    4.61    5.00     8.98520     2.97538     2.47278
     7  Na  1.0    0.27    7.89    5.00     5.63056    -2.74367     3.96375
     8  Na  1.0    0.37    9.78    5.00     1.41271     2.15195     0.83352
     9  Na  1.0    0.40    5.49    5.00    -2.34830    -4.76759    -3.89093
    10  Na  1.0    0.37    4.91    5.00    10.32197    -5.92289     0.11330
    11  Cl  7.0   -0.20    2.92    4.87     8.69909    -4.98695    -4.15667
    12  Cl  7.0   -0.17    2.99    4.90     4.81340     2.29384     4.28741
    13  Cl  7.0   -0.09    3.73    4.99    -2.16327    -0.36951    -2.00981
    14  Cl  7.0   -0.19    2.93    4.87     1.38824    -4.45376    -6.52510
    15  Cl  7.0   -0.18    3.73    4.99    10.14347    -1.65363     2.13771
    16  Cl  7.0   -0.06    6.08    5.00     3.63349    -2.05067    -0.42656
    17  Cl  7.0   -0.17    2.93    4.87     1.68312    -4.80691     5.83108
    18  Cl  7.0   -0.22    2.15    3.62     8.50550     4.03758    -2.02754
    19  Cl  7.0   -0.20    3.50    4.99     6.44483    -7.85347     1.71426
    20  Cl  7.0   -0.15    3.69    4.99    -0.47593    -7.48999    -0.49623
    21  O   6.0   -0.29    3.02    2.86    -3.86147    -3.83281     4.36337
    22  H   1.0    0.04    1.26    1.48    -3.29706    -4.43547     5.98755
    23  C   4.0   -0.04    4.29    4.18    -6.30938    -4.79852     3.90213
    24  H   1.0    0.01    1.01    1.43    -7.70144    -3.79962     5.07781
    25  H   1.0   -0.01    1.01    1.43    -6.39538    -6.81771     4.35788
    26  C   4.0   -0.09    4.46    4.47    -6.92032    -4.41169     1.12329
    27  H   1.0   -0.00    1.08    1.44    -6.65387    -2.42213     0.66917
    28  H   1.0   -0.03    1.29    1.49    -5.58259    -5.52135     0.01566
    29  C   4.0   -0.08    4.10    3.79    -9.59231    -5.21070     0.42381
    30  H   1.0    0.01    1.03    1.43   -10.95097    -4.04383     1.44964
    31  H   1.0    0.00    1.03    1.43    -9.89276    -7.17503     0.98297
    32  C   4.0   -0.13    4.02    3.66   -10.03857    -4.93842    -2.40496
    33  H   1.0   -0.02    1.01    1.43    -8.75055    -6.16028    -3.45180
    34  H   1.0   -0.00    1.00    1.43   -11.96376    -5.45932    -2.89220
    35  H   1.0   -0.00    1.00    1.43    -9.72066    -2.99483    -2.99300
    36  O   6.0   -0.28    3.92    4.83     2.67818     3.58794    -2.74652
    37  H   1.0    0.01    1.56    1.66     4.49288     3.97466    -2.65814
    38  C   4.0   -0.05    4.79    4.83     1.45039     5.97578    -2.80336
    39  H   1.0   -0.02    1.10    1.44    -0.52903     5.63667    -3.27591
    40  H   1.0   -0.00    1.01    1.43     2.28117     7.17744    -4.27413
    41  C   4.0   -0.07    4.70    4.76     1.62642     7.33377    -0.27118
    42  H   1.0   -0.02    1.59    1.69     0.57748     6.27673     1.15993
    43  H   1.0   -0.01    1.10    1.44     3.60673     7.42927     0.29922
    44  C   4.0   -0.08    4.10    3.81     0.55555    10.00497    -0.38784
    45  H   1.0    0.01    1.03    1.43    -1.40885     9.92130    -1.01599
    46  H   1.0    0.01    1.03    1.43     1.61960    11.10761    -1.77031
    47  C   4.0   -0.12    4.01    3.64     0.68926    11.30401     2.17555
    48  H   1.0   -0.00    1.00    1.43     2.63694    11.41210     2.82315
    49  H   1.0    0.00    1.00    1.43    -0.06363    13.21152     2.06401
    50  H   1.0    0.00    1.00    1.43    -0.39929    10.25579     3.56906
    51  O   6.0   -0.31    3.78    4.71    -0.77299     0.72798     3.86588
    52  H   1.0    0.00    1.46    1.58     0.42205     0.68005     5.25431
    53  H   1.0    0.04    1.25    1.48    -2.40982     0.68394     4.66053
    54  O   6.0   -0.32    3.64    4.54     5.63363     0.09436    -6.24360
    55  H   1.0    0.02    1.22    1.47     6.76506     1.32571    -6.96775
    56  H   1.0   -0.01    1.39    1.54     6.06275    -1.48758    -7.05655

  Z AO/shell   Hii/eV     exponent
  1     Wed Apr 25 08:07:45 CEST 2018   EN: 2.200 GM2: 0.406  GM3: 0.0800  RAES: 1.40
     1s    -10.707211    1.230000
  6     Wed Apr 25 08:07:45 CEST 2018   EN: 2.550 GM2: 0.538  GM3: 0.1500  RAES: 3.00
     2s    -13.970922    2.096432
     2p    -10.063292    1.800000
  8     Wed Apr 25 08:07:45 CEST 2018   EN: 3.440 GM2: 0.452  GM3:-0.0517  RAES: 1.80
     2s    -20.229985    2.439742
     2p    -15.503117    2.137023
 11     Tue Apr 24 16:34:09 CEST 2018   EN: 0.930 GM2: 0.271  GM3: 0.1799  RAES: 5.00
     3s     -4.546934    0.763787
     3p     -1.332719    0.573553
 17     Mon Apr 23 14:09:22 CEST 2018   EN: 3.160 GM2: 0.249  GM3: 0.1495  RAES: 2.50
     3s    -29.278781    2.485265
     3p    -12.673758    2.199650
     3d     -0.240338    2.476089
 no old-style atom pair restraining (fixing) potential
           ------------------------------------------------- 
          |        Self-Consistent Charge Iterations        |
           ------------------------------------------------- 

 Ncao       : 212
 Nao        : 202
 Nshell     : 98
 Nel        : 160
 T(el)      :   300.0
 intcut     :    25.0
 scfconv/Eh :  0.100E-05
   qconv/e  :  0.100E-03
 intneglect :  0.100E-07
 broydamp   :      0.250
 iter      E             dE          RMSdq      gap      omega  full diag
   1    -94.7903835 -0.947904E+02  0.988E+00    4.07       0.0  T
   2    -94.9819512 -0.191568E+00  0.607E+00    4.77       1.0  T
   3    -95.0901097 -0.108159E+00  0.428E+00    4.44       1.0  T
   4    -95.1189126 -0.288028E-01  0.245E+00    3.85       1.0  T
   5    -95.1389441 -0.200315E-01  0.131E+00    2.94       1.0  T
   6    -95.1385593  0.384727E-03  0.831E-01    3.24       1.0  T
   7    -95.1400782 -0.151887E-02  0.244E-01    3.00       1.0  T
   8    -95.1402995 -0.221250E-03  0.187E-01    3.02       1.0  T
   9    -95.1404375 -0.138036E-03  0.112E-01    3.02       1.0  T
  10    -95.1405891 -0.151570E-03  0.564E-02    3.03       1.0  T
  11    -95.1406259 -0.368659E-04  0.363E-02    3.02       1.0  T
  12    -95.1406325 -0.660255E-05  0.146E-02    3.03       1.0  T
  13    -95.1406338 -0.121891E-05  0.870E-03    3.03       1.5  T
  14    -95.1406342 -0.483432E-06  0.631E-03    3.02       2.1  T
  15    -95.1406347 -0.495820E-06  0.365E-03    3.03       3.7  T
  16    -95.1406349 -0.150297E-06  0.231E-03    3.03       5.8  T
  17    -95.1406350 -0.766703E-07  0.108E-03    3.03      12.3  T
  18    -95.1406350 -0.797219E-08  0.646E-04    3.03      20.7  T
  19    -95.1406350 -0.261505E-08  0.363E-04    3.03      36.8  T
speedup  0.78
cpu  time for SCC    0.16 s
wall time for SCC    0.21 s

   *** convergence criteria satisfied after 19 iterations ***

          eigenvalues
 #    :          68         69         70         71         72         73         74         75
 occ. :        2.000      2.000      2.000      2.000      2.000      2.000      2.000      2.000
 eps  :       -10.708    -10.688    -10.677    -10.656    -10.639    -10.589    -10.578    -10.569
 #    :          76         77         78         79         80         81         82         83
 occ. :        2.000      2.000      2.000      2.000      2.000      0.000      0.000      0.000
 eps  :       -10.533    -10.494    -10.481    -10.456    -10.440     -7.413     -5.849     -5.334
 #    :          84         85         86         87         88         89         90         91
 occ. :        0.000      0.000      0.000      0.000      0.000      0.000      0.000      0.000
 eps  :        -4.673     -3.368     -2.832     -1.336     -0.981     -0.076      0.366      0.844


   #   Z            q   n(s)   n(p)   n(d)      C6AA      α(0)
   1  11 Na     0.697  0.112  0.191  0.000    68.220    26.729
   2  11 Na     0.729  0.062  0.209  0.000    67.829    26.653
   3  11 Na     0.795  0.060  0.144  0.000    67.017    26.492
   4  11 Na     0.823  0.034  0.143  0.000    66.690    26.428
   5  11 Na     0.735  0.049  0.216  0.000    67.754    26.638
   6  11 Na     0.686  0.115  0.198  0.000    68.350    26.755
   7  11 Na     0.728  0.058  0.214  0.000    67.835    26.654
   8  11 Na     0.842  0.055  0.102  0.000    66.458    26.382
   9  11 Na     0.692  0.107  0.200  0.000    68.279    26.741
  10  11 Na     0.694  0.117  0.189  0.000    68.256    26.736
  11  17 Cl    -0.767  1.972  5.792  0.002   126.008    17.174
  12  17 Cl    -0.768  1.974  5.791  0.003   126.067    17.178
  13  17 Cl    -0.769  1.973  5.795  0.001   126.108    17.181
  14  17 Cl    -0.769  1.973  5.795  0.001   126.090    17.179
  15  17 Cl    -0.743  1.971  5.771  0.001   125.070    17.110
  16  17 Cl    -0.733  1.971  5.762  0.001   124.660    17.082
  17  17 Cl    -0.778  1.974  5.802  0.002   126.452    17.204
  18  17 Cl    -0.787  1.975  5.800  0.012   126.803    17.228
  19  17 Cl    -0.735  1.972  5.763  0.001   124.741    17.087
  20  17 Cl    -0.751  1.973  5.778  0.001   125.369    17.130
  21   8 O     -0.455  1.690  4.765  0.000    21.890     6.319
  22   1 H      0.316  0.684  0.000  0.000     0.669     1.282
  23   6 C      0.072  1.040  2.888  0.000    19.461     6.296
  24   1 H      0.027  0.973  0.000  0.000     2.624     2.533
  25   1 H      0.027  0.973  0.000  0.000     2.629     2.536
  26   6 C     -0.091  1.066  3.025  0.000    22.202     6.704
  27   1 H      0.067  0.933  0.000  0.000     2.115     2.274
  28   1 H      0.053  0.947  0.000  0.000     2.276     2.358
  29   6 C     -0.058  1.047  3.011  0.000    21.621     6.620
  30   1 H      0.037  0.963  0.000  0.000     2.492     2.469
  31   1 H      0.034  0.966  0.000  0.000     2.528     2.486
  32   6 C     -0.112  1.041  3.071  0.000    22.703     6.795
  33   1 H      0.040  0.960  0.000  0.000     2.452     2.449
  34   1 H      0.042  0.958  0.000  0.000     2.422     2.433
  35   1 H      0.047  0.953  0.000  0.000     2.354     2.399
  36   8 O     -0.519  1.714  4.805  0.000    23.233     6.510
  37   1 H      0.361  0.639  0.000  0.000     0.558     1.170
  38   6 C      0.040  1.047  2.913  0.000    19.818     6.323
  39   1 H      0.064  0.936  0.000  0.000     2.154     2.295
  40   1 H      0.056  0.944  0.000  0.000     2.250     2.346
  41   6 C     -0.107  1.073  3.034  0.000    22.447     6.729
  42   1 H      0.042  0.958  0.000  0.000     2.402     2.420
  43   1 H      0.066  0.934  0.000  0.000     2.125     2.279
  44   6 C     -0.057  1.047  3.010  0.000    21.597     6.616
  45   1 H      0.035  0.965  0.000  0.000     2.521     2.483
  46   1 H      0.038  0.962  0.000  0.000     2.475     2.460
  47   6 C     -0.111  1.038  3.072  0.000    22.674     6.790
  48   1 H      0.041  0.959  0.000  0.000     2.429     2.437
  49   1 H      0.036  0.964  0.000  0.000     2.503     2.474
  50   1 H      0.040  0.960  0.000  0.000     2.446     2.446
  51   8 O     -0.644  1.721  4.923  0.000    26.183     6.911
  52   1 H      0.356  0.644  0.000  0.000     0.563     1.173
  53   1 H      0.338  0.662  0.000  0.000     0.612     1.227
  54   8 O     -0.610  1.709  4.901  0.000    25.333     6.798
  55   1 H      0.326  0.674  0.000  0.000     0.647     1.262
  56   1 H      0.339  0.661  0.000  0.000     0.606     1.219

 Mol. C6AA /au·bohr⁶  :      68801.618338
 Mol. C8AA /au·bohr⁸  :    3520030.447679
 Mol. α(0) /au        :        568.080870

 
 Wiberg/Mayer (AO) data. WBOs > 0.1 written file <wbo>
 largest (>0.05) Wiberg bond orders for each atom
           total WBO             WBO to atom ...
     1  Na  0.563    Cl  17 0.182    Cl  19 0.161    Cl  20 0.160
     2  Na  0.527    Cl  11 0.136    Cl  14 0.134    Cl  20 0.085    Cl  19 0.085    Cl  16 0.067
     3  Na  0.397    Cl  13 0.111    Cl  14 0.105    O   54 0.066    O   36 0.062
     4  Na  0.354    Cl  13 0.079    O   21 0.072    Cl  20 0.071    Cl  17 0.066    Cl  16 0.064
     5  Na  0.514    Cl  18 0.124    Cl  11 0.106    Cl  15 0.093    Cl  16 0.071    O   54 0.062
     6  Na  0.573    Cl  18 0.189    Cl  12 0.189    Cl  15 0.119
     7  Na  0.526    Cl  17 0.141    Cl  12 0.125    Cl  15 0.106    Cl  19 0.069    Cl  16 0.064
     8  Na  0.310    O   51 0.088    Cl  13 0.067    Cl  12 0.061    O   36 0.059
     9  Na  0.573    Cl  14 0.172    Cl  13 0.144    Cl  20 0.131
    10  Na  0.567    Cl  11 0.184    Cl  19 0.172    Cl  15 0.163
    11  Cl  0.441    Na  10 0.184    Na   2 0.136    Na   5 0.106
    12  Cl  0.437    Na   6 0.189    Na   7 0.125    Na   8 0.061
    13  Cl  0.424    Na   9 0.144    Na   3 0.111    Na   4 0.079    Na   8 0.067
    14  Cl  0.439    Na   9 0.172    Na   2 0.134    Na   3 0.105
    15  Cl  0.486    Na  10 0.163    Na   6 0.119    Na   7 0.106    Na   5 0.093
    16  Cl  0.514    Na   5 0.071    Na   2 0.067    Na   7 0.064    Na   4 0.064
    17  Cl  0.422    Na   1 0.182    Na   7 0.141    Na   4 0.066
    18  Cl  0.405    Na   6 0.189    Na   5 0.124
    19  Cl  0.501    Na  10 0.172    Na   1 0.161    Na   2 0.085    Na   7 0.069
    20  Cl  0.473    Na   1 0.160    Na   9 0.131    Na   2 0.085    Na   4 0.071
    21  O   2.009    C   23 0.988    H   22 0.886    Na   4 0.072
    22  H   0.900    O   21 0.886
    23  C   3.950    C   26 1.011    O   21 0.988    H   25 0.975    H   24 0.970
    24  H   0.996    C   23 0.970
    25  H   0.998    C   23 0.975
    26  C   3.985    C   23 1.011    C   29 1.007    H   27 0.974    H   28 0.964
    27  H   0.993    C   26 0.974
    28  H   0.997    C   26 0.964
    29  C   3.998    C   32 1.020    C   26 1.007    H   31 0.977    H   30 0.976
    30  H   0.996    C   29 0.976
    31  H   0.999    C   29 0.977
    32  C   3.996    C   29 1.020    H   34 0.986    H   35 0.984    H   33 0.976
    33  H   0.999    C   32 0.976
    34  H   0.998    C   32 0.986
    35  H   0.998    C   32 0.984
    36  O   1.992    C   38 0.983    H   37 0.816    Na   3 0.062    Na   8 0.059
    37  H   0.869    O   36 0.816
    38  C   3.941    C   41 1.010    O   36 0.983    H   39 0.974    H   40 0.970
    39  H   0.992    C   38 0.974
    40  H   0.996    C   38 0.970
    41  C   3.993    C   38 1.010    C   44 1.008    H   42 0.971    H   43 0.970
    42  H   0.998    C   41 0.971
    43  H   0.995    C   41 0.970
    44  C   3.996    C   47 1.020    C   41 1.008    H   45 0.977    H   46 0.976
    45  H   0.997    C   44 0.977
    46  H   0.998    C   44 0.976
    47  C   3.994    C   44 1.020    H   49 0.987    H   48 0.986    H   50 0.986
    48  H   0.996    C   47 0.986
    49  H   0.998    C   47 0.987
    50  H   0.998    C   47 0.986
    51  O   1.885    H   53 0.885    H   52 0.862    Na   8 0.088
    52  H   0.873    O   51 0.862
    53  H   0.885    O   51 0.885
    54  O   1.911    H   55 0.893    H   56 0.880    Na   3 0.066    Na   5 0.062
    55  H   0.894    O   54 0.893
    56  H   0.885    O   54 0.880
 MOs/occ written to file <molden.input>
 
molecular dipole:
                 x           y           z       tot (Debye)
 q only:       -3.554       1.274       0.689
   full:       -1.647       0.080       1.239       5.242
molecular quadrupole (traceless):
                xx          xy          yy          xz          yz          zz
 q only:       -4.986      11.575       8.882       0.714     -14.820      -3.896
  q+dip:       12.958       8.025       7.685       0.557     -18.213     -20.642
   full:       12.081       9.089       8.327       1.777     -17.756     -20.408

SCC energy    :     -95.1406350
rep           :       0.5343506
ES            :       0.8441796
AES           :      -0.0308985
AXC           :       0.0103985
disp          :      -0.0785989
XB            :       0.0000000
fix           :       0.0000000
total E       :     -94.6040317
atomizationE  :      10.6361610     6674.29
(atE without considering molecular charge,
 total energy contains solvation terms)
H-L gap (eV)  :          3.0265
           ------------------------------------------------- 
          |                 ===============                 |
          |                   A N C O P T                   |
          |                 ===============                 |
          |          Approximate Normal Coordinate          |
          |           Rational Function Optimizer           |
           ------------------------------------------------- 
dumping coords to <xtbopt.coord> and <xtbopt.log>
 optlevel               0
 Maxcycle             200
 Maxmicro              25
 Econv         5.000000000000000E-006
 Gconv         1.000000000000000E-003
 Maxdispl       1.00000000000000     
 Hlow          5.000000000000000E-003
 S6             20.0000000000000     
 Nvar              162

generating ANC from model Hessian ...
 Shifting diagonal of input Hessian by   2.246358545649082E-002
 Lowest  eigenvalues of input Hessian
    0.005000    0.006912    0.008265    0.008872    0.010132    0.011449
    0.014361    0.015378    0.015744    0.015868    0.016113    0.017467
    0.018575    0.019094    0.020060    0.020988    0.021433    0.021653
 Highest eigenvalues
    1.309538    1.324748    1.435718    1.442543    1.466625    1.526425
 
cpu  time for ANC gen    0.03 s
wall time for ANC gen    0.03 s
................................................................................
.............................. CYCLE    1 ......................................
................................................................................
   1    -95.1406350 -0.951406E+02  0.243E-04    3.03       0.0  T
   2    -95.1406350 -0.133085E-09  0.190E-04    3.03      70.2  T
   3    -95.1406350 -0.164249E-09  0.164E-04    3.03      81.3  T
speedup  0.96
cpu  time for SCC    0.03 s
wall time for SCC    0.03 s
speedup  0.98
cpu  time for grad    0.10 s
wall time for grad    0.10 s
 E :    -94.60403166  G :  0.000048    pred/act E change:  0.000D+00  0.123D-07
Maxdispl :   0.0019   ||displ|| :   0.0030   Lambda : -0.112D-06
Largest |displ|/coords:  0.0019 (   5)  0.0016 (   6)  0.0009 (   4)
................................................................................
.............................. CYCLE    2 ......................................
................................................................................
   1    -95.1406341 -0.951406E+02  0.512E-03    3.03       0.0  T
   2    -95.1406341 -0.149191E-07  0.276E-03    3.03       4.8  T
   3    -95.1406341 -0.319076E-08  0.915E-04    3.03      14.6  T
   4    -95.1406341 -0.343647E-09  0.292E-04    3.03      45.8  T
speedup  1.01
cpu  time for SCC    0.03 s
wall time for SCC    0.03 s
speedup  0.99
cpu  time for grad    0.10 s
wall time for grad    0.11 s
 E :    -94.60403167  G :  0.000061    pred/act E change:  0.000D+00 -0.568D-08
Maxdispl :   0.0009   ||displ|| :   0.0019   Lambda : -0.942D-07
Largest |displ|/coords:  0.0009 (   5)  0.0009 (   1)  0.0008 (   4)

   *** GEOMETRY OPTIMIZATION CONVERGED AFTER 2 ITERATIONS ***

------------------------------------------------------------------------
 total energy gain (kcal):     -0.0000
------------------------------------------------------------------------
================
 final structure:
================
$coord
        2.17193548956551       -8.60565629942272        3.20932981157912      Na
        4.14033806604673       -6.29250368617756       -2.89139609670699      Na
        1.92593714063933       -0.17004270985622       -4.71240479130902      Na
       -0.74175312197114       -3.18548506131671        1.88238740604821      Na
        7.94841107882353       -0.71773596245790       -2.32035175483401      Na
        8.98523686945779        2.97539443187897        2.47256368003607      Na
        5.63114978186330       -2.74350768015969        3.96351210277519      Na
        1.41274778343945        2.15201377603012        0.83354534468494      Na
       -2.34834825929497       -4.76769451053933       -3.89093937892033      Na
       10.32195211058096       -5.92290424031423        0.11332575751662      Na
        8.69844120569040       -4.98734609766894       -4.15650034555228      Cl
        4.81345679929082        2.29383037170110        4.28730522971843      Cl
       -2.16301351462277       -0.36973381143750       -2.00994515676263      Cl
        1.38793425944625       -4.45370231756060       -6.52541315392115      Cl
       10.14324898772477       -1.65370423319595        2.13791105215155      Cl
        3.63222522531077       -2.05190738218363       -0.42622122270370      Cl
        1.68288874297435       -4.80684297301033        5.83094314953900      Cl
        8.50556099121365        4.03747982613976       -2.02778388831046      Cl
        6.44476117105748       -7.85346626525171        1.71435774338915      Cl
       -0.47596256084590       -7.49005688426843       -0.49617171993378      Cl
       -3.86139488339844       -3.83271822610025        4.36332849576200      O 
       -3.29699943510818       -4.43536333111501        5.98752572382468      H 
       -6.30933401149132       -4.79840200249053        3.90212439333002      C 
       -7.70139108891286       -3.79949411759153        5.07782111106501      H 
       -6.39534971933990       -6.81758799618670        4.35787365104115      H 
       -6.92029644118323       -4.41156601494680        1.12329479823814      C 
       -6.65387843949766       -2.42199492986762        0.66919777540016      H 
       -5.58255046073311       -5.52119036403051        0.01566010075986      H 
       -9.59226920322076       -5.21061555821778        0.42378540267408      C 
      -10.95096483680443       -4.04382065205620        1.44965240127924      H 
       -9.89266054006152       -7.17498309952270        0.98286200945961      H 
      -10.03855871670110       -4.93826783663422       -2.40498003381835      C 
       -8.75052790566240       -6.16005662618981       -3.45188389253955      H 
      -11.96374977955442       -5.45921983551563       -2.89220977854662      H 
       -9.72071969103130       -2.99466427894920       -2.99298702052171      H 
        2.67820066648397        3.58794697401110       -2.74647267274554      O 
        4.49289320921498        3.97467161485397       -2.65814363444179      H 
        1.45040234149397        5.97578177070351       -2.80331833085516      C 
       -0.52902342102561        5.63666204527442       -3.27584720170672      H 
        2.28116422218110        7.17743495812508       -4.27409709416776      H 
        1.62641429102681        7.33377782034973       -0.27113768659602      C 
        0.57751508906340        6.27670472060727        1.15997613278526      H 
        3.60671769834682        7.42934054443817        0.29924951512664      H 
        0.55544134306764       10.00493580654779       -0.38779264434852      C 
       -1.40894756616717        9.92118899883687       -1.01597569458337      H 
        1.61947205570760       11.10764120972653       -1.77022868691293      H 
        0.68903856897169       11.30394002650220        2.17562472684261      C 
        2.63670047393241       11.41212633191610        2.82326304532533      H 
       -0.06395490165410       13.21140361488668        2.06409518019193      H 
       -0.39947737233720       10.25564025730444        3.56909172402133      H 
       -0.77291011597623        0.72792736290871        3.86584426767764      O 
        0.42210568087491        0.68005759416491        5.25429776853016      H 
       -2.40975137551951        0.68385197524550        4.66047964834426      H 
        5.63364615294822        0.09432764687796       -6.24366667970227      O 
        6.76503055793345        1.32575081278068       -6.96773785237559      H 
        6.06281928885371       -1.48759554582903       -7.05662275537338      H 
$end
 
 Bond Distances (Angstroems)
 ---------------------------
Na1-Na2=3.6063       Na1-Na4=3.3312       Na1-Na7=3.6240       Na1-Cl17=2.4561      Na1-Cl19=2.4283      Na1-Cl20=2.4813      
Na2-Na1=3.6063       Na2-Na3=3.5775       Na2-Na4=3.9698       Na2-Na5=3.5854       Na2-Na9=3.5666       Na2-Na10=3.6424      
Na2-Cl11=2.5968      Na2-Cl14=2.6012      Na2-Cl16=2.6095      Na2-Cl19=2.8477      Na2-Cl20=2.8241      Na3-Na2=3.5775       
Na3-Na4=4.0888       Na3-Na5=3.4414       Na3-Na8=3.1932       Na3-Na9=3.3503       Na3-Cl13=2.5958      Na3-Cl14=2.4779      
Na3-Cl16=2.6366      Na3-O36=2.2794       Na3-O54=2.1274       Na4-Na1=3.3312       Na4-Na2=3.9698       Na4-Na3=4.0888       
Na4-Na7=3.5554       Na4-Na8=3.0961       Na4-Na9=3.2799       Na4-Cl13=2.6511      Na4-Cl16=2.6851      Na4-Cl17=2.5978      
Na4-Cl20=2.6063      Na4-O21=2.1369       Na4-O51=2.3217       Na5-Na2=3.5854       Na5-Na3=3.4414       Na5-Na6=3.2486       
Na5-Na7=3.7027       Na5-Na8=4.1295       Na5-Na10=3.2899      Na5-Cl11=2.4913      Na5-Cl15=2.6759      Na5-Cl16=2.5923      
Na5-Cl18=2.5383      Na5-O54=2.4486       Na6-Na5=3.2486       Na6-Na7=3.5960       Na6-Na8=4.1231       Na6-Cl12=2.4343      
Na6-Cl15=2.5313      Na6-Cl18=2.4600      Na7-Na1=3.6240       Na7-Na4=3.5554       Na7-Na5=3.7027       Na7-Na6=3.5960       
Na7-Na8=3.7997       Na7-Na10=3.6254      Na7-Cl12=2.7060      Na7-Cl15=2.6395      Na7-Cl16=2.5786      Na7-Cl17=2.5562      
Na7-Cl19=2.9856      Na8-Na3=3.1932       Na8-Na4=3.0961       Na8-Na5=4.1295       Na8-Na6=4.1231       Na8-Na7=3.7997       
Na8-Cl12=2.5660      Na8-Cl13=2.7614      Na8-Cl16=2.6025      Na8-O36=2.1482       Na8-C38=2.7926       Na8-C41=2.8060       
Na8-H42=2.2337       Na8-O51=2.1167       Na9-Na2=3.5666       Na9-Na3=3.3503       Na9-Na4=3.2799       Na9-Cl13=2.5331      
Na9-Cl14=2.4249      Na9-Cl20=2.5068      Na10-Na2=3.6424      Na10-Na5=3.2899      Na10-Na7=3.6254      Na10-Cl11=2.4675     
Na10-Cl15=2.5021     Na10-Cl19=2.4436     Cl11-Na2=2.5968      Cl11-Na5=2.4913      Cl11-Na10=2.4675     Cl12-Na6=2.4343      
Cl12-Na7=2.7060      Cl12-Na8=2.5660      Cl13-Na3=2.5958      Cl13-Na4=2.6511      Cl13-Na8=2.7614      Cl13-Na9=2.5331      
Cl14-Na2=2.6012      Cl14-Na3=2.4779      Cl14-Na9=2.4249      Cl15-Na5=2.6759      Cl15-Na6=2.5313      Cl15-Na7=2.6395      
Cl15-Na10=2.5021     Cl16-Na2=2.6095      Cl16-Na3=2.6366      Cl16-Na4=2.6851      Cl16-Na5=2.5923      Cl16-Na7=2.5786      
Cl16-Na8=2.6025      Cl17-Na1=2.4561      Cl17-Na4=2.5978      Cl17-Na7=2.5562      Cl18-Na5=2.5383      Cl18-Na6=2.4600      
Cl19-Na1=2.4283      Cl19-Na2=2.8477      Cl19-Na7=2.9856      Cl19-Na10=2.4436     Cl20-Na1=2.4813      Cl20-Na2=2.8241      
Cl20-Na4=2.6063      Cl20-Na9=2.5068      O21-Na4=2.1369       O21-H22=0.9642       O21-C23=1.4138       H22-O21=0.9642       
C23-O21=1.4138       C23-H24=1.0996       C23-H25=1.0963       C23-C26=1.5195       H24-C23=1.0996       H25-C23=1.0963       
C26-C23=1.5195       C26-H27=1.0891       C26-H28=1.0906       C26-C29=1.5215       H27-C26=1.0891       H28-C26=1.0906       
C29-C26=1.5215       C29-H30=1.0922       C29-H31=1.0924       C29-C32=1.5223       H30-C29=1.0922       H31-C29=1.0924       
C32-C29=1.5223       C32-H33=1.0906       C32-H34=1.0864       C32-H35=1.0876       H33-C32=1.0906       H34-C32=1.0864       
H35-C32=1.0876       O36-Na3=2.2794       O36-Na8=2.1482       O36-H37=0.9830       O36-C38=1.4212       H37-O36=0.9830       
C38-Na8=2.7926       C38-O36=1.4212       C38-H39=1.0917       C38-H40=1.0970       C38-C41=1.5234       H39-C38=1.0917       
H40-C38=1.0970       C41-Na8=2.8060       C41-C38=1.5234       C41-H42=1.0929       C41-H43=1.0917       C41-C44=1.5241       
H42-Na8=2.2337       H42-C41=1.0929       H43-C41=1.0917       C44-C41=1.5241       C44-H45=1.0923       C44-H46=1.0921       
C44-C47=1.5224       H45-C44=1.0923       H46-C44=1.0921       C47-C44=1.5224       C47-H48=1.0877       C47-H49=1.0868       
C47-H50=1.0878       H48-C47=1.0877       H49-C47=1.0868       H50-C47=1.0878       O51-Na4=2.3217       O51-Na8=2.1167       
O51-H52=0.9697       O51-H53=0.9631       H52-O51=0.9697       H53-O51=0.9631       O54-Na3=2.1274       O54-Na5=2.4486       
O54-H55=0.9643       O54-H56=0.9682       H55-O54=0.9643       H56-O54=0.9682       
 C  H  Rav=1.0914 sigma=0.0035  Rmin=1.0864  Rmax=1.0996    18
 C  C  Rav=1.5222 sigma=0.0015  Rmin=1.5195  Rmax=1.5241     6
 O  H  Rav=0.9688 sigma=0.0068  Rmin=0.9631  Rmax=0.9830     6
 O  C  Rav=1.4175 sigma=0.0037  Rmin=1.4138  Rmax=1.4212     2
 Na H  Rav=2.2337 sigma=0.0000  Rmin=2.2337  Rmax=2.2337     1
 Na C  Rav=2.7993 sigma=0.0067  Rmin=2.7926  Rmax=2.8060     2
 Na O  Rav=2.2255 sigma=0.1178  Rmin=2.1167  Rmax=2.4486     7
 Na Na Rav=3.5836 sigma=0.2861  Rmin=3.0961  Rmax=4.1295    23
 Cl Na Rav=2.5859 sigma=0.1241  Rmin=2.4249  Rmax=2.9856    36
 
 selected bond angles (degree)
 --------------------
Na4-Na1-Na2= 69.68             Na7-Na1-Na2= 70.25             Na7-Na1-Na4= 61.31             Cl17-Na1-Na2=104.97            
Cl17-Na1-Na4= 50.62            Cl17-Na1-Na7= 44.80            Cl19-Na1-Na2= 51.96            Cl19-Na1-Na4=102.78            
Cl19-Na1-Na7= 54.92            Cl19-Na1-Cl17= 98.51           Cl20-Na1-Na2= 51.31            Cl20-Na1-Na4= 50.74            
Cl20-Na1-Na7= 99.71            Cl20-Na1-Cl17=101.08           Cl20-Na1-Cl19=103.26           Na3-Na2-Na1=116.99             
Na4-Na2-Na1= 51.90             Na4-Na2-Na3= 65.36             Na5-Na2-Na1=111.48             Na5-Na2-Na3= 57.43             
Na5-Na2-Na4= 88.36             Na9-Na2-Na1= 86.07             Na9-Na2-Na3= 55.93             Na9-Na2-Na4= 51.26             
Na9-Na2-Na5=111.56             Na10-Na2-Na1= 83.50            Na10-Na2-Na3=111.29            Na10-Na2-Na4=106.52            
Na10-Na2-Na5= 54.14            Na10-Na2-Na9=156.52            Cl11-Na2-Na1=126.11            Cl11-Na2-Na3= 89.65            
Cl11-Na2-Na4=131.18            Cl11-Na2-Na5= 44.01            Cl11-Na2-Na9=142.73            Cl11-Na2-Na10= 42.61           
Cl14-Na2-Na1=128.83            Cl14-Na2-Na3= 43.84            Cl14-Na2-Na4= 87.20            Cl14-Na2-Na5= 93.97            
Cl14-Na2-Na9= 42.83            Cl14-Na2-Na10=143.66           Cl14-Na2-Cl11=103.30           Cl16-Na2-Na1= 79.32            
Cl16-Na2-Na3= 47.32            Cl16-Na2-Na4= 42.16            Cl16-Na2-Na5= 46.23            Cl16-Na2-Na9= 77.31            
Cl16-Na2-Na10= 80.10           Cl16-Na2-Cl11= 89.76           Cl16-Na2-Cl14= 89.44           Cl19-Na2-Na1= 42.19            
Cl19-Na2-Na3=129.31            Cl19-Na2-Na4= 81.62            Cl19-Na2-Na5= 85.75            Cl19-Na2-Na9=127.21            
Cl19-Na2-Na10= 42.05           Cl19-Na2-Cl11= 84.26           Cl19-Na2-Cl14=168.81           Cl19-Na2-Cl16= 82.28           
Cl20-Na2-Na1= 43.30            Cl20-Na2-Na3= 92.34            Cl20-Na2-Na4= 40.92            Cl20-Na2-Na5=129.27            
Cl20-Na2-Na9= 44.32            Cl20-Na2-Na10=126.37           Cl20-Na2-Cl11=168.20           Cl20-Na2-Cl14= 86.07           
Cl20-Na2-Cl16= 83.08           Cl20-Na2-Cl19= 85.48           Na4-Na3-Na2= 61.95             Na5-Na3-Na2= 61.40             
Na5-Na3-Na4= 88.45             Na8-Na3-Na2= 97.40             Na8-Na3-Na4= 48.42             Na8-Na3-Na5= 76.89             
Na9-Na3-Na2= 61.87             Na9-Na3-Na4= 51.15             Na9-Na3-Na5=121.09             Na9-Na3-Na8= 95.90             
Cl13-Na3-Na2= 95.04            Cl13-Na3-Na4= 39.29            Cl13-Na3-Na5=124.46            Cl13-Na3-Na8= 55.84            
Cl13-Na3-Na9= 48.41            Cl14-Na3-Na2= 46.64            Cl14-Na3-Na4= 86.20            Cl14-Na3-Na5= 99.89            
Cl14-Na3-Na8=134.28            Cl14-Na3-Na9= 46.24            Cl14-Na3-Cl13= 94.61           Cl16-Na3-Na2= 46.69            
Cl16-Na3-Na4= 40.23            Cl16-Na3-Na5= 48.29            Cl16-Na3-Na8= 51.96            Cl16-Na3-Na9= 81.10            
Cl16-Na3-Cl13= 78.24           Cl16-Na3-Cl14= 91.54           O36-Na3-Na2=127.59             O36-Na3-Na4= 90.64             
O36-Na3-Na5= 75.16             O36-Na3-Na8= 42.24             O36-Na3-Na9=133.81             O36-Na3-Cl13= 85.97            
O36-Na3-Cl14=174.22            O36-Na3-Cl16= 82.94            O54-Na3-Na2= 81.96             O54-Na3-Na4=132.00             
O54-Na3-Na5= 44.89             O54-Na3-Na8=113.78             O54-Na3-Na9=136.04             O54-Na3-Cl13=168.90            
O54-Na3-Cl14= 91.07            O54-Na3-Cl16= 92.10            O54-Na3-O36= 87.44             Na2-Na4-Na1= 58.42             
Na3-Na4-Na1=110.86             Na3-Na4-Na2= 52.69             Na7-Na4-Na1= 63.40             Na7-Na4-Na2= 66.86             
Na7-Na4-Na3= 84.91             Na8-Na4-Na1=130.76             Na8-Na4-Na2= 91.38             Na8-Na4-Na3= 50.49             
Na8-Na4-Na7= 69.28             Na9-Na4-Na1= 95.54             Na9-Na4-Na2= 58.01             Na9-Na4-Na3= 52.71             
Na9-Na4-Na7=123.45             Na9-Na4-Na8= 99.29             Cl13-Na4-Na1=141.17            Cl13-Na4-Na2= 85.58            
Cl13-Na4-Na3= 38.32            Cl13-Na4-Na7=118.21            Cl13-Na4-Na8= 56.80            Cl13-Na4-Na9= 49.17            
Cl16-Na4-Na1= 83.64            Cl16-Na4-Na2= 40.71            Cl16-Na4-Na3= 39.36            Cl16-Na4-Na7= 46.26            
Cl16-Na4-Na8= 52.93            Cl16-Na4-Na9= 81.76            Cl16-Na4-Cl13= 76.44           Cl17-Na4-Na1= 46.96            
Cl17-Na4-Na2= 93.07            Cl17-Na4-Na3=130.16            Cl17-Na4-Na7= 45.90            Cl17-Na4-Na8=105.28            
Cl17-Na4-Na9=142.46            Cl17-Na4-Cl13=161.93           Cl17-Na4-Cl16= 90.80           Cl20-Na4-Na1= 47.49            
Cl20-Na4-Na2= 45.22            Cl20-Na4-Na3= 84.85            Cl20-Na4-Na7= 98.97            Cl20-Na4-Na8=133.70            
Cl20-Na4-Na9= 48.78            Cl20-Na4-Cl13= 97.55           Cl20-Na4-Cl16= 85.93           Cl20-Na4-Cl17= 94.19           
O21-Na4-Na1= 95.17             O21-Na4-Na2=145.83             O21-Na4-Na3=148.61             O21-Na4-Na7=123.58             
O21-Na4-Na8=122.74             O21-Na4-Na9=109.34             O21-Na4-Cl13=110.38            O21-Na4-Cl16=168.90            
O21-Na4-Cl17= 80.47            O21-Na4-Cl20=101.44            O51-Na4-Na1=132.53             O51-Na4-Na2=131.43             
O51-Na4-Na3= 92.30             O51-Na4-Na7= 78.93             O51-Na4-Na8= 43.11             O51-Na4-Na9=130.31             
O51-Na4-Cl13= 81.25            O51-Na4-Cl16= 90.72            O51-Na4-Cl17= 86.24            O51-Na4-Cl20=176.62            
O51-Na4-O21= 81.94             Na3-Na5-Na2= 61.17             Na6-Na5-Na2=130.97             Na6-Na5-Na3=113.14             
Na7-Na5-Na2= 69.59             Na7-Na5-Na3= 92.75             Na7-Na5-Na6= 61.90             Na8-Na5-Na2= 82.29             
Na8-Na5-Na3= 48.86             Na8-Na5-Na6= 66.71             Na8-Na5-Na7= 57.73             Na10-Na5-Na2= 63.81            
Na10-Na5-Na3=124.62            Na10-Na5-Na6= 97.68            Na10-Na5-Na7= 62.13            Na10-Na5-Na8=118.00            
Cl11-Na5-Na2= 46.41            Cl11-Na5-Na3= 94.61            Cl11-Na5-Na6=145.41            Cl11-Na5-Na7= 98.07            
Cl11-Na5-Na8=128.65            Cl11-Na5-Na10= 48.13           Cl15-Na5-Na2= 99.55            Cl15-Na5-Na3=137.89            
Cl15-Na5-Na6= 49.43            Cl15-Na5-Na7= 45.44            Cl15-Na5-Na8= 94.32            Cl15-Na5-Na10= 48.25           
Cl15-Na5-Cl11= 96.13           Cl16-Na5-Na2= 46.63            Cl16-Na5-Na3= 49.40            Cl16-Na5-Na6= 90.62            
Cl16-Na5-Na7= 44.12            Cl16-Na5-Na8= 37.44            Cl16-Na5-Na10= 87.54           Cl16-Na5-Cl11= 92.53           
Cl16-Na5-Cl15= 89.49           Cl18-Na5-Na2=152.39            Cl18-Na5-Na3= 92.67            Cl18-Na5-Na6= 48.42            
Cl18-Na5-Na7=105.71            Cl18-Na5-Na8= 73.03            Cl18-Na5-Na10=139.62           Cl18-Na5-Cl11=154.74           
Cl18-Na5-Cl15= 94.55           Cl18-Na5-Cl16=110.41           O54-Na5-Na2= 77.98             O54-Na5-Na3= 37.82             
O54-Na5-Na6=129.86             O54-Na5-Na7=130.29             O54-Na5-Na8= 81.90             O54-Na5-Na10=132.06            
O54-Na5-Cl11= 84.73            O54-Na5-Cl15=175.71            O54-Na5-Cl16= 86.27            O54-Na5-Cl18= 86.32            
Na7-Na6-Na5= 65.27             Na8-Na6-Na5= 66.92             Na8-Na6-Na7= 58.50             Cl12-Na6-Na5= 93.77            
Cl12-Na6-Na7= 48.79            Cl12-Na6-Na8= 35.51            Cl15-Na6-Na5= 53.42            Cl15-Na6-Na7= 47.19            
Cl15-Na6-Na8= 96.79            Cl15-Na6-Cl12= 95.96           Cl18-Na6-Na5= 50.52            Cl18-Na6-Na7=110.72            
Cl18-Na6-Na8= 73.75            Cl18-Na6-Cl12=108.79           Cl18-Na6-Cl15=100.27           Na4-Na7-Na1= 55.28             
Na5-Na7-Na1=108.43             Na5-Na7-Na4= 93.15             Na6-Na7-Na1=161.00             Na6-Na7-Na4=117.10             
Na6-Na7-Na5= 52.83             Na8-Na7-Na1=103.82             Na8-Na7-Na4= 49.65             Na8-Na7-Na5= 66.78             
Na8-Na7-Na6= 67.70             Na10-Na7-Na1= 83.49            Na10-Na7-Na4=116.41            Na10-Na7-Na5= 53.34            
Na10-Na7-Na6= 85.95            Na10-Na7-Na8=118.27            Cl12-Na7-Na1=140.30            Cl12-Na7-Na4= 86.14            
Cl12-Na7-Na5= 79.90            Cl12-Na7-Na6= 42.59            Cl12-Na7-Na8= 42.44            Cl12-Na7-Na10=127.03           
Cl15-Na7-Na1=127.13            Cl15-Na7-Na4=139.38            Cl15-Na7-Na5= 46.25            Cl15-Na7-Na6= 44.71            
Cl15-Na7-Na8=102.88            Cl15-Na7-Na10= 43.64           Cl15-Na7-Cl12= 87.28           Cl16-Na7-Na1= 79.34            
Cl16-Na7-Na4= 48.79            Cl16-Na7-Na5= 44.42            Cl16-Na7-Na6= 83.42            Cl16-Na7-Na8= 43.07            
Cl16-Na7-Na10= 80.82           Cl16-Na7-Cl12= 81.47           Cl16-Na7-Cl15= 90.59           Cl17-Na7-Na1= 42.61            
Cl17-Na7-Na4= 46.87            Cl17-Na7-Na5=137.86            Cl17-Na7-Na6=147.97            Cl17-Na7-Na8= 88.83            
Cl17-Na7-Na10=125.36           Cl17-Na7-Cl12=105.40           Cl17-Na7-Cl15=166.96           Cl17-Na7-Cl16= 94.22           
Cl19-Na7-Na1= 41.73            Cl19-Na7-Na4= 87.35            Cl19-Na7-Na5= 81.75            Cl19-Na7-Na6=127.13            
Cl19-Na7-Na8=121.90            Cl19-Na7-Na10= 42.01           Cl19-Na7-Cl12=160.14           Cl19-Na7-Cl15= 85.50           
Cl19-Na7-Cl16= 80.13           Cl19-Na7-Cl17= 83.40           Na4-Na8-Na3= 81.08             Na5-Na8-Na3= 54.25             
Na5-Na8-Na4= 92.60             Na6-Na8-Na3= 98.70             Na6-Na8-Na4=114.62             Na6-Na8-Na5= 46.36             
Na7-Na8-Na3= 95.07             Na7-Na8-Na4= 61.07             Na7-Na8-Na5= 55.49             Na7-Na8-Na6= 53.80             
Cl12-Na8-Na3=127.32            Cl12-Na8-Na4= 99.05            Cl12-Na8-Na5= 73.22            Cl12-Na8-Na6= 33.43            
Cl12-Na8-Na7= 45.37            Cl13-Na8-Na3= 51.06            Cl13-Na8-Na4= 53.45            Cl13-Na8-Na5=100.13            
Cl13-Na8-Na6=146.27            Cl13-Na8-Na7=108.10            Cl13-Na8-Cl12=151.98           Cl16-Na8-Na3= 52.93            
Cl16-Na8-Na4= 55.41            Cl16-Na8-Na5= 37.26            Cl16-Na8-Na6= 72.88            Cl16-Na8-Na7= 42.58            
Cl16-Na8-Cl12= 83.74           Cl16-Na8-Cl13= 75.91           O36-Na8-Na3= 45.50             O36-Na8-Na4=126.55             
O36-Na8-Na5= 60.83             O36-Na8-Na6= 81.09             O36-Na8-Na7=116.26             O36-Na8-Cl12=113.53            
O36-Na8-Cl13= 84.49            O36-Na8-Cl16= 86.32            C38-Na8-Na3= 69.20             C38-Na8-Na4=141.92             
C38-Na8-Na5= 88.97             C38-Na8-Na6= 93.52             C38-Na8-Na7=142.21             C38-Na8-Cl12=117.69            
C38-Na8-Cl13= 88.83            C38-Na8-Cl16=116.08            C38-Na8-O36= 29.97             C41-Na8-Na3=100.44             
C41-Na8-Na4=160.68             C41-Na8-Na5=103.97             C41-Na8-Na6= 84.34             C41-Na8-Na7=137.17             
C41-Na8-Cl12= 95.25            C41-Na8-Cl13=112.73            C41-Na8-Cl16=139.80            C41-Na8-O36= 57.18             
C41-Na8-C38= 31.58             H42-Na8-Na3=117.64             H42-Na8-Na4=143.58             H42-Na8-Na5=123.80             
H42-Na8-Na6= 94.17             H42-Na8-Na7=138.48             H42-Na8-Cl12= 93.16            H42-Na8-Cl13=112.26            
H42-Na8-Cl16=160.81            H42-Na8-O36= 77.54             H42-Na8-C38= 49.21             H42-Na8-C41= 21.43             
O51-Na8-Na3=127.31             O51-Na8-Na4= 48.55             O51-Na8-Na5=129.28             O51-Na8-Na6=114.16             
O51-Na8-Na7= 75.39             O51-Na8-Cl12= 81.59            O51-Na8-Cl13= 82.33            O51-Na8-Cl16= 97.84            
O51-Na8-O36=164.75             O51-Na8-C38=141.66             O51-Na8-C41=121.86             O51-Na8-H42=100.44             
Na3-Na9-Na2= 62.20             Na4-Na9-Na2= 70.74             Na4-Na9-Na3= 76.14             Cl13-Na9-Na2= 96.45            
Cl13-Na9-Na3= 50.03            Cl13-Na9-Na4= 52.37            Cl14-Na9-Na2= 46.83            Cl14-Na9-Na3= 47.56            
Cl14-Na9-Na4=107.86            Cl14-Na9-Cl13= 97.55           Cl20-Na9-Na2= 51.92            Cl20-Na9-Na3=104.09            
Cl20-Na9-Na4= 51.45            Cl20-Na9-Cl13=103.36           Cl20-Na9-Cl14= 97.42           Na5-Na10-Na2= 62.04            
Na7-Na10-Na2= 69.84            Na7-Na10-Na5= 64.53            Cl11-Na10-Na2= 45.44           Cl11-Na10-Na5= 48.75           
Cl11-Na10-Na7=100.55           Cl15-Na10-Na2=101.62           Cl15-Na10-Na5= 52.93           Cl15-Na10-Na7= 46.72           
Cl15-Na10-Cl11=101.41          Cl19-Na10-Na2= 51.31           Cl19-Na10-Na5= 99.51           Cl19-Na10-Na7= 54.85           
Cl19-Na10-Cl11= 96.26          Cl19-Na10-Cl15=101.38          
 
 selected dihedral angles (degree)
 ---------------------------------
Na3-Na2-Na1-Na4=  6.32        Na3-Na2-Na1-Na7=300.59        Na3-Na2-Na1-Cl17=329.38       Na3-Na2-Na1-Cl19=240.22       
Na3-Na2-Na1-Cl20= 61.72       Na4-Na2-Na1-Na7=294.26        Na4-Na2-Na1-Cl17=323.06       Na4-Na2-Na1-Cl19=233.90       
Na4-Na2-Na1-Cl20= 55.39       Na5-Na2-Na1-Na4= 69.66        Na5-Na2-Na1-Na7=  3.92        Na5-Na2-Na1-Cl17= 32.71       
Na5-Na2-Na1-Cl19=303.56       Na5-Na2-Na1-Cl20=125.05       Na9-Na2-Na1-Na4=318.02        Na9-Na2-Na1-Na7=252.28        
Na9-Na2-Na1-Cl17=281.07       Na9-Na2-Na1-Cl19=191.92       Na9-Na2-Na1-Cl20= 13.41       Na10-Na2-Na1-Na4=116.94       
Na10-Na2-Na1-Na7= 51.20       Na10-Na2-Na1-Cl17= 80.00      Na10-Na2-Na1-Cl19=350.84      Na10-Na2-Na1-Cl20=172.33      
Cl11-Na2-Na1-Na4=117.62       Cl11-Na2-Na1-Na7= 51.88       Cl11-Na2-Na1-Cl17= 80.68      Cl11-Na2-Na1-Cl19=351.52      
Cl11-Na2-Na1-Cl20=173.01      Cl14-Na2-Na1-Na4=315.31       Cl14-Na2-Na1-Na7=249.57       Cl14-Na2-Na1-Cl17=278.37      
Cl14-Na2-Na1-Cl19=189.21      Cl14-Na2-Na1-Cl20= 10.70      Cl16-Na2-Na1-Na4= 35.83       Cl16-Na2-Na1-Na7=330.10       
Cl16-Na2-Na1-Cl17=358.89      Cl16-Na2-Na1-Cl19=269.73      Cl16-Na2-Na1-Cl20= 91.22      Cl19-Na2-Na1-Na4=126.10       
Cl19-Na2-Na1-Na7= 60.36       Cl19-Na2-Na1-Cl17= 89.16      Cl19-Na2-Na1-Cl20=181.49      Cl20-Na2-Na1-Na4=304.61       
Cl20-Na2-Na1-Na7=238.87       Cl20-Na2-Na1-Cl17=267.67      Cl20-Na2-Na1-Cl19=178.51      Na4-Na3-Na2-Na1=354.53        
Na4-Na3-Na2-Na5=255.19        Na4-Na3-Na2-Na9= 58.60        Na4-Na3-Na2-Na10=260.96       Na4-Na3-Na2-Cl11=223.35       
Na4-Na3-Na2-Cl14=113.57       Na4-Na3-Na2-Cl16=313.35       Na4-Na3-Na2-Cl19=305.65       Na4-Na3-Na2-Cl20= 31.72       
Na5-Na3-Na2-Na1= 99.34        Na5-Na3-Na2-Na4=104.81        Na5-Na3-Na2-Na9=163.40        Na5-Na3-Na2-Na10=  5.77       
Na5-Na3-Na2-Cl11=328.16       Na5-Na3-Na2-Cl14=218.38       Na5-Na3-Na2-Cl16= 58.16       Na5-Na3-Na2-Cl19= 50.45       
Na5-Na3-Na2-Cl20=136.52       Na8-Na3-Na2-Na1= 28.69        Na8-Na3-Na2-Na4= 34.16        Na8-Na3-Na2-Na5=289.35        
Na8-Na3-Na2-Na9= 92.76        Na8-Na3-Na2-Na10=295.12       Na8-Na3-Na2-Cl11=257.52       Na8-Na3-Na2-Cl14=147.73       
Na8-Na3-Na2-Cl16=347.51       Na8-Na3-Na2-Cl19=339.81       Na8-Na3-Na2-Cl20= 65.88       Na9-Na3-Na2-Na1=295.93        
Na9-Na3-Na2-Na4=301.40        Na9-Na3-Na2-Na5=196.60        Na9-Na3-Na2-Na10=202.36       Na9-Na3-Na2-Cl11=164.76       
Na9-Na3-Na2-Cl14= 54.98       Na9-Na3-Na2-Cl16=254.76       Na9-Na3-Na2-Cl19=247.05       Na9-Na3-Na2-Cl20=333.12       
Cl13-Na3-Na2-Na1=332.54       Cl13-Na3-Na2-Na4=338.01       Cl13-Na3-Na2-Na5=233.20       Cl13-Na3-Na2-Na9= 36.61       
Cl13-Na3-Na2-Na10=238.97      Cl13-Na3-Na2-Cl11=201.37      Cl13-Na3-Na2-Cl14= 91.58      Cl13-Na3-Na2-Cl16=291.36      
Cl13-Na3-Na2-Cl19=283.66      Cl13-Na3-Na2-Cl20=  9.73      Cl14-Na3-Na2-Na1=240.95       Cl14-Na3-Na2-Na4=246.43       
Cl14-Na3-Na2-Na5=141.62       Cl14-Na3-Na2-Na9=305.02       Cl14-Na3-Na2-Na10=147.39      Cl14-Na3-Na2-Cl11=109.78      
Cl14-Na3-Na2-Cl16=199.78      Cl14-Na3-Na2-Cl19=192.07      Cl14-Na3-Na2-Cl20=278.14      Cl16-Na3-Na2-Na1= 41.17       
Cl16-Na3-Na2-Na4= 46.65       Cl16-Na3-Na2-Na5=301.84       Cl16-Na3-Na2-Na9=105.24       Cl16-Na3-Na2-Na10=307.61      
Cl16-Na3-Na2-Cl11=270.00      Cl16-Na3-Na2-Cl14=160.22      Cl16-Na3-Na2-Cl19=352.29      Cl16-Na3-Na2-Cl20= 78.36      
O36-Na3-Na2-Na1= 61.32        O36-Na3-Na2-Na4= 66.79        O36-Na3-Na2-Na5=321.98        O36-Na3-Na2-Na9=125.39        
O36-Na3-Na2-Na10=327.75       O36-Na3-Na2-Cl11=290.15       O36-Na3-Na2-Cl14=180.36       O36-Na3-Na2-Cl16= 20.14       
O36-Na3-Na2-Cl19= 12.44       O36-Na3-Na2-Cl20= 98.51       O54-Na3-Na2-Na1=141.78        O54-Na3-Na2-Na4=147.26        
O54-Na3-Na2-Na5= 42.45        O54-Na3-Na2-Na9=205.85        O54-Na3-Na2-Na10= 48.22       O54-Na3-Na2-Cl11= 10.61       
O54-Na3-Na2-Cl14=260.83       O54-Na3-Na2-Cl16=100.61       O54-Na3-Na2-Cl19= 92.90       O54-Na3-Na2-Cl20=178.97       
Na2-Na4-Na1-Na7= 77.99        Na2-Na4-Na1-Cl17=131.31       Na2-Na4-Na1-Cl19= 40.73       Na2-Na4-Na1-Cl20=303.93       
Na3-Na4-Na1-Na2=354.73        Na3-Na4-Na1-Na7= 72.72        Na3-Na4-Na1-Cl17=126.04       Na3-Na4-Na1-Cl19= 35.46       
Na3-Na4-Na1-Cl20=298.66       Na7-Na4-Na1-Na2=282.01        Na7-Na4-Na1-Cl17= 53.32       Na7-Na4-Na1-Cl19=322.74       
Na7-Na4-Na1-Cl20=225.94       Na8-Na4-Na1-Na2=299.50        Na8-Na4-Na1-Na7= 17.49        Na8-Na4-Na1-Cl17= 70.81       
Na8-Na4-Na1-Cl19=340.23       Na8-Na4-Na1-Cl20=243.43       Na9-Na4-Na1-Na2= 46.81        Na9-Na4-Na1-Na7=124.80        
Na9-Na4-Na1-Cl17=178.13       Na9-Na4-Na1-Cl19= 87.54       Na9-Na4-Na1-Cl20=350.74       Cl13-Na4-Na1-Na2= 24.79       
Cl13-Na4-Na1-Na7=102.78       Cl13-Na4-Na1-Cl17=156.10      Cl13-Na4-Na1-Cl19= 65.52      Cl13-Na4-Na1-Cl20=328.72      
Cl16-Na4-Na1-Na2=325.77       Cl16-Na4-Na1-Na7= 43.76       Cl16-Na4-Na1-Cl17= 97.08      Cl16-Na4-Na1-Cl19=  6.50      
Cl16-Na4-Na1-Cl20=269.70      Cl17-Na4-Na1-Na2=228.69       Cl17-Na4-Na1-Na7=306.68       Cl17-Na4-Na1-Cl19=269.42      
Cl17-Na4-Na1-Cl20=172.62      Cl20-Na4-Na1-Na2= 56.07       Cl20-Na4-Na1-Na7=134.06       Cl20-Na4-Na1-Cl17=187.38      
Cl20-Na4-Na1-Cl19= 96.80      O21-Na4-Na1-Na2=156.86        O21-Na4-Na1-Na7=234.85        O21-Na4-Na1-Cl17=288.17       
O21-Na4-Na1-Cl19=197.59       O21-Na4-Na1-Cl20=100.79       O51-Na4-Na1-Na2=240.65        O51-Na4-Na1-Na7=318.64        
O51-Na4-Na1-Cl17= 11.96       O51-Na4-Na1-Cl19=281.38       O51-Na4-Na1-Cl20=184.58       Na1-Na4-Na2-Na3=186.20        
Na1-Na4-Na2-Na5=240.79        Na1-Na4-Na2-Na9=121.17        Na1-Na4-Na2-Na10=292.50       Na1-Na4-Na2-Cl11=251.99       
Na1-Na4-Na2-Cl14=146.74       Na1-Na4-Na2-Cl16=239.00       Na1-Na4-Na2-Cl19=326.74       Na1-Na4-Na2-Cl20= 59.51       
Na3-Na4-Na2-Na1=173.80        Na3-Na4-Na2-Na5= 54.59        Na3-Na4-Na2-Na9=294.97        Na3-Na4-Na2-Na10=106.30       
Na3-Na4-Na2-Cl11= 65.80       Na3-Na4-Na2-Cl14=320.54       Na3-Na4-Na2-Cl16= 52.80       Na3-Na4-Na2-Cl19=140.54       
Na3-Na4-Na2-Cl20=233.31       Na7-Na4-Na2-Na1= 72.01        Na7-Na4-Na2-Na3=258.21        Na7-Na4-Na2-Na5=312.81        
Na7-Na4-Na2-Na9=193.18        Na7-Na4-Na2-Na10=  4.51       Na7-Na4-Na2-Cl11=324.01       Na7-Na4-Na2-Cl14=218.75       
Na7-Na4-Na2-Cl16=311.01       Na7-Na4-Na2-Cl19= 38.75       Na7-Na4-Na2-Cl20=131.52       Na8-Na4-Na2-Na1=138.74        
Na8-Na4-Na2-Na3=324.94        Na8-Na4-Na2-Na5= 19.53        Na8-Na4-Na2-Na9=259.91        Na8-Na4-Na2-Na10= 71.24       
Na8-Na4-Na2-Cl11= 30.73       Na8-Na4-Na2-Cl14=285.47       Na8-Na4-Na2-Cl16= 17.73       Na8-Na4-Na2-Cl19=105.47       
Na8-Na4-Na2-Cl20=198.25       Na9-Na4-Na2-Na1=238.83        Na9-Na4-Na2-Na3= 65.03        Na9-Na4-Na2-Na5=119.62        
Na9-Na4-Na2-Na10=171.33       Na9-Na4-Na2-Cl11=130.82       Na9-Na4-Na2-Cl14= 25.57       Na9-Na4-Na2-Cl16=117.83       
Na9-Na4-Na2-Cl19=205.57       Na9-Na4-Na2-Cl20=298.34       Cl13-Na4-Na2-Na1=195.29       Cl13-Na4-Na2-Na3= 21.49       
Cl13-Na4-Na2-Na5= 76.08       Cl13-Na4-Na2-Na9=316.46       Cl13-Na4-Na2-Na10=127.79      Cl13-Na4-Na2-Cl11= 87.28      
Cl13-Na4-Na2-Cl14=342.03      Cl13-Na4-Na2-Cl16= 74.29      Cl13-Na4-Na2-Cl19=162.02      Cl13-Na4-Na2-Cl20=254.80      
Cl16-Na4-Na2-Na1=121.00       Cl16-Na4-Na2-Na3=307.20       Cl16-Na4-Na2-Na5=  1.80       Cl16-Na4-Na2-Na9=242.17       
Cl16-Na4-Na2-Na10= 53.50      Cl16-Na4-Na2-Cl11= 13.00      Cl16-Na4-Na2-Cl14=267.74      Cl16-Na4-Na2-Cl19= 87.74      
Cl16-Na4-Na2-Cl20=180.51      Cl17-Na4-Na2-Na1= 33.35       Cl17-Na4-Na2-Na3=219.55       Cl17-Na4-Na2-Na5=274.14       
Cl17-Na4-Na2-Na9=154.52       Cl17-Na4-Na2-Na10=325.85      Cl17-Na4-Na2-Cl11=285.34      Cl17-Na4-Na2-Cl14=180.09      
Cl17-Na4-Na2-Cl16=272.35      Cl17-Na4-Na2-Cl19=  0.09      Cl17-Na4-Na2-Cl20= 92.86      Cl20-Na4-Na2-Na1=300.49       
Cl20-Na4-Na2-Na3=126.69       Cl20-Na4-Na2-Na5=181.28       Cl20-Na4-Na2-Na9= 61.66       Cl20-Na4-Na2-Na10=232.99      
Cl20-Na4-Na2-Cl11=192.48      Cl20-Na4-Na2-Cl14= 87.23      Cl20-Na4-Na2-Cl16=179.49      Cl20-Na4-Na2-Cl19=267.23      
O21-Na4-Na2-Na1=315.83        O21-Na4-Na2-Na3=142.02        O21-Na4-Na2-Na5=196.62        O21-Na4-Na2-Na9= 77.00        
O21-Na4-Na2-Na10=248.32       O21-Na4-Na2-Cl11=207.82       O21-Na4-Na2-Cl14=102.56       O21-Na4-Na2-Cl16=194.82       
O21-Na4-Na2-Cl19=282.56       O21-Na4-Na2-Cl20= 15.34       O51-Na4-Na2-Na1=121.05        O51-Na4-Na2-Na3=307.25        
O51-Na4-Na2-Na5=  1.84        O51-Na4-Na2-Na9=242.22        O51-Na4-Na2-Na10= 53.55       O51-Na4-Na2-Cl11= 13.04       
O51-Na4-Na2-Cl14=267.79       O51-Na4-Na2-Cl16=  0.05       O51-Na4-Na2-Cl19= 87.79       O51-Na4-Na2-Cl20=180.56       
Na3-Na5-Na2-Na1=250.89        Na3-Na5-Na2-Na4=298.46        Na3-Na5-Na2-Na9=345.26        Na3-Na5-Na2-Na10=186.63       
Na3-Na5-Na2-Cl11=130.61       Na3-Na5-Na2-Cl14= 25.54       Na3-Na5-Na2-Cl16=300.13       Na3-Na5-Na2-Cl19=216.75       
Na3-Na5-Na2-Cl20=297.37       Na6-Na5-Na2-Na1=347.55        Na6-Na5-Na2-Na3= 96.66        Na6-Na5-Na2-Na4= 35.12        
Na6-Na5-Na2-Na9= 81.92        Na6-Na5-Na2-Na10=283.30       Na6-Na5-Na2-Cl11=227.27       Na6-Na5-Na2-Cl14=122.20       
Na6-Na5-Na2-Cl16= 36.79       Na6-Na5-Na2-Cl19=313.41       Na6-Na5-Na2-Cl20= 34.04       Na7-Na5-Na2-Na1=356.15        
Na7-Na5-Na2-Na3=105.26        Na7-Na5-Na2-Na4= 43.72        Na7-Na5-Na2-Na9= 90.52        Na7-Na5-Na2-Na10=291.90       
Na7-Na5-Na2-Cl11=235.87       Na7-Na5-Na2-Cl14=130.80       Na7-Na5-Na2-Cl16= 45.39       Na7-Na5-Na2-Cl19=322.01       
Na7-Na5-Na2-Cl20= 42.64       Na8-Na5-Na2-Na1=297.78        Na8-Na5-Na2-Na3= 46.89        Na8-Na5-Na2-Na4=345.35        
Na8-Na5-Na2-Na9= 32.15        Na8-Na5-Na2-Na10=233.53       Na8-Na5-Na2-Cl11=177.50       Na8-Na5-Na2-Cl14= 72.43       
Na8-Na5-Na2-Cl16=347.02       Na8-Na5-Na2-Cl19=263.64       Na8-Na5-Na2-Cl20=344.27       Na10-Na5-Na2-Na1= 64.25       
Na10-Na5-Na2-Na3=173.37       Na10-Na5-Na2-Na4=111.83       Na10-Na5-Na2-Na9=158.63       Na10-Na5-Na2-Cl11=303.97      
Na10-Na5-Na2-Cl14=198.90      Na10-Na5-Na2-Cl16=113.50      Na10-Na5-Na2-Cl19= 30.11      Na10-Na5-Na2-Cl20=110.74      
Cl11-Na5-Na2-Na1=120.28       Cl11-Na5-Na2-Na3=229.39       Cl11-Na5-Na2-Na4=167.85       Cl11-Na5-Na2-Na9=214.66       
Cl11-Na5-Na2-Na10= 56.03      Cl11-Na5-Na2-Cl14=254.93      Cl11-Na5-Na2-Cl16=169.52      Cl11-Na5-Na2-Cl19= 86.14      
Cl11-Na5-Na2-Cl20=166.77      Cl15-Na5-Na2-Na1= 30.89       Cl15-Na5-Na2-Na3=140.00       Cl15-Na5-Na2-Na4= 78.46       
Cl15-Na5-Na2-Na9=125.26       Cl15-Na5-Na2-Na10=326.64      Cl15-Na5-Na2-Cl11=270.61      Cl15-Na5-Na2-Cl14=165.54      
Cl15-Na5-Na2-Cl16= 80.13      Cl15-Na5-Na2-Cl19=356.75      Cl15-Na5-Na2-Cl20= 77.38      Cl16-Na5-Na2-Na1=310.76       
Cl16-Na5-Na2-Na3= 59.87       Cl16-Na5-Na2-Na4=358.33       Cl16-Na5-Na2-Na9= 45.13       Cl16-Na5-Na2-Na10=246.50      
Cl16-Na5-Na2-Cl11=190.48      Cl16-Na5-Na2-Cl14= 85.41      Cl16-Na5-Na2-Cl19=276.62      Cl16-Na5-Na2-Cl20=357.24      
Cl18-Na5-Na2-Na1=271.20       Cl18-Na5-Na2-Na3= 20.31       Cl18-Na5-Na2-Na4=318.77       Cl18-Na5-Na2-Na9=  5.57       
Cl18-Na5-Na2-Na10=206.95      Cl18-Na5-Na2-Cl11=150.92      Cl18-Na5-Na2-Cl14= 45.85      Cl18-Na5-Na2-Cl16=320.44      
Cl18-Na5-Na2-Cl19=237.06      Cl18-Na5-Na2-Cl20=317.69      O54-Na5-Na2-Na1=214.47        O54-Na5-Na2-Na3=323.58        
O54-Na5-Na2-Na4=262.04        O54-Na5-Na2-Na9=308.84        O54-Na5-Na2-Na10=150.22       O54-Na5-Na2-Cl11= 94.19       
O54-Na5-Na2-Cl14=349.12       O54-Na5-Na2-Cl16=263.71       O54-Na5-Na2-Cl19=180.33       O54-Na5-Na2-Cl20=260.96       
Na2-Na5-Na3-Na4= 58.60        Na2-Na5-Na3-Na8=106.12        Na2-Na5-Na3-Na9= 17.11        Na2-Na5-Na3-Cl13= 75.35       
Na2-Na5-Na3-Cl14=332.73       Na2-Na5-Na3-Cl16= 55.90       Na2-Na5-Na3-O36=149.68        Na2-Na5-Na3-O54=251.25        
Na6-Na5-Na3-Na2=234.64        Na6-Na5-Na3-Na4=293.24        Na6-Na5-Na3-Na8=340.75        Na6-Na5-Na3-Na9=251.74        
Na6-Na5-Na3-Cl13=309.98       Na6-Na5-Na3-Cl14=207.36       Na6-Na5-Na3-Cl16=290.54       Na6-Na5-Na3-O36= 24.31        
Na6-Na5-Na3-O54=125.89        Na7-Na5-Na3-Na2=295.14        Na7-Na5-Na3-Na4=353.74        Na7-Na5-Na3-Na8= 41.26        
Na7-Na5-Na3-Na9=312.25        Na7-Na5-Na3-Cl13= 10.49       Na7-Na5-Na3-Cl14=267.87       Na7-Na5-Na3-Cl16=351.05       
Na7-Na5-Na3-O36= 84.82        Na7-Na5-Na3-O54=186.39        Na8-Na5-Na3-Na2=253.88        Na8-Na5-Na3-Na4=312.48        
Na8-Na5-Na3-Na9=270.99        Na8-Na5-Na3-Cl13=329.23       Na8-Na5-Na3-Cl14=226.61       Na8-Na5-Na3-Cl16=309.78       
Na8-Na5-Na3-O36= 43.56        Na8-Na5-Na3-O54=145.13        Na10-Na5-Na3-Na2=352.76       Na10-Na5-Na3-Na4= 51.36       
Na10-Na5-Na3-Na8= 98.88       Na10-Na5-Na3-Na9=  9.87       Na10-Na5-Na3-Cl13= 68.11      Na10-Na5-Na3-Cl14=325.49      
Na10-Na5-Na3-Cl16= 48.66      Na10-Na5-Na3-O36=142.44       Na10-Na5-Na3-O54=244.01       Cl11-Na5-Na3-Na2= 33.48       
Cl11-Na5-Na3-Na4= 92.08       Cl11-Na5-Na3-Na8=139.60       Cl11-Na5-Na3-Na9= 50.59       Cl11-Na5-Na3-Cl13=108.83      
Cl11-Na5-Na3-Cl14=  6.21      Cl11-Na5-Na3-Cl16= 89.38      Cl11-Na5-Na3-O36=183.16       Cl11-Na5-Na3-O54=284.73       
Cl15-Na5-Na3-Na2=289.05       Cl15-Na5-Na3-Na4=347.65       Cl15-Na5-Na3-Na8= 35.17       Cl15-Na5-Na3-Na9=306.16       
Cl15-Na5-Na3-Cl13=  4.40      Cl15-Na5-Na3-Cl14=261.78      Cl15-Na5-Na3-Cl16=344.95      Cl15-Na5-Na3-O36= 78.73       
Cl15-Na5-Na3-O54=180.30       Cl16-Na5-Na3-Na2=304.10       Cl16-Na5-Na3-Na4=  2.70       Cl16-Na5-Na3-Na8= 50.22       
Cl16-Na5-Na3-Na9=321.20       Cl16-Na5-Na3-Cl13= 19.45      Cl16-Na5-Na3-Cl14=276.83      Cl16-Na5-Na3-O36= 93.78       
Cl16-Na5-Na3-O54=195.35       Cl18-Na5-Na3-Na2=189.27       Cl18-Na5-Na3-Na4=247.87       Cl18-Na5-Na3-Na8=295.39       
Cl18-Na5-Na3-Na9=206.37       Cl18-Na5-Na3-Cl13=264.62      Cl18-Na5-Na3-Cl14=162.00      Cl18-Na5-Na3-Cl16=245.17      
Cl18-Na5-Na3-O36=338.95       Cl18-Na5-Na3-O54= 80.52       O54-Na5-Na3-Na2=108.75        O54-Na5-Na3-Na4=167.35        
O54-Na5-Na3-Na8=214.87        O54-Na5-Na3-Na9=125.86        O54-Na5-Na3-Cl13=184.10       O54-Na5-Na3-Cl14= 81.48       
O54-Na5-Na3-Cl16=164.65       O54-Na5-Na3-O36=258.43        Na7-Na6-Na5-Na2=  9.14        Na7-Na6-Na5-Na3= 80.27        
Na7-Na6-Na5-Na8= 64.59        Na7-Na6-Na5-Na10=307.36       Na7-Na6-Na5-Cl11=299.59       Na7-Na6-Na5-Cl15=306.15       
Na7-Na6-Na5-Cl16= 34.95       Na7-Na6-Na5-Cl18=152.13       Na7-Na6-Na5-O54=120.60        Na8-Na6-Na5-Na2=304.55        
Na8-Na6-Na5-Na3= 15.68        Na8-Na6-Na5-Na7=295.41        Na8-Na6-Na5-Na10=242.76       Na8-Na6-Na5-Cl11=235.00       
Na8-Na6-Na5-Cl15=241.56       Na8-Na6-Na5-Cl16=330.36       Na8-Na6-Na5-Cl18= 87.53       Na8-Na6-Na5-O54= 56.01        
Cl12-Na6-Na5-Na2=328.37       Cl12-Na6-Na5-Na3= 39.50       Cl12-Na6-Na5-Na7=319.22       Cl12-Na6-Na5-Na8= 23.82       
Cl12-Na6-Na5-Na10=266.58      Cl12-Na6-Na5-Cl11=258.82      Cl12-Na6-Na5-Cl15=265.38      Cl12-Na6-Na5-Cl16=354.18      
Cl12-Na6-Na5-Cl18=111.35      Cl12-Na6-Na5-O54= 79.83       Cl15-Na6-Na5-Na2= 62.99       Cl15-Na6-Na5-Na3=134.12       
Cl15-Na6-Na5-Na7= 53.85       Cl15-Na6-Na5-Na8=118.44       Cl15-Na6-Na5-Na10=  1.21      Cl15-Na6-Na5-Cl11=353.44      
Cl15-Na6-Na5-Cl16= 88.80      Cl15-Na6-Na5-Cl18=205.98      Cl15-Na6-Na5-O54=174.45       Cl18-Na6-Na5-Na2=217.02       
Cl18-Na6-Na5-Na3=288.15       Cl18-Na6-Na5-Na7=207.87       Cl18-Na6-Na5-Na8=272.47       Cl18-Na6-Na5-Na10=155.23      
Cl18-Na6-Na5-Cl11=147.47      Cl18-Na6-Na5-Cl15=154.02      Cl18-Na6-Na5-Cl16=242.83      Cl18-Na6-Na5-O54=328.48       
Na4-Na7-Na1-Na2= 77.05        Na4-Na7-Na1-Cl17=298.38       Na4-Na7-Na1-Cl19=133.82       Na4-Na7-Na1-Cl20= 34.37       
Na5-Na7-Na1-Na2=356.28        Na5-Na7-Na1-Na4=279.23        Na5-Na7-Na1-Cl17=217.61       Na5-Na7-Na1-Cl19= 53.05       
Na5-Na7-Na1-Cl20=313.60       Na6-Na7-Na1-Na2=  5.11        Na6-Na7-Na1-Na4=288.06        Na6-Na7-Na1-Cl17=226.44       
Na6-Na7-Na1-Cl19= 61.88       Na6-Na7-Na1-Cl20=322.43       Na8-Na7-Na1-Na2= 66.03        Na8-Na7-Na1-Na4=348.99        
Na8-Na7-Na1-Cl17=287.37       Na8-Na7-Na1-Cl19=122.81       Na8-Na7-Na1-Cl20= 23.36       Na10-Na7-Na1-Na2=308.46       
Na10-Na7-Na1-Na4=231.41       Na10-Na7-Na1-Cl17=169.79      Na10-Na7-Na1-Cl19=  5.23      Na10-Na7-Na1-Cl20=265.78      
Cl12-Na7-Na1-Na2= 92.71       Cl12-Na7-Na1-Na4= 15.67       Cl12-Na7-Na1-Cl17=314.05      Cl12-Na7-Na1-Cl19=149.49      
Cl12-Na7-Na1-Cl20= 50.04      Cl15-Na7-Na1-Na2=307.73       Cl15-Na7-Na1-Na4=230.68       Cl15-Na7-Na1-Cl17=169.06      
Cl15-Na7-Na1-Cl19=  4.50      Cl15-Na7-Na1-Cl20=265.05      Cl16-Na7-Na1-Na2= 30.30       Cl16-Na7-Na1-Na4=313.25       
Cl16-Na7-Na1-Cl17=251.63      Cl16-Na7-Na1-Cl19= 87.07      Cl16-Na7-Na1-Cl20=347.62      Cl17-Na7-Na1-Na2=138.67       
Cl17-Na7-Na1-Na4= 61.62       Cl17-Na7-Na1-Cl19=195.44      Cl17-Na7-Na1-Cl20= 95.99      Cl19-Na7-Na1-Na2=303.23       
Cl19-Na7-Na1-Na4=226.18       Cl19-Na7-Na1-Cl17=164.56      Cl19-Na7-Na1-Cl20=260.55      Na1-Na7-Na4-Na2=295.02        
Na1-Na7-Na4-Na3=243.61        Na1-Na7-Na4-Na8=194.09        Na1-Na7-Na4-Na9=281.62        Na1-Na7-Na4-Cl13=223.94       
Na1-Na7-Na4-Cl16=252.08       Na1-Na7-Na4-Cl17= 54.71       Na1-Na7-Na4-Cl20=327.57       Na1-Na7-Na4-O21= 77.79        
Na1-Na7-Na4-O51=150.25        Na5-Na7-Na4-Na1=110.31        Na5-Na7-Na4-Na2= 45.33        Na5-Na7-Na4-Na3=353.92        
Na5-Na7-Na4-Na8=304.40        Na5-Na7-Na4-Na9= 31.93        Na5-Na7-Na4-Cl13=334.25       Na5-Na7-Na4-Cl16=  2.39       
Na5-Na7-Na4-Cl17=165.02       Na5-Na7-Na4-Cl20= 77.88       Na5-Na7-Na4-O21=188.10        Na5-Na7-Na4-O51=260.56        
Na6-Na7-Na4-Na1=159.66        Na6-Na7-Na4-Na2= 94.68        Na6-Na7-Na4-Na3= 43.27        Na6-Na7-Na4-Na8=353.74        
Na6-Na7-Na4-Na9= 81.27        Na6-Na7-Na4-Cl13= 23.60       Na6-Na7-Na4-Cl16= 51.73       Na6-Na7-Na4-Cl17=214.37       
Na6-Na7-Na4-Cl20=127.22       Na6-Na7-Na4-O21=237.45        Na6-Na7-Na4-O51=309.91        Na8-Na7-Na4-Na1=165.91        
Na8-Na7-Na4-Na2=100.93        Na8-Na7-Na4-Na3= 49.52        Na8-Na7-Na4-Na9= 87.53        Na8-Na7-Na4-Cl13= 29.86       
Na8-Na7-Na4-Cl16= 57.99       Na8-Na7-Na4-Cl17=220.62       Na8-Na7-Na4-Cl20=133.48       Na8-Na7-Na4-O21=243.71        
Na8-Na7-Na4-O51=316.17        Na10-Na7-Na4-Na1= 60.13       Na10-Na7-Na4-Na2=355.15       Na10-Na7-Na4-Na3=303.74       
Na10-Na7-Na4-Na8=254.22       Na10-Na7-Na4-Na9=341.74       Na10-Na7-Na4-Cl13=284.07      Na10-Na7-Na4-Cl16=312.20      
Na10-Na7-Na4-Cl17=114.84      Na10-Na7-Na4-Cl20= 27.69      Na10-Na7-Na4-O21=137.92       Na10-Na7-Na4-O51=210.38       
Cl12-Na7-Na4-Na1=189.96       Cl12-Na7-Na4-Na2=124.98       Cl12-Na7-Na4-Na3= 73.57       Cl12-Na7-Na4-Na8= 24.04       
Cl12-Na7-Na4-Na9=111.57       Cl12-Na7-Na4-Cl13= 53.90      Cl12-Na7-Na4-Cl16= 82.03      Cl12-Na7-Na4-Cl17=244.66      
Cl12-Na7-Na4-Cl20=157.52      Cl12-Na7-Na4-O21=267.75       Cl12-Na7-Na4-O51=340.21       Cl15-Na7-Na4-Na1=108.67       
Cl15-Na7-Na4-Na2= 43.69       Cl15-Na7-Na4-Na3=352.28       Cl15-Na7-Na4-Na8=302.76       Cl15-Na7-Na4-Na9= 30.29       
Cl15-Na7-Na4-Cl13=332.62      Cl15-Na7-Na4-Cl16=  0.75      Cl15-Na7-Na4-Cl17=163.38      Cl15-Na7-Na4-Cl20= 76.24      
Cl15-Na7-Na4-O21=186.47       Cl15-Na7-Na4-O51=258.93       Cl16-Na7-Na4-Na1=107.92       Cl16-Na7-Na4-Na2= 42.94       
Cl16-Na7-Na4-Na3=351.53       Cl16-Na7-Na4-Na8=302.01       Cl16-Na7-Na4-Na9= 29.54       Cl16-Na7-Na4-Cl13=331.87      
Cl16-Na7-Na4-Cl17=162.63      Cl16-Na7-Na4-Cl20= 75.49      Cl16-Na7-Na4-O21=185.72       Cl16-Na7-Na4-O51=258.18       
Cl17-Na7-Na4-Na1=305.29       Cl17-Na7-Na4-Na2=240.31       Cl17-Na7-Na4-Na3=188.90       Cl17-Na7-Na4-Na8=139.38       
Cl17-Na7-Na4-Na9=226.91       Cl17-Na7-Na4-Cl13=169.23      Cl17-Na7-Na4-Cl16=197.37      Cl17-Na7-Na4-Cl20=272.86      
Cl17-Na7-Na4-O21= 23.08       Cl17-Na7-Na4-O51= 95.54       Cl19-Na7-Na4-Na1= 28.73       Cl19-Na7-Na4-Na2=323.75       
Cl19-Na7-Na4-Na3=272.34       Cl19-Na7-Na4-Na8=222.82       Cl19-Na7-Na4-Na9=310.35       Cl19-Na7-Na4-Cl13=252.68      
Cl19-Na7-Na4-Cl16=280.81      Cl19-Na7-Na4-Cl17= 83.44      Cl19-Na7-Na4-Cl20=356.30      Cl19-Na7-Na4-O21=106.53       
Cl19-Na7-Na4-O51=178.99       Na1-Na7-Na5-Na2=  3.76        Na1-Na7-Na5-Na3= 61.55        Na1-Na7-Na5-Na6=176.41        
Na1-Na7-Na5-Na8= 97.53        Na1-Na7-Na5-Na10=293.39       Na1-Na7-Na5-Cl11=326.49       Na1-Na7-Na5-Cl15=235.82       
Na1-Na7-Na5-Cl16= 51.78       Na1-Na7-Na5-Cl18=155.10       Na1-Na7-Na5-O54= 56.42        Na4-Na7-Na5-Na2=309.41        
Na4-Na7-Na5-Na3=  7.21        Na4-Na7-Na5-Na6=122.06        Na4-Na7-Na5-Na8= 43.18        Na4-Na7-Na5-Na10=239.04       
Na4-Na7-Na5-Cl11=272.15       Na4-Na7-Na5-Cl15=181.48       Na4-Na7-Na5-Cl16=357.43       Na4-Na7-Na5-Cl18=100.76       
Na4-Na7-Na5-O54=  2.07        Na6-Na7-Na5-Na2=187.35        Na6-Na7-Na5-Na3=245.15        Na6-Na7-Na5-Na8=281.12        
Na6-Na7-Na5-Na10=116.98       Na6-Na7-Na5-Cl11=150.09       Na6-Na7-Na5-Cl15= 59.42       Na6-Na7-Na5-Cl16=235.37       
Na6-Na7-Na5-Cl18=338.70       Na6-Na7-Na5-O54=240.01        Na8-Na7-Na5-Na2=266.23        Na8-Na7-Na5-Na3=324.03        
Na8-Na7-Na5-Na6= 78.88        Na8-Na7-Na5-Na10=195.86       Na8-Na7-Na5-Cl11=228.97       Na8-Na7-Na5-Cl15=138.30       
Na8-Na7-Na5-Cl16=314.25       Na8-Na7-Na5-Cl18= 57.58       Na8-Na7-Na5-O54=318.89        Na10-Na7-Na5-Na2= 70.37       
Na10-Na7-Na5-Na3=128.17       Na10-Na7-Na5-Na6=243.02       Na10-Na7-Na5-Na8=164.14       Na10-Na7-Na5-Cl11= 33.11      
Na10-Na7-Na5-Cl15=302.43      Na10-Na7-Na5-Cl16=118.39      Na10-Na7-Na5-Cl18=221.71      Na10-Na7-Na5-O54=123.03       
Cl12-Na7-Na5-Na2=223.90       Cl12-Na7-Na5-Na3=281.70       Cl12-Na7-Na5-Na6= 36.55       Cl12-Na7-Na5-Na8=317.67       
Cl12-Na7-Na5-Na10=153.53      Cl12-Na7-Na5-Cl11=186.64      Cl12-Na7-Na5-Cl15= 95.96      Cl12-Na7-Na5-Cl16=271.92      
Cl12-Na7-Na5-Cl18= 15.24      Cl12-Na7-Na5-O54=276.56       Cl15-Na7-Na5-Na2=127.94       Cl15-Na7-Na5-Na3=185.73       
Cl15-Na7-Na5-Na6=300.58       Cl15-Na7-Na5-Na8=221.70       Cl15-Na7-Na5-Na10= 57.57      Cl15-Na7-Na5-Cl11= 90.67      
Cl15-Na7-Na5-Cl16=175.96      Cl15-Na7-Na5-Cl18=279.28      Cl15-Na7-Na5-O54=180.60       Cl16-Na7-Na5-Na2=311.98       
Cl16-Na7-Na5-Na3=  9.77       Cl16-Na7-Na5-Na6=124.63       Cl16-Na7-Na5-Na8= 45.75       Cl16-Na7-Na5-Na10=241.61      
Cl16-Na7-Na5-Cl11=274.71      Cl16-Na7-Na5-Cl15=184.04      Cl16-Na7-Na5-Cl18=103.32      Cl16-Na7-Na5-O54=  4.64       
Cl17-Na7-Na5-Na2=325.74       Cl17-Na7-Na5-Na3= 23.54       Cl17-Na7-Na5-Na6=138.39       Cl17-Na7-Na5-Na8= 59.51       
Cl17-Na7-Na5-Na10=255.37      Cl17-Na7-Na5-Cl11=288.48      Cl17-Na7-Na5-Cl15=197.81      Cl17-Na7-Na5-Cl16= 13.76      
Cl17-Na7-Na5-Cl18=117.09      Cl17-Na7-Na5-O54= 18.40       Cl19-Na7-Na5-Na2= 36.27       Cl19-Na7-Na5-Na3= 94.07       
Cl19-Na7-Na5-Na6=208.92       Cl19-Na7-Na5-Na8=130.04       Cl19-Na7-Na5-Na10=325.90      Cl19-Na7-Na5-Cl11=359.01      
Cl19-Na7-Na5-Cl15=268.33      Cl19-Na7-Na5-Cl16= 84.29      Cl19-Na7-Na5-Cl18=187.61      Cl19-Na7-Na5-O54= 88.93       
Na1-Na7-Na6-Na5=349.47        Na1-Na7-Na6-Na8= 66.54        Na1-Na7-Na6-Cl12=109.44       Na1-Na7-Na6-Cl15=287.35       
Na1-Na7-Na6-Cl18= 12.17       Na4-Na7-Na6-Na5=288.09        Na4-Na7-Na6-Na8=  5.15        Na4-Na7-Na6-Cl12= 48.06       
Na4-Na7-Na6-Cl15=225.97       Na4-Na7-Na6-Cl18=310.78       Na5-Na7-Na6-Na8= 77.06        Na5-Na7-Na6-Cl12=119.97       
Na5-Na7-Na6-Cl15=297.88       Na5-Na7-Na6-Cl18= 22.69       Na8-Na7-Na6-Na5=282.94        Na8-Na7-Na6-Cl12= 42.91       
Na8-Na7-Na6-Cl15=220.82       Na8-Na7-Na6-Cl18=305.63       Na10-Na7-Na6-Na5= 45.78       Na10-Na7-Na6-Na8=122.84       
Na10-Na7-Na6-Cl12=165.75      Na10-Na7-Na6-Cl15=343.66      Na10-Na7-Na6-Cl18= 68.47      Cl12-Na7-Na6-Na5=240.03       
Cl12-Na7-Na6-Na8=317.09       Cl12-Na7-Na6-Cl15=177.91      Cl12-Na7-Na6-Cl18=262.72      Cl15-Na7-Na6-Na5= 62.12       
Cl15-Na7-Na6-Na8=139.18       Cl15-Na7-Na6-Cl12=182.09      Cl15-Na7-Na6-Cl18= 84.81      Cl16-Na7-Na6-Na5=324.57       
Cl16-Na7-Na6-Na8= 41.63       Cl16-Na7-Na6-Cl12= 84.54      Cl16-Na7-Na6-Cl15=262.45      Cl16-Na7-Na6-Cl18=347.26      
Cl17-Na7-Na6-Na5=237.13       Cl17-Na7-Na6-Na8=314.20       Cl17-Na7-Na6-Cl12=357.10      Cl17-Na7-Na6-Cl15=175.02      
Cl17-Na7-Na6-Cl18=259.83      Cl19-Na7-Na6-Na5= 36.88       Cl19-Na7-Na6-Na8=113.95       Cl19-Na7-Na6-Cl12=156.85      
Cl19-Na7-Na6-Cl15=334.77      Cl19-Na7-Na6-Cl18= 59.58      Na4-Na8-Na3-Na2=318.51        Na4-Na8-Na3-Na5=260.24        
Na4-Na8-Na3-Na9= 20.83        Na4-Na8-Na3-Cl13= 49.59       Na4-Na8-Na3-Cl14=351.34       Na4-Na8-Na3-Cl16=306.99       
Na4-Na8-Na3-O36=177.98        Na4-Na8-Na3-O54=234.08        Na5-Na8-Na3-Na2= 58.27        Na5-Na8-Na3-Na4= 99.76        
Na5-Na8-Na3-Na9=120.59        Na5-Na8-Na3-Cl13=149.35       Na5-Na8-Na3-Cl14= 91.10       Na5-Na8-Na3-Cl16= 46.75       
Na5-Na8-Na3-O36=277.74        Na5-Na8-Na3-O54=333.84        Na6-Na8-Na3-Na2= 72.25        Na6-Na8-Na3-Na4=113.74        
Na6-Na8-Na3-Na5= 13.98        Na6-Na8-Na3-Na9=134.57        Na6-Na8-Na3-Cl13=163.33       Na6-Na8-Na3-Cl14=105.08       
Na6-Na8-Na3-Cl16= 60.73       Na6-Na8-Na3-O36=291.72        Na6-Na8-Na3-O54=347.82        Na7-Na8-Na3-Na2= 18.15        
Na7-Na8-Na3-Na4= 59.63        Na7-Na8-Na3-Na5=319.87        Na7-Na8-Na3-Na9= 80.47        Na7-Na8-Na3-Cl13=109.23       
Na7-Na8-Na3-Cl14= 50.97       Na7-Na8-Na3-Cl16=  6.62       Na7-Na8-Na3-O36=237.61        Na7-Na8-Na3-O54=293.71        
Cl12-Na8-Na3-Na2= 53.13       Cl12-Na8-Na3-Na4= 94.62       Cl12-Na8-Na3-Na5=354.86       Cl12-Na8-Na3-Na9=115.45       
Cl12-Na8-Na3-Cl13=144.21      Cl12-Na8-Na3-Cl14= 85.96      Cl12-Na8-Na3-Cl16= 41.61      Cl12-Na8-Na3-O36=272.60       
Cl12-Na8-Na3-O54=328.70       Cl13-Na8-Na3-Na2=268.92       Cl13-Na8-Na3-Na4=310.41       Cl13-Na8-Na3-Na5=210.65       
Cl13-Na8-Na3-Na9=331.24       Cl13-Na8-Na3-Cl14=301.75      Cl13-Na8-Na3-Cl16=257.40      Cl13-Na8-Na3-O36=128.39       
Cl13-Na8-Na3-O54=184.49       Cl16-Na8-Na3-Na2= 11.52       Cl16-Na8-Na3-Na4= 53.01       Cl16-Na8-Na3-Na5=313.25       
Cl16-Na8-Na3-Na9= 73.84       Cl16-Na8-Na3-Cl13=102.60      Cl16-Na8-Na3-Cl14= 44.35      Cl16-Na8-Na3-O36=230.99       
Cl16-Na8-Na3-O54=287.09       O36-Na8-Na3-Na2=140.53        O36-Na8-Na3-Na4=182.02        O36-Na8-Na3-Na5= 82.26        
O36-Na8-Na3-Na9=202.85        O36-Na8-Na3-Cl13=231.61       O36-Na8-Na3-Cl14=173.36       O36-Na8-Na3-Cl16=129.01       
O36-Na8-Na3-O54= 56.10        C38-Na8-Na3-Na2=162.73        C38-Na8-Na3-Na4=204.22        C38-Na8-Na3-Na5=104.46        
C38-Na8-Na3-Na9=225.05        C38-Na8-Na3-Cl13=253.81       C38-Na8-Na3-Cl14=195.56       C38-Na8-Na3-Cl16=151.21       
C38-Na8-Na3-O36= 22.20        C38-Na8-Na3-O54= 78.30        C41-Na8-Na3-Na2=158.05        C41-Na8-Na3-Na4=199.54        
C41-Na8-Na3-Na5= 99.78        C41-Na8-Na3-Na9=220.37        C41-Na8-Na3-Cl13=249.13       C41-Na8-Na3-Cl14=190.88       
C41-Na8-Na3-Cl16=146.53       C41-Na8-Na3-O36= 17.52        C41-Na8-Na3-O54= 73.62        H42-Na8-Na3-Na2=171.65        
H42-Na8-Na3-Na4=213.14        H42-Na8-Na3-Na5=113.38        H42-Na8-Na3-Na9=233.97        H42-Na8-Na3-Cl13=262.73       
H42-Na8-Na3-Cl14=204.48       H42-Na8-Na3-Cl16=160.13       H42-Na8-Na3-O36= 31.12        H42-Na8-Na3-O54= 87.22        
O51-Na8-Na3-Na2=302.67        O51-Na8-Na3-Na4=344.15        O51-Na8-Na3-Na5=244.40        O51-Na8-Na3-Na9=  4.99        
O51-Na8-Na3-Cl13= 33.75       O51-Na8-Na3-Cl14=335.49       O51-Na8-Na3-Cl16=291.15       O51-Na8-Na3-O36=162.13        
O51-Na8-Na3-O54=218.23        Na3-Na8-Na4-Na1= 84.19        Na3-Na8-Na4-Na2= 36.31        Na3-Na8-Na4-Na7=100.89        
Na3-Na8-Na4-Na9=338.52        Na3-Na8-Na4-Cl13=312.50       Na3-Na8-Na4-Cl16= 50.73       Na3-Na8-Na4-Cl17=129.88       
Na3-Na8-Na4-Cl20= 18.41       Na3-Na8-Na4-O21=218.26        Na3-Na8-Na4-O51=196.84        Na5-Na8-Na4-Na1= 30.99        
Na5-Na8-Na4-Na2=343.12        Na5-Na8-Na4-Na3=306.80        Na5-Na8-Na4-Na7= 47.69        Na5-Na8-Na4-Na9=285.33        
Na5-Na8-Na4-Cl13=259.31       Na5-Na8-Na4-Cl16=357.53       Na5-Na8-Na4-Cl17= 76.68       Na5-Na8-Na4-Cl20=325.21       
Na5-Na8-Na4-O21=165.06        Na5-Na8-Na4-O51=143.64        Na6-Na8-Na4-Na1=348.64        Na6-Na8-Na4-Na2=300.77        
Na6-Na8-Na4-Na3=264.45        Na6-Na8-Na4-Na7=  5.34        Na6-Na8-Na4-Na9=242.98        Na6-Na8-Na4-Cl13=216.96       
Na6-Na8-Na4-Cl16=315.19       Na6-Na8-Na4-Cl17= 34.33       Na6-Na8-Na4-Cl20=282.86       Na6-Na8-Na4-O21=122.71        
Na6-Na8-Na4-O51=101.29        Na7-Na8-Na4-Na1=343.30        Na7-Na8-Na4-Na2=295.43        Na7-Na8-Na4-Na3=259.11        
Na7-Na8-Na4-Na9=237.64        Na7-Na8-Na4-Cl13=211.62       Na7-Na8-Na4-Cl16=309.85       Na7-Na8-Na4-Cl17= 28.99       
Na7-Na8-Na4-Cl20=277.52       Na7-Na8-Na4-O21=117.37        Na7-Na8-Na4-O51= 95.95        Cl12-Na8-Na4-Na1=317.58       
Cl12-Na8-Na4-Na2=269.70       Cl12-Na8-Na4-Na3=233.39       Cl12-Na8-Na4-Na7=334.27       Cl12-Na8-Na4-Na9=211.91       
Cl12-Na8-Na4-Cl13=185.89      Cl12-Na8-Na4-Cl16=284.12      Cl12-Na8-Na4-Cl17=  3.27      Cl12-Na8-Na4-Cl20=251.80      
Cl12-Na8-Na4-O21= 91.64       Cl12-Na8-Na4-O51= 70.23       Cl13-Na8-Na4-Na1=131.69       Cl13-Na8-Na4-Na2= 83.81       
Cl13-Na8-Na4-Na3= 47.50       Cl13-Na8-Na4-Na7=148.38       Cl13-Na8-Na4-Na9= 26.02       Cl13-Na8-Na4-Cl16= 98.23      
Cl13-Na8-Na4-Cl17=177.38      Cl13-Na8-Na4-Cl20= 65.91      Cl13-Na8-Na4-O21=265.75       Cl13-Na8-Na4-O51=244.34       
Cl16-Na8-Na4-Na1= 33.46       Cl16-Na8-Na4-Na2=345.58       Cl16-Na8-Na4-Na3=309.27       Cl16-Na8-Na4-Na7= 50.15       
Cl16-Na8-Na4-Na9=287.79       Cl16-Na8-Na4-Cl13=261.77      Cl16-Na8-Na4-Cl17= 79.15      Cl16-Na8-Na4-Cl20=327.68      
Cl16-Na8-Na4-O21=167.52       Cl16-Na8-Na4-O51=146.11       O36-Na8-Na4-Na1= 85.98        O36-Na8-Na4-Na2= 38.11        
O36-Na8-Na4-Na3=  1.79        O36-Na8-Na4-Na7=102.68        O36-Na8-Na4-Na9=340.32        O36-Na8-Na4-Cl13=314.30       
O36-Na8-Na4-Cl16= 52.53       O36-Na8-Na4-Cl17=131.67       O36-Na8-Na4-Cl20= 20.20       O36-Na8-Na4-O21=220.05        
O36-Na8-Na4-O51=198.63        C38-Na8-Na4-Na1=122.63        C38-Na8-Na4-Na2= 74.76        C38-Na8-Na4-Na3= 38.45        
C38-Na8-Na4-Na7=139.33        C38-Na8-Na4-Na9= 16.97        C38-Na8-Na4-Cl13=350.95       C38-Na8-Na4-Cl16= 89.18       
C38-Na8-Na4-Cl17=168.32       C38-Na8-Na4-Cl20= 56.85       C38-Na8-Na4-O21=256.70        C38-Na8-Na4-O51=235.29        
C41-Na8-Na4-Na1=180.32        C41-Na8-Na4-Na2=132.44        C41-Na8-Na4-Na3= 96.13        C41-Na8-Na4-Na7=197.02        
C41-Na8-Na4-Na9= 74.65        C41-Na8-Na4-Cl13= 48.63       C41-Na8-Na4-Cl16=146.86       C41-Na8-Na4-Cl17=226.01       
C41-Na8-Na4-Cl20=114.54       C41-Na8-Na4-O21=314.39        C41-Na8-Na4-O51=292.97        H42-Na8-Na4-Na1=209.53        
H42-Na8-Na4-Na2=161.65        H42-Na8-Na4-Na3=125.34        H42-Na8-Na4-Na7=226.22        H42-Na8-Na4-Na9=103.86        
H42-Na8-Na4-Cl13= 77.84       H42-Na8-Na4-Cl16=176.07       H42-Na8-Na4-Cl17=255.22       H42-Na8-Na4-Cl20=143.75       
H42-Na8-Na4-O21=343.59        H42-Na8-Na4-O51=322.18        O51-Na8-Na4-Na1=247.35        O51-Na8-Na4-Na2=199.47        
O51-Na8-Na4-Na3=163.16        O51-Na8-Na4-Na7=264.05        O51-Na8-Na4-Na9=141.68        O51-Na8-Na4-Cl13=115.66       
O51-Na8-Na4-Cl16=213.89       O51-Na8-Na4-Cl17=293.04       O51-Na8-Na4-Cl20=181.57       O51-Na8-Na4-O21= 21.42        
Na3-Na8-Na7-Na1=295.00        Na3-Na8-Na7-Na4=283.11        Na3-Na8-Na7-Na5= 39.40        Na3-Na8-Na7-Na6= 97.09        
Na3-Na8-Na7-Na10= 24.99       Na3-Na8-Na7-Cl12=140.15       Na3-Na8-Na7-Cl15= 68.94       Na3-Na8-Na7-Cl16=352.18       
Na3-Na8-Na7-Cl17=254.73       Na3-Na8-Na7-Cl19=336.22       Na4-Na8-Na7-Na1= 11.89        Na4-Na8-Na7-Na5=116.30        
Na4-Na8-Na7-Na6=173.98        Na4-Na8-Na7-Na10=101.88       Na4-Na8-Na7-Cl12=217.04       Na4-Na8-Na7-Cl15=145.83       
Na4-Na8-Na7-Cl16= 69.07       Na4-Na8-Na7-Cl17=331.62       Na4-Na8-Na7-Cl19= 53.11       Na5-Na8-Na7-Na1=255.59        
Na5-Na8-Na7-Na4=243.70        Na5-Na8-Na7-Na6= 57.68        Na5-Na8-Na7-Na10=345.58       Na5-Na8-Na7-Cl12=100.74       
Na5-Na8-Na7-Cl15= 29.54       Na5-Na8-Na7-Cl16=312.78       Na5-Na8-Na7-Cl17=215.33       Na5-Na8-Na7-Cl19=296.81       
Na6-Na8-Na7-Na1=197.91        Na6-Na8-Na7-Na4=186.02        Na6-Na8-Na7-Na5=302.32        Na6-Na8-Na7-Na10=287.90       
Na6-Na8-Na7-Cl12= 43.06       Na6-Na8-Na7-Cl15=331.85       Na6-Na8-Na7-Cl16=255.09       Na6-Na8-Na7-Cl17=157.64       
Na6-Na8-Na7-Cl19=239.13       Cl12-Na8-Na7-Na1=154.85       Cl12-Na8-Na7-Na4=142.96       Cl12-Na8-Na7-Na5=259.26       
Cl12-Na8-Na7-Na6=316.94       Cl12-Na8-Na7-Na10=244.84      Cl12-Na8-Na7-Cl15=288.79      Cl12-Na8-Na7-Cl16=212.03      
Cl12-Na8-Na7-Cl17=114.58      Cl12-Na8-Na7-Cl19=196.07      Cl13-Na8-Na7-Na1=345.59       Cl13-Na8-Na7-Na4=333.70       
Cl13-Na8-Na7-Na5= 90.00       Cl13-Na8-Na7-Na6=147.68       Cl13-Na8-Na7-Na10= 75.58      Cl13-Na8-Na7-Cl12=190.74      
Cl13-Na8-Na7-Cl15=119.53      Cl13-Na8-Na7-Cl16= 42.77      Cl13-Na8-Na7-Cl17=305.33      Cl13-Na8-Na7-Cl19= 26.81      
Cl16-Na8-Na7-Na1=302.82       Cl16-Na8-Na7-Na4=290.93       Cl16-Na8-Na7-Na5= 47.22       Cl16-Na8-Na7-Na6=104.91       
Cl16-Na8-Na7-Na10= 32.81      Cl16-Na8-Na7-Cl12=147.97      Cl16-Na8-Na7-Cl15= 76.76      Cl16-Na8-Na7-Cl17=262.55      
Cl16-Na8-Na7-Cl19=344.03      O36-Na8-Na7-Na1=252.81        O36-Na8-Na7-Na4=240.92        O36-Na8-Na7-Na5=357.21        
O36-Na8-Na7-Na6= 54.90        O36-Na8-Na7-Na10=342.79       O36-Na8-Na7-Cl12= 97.95       O36-Na8-Na7-Cl15= 26.75       
O36-Na8-Na7-Cl16=309.99       O36-Na8-Na7-Cl17=212.54       O36-Na8-Na7-Cl19=294.02       C38-Na8-Na7-Na1=232.87        
C38-Na8-Na7-Na4=220.98        C38-Na8-Na7-Na5=337.28        C38-Na8-Na7-Na6= 34.96        C38-Na8-Na7-Na10=322.86       
C38-Na8-Na7-Cl12= 78.02       C38-Na8-Na7-Cl15=  6.81       C38-Na8-Na7-Cl16=290.06       C38-Na8-Na7-Cl17=192.61       
C38-Na8-Na7-Cl19=274.09       C41-Na8-Na7-Na1=183.70        C41-Na8-Na7-Na4=171.81        C41-Na8-Na7-Na5=288.11        
C41-Na8-Na7-Na6=345.79        C41-Na8-Na7-Na10=273.69       C41-Na8-Na7-Cl12= 28.85       C41-Na8-Na7-Cl15=317.65       
C41-Na8-Na7-Cl16=240.89       C41-Na8-Na7-Cl17=143.44       C41-Na8-Na7-Cl19=224.92       H42-Na8-Na7-Na1=151.60        
H42-Na8-Na7-Na4=139.71        H42-Na8-Na7-Na5=256.00        H42-Na8-Na7-Na6=313.69        H42-Na8-Na7-Na10=241.59       
H42-Na8-Na7-Cl12=356.75       H42-Na8-Na7-Cl15=285.54       H42-Na8-Na7-Cl16=208.78       H42-Na8-Na7-Cl17=111.33       
H42-Na8-Na7-Cl19=192.82       O51-Na8-Na7-Na1= 62.28        O51-Na8-Na7-Na4= 50.39        O51-Na8-Na7-Na5=166.69        
O51-Na8-Na7-Na6=224.37        O51-Na8-Na7-Na10=152.27       O51-Na8-Na7-Cl12=267.43       O51-Na8-Na7-Cl15=196.23       
O51-Na8-Na7-Cl16=119.47       O51-Na8-Na7-Cl17= 22.02       O51-Na8-Na7-Cl19=103.50       Na3-Na9-Na2-Na1=126.56        
Na3-Na9-Na2-Na4= 84.11        Na3-Na9-Na2-Na5= 15.00        Na3-Na9-Na2-Na10= 62.84       Na3-Na9-Na2-Cl11=334.27       
Na3-Na9-Na2-Cl14=303.46       Na3-Na9-Na2-Cl16= 46.64       Na3-Na9-Na2-Cl19=116.53       Na3-Na9-Na2-Cl20=139.72       
Na4-Na9-Na2-Na1= 42.45        Na4-Na9-Na2-Na3=275.89        Na4-Na9-Na2-Na5=290.89        Na4-Na9-Na2-Na10=338.73       
Na4-Na9-Na2-Cl11=250.16       Na4-Na9-Na2-Cl14=219.35       Na4-Na9-Na2-Cl16=322.53       Na4-Na9-Na2-Cl19= 32.42       
Na4-Na9-Na2-Cl20= 55.60       Cl13-Na9-Na2-Na1= 88.78       Cl13-Na9-Na2-Na3=322.22       Cl13-Na9-Na2-Na4= 46.34       
Cl13-Na9-Na2-Na5=337.22       Cl13-Na9-Na2-Na10= 25.06      Cl13-Na9-Na2-Cl11=296.49      Cl13-Na9-Na2-Cl14=265.68      
Cl13-Na9-Na2-Cl16=  8.86      Cl13-Na9-Na2-Cl19= 78.76      Cl13-Na9-Na2-Cl20=101.94      Cl14-Na9-Na2-Na1=183.10       
Cl14-Na9-Na2-Na3= 56.54       Cl14-Na9-Na2-Na4=140.65       Cl14-Na9-Na2-Na5= 71.54       Cl14-Na9-Na2-Na10=119.38      
Cl14-Na9-Na2-Cl11= 30.81      Cl14-Na9-Na2-Cl16=103.18      Cl14-Na9-Na2-Cl19=173.07      Cl14-Na9-Na2-Cl20=196.26      
Cl20-Na9-Na2-Na1=346.84       Cl20-Na9-Na2-Na3=220.28       Cl20-Na9-Na2-Na4=304.40       Cl20-Na9-Na2-Na5=235.28       
Cl20-Na9-Na2-Na10=283.12      Cl20-Na9-Na2-Cl11=194.55      Cl20-Na9-Na2-Cl14=163.74      Cl20-Na9-Na2-Cl16=266.92      
Cl20-Na9-Na2-Cl19=336.82      Na2-Na9-Na3-Na4=284.72        Na2-Na9-Na3-Na5=342.97        Na2-Na9-Na3-Na8=264.75        
Na2-Na9-Na3-Cl13=232.58       Na2-Na9-Na3-Cl14= 55.53       Na2-Na9-Na3-Cl16=314.72       Na2-Na9-Na3-O36=243.54        
Na2-Na9-Na3-O54= 38.46        Na4-Na9-Na3-Na2= 75.28        Na4-Na9-Na3-Na5= 58.25        Na4-Na9-Na3-Na8=340.03        
Na4-Na9-Na3-Cl13=307.86       Na4-Na9-Na3-Cl14=130.81       Na4-Na9-Na3-Cl16= 30.00       Na4-Na9-Na3-O36=318.82        
Na4-Na9-Na3-O54=113.74        Cl13-Na9-Na3-Na2=127.42       Cl13-Na9-Na3-Na4= 52.14       Cl13-Na9-Na3-Na5=110.39       
Cl13-Na9-Na3-Na8= 32.16       Cl13-Na9-Na3-Cl14=182.95      Cl13-Na9-Na3-Cl16= 82.13      Cl13-Na9-Na3-O36= 10.95       
Cl13-Na9-Na3-O54=165.88       Cl14-Na9-Na3-Na2=304.47       Cl14-Na9-Na3-Na4=229.19       Cl14-Na9-Na3-Na5=287.44       
Cl14-Na9-Na3-Na8=209.21       Cl14-Na9-Na3-Cl13=177.05      Cl14-Na9-Na3-Cl16=259.18      Cl14-Na9-Na3-O36=188.00       
Cl14-Na9-Na3-O54=342.93       Cl20-Na9-Na3-Na2= 31.65       Cl20-Na9-Na3-Na4=316.37       Cl20-Na9-Na3-Na5= 14.62       
Cl20-Na9-Na3-Na8=296.39       Cl20-Na9-Na3-Cl13=264.23      Cl20-Na9-Na3-Cl14= 87.18      Cl20-Na9-Na3-Cl16=346.36      
Cl20-Na9-Na3-O36=275.19       Cl20-Na9-Na3-O54= 70.11       Na2-Na9-Na4-Na1=312.92        Na2-Na9-Na4-Na3= 65.00        
Na2-Na9-Na4-Na7= 14.56        Na2-Na9-Na4-Na8= 85.80        Na2-Na9-Na4-Cl13=114.81       Na2-Na9-Na4-Cl16= 35.65       
Na2-Na9-Na4-Cl17=315.17       Na2-Na9-Na4-Cl20=303.85       Na2-Na9-Na4-O21=215.45        Na2-Na9-Na4-O51=119.55        
Na3-Na9-Na4-Na1=247.92        Na3-Na9-Na4-Na2=295.00        Na3-Na9-Na4-Na7=309.56        Na3-Na9-Na4-Na8= 20.80        
Na3-Na9-Na4-Cl13= 49.82       Na3-Na9-Na4-Cl16=330.66       Na3-Na9-Na4-Cl17=250.17       Na3-Na9-Na4-Cl20=238.85       
Na3-Na9-Na4-O21=150.45        Na3-Na9-Na4-O51= 54.56        Cl13-Na9-Na4-Na1=198.10       Cl13-Na9-Na4-Na2=245.19       
Cl13-Na9-Na4-Na3=310.18       Cl13-Na9-Na4-Na7=259.74       Cl13-Na9-Na4-Na8=330.98       Cl13-Na9-Na4-Cl16=280.84      
Cl13-Na9-Na4-Cl17=200.35      Cl13-Na9-Na4-Cl20=189.03      Cl13-Na9-Na4-O21=100.64       Cl13-Na9-Na4-O51=  4.74       
Cl14-Na9-Na4-Na1=283.85       Cl14-Na9-Na4-Na2=330.94       Cl14-Na9-Na4-Na3= 35.93       Cl14-Na9-Na4-Na7=345.49       
Cl14-Na9-Na4-Na8= 56.73       Cl14-Na9-Na4-Cl13= 85.75      Cl14-Na9-Na4-Cl16=  6.59      Cl14-Na9-Na4-Cl17=286.10      
Cl14-Na9-Na4-Cl20=274.78      Cl14-Na9-Na4-O21=186.39       Cl14-Na9-Na4-O51= 90.49       Cl20-Na9-Na4-Na1=  9.07       
Cl20-Na9-Na4-Na2= 56.15       Cl20-Na9-Na4-Na3=121.15       Cl20-Na9-Na4-Na7= 70.71       Cl20-Na9-Na4-Na8=141.95       
Cl20-Na9-Na4-Cl13=170.97      Cl20-Na9-Na4-Cl16= 91.81      Cl20-Na9-Na4-Cl17= 11.32      Cl20-Na9-Na4-O21=271.60       
Cl20-Na9-Na4-O51=175.71       Na5-Na10-Na2-Na1=237.52       Na5-Na10-Na2-Na3=354.00       Na5-Na10-Na2-Na4=284.55       
Na5-Na10-Na2-Na9=301.72       Na5-Na10-Na2-Cl11= 58.33      Na5-Na10-Na2-Cl14= 33.05      Na5-Na10-Na2-Cl16=317.76      
Na5-Na10-Na2-Cl19=228.34      Na5-Na10-Na2-Cl20=244.04      Na7-Na10-Na2-Na1=308.63       Na7-Na10-Na2-Na3= 65.12       
Na7-Na10-Na2-Na4=355.67       Na7-Na10-Na2-Na5= 71.11       Na7-Na10-Na2-Na9= 12.83       Na7-Na10-Na2-Cl11=129.44      
Na7-Na10-Na2-Cl14=104.16      Na7-Na10-Na2-Cl16= 28.87      Na7-Na10-Na2-Cl19=299.45      Na7-Na10-Na2-Cl20=315.16      
Cl11-Na10-Na2-Na1=179.19      Cl11-Na10-Na2-Na3=295.67      Cl11-Na10-Na2-Na4=226.22      Cl11-Na10-Na2-Na5=301.67      
Cl11-Na10-Na2-Na9=243.39      Cl11-Na10-Na2-Cl14=334.72     Cl11-Na10-Na2-Cl16=259.43     Cl11-Na10-Na2-Cl19=170.01     
Cl11-Na10-Na2-Cl20=185.71     Cl15-Na10-Na2-Na1=273.83      Cl15-Na10-Na2-Na3= 30.31      Cl15-Na10-Na2-Na4=320.86      
Cl15-Na10-Na2-Na5= 36.31      Cl15-Na10-Na2-Na9=338.03      Cl15-Na10-Na2-Cl11= 94.64     Cl15-Na10-Na2-Cl14= 69.36     
Cl15-Na10-Na2-Cl16=354.07     Cl15-Na10-Na2-Cl19=264.64     Cl15-Na10-Na2-Cl20=280.35     Cl19-Na10-Na2-Na1=  9.18      
Cl19-Na10-Na2-Na3=125.67      Cl19-Na10-Na2-Na4= 56.22      Cl19-Na10-Na2-Na5=131.66      Cl19-Na10-Na2-Na9= 73.38      
Cl19-Na10-Na2-Cl11=189.99     Cl19-Na10-Na2-Cl14=164.71     Cl19-Na10-Na2-Cl16= 89.42     Cl19-Na10-Na2-Cl20= 15.71     
Na2-Na10-Na5-Na3=  7.06       Na2-Na10-Na5-Na6=132.15       Na2-Na10-Na5-Na7= 79.66       Na2-Na10-Na5-Na8= 64.49       
Na2-Na10-Na5-Cl11=306.24      Na2-Na10-Na5-Cl15=133.38      Na2-Na10-Na5-Cl16= 41.86      Na2-Na10-Na5-Cl18=161.08      
Na2-Na10-Na5-O54=319.13       Na7-Na10-Na5-Na2=280.34       Na7-Na10-Na5-Na3=287.40       Na7-Na10-Na5-Na6= 52.48       
Na7-Na10-Na5-Na8=344.83       Na7-Na10-Na5-Cl11=226.57      Na7-Na10-Na5-Cl15= 53.71      Na7-Na10-Na5-Cl16=322.19      
Na7-Na10-Na5-Cl18= 81.42      Na7-Na10-Na5-O54=239.47       Cl11-Na10-Na5-Na2= 53.76      Cl11-Na10-Na5-Na3= 60.83      
Cl11-Na10-Na5-Na6=185.91      Cl11-Na10-Na5-Na7=133.43      Cl11-Na10-Na5-Na8=118.25      Cl11-Na10-Na5-Cl15=187.14     
Cl11-Na10-Na5-Cl16= 95.62     Cl11-Na10-Na5-Cl18=214.85     Cl11-Na10-Na5-O54= 12.90      Cl15-Na10-Na5-Na2=226.62      
Cl15-Na10-Na5-Na3=233.69      Cl15-Na10-Na5-Na6=358.77      Cl15-Na10-Na5-Na7=306.29      Cl15-Na10-Na5-Na8=291.11      
Cl15-Na10-Na5-Cl11=172.86     Cl15-Na10-Na5-Cl16=268.48     Cl15-Na10-Na5-Cl18= 27.71     Cl15-Na10-Na5-O54=185.76      
Cl19-Na10-Na5-Na2=323.76      Cl19-Na10-Na5-Na3=330.82      Cl19-Na10-Na5-Na6= 95.91      Cl19-Na10-Na5-Na7= 43.42      
Cl19-Na10-Na5-Na8= 28.25      Cl19-Na10-Na5-Cl11=269.99     Cl19-Na10-Na5-Cl15= 97.13     Cl19-Na10-Na5-Cl16=  5.61     
Cl19-Na10-Na5-Cl18=124.84     Cl19-Na10-Na5-O54=282.89      Na2-Na10-Na7-Na1= 51.02       Na2-Na10-Na7-Na4=  5.18       
Na2-Na10-Na7-Na5=292.23       Na2-Na10-Na7-Na6=246.84       Na2-Na10-Na7-Na8=308.80       Na2-Na10-Na7-Cl12=258.88      
Na2-Na10-Na7-Cl15=230.17      Na2-Na10-Na7-Cl16=330.81      Na2-Na10-Na7-Cl17= 59.48      Na2-Na10-Na7-Cl19= 56.22      
Na5-Na10-Na7-Na1=118.79       Na5-Na10-Na7-Na4= 72.95       Na5-Na10-Na7-Na6=314.61       Na5-Na10-Na7-Na8= 16.57       
Na5-Na10-Na7-Cl12=326.66      Na5-Na10-Na7-Cl15=297.94      Na5-Na10-Na7-Cl16= 38.59      Na5-Na10-Na7-Cl17=127.25      
Na5-Na10-Na7-Cl19=123.99      Cl11-Na10-Na7-Na1= 85.05      Cl11-Na10-Na7-Na4= 39.22      Cl11-Na10-Na7-Na5=326.26      
Cl11-Na10-Na7-Na6=280.87      Cl11-Na10-Na7-Na8=342.83      Cl11-Na10-Na7-Cl12=292.92     Cl11-Na10-Na7-Cl15=264.21     
Cl11-Na10-Na7-Cl16=  4.85     Cl11-Na10-Na7-Cl17= 93.52     Cl11-Na10-Na7-Cl19= 90.26     Cl15-Na10-Na7-Na1=180.85      
Cl15-Na10-Na7-Na4=135.01      Cl15-Na10-Na7-Na5= 62.06      Cl15-Na10-Na7-Na6= 16.67      Cl15-Na10-Na7-Na8= 78.63      
Cl15-Na10-Na7-Cl12= 28.71     Cl15-Na10-Na7-Cl16=100.64     Cl15-Na10-Na7-Cl17=189.31     Cl15-Na10-Na7-Cl19=186.05     
Cl19-Na10-Na7-Na1=354.80      Cl19-Na10-Na7-Na4=308.96      Cl19-Na10-Na7-Na5=236.01      Cl19-Na10-Na7-Na6=190.61      
Cl19-Na10-Na7-Na8=252.58      Cl19-Na10-Na7-Cl12=202.66     Cl19-Na10-Na7-Cl15=173.95     Cl19-Na10-Na7-Cl16=274.59     
Cl19-Na10-Na7-Cl17=  3.26     

========================================================================
 FINAL SINGLEPOINT CALCULATION ON OPTIMIZED GEOMETRY
========================================================================

 Ncao       : 212
 Nao        : 202
 Nshell     : 98
 Nel        : 160
 T(el)      :   300.0
 intcut     :    25.0
 scfconv/Eh :  0.100E-05
   qconv/e  :  0.100E-03
 intneglect :  0.100E-07
 broydamp   :      0.250
 iter      E             dE          RMSdq      gap      omega  full diag
   1    -95.1406341 -0.951406E+02  0.215E-04    3.03       0.0  T
   2    -95.1406341 -0.388951E-10  0.131E-04    3.03     101.7  T
   3    -95.1406341 -0.483453E-10  0.919E-05    3.03     145.4  T
speedup  0.95
cpu  time for SCC    0.02 s
wall time for SCC    0.02 s

   *** convergence criteria satisfied after 3 iterations ***

          eigenvalues
 #    :          68         69         70         71         72         73         74         75
 occ. :        2.000      2.000      2.000      2.000      2.000      2.000      2.000      2.000
 eps  :       -10.708    -10.688    -10.677    -10.655    -10.640    -10.589    -10.578    -10.568
 #    :          76         77         78         79         80         81         82         83
 occ. :        2.000      2.000      2.000      2.000      2.000      0.000      0.000      0.000
 eps  :       -10.533    -10.494    -10.481    -10.456    -10.439     -7.413     -5.849     -5.334
 #    :          84         85         86         87         88         89         90         91
 occ. :        0.000      0.000      0.000      0.000      0.000      0.000      0.000      0.000
 eps  :        -4.674     -3.368     -2.832     -1.335     -0.981     -0.076      0.365      0.844


   #   Z            q   n(s)   n(p)   n(d)      C6AA      α(0)
   1  11 Na     0.697  0.112  0.191  0.000    68.220    26.729
   2  11 Na     0.729  0.062  0.209  0.000    67.828    26.652
   3  11 Na     0.795  0.060  0.144  0.000    67.017    26.493
   4  11 Na     0.823  0.034  0.143  0.000    66.689    26.427
   5  11 Na     0.735  0.049  0.217  0.000    67.756    26.638
   6  11 Na     0.686  0.115  0.198  0.000    68.350    26.755
   7  11 Na     0.728  0.058  0.214  0.000    67.835    26.654
   8  11 Na     0.842  0.055  0.102  0.000    66.458    26.382
   9  11 Na     0.692  0.107  0.200  0.000    68.279    26.741
  10  11 Na     0.694  0.117  0.189  0.000    68.256    26.736
  11  17 Cl    -0.767  1.972  5.792  0.002   126.008    17.174
  12  17 Cl    -0.768  1.974  5.791  0.003   126.067    17.178
  13  17 Cl    -0.769  1.973  5.795  0.001   126.108    17.181
  14  17 Cl    -0.769  1.973  5.795  0.001   126.090    17.179
  15  17 Cl    -0.743  1.971  5.772  0.001   125.070    17.110
  16  17 Cl    -0.733  1.971  5.762  0.001   124.659    17.082
  17  17 Cl    -0.778  1.974  5.802  0.002   126.452    17.204
  18  17 Cl    -0.786  1.975  5.800  0.012   126.803    17.228
  19  17 Cl    -0.735  1.972  5.763  0.001   124.741    17.087
  20  17 Cl    -0.751  1.973  5.778  0.001   125.369    17.130
  21   8 O     -0.455  1.690  4.765  0.000    21.890     6.319
  22   1 H      0.316  0.684  0.000  0.000     0.669     1.282
  23   6 C      0.072  1.040  2.888  0.000    19.461     6.296
  24   1 H      0.027  0.973  0.000  0.000     2.624     2.533
  25   1 H      0.027  0.973  0.000  0.000     2.629     2.536
  26   6 C     -0.091  1.066  3.025  0.000    22.203     6.704
  27   1 H      0.067  0.933  0.000  0.000     2.115     2.274
  28   1 H      0.053  0.947  0.000  0.000     2.276     2.358
  29   6 C     -0.058  1.047  3.011  0.000    21.621     6.620
  30   1 H      0.037  0.963  0.000  0.000     2.492     2.469
  31   1 H      0.034  0.966  0.000  0.000     2.528     2.486
  32   6 C     -0.112  1.041  3.071  0.000    22.703     6.795
  33   1 H      0.040  0.960  0.000  0.000     2.452     2.449
  34   1 H      0.042  0.958  0.000  0.000     2.422     2.434
  35   1 H      0.047  0.953  0.000  0.000     2.354     2.399
  36   8 O     -0.518  1.714  4.805  0.000    23.233     6.510
  37   1 H      0.361  0.639  0.000  0.000     0.558     1.170
  38   6 C      0.040  1.047  2.913  0.000    19.818     6.323
  39   1 H      0.064  0.936  0.000  0.000     2.154     2.295
  40   1 H      0.056  0.944  0.000  0.000     2.250     2.346
  41   6 C     -0.107  1.073  3.034  0.000    22.447     6.729
  42   1 H      0.042  0.958  0.000  0.000     2.402     2.420
  43   1 H      0.066  0.934  0.000  0.000     2.125     2.279
  44   6 C     -0.057  1.047  3.010  0.000    21.597     6.616
  45   1 H      0.035  0.965  0.000  0.000     2.521     2.483
  46   1 H      0.038  0.962  0.000  0.000     2.475     2.460
  47   6 C     -0.111  1.038  3.072  0.000    22.674     6.790
  48   1 H      0.041  0.959  0.000  0.000     2.429     2.437
  49   1 H      0.036  0.964  0.000  0.000     2.503     2.474
  50   1 H      0.040  0.960  0.000  0.000     2.446     2.446
  51   8 O     -0.644  1.721  4.923  0.000    26.183     6.911
  52   1 H      0.356  0.644  0.000  0.000     0.563     1.173
  53   1 H      0.338  0.662  0.000  0.000     0.612     1.227
  54   8 O     -0.610  1.709  4.901  0.000    25.332     6.798
  55   1 H      0.325  0.675  0.000  0.000     0.647     1.262
  56   1 H      0.339  0.661  0.000  0.000     0.606     1.219

 Mol. C6AA /au·bohr⁶  :      68801.643373
 Mol. C8AA /au·bohr⁸  :    3520030.737590
 Mol. α(0) /au        :        568.080958

 
 Wiberg/Mayer (AO) data. WBOs > 0.1 written file <wbo>
 largest (>0.05) Wiberg bond orders for each atom
           total WBO             WBO to atom ...
     1  Na  0.563    Cl  17 0.182    Cl  19 0.161    Cl  20 0.160
     2  Na  0.527    Cl  11 0.136    Cl  14 0.134    Cl  20 0.085    Cl  19 0.085    Cl  16 0.067
     3  Na  0.397    Cl  13 0.111    Cl  14 0.105    O   54 0.066    O   36 0.062
     4  Na  0.354    Cl  13 0.079    O   21 0.072    Cl  20 0.071    Cl  17 0.066    Cl  16 0.063
     5  Na  0.514    Cl  18 0.125    Cl  11 0.106    Cl  15 0.093    Cl  16 0.071    O   54 0.062
     6  Na  0.573    Cl  18 0.189    Cl  12 0.189    Cl  15 0.119
     7  Na  0.526    Cl  17 0.141    Cl  12 0.125    Cl  15 0.106    Cl  19 0.069    Cl  16 0.064
     8  Na  0.310    O   51 0.088    Cl  13 0.067    Cl  12 0.060    O   36 0.059
     9  Na  0.573    Cl  14 0.172    Cl  13 0.144    Cl  20 0.131
    10  Na  0.567    Cl  11 0.184    Cl  19 0.172    Cl  15 0.163
    11  Cl  0.441    Na  10 0.184    Na   2 0.136    Na   5 0.106
    12  Cl  0.437    Na   6 0.189    Na   7 0.125    Na   8 0.060
    13  Cl  0.424    Na   9 0.144    Na   3 0.111    Na   4 0.079    Na   8 0.067
    14  Cl  0.439    Na   9 0.172    Na   2 0.134    Na   3 0.105
    15  Cl  0.486    Na  10 0.163    Na   6 0.119    Na   7 0.106    Na   5 0.093
    16  Cl  0.514    Na   5 0.071    Na   2 0.067    Na   7 0.064    Na   4 0.063
    17  Cl  0.422    Na   1 0.182    Na   7 0.141    Na   4 0.066
    18  Cl  0.405    Na   6 0.189    Na   5 0.125
    19  Cl  0.500    Na  10 0.172    Na   1 0.161    Na   2 0.085    Na   7 0.069
    20  Cl  0.473    Na   1 0.160    Na   9 0.131    Na   2 0.085    Na   4 0.071
    21  O   2.009    C   23 0.988    H   22 0.886    Na   4 0.072
    22  H   0.900    O   21 0.886
    23  C   3.950    C   26 1.011    O   21 0.988    H   25 0.975    H   24 0.970
    24  H   0.996    C   23 0.970
    25  H   0.998    C   23 0.975
    26  C   3.985    C   23 1.011    C   29 1.007    H   27 0.974    H   28 0.964
    27  H   0.993    C   26 0.974
    28  H   0.997    C   26 0.964
    29  C   3.998    C   32 1.020    C   26 1.007    H   31 0.977    H   30 0.976
    30  H   0.996    C   29 0.976
    31  H   0.999    C   29 0.977
    32  C   3.996    C   29 1.020    H   34 0.986    H   35 0.984    H   33 0.976
    33  H   0.999    C   32 0.976
    34  H   0.998    C   32 0.986
    35  H   0.998    C   32 0.984
    36  O   1.992    C   38 0.983    H   37 0.816    Na   3 0.062    Na   8 0.059
    37  H   0.869    O   36 0.816
    38  C   3.941    C   41 1.010    O   36 0.983    H   39 0.974    H   40 0.970
    39  H   0.992    C   38 0.974
    40  H   0.996    C   38 0.970
    41  C   3.993    C   38 1.010    C   44 1.008    H   42 0.971    H   43 0.970
    42  H   0.998    C   41 0.971
    43  H   0.995    C   41 0.970
    44  C   3.996    C   47 1.020    C   41 1.008    H   45 0.977    H   46 0.976
    45  H   0.997    C   44 0.977
    46  H   0.998    C   44 0.976
    47  C   3.994    C   44 1.020    H   49 0.987    H   48 0.986    H   50 0.986
    48  H   0.996    C   47 0.986
    49  H   0.998    C   47 0.987
    50  H   0.998    C   47 0.986
    51  O   1.885    H   53 0.885    H   52 0.862    Na   8 0.088
    52  H   0.873    O   51 0.862
    53  H   0.885    O   51 0.885
    54  O   1.911    H   55 0.893    H   56 0.880    Na   3 0.066    Na   5 0.062
    55  H   0.894    O   54 0.893
    56  H   0.885    O   54 0.880
 MOs/occ written to file <molden.input>
 
molecular dipole:
                 x           y           z       tot (Debye)
 q only:       -3.551       1.275       0.689
   full:       -1.643       0.083       1.239       5.234
molecular quadrupole (traceless):
                xx          xy          yy          xz          yz          zz
 q only:       -4.950      11.568       8.862       0.703     -14.825      -3.912
  q+dip:       13.004       8.021       7.657       0.546     -18.219     -20.661
   full:       12.128       9.086       8.299       1.765     -17.762     -20.427

SCC energy    :     -95.1406341
rep           :       0.5343497
ES            :       0.8441716
AES           :      -0.0308961
AXC           :       0.0104009
disp          :      -0.0785990
XB            :       0.0000000
fix           :       0.0000000
total E       :     -94.6040317
atomizationE  :      10.6361610     6674.29
(atE without considering molecular charge,
 total energy contains solvation terms)
H-L gap (eV)  :          3.0258
optimized geometry written to: xtbopt.xyz

           ------------------------------------------------- 
          |                Numerical Hessian                |
           ------------------------------------------------- 
step length          :   0.00500
SCC accuracy         :   0.25000
Hessian scale factor :   1.00000
frozen atoms in %    :   0.00000    0
RMS gradient         :   0.00006
estimated CPU  time      1.06 min
estimated wall time      1.08 min

writing file <hessian>.
 
 projected vibrational frequencies (cm-1)
eigval :       -0.00    -0.00     0.00     0.00     0.00     0.00
eigval :       15.74    19.96    21.66    25.84    30.60    32.04
eigval :       37.12    38.90    42.74    44.33    50.43    51.35
eigval :       52.71    54.63    56.66    58.97    62.09    65.07
eigval :       66.76    69.91    73.01    73.65    74.52    80.29
eigval :       81.88    83.14    84.85    86.57    90.46    94.73
eigval :       95.66    99.50   102.75   103.66   106.38   108.21
eigval :      109.78   112.33   113.12   116.80   119.54   121.91
eigval :      123.75   124.62   127.37   132.14   133.24   134.15
eigval :      137.50   142.05   144.01   148.60   151.29   152.58
eigval :      156.01   159.81   165.67   168.66   169.57   171.83
eigval :      177.90   180.08   180.98   183.69   184.61   187.56
eigval :      192.46   193.87   198.84   202.08   202.36   206.02
eigval :      209.64   215.07   220.63   226.17   230.14   238.78
eigval :      243.75   256.82   269.46   296.37   321.06   353.54
eigval :      379.67   400.61   404.20   425.46   436.98   451.95
eigval :      456.07   680.17   786.84   790.22   839.31   843.61
eigval :      942.45   945.23   955.69   958.59  1038.75  1041.19
eigval :     1086.99  1091.41  1100.32  1106.34  1114.83  1132.73
eigval :     1134.42  1158.82  1216.11  1219.50  1222.94  1264.12
eigval :     1270.66  1275.82  1276.43  1276.70  1283.11  1334.94
eigval :     1351.04  1355.12  1361.75  1376.66  1408.85  1416.09
eigval :     1462.26  1468.54  1472.31  1487.86  1491.03  1491.30
eigval :     1495.07  1498.26  1501.35  1501.98  1523.83  1525.33
eigval :     2872.68  2903.87  2914.75  2931.58  2959.83  2962.46
eigval :     2966.15  2973.37  2973.90  2977.81  2979.38  2989.94
eigval :     3002.27  3030.70  3031.04  3034.64  3044.51  3046.81
eigval :     3135.37  3449.72  3480.62  3515.20  3551.32  3567.68
 reduced masses (amu)
   1: 24.65   2: 23.13   3: 25.34   4: 23.06   5: 21.00   6: 29.13   7: 11.25   8: 16.34
   9: 15.68  10: 14.52  11: 18.10  12: 25.04  13: 22.65  14: 15.14  15:  9.61  16: 27.34
  17: 24.15  18: 23.87  19: 21.57  20: 24.98  21: 28.95  22: 25.75  23: 24.40  24: 30.80
  25: 26.23  26: 27.42  27: 23.55  28: 26.85  29: 26.60  30: 25.45  31: 29.62  32: 28.30
  33: 28.50  34: 20.82  35: 26.08  36: 23.82  37: 27.89  38: 30.14  39: 27.02  40: 21.33
  41: 26.36  42: 26.25  43: 15.39  44: 16.08  45: 23.33  46: 23.09  47: 27.66  48: 22.79
  49: 24.64  50: 19.36  51: 23.87  52: 24.29  53: 23.55  54: 18.51  55: 22.72  56: 24.69
  57: 26.51  58: 26.93  59: 25.94  60: 24.85  61: 27.30  62: 25.92  63: 26.70  64: 26.46
  65: 26.89  66: 27.05  67: 27.38  68: 25.90  69: 26.28  70: 28.12  71: 24.26  72: 27.16
  73: 24.40  74: 24.20  75: 29.06  76: 21.80  77: 16.21  78: 24.74  79: 25.88  80: 19.51
  81: 20.55  82: 13.59  83: 29.37  84:  5.22  85:  2.37  86: 17.82  87:  3.45  88:  6.25
  89:  2.96  90:  4.81  91:  3.62  92: 10.01  93:  9.06  94:  3.11  95:  8.43  96: 10.69
  97:  5.66  98:  2.08  99:  1.74 100:  1.72 101:  2.42 102:  2.35 103:  5.40 104:  5.17
 105:  2.60 106:  3.00 107:  9.51 108: 11.63 109:  8.38 110: 10.52 111:  7.29 112: 10.90
 113:  4.98 114:  7.12 115:  7.36 116:  5.25 117:  4.04 118:  4.87 119:  4.10 120:  3.49
 121:  1.79 122:  2.96 123:  1.63 124:  2.38 125:  3.94 126:  3.30 127:  4.81 128:  3.59
 129:  5.22 130:  5.16 131:  3.20 132:  3.18 133:  1.99 134:  1.92 135:  1.86 136:  1.63
 137:  1.87 138:  1.76 139:  1.97 140:  1.55 141:  1.62 142:  1.56 143:  2.02 144:  1.99
 145:  1.87 146:  1.77 147:  1.54 148:  1.79 149:  1.62 150:  1.92 151:  1.80 152:  1.74
 153:  1.89 154:  1.51 155:  1.51 156:  1.79 157:  1.73 158:  1.92 159:  1.75 160:  1.68
 161:  1.57 162:  1.66 163:  1.92 164:  1.90 165:  1.94 166:  1.89 167:  1.77 168:  1.80
 IR intensities (amu)
   1:  0.42   2:  0.39   3:  0.43   4:  0.22   5:  0.13   6:  0.52   7:  0.32   8:  0.25
   9:  0.19  10:  0.20  11:  0.13  12:  0.12  13:  0.07  14:  0.15  15:  0.23  16:  0.42
  17:  0.22  18:  0.16  19:  0.22  20:  0.19  21:  0.25  22:  0.13  23:  0.28  24:  0.13
  25:  0.34  26:  0.14  27:  0.34  28:  0.18  29:  0.34  30:  0.27  31:  0.16  32:  0.19
  33:  0.27  34:  0.32  35:  0.37  36:  0.40  37:  0.17  38:  0.54  39:  0.24  40:  0.46
  41:  0.34  42:  0.46  43:  0.40  44:  0.39  45:  0.76  46:  0.50  47:  0.63  48:  0.98
  49:  0.62  50:  0.64  51:  0.36  52:  0.48  53:  0.77  54:  0.36  55:  0.69  56:  0.47
  57:  0.68  58:  0.84  59:  0.38  60:  0.42  61:  0.48  62:  0.70  63:  0.61  64:  0.88
  65:  0.53  66:  0.66  67:  0.59  68:  0.20  69:  0.62  70:  1.25  71:  0.62  72:  1.10
  73:  1.00  74:  1.64  75:  1.74  76:  1.33  77:  0.55  78:  0.93  79:  1.27  80:  1.18
  81:  0.86  82:  0.50  83:  1.75  84:  0.31  85:  0.04  86:  1.10  87:  0.40  88:  0.81
  89:  0.56  90:  0.85  91:  0.55  92:  0.25  93:  0.27  94:  0.85  95:  0.51  96:  0.48
  97:  0.77  98:  0.58  99:  0.06 100:  0.03 101:  0.10 102:  0.10 103:  0.17 104:  0.12
 105:  0.07 106:  0.14 107:  0.36 108:  0.63 109:  0.73 110:  1.00 111:  0.17 112:  0.84
 113:  0.09 114:  0.30 115:  0.16 116:  0.29 117:  0.40 118:  0.09 119:  0.12 120:  0.19
 121:  0.08 122:  0.06 123:  0.08 124:  0.05 125:  0.42 126:  0.29 127:  0.22 128:  0.35
 129:  0.41 130:  0.22 131:  0.06 132:  0.05 133:  0.05 134:  0.03 135:  0.02 136:  0.05
 137:  0.05 138:  0.10 139:  0.07 140:  0.04 141:  0.04 142:  0.04 143:  0.75 144:  0.19
 145:  0.34 146:  0.18 147:  0.28 148:  0.33 149:  0.16 150:  0.14 151:  0.03 152:  0.19
 153:  0.38 154:  0.15 155:  0.25 156:  0.46 157:  0.22 158:  0.28 159:  0.23 160:  0.24
 161:  0.21 162:  0.21 163:  0.85 164:  0.34 165:  0.30 166:  0.24 167:  0.31 168:  0.34
 Raman intensities (amu)
   1:  0.00   2:  0.00   3:  0.00   4:  0.00   5:  0.00   6:  0.00   7:  0.00   8:  0.00
   9:  0.00  10:  0.00  11:  0.00  12:  0.00  13:  0.00  14:  0.00  15:  0.00  16:  0.00
  17:  0.00  18:  0.00  19:  0.00  20:  0.00  21:  0.00  22:  0.00  23:  0.00  24:  0.00
  25:  0.00  26:  0.00  27:  0.00  28:  0.00  29:  0.00  30:  0.00  31:  0.00  32:  0.00
  33:  0.00  34:  0.00  35:  0.00  36:  0.00  37:  0.00  38:  0.00  39:  0.00  40:  0.00
  41:  0.00  42:  0.00  43:  0.00  44:  0.00  45:  0.00  46:  0.00  47:  0.00  48:  0.00
  49:  0.00  50:  0.00  51:  0.00  52:  0.00  53:  0.00  54:  0.00  55:  0.00  56:  0.00
  57:  0.00  58:  0.00  59:  0.00  60:  0.00  61:  0.00  62:  0.00  63:  0.00  64:  0.00
  65:  0.00  66:  0.00  67:  0.00  68:  0.00  69:  0.00  70:  0.00  71:  0.00  72:  0.00
  73:  0.00  74:  0.00  75:  0.00  76:  0.00  77:  0.00  78:  0.00  79:  0.00  80:  0.00
  81:  0.00  82:  0.00  83:  0.00  84:  0.00  85:  0.00  86:  0.00  87:  0.00  88:  0.00
  89:  0.00  90:  0.00  91:  0.00  92:  0.00  93:  0.00  94:  0.00  95:  0.00  96:  0.00
  97:  0.00  98:  0.00  99:  0.00 100:  0.00 101:  0.00 102:  0.00 103:  0.00 104:  0.00
 105:  0.00 106:  0.00 107:  0.00 108:  0.00 109:  0.00 110:  0.00 111:  0.00 112:  0.00
 113:  0.00 114:  0.00 115:  0.00 116:  0.00 117:  0.00 118:  0.00 119:  0.00 120:  0.00
 121:  0.00 122:  0.00 123:  0.00 124:  0.00 125:  0.00 126:  0.00 127:  0.00 128:  0.00
 129:  0.00 130:  0.00 131:  0.00 132:  0.00 133:  0.00 134:  0.00 135:  0.00 136:  0.00
 137:  0.00 138:  0.00 139:  0.00 140:  0.00 141:  0.00 142:  0.00 143:  0.00 144:  0.00
 145:  0.00 146:  0.00 147:  0.00 148:  0.00 149:  0.00 150:  0.00 151:  0.00 152:  0.00
 153:  0.00 154:  0.00 155:  0.00 156:  0.00 157:  0.00 158:  0.00 159:  0.00 160:  0.00
 161:  0.00 162:  0.00 163:  0.00 164:  0.00 165:  0.00 166:  0.00 167:  0.00 168:  0.00
 output can be read by thermo (or use thermo option).
 writing <g98.out> molden fake output.
 recommended (thermochemical) frequency scaling factor: 1.0
                    ==================
                    thermo calculation
                    ==================
Nvib :  162 Nimag : 0  symmetry :   C1  rot number :  1  scale factor : 1.00 sthr :  50.
omega= 15.74     Gvib=    -2.120     Grot=    -1.399     Gused=    -1.406
omega= 19.96     Gvib=    -1.979     Grot=    -1.329     Gused=    -1.345
omega= 21.66     Gvib=    -1.931     Grot=    -1.304     Gused=    -1.326
omega= 25.84     Gvib=    -1.826     Grot=    -1.252     Gused=    -1.290
omega= 30.60     Gvib=    -1.726     Grot=    -1.202     Gused=    -1.267
omega= 32.04     Gvib=    -1.699     Grot=    -1.188     Gused=    -1.262
omega= 37.12     Gvib=    -1.612     Grot=    -1.145     Gused=    -1.254
omega= 38.90     Gvib=    -1.584     Grot=    -1.131     Gused=    -1.253
omega= 42.74     Gvib=    -1.529     Grot=    -1.103     Gused=    -1.251
omega= 44.33     Gvib=    -1.507     Grot=    -1.092     Gused=    -1.251
omega= 50.43     Gvib=    -1.431     Grot=    -1.054     Gused=    -1.246
omega= 51.35     Gvib=    -1.421     Grot=    -1.049     Gused=    -1.245
omega= 52.71     Gvib=    -1.405     Grot=    -1.041     Gused=    -1.242
omega= 54.63     Gvib=    -1.384     Grot=    -1.030     Gused=    -1.238
omega= 56.66     Gvib=    -1.363     Grot=    -1.020     Gused=    -1.233
omega= 58.97     Gvib=    -1.339     Grot=    -1.008     Gused=    -1.226
omega= 62.09     Gvib=    -1.309     Grot=    -0.992     Gused=    -1.215
omega= 65.07     Gvib=    -1.281     Grot=    -0.979     Gused=    -1.203
omega= 66.76     Gvib=    -1.266     Grot=    -0.971     Gused=    -1.196
omega= 69.91     Gvib=    -1.239     Grot=    -0.957     Gused=    -1.181
omega= 73.01     Gvib=    -1.214     Grot=    -0.944     Gused=    -1.165
omega= 73.65     Gvib=    -1.209     Grot=    -0.942     Gused=    -1.162
omega= 74.52     Gvib=    -1.202     Grot=    -0.938     Gused=    -1.157
omega= 80.29     Gvib=    -1.158     Grot=    -0.916     Gused=    -1.126
omega= 81.88     Gvib=    -1.147     Grot=    -0.910     Gused=    -1.118
omega= 83.14     Gvib=    -1.138     Grot=    -0.906     Gused=    -1.111
omega= 84.85     Gvib=    -1.126     Grot=    -0.900     Gused=    -1.101
omega= 86.57     Gvib=    -1.114     Grot=    -0.894     Gused=    -1.092
omega= 90.46     Gvib=    -1.088     Grot=    -0.881     Gused=    -1.071
omega= 94.73     Gvib=    -1.061     Grot=    -0.867     Gused=    -1.047
omega= 95.66     Gvib=    -1.056     Grot=    -0.864     Gused=    -1.042
omega= 99.50     Gvib=    -1.033     Grot=    -0.853     Gused=    -1.022
omega=102.75     Gvib=    -1.014     Grot=    -0.843     Gused=    -1.005
omega=103.66     Gvib=    -1.009     Grot=    -0.841     Gused=    -1.000
omega=106.38     Gvib=    -0.994     Grot=    -0.833     Gused=    -0.987
omega=108.21     Gvib=    -0.984     Grot=    -0.828     Gused=    -0.977
omega=109.78     Gvib=    -0.976     Grot=    -0.824     Gused=    -0.970
omega=112.33     Gvib=    -0.963     Grot=    -0.817     Gused=    -0.957
omega=113.12     Gvib=    -0.958     Grot=    -0.815     Gused=    -0.953
omega=116.80     Gvib=    -0.940     Grot=    -0.805     Gused=    -0.936
omega=119.54     Gvib=    -0.927     Grot=    -0.798     Gused=    -0.923
omega=121.91     Gvib=    -0.915     Grot=    -0.793     Gused=    -0.912
omega=123.75     Gvib=    -0.907     Grot=    -0.788     Gused=    -0.904
omega=124.62     Gvib=    -0.903     Grot=    -0.786     Gused=    -0.900
omega=127.37     Gvib=    -0.890     Grot=    -0.780     Gused=    -0.888
omega=132.14     Gvib=    -0.869     Grot=    -0.769     Gused=    -0.867
omega=133.24     Gvib=    -0.864     Grot=    -0.766     Gused=    -0.862
omega=134.15     Gvib=    -0.860     Grot=    -0.764     Gused=    -0.859
omega=137.50     Gvib=    -0.846     Grot=    -0.757     Gused=    -0.845
omega=142.05     Gvib=    -0.828     Grot=    -0.747     Gused=    -0.827
omega=144.01     Gvib=    -0.820     Grot=    -0.743     Gused=    -0.819
omega=148.60     Gvib=    -0.802     Grot=    -0.734     Gused=    -0.801
omega=151.29     Gvib=    -0.792     Grot=    -0.729     Gused=    -0.791
omega=152.58     Gvib=    -0.787     Grot=    -0.726     Gused=    -0.786
omega=156.01     Gvib=    -0.774     Grot=    -0.719     Gused=    -0.774
omega=159.81     Gvib=    -0.761     Grot=    -0.712     Gused=    -0.760
omega=165.67     Gvib=    -0.741     Grot=    -0.702     Gused=    -0.740
omega=168.66     Gvib=    -0.731     Grot=    -0.696     Gused=    -0.730
omega=169.57     Gvib=    -0.728     Grot=    -0.695     Gused=    -0.727
omega=171.83     Gvib=    -0.720     Grot=    -0.691     Gused=    -0.720
omega=177.90     Gvib=    -0.701     Grot=    -0.681     Gused=    -0.701
omega=180.08     Gvib=    -0.694     Grot=    -0.677     Gused=    -0.694
omega=180.98     Gvib=    -0.691     Grot=    -0.675     Gused=    -0.691
omega=183.69     Gvib=    -0.683     Grot=    -0.671     Gused=    -0.683
omega=184.61     Gvib=    -0.680     Grot=    -0.670     Gused=    -0.680
omega=187.56     Gvib=    -0.671     Grot=    -0.665     Gused=    -0.671
omega=192.46     Gvib=    -0.657     Grot=    -0.657     Gused=    -0.657
omega=193.87     Gvib=    -0.653     Grot=    -0.655     Gused=    -0.653
omega=198.84     Gvib=    -0.639     Grot=    -0.648     Gused=    -0.639
omega=202.08     Gvib=    -0.630     Grot=    -0.643     Gused=    -0.630
omega=202.36     Gvib=    -0.630     Grot=    -0.642     Gused=    -0.630
omega=206.02     Gvib=    -0.620     Grot=    -0.637     Gused=    -0.620
omega=209.64     Gvib=    -0.610     Grot=    -0.632     Gused=    -0.610
omega=215.07     Gvib=    -0.596     Grot=    -0.624     Gused=    -0.596
omega=220.63     Gvib=    -0.583     Grot=    -0.617     Gused=    -0.583
omega=226.17     Gvib=    -0.569     Grot=    -0.609     Gused=    -0.569
omega=230.14     Gvib=    -0.560     Grot=    -0.604     Gused=    -0.560
omega=238.78     Gvib=    -0.540     Grot=    -0.593     Gused=    -0.540
omega=243.75     Gvib=    -0.529     Grot=    -0.587     Gused=    -0.529
omega=256.82     Gvib=    -0.502     Grot=    -0.572     Gused=    -0.502
omega=269.46     Gvib=    -0.477     Grot=    -0.558     Gused=    -0.477
omega=296.37     Gvib=    -0.429     Grot=    -0.529     Gused=    -0.429
 
   temp. (K)  partition function   enthalpy   heat capacity  entropy
                                   cal/mol     cal/K/mol   cal/K/mol   J/K/mol
 298.15  VIB  0.636E+35            38083.017    181.141    266.070
         ROT  0.553E+08              888.752      2.981     38.410
         INT  0.352E+43            38971.769    184.122    304.480
         TR   0.206E+29             1481.254      4.968     45.777
         TOT                       40453.0232   189.0903   350.2570  1465.4696
                     Eh         kcal/mol          kJ/mol 
ZPVE            0.332322         208.535         872.507    
H(0)-H(T)+PV    0.644660E-01     40.4530         169.255    
H(T)            0.396788         248.988         1041.76    
T*S             0.166418         104.429         436.930    
G(T)            0.230369         144.559         604.832    
    -94.37366231  <=== TOTAL FREE ENERGY in Eh incl. el.,ZPVE,RRHO,solv. parts
 
 normal mode %tage of torsion character
   1:  0.00   2:  0.00   3:  0.00   4:  0.00   5:  0.00   6:  0.00   7:  0.34   8:  0.43
   9:  0.37  10:  0.37  11:  0.37  12:  0.31  13:  0.39  14:  0.48  15:  0.55  16:  0.29
  17:  0.33  18:  0.32  19:  0.70  20:  0.41  21:  0.56  22:  0.16  23:  0.27  24:  0.37
  25:  0.21  26:  0.39  27:  0.32  28:  0.29  29:  0.35  30:  0.53  31:  0.34  32:  0.39
  33:  0.23  34:  0.44  35:  0.49  36:  0.56  37:  0.39  38:  0.39  39:  0.39  40:  0.50
  41:  0.37  42:  0.38  43:  0.55  44:  0.55  45:  0.57  46:  0.55  47:  0.40  48:  0.59
  49:  0.50  50:  0.72  51:  0.55  52:  0.52  53:  0.40  54:  0.53  55:  0.39  56:  0.39
  57:  0.33  58:  0.49  59:  0.54  60:  0.35  61:  0.11  62:  0.30  63:  0.15  64:  0.15
  65:  0.25  66:  0.28  67:  0.24  68:  0.30  69:  0.11  70:  0.11  71:  0.35  72:  0.05
  73:  0.14  74:  0.11  75:  0.08  76:  0.12  77:  0.11  78:  0.12  79:  0.05  80:  0.20
  81:  0.17  82:  0.45  83:  0.09  84:  0.73  85:  0.86  86:  0.28  87:  0.26  88:  0.66
  89:  0.01  90:  0.50  91:  0.66  92:  0.08  93:  0.07  94:  0.72  95:  0.17  96:  0.10
  97:  0.39  98:  0.03  99:  0.48 100:  0.50 101:  0.51 102:  0.50 103:  0.12 104:  0.16
 105:  0.47 106:  0.44 107:  0.04 108:  0.08 109:  0.07 110:  0.06 111:  0.11 112:  0.02
 113:  0.25 114:  0.06 115:  0.10 116:  0.37 117:  0.23 118:  0.52 119:  0.39 120:  0.14
 121:  0.09 122:  0.17 123:  0.11 124:  0.20 125:  0.08 126:  0.18 127:  0.08 128:  0.23
 129:  0.08 130:  0.11 131:  0.00 132:  0.00 133:  0.55 134:  0.61 135:  0.59 136:  0.75
 137:  0.60 138:  0.67 139:  0.53 140:  0.91 141:  0.85 142:  0.90 143:  0.16 144:  0.20
 145:  0.20 146:  0.16 147:  0.09 148:  0.19 149:  0.16 150:  0.25 151:  0.15 152:  0.06
 153:  0.03 154:  0.01 155:  0.01 156:  0.02 157:  0.08 158:  0.05 159:  0.03 160:  0.02
 161:  0.01 162:  0.02 163:  0.07 164:  0.08 165:  0.01 166:  0.05 167:  0.00 168:  0.00
 recommended # of modes for mode following          87
 
 Pipek-Mezey localization of normal modes
 number of localized modes           91
 frequency thrshold           500.000000000000     
 number of groups                    40
 atom-group assingment :   
  1  2  3  4  5  6  7  8  9 10 11 12 13 14 15 16 17 18 19 20 21 22 23 23 23 24 24 25 26 26
 26 27 27 27 27 28 29 30 30 30 31 32 31 33 33 33 34 34 34 34 35 36 37 38 39 40
 pop matrix done.
 initialization of trafo matrix to unity
iteration     50  convergence  0.18877850D-01
iteration    100  convergence  0.42068189D-03
iteration    150  convergence  0.11857538D-04

 converged in    173 iterations, threshold :   0.99987125D-06
eig.   :       -0.00    -0.00     0.00     0.00     0.00     0.00
eig.   :       63.33    64.43    78.89    86.42    87.72    90.12
eig.   :       92.54    95.78    97.51    98.30    98.40   102.34
eig.   :      102.59   102.59   103.21   104.24   105.70   105.71
eig.   :      106.68   107.88   113.23   113.83   114.36   114.42
eig.   :      114.64   114.66   114.93   115.48   116.21   119.67
eig.   :      120.60   120.90   122.46   124.27   124.40   124.65
eig.   :      125.22   126.38   126.40   128.56   129.14   130.83
eig.   :      130.96   131.08   132.38   133.63   133.73   135.28
eig.   :      136.61   140.55   142.40   143.75   143.95   145.03
eig.   :      145.05   145.42   146.50   147.70   149.43   149.55
eig.   :      152.19   153.03   155.56   158.30   158.31   158.81
eig.   :      164.63   166.39   168.12   170.17   171.89   172.02
eig.   :      176.97   184.34   189.88   192.57   194.23   210.31
eig.   :      214.04   217.85   227.80   279.27   289.80   295.66
eig.   :      297.30   301.92   311.28   318.05   349.63   357.15
eig.   :      374.87   680.17   786.84   790.22   839.31   843.61
eig.   :      942.45   945.23   955.69   958.59  1038.75  1041.19
eig.   :     1086.99  1091.41  1100.32  1106.34  1114.83  1132.73
eig.   :     1134.42  1158.82  1216.11  1219.50  1222.94  1264.12
eig.   :     1270.66  1275.82  1276.43  1276.70  1283.11  1334.94
eig.   :     1351.04  1355.12  1361.75  1376.66  1408.85  1416.09
eig.   :     1462.26  1468.54  1472.31  1487.86  1491.03  1491.30
eig.   :     1495.07  1498.26  1501.35  1501.98  1523.83  1525.33
eig.   :     2872.68  2903.87  2914.75  2931.58  2959.83  2962.46
eig.   :     2966.15  2973.37  2973.90  2977.81  2979.38  2989.94
eig.   :     3002.27  3030.70  3031.04  3034.64  3044.51  3046.81
eig.   :     3135.37  3449.72  3480.62  3515.20  3551.32  3567.68
written to xtb_localmodes and g98l.out
 
 normal mode %tage of torsion character
   1:  0.00   2:  0.00   3:  0.00   4:  0.00   5:  0.00   6:  0.00   7:  0.42   8:  0.44
   9:  0.27  10:  0.69  11:  0.28  12:  0.58  13:  0.17  14:  0.06  15:  0.39  16:  0.60
  17:  0.62  18:  0.50  19:  0.37  20:  0.03  21:  0.61  22:  0.00  23:  0.64  24:  0.44
  25:  0.35  26:  0.45  27:  0.14  28:  0.01  29:  0.01  30:  0.06  31:  0.44  32:  0.09
  33:  0.59  34:  0.46  35:  0.07  36:  0.13  37:  0.03  38:  0.65  39:  0.04  40:  0.41
  41:  0.17  42:  0.01  43:  0.36  44:  0.04  45:  0.45  46:  0.10  47:  0.51  48:  0.01
  49:  0.03  50:  0.13  51:  0.03  52:  0.01  53:  0.32  54:  0.24  55:  0.76  56:  0.01
  57:  0.14  58:  0.62  59:  0.08  60:  0.68  61:  0.01  62:  0.43  63:  0.33  64:  0.14
  65:  0.01  66:  0.22  67:  0.26  68:  0.24  69:  0.08  70:  0.47  71:  0.01  72:  0.12
  73:  0.21  74:  0.40  75:  0.32  76:  0.07  77:  0.14  78:  0.02  79:  0.21  80:  0.05
  81:  0.91  82:  0.88  83:  0.19  84:  0.05  85:  0.57  86:  0.36  87:  0.15  88:  0.09
  89:  0.07  90:  0.76  91:  0.22  92:  0.14  93:  0.13  94:  0.73  95:  0.76  96:  0.58
  97:  0.73  98:  0.03  99:  0.48 100:  0.50 101:  0.51 102:  0.50 103:  0.12 104:  0.16
 105:  0.47 106:  0.44 107:  0.04 108:  0.08 109:  0.07 110:  0.06 111:  0.11 112:  0.02
 113:  0.25 114:  0.06 115:  0.10 116:  0.37 117:  0.23 118:  0.52 119:  0.39 120:  0.14
 121:  0.09 122:  0.17 123:  0.11 124:  0.20 125:  0.08 126:  0.18 127:  0.08 128:  0.23
 129:  0.08 130:  0.11 131:  0.00 132:  0.00 133:  0.55 134:  0.61 135:  0.59 136:  0.75
 137:  0.60 138:  0.67 139:  0.53 140:  0.91 141:  0.85 142:  0.90 143:  0.16 144:  0.20
 145:  0.20 146:  0.16 147:  0.09 148:  0.19 149:  0.16 150:  0.25 151:  0.15 152:  0.06
 153:  0.03 154:  0.01 155:  0.01 156:  0.02 157:  0.08 158:  0.05 159:  0.03 160:  0.02
 161:  0.01 162:  0.02 163:  0.07 164:  0.08 165:  0.01 166:  0.05 167:  0.00 168:  0.00
 recommended # of modes for mode following          86

------------------------------------------------------------------------
 * finished run on 2020/05/30 at 20:56:31.622     
------------------------------------------------------------------------
 total:
 * wall-time:     0 d,  0 h,  1 min, 14.652 sec
 *  cpu-time:     0 d,  0 h,  1 min, 13.246 sec
 * ratio c/w:     0.981 speedup
 SCF:
 * wall-time:     0 d,  0 h,  0 min,  1.476 sec
 *  cpu-time:     0 d,  0 h,  0 min,  1.389 sec
 * ratio c/w:     0.941 speedup
 ANC optimizer:
 * wall-time:     0 d,  0 h,  0 min,  1.615 sec
 *  cpu-time:     0 d,  0 h,  0 min,  1.567 sec
 * ratio c/w:     0.970 speedup
 numerical hessian:
 * wall-time:     0 d,  0 h,  1 min, 11.481 sec
 *  cpu-time:     0 d,  0 h,  1 min, 10.250 sec
 * ratio c/w:     0.983 speedup

normal termination of xtb
