# Supplementary material for: Heterogeneous Nucleation of Butanol on NaCl: A Computational Study of Temperature, Humidity, Seed Charge, and Seed Size Effects
Source: J Phys Chem A. 2021 Mar 31;125(14):3025–36. doi: 10.1021/acs.jpca.0c10972 (PMC8054243; doi:10.1021/acs.jpca.0c10972)
Supplement: Supplementary file 2 — jp0c10972_si_002.zip [file jp0c10972_si_002.zip › ALL CLUSTERS/low_level_calc/normal seed/1Seed2BuOH2W.xyz]

    56
        -94.60403167  Gyration_radius:  4.30336532452
 Na          1.14933887126503   -4.55391762103025    1.69830435612776
Na          2.19097275326431   -3.32984985919134   -1.53006106403010
Na          1.01916213901576   -0.08998273528469   -2.49369745547578
Na         -0.39251888468113   -1.68568625651851    0.99611660979110
Na          4.20611839604548   -0.37980955001693   -1.22787738385925
Na          4.75478302703065    1.57451107288097    1.30842447337701
Na          2.97987641221602   -1.45180187697586    2.09740047452341
Na          0.74759400111156    1.13879675348187    0.44109324158613
Na         -1.24269249737948   -2.52295551760424   -2.05899663936316
Na          5.46214233572845   -3.13426623713186    0.05996941385007
Cl          4.60301728349834   -2.63919014263614   -2.19952546404841
Cl          2.54717188017709    1.21384287100157    2.26874443424607
Cl         -1.14461756501105   -0.19565472526585   -1.06361727080592
Cl          0.73446324847390   -2.35679798926237   -3.45310025315995
Cl          5.36757670682197   -0.87510267497303    1.13133391270128
Cl          1.92209099243284   -1.08582272627771   -0.22554657878419
Cl          0.89054645389201   -2.54367199370786    3.08560251908882
Cl          4.50094946009332    2.13654251170191   -1.07305712188828
Cl          3.41042105785459   -4.15587575974833    0.90719913330645
Cl         -0.25186856381101   -3.96356777926131   -0.26256279124405
O          -2.04336236417480   -2.02818732923979    2.30897421786726
H          -1.74469712729209   -2.34709341466391    3.16846245671306
C          -3.33875608462579   -2.53920522405645    2.06491549464154
H          -4.07540103461932   -2.01060588653321    2.68706746232354
H          -3.38427364122206   -3.60771253563097    2.30608763808415
C          -3.66206350913309   -2.33450041609867    0.59442206350391
H          -3.52108116098645   -1.28166464072124    0.35412424518435
H          -2.95415875662249   -2.92168838877607    0.00828696921143
C          -5.07601073414274   -2.75733926401106    0.22425759821507
H          -5.79500156669652   -2.13989793258651    0.76712308566137
H          -5.23497099869987   -3.79683789715173    0.52010822512393
C          -5.31217699605301   -2.61321904293623   -1.27266074465070
H          -4.63058038067197   -3.25976188689197   -1.82665846009221
H          -6.33094432767021   -2.88889499429581   -1.53049164595650
H          -5.14398381132799   -1.58470823775421   -1.58382067073524
O           1.41724289042016    1.89865994873248   -1.45337088362836
H           2.37753691792499    2.10330583454820   -1.40662916516035
C           0.76751993696936    3.16224782377883   -1.48345231322971
H          -0.27994716441416    2.98279337666432   -1.73350384637783
H           1.20714023270383    3.79813536496884   -2.26175498926566
C           0.86066145815041    3.88086845242144   -0.14347989807562
H           0.30560785243923    3.32148940588002    0.61383299161270
H           1.90859298920468    3.93143807291270    0.15835603847105
C           0.29392692801525    5.29438451658485   -0.20521104898451
H          -0.74558301254801    5.25006761034664   -0.53763123428622
H           0.85698778508591    5.87791114042617   -0.93676476611398
C           0.36462354196276    5.98178801042876    1.15129113173882
H           1.39528193223626    6.03903774309721    1.49400660258451
H          -0.03384347962088    6.99117436567983    1.09227223183317
H          -0.21139434132540    5.42705161090606    1.88868217920629
O          -0.40900645739858    0.38520260738306    2.04571687715636
H           0.22336872763582    0.35987101432238    2.78045489637490
H          -1.27518563017864    0.36187891450600    2.46621985059658
O           2.98119743502668    0.04991604571713   -3.30400642591815
H           3.57990033446350    0.70155718255005   -3.68716842511840
H           3.20830609915076   -0.78720173493001   -3.73420429454213
