# Supplementary material for: Heterogeneous Nucleation of Butanol on NaCl: A Computational Study of Temperature, Humidity, Seed Charge, and Seed Size Effects
Source: J Phys Chem A. 2021 Mar 31;125(14):3025–36. doi: 10.1021/acs.jpca.0c10972 (PMC8054243; doi:10.1021/acs.jpca.0c10972)
Supplement: Supplementary file 2 — jp0c10972_si_002.zip [file jp0c10972_si_002.zip › ALL CLUSTERS/low_level_calc/normal seed/1Seed2BuOH3W.log]

      -----------------------------------------------------------      
     |                   =====================                   |     
     |                           x T B                           |     
     |                   =====================                   |     
     |                         S. Grimme                         |     
     |          Mulliken Center for Theoretical Chemistry        |     
     |                    University of Bonn                     |     
     |                 Version 6.0.1 (SAW181210)                 |     
      -----------------------------------------------------------      

   This program is distributed in the hope that it will be useful,
   but WITHOUT ANY WARRANTY; without even the implied warranty of
   MERCHANTABILITY or FITNESS FOR A PARTICULAR PURPOSE.
   
   FOR NON-COMMERCIAL, ACADEMIA USE ONLY.
   
   Cite this work as:
   S. Grimme, C. Bannwarth, P. Shushkov, J. Comput. Theory Chem., 2017,
   13, 1989-2009.
   C. Bannwarth, S. Ehlert and S. Grimme., ChemRxiv, 2018, preprint.
   http://doi.org/10.26434/chemrxiv.7246238.v1
   
   for sTDA-xTB:
   S. Grimme and C. Bannwarth, J. Chem. Phys., 2016, 145, 054103.
   
   in the mass-spec context:
   V. Asgeirsson, C. Bauer and S. Grimme, Chem. Sci., 2017, 8, 4879.
   
   if GBSA is used:
   P. Shushkov, F. März and S. Grimme, unpublished.
   
   for ANC optimizer:
   S. Grimme, unpublished.
   Rational Function algorithm used in ANCopt:
   F. Eckert, P. Pulay, H.-J. Werner, J. Comput. Chem., 1997, 18, 1473.
   
   with help from (in alphabetical order)
   C. Bannwarth, F. Bohle, G. Brandenburg, E. Caldeweyher, M. Checinski,
   S. Dohm, S. Ehlert, S. Ehrlich, F. März, H. Neugebauer, J. Pisarek,
   P. Pracht, P. Shushkov, and S. Spicher.
   
 * started run on 2020/05/30 at 20:56:17.314     
========================================================================
 # omp threads = 1
========================================================================
number of atoms            : 59
number of electrons        : 168
charge                     : 0
spin                       : .0
first test random number   : .1679

########################################################################
# WARNING! Please study the warnings concerning your input carefully
#  - the use of '-ohess' is discouraged, please use '--ohess' next time
########################################################################

           ------------------------------------------------- 
          |                 G F N 2 - x T B                 |
          | Geometry, Frequencies, Noncovalent interactions |
          |            JCTC 2018 parametrisation            |
           ------------------------------------------------- 
      method parameters     
 k(s)        :  1.8500
 k(p)        :  2.2300
 k(d)        :  2.2300
 k(f)        :  2.0000
 kEN (H0ij)  : -2.0000
 D4 a1       :  0.5200
 D4 a2       :  5.0000
 D4 s6       :  1.0000
 D4 s8       :  2.7000
 D4 s9       :  5.0000
 alphaj      :  2.0000


            Z     q(EN)     CN     RAES       Cart. coordinates
     1  Na  1.0    0.42    7.23    5.00     3.13194    -1.46785    -2.33596
     2  Na  1.0    0.42    4.57    5.00    -1.04748     3.10248     8.57594
     3  Na  1.0    0.37    5.18    5.00    -1.63235     8.80591     1.21979
     4  Na  1.0    0.38    9.87    5.00     0.61002    -2.35084     3.11387
     5  Na  1.0    0.40    4.76    5.00     6.73906    -0.10045     4.42042
     6  Na  1.0    0.45    7.28    5.00    -4.51457     1.08682    -2.55228
     7  Na  1.0    0.40    4.84    5.00     6.55146     5.54083    -1.78232
     8  Na  1.0    0.29    8.91    5.00    -3.62694     3.01543     3.03218
     9  Na  1.0    0.21    8.98    5.00     2.88249     4.66556     3.20798
    10  Na  1.0    0.30   11.06    5.00     0.37011     4.68723    -3.52046
    11  Cl  7.0   -0.17    2.95    4.88     5.13479    -3.20692     1.50214
    12  Cl  7.0   -0.04    5.81    5.00     0.28737     1.66155     0.29234
    13  Cl  7.0   -0.17    3.77    5.00    -1.05223     6.63176     5.33567
    14  Cl  7.0   -0.12    3.71    4.99    -4.31109     5.66501    -1.07278
    15  Cl  7.0   -0.21    2.14    3.61    -5.05806     1.13778     7.34236
    16  Cl  7.0   -0.23    2.89    4.85     7.57501     4.01155     2.45876
    17  Cl  7.0   -0.15    3.88    5.00     2.50321     0.82695     6.51619
    18  Cl  7.0   -0.23    1.49    2.64    -4.77693    -3.43966    -3.90405
    19  Cl  7.0   -0.16    3.73    4.99     2.52537     8.01121    -0.79802
    20  Cl  7.0   -0.17    2.95    4.88     4.51849     2.52696    -4.64613
    21  O   6.0   -0.29    3.08    3.04    -2.23572    -3.54888     5.34302
    22  H   1.0    0.04    1.40    1.54    -3.40275    -2.37476     6.14864
    23  C   4.0   -0.03    4.63    4.70    -1.20672    -5.03382     7.30521
    24  H   1.0    0.00    1.01    1.43    -2.69471    -6.18979     8.17500
    25  H   1.0   -0.03    1.06    1.44    -0.38954    -3.82317     8.77705
    26  C   4.0   -0.07    4.68    4.74     0.83164    -6.74586     6.24174
    27  H   1.0    0.01    1.09    1.44     0.00046    -7.92782     4.77300
    28  H   1.0   -0.03    1.55    1.65     2.31111    -5.59041     5.39977
    29  C   4.0   -0.09    4.10    3.81     2.02542    -8.41300     8.26064
    30  H   1.0    0.01    1.02    1.43     0.58146    -9.62568     9.10025
    31  H   1.0   -0.00    1.03    1.43     2.79203    -7.21457     9.75639
    32  C   4.0   -0.12    4.01    3.64     4.13236   -10.03447     7.16100
    33  H   1.0   -0.01    1.00    1.43     5.57737    -8.84518     6.31059
    34  H   1.0   -0.00    1.00    1.43     5.00804   -11.17941     8.62426
    35  H   1.0    0.01    1.00    1.43     3.39282   -11.28895     5.71091
    36  O   6.0   -0.26    3.92    4.83    -1.61322     2.06839    -5.66412
    37  H   1.0    0.03    1.64    1.75    -0.71294     0.44288    -5.70545
    38  C   4.0   -0.04    4.70    4.76    -1.59858     2.92101    -8.21782
    39  H   1.0    0.00    1.01    1.43    -2.62736     1.56896    -9.41136
    40  H   1.0   -0.00    1.09    1.44     0.34385     3.05239    -8.92291
    41  C   4.0   -0.09    4.45    4.46    -2.89556     5.47465    -8.45120
    42  H   1.0    0.01    1.03    1.43    -3.17065     5.86311   -10.45860
    43  H   1.0   -0.01    1.05    1.44    -4.75751     5.33012    -7.56936
    44  C   4.0   -0.07    4.72    4.78    -1.48380     7.69640    -7.26885
    45  H   1.0   -0.05    1.89    2.21    -1.38756     7.46890    -5.22487
    46  H   1.0   -0.01    1.03    1.43    -2.59673     9.39729    -7.61581
    47  C   4.0   -0.14    4.30    4.21     1.16098     8.09962    -8.31942
    48  H   1.0    0.00    1.00    1.43     1.09410     8.32824   -10.36134
    49  H   1.0   -0.02    1.01    1.43     1.98231     9.79817    -7.50842
    50  H   1.0   -0.02    1.17    1.46     2.40830     6.52964    -7.88551
    51  O   6.0   -0.31    3.62    4.50    -0.31920    -4.19761    -0.32292
    52  H   1.0    0.05    1.37    1.52    -1.85470    -4.09985    -1.35953
    53  H   1.0    0.04    1.24    1.48     0.22378    -5.92327    -0.50225
    54  O   6.0   -0.35    3.00    2.78     0.62732    -2.58547    -5.43661
    55  H   1.0    0.06    1.06    1.44     0.87729    -3.14993    -7.14423
    56  H   1.0    0.07    1.34    1.51    -1.08835    -3.15652    -4.99355
    57  O   6.0   -0.32    3.85    4.78    -5.09932    -0.64217     1.39142
    58  H   1.0    0.04    1.47    1.58    -5.07410    -2.24866     0.50513
    59  H   1.0    0.03    1.37    1.53    -5.97129    -1.01182     2.95450

  Z AO/shell   Hii/eV     exponent
  1     Wed Apr 25 08:07:45 CEST 2018   EN: 2.200 GM2: 0.406  GM3: 0.0800  RAES: 1.40
     1s    -10.707211    1.230000
  6     Wed Apr 25 08:07:45 CEST 2018   EN: 2.550 GM2: 0.538  GM3: 0.1500  RAES: 3.00
     2s    -13.970922    2.096432
     2p    -10.063292    1.800000
  8     Wed Apr 25 08:07:45 CEST 2018   EN: 3.440 GM2: 0.452  GM3:-0.0517  RAES: 1.80
     2s    -20.229985    2.439742
     2p    -15.503117    2.137023
 11     Tue Apr 24 16:34:09 CEST 2018   EN: 0.930 GM2: 0.271  GM3: 0.1799  RAES: 5.00
     3s     -4.546934    0.763787
     3p     -1.332719    0.573553
 17     Mon Apr 23 14:09:22 CEST 2018   EN: 3.160 GM2: 0.249  GM3: 0.1495  RAES: 2.50
     3s    -29.278781    2.485265
     3p    -12.673758    2.199650
     3d     -0.240338    2.476089
 no old-style atom pair restraining (fixing) potential
           ------------------------------------------------- 
          |        Self-Consistent Charge Iterations        |
           ------------------------------------------------- 

 Ncao       : 218
 Nao        : 208
 Nshell     : 102
 Nel        : 168
 T(el)      :   300.0
 intcut     :    25.0
 scfconv/Eh :  0.100E-05
   qconv/e  :  0.100E-03
 intneglect :  0.100E-07
 broydamp   :      0.250
 iter      E             dE          RMSdq      gap      omega  full diag
   1    -99.8993399 -0.998993E+02  0.106E+01    4.26       0.0  T
   2   -100.1002447 -0.200905E+00  0.637E+00    4.55       1.0  T
   3   -100.2279536 -0.127709E+00  0.445E+00    3.83       1.0  T
   4   -100.2453734 -0.174198E-01  0.226E+00    3.61       1.0  T
   5   -100.2693969 -0.240235E-01  0.149E+00    2.95       1.0  T
   6   -100.2701342 -0.737321E-03  0.815E-01    3.17       1.0  T
   7   -100.2715293 -0.139508E-02  0.309E-01    3.01       1.0  T
   8   -100.2719797 -0.450392E-03  0.234E-01    3.02       1.0  T
   9   -100.2723071 -0.327426E-03  0.129E-01    3.01       1.0  T
  10   -100.2725378 -0.230646E-03  0.570E-02    3.01       1.0  T
  11   -100.2725690 -0.312525E-04  0.288E-02    3.00       1.0  T
  12   -100.2725746 -0.554754E-05  0.193E-02    3.00       1.0  T
  13   -100.2725762 -0.161540E-05  0.915E-03    3.00       1.4  T
  14   -100.2725767 -0.531924E-06  0.652E-03    3.00       2.0  T
  15   -100.2725772 -0.451633E-06  0.477E-03    3.00       2.7  T
  16   -100.2725774 -0.264023E-06  0.335E-03    3.00       3.9  T
  17   -100.2725775 -0.853422E-07  0.170E-03    3.00       7.7  T
  18   -100.2725775 -0.169568E-07  0.950E-04    3.00      13.7  T
  19   -100.2725775 -0.470000E-08  0.575E-04    3.00      22.6  T
speedup  1.00
cpu  time for SCC    0.15 s
wall time for SCC    0.15 s

   *** convergence criteria satisfied after 19 iterations ***

          eigenvalues
 #    :          72         73         74         75         76         77         78         79
 occ. :        2.000      2.000      2.000      2.000      2.000      2.000      2.000      2.000
 eps  :       -10.854    -10.829    -10.802    -10.765    -10.751    -10.730    -10.716    -10.688
 #    :          80         81         82         83         84         85         86         87
 occ. :        2.000      2.000      2.000      2.000      2.000      0.000      0.000      0.000
 eps  :       -10.646    -10.628    -10.612    -10.592    -10.575     -7.579     -5.818     -5.559
 #    :          88         89         90         91         92         93         94         95
 occ. :        0.000      0.000      0.000      0.000      0.000      0.000      0.000      0.000
 eps  :        -4.862     -4.167     -2.812     -1.302      0.135      0.376      0.858      1.080


   #   Z            q   n(s)   n(p)   n(d)      C6AA      α(0)
   1  11 Na     0.801  0.055  0.144  0.000    66.949    26.479
   2  11 Na     0.690  0.115  0.195  0.000    68.306    26.746
   3  11 Na     0.697  0.114  0.189  0.000    68.219    26.729
   4  11 Na     0.876  0.043  0.081  0.000    66.061    26.303
   5  11 Na     0.704  0.107  0.189  0.000    68.128    26.711
   6  11 Na     0.752  0.068  0.179  0.000    67.540    26.596
   7  11 Na     0.711  0.103  0.186  0.000    68.045    26.695
   8  11 Na     0.725  0.052  0.222  0.000    67.870    26.661
   9  11 Na     0.694  0.039  0.267  0.000    68.255    26.736
  10  11 Na     0.850  0.037  0.113  0.000    66.366    26.364
  11  17 Cl    -0.776  1.973  5.802  0.001   126.394    17.200
  12  17 Cl    -0.731  1.969  5.761  0.001   124.582    17.076
  13  17 Cl    -0.738  1.974  5.764  0.000   124.864    17.096
  14  17 Cl    -0.750  1.978  5.771  0.001   125.316    17.127
  15  17 Cl    -0.783  1.975  5.797  0.011   126.661    17.218
  16  17 Cl    -0.753  1.976  5.777  0.000   125.461    17.137
  17  17 Cl    -0.738  1.971  5.766  0.001   124.863    17.096
  18  17 Cl    -0.804  1.984  5.777  0.043   127.137    17.247
  19  17 Cl    -0.748  1.973  5.774  0.000   125.239    17.121
  20  17 Cl    -0.778  1.975  5.801  0.002   126.460    17.205
  21   8 O     -0.489  1.697  4.792  0.000    22.602     6.421
  22   1 H      0.336  0.664  0.000  0.000     0.617     1.231
  23   6 C      0.061  1.045  2.894  0.000    19.480     6.269
  24   1 H      0.028  0.972  0.000  0.000     2.611     2.527
  25   1 H      0.029  0.971  0.000  0.000     2.603     2.523
  26   6 C     -0.098  1.070  3.028  0.000    22.279     6.704
  27   1 H      0.051  0.949  0.000  0.000     2.309     2.376
  28   1 H      0.054  0.946  0.000  0.000     2.259     2.346
  29   6 C     -0.055  1.048  3.008  0.000    21.564     6.611
  30   1 H      0.030  0.970  0.000  0.000     2.580     2.512
  31   1 H      0.032  0.968  0.000  0.000     2.559     2.502
  32   6 C     -0.110  1.038  3.072  0.000    22.664     6.789
  33   1 H      0.047  0.953  0.000  0.000     2.358     2.401
  34   1 H      0.034  0.966  0.000  0.000     2.530     2.487
  35   1 H      0.038  0.962  0.000  0.000     2.470     2.458
  36   8 O     -0.532  1.714  4.818  0.000    23.524     6.550
  37   1 H      0.361  0.639  0.000  0.000     0.553     1.163
  38   6 C      0.050  1.042  2.908  0.000    19.652     6.297
  39   1 H      0.045  0.955  0.000  0.000     2.387     2.416
  40   1 H      0.056  0.944  0.000  0.000     2.247     2.344
  41   6 C     -0.082  1.056  3.026  0.000    22.011     6.668
  42   1 H      0.043  0.957  0.000  0.000     2.405     2.425
  43   1 H      0.061  0.939  0.000  0.000     2.188     2.313
  44   6 C     -0.080  1.058  3.022  0.000    21.942     6.652
  45   1 H      0.028  0.972  0.000  0.000     2.593     2.514
  46   1 H      0.040  0.960  0.000  0.000     2.447     2.446
  47   6 C     -0.127  1.044  3.083  0.000    22.879     6.802
  48   1 H      0.038  0.962  0.000  0.000     2.470     2.458
  49   1 H      0.043  0.957  0.000  0.000     2.410     2.428
  50   1 H      0.049  0.951  0.000  0.000     2.329     2.386
  51   8 O     -0.658  1.726  4.932  0.000    26.524     6.956
  52   1 H      0.360  0.640  0.000  0.000     0.562     1.176
  53   1 H      0.322  0.678  0.000  0.000     0.656     1.270
  54   8 O     -0.610  1.725  4.886  0.000    25.349     6.800
  55   1 H      0.301  0.699  0.000  0.000     0.718     1.331
  56   1 H      0.351  0.649  0.000  0.000     0.581     1.195
  57   8 O     -0.645  1.721  4.925  0.000    26.208     6.914
  58   1 H      0.354  0.646  0.000  0.000     0.567     1.176
  59   1 H      0.343  0.657  0.000  0.000     0.592     1.203

 Mol. C6AA /au·bohr⁶  :      72302.088410
 Mol. C8AA /au·bohr⁸  :    3617806.126668
 Mol. α(0) /au        :        577.581866

 
 Wiberg/Mayer (AO) data. WBOs > 0.1 written file <wbo>
 largest (>0.05) Wiberg bond orders for each atom
           total WBO             WBO to atom ...
     1  Na  0.397    Cl  11 0.124    Cl  20 0.115    O   54 0.082
     2  Na  0.573    Cl  15 0.209    Cl  17 0.168    Cl  13 0.127
     3  Na  0.568    Cl  14 0.177    Cl  19 0.159    Cl  13 0.155
     4  Na  0.241    O   51 0.087    O   21 0.075    Cl  11 0.072    Cl  12 0.067
     5  Na  0.551    Cl  11 0.196    Cl  17 0.144    Cl  16 0.143
     6  Na  0.477    Cl  18 0.143    Cl  14 0.082    O   36 0.079    O   57 0.056    Cl  12 0.056
     7  Na  0.542    Cl  20 0.183    Cl  16 0.168    Cl  19 0.128
     8  Na  0.535    Cl  15 0.123    Cl  14 0.123    Cl  13 0.092    O   57 0.081    Cl  12 0.063
     9  Na  0.587    Cl  16 0.149    Cl  17 0.126    Cl  13 0.114    Cl  19 0.089    Cl  12 0.064
    10  Na  0.290    Cl  12 0.091    Cl  19 0.090    Cl  20 0.089    O   36 0.063    Cl  14 0.055
    11  Cl  0.423    Na   5 0.196    Na   1 0.124    Na   4 0.072
    12  Cl  0.519    Na  10 0.091    Na   4 0.067    Na   9 0.064    Na   8 0.063    Na   6 0.056
    13  Cl  0.501    Na   3 0.155    Na   2 0.127    Na   9 0.114    Na   8 0.092
    14  Cl  0.465    Na   3 0.177    Na   8 0.123    Na   6 0.082    Na  10 0.055
    15  Cl  0.421    Na   2 0.209    Na   8 0.123
    16  Cl  0.467    Na   7 0.168    Na   9 0.149    Na   5 0.143
    17  Cl  0.490    Na   2 0.168    Na   5 0.144    Na   9 0.126
    18  Cl  0.380    Na   6 0.143    H   56 0.058    H   52 0.052
    19  Cl  0.484    Na   3 0.159    Na   7 0.128    Na  10 0.090    Na   9 0.089
    20  Cl  0.425    Na   7 0.183    Na   1 0.115    Na  10 0.089
    21  O   1.984    C   23 0.994    H   22 0.835    Na   4 0.075
    22  H   0.886    O   21 0.835
    23  C   3.953    C   26 1.016    O   21 0.994    H   24 0.973    H   25 0.971
    24  H   0.997    C   23 0.973
    25  H   0.999    C   23 0.971
    26  C   3.990    C   23 1.016    C   29 1.008    H   27 0.977    H   28 0.972
    27  H   0.994    C   26 0.977
    28  H   0.998    C   26 0.972
    29  C   3.995    C   32 1.020    C   26 1.008    H   30 0.978    H   31 0.977
    30  H   0.998    C   29 0.978
    31  H   0.998    C   29 0.977
    32  C   3.992    C   29 1.020    H   35 0.987    H   34 0.987    H   33 0.984
    33  H   0.997    C   32 0.984
    34  H   0.998    C   32 0.987
    35  H   0.998    C   32 0.987
    36  O   1.978    C   38 0.978    H   37 0.795    Na   6 0.079    Na  10 0.063
    37  H   0.869    O   36 0.795    O   54 0.063
    38  C   3.942    C   41 1.017    O   36 0.978    H   39 0.969    H   40 0.968
    39  H   0.998    C   38 0.969
    40  H   0.997    C   38 0.968
    41  C   3.992    C   38 1.017    C   44 1.014    H   42 0.974    H   43 0.967
    42  H   0.997    C   41 0.974
    43  H   0.996    C   41 0.967
    44  C   3.997    C   47 1.026    C   41 1.014    H   46 0.980    H   45 0.971
    45  H   1.001    C   44 0.971
    46  H   0.998    C   44 0.980
    47  C   3.992    C   44 1.026    H   48 0.987    H   49 0.986    H   50 0.980
    48  H   0.997    C   47 0.987
    49  H   0.998    C   47 0.986
    50  H   0.997    C   47 0.980
    51  O   1.874    H   53 0.896    H   52 0.816    Na   4 0.087
    52  H   0.870    O   51 0.816    Cl  18 0.052
    53  H   0.896    O   51 0.896
    54  O   1.936    H   55 0.910    H   56 0.816    Na   1 0.082    H   37 0.063
    55  H   0.909    O   54 0.910
    56  H   0.876    O   54 0.816    Cl  18 0.058
    57  O   1.892    H   59 0.873    H   58 0.857    Na   8 0.081    Na   6 0.056
    58  H   0.875    O   57 0.857
    59  H   0.881    O   57 0.873
 MOs/occ written to file <molden.input>
 
molecular dipole:
                 x           y           z       tot (Debye)
 q only:        0.335      -0.565      -1.389
   full:       -0.194       0.397      -0.520       1.735
molecular quadrupole (traceless):
                xx          xy          yy          xz          yz          zz
 q only:      -29.368     -11.828      12.651       8.271     -19.296      16.717
  q+dip:      -33.372      -1.590       9.163      12.701      -8.111      24.209
   full:      -33.570      -3.157       8.472      12.474      -8.782      25.097

SCC energy    :    -100.2725775
rep           :       0.5634924
ES            :       0.8801265
AES           :      -0.0530538
AXC           :      -0.0001193
disp          :      -0.0847293
XB            :       0.0000000
fix           :       0.0000000
total E       :     -99.7061719
atomizationE  :      11.1855429     7019.03
(atE without considering molecular charge,
 total energy contains solvation terms)
H-L gap (eV)  :          2.9968
           ------------------------------------------------- 
          |                 ===============                 |
          |                   A N C O P T                   |
          |                 ===============                 |
          |          Approximate Normal Coordinate          |
          |           Rational Function Optimizer           |
           ------------------------------------------------- 
dumping coords to <xtbopt.coord> and <xtbopt.log>
 optlevel               0
 Maxcycle             200
 Maxmicro              25
 Econv         5.000000000000000E-006
 Gconv         1.000000000000000E-003
 Maxdispl       1.00000000000000     
 Hlow          5.000000000000000E-003
 S6             20.0000000000000     
 Nvar              171

generating ANC from model Hessian ...
 Shifting diagonal of input Hessian by   2.514611388846584E-002
 Lowest  eigenvalues of input Hessian
    0.005000    0.010751    0.013532    0.015026    0.016345    0.017639
    0.017665    0.018873    0.019882    0.021539    0.022785    0.023670
    0.024256    0.024840    0.024978    0.025141   -0.000000   -0.000000
 Highest eigenvalues
    1.338303    1.403459    1.414463    1.417419    1.463623    1.511976
 
cpu  time for ANC gen    0.03 s
wall time for ANC gen    0.03 s
................................................................................
.............................. CYCLE    1 ......................................
................................................................................
   1   -100.2725775 -0.100273E+03  0.382E-04    3.00       0.0  T
   2   -100.2725775 -0.253834E-09  0.292E-04    3.00      44.6  T
   3   -100.2725775 -0.333941E-09  0.237E-04    3.00      54.9  T
speedup  0.99
cpu  time for SCC    0.02 s
wall time for SCC    0.02 s
speedup  0.99
cpu  time for grad    0.10 s
wall time for grad    0.10 s
 E :    -99.70617189  G :  0.000109    pred/act E change:  0.000D+00  0.312D-07
Maxdispl :   0.0007   ||displ|| :   0.0012   Lambda : -0.549D-07
Largest |displ|/coords:  0.0007 (   1)  0.0004 (  16)  0.0002 (  25)
................................................................................
.............................. CYCLE    2 ......................................
................................................................................
   1   -100.2725597 -0.100273E+03  0.177E-03    3.00       0.0  T
   2   -100.2725597 -0.110319E-08  0.890E-04    3.00      14.6  T
   3   -100.2725597 -0.322274E-09  0.273E-04    3.00      47.7  T
speedup  1.00
cpu  time for SCC    0.03 s
wall time for SCC    0.03 s
speedup  0.99
cpu  time for grad    0.11 s
wall time for grad    0.11 s
 E :    -99.70617195  G :  0.000065    pred/act E change:  0.000D+00 -0.534D-07
Maxdispl :   0.0031   ||displ|| :   0.0065   Lambda : -0.256D-06
Largest |displ|/coords:  0.0031 (   1)  0.0023 (  16)  0.0015 (  25)

   *** GEOMETRY OPTIMIZATION CONVERGED AFTER 2 ITERATIONS ***

------------------------------------------------------------------------
 total energy gain (kcal):     -0.0000
------------------------------------------------------------------------
================
 final structure:
================
$coord
        3.13175288026502       -1.46759392015589       -2.33595169165188      Na
       -1.04761134719883        3.10237322962378        8.57595822496247      Na
       -1.63233601776719        8.80581047787638        1.21985139286932      Na
        0.60998889237258       -2.35077325785829        3.11372007831674      Na
        6.73921370017739       -0.10044136063102        4.42057573074791      Na
       -4.51456087009367        1.08667621702530       -2.55207572701641      Na
        6.55158610320865        5.54080512656415       -1.78239338430397      Na
       -3.62707163783217        3.01536307444829        3.03255254970591      Na
        2.88256075201665        4.66579080065194        3.20810250424434      Na
        0.37001841173135        4.68727762940120       -3.52041258637815      Na
        5.13474116189897       -3.20681315699010        1.50214117823350      Cl
        0.28770431445116        1.66130097557468        0.29201363015233      Cl
       -1.05229412459537        6.63182739280166        5.33580456076225      Cl
       -4.31124555769505        5.66493627004599       -1.07269296537539      Cl
       -5.05803824299379        1.13802676936327        7.34247438907492      Cl
        7.57501224908282        4.01162943823679        2.45884589563025      Cl
        2.50317670383608        0.82701120882891        6.51609690921701      Cl
       -4.77692276979970       -3.43972744990738       -3.90418134536363      Cl
        2.52544869877609        8.01121728940280       -0.79802893710142      Cl
        4.51840206059674        2.52702511523760       -4.64628108732905      Cl
       -2.23569684481457       -3.54871293341631        5.34305105679246      O 
       -3.40278371692000       -2.37466818087356        6.14866886737844      H 
       -1.20671107600234       -5.03375800298499        7.30522728304222      C 
       -2.69476256690709       -6.18973948168257        8.17492768638114      H 
       -0.38953964724952       -3.82311898793072        8.77710063216427      H 
        0.83165756055086       -6.74579155515090        6.24168916738496      C 
        0.00047506532415       -7.92775593694082        4.77291844041002      H 
        2.31121960748270       -5.59035505073438        5.39979213382190      H 
        2.02538778611628       -8.41300955042439        8.26060554128353      C 
        0.58140474662526       -9.62574533554714        9.10017471993231      H 
        2.79203008703667       -7.21459721554287        9.75640931556783      H 
        4.13234513111632      -10.03446474405825        7.16086243288489      C 
        5.57737995162272       -8.84514149252830        6.31045684547711      H 
        5.00800002085985      -11.17944285176051        8.62412807484869      H 
        3.39276292785392      -11.28895352880283        5.71073428312702      H 
       -1.61328022442992        2.06833835823427       -5.66406793055618      O 
       -0.71299124218782        0.44281737817992       -5.70545760580789      H 
       -1.59859454464918        2.92099188506475       -8.21779880694290      C 
       -2.62730659985025        1.56889688286677       -9.41132466047639      H 
        0.34386273969592        3.05238653318617       -8.92278815643457      H 
       -2.89556246253751        5.47460824469977       -8.45122474015377      C 
       -3.17060066847341        5.86305002343257      -10.45863938966848      H 
       -4.75754385381991        5.33013874598621       -7.56944006888580      H 
       -1.48378515344939        7.69634124626540       -7.26885143018836      C 
       -1.38756595249659        7.46880220515528       -5.22487228729703      H 
       -2.59668500439717        9.39725107628030       -7.61579732510219      H 
        1.16100848624624        8.09951263478446       -8.31939869085599      C 
        1.09417006097643        8.32808827967649      -10.36132257896408      H 
        1.98236112651953        9.79805819614275       -7.50841312679531      H 
        2.40830238689680        6.52951439249327       -7.88544692286229      H 
       -0.31923794007107       -4.19769085034485       -0.32286712203299      O 
       -1.85464847515916       -4.09995212923161       -1.35955743880344      H 
        0.22390316984928       -5.92330300072946       -0.50213603638648      H 
        0.62728981314451       -2.58543864361112       -5.43660807907103      O 
        0.87733384374747       -3.14982593589107       -7.14422475444577      H 
       -1.08838021850543       -3.15645627535243       -4.99352934556747      H 
       -5.09934199543416       -0.64217457285841        1.39139880280424      O 
       -5.07408939985803       -2.24860133008189        0.50503160555465      H 
       -5.97131224675398       -1.01182032801218        2.95447030754167      H 
$end
 
 Bond Distances (Angstroems)
 ---------------------------
Na1-Na4=3.2118       Na1-Na5=4.1172       Na1-Na7=4.1370       Na1-Na10=3.6245      Na1-Cl11=2.4689      Na1-Cl12=2.6345      
Na1-Cl20=2.5498      Na1-O51=2.5607       Na1-O54=2.1906       Na2-Na8=3.2358       Na2-Na9=3.6164       Na2-Cl13=2.5354      
Na2-Cl15=2.4516      Na2-Cl17=2.4837      Na3-Na8=3.3799       Na3-Na9=3.4080       Na3-Na10=3.4878      Na3-Cl13=2.4823      
Na3-Cl14=2.4988      Na3-Cl19=2.4815      Na4-Na1=3.2118       Na4-Na5=3.5237       Na4-Na8=3.6184       Na4-Na9=3.9032       
Na4-Cl11=2.5818      Na4-Cl12=2.6012      Na4-Cl17=2.6595      Na4-O21=2.0152       Na4-C23=2.8035       Na4-C26=2.8570       
Na4-H28=2.2832       Na4-O51=2.1223       Na5-Na1=4.1172       Na5-Na4=3.5237       Na5-Na9=3.3073       Na5-Cl11=2.4100      
Na5-Cl16=2.4512      Na5-Cl17=2.5486      Na6-Na8=3.1616       Na6-Na10=3.2518      Na6-Cl12=2.9691      Na6-Cl14=2.5483      
Na6-Cl18=2.5037      Na6-O36=2.3106       Na6-O57=2.2994       Na6-H58=2.4124       Na7-Na1=4.1370       Na7-Na9=3.3103       
Na7-Na10=3.4279      Na7-Cl16=2.4465      Na7-Cl19=2.5533      Na7-Cl20=2.4490      Na8-Na2=3.2358       Na8-Na3=3.3799       
Na8-Na4=3.6184       Na8-Na6=3.1616       Na8-Na9=3.5550       Na8-Na10=4.1571      Na8-Cl12=2.6283      Na8-Cl13=2.6466      
Na8-Cl14=2.6108      Na8-Cl15=2.6004      Na8-O57=2.2599       Na8-H59=2.4662       Na9-Na2=3.6164       Na9-Na3=3.4080       
Na9-Na4=3.9032       Na9-Na5=3.3073       Na9-Na7=3.3103       Na9-Na8=3.5550       Na9-Na10=3.8007      Na9-Cl12=2.6066      
Na9-Cl13=2.5857      Na9-Cl16=2.5383      Na9-Cl17=2.6891      Na9-Cl19=2.7684      Na10-Na1=3.6245      Na10-Na3=3.4878      
Na10-Na6=3.2518      Na10-Na7=3.4279      Na10-Na8=4.1571      Na10-Na9=3.8007      Na10-Cl12=2.5761     Na10-Cl14=2.8429     
Na10-Cl19=2.5437     Na10-Cl20=2.5457     Na10-O36=2.0758      Na10-C38=2.8527      Na10-C44=2.7263      Na10-H45=1.9609      
Cl11-Na1=2.4689      Cl11-Na4=2.5818      Cl11-Na5=2.4100      Cl12-Na1=2.6345      Cl12-Na4=2.6012      Cl12-Na6=2.9691      
Cl12-Na8=2.6283      Cl12-Na9=2.6066      Cl12-Na10=2.5761     Cl13-Na2=2.5354      Cl13-Na3=2.4823      Cl13-Na8=2.6466      
Cl13-Na9=2.5857      Cl14-Na3=2.4988      Cl14-Na6=2.5483      Cl14-Na8=2.6108      Cl14-Na10=2.8429     Cl15-Na2=2.4516      
Cl15-Na8=2.6004      Cl16-Na5=2.4512      Cl16-Na7=2.4465      Cl16-Na9=2.5383      Cl17-Na2=2.4837      Cl17-Na4=2.6595      
Cl17-Na5=2.5486      Cl17-Na9=2.6891      Cl18-Na6=2.5037      Cl19-Na3=2.4815      Cl19-Na7=2.5533      Cl19-Na9=2.7684      
Cl19-Na10=2.5437     Cl20-Na1=2.5498      Cl20-Na7=2.4490      Cl20-Na10=2.5457     O21-Na4=2.0152       O21-H22=0.9742       
O21-C23=1.4115       H22-O21=0.9742       C23-Na4=2.8035       C23-O21=1.4115       C23-H24=1.0982       C23-H25=1.0973       
C23-C26=1.5169       H24-C23=1.0982       H25-C23=1.0973       C26-Na4=2.8570       C26-C23=1.5169       C26-H27=1.0903       
C26-H28=1.0887       C26-C29=1.5228       H27-C26=1.0903       H28-Na4=2.2832       H28-C26=1.0887       C29-C26=1.5228       
C29-H30=1.0923       C29-H31=1.0924       C29-C32=1.5225       H30-C29=1.0923       H31-C29=1.0924       C32-C29=1.5225       
C32-H33=1.0878       C32-H34=1.0869       C32-H35=1.0875       H33-C32=1.0878       H34-C32=1.0869       H35-C32=1.0875       
O36-Na6=2.3106       O36-Na10=2.0758      O36-H37=0.9836       O36-C38=1.4247       H37-O36=0.9836       C38-Na10=2.8527      
C38-O36=1.4247       C38-H39=1.0987       C38-H40=1.0957       C38-C41=1.5206       H39-C38=1.0987       H40-C38=1.0957       
C41-C38=1.5206       C41-H42=1.0917       C41-H43=1.0929       C41-C44=1.5270       H42-C41=1.0917       H43-C41=1.0929       
C44-Na10=2.7263      C44-C41=1.5270       C44-H45=1.0895       C44-H46=1.0912       C44-C47=1.5210       H45-Na10=1.9609      
H45-C44=1.0895       H46-C44=1.0912       C47-C44=1.5210       C47-H48=1.0879       C47-H49=1.0867       C47-H50=1.0856       
H48-C47=1.0879       H49-C47=1.0867       H50-C47=1.0856       O51-Na1=2.5607       O51-Na4=2.1223       O51-H52=0.9817       
O51-H53=0.9620       H52-O51=0.9817       H53-O51=0.9620       O54-Na1=2.1906       O54-H55=0.9609       O54-H56=0.9852       
H55-O54=0.9609       H56-O54=0.9852       O57-Na6=2.2994       O57-Na8=2.2599       O57-H58=0.9710       O57-H59=0.9671       
H58-Na6=2.4124       H58-O57=0.9710       H59-Na8=2.4662       H59-O57=0.9671       
 C  H  Rav=1.0912 sigma=0.0040  Rmin=1.0856  Rmax=1.0987    18
 C  C  Rav=1.5218 sigma=0.0030  Rmin=1.5169  Rmax=1.5270     6
 O  H  Rav=0.9732 sigma=0.0090  Rmin=0.9609  Rmax=0.9852     8
 O  C  Rav=1.4181 sigma=0.0066  Rmin=1.4115  Rmax=1.4247     2
 Na H  Rav=2.2807 sigma=0.1962  Rmin=1.9609  Rmax=2.4662     4
 Na C  Rav=2.8099 sigma=0.0527  Rmin=2.7263  Rmax=2.8570     4
 Na O  Rav=2.2293 sigma=0.1599  Rmin=2.0152  Rmax=2.5607     8
 Na Na Rav=3.5618 sigma=0.3060  Rmin=3.1616  Rmax=4.1571    20
 Cl Na Rav=2.5733 sigma=0.1144  Rmin=2.4100  Rmax=2.9691    34
 
 selected bond angles (degree)
 --------------------
Na5-Na1-Na4= 55.84             Na7-Na1-Na4=104.40             Na7-Na1-Na5= 65.05             Na10-Na1-Na4= 96.81            
Na10-Na1-Na5=100.32            Na10-Na1-Na7= 51.91            Cl11-Na1-Na4= 52.08            Cl11-Na1-Na5= 32.01            
Cl11-Na1-Na7= 95.06            Cl11-Na1-Na10=130.57           Cl12-Na1-Na4= 51.69            Cl12-Na1-Na5= 72.30            
Cl12-Na1-Na7= 69.46            Cl12-Na1-Na10= 45.26           Cl12-Na1-Cl11= 92.60           Cl20-Na1-Na4=132.12            
Cl20-Na1-Na5= 97.89            Cl20-Na1-Na7= 33.37            Cl20-Na1-Na10= 44.61           Cl20-Na1-Cl11=125.45           
Cl20-Na1-Cl12= 84.06           O51-Na1-Na4= 41.24             O51-Na1-Na5= 93.93             O51-Na1-Na7=142.03             
O51-Na1-Na10=106.94            O51-Na1-Cl11= 75.74            O51-Na1-Cl12= 74.19            O51-Na1-Cl20=150.74            
O54-Na1-Na4=112.45             O54-Na1-Na5=168.08             O54-Na1-Na7=124.04             O54-Na1-Na10= 82.48            
O54-Na1-Cl11=140.83            O54-Na1-Cl12=102.68            O54-Na1-Cl20= 92.23            O54-Na1-O51= 74.20             
Na9-Na2-Na8= 62.21             Cl13-Na2-Na8= 52.91            Cl13-Na2-Na9= 45.64            Cl15-Na2-Na8= 52.22            
Cl15-Na2-Na9=112.69            Cl15-Na2-Cl13= 97.55           Cl17-Na2-Na8= 85.09            Cl17-Na2-Na9= 48.02            
Cl17-Na2-Cl13= 93.50           Cl17-Na2-Cl15=109.42           Na9-Na3-Na8= 63.16             Na10-Na3-Na8= 74.48            
Na10-Na3-Na9= 66.88            Cl13-Na3-Na8= 50.91            Cl13-Na3-Na9= 49.04            Cl13-Na3-Na10=107.69           
Cl14-Na3-Na8= 50.03            Cl14-Na3-Na9= 96.89            Cl14-Na3-Na10= 53.67           Cl14-Na3-Cl13=100.83           
Cl19-Na3-Na8=104.21            Cl19-Na3-Na9= 53.30            Cl19-Na3-Na10= 46.79           Cl19-Na3-Cl13=100.92           
Cl19-Na3-Cl14=100.45           Na5-Na4-Na1= 75.20             Na8-Na4-Na1= 97.62             Na8-Na4-Na5=107.91             
Na9-Na4-Na1= 75.23             Na9-Na4-Na5= 52.58             Na9-Na4-Na8= 56.26             Cl11-Na4-Na1= 48.98            
Cl11-Na4-Na5= 43.15            Cl11-Na4-Na8=135.11            Cl11-Na4-Na9= 83.42            Cl12-Na4-Na1= 52.63            
Cl12-Na4-Na5= 84.10            Cl12-Na4-Na8= 46.53            Cl12-Na4-Na9= 41.51            Cl12-Na4-Cl11= 90.83           
Cl17-Na4-Na1=111.06            Cl17-Na4-Na5= 46.11            Cl17-Na4-Na8= 75.24            Cl17-Na4-Na9= 43.43            
Cl17-Na4-Cl11= 89.15           Cl17-Na4-Cl12= 84.10           O21-Na4-Na1=151.87             O21-Na4-Na5=132.78             
O21-Na4-Na8= 77.92             O21-Na4-Na9=121.46             O21-Na4-Cl11=146.22            O21-Na4-Cl12=122.94            
O21-Na4-Cl17= 94.82            C23-Na4-Na1=157.90             C23-Na4-Na5=109.36             C23-Na4-Na8=101.21             
C23-Na4-Na9=125.26             C23-Na4-Cl11=119.37            C23-Na4-Cl12=147.67            C23-Na4-Cl17= 85.05            
C23-Na4-O21= 28.52             C26-Na4-Na1=128.43             C26-Na4-Na5= 97.10             C26-Na4-Na8=132.16             
C26-Na4-Na9=138.96             C26-Na4-Cl11= 90.60            C26-Na4-Cl12=178.56            C26-Na4-Cl17= 96.14            
C26-Na4-O21= 55.63             C26-Na4-C23= 31.07             H28-Na4-Na1=114.91             H28-Na4-Na5= 77.69             
H28-Na4-Na8=147.13             H28-Na4-Na9=125.87             H28-Na4-Cl11= 71.19            H28-Na4-Cl12=160.54            
H28-Na4-Cl17= 88.14            H28-Na4-O21= 75.42             H28-Na4-C23= 48.38             H28-Na4-C26= 20.87             
O51-Na4-Na1= 52.69             O51-Na4-Na5=122.48             O51-Na4-Na8=101.99             O51-Na4-Na9=121.36             
O51-Na4-Cl11= 81.43            O51-Na4-Cl12= 82.46            O51-Na4-Cl17=163.45            O51-Na4-O21=100.58             
O51-Na4-C23=111.42             O51-Na4-C26= 97.53             O51-Na4-H28=101.51             Na4-Na5-Na1= 48.96             
Na9-Na5-Na1= 71.30             Na9-Na5-Na4= 69.61             Cl11-Na5-Na1= 32.89            Cl11-Na5-Na4= 47.11            
Cl11-Na5-Na9=100.28            Cl16-Na5-Na1= 82.64            Cl16-Na5-Na4=112.52            Cl16-Na5-Na9= 49.62            
Cl16-Na5-Cl11=113.43           Cl17-Na5-Na1= 90.22            Cl17-Na5-Na4= 48.77            Cl17-Na5-Na9= 52.76            
Cl17-Na5-Cl11= 95.76           Cl17-Na5-Cl16= 99.91           Na10-Na6-Na8= 80.80            Cl12-Na6-Na8= 50.65            
Cl12-Na6-Na10= 48.66           Cl14-Na6-Na8= 53.11            Cl14-Na6-Na10= 57.17           Cl14-Na6-Cl12= 73.19           
Cl18-Na6-Na8=125.75            Cl18-Na6-Na10=124.03           Cl18-Na6-Cl12=106.88           Cl18-Na6-Cl14=178.52           
O36-Na6-Na8=119.66             O36-Na6-Na10= 39.45            O36-Na6-Cl12= 76.68            O36-Na6-Cl14= 88.69            
O36-Na6-Cl18= 92.77            O57-Na6-Na8= 45.58             O57-Na6-Na10=118.89            O57-Na6-Cl12= 72.30            
O57-Na6-Cl14= 96.04            O57-Na6-Cl18= 82.60            O57-Na6-O36=145.66             H58-Na6-Na8= 68.14             
H58-Na6-Na10=129.19            H58-Na6-Cl12= 80.80            H58-Na6-Cl14=119.65            H58-Na6-Cl18= 59.00            
H58-Na6-O36=136.38             H58-Na6-O57= 23.63             Na9-Na7-Na1= 71.01             Na10-Na7-Na1= 56.32            
Na10-Na7-Na9= 68.65            Cl16-Na7-Na1= 82.26            Cl16-Na7-Na9= 49.59            Cl16-Na7-Na10=114.44           
Cl19-Na7-Na1= 96.22            Cl19-Na7-Na9= 54.51            Cl19-Na7-Na10= 47.62           Cl19-Na7-Cl16= 99.61           
Cl20-Na7-Na1= 34.94            Cl20-Na7-Na9= 98.33            Cl20-Na7-Na10= 47.85           Cl20-Na7-Cl16=116.71           
Cl20-Na7-Cl19= 95.34           Na3-Na8-Na2= 96.47             Na4-Na8-Na2= 74.87             Na4-Na8-Na3=121.42             
Na6-Na8-Na2=156.16             Na6-Na8-Na3= 94.23             Na6-Na8-Na4= 81.36             Na9-Na8-Na2= 64.15             
Na9-Na8-Na3= 58.81             Na9-Na8-Na4= 65.92             Na9-Na8-Na6=104.34             Na10-Na8-Na2=122.58            
Na10-Na8-Na3= 53.94            Na10-Na8-Na4= 82.05            Na10-Na8-Na6= 50.55            Na10-Na8-Na9= 58.43            
Cl12-Na8-Na2= 99.88            Cl12-Na8-Na3= 81.05            Cl12-Na8-Na4= 45.91            Cl12-Na8-Na6= 60.88            
Cl12-Na8-Na9= 46.97            Cl12-Na8-Na10= 36.56           Cl13-Na8-Na2= 49.84            Cl13-Na8-Na3= 46.71            
Cl13-Na8-Na4=104.06            Cl13-Na8-Na6=137.76            Cl13-Na8-Na9= 46.49            Cl13-Na8-Na10= 88.18           
Cl13-Na8-Cl12= 92.61           Cl14-Na8-Na2=143.63            Cl14-Na8-Na3= 47.18            Cl14-Na8-Na4=121.15            
Cl14-Na8-Na6= 51.32            Cl14-Na8-Na9= 91.39            Cl14-Na8-Na10= 42.45           Cl14-Na8-Cl12= 78.26           
Cl14-Na8-Cl13= 93.80           Cl15-Na8-Na2= 48.18            Cl15-Na8-Na3=133.33            Cl15-Na8-Na4= 82.54            
Cl15-Na8-Na6=130.79            Cl15-Na8-Na9=110.68            Cl15-Na8-Na10=163.96           Cl15-Na8-Cl12=127.54           
Cl15-Na8-Cl13= 91.28           Cl15-Na8-Cl14=153.45           O57-Na8-Na2=120.40             O57-Na8-Na3=140.81             
O57-Na8-Na4= 63.00             O57-Na8-Na6= 46.62             O57-Na8-Na9=123.68             O57-Na8-Na10= 92.13            
O57-Na8-Cl12= 79.99            O57-Na8-Cl13=166.84            O57-Na8-Cl14= 95.30            O57-Na8-Cl15= 84.81            
H59-Na8-Na2=103.87             H59-Na8-Na3=159.35             H59-Na8-Na4= 68.52             H59-Na8-Na6= 68.33             
H59-Na8-Na9=134.44             H59-Na8-Na10=115.21            H59-Na8-Cl12= 98.72            H59-Na8-Cl13=153.06            
H59-Na8-Cl14=112.36            H59-Na8-Cl15= 62.49            H59-Na8-O57= 23.09             Na3-Na9-Na2= 89.22             
Na4-Na9-Na2= 67.37             Na4-Na9-Na3=113.05             Na5-Na9-Na2= 91.61             Na5-Na9-Na3=169.33             
Na5-Na9-Na4= 57.80             Na7-Na9-Na2=174.81             Na7-Na9-Na3= 94.30             Na7-Na9-Na4=107.67             
Na7-Na9-Na5= 84.23             Na8-Na9-Na2= 53.63             Na8-Na9-Na3= 58.03             Na8-Na9-Na4= 57.82             
Na8-Na9-Na5=114.56             Na8-Na9-Na7=125.58             Na10-Na9-Na2=122.37            Na10-Na9-Na3= 57.56            
Na10-Na9-Na4= 83.29            Na10-Na9-Na5=113.57            Na10-Na9-Na7= 57.14            Na10-Na9-Na8= 68.73            
Cl12-Na9-Na2= 91.29            Cl12-Na9-Na3= 80.79            Cl12-Na9-Na4= 41.40            Cl12-Na9-Na5= 88.55            
Cl12-Na9-Na7= 85.53            Cl12-Na9-Na8= 47.49            Cl12-Na9-Na10= 42.52           Cl13-Na9-Na2= 44.51            
Cl13-Na9-Na3= 46.47            Cl13-Na9-Na4= 98.06            Cl13-Na9-Na5=136.00            Cl13-Na9-Na7=139.77            
Cl13-Na9-Na8= 47.93            Cl13-Na9-Na10= 97.18           Cl13-Na9-Cl12= 94.53           Cl16-Na9-Na2=130.85            
Cl16-Na9-Na3=136.49            Cl16-Na9-Na4= 99.77            Cl16-Na9-Na5= 47.36            Cl16-Na9-Na7= 47.21            
Cl16-Na9-Na8=155.55            Cl16-Na9-Na10=101.32           Cl16-Na9-Cl12=109.86           Cl16-Na9-Cl13=155.60           
Cl17-Na9-Na2= 43.36            Cl17-Na9-Na3=129.36            Cl17-Na9-Na4= 42.84            Cl17-Na9-Na5= 48.98            
Cl17-Na9-Na7=131.97            Cl17-Na9-Na8= 76.06            Cl17-Na9-Na10=125.87           Cl17-Na9-Cl12= 83.41           
Cl17-Na9-Cl13= 87.73           Cl17-Na9-Cl16= 94.11           Cl19-Na9-Na2=135.11            Cl19-Na9-Na3= 45.95            
Cl19-Na9-Na4=125.27            Cl19-Na9-Na5=132.72            Cl19-Na9-Na7= 48.68            Cl19-Na9-Na8= 94.07            
Cl19-Na9-Na10= 42.00           Cl19-Na9-Cl12= 84.30           Cl19-Na9-Cl13= 91.21           Cl19-Na9-Cl16= 91.97           
Cl19-Na9-Cl17=167.55           Na3-Na10-Na1=124.03            Na6-Na10-Na1= 76.51            Na6-Na10-Na3= 90.65            
Na7-Na10-Na1= 71.77            Na7-Na10-Na3= 90.84            Na7-Na10-Na6=142.51            Na8-Na10-Na1= 82.51            
Na8-Na10-Na3= 51.57            Na8-Na10-Na6= 48.65            Na8-Na10-Na7=106.84            Na9-Na10-Na1= 72.20            
Na9-Na10-Na3= 55.56            Na9-Na10-Na6= 97.39            Na9-Na10-Na7= 54.21            Na9-Na10-Na8= 52.84            
Cl12-Na10-Na1= 46.59           Cl12-Na10-Na3= 79.63           Cl12-Na10-Na6= 59.93           Cl12-Na10-Na7= 83.56           
Cl12-Na10-Na8= 37.42           Cl12-Na10-Na9= 43.15           Cl14-Na10-Na1=115.85           Cl14-Na10-Na3= 45.08           
Cl14-Na10-Na6= 48.87           Cl14-Na10-Na7=133.26           Cl14-Na10-Na8= 38.31           Cl14-Na10-Na9= 83.02           
Cl14-Na10-Cl12= 75.02          Cl19-Na10-Na1=110.04           Cl19-Na10-Na3= 45.32           Cl19-Na10-Na6=132.25           
Cl19-Na10-Na7= 47.86           Cl19-Na10-Na8= 84.43           Cl19-Na10-Na9= 46.74           Cl19-Na10-Cl12= 89.65          
Cl19-Na10-Cl14= 90.39          Cl20-Na10-Na1= 44.70           Cl20-Na10-Na3=135.31           Cl20-Na10-Na6=117.34           
Cl20-Na10-Na7= 45.50           Cl20-Na10-Na8=122.58           Cl20-Na10-Na9= 85.20           Cl20-Na10-Cl12= 85.34          
Cl20-Na10-Cl14=160.01          Cl20-Na10-Cl19= 93.23          O36-Na10-Na1= 72.45            O36-Na10-Na3=131.04            
O36-Na10-Na6= 45.01            O36-Na10-Na7=135.81            O36-Na10-Na8= 93.24            O36-Na10-Na9=133.38            
O36-Na10-Cl12= 90.25           O36-Na10-Cl14= 85.98           O36-Na10-Cl19=176.27           O36-Na10-Cl20= 90.47           
C38-Na10-Na1= 90.20            C38-Na10-Na3=136.09            C38-Na10-Na6= 69.82            C38-Na10-Na7=128.72            
C38-Na10-Na8=118.12            C38-Na10-Na9=160.58            C38-Na10-Cl12=118.20           C38-Na10-Cl14= 97.96           
C38-Na10-Cl19=152.11           C38-Na10-Cl20= 87.93           C38-Na10-O36= 28.41            C44-Na10-Na1=142.73            
C44-Na10-Na3= 92.81            C44-Na10-Na6= 99.84            C44-Na10-Na7=117.49            C44-Na10-Na8=123.24            
C44-Na10-Na9=144.02            C44-Na10-Cl12=157.94           C44-Na10-Cl14= 84.93           C44-Na10-Cl19= 99.76           
C44-Na10-Cl20=113.72           C44-Na10-O36= 79.07            C44-Na10-C38= 54.97            H45-Na10-Na1=160.97            
H45-Na10-Na3= 73.60            H45-Na10-Na6= 97.78            H45-Na10-Na7=118.50            H45-Na10-Na8=107.58            
H45-Na10-Na9=126.80            H45-Na10-Cl12=144.97           H45-Na10-Cl14= 70.10           H45-Na10-Cl19= 87.37           
H45-Na10-Cl20=129.67           H45-Na10-O36= 90.57            H45-Na10-C38= 70.85            H45-Na10-C44= 19.31            
 
 selected dihedral angles (degree)
 ---------------------------------
Na5-Na4-Na1-Na7=314.47        Na5-Na4-Na1-Na10=262.12       Na5-Na4-Na1-Cl11= 39.61       Na5-Na4-Na1-Cl12=266.11       
Na5-Na4-Na1-Cl20=292.95       Na5-Na4-Na1-O51=154.12        Na5-Na4-Na1-O54=177.47        Na8-Na4-Na1-Na5=106.59        
Na8-Na4-Na1-Na7= 61.06        Na8-Na4-Na1-Na10=  8.71       Na8-Na4-Na1-Cl11=146.21       Na8-Na4-Na1-Cl12= 12.70       
Na8-Na4-Na1-Cl20= 39.54       Na8-Na4-Na1-O51=260.71        Na8-Na4-Na1-O54=284.06        Na9-Na4-Na1-Na5= 54.53        
Na9-Na4-Na1-Na7=  9.00        Na9-Na4-Na1-Na10=316.65       Na9-Na4-Na1-Cl11= 94.15       Na9-Na4-Na1-Cl12=320.64       
Na9-Na4-Na1-Cl20=347.48       Na9-Na4-Na1-O51=208.65        Na9-Na4-Na1-O54=232.00        Cl11-Na4-Na1-Na5=320.39       
Cl11-Na4-Na1-Na7=274.85       Cl11-Na4-Na1-Na10=222.50      Cl11-Na4-Na1-Cl12=226.49      Cl11-Na4-Na1-Cl20=253.34      
Cl11-Na4-Na1-O51=114.50       Cl11-Na4-Na1-O54=137.85       Cl12-Na4-Na1-Na5= 93.89       Cl12-Na4-Na1-Na7= 48.36       
Cl12-Na4-Na1-Na10=356.01      Cl12-Na4-Na1-Cl11=133.51      Cl12-Na4-Na1-Cl20= 26.85      Cl12-Na4-Na1-O51=248.01       
Cl12-Na4-Na1-O54=271.36       Cl17-Na4-Na1-Na5= 29.53       Cl17-Na4-Na1-Na7=344.00       Cl17-Na4-Na1-Na10=291.65      
Cl17-Na4-Na1-Cl11= 69.14      Cl17-Na4-Na1-Cl12=295.63      Cl17-Na4-Na1-Cl20=322.48      Cl17-Na4-Na1-O51=183.65       
Cl17-Na4-Na1-O54=207.00       O21-Na4-Na1-Na5=185.20        O21-Na4-Na1-Na7=139.67        O21-Na4-Na1-Na10= 87.32       
O21-Na4-Na1-Cl11=224.82       O21-Na4-Na1-Cl12= 91.31       O21-Na4-Na1-Cl20=118.16       O21-Na4-Na1-O51=339.32        
O21-Na4-Na1-O54=  2.67        C23-Na4-Na1-Na5=254.88        C23-Na4-Na1-Na7=209.35        C23-Na4-Na1-Na10=157.00       
C23-Na4-Na1-Cl11=294.49       C23-Na4-Na1-Cl12=160.99       C23-Na4-Na1-Cl20=187.83       C23-Na4-Na1-O51= 49.00        
C23-Na4-Na1-O54= 72.35        C26-Na4-Na1-Na5=272.66        C26-Na4-Na1-Na7=227.13        C26-Na4-Na1-Na10=174.78       
C26-Na4-Na1-Cl11=312.27       C26-Na4-Na1-Cl12=178.77       C26-Na4-Na1-Cl20=205.61       C26-Na4-Na1-O51= 66.78        
C26-Na4-Na1-O54= 90.13        H28-Na4-Na1-Na5=291.46        H28-Na4-Na1-Na7=245.92        H28-Na4-Na1-Na10=193.57       
H28-Na4-Na1-Cl11=331.07       H28-Na4-Na1-Cl12=197.56       H28-Na4-Na1-Cl20=224.41       H28-Na4-Na1-O51= 85.57        
H28-Na4-Na1-O54=108.92        O51-Na4-Na1-Na5=205.88        O51-Na4-Na1-Na7=160.35        O51-Na4-Na1-Na10=108.00       
O51-Na4-Na1-Cl11=245.50       O51-Na4-Na1-Cl12=111.99       O51-Na4-Na1-Cl20=138.84       O51-Na4-Na1-O54= 23.35        
Na1-Na5-Na4-Na8=266.63        Na1-Na5-Na4-Na9=277.46        Na1-Na5-Na4-Cl11= 44.70       Na1-Na5-Na4-Cl12=307.14       
Na1-Na5-Na4-Cl17=219.66       Na1-Na5-Na4-O21=176.66        Na1-Na5-Na4-C23=157.36        Na1-Na5-Na4-C26=127.95        
Na1-Na5-Na4-H28=120.23        Na1-Na5-Na4-O51= 24.31        Na9-Na5-Na4-Na1= 82.54        Na9-Na5-Na4-Na8=349.17        
Na9-Na5-Na4-Cl11=127.23       Na9-Na5-Na4-Cl12= 29.68       Na9-Na5-Na4-Cl17=302.20       Na9-Na5-Na4-O21=259.20        
Na9-Na5-Na4-C23=239.90        Na9-Na5-Na4-C26=210.49        Na9-Na5-Na4-H28=202.77        Na9-Na5-Na4-O51=106.84        
Cl11-Na5-Na4-Na1=315.30       Cl11-Na5-Na4-Na8=221.94       Cl11-Na5-Na4-Na9=232.77       Cl11-Na5-Na4-Cl12=262.45      
Cl11-Na5-Na4-Cl17=174.96      Cl11-Na5-Na4-O21=131.97       Cl11-Na5-Na4-C23=112.67       Cl11-Na5-Na4-C26= 83.26       
Cl11-Na5-Na4-H28= 75.54       Cl11-Na5-Na4-O51=339.61       Cl16-Na5-Na4-Na1= 56.99       Cl16-Na5-Na4-Na8=323.62       
Cl16-Na5-Na4-Na9=334.45       Cl16-Na5-Na4-Cl11=101.68      Cl16-Na5-Na4-Cl12=  4.13      Cl16-Na5-Na4-Cl17=276.65      
Cl16-Na5-Na4-O21=233.65       Cl16-Na5-Na4-C23=214.35       Cl16-Na5-Na4-C26=184.94       Cl16-Na5-Na4-H28=177.22       
Cl16-Na5-Na4-O51= 81.29       Cl17-Na5-Na4-Na1=140.34       Cl17-Na5-Na4-Na8= 46.97       Cl17-Na5-Na4-Na9= 57.80       
Cl17-Na5-Na4-Cl11=185.04      Cl17-Na5-Na4-Cl12= 87.48      Cl17-Na5-Na4-O21=317.00       Cl17-Na5-Na4-C23=297.70       
Cl17-Na5-Na4-C26=268.29       Cl17-Na5-Na4-H28=260.57       Cl17-Na5-Na4-O51=164.65       Na3-Na8-Na2-Na9=309.35        
Na3-Na8-Na2-Cl13=  3.03       Na3-Na8-Na2-Cl15=145.62       Na3-Na8-Na2-Cl17=264.88       Na4-Na8-Na2-Na9= 70.21        
Na4-Na8-Na2-Cl13=123.89       Na4-Na8-Na2-Cl15=266.47       Na4-Na8-Na2-Cl17= 25.74       Na6-Na8-Na2-Na9= 65.47        
Na6-Na8-Na2-Cl13=119.15       Na6-Na8-Na2-Cl15=261.73       Na6-Na8-Na2-Cl17= 20.99       Na9-Na8-Na2-Cl13= 53.68       
Na9-Na8-Na2-Cl15=196.27       Na9-Na8-Na2-Cl17=315.53       Na10-Na8-Na2-Na9=  0.26       Na10-Na8-Na2-Cl13= 53.94      
Na10-Na8-Na2-Cl15=196.53      Na10-Na8-Na2-Cl17=315.79      Cl12-Na8-Na2-Na9= 31.35       Cl12-Na8-Na2-Cl13= 85.03      
Cl12-Na8-Na2-Cl15=227.62      Cl12-Na8-Na2-Cl17=346.88      Cl13-Na8-Na2-Na9=306.32       Cl13-Na8-Na2-Cl15=142.59      
Cl13-Na8-Na2-Cl17=261.85      Cl14-Na8-Na2-Na9=307.76       Cl14-Na8-Na2-Cl13=  1.44      Cl14-Na8-Na2-Cl15=144.03      
Cl14-Na8-Na2-Cl17=263.29      Cl15-Na8-Na2-Na9=163.73       Cl15-Na8-Na2-Cl13=217.41      Cl15-Na8-Na2-Cl17=119.26      
O57-Na8-Na2-Na9=115.48        O57-Na8-Na2-Cl13=169.16       O57-Na8-Na2-Cl15=311.74       O57-Na8-Na2-Cl17= 71.01       
H59-Na8-Na2-Na9=132.98        H59-Na8-Na2-Cl13=186.66       H59-Na8-Na2-Cl15=329.24       H59-Na8-Na2-Cl17= 88.51       
Na2-Na8-Na3-Na9= 54.44        Na2-Na8-Na3-Na10=126.01       Na2-Na8-Na3-Cl13=356.82       Na2-Na8-Na3-Cl14=181.29       
Na2-Na8-Na3-Cl19= 89.46       Na4-Na8-Na3-Na9=338.24        Na4-Na8-Na3-Na10= 49.81       Na4-Na8-Na3-Cl13=280.62       
Na4-Na8-Na3-Cl14=105.09       Na4-Na8-Na3-Cl19= 13.26       Na6-Na8-Na3-Na9=255.79        Na6-Na8-Na3-Na10=327.35       
Na6-Na8-Na3-Cl13=198.16       Na6-Na8-Na3-Cl14= 22.63       Na6-Na8-Na3-Cl19=290.80       Na9-Na8-Na3-Na10= 71.57       
Na9-Na8-Na3-Cl13=302.37       Na9-Na8-Na3-Cl14=126.84       Na9-Na8-Na3-Cl19= 35.01       Na10-Na8-Na3-Na9=288.43       
Na10-Na8-Na3-Cl13=230.81      Na10-Na8-Na3-Cl14= 55.28      Na10-Na8-Na3-Cl19=323.45      Cl12-Na8-Na3-Na9=315.41       
Cl12-Na8-Na3-Na10= 26.98      Cl12-Na8-Na3-Cl13=257.78      Cl12-Na8-Na3-Cl14= 82.25      Cl12-Na8-Na3-Cl19=350.42      
Cl13-Na8-Na3-Na9= 57.63       Cl13-Na8-Na3-Na10=129.19      Cl13-Na8-Na3-Cl14=184.47      Cl13-Na8-Na3-Cl19= 92.64      
Cl14-Na8-Na3-Na9=233.16       Cl14-Na8-Na3-Na10=304.72      Cl14-Na8-Na3-Cl13=175.53      Cl14-Na8-Na3-Cl19=268.17      
Cl15-Na8-Na3-Na9= 89.79       Cl15-Na8-Na3-Na10=161.35      Cl15-Na8-Na3-Cl13= 32.16      Cl15-Na8-Na3-Cl14=216.63      
Cl15-Na8-Na3-Cl19=124.80      O57-Na8-Na3-Na9=253.55        O57-Na8-Na3-Na10=325.12       O57-Na8-Na3-Cl13=195.92       
O57-Na8-Na3-Cl14= 20.39       O57-Na8-Na3-Cl19=288.56       H59-Na8-Na3-Na9=224.42        H59-Na8-Na3-Na10=295.98       
H59-Na8-Na3-Cl13=166.79       H59-Na8-Na3-Cl14=351.26       H59-Na8-Na3-Cl19=259.43       Na2-Na8-Na4-Na1=225.45        
Na2-Na8-Na4-Na5=302.29        Na2-Na8-Na4-Na9=291.95        Na2-Na8-Na4-Cl11=261.93       Na2-Na8-Na4-Cl12=239.38       
Na2-Na8-Na4-Cl17=335.30       Na2-Na8-Na4-O21= 73.66        Na2-Na8-Na4-C23= 57.08        Na2-Na8-Na4-C26= 60.19        
Na2-Na8-Na4-H28= 37.30        Na2-Na8-Na4-O51=172.08        Na3-Na8-Na4-Na1=313.82        Na3-Na8-Na4-Na5= 30.67        
Na3-Na8-Na4-Na9= 20.32        Na3-Na8-Na4-Cl11=350.30       Na3-Na8-Na4-Cl12=327.75       Na3-Na8-Na4-Cl17= 63.68       
Na3-Na8-Na4-O21=162.03        Na3-Na8-Na4-C23=145.45        Na3-Na8-Na4-C26=148.56        Na3-Na8-Na4-H28=125.67        
Na3-Na8-Na4-O51=260.46        Na6-Na8-Na4-Na1= 43.51        Na6-Na8-Na4-Na5=120.36        Na6-Na8-Na4-Na9=110.02        
Na6-Na8-Na4-Cl11= 79.99       Na6-Na8-Na4-Cl12= 57.44       Na6-Na8-Na4-Cl17=153.37       Na6-Na8-Na4-O21=251.72        
Na6-Na8-Na4-C23=235.14        Na6-Na8-Na4-C26=238.25        Na6-Na8-Na4-H28=215.36        Na6-Na8-Na4-O51=350.15        
Na9-Na8-Na4-Na1=293.50        Na9-Na8-Na4-Na5= 10.34        Na9-Na8-Na4-Cl11=329.98       Na9-Na8-Na4-Cl12=307.42       
Na9-Na8-Na4-Cl17= 43.35       Na9-Na8-Na4-O21=141.71        Na9-Na8-Na4-C23=125.13        Na9-Na8-Na4-C26=128.23        
Na9-Na8-Na4-H28=105.35        Na9-Na8-Na4-O51=240.13        Na10-Na8-Na4-Na1=352.40       Na10-Na8-Na4-Na5= 69.24       
Na10-Na8-Na4-Na9= 58.90       Na10-Na8-Na4-Cl11= 28.88      Na10-Na8-Na4-Cl12=  6.32      Na10-Na8-Na4-Cl17=102.25      
Na10-Na8-Na4-O21=200.60       Na10-Na8-Na4-C23=184.02       Na10-Na8-Na4-C26=187.13       Na10-Na8-Na4-H28=164.25       
Na10-Na8-Na4-O51=299.03       Cl12-Na8-Na4-Na1=346.07       Cl12-Na8-Na4-Na5= 62.92       Cl12-Na8-Na4-Na9= 52.58       
Cl12-Na8-Na4-Cl11= 22.56      Cl12-Na8-Na4-Cl17= 95.93      Cl12-Na8-Na4-O21=194.28       Cl12-Na8-Na4-C23=177.70       
Cl12-Na8-Na4-C26=180.81       Cl12-Na8-Na4-H28=157.93       Cl12-Na8-Na4-O51=292.71       Cl13-Na8-Na4-Na1=266.29       
Cl13-Na8-Na4-Na5=343.14       Cl13-Na8-Na4-Na9=332.80       Cl13-Na8-Na4-Cl11=302.78      Cl13-Na8-Na4-Cl12=280.22      
Cl13-Na8-Na4-Cl17= 16.15      Cl13-Na8-Na4-O21=114.50       Cl13-Na8-Na4-C23= 97.92       Cl13-Na8-Na4-C26=101.03       
Cl13-Na8-Na4-H28= 78.15       Cl13-Na8-Na4-O51=212.93       Cl14-Na8-Na4-Na1=  9.66       Cl14-Na8-Na4-Na5= 86.51       
Cl14-Na8-Na4-Na9= 76.17       Cl14-Na8-Na4-Cl11= 46.14      Cl14-Na8-Na4-Cl12= 23.59      Cl14-Na8-Na4-Cl17=119.52      
Cl14-Na8-Na4-O21=217.87       Cl14-Na8-Na4-C23=201.29       Cl14-Na8-Na4-C26=204.40       Cl14-Na8-Na4-H28=181.51       
Cl14-Na8-Na4-O51=316.30       Cl15-Na8-Na4-Na1=176.85       Cl15-Na8-Na4-Na5=253.69       Cl15-Na8-Na4-Na9=243.35       
Cl15-Na8-Na4-Cl11=213.33      Cl15-Na8-Na4-Cl12=190.77      Cl15-Na8-Na4-Cl17=286.70      Cl15-Na8-Na4-O21= 25.06       
Cl15-Na8-Na4-C23=  8.48       Cl15-Na8-Na4-C26= 11.58       Cl15-Na8-Na4-H28=348.70       Cl15-Na8-Na4-O51=123.48       
O57-Na8-Na4-Na1= 88.90        O57-Na8-Na4-Na5=165.74        O57-Na8-Na4-Na9=155.40        O57-Na8-Na4-Cl11=125.38       
O57-Na8-Na4-Cl12=102.82       O57-Na8-Na4-Cl17=198.75       O57-Na8-Na4-O21=297.11        O57-Na8-Na4-C23=280.53        
O57-Na8-Na4-C26=283.64        O57-Na8-Na4-H28=260.75        O57-Na8-Na4-O51= 35.53        H59-Na8-Na4-Na1=113.53        
H59-Na8-Na4-Na5=190.38        H59-Na8-Na4-Na9=180.04        H59-Na8-Na4-Cl11=150.02       H59-Na8-Na4-Cl12=127.46       
H59-Na8-Na4-Cl17=223.39       H59-Na8-Na4-O21=321.74        H59-Na8-Na4-C23=305.16        H59-Na8-Na4-C26=308.27        
H59-Na8-Na4-H28=285.39        H59-Na8-Na4-O51= 60.17        Na2-Na8-Na6-Na10=277.85       Na2-Na8-Na6-Cl12=320.77       
Na2-Na8-Na6-Cl14=222.27       Na2-Na8-Na6-Cl18= 43.43       Na2-Na8-Na6-O36=284.85        Na2-Na8-Na6-O57= 65.41        
Na2-Na8-Na6-H58= 56.86        Na3-Na8-Na6-Na10= 34.39       Na3-Na8-Na6-Cl12= 77.30       Na3-Na8-Na6-Cl14=338.80       
Na3-Na8-Na6-Cl18=159.97       Na3-Na8-Na6-O36= 41.39        Na3-Na8-Na6-O57=181.94        Na3-Na8-Na6-H58=173.39        
Na4-Na8-Na6-Na10=273.22       Na4-Na8-Na6-Cl12=316.14       Na4-Na8-Na6-Cl14=217.64       Na4-Na8-Na6-Cl18= 38.81       
Na4-Na8-Na6-O36=280.23        Na4-Na8-Na6-O57= 60.78        Na4-Na8-Na6-H58= 52.23        Na9-Na8-Na6-Na10=335.53       
Na9-Na8-Na6-Cl12= 18.44       Na9-Na8-Na6-Cl14=279.95       Na9-Na8-Na6-Cl18=101.11       Na9-Na8-Na6-O36=342.53        
Na9-Na8-Na6-O57=123.09        Na9-Na8-Na6-H58=114.54        Na10-Na8-Na6-Cl12= 42.91      Na10-Na8-Na6-Cl14=304.42      
Na10-Na8-Na6-Cl18=125.58      Na10-Na8-Na6-O36=  7.00       Na10-Na8-Na6-O57=147.56       Na10-Na8-Na6-H58=139.01       
Cl12-Na8-Na6-Na10=317.09      Cl12-Na8-Na6-Cl14=261.50      Cl12-Na8-Na6-Cl18= 82.67      Cl12-Na8-Na6-O36=324.09       
Cl12-Na8-Na6-O57=104.64       Cl12-Na8-Na6-H58= 96.09       Cl13-Na8-Na6-Na10= 14.66      Cl13-Na8-Na6-Cl12= 57.58      
Cl13-Na8-Na6-Cl14=319.08      Cl13-Na8-Na6-Cl18=140.24      Cl13-Na8-Na6-O36= 21.66       Cl13-Na8-Na6-O57=162.22       
Cl13-Na8-Na6-H58=153.67       Cl14-Na8-Na6-Na10= 55.58      Cl14-Na8-Na6-Cl12= 98.50      Cl14-Na8-Na6-Cl18=181.17      
Cl14-Na8-Na6-O36= 62.59       Cl14-Na8-Na6-O57=203.14       Cl14-Na8-Na6-H58=194.59       Cl15-Na8-Na6-Na10=200.95      
Cl15-Na8-Na6-Cl12=243.86      Cl15-Na8-Na6-Cl14=145.36      Cl15-Na8-Na6-Cl18=326.53      Cl15-Na8-Na6-O36=207.95       
Cl15-Na8-Na6-O57=348.50       Cl15-Na8-Na6-H58=339.95       O57-Na8-Na6-Na10=212.44       O57-Na8-Na6-Cl12=255.36       
O57-Na8-Na6-Cl14=156.86       O57-Na8-Na6-Cl18=338.03       O57-Na8-Na6-O36=219.45        O57-Na8-Na6-H58=351.45        
H59-Na8-Na6-Na10=202.99       H59-Na8-Na6-Cl12=245.91       H59-Na8-Na6-Cl14=147.41       H59-Na8-Na6-Cl18=328.58       
H59-Na8-Na6-O36=210.00        H59-Na8-Na6-O57=350.55        H59-Na8-Na6-H58=342.00        Na3-Na9-Na2-Na8= 49.64        
Na3-Na9-Na2-Cl13=345.62       Na3-Na9-Na2-Cl15= 63.53       Na3-Na9-Na2-Cl17=159.76       Na4-Na9-Na2-Na8=294.18        
Na4-Na9-Na2-Cl13=230.16       Na4-Na9-Na2-Cl15=308.06       Na4-Na9-Na2-Cl17= 44.30       Na5-Na9-Na2-Na8=240.28        
Na5-Na9-Na2-Cl13=176.26       Na5-Na9-Na2-Cl15=254.16       Na5-Na9-Na2-Cl17=350.40       Na7-Na9-Na2-Na8=276.83        
Na7-Na9-Na2-Cl13=212.81       Na7-Na9-Na2-Cl15=290.71       Na7-Na9-Na2-Cl17= 26.95       Na8-Na9-Na2-Cl13=295.98       
Na8-Na9-Na2-Cl15= 13.88       Na8-Na9-Na2-Cl17=110.12       Na10-Na9-Na2-Na8=359.71       Na10-Na9-Na2-Cl13=295.69      
Na10-Na9-Na2-Cl15= 13.60      Na10-Na9-Na2-Cl17=109.83      Cl12-Na9-Na2-Na8=328.87       Cl12-Na9-Na2-Cl13=264.85      
Cl12-Na9-Na2-Cl15=342.75      Cl12-Na9-Na2-Cl17= 78.99      Cl13-Na9-Na2-Na8= 64.02       Cl13-Na9-Na2-Cl15= 77.91      
Cl13-Na9-Na2-Cl17=174.14      Cl16-Na9-Na2-Na8=210.92       Cl16-Na9-Na2-Cl13=146.90      Cl16-Na9-Na2-Cl15=224.81      
Cl16-Na9-Na2-Cl17=321.04      Cl17-Na9-Na2-Na8=249.88       Cl17-Na9-Na2-Cl13=185.86      Cl17-Na9-Na2-Cl15=263.76      
Cl19-Na9-Na2-Na8= 52.09       Cl19-Na9-Na2-Cl13=348.07      Cl19-Na9-Na2-Cl15= 65.97      Cl19-Na9-Na2-Cl17=162.21      
Na2-Na9-Na3-Na8=313.67        Na2-Na9-Na3-Na10=229.98       Na2-Na9-Na3-Cl13= 13.89       Na2-Na9-Na3-Cl14=275.52       
Na2-Na9-Na3-Cl19=177.60       Na4-Na9-Na3-Na8= 18.58        Na4-Na9-Na3-Na10=294.90       Na4-Na9-Na3-Cl13= 78.81       
Na4-Na9-Na3-Cl14=340.43       Na4-Na9-Na3-Cl19=242.51       Na5-Na9-Na3-Na8= 48.21        Na5-Na9-Na3-Na10=324.53       
Na5-Na9-Na3-Cl13=108.44       Na5-Na9-Na3-Cl14= 10.06       Na5-Na9-Na3-Cl19=272.14       Na7-Na9-Na3-Na8=129.86        
Na7-Na9-Na3-Na10= 46.17       Na7-Na9-Na3-Cl13=190.08       Na7-Na9-Na3-Cl14= 91.71       Na7-Na9-Na3-Cl19=353.79       
Na8-Na9-Na3-Na10=276.31       Na8-Na9-Na3-Cl13= 60.22       Na8-Na9-Na3-Cl14=321.85       Na8-Na9-Na3-Cl19=223.93       
Na10-Na9-Na3-Na8= 83.69       Na10-Na9-Na3-Cl13=143.91      Na10-Na9-Na3-Cl14= 45.53      Na10-Na9-Na3-Cl19=307.62      
Cl12-Na9-Na3-Na8= 45.10       Cl12-Na9-Na3-Na10=321.42      Cl12-Na9-Na3-Cl13=105.33      Cl12-Na9-Na3-Cl14=  6.95      
Cl12-Na9-Na3-Cl19=269.03      Cl13-Na9-Na3-Na8=299.78       Cl13-Na9-Na3-Na10=216.09      Cl13-Na9-Na3-Cl14=261.62      
Cl13-Na9-Na3-Cl19=163.71      Cl16-Na9-Na3-Na8=154.32       Cl16-Na9-Na3-Na10= 70.63      Cl16-Na9-Na3-Cl13=214.54      
Cl16-Na9-Na3-Cl14=116.17      Cl16-Na9-Na3-Cl19= 18.25      Cl17-Na9-Na3-Na8=331.56       Cl17-Na9-Na3-Na10=247.87      
Cl17-Na9-Na3-Cl13= 31.78      Cl17-Na9-Na3-Cl14=293.41      Cl17-Na9-Na3-Cl19=195.49      Cl19-Na9-Na3-Na8=136.07       
Cl19-Na9-Na3-Na10= 52.38      Cl19-Na9-Na3-Cl13=196.29      Cl19-Na9-Na3-Cl14= 97.92      Na2-Na9-Na4-Na1=170.16        
Na2-Na9-Na4-Na5=252.64        Na2-Na9-Na4-Na8= 60.22        Na2-Na9-Na4-Cl11=219.40       Na2-Na9-Na4-Cl12=120.64       
Na2-Na9-Na4-Cl17=315.15       Na2-Na9-Na4-O21= 14.95        Na2-Na9-Na4-C23=340.94        Na2-Na9-Na4-C26=302.71        
Na2-Na9-Na4-H28=280.46        Na2-Na9-Na4-O51=143.63        Na3-Na9-Na4-Na1= 91.31        Na3-Na9-Na4-Na5=173.79        
Na3-Na9-Na4-Na8=341.37        Na3-Na9-Na4-Cl11=140.55       Na3-Na9-Na4-Cl12= 41.79       Na3-Na9-Na4-Cl17=236.30       
Na3-Na9-Na4-O21=296.10        Na3-Na9-Na4-C23=262.09        Na3-Na9-Na4-C26=223.86        Na3-Na9-Na4-H28=201.61        
Na3-Na9-Na4-O51= 64.79        Na5-Na9-Na4-Na1=277.52        Na5-Na9-Na4-Na8=167.58        Na5-Na9-Na4-Cl11=326.76       
Na5-Na9-Na4-Cl12=228.00       Na5-Na9-Na4-Cl17= 62.51       Na5-Na9-Na4-O21=122.31        Na5-Na9-Na4-C23= 88.30        
Na5-Na9-Na4-C26= 50.07        Na5-Na9-Na4-H28= 27.81        Na5-Na9-Na4-O51=250.99        Na7-Na9-Na4-Na1=348.54        
Na7-Na9-Na4-Na5= 71.02        Na7-Na9-Na4-Na8=238.60        Na7-Na9-Na4-Cl11= 37.78       Na7-Na9-Na4-Cl12=299.02       
Na7-Na9-Na4-Cl17=133.53       Na7-Na9-Na4-O21=193.33        Na7-Na9-Na4-C23=159.32        Na7-Na9-Na4-C26=121.09        
Na7-Na9-Na4-H28= 98.83        Na7-Na9-Na4-O51=322.01        Na8-Na9-Na4-Na1=109.94        Na8-Na9-Na4-Na5=192.42        
Na8-Na9-Na4-Cl11=159.18       Na8-Na9-Na4-Cl12= 60.42       Na8-Na9-Na4-Cl17=254.93       Na8-Na9-Na4-O21=314.73        
Na8-Na9-Na4-C23=280.72        Na8-Na9-Na4-C26=242.49        Na8-Na9-Na4-H28=220.24        Na8-Na9-Na4-O51= 83.42        
Na10-Na9-Na4-Na1= 40.88       Na10-Na9-Na4-Na5=123.36       Na10-Na9-Na4-Na8=290.94       Na10-Na9-Na4-Cl11= 90.12      
Na10-Na9-Na4-Cl12=351.37      Na10-Na9-Na4-Cl17=185.87      Na10-Na9-Na4-O21=245.67       Na10-Na9-Na4-C23=211.66       
Na10-Na9-Na4-C26=173.43       Na10-Na9-Na4-H28=151.18       Na10-Na9-Na4-O51= 14.36       Cl12-Na9-Na4-Na1= 49.52       
Cl12-Na9-Na4-Na5=132.00       Cl12-Na9-Na4-Na8=299.58       Cl12-Na9-Na4-Cl11= 98.76      Cl12-Na9-Na4-Cl17=194.51      
Cl12-Na9-Na4-O21=254.31       Cl12-Na9-Na4-C23=220.30       Cl12-Na9-Na4-C26=182.07       Cl12-Na9-Na4-H28=159.81       
Cl12-Na9-Na4-O51= 22.99       Cl13-Na9-Na4-Na1=137.23       Cl13-Na9-Na4-Na5=219.71       Cl13-Na9-Na4-Na8= 27.29       
Cl13-Na9-Na4-Cl11=186.46      Cl13-Na9-Na4-Cl12= 87.71      Cl13-Na9-Na4-Cl17=282.22      Cl13-Na9-Na4-O21=342.01       
Cl13-Na9-Na4-C23=308.01       Cl13-Na9-Na4-C26=269.77       Cl13-Na9-Na4-H28=247.52       Cl13-Na9-Na4-O51=110.70       
Cl16-Na9-Na4-Na1=300.50       Cl16-Na9-Na4-Na5= 22.98       Cl16-Na9-Na4-Na8=190.56       Cl16-Na9-Na4-Cl11=349.74      
Cl16-Na9-Na4-Cl12=250.98      Cl16-Na9-Na4-Cl17= 85.49      Cl16-Na9-Na4-O21=145.29       Cl16-Na9-Na4-C23=111.28       
Cl16-Na9-Na4-C26= 73.05       Cl16-Na9-Na4-H28= 50.79       Cl16-Na9-Na4-O51=273.97       Cl17-Na9-Na4-Na1=215.01       
Cl17-Na9-Na4-Na5=297.49       Cl17-Na9-Na4-Na8=105.07       Cl17-Na9-Na4-Cl11=264.25      Cl17-Na9-Na4-Cl12=165.49      
Cl17-Na9-Na4-O21= 59.80       Cl17-Na9-Na4-C23= 25.79       Cl17-Na9-Na4-C26=347.56       Cl17-Na9-Na4-H28=325.31       
Cl17-Na9-Na4-O51=188.49       Cl19-Na9-Na4-Na1= 39.97       Cl19-Na9-Na4-Na5=122.45       Cl19-Na9-Na4-Na8=290.03       
Cl19-Na9-Na4-Cl11= 89.20      Cl19-Na9-Na4-Cl12=350.45      Cl19-Na9-Na4-Cl17=184.96      Cl19-Na9-Na4-O21=244.75       
Cl19-Na9-Na4-C23=210.75       Cl19-Na9-Na4-C26=172.51       Cl19-Na9-Na4-H28=150.26       Cl19-Na9-Na4-O51= 13.44       
Na2-Na9-Na5-Na1=113.94        Na2-Na9-Na5-Na4= 61.80        Na2-Na9-Na5-Cl11= 98.16       Na2-Na9-Na5-Cl16=210.27       
Na2-Na9-Na5-Cl17=  8.73       Na3-Na9-Na5-Na1= 19.62        Na3-Na9-Na5-Na4=327.48        Na3-Na9-Na5-Cl11=  3.85       
Na3-Na9-Na5-Cl16=115.95       Na3-Na9-Na5-Cl17=274.41       Na4-Na9-Na5-Na1= 52.14        Na4-Na9-Na5-Cl11= 36.36       
Na4-Na9-Na5-Cl16=148.47       Na4-Na9-Na5-Cl17=306.93       Na7-Na9-Na5-Na1=297.04        Na7-Na9-Na5-Na4=244.90        
Na7-Na9-Na5-Cl11=281.27       Na7-Na9-Na5-Cl16= 33.37       Na7-Na9-Na5-Cl17=191.83       Na8-Na9-Na5-Na1= 63.69        
Na8-Na9-Na5-Na4= 11.55        Na8-Na9-Na5-Cl11= 47.91       Na8-Na9-Na5-Cl16=160.02       Na8-Na9-Na5-Cl17=318.47       
Na10-Na9-Na5-Na1=347.32       Na10-Na9-Na5-Na4=295.18       Na10-Na9-Na5-Cl11=331.54      Na10-Na9-Na5-Cl16= 83.65      
Na10-Na9-Na5-Cl17=242.11      Cl12-Na9-Na5-Na1= 22.69       Cl12-Na9-Na5-Na4=330.55       Cl12-Na9-Na5-Cl11=  6.91      
Cl12-Na9-Na5-Cl16=119.02      Cl12-Na9-Na5-Cl17=277.48      Cl13-Na9-Na5-Na1=117.72       Cl13-Na9-Na5-Na4= 65.58       
Cl13-Na9-Na5-Cl11=101.94      Cl13-Na9-Na5-Cl16=214.05      Cl13-Na9-Na5-Cl17= 12.50      Cl16-Na9-Na5-Na1=263.67       
Cl16-Na9-Na5-Na4=211.53       Cl16-Na9-Na5-Cl11=247.89      Cl16-Na9-Na5-Cl17=158.46      Cl17-Na9-Na5-Na1=105.21       
Cl17-Na9-Na5-Na4= 53.07       Cl17-Na9-Na5-Cl11= 89.44      Cl17-Na9-Na5-Cl16=201.54      Cl19-Na9-Na5-Na1=301.81       
Cl19-Na9-Na5-Na4=249.67       Cl19-Na9-Na5-Cl11=286.03      Cl19-Na9-Na5-Cl16= 38.14      Cl19-Na9-Na5-Cl17=196.59      
Na2-Na9-Na7-Na1= 25.87        Na2-Na9-Na7-Na10= 86.19       Na2-Na9-Na7-Cl16=289.79       Na2-Na9-Na7-Cl19=138.59       
Na2-Na9-Na7-Cl20= 47.95       Na3-Na9-Na7-Na1=253.22        Na3-Na9-Na7-Na10=313.54       Na3-Na9-Na7-Cl16=157.14       
Na3-Na9-Na7-Cl19=  5.94       Na3-Na9-Na7-Cl20=275.31       Na4-Na9-Na7-Na1=  9.08        Na4-Na9-Na7-Na10= 69.40       
Na4-Na9-Na7-Cl16=273.00       Na4-Na9-Na7-Cl19=121.80       Na4-Na9-Na7-Cl20= 31.16       Na5-Na9-Na7-Na1= 62.62        
Na5-Na9-Na7-Na10=122.94       Na5-Na9-Na7-Cl16=326.54       Na5-Na9-Na7-Cl19=175.34       Na5-Na9-Na7-Cl20= 84.70       
Na8-Na9-Na7-Na1=306.42        Na8-Na9-Na7-Na10=  6.74       Na8-Na9-Na7-Cl16=210.34       Na8-Na9-Na7-Cl19= 59.14       
Na8-Na9-Na7-Cl20=328.51       Na10-Na9-Na7-Na1=299.68       Na10-Na9-Na7-Cl16=203.60      Na10-Na9-Na7-Cl19= 52.40      
Na10-Na9-Na7-Cl20=321.76      Cl12-Na9-Na7-Na1=333.62       Cl12-Na9-Na7-Na10= 33.94      Cl12-Na9-Na7-Cl16=237.54      
Cl12-Na9-Na7-Cl19= 86.34      Cl12-Na9-Na7-Cl20=355.71      Cl13-Na9-Na7-Na1=241.89       Cl13-Na9-Na7-Na10=302.21      
Cl13-Na9-Na7-Cl16=145.81      Cl13-Na9-Na7-Cl19=354.61      Cl13-Na9-Na7-Cl20=263.98      Cl16-Na9-Na7-Na1= 96.08       
Cl16-Na9-Na7-Na10=156.40      Cl16-Na9-Na7-Cl19=208.80      Cl16-Na9-Na7-Cl20=118.17      Cl17-Na9-Na7-Na1= 50.61       
Cl17-Na9-Na7-Na10=110.93      Cl17-Na9-Na7-Cl16=314.53      Cl17-Na9-Na7-Cl19=163.33      Cl17-Na9-Na7-Cl20= 72.70      
Cl19-Na9-Na7-Na1=247.28       Cl19-Na9-Na7-Na10=307.60      Cl19-Na9-Na7-Cl16=151.20      Cl19-Na9-Na7-Cl20=269.36      
Na2-Na9-Na8-Na3=116.08        Na2-Na9-Na8-Na4=275.81        Na2-Na9-Na8-Na6=202.31        Na2-Na9-Na8-Na10=180.26       
Na2-Na9-Na8-Cl12=224.52       Na2-Na9-Na8-Cl13= 58.11       Na2-Na9-Na8-Cl14=152.03       Na2-Na9-Na8-Cl15=347.11       
Na2-Na9-Na8-O57=249.34        Na2-Na9-Na8-H59=275.86        Na3-Na9-Na8-Na2=243.92        Na3-Na9-Na8-Na4=159.73        
Na3-Na9-Na8-Na6= 86.23        Na3-Na9-Na8-Na10= 64.18       Na3-Na9-Na8-Cl12=108.44       Na3-Na9-Na8-Cl13=302.03       
Na3-Na9-Na8-Cl14= 35.95       Na3-Na9-Na8-Cl15=231.03       Na3-Na9-Na8-O57=133.26        Na3-Na9-Na8-H59=159.78        
Na4-Na9-Na8-Na2= 84.19        Na4-Na9-Na8-Na3=200.27        Na4-Na9-Na8-Na6=286.50        Na4-Na9-Na8-Na10=264.45       
Na4-Na9-Na8-Cl12=308.71       Na4-Na9-Na8-Cl13=142.30       Na4-Na9-Na8-Cl14=236.23       Na4-Na9-Na8-Cl15= 71.30       
Na4-Na9-Na8-O57=333.53        Na4-Na9-Na8-H59=  0.05        Na5-Na9-Na8-Na2= 72.65        Na5-Na9-Na8-Na3=188.73        
Na5-Na9-Na8-Na4=348.46        Na5-Na9-Na8-Na6=274.96        Na5-Na9-Na8-Na10=252.91       Na5-Na9-Na8-Cl12=297.17       
Na5-Na9-Na8-Cl13=130.76       Na5-Na9-Na8-Cl14=224.68       Na5-Na9-Na8-Cl15= 59.76       Na5-Na9-Na8-O57=321.99        
Na5-Na9-Na8-H59=348.50        Na7-Na9-Na8-Na2=173.67        Na7-Na9-Na8-Na3=289.75        Na7-Na9-Na8-Na4= 89.47        
Na7-Na9-Na8-Na6= 15.97        Na7-Na9-Na8-Na10=353.92       Na7-Na9-Na8-Cl12= 38.19       Na7-Na9-Na8-Cl13=231.78       
Na7-Na9-Na8-Cl14=325.70       Na7-Na9-Na8-Cl15=160.78       Na7-Na9-Na8-O57= 63.00        Na7-Na9-Na8-H59= 89.52        
Na10-Na9-Na8-Na2=179.74       Na10-Na9-Na8-Na3=295.82       Na10-Na9-Na8-Na4= 95.55       Na10-Na9-Na8-Na6= 22.05       
Na10-Na9-Na8-Cl12= 44.26      Na10-Na9-Na8-Cl13=237.85      Na10-Na9-Na8-Cl14=331.77      Na10-Na9-Na8-Cl15=166.85      
Na10-Na9-Na8-O57= 69.08       Na10-Na9-Na8-H59= 95.60       Cl12-Na9-Na8-Na2=135.48       Cl12-Na9-Na8-Na3=251.56       
Cl12-Na9-Na8-Na4= 51.29       Cl12-Na9-Na8-Na6=337.79       Cl12-Na9-Na8-Na10=315.74      Cl12-Na9-Na8-Cl13=193.59      
Cl12-Na9-Na8-Cl14=287.51      Cl12-Na9-Na8-Cl15=122.59      Cl12-Na9-Na8-O57= 24.82       Cl12-Na9-Na8-H59= 51.33       
Cl13-Na9-Na8-Na2=301.89       Cl13-Na9-Na8-Na3= 57.97       Cl13-Na9-Na8-Na4=217.70       Cl13-Na9-Na8-Na6=144.20       
Cl13-Na9-Na8-Na10=122.15      Cl13-Na9-Na8-Cl12=166.41      Cl13-Na9-Na8-Cl14= 93.92      Cl13-Na9-Na8-Cl15=289.00      
Cl13-Na9-Na8-O57=191.23       Cl13-Na9-Na8-H59=217.74       Cl16-Na9-Na8-Na2=110.06       Cl16-Na9-Na8-Na3=226.14       
Cl16-Na9-Na8-Na4= 25.87       Cl16-Na9-Na8-Na6=312.37       Cl16-Na9-Na8-Na10=290.32      Cl16-Na9-Na8-Cl12=334.58      
Cl16-Na9-Na8-Cl13=168.17      Cl16-Na9-Na8-Cl14=262.09      Cl16-Na9-Na8-Cl15= 97.17      Cl16-Na9-Na8-O57=359.40       
Cl16-Na9-Na8-H59= 25.91       Cl17-Na9-Na8-Na2= 41.62       Cl17-Na9-Na8-Na3=157.70       Cl17-Na9-Na8-Na4=317.43       
Cl17-Na9-Na8-Na6=243.93       Cl17-Na9-Na8-Na10=221.88      Cl17-Na9-Na8-Cl12=266.15      Cl17-Na9-Na8-Cl13= 99.73      
Cl17-Na9-Na8-Cl14=193.66      Cl17-Na9-Na8-Cl15= 28.73      Cl17-Na9-Na8-O57=290.96       Cl17-Na9-Na8-H59=317.48       
Cl19-Na9-Na8-Na2=213.93       Cl19-Na9-Na8-Na3=330.01       Cl19-Na9-Na8-Na4=129.74       Cl19-Na9-Na8-Na6= 56.24       
Cl19-Na9-Na8-Na10= 34.19      Cl19-Na9-Na8-Cl12= 78.45      Cl19-Na9-Na8-Cl13=272.04      Cl19-Na9-Na8-Cl14=  5.96      
Cl19-Na9-Na8-Cl15=201.04      Cl19-Na9-Na8-O57=103.27       Cl19-Na9-Na8-H59=129.79       Na3-Na10-Na1-Na4= 24.74       
Na3-Na10-Na1-Na5=328.32       Na3-Na10-Na1-Na7=281.76       Na3-Na10-Na1-Cl11=340.18      Na3-Na10-Na1-Cl12= 20.33      
Na3-Na10-Na1-Cl20=237.51      Na3-Na10-Na1-O51= 65.69       Na3-Na10-Na1-O54=136.59       Na6-Na10-Na1-Na4=303.25       
Na6-Na10-Na1-Na5=246.83       Na6-Na10-Na1-Na7=200.27       Na6-Na10-Na1-Cl11=258.69      Na6-Na10-Na1-Cl12=298.84      
Na6-Na10-Na1-Cl20=156.02      Na6-Na10-Na1-O51=344.20       Na6-Na10-Na1-O54= 55.10       Na7-Na10-Na1-Na4=102.98       
Na7-Na10-Na1-Na5= 46.56       Na7-Na10-Na1-Cl11= 58.42      Na7-Na10-Na1-Cl12= 98.57      Na7-Na10-Na1-Cl20=315.75      
Na7-Na10-Na1-O51=143.93       Na7-Na10-Na1-O54=214.83       Na8-Na10-Na1-Na4=352.43       Na8-Na10-Na1-Na5=296.01       
Na8-Na10-Na1-Na7=249.45       Na8-Na10-Na1-Cl11=307.87      Na8-Na10-Na1-Cl12=348.02      Na8-Na10-Na1-Cl20=205.20      
Na8-Na10-Na1-O51= 33.38       Na8-Na10-Na1-O54=104.28       Na9-Na10-Na1-Na4= 45.72       Na9-Na10-Na1-Na5=349.30       
Na9-Na10-Na1-Na7=302.74       Na9-Na10-Na1-Cl11=  1.16      Na9-Na10-Na1-Cl12= 41.32      Na9-Na10-Na1-Cl20=258.50      
Na9-Na10-Na1-O51= 86.67       Na9-Na10-Na1-O54=157.57       Cl12-Na10-Na1-Na4=  4.41      Cl12-Na10-Na1-Na5=307.98      
Cl12-Na10-Na1-Na7=261.43      Cl12-Na10-Na1-Cl11=319.85     Cl12-Na10-Na1-Cl20=217.18     Cl12-Na10-Na1-O51= 45.36      
Cl12-Na10-Na1-O54=116.26      Cl14-Na10-Na1-Na4=333.02      Cl14-Na10-Na1-Na5=276.60      Cl14-Na10-Na1-Na7=230.04      
Cl14-Na10-Na1-Cl11=288.46     Cl14-Na10-Na1-Cl12=328.62     Cl14-Na10-Na1-Cl20=185.80     Cl14-Na10-Na1-O51= 13.97      
Cl14-Na10-Na1-O54= 84.87      Cl19-Na10-Na1-Na4= 73.68      Cl19-Na10-Na1-Na5= 17.25      Cl19-Na10-Na1-Na7=330.70      
Cl19-Na10-Na1-Cl11= 29.12     Cl19-Na10-Na1-Cl12= 69.27     Cl19-Na10-Na1-Cl20=286.45     Cl19-Na10-Na1-O51=114.63      
Cl19-Na10-Na1-O54=185.53      Cl20-Na10-Na1-Na4=147.23      Cl20-Na10-Na1-Na5= 90.80      Cl20-Na10-Na1-Na7= 44.25      
Cl20-Na10-Na1-Cl11=102.67     Cl20-Na10-Na1-Cl12=142.82     Cl20-Na10-Na1-O51=188.18      Cl20-Na10-Na1-O54=259.08      
O36-Na10-Na1-Na4=256.61       O36-Na10-Na1-Na5=200.19       O36-Na10-Na1-Na7=153.63       O36-Na10-Na1-Cl11=212.05      
O36-Na10-Na1-Cl12=252.21      O36-Na10-Na1-Cl20=109.39      O36-Na10-Na1-O51=297.56       O36-Na10-Na1-O54=  8.46       
C38-Na10-Na1-Na4=234.08       C38-Na10-Na1-Na5=177.65       C38-Na10-Na1-Na7=131.10       C38-Na10-Na1-Cl11=189.52      
C38-Na10-Na1-Cl12=229.67      C38-Na10-Na1-Cl20= 86.85      C38-Na10-Na1-O51=275.03       C38-Na10-Na1-O54=345.93       
C44-Na10-Na1-Na4=214.68       C44-Na10-Na1-Na5=158.26       C44-Na10-Na1-Na7=111.71       C44-Na10-Na1-Cl11=170.12      
C44-Na10-Na1-Cl12=210.28      C44-Na10-Na1-Cl20= 67.46      C44-Na10-Na1-O51=255.63       C44-Na10-Na1-O54=326.53       
H45-Na10-Na1-Na4=228.84       H45-Na10-Na1-Na5=172.42       H45-Na10-Na1-Na7=125.86       H45-Na10-Na1-Cl11=184.28      
H45-Na10-Na1-Cl12=224.43      H45-Na10-Na1-Cl20= 81.61      H45-Na10-Na1-O51=269.79       H45-Na10-Na1-O54=340.69       
Na1-Na10-Na3-Na8=317.43       Na1-Na10-Na3-Na9= 24.42       Na1-Na10-Na3-Cl13=356.59      Na1-Na10-Na3-Cl14=266.00      
Na1-Na10-Na3-Cl19= 85.05      Na6-Na10-Na3-Na8= 31.54       Na6-Na10-Na3-Na9= 98.53       Na6-Na10-Na3-Cl13= 70.69      
Na6-Na10-Na3-Cl14=340.11      Na6-Na10-Na3-Cl19=159.15      Na7-Na10-Na3-Na8=249.00       Na7-Na10-Na3-Na9=315.99       
Na7-Na10-Na3-Cl13=288.15      Na7-Na10-Na3-Cl14=197.57      Na7-Na10-Na3-Cl19= 16.61      Na8-Na10-Na3-Na9= 66.99       
Na8-Na10-Na3-Cl13= 39.15      Na8-Na10-Na3-Cl14=308.57      Na8-Na10-Na3-Cl19=127.61      Na9-Na10-Na3-Na8=293.01       
Na9-Na10-Na3-Cl13=332.16      Na9-Na10-Na3-Cl14=241.58      Na9-Na10-Na3-Cl19= 60.62      Cl12-Na10-Na3-Na8=332.30      
Cl12-Na10-Na3-Na9= 39.29      Cl12-Na10-Na3-Cl13= 11.46     Cl12-Na10-Na3-Cl14=280.87     Cl12-Na10-Na3-Cl19= 99.91     
Cl14-Na10-Na3-Na8= 51.43      Cl14-Na10-Na3-Na9=118.42      Cl14-Na10-Na3-Cl13= 90.59     Cl14-Na10-Na3-Cl19=179.04     
Cl19-Na10-Na3-Na8=232.39      Cl19-Na10-Na3-Na9=299.38      Cl19-Na10-Na3-Cl13=271.54     Cl19-Na10-Na3-Cl14=180.96     
Cl20-Na10-Na3-Na8=259.90      Cl20-Na10-Na3-Na9=326.89      Cl20-Na10-Na3-Cl13=299.06     Cl20-Na10-Na3-Cl14=208.47     
Cl20-Na10-Na3-Cl19= 27.52     O36-Na10-Na3-Na8= 53.49       O36-Na10-Na3-Na9=120.47       O36-Na10-Na3-Cl13= 92.64      
O36-Na10-Na3-Cl14=  2.05      O36-Na10-Na3-Cl19=181.10      C38-Na10-Na3-Na8= 92.48       C38-Na10-Na3-Na9=159.47       
C38-Na10-Na3-Cl13=131.63      C38-Na10-Na3-Cl14= 41.05      C38-Na10-Na3-Cl19=220.09      C44-Na10-Na3-Na8=131.42       
C44-Na10-Na3-Na9=198.41       C44-Na10-Na3-Cl13=170.58      C44-Na10-Na3-Cl14= 79.99      C44-Na10-Na3-Cl19=259.03      
H45-Na10-Na3-Na8=129.46       H45-Na10-Na3-Na9=196.44       H45-Na10-Na3-Cl13=168.61      H45-Na10-Na3-Cl14= 78.02      
H45-Na10-Na3-Cl19=257.07      Na1-Na10-Na6-Na8= 91.86       Na1-Na10-Na6-Cl12= 47.34      Na1-Na10-Na6-Cl14=143.60      
Na1-Na10-Na6-Cl18=324.66      Na1-Na10-Na6-O36=281.46       Na1-Na10-Na6-O57= 65.91       Na1-Na10-Na6-H58= 40.10       
Na3-Na10-Na6-Na8=326.92       Na3-Na10-Na6-Cl12=282.39      Na3-Na10-Na6-Cl14= 18.66      Na3-Na10-Na6-Cl18=199.71      
Na3-Na10-Na6-O36=156.51       Na3-Na10-Na6-O57=300.96       Na3-Na10-Na6-H58=275.15       Na7-Na10-Na6-Na8= 59.14       
Na7-Na10-Na6-Cl12= 14.61      Na7-Na10-Na6-Cl14=110.88      Na7-Na10-Na6-Cl18=291.93      Na7-Na10-Na6-O36=248.73       
Na7-Na10-Na6-O57= 33.18       Na7-Na10-Na6-H58=  7.37       Na8-Na10-Na6-Cl12=315.47      Na8-Na10-Na6-Cl14= 51.74      
Na8-Na10-Na6-Cl18=232.79      Na8-Na10-Na6-O36=189.60       Na8-Na10-Na6-O57=334.05       Na8-Na10-Na6-H58=308.23       
Na9-Na10-Na6-Na8= 22.24       Na9-Na10-Na6-Cl12=337.71      Na9-Na10-Na6-Cl14= 73.98      Na9-Na10-Na6-Cl18=255.03      
Na9-Na10-Na6-O36=211.84       Na9-Na10-Na6-O57=356.29       Na9-Na10-Na6-H58=330.48       Cl12-Na10-Na6-Na8= 44.53      
Cl12-Na10-Na6-Cl14= 96.27     Cl12-Na10-Na6-Cl18=277.32     Cl12-Na10-Na6-O36=234.13      Cl12-Na10-Na6-O57= 18.58      
Cl12-Na10-Na6-H58=352.76      Cl14-Na10-Na6-Na8=308.26      Cl14-Na10-Na6-Cl12=263.73     Cl14-Na10-Na6-Cl18=181.05     
Cl14-Na10-Na6-O36=137.86      Cl14-Na10-Na6-O57=282.31      Cl14-Na10-Na6-H58=256.49      Cl19-Na10-Na6-Na8=346.91      
Cl19-Na10-Na6-Cl12=302.38     Cl19-Na10-Na6-Cl14= 38.65     Cl19-Na10-Na6-Cl18=219.70     Cl19-Na10-Na6-O36=176.50      
Cl19-Na10-Na6-O57=320.95      Cl19-Na10-Na6-H58=295.14      Cl20-Na10-Na6-Na8=110.64      Cl20-Na10-Na6-Cl12= 66.11     
Cl20-Na10-Na6-Cl14=162.38     Cl20-Na10-Na6-Cl18=343.43     Cl20-Na10-Na6-O36=300.23      Cl20-Na10-Na6-O57= 84.68      
Cl20-Na10-Na6-H58= 58.87      O36-Na10-Na6-Na8=170.40       O36-Na10-Na6-Cl12=125.87      O36-Na10-Na6-Cl14=222.14      
O36-Na10-Na6-Cl18= 43.20      O36-Na10-Na6-O57=144.45       O36-Na10-Na6-H58=118.64       C38-Na10-Na6-Na8=187.14       
C38-Na10-Na6-Cl12=142.61      C38-Na10-Na6-Cl14=238.88      C38-Na10-Na6-Cl18= 59.94      C38-Na10-Na6-O36= 16.74       
C38-Na10-Na6-O57=161.19       C38-Na10-Na6-H58=135.38       C44-Na10-Na6-Na8=233.95       C44-Na10-Na6-Cl12=189.42      
C44-Na10-Na6-Cl14=285.69      C44-Na10-Na6-Cl18=106.75      C44-Na10-Na6-O36= 63.55       C44-Na10-Na6-O57=208.00       
C44-Na10-Na6-H58=182.19       H45-Na10-Na6-Na8=253.38       H45-Na10-Na6-Cl12=208.85      H45-Na10-Na6-Cl14=305.12      
H45-Na10-Na6-Cl18=126.17      H45-Na10-Na6-O36= 82.98       H45-Na10-Na6-O57=227.43       H45-Na10-Na6-H58=201.61       
Na1-Na10-Na7-Na9=279.17       Na1-Na10-Na7-Cl16=298.73      Na1-Na10-Na7-Cl19=218.32      Na1-Na10-Na7-Cl20= 43.49      
Na3-Na10-Na7-Na1=125.76       Na3-Na10-Na7-Na9= 44.94       Na3-Na10-Na7-Cl16= 64.50      Na3-Na10-Na7-Cl19=344.09      
Na3-Na10-Na7-Cl20=169.25      Na6-Na10-Na7-Na1= 33.61       Na6-Na10-Na7-Na9=312.78       Na6-Na10-Na7-Cl16=332.34      
Na6-Na10-Na7-Cl19=251.93      Na6-Na10-Na7-Cl20= 77.09      Na8-Na10-Na7-Na1= 75.93       Na8-Na10-Na7-Na9=355.11       
Na8-Na10-Na7-Cl16= 14.67      Na8-Na10-Na7-Cl19=294.26      Na8-Na10-Na7-Cl20=119.42      Na9-Na10-Na7-Na1= 80.83       
Na9-Na10-Na7-Cl16= 19.56      Na9-Na10-Na7-Cl19=299.15      Na9-Na10-Na7-Cl20=124.31      Cl12-Na10-Na7-Na1= 46.30      
Cl12-Na10-Na7-Na9=325.47      Cl12-Na10-Na7-Cl16=345.03     Cl12-Na10-Na7-Cl19=264.62     Cl12-Na10-Na7-Cl20= 89.78     
Cl14-Na10-Na7-Na1=108.70      Cl14-Na10-Na7-Na9= 27.87      Cl14-Na10-Na7-Cl16= 47.43     Cl14-Na10-Na7-Cl19=327.02     
Cl14-Na10-Na7-Cl20=152.18     Cl19-Na10-Na7-Na1=141.68      Cl19-Na10-Na7-Na9= 60.85      Cl19-Na10-Na7-Cl16= 80.41     
Cl19-Na10-Na7-Cl20=185.16     Cl20-Na10-Na7-Na1=316.51      Cl20-Na10-Na7-Na9=235.69      Cl20-Na10-Na7-Cl16=255.25     
Cl20-Na10-Na7-Cl19=174.84     O36-Na10-Na7-Na1=322.59       O36-Na10-Na7-Na9=241.77       O36-Na10-Na7-Cl16=261.33      
O36-Na10-Na7-Cl19=180.92      O36-Na10-Na7-Cl20=  6.08      C38-Na10-Na7-Na1=285.02       C38-Na10-Na7-Na9=204.20       
C38-Na10-Na7-Cl16=223.76      C38-Na10-Na7-Cl19=143.35      C38-Na10-Na7-Cl20=328.51      C44-Na10-Na7-Na1=219.37       
C44-Na10-Na7-Na9=138.54       C44-Na10-Na7-Cl16=158.10      C44-Na10-Na7-Cl19= 77.69      C44-Na10-Na7-Cl20=262.85      
H45-Na10-Na7-Na1=197.50       H45-Na10-Na7-Na9=116.68       H45-Na10-Na7-Cl16=136.24      H45-Na10-Na7-Cl19= 55.83      
H45-Na10-Na7-Cl20=240.99      Na1-Na10-Na9-Na2=266.14       Na1-Na10-Na9-Na3=201.09       Na1-Na10-Na9-Na4=323.91       
Na1-Na10-Na9-Na5= 14.36       Na1-Na10-Na9-Na7= 80.01       Na1-Na10-Na9-Na8=265.89       Na1-Na10-Na9-Cl12=315.46      
Na1-Na10-Na9-Cl13=226.59      Na1-Na10-Na9-Cl16= 62.58      Na1-Na10-Na9-Cl17=318.99      Na1-Na10-Na9-Cl19=142.79      
Na3-Na10-Na9-Na2= 65.05       Na3-Na10-Na9-Na4=122.82       Na3-Na10-Na9-Na5=173.27       Na3-Na10-Na9-Na7=238.92       
Na3-Na10-Na9-Na8= 64.80       Na3-Na10-Na9-Cl12=114.37      Na3-Na10-Na9-Cl13= 25.50      Na3-Na10-Na9-Cl16=221.48      
Na3-Na10-Na9-Cl17=117.89      Na3-Na10-Na9-Cl19=301.70      Na6-Na10-Na9-Na2=339.36       Na6-Na10-Na9-Na3=274.31       
Na6-Na10-Na9-Na4= 37.13       Na6-Na10-Na9-Na5= 87.58       Na6-Na10-Na9-Na7=153.23       Na6-Na10-Na9-Na8=339.11       
Na6-Na10-Na9-Cl12= 28.68      Na6-Na10-Na9-Cl13=299.81      Na6-Na10-Na9-Cl16=135.79      Na6-Na10-Na9-Cl17= 32.20      
Na6-Na10-Na9-Cl19=216.01      Na7-Na10-Na9-Na2=186.13       Na7-Na10-Na9-Na3=121.08       Na7-Na10-Na9-Na4=243.90       
Na7-Na10-Na9-Na5=294.35       Na7-Na10-Na9-Na8=185.88       Na7-Na10-Na9-Cl12=235.45      Na7-Na10-Na9-Cl13=146.58      
Na7-Na10-Na9-Cl16=342.57      Na7-Na10-Na9-Cl17=238.97      Na7-Na10-Na9-Cl19= 62.78      Na8-Na10-Na9-Na2=  0.25       
Na8-Na10-Na9-Na3=295.20       Na8-Na10-Na9-Na4= 58.02       Na8-Na10-Na9-Na5=108.47       Na8-Na10-Na9-Na7=174.12       
Na8-Na10-Na9-Cl12= 49.57      Na8-Na10-Na9-Cl13=320.70      Na8-Na10-Na9-Cl16=156.68      Na8-Na10-Na9-Cl17= 53.09      
Na8-Na10-Na9-Cl19=236.90      Cl12-Na10-Na9-Na2=310.68      Cl12-Na10-Na9-Na3=245.63      Cl12-Na10-Na9-Na4=  8.45      
Cl12-Na10-Na9-Na5= 58.90      Cl12-Na10-Na9-Na7=124.55      Cl12-Na10-Na9-Na8=310.43      Cl12-Na10-Na9-Cl13=271.12     
Cl12-Na10-Na9-Cl16=107.11     Cl12-Na10-Na9-Cl17=  3.52     Cl12-Na10-Na9-Cl19=187.33     Cl14-Na10-Na9-Na2= 26.19      
Cl14-Na10-Na9-Na3=321.14      Cl14-Na10-Na9-Na4= 83.96      Cl14-Na10-Na9-Na5=134.41      Cl14-Na10-Na9-Na7=200.06      
Cl14-Na10-Na9-Na8= 25.94      Cl14-Na10-Na9-Cl12= 75.51     Cl14-Na10-Na9-Cl13=346.64     Cl14-Na10-Na9-Cl16=182.63     
Cl14-Na10-Na9-Cl17= 79.03     Cl14-Na10-Na9-Cl19=262.84     Cl19-Na10-Na9-Na2=123.35      Cl19-Na10-Na9-Na3= 58.30      
Cl19-Na10-Na9-Na4=181.12      Cl19-Na10-Na9-Na5=231.57      Cl19-Na10-Na9-Na7=297.22      Cl19-Na10-Na9-Na8=123.10      
Cl19-Na10-Na9-Cl12=172.67     Cl19-Na10-Na9-Cl13= 83.80     Cl19-Na10-Na9-Cl16=279.79     Cl19-Na10-Na9-Cl17=176.19     
Cl20-Na10-Na9-Na2=222.37      Cl20-Na10-Na9-Na3=157.32      Cl20-Na10-Na9-Na4=280.14      Cl20-Na10-Na9-Na5=330.59      
Cl20-Na10-Na9-Na7= 36.24      Cl20-Na10-Na9-Na8=222.12      Cl20-Na10-Na9-Cl12=271.69     Cl20-Na10-Na9-Cl13=182.82     
Cl20-Na10-Na9-Cl16= 18.81     Cl20-Na10-Na9-Cl17=275.22     Cl20-Na10-Na9-Cl19= 99.02     O36-Na10-Na9-Na2=308.47       
O36-Na10-Na9-Na3=243.43       O36-Na10-Na9-Na4=  6.24       O36-Na10-Na9-Na5= 56.70       O36-Na10-Na9-Na7=122.34       
O36-Na10-Na9-Na8=308.23       O36-Na10-Na9-Cl12=357.80      O36-Na10-Na9-Cl13=268.92      O36-Na10-Na9-Cl16=104.91      
O36-Na10-Na9-Cl17=  1.32      O36-Na10-Na9-Cl19=185.12      C38-Na10-Na9-Na2=292.04       C38-Na10-Na9-Na3=226.99       
C38-Na10-Na9-Na4=349.81       C38-Na10-Na9-Na5= 40.26       C38-Na10-Na9-Na7=105.91       C38-Na10-Na9-Na8=291.79       
C38-Na10-Na9-Cl12=341.36      C38-Na10-Na9-Cl13=252.49      C38-Na10-Na9-Cl16= 88.48      C38-Na10-Na9-Cl17=344.88      
C38-Na10-Na9-Cl19=168.69      C44-Na10-Na9-Na2= 97.52       C44-Na10-Na9-Na3= 32.48       C44-Na10-Na9-Na4=155.29       
C44-Na10-Na9-Na5=205.75       C44-Na10-Na9-Na7=271.39       C44-Na10-Na9-Na8= 97.28       C44-Na10-Na9-Cl12=146.85      
C44-Na10-Na9-Cl13= 57.97      C44-Na10-Na9-Cl16=253.96      C44-Na10-Na9-Cl17=150.37      C44-Na10-Na9-Cl19=334.17      
H45-Na10-Na9-Na2= 84.87       H45-Na10-Na9-Na3= 19.82       H45-Na10-Na9-Na4=142.64       H45-Na10-Na9-Na5=193.09       
H45-Na10-Na9-Na7=258.74       H45-Na10-Na9-Na8= 84.62       H45-Na10-Na9-Cl12=134.20      H45-Na10-Na9-Cl13= 45.32      
H45-Na10-Na9-Cl16=241.31      H45-Na10-Na9-Cl17=137.72      H45-Na10-Na9-Cl19=321.52      

========================================================================
 FINAL SINGLEPOINT CALCULATION ON OPTIMIZED GEOMETRY
========================================================================

 Ncao       : 218
 Nao        : 208
 Nshell     : 102
 Nel        : 168
 T(el)      :   300.0
 intcut     :    25.0
 scfconv/Eh :  0.100E-05
   qconv/e  :  0.100E-03
 intneglect :  0.100E-07
 broydamp   :      0.250
 iter      E             dE          RMSdq      gap      omega  full diag
   1   -100.2725597 -0.100273E+03  0.202E-04    3.00       0.0  T
   2   -100.2725597 -0.218279E-10  0.113E-04    3.00     115.4  T
   3   -100.2725597 -0.276970E-10  0.668E-05    3.00     195.0  T
speedup  0.96
cpu  time for SCC    0.02 s
wall time for SCC    0.02 s

   *** convergence criteria satisfied after 3 iterations ***

          eigenvalues
 #    :          72         73         74         75         76         77         78         79
 occ. :        2.000      2.000      2.000      2.000      2.000      2.000      2.000      2.000
 eps  :       -10.854    -10.829    -10.802    -10.765    -10.751    -10.729    -10.715    -10.688
 #    :          80         81         82         83         84         85         86         87
 occ. :        2.000      2.000      2.000      2.000      2.000      0.000      0.000      0.000
 eps  :       -10.646    -10.628    -10.612    -10.592    -10.575     -7.578     -5.818     -5.559
 #    :          88         89         90         91         92         93         94         95
 occ. :        0.000      0.000      0.000      0.000      0.000      0.000      0.000      0.000
 eps  :        -4.862     -4.167     -2.812     -1.302      0.135      0.376      0.858      1.079


   #   Z            q   n(s)   n(p)   n(d)      C6AA      α(0)
   1  11 Na     0.801  0.055  0.144  0.000    66.949    26.479
   2  11 Na     0.690  0.115  0.195  0.000    68.306    26.746
   3  11 Na     0.697  0.114  0.189  0.000    68.219    26.729
   4  11 Na     0.876  0.043  0.081  0.000    66.061    26.303
   5  11 Na     0.704  0.107  0.189  0.000    68.129    26.711
   6  11 Na     0.752  0.068  0.179  0.000    67.540    26.596
   7  11 Na     0.711  0.103  0.186  0.000    68.045    26.695
   8  11 Na     0.725  0.052  0.222  0.000    67.871    26.661
   9  11 Na     0.694  0.039  0.267  0.000    68.255    26.736
  10  11 Na     0.850  0.037  0.113  0.000    66.366    26.364
  11  17 Cl    -0.776  1.973  5.802  0.001   126.394    17.200
  12  17 Cl    -0.731  1.969  5.761  0.001   124.582    17.076
  13  17 Cl    -0.738  1.974  5.764  0.000   124.863    17.096
  14  17 Cl    -0.750  1.978  5.771  0.001   125.315    17.127
  15  17 Cl    -0.783  1.975  5.797  0.011   126.662    17.218
  16  17 Cl    -0.753  1.976  5.777  0.000   125.461    17.137
  17  17 Cl    -0.738  1.971  5.766  0.001   124.863    17.096
  18  17 Cl    -0.804  1.984  5.777  0.043   127.137    17.247
  19  17 Cl    -0.748  1.973  5.774  0.000   125.239    17.121
  20  17 Cl    -0.778  1.975  5.801  0.002   126.460    17.205
  21   8 O     -0.489  1.697  4.792  0.000    22.602     6.421
  22   1 H      0.336  0.664  0.000  0.000     0.617     1.231
  23   6 C      0.061  1.045  2.894  0.000    19.480     6.269
  24   1 H      0.028  0.972  0.000  0.000     2.611     2.527
  25   1 H      0.029  0.971  0.000  0.000     2.603     2.523
  26   6 C     -0.098  1.070  3.028  0.000    22.279     6.704
  27   1 H      0.051  0.949  0.000  0.000     2.309     2.376
  28   1 H      0.054  0.946  0.000  0.000     2.259     2.346
  29   6 C     -0.055  1.048  3.008  0.000    21.564     6.611
  30   1 H      0.030  0.970  0.000  0.000     2.580     2.512
  31   1 H      0.032  0.968  0.000  0.000     2.559     2.502
  32   6 C     -0.110  1.038  3.072  0.000    22.664     6.789
  33   1 H      0.047  0.953  0.000  0.000     2.358     2.401
  34   1 H      0.034  0.966  0.000  0.000     2.530     2.487
  35   1 H      0.038  0.962  0.000  0.000     2.470     2.458
  36   8 O     -0.532  1.714  4.818  0.000    23.524     6.551
  37   1 H      0.361  0.639  0.000  0.000     0.553     1.163
  38   6 C      0.050  1.042  2.908  0.000    19.652     6.297
  39   1 H      0.045  0.955  0.000  0.000     2.387     2.416
  40   1 H      0.056  0.944  0.000  0.000     2.247     2.344
  41   6 C     -0.082  1.056  3.026  0.000    22.011     6.668
  42   1 H      0.043  0.957  0.000  0.000     2.405     2.425
  43   1 H      0.061  0.939  0.000  0.000     2.188     2.313
  44   6 C     -0.080  1.058  3.022  0.000    21.942     6.652
  45   1 H      0.028  0.972  0.000  0.000     2.593     2.514
  46   1 H      0.040  0.960  0.000  0.000     2.447     2.446
  47   6 C     -0.127  1.044  3.083  0.000    22.879     6.802
  48   1 H      0.038  0.962  0.000  0.000     2.470     2.458
  49   1 H      0.043  0.957  0.000  0.000     2.410     2.428
  50   1 H      0.049  0.951  0.000  0.000     2.328     2.386
  51   8 O     -0.658  1.726  4.932  0.000    26.524     6.956
  52   1 H      0.360  0.640  0.000  0.000     0.562     1.176
  53   1 H      0.322  0.678  0.000  0.000     0.656     1.270
  54   8 O     -0.611  1.725  4.886  0.000    25.349     6.800
  55   1 H      0.301  0.699  0.000  0.000     0.718     1.331
  56   1 H      0.351  0.649  0.000  0.000     0.581     1.195
  57   8 O     -0.645  1.721  4.925  0.000    26.208     6.914
  58   1 H      0.354  0.646  0.000  0.000     0.567     1.176
  59   1 H      0.343  0.657  0.000  0.000     0.592     1.203

 Mol. C6AA /au·bohr⁶  :      72302.042142
 Mol. C8AA /au·bohr⁸  :    3617805.620595
 Mol. α(0) /au        :        577.581742

 
 Wiberg/Mayer (AO) data. WBOs > 0.1 written file <wbo>
 largest (>0.05) Wiberg bond orders for each atom
           total WBO             WBO to atom ...
     1  Na  0.397    Cl  11 0.124    Cl  20 0.115    O   54 0.082
     2  Na  0.573    Cl  15 0.209    Cl  17 0.168    Cl  13 0.127
     3  Na  0.568    Cl  14 0.177    Cl  19 0.159    Cl  13 0.155
     4  Na  0.241    O   51 0.087    O   21 0.075    Cl  11 0.072    Cl  12 0.067
     5  Na  0.551    Cl  11 0.196    Cl  17 0.144    Cl  16 0.143
     6  Na  0.477    Cl  18 0.143    Cl  14 0.082    O   36 0.079    O   57 0.056    Cl  12 0.056
     7  Na  0.542    Cl  20 0.183    Cl  16 0.168    Cl  19 0.128
     8  Na  0.536    Cl  15 0.123    Cl  14 0.123    Cl  13 0.092    O   57 0.081    Cl  12 0.063
     9  Na  0.587    Cl  16 0.149    Cl  17 0.126    Cl  13 0.114    Cl  19 0.089    Cl  12 0.064
    10  Na  0.290    Cl  12 0.091    Cl  19 0.090    Cl  20 0.089    O   36 0.063    Cl  14 0.054
    11  Cl  0.423    Na   5 0.196    Na   1 0.124    Na   4 0.072
    12  Cl  0.519    Na  10 0.091    Na   4 0.067    Na   9 0.064    Na   8 0.063    Na   6 0.056
    13  Cl  0.501    Na   3 0.155    Na   2 0.127    Na   9 0.114    Na   8 0.092
    14  Cl  0.465    Na   3 0.177    Na   8 0.123    Na   6 0.082    Na  10 0.054
    15  Cl  0.421    Na   2 0.209    Na   8 0.123
    16  Cl  0.467    Na   7 0.168    Na   9 0.149    Na   5 0.143
    17  Cl  0.490    Na   2 0.168    Na   5 0.144    Na   9 0.126
    18  Cl  0.380    Na   6 0.143    H   56 0.058    H   52 0.052
    19  Cl  0.484    Na   3 0.159    Na   7 0.128    Na  10 0.090    Na   9 0.089
    20  Cl  0.425    Na   7 0.183    Na   1 0.115    Na  10 0.089
    21  O   1.984    C   23 0.994    H   22 0.835    Na   4 0.075
    22  H   0.886    O   21 0.835
    23  C   3.953    C   26 1.016    O   21 0.994    H   24 0.973    H   25 0.971
    24  H   0.997    C   23 0.973
    25  H   0.999    C   23 0.971
    26  C   3.990    C   23 1.016    C   29 1.008    H   27 0.977    H   28 0.972
    27  H   0.994    C   26 0.977
    28  H   0.998    C   26 0.972
    29  C   3.995    C   32 1.020    C   26 1.008    H   30 0.978    H   31 0.977
    30  H   0.998    C   29 0.978
    31  H   0.998    C   29 0.977
    32  C   3.992    C   29 1.020    H   35 0.987    H   34 0.987    H   33 0.984
    33  H   0.997    C   32 0.984
    34  H   0.998    C   32 0.987
    35  H   0.998    C   32 0.987
    36  O   1.978    C   38 0.978    H   37 0.795    Na   6 0.079    Na  10 0.063
    37  H   0.869    O   36 0.795    O   54 0.063
    38  C   3.942    C   41 1.017    O   36 0.978    H   39 0.969    H   40 0.968
    39  H   0.998    C   38 0.969
    40  H   0.997    C   38 0.968
    41  C   3.992    C   38 1.017    C   44 1.014    H   42 0.974    H   43 0.967
    42  H   0.997    C   41 0.974
    43  H   0.996    C   41 0.967
    44  C   3.997    C   47 1.026    C   41 1.014    H   46 0.980    H   45 0.971
    45  H   1.001    C   44 0.971
    46  H   0.998    C   44 0.980
    47  C   3.992    C   44 1.026    H   48 0.987    H   49 0.986    H   50 0.980
    48  H   0.997    C   47 0.987
    49  H   0.998    C   47 0.986
    50  H   0.997    C   47 0.980
    51  O   1.874    H   53 0.896    H   52 0.816    Na   4 0.087
    52  H   0.870    O   51 0.816    Cl  18 0.052
    53  H   0.896    O   51 0.896
    54  O   1.936    H   55 0.910    H   56 0.816    Na   1 0.082    H   37 0.063
    55  H   0.909    O   54 0.910
    56  H   0.876    O   54 0.816    Cl  18 0.058
    57  O   1.892    H   59 0.873    H   58 0.857    Na   8 0.081    Na   6 0.056
    58  H   0.875    O   57 0.857
    59  H   0.881    O   57 0.873
 MOs/occ written to file <molden.input>
 
molecular dipole:
                 x           y           z       tot (Debye)
 q only:        0.335      -0.565      -1.388
   full:       -0.193       0.397      -0.519       1.732
molecular quadrupole (traceless):
                xx          xy          yy          xz          yz          zz
 q only:      -29.365     -11.826      12.649       8.270     -19.301      16.716
  q+dip:      -33.368      -1.589       9.160      12.699      -8.114      24.208
   full:      -33.565      -3.157       8.469      12.471      -8.785      25.096

SCC energy    :    -100.2725597
rep           :       0.5634745
ES            :       0.8801292
AES           :      -0.0530532
AXC           :      -0.0001131
disp          :      -0.0847290
XB            :       0.0000000
fix           :       0.0000000
total E       :     -99.7061719
atomizationE  :      11.1855430     7019.03
(atE without considering molecular charge,
 total energy contains solvation terms)
H-L gap (eV)  :          2.9967
optimized geometry written to: xtbopt.xyz

           ------------------------------------------------- 
          |                Numerical Hessian                |
           ------------------------------------------------- 
step length          :   0.00500
SCC accuracy         :   0.25000
Hessian scale factor :   1.00000
frozen atoms in %    :   0.00000    0
RMS gradient         :   0.00006
estimated CPU  time      1.14 min
estimated wall time      1.15 min

writing file <hessian>.
 
 projected vibrational frequencies (cm-1)
eigval :       -0.00    -0.00     0.00     0.00     0.00     0.00
eigval :       12.03    23.43    29.57    30.59    35.74    38.05
eigval :       38.94    41.12    45.25    46.61    47.62    50.44
eigval :       53.46    56.75    59.51    63.15    64.55    66.92
eigval :       67.94    73.77    75.43    76.67    80.37    80.74
eigval :       85.02    87.93    92.61    95.13    98.83    99.44
eigval :      101.14   102.63   105.41   106.43   110.00   110.48
eigval :      113.74   114.51   119.20   120.25   121.45   126.29
eigval :      128.18   129.09   133.19   133.89   137.10   139.51
eigval :      142.18   146.15   146.94   154.02   155.87   158.02
eigval :      164.02   165.22   167.40   170.04   173.72   175.83
eigval :      179.32   181.29   184.50   185.22   188.12   190.56
eigval :      194.01   195.92   196.91   199.63   206.50   208.40
eigval :      211.27   217.37   222.81   228.69   239.11   239.37
eigval :      243.92   276.85   280.08   296.39   299.73   319.83
eigval :      326.06   367.84   395.13   402.79   403.49   428.65
eigval :      450.28   464.11   495.18   503.88   585.78   600.48
eigval :      741.11   768.68   786.25   817.01   839.87   864.68
eigval :      879.39   946.62   956.60   987.04   999.30  1047.66
eigval :     1050.56  1097.28  1116.21  1119.61  1129.17  1135.45
eigval :     1147.44  1162.63  1209.95  1225.15  1242.47  1247.25
eigval :     1272.49  1275.00  1279.99  1292.13  1298.71  1345.35
eigval :     1356.26  1357.94  1384.62  1384.71  1412.26  1416.00
eigval :     1462.93  1468.99  1478.34  1490.38  1491.78  1496.61
eigval :     1500.60  1500.76  1502.95  1505.03  1522.02  1531.60
eigval :     1545.78  2872.98  2878.62  2903.12  2921.12  2956.85
eigval :     2960.52  2965.08  2975.94  2978.46  2980.92  2989.64
eigval :     2992.21  3024.85  3030.85  3032.92  3035.54  3042.50
eigval :     3045.70  3086.99  3166.61  3246.11  3296.44  3411.41
eigval :     3493.51  3608.83  3639.49
 reduced masses (amu)
   1: 22.93   2: 28.11   3: 26.30   4: 23.21   5: 23.15   6: 23.92   7: 13.62   8: 16.88
   9: 17.00  10: 24.21  11: 19.19  12: 21.97  13: 18.43  14: 17.00  15: 16.42  16: 23.94
  17: 20.92  18: 23.20  19: 28.13  20: 28.17  21: 22.84  22: 28.40  23: 25.65  24: 24.11
  25: 20.60  26: 27.71  27: 27.59  28: 30.13  29: 26.82  30: 26.63  31: 24.71  32: 22.25
  33: 27.37  34: 27.38  35: 29.47  36: 24.72  37: 27.74  38: 25.75  39: 24.06  40: 29.70
  41: 23.67  42: 28.20  43: 21.52  44: 23.91  45: 21.32  46: 25.09  47: 25.39  48: 22.40
  49: 19.61  50: 21.80  51: 21.35  52: 23.24  53: 25.24  54: 23.87  55: 23.15  56: 23.07
  57: 24.95  58: 23.70  59: 25.66  60: 23.63  61: 24.22  62: 24.86  63: 23.86  64: 25.18
  65: 25.18  66: 27.76  67: 27.15  68: 21.09  69: 23.88  70: 24.15  71: 25.24  72: 21.95
  73: 24.06  74: 25.05  75: 26.34  76: 22.33  77: 20.73  78: 23.54  79: 22.53  80: 22.51
  81: 26.34  82: 26.25  83:  8.39  84: 11.96  85: 16.76  86: 16.61  87:  5.97  88: 14.22
  89: 10.76  90:  3.82  91:  8.86  92:  3.44  93:  3.66  94:  9.64  95:  7.92  96:  2.84
  97: 10.84  98:  2.62  99:  6.58 100:  5.86 101:  1.87 102:  2.09 103:  1.67 104:  3.30
 105:  1.73 106:  1.62 107:  2.37 108:  7.14 109:  5.02 110:  5.56 111:  2.41 112:  6.56
 113:  5.49 114: 10.29 115:  7.11 116:  7.68 117: 11.01 118:  7.06 119:  7.06 120:  8.02
 121:  8.40 122:  5.34 123:  3.18 124:  4.32 125:  3.03 126:  2.86 127:  1.53 128:  1.83
 129:  2.52 130:  3.61 131:  2.31 132:  4.67 133:  5.12 134:  4.72 135:  4.49 136:  4.87
 137:  3.35 138:  3.18 139:  1.94 140:  1.98 141:  1.78 142:  1.69 143:  1.85 144:  1.82
 145:  1.83 146:  1.60 147:  1.65 148:  1.61 149:  2.01 150:  2.01 151:  1.92 152:  1.98
 153:  1.88 154:  1.43 155:  1.56 156:  1.83 157:  1.94 158:  1.89 159:  1.48 160:  1.80
 161:  1.73 162:  1.51 163:  1.71 164:  1.86 165:  1.89 166:  1.90 167:  1.77 168:  1.51
 169:  1.41 170:  1.94 171:  1.88 172:  1.86 173:  1.91 174:  1.94 175:  1.77 176:  1.82
 177:  1.83
 IR intensities (amu)
   1:  0.57   2:  0.28   3:  0.25   4:  0.48   5:  0.56   6:  0.57   7:  0.43   8:  0.31
   9:  0.45  10:  0.46  11:  0.27  12:  0.25  13:  0.19  14:  0.09  15:  0.19  16:  0.17
  17:  0.16  18:  0.33  19:  0.30  20:  0.44  21:  0.18  22:  0.37  23:  0.17  24:  0.39
  25:  0.18  26:  0.27  27:  0.20  28:  0.17  29:  0.27  30:  0.07  31:  0.23  32:  0.60
  33:  0.65  34:  0.50  35:  0.18  36:  0.36  37:  0.40  38:  0.35  39:  0.64  40:  0.63
  41:  0.44  42:  0.41  43:  0.61  44:  0.25  45:  0.68  46:  0.50  47:  0.99  48:  0.34
  49:  0.73  50:  0.52  51:  0.31  52:  0.67  53:  0.75  54:  0.54  55:  1.06  56:  0.83
  57:  0.65  58:  0.52  59:  0.22  60:  0.21  61:  0.26  62:  0.58  63:  0.15  64:  0.96
  65:  0.57  66:  0.46  67:  0.72  68:  0.51  69:  0.81  70:  0.49  71:  0.95  72:  0.53
  73:  1.19  74:  1.12  75:  0.57  76:  1.45  77:  1.10  78:  1.91  79:  0.54  80:  0.84
  81:  1.50  82:  1.73  83:  0.82  84:  0.93  85:  0.67  86:  0.63  87:  0.40  88:  0.25
  89:  0.25  90:  0.61  91:  0.60  92:  0.65  93:  0.65  94:  0.09  95:  0.35  96:  1.02
  97:  0.45  98:  0.69  99:  0.50 100:  0.50 101:  0.25 102:  0.86 103:  0.63 104:  0.11
 105:  0.01 106:  0.59 107:  0.14 108:  0.17 109:  0.30 110:  0.16 111:  0.08 112:  0.41
 113:  0.16 114:  0.39 115:  0.66 116:  0.41 117:  0.90 118:  0.22 119:  0.35 120:  0.60
 121:  0.67 122:  0.29 123:  0.17 124:  0.08 125:  0.07 126:  0.17 127:  0.02 128:  0.14
 129:  0.08 130:  0.48 131:  0.40 132:  0.14 133:  0.22 134:  0.08 135:  0.26 136:  0.21
 137:  0.10 138:  0.05 139:  0.06 140:  0.05 141:  0.07 142:  0.04 143:  0.04 144:  0.08
 145:  0.04 146:  0.04 147:  0.02 148:  0.07 149:  0.17 150:  0.58 151:  0.66 152:  0.35
 153:  0.28 154:  0.26 155:  0.18 156:  0.24 157:  0.15 158:  0.18 159:  0.17 160:  0.32
 161:  0.29 162:  0.25 163:  0.26 164:  0.28 165:  0.27 166:  0.21 167:  0.24 168:  0.20
 169:  0.17 170:  0.86 171:  0.68 172:  1.23 173:  0.78 174:  0.61 175:  0.34 176:  0.31
 177:  0.33
 Raman intensities (amu)
   1:  0.00   2:  0.00   3:  0.00   4:  0.00   5:  0.00   6:  0.00   7:  0.00   8:  0.00
   9:  0.00  10:  0.00  11:  0.00  12:  0.00  13:  0.00  14:  0.00  15:  0.00  16:  0.00
  17:  0.00  18:  0.00  19:  0.00  20:  0.00  21:  0.00  22:  0.00  23:  0.00  24:  0.00
  25:  0.00  26:  0.00  27:  0.00  28:  0.00  29:  0.00  30:  0.00  31:  0.00  32:  0.00
  33:  0.00  34:  0.00  35:  0.00  36:  0.00  37:  0.00  38:  0.00  39:  0.00  40:  0.00
  41:  0.00  42:  0.00  43:  0.00  44:  0.00  45:  0.00  46:  0.00  47:  0.00  48:  0.00
  49:  0.00  50:  0.00  51:  0.00  52:  0.00  53:  0.00  54:  0.00  55:  0.00  56:  0.00
  57:  0.00  58:  0.00  59:  0.00  60:  0.00  61:  0.00  62:  0.00  63:  0.00  64:  0.00
  65:  0.00  66:  0.00  67:  0.00  68:  0.00  69:  0.00  70:  0.00  71:  0.00  72:  0.00
  73:  0.00  74:  0.00  75:  0.00  76:  0.00  77:  0.00  78:  0.00  79:  0.00  80:  0.00
  81:  0.00  82:  0.00  83:  0.00  84:  0.00  85:  0.00  86:  0.00  87:  0.00  88:  0.00
  89:  0.00  90:  0.00  91:  0.00  92:  0.00  93:  0.00  94:  0.00  95:  0.00  96:  0.00
  97:  0.00  98:  0.00  99:  0.00 100:  0.00 101:  0.00 102:  0.00 103:  0.00 104:  0.00
 105:  0.00 106:  0.00 107:  0.00 108:  0.00 109:  0.00 110:  0.00 111:  0.00 112:  0.00
 113:  0.00 114:  0.00 115:  0.00 116:  0.00 117:  0.00 118:  0.00 119:  0.00 120:  0.00
 121:  0.00 122:  0.00 123:  0.00 124:  0.00 125:  0.00 126:  0.00 127:  0.00 128:  0.00
 129:  0.00 130:  0.00 131:  0.00 132:  0.00 133:  0.00 134:  0.00 135:  0.00 136:  0.00
 137:  0.00 138:  0.00 139:  0.00 140:  0.00 141:  0.00 142:  0.00 143:  0.00 144:  0.00
 145:  0.00 146:  0.00 147:  0.00 148:  0.00 149:  0.00 150:  0.00 151:  0.00 152:  0.00
 153:  0.00 154:  0.00 155:  0.00 156:  0.00 157:  0.00 158:  0.00 159:  0.00 160:  0.00
 161:  0.00 162:  0.00 163:  0.00 164:  0.00 165:  0.00 166:  0.00 167:  0.00 168:  0.00
 169:  0.00 170:  0.00 171:  0.00 172:  0.00 173:  0.00 174:  0.00 175:  0.00 176:  0.00
 177:  0.00
 output can be read by thermo (or use thermo option).
 writing <g98.out> molden fake output.
 recommended (thermochemical) frequency scaling factor: 1.0
                    ==================
                    thermo calculation
                    ==================
Nvib :  171 Nimag : 0  symmetry :   C1  rot number :  1  scale factor : 1.00 sthr :  50.
omega= 12.03     Gvib=    -2.279     Grot=    -1.479     Gused=    -1.481
omega= 23.43     Gvib=    -1.884     Grot=    -1.281     Gused=    -1.309
omega= 29.57     Gvib=    -1.747     Grot=    -1.212     Gused=    -1.270
omega= 30.59     Gvib=    -1.727     Grot=    -1.202     Gused=    -1.267
omega= 35.74     Gvib=    -1.635     Grot=    -1.156     Gused=    -1.255
omega= 38.05     Gvib=    -1.598     Grot=    -1.137     Gused=    -1.253
omega= 38.94     Gvib=    -1.584     Grot=    -1.131     Gused=    -1.253
omega= 41.12     Gvib=    -1.552     Grot=    -1.115     Gused=    -1.252
omega= 45.25     Gvib=    -1.495     Grot=    -1.086     Gused=    -1.250
omega= 46.61     Gvib=    -1.478     Grot=    -1.077     Gused=    -1.250
omega= 47.62     Gvib=    -1.465     Grot=    -1.071     Gused=    -1.249
omega= 50.44     Gvib=    -1.431     Grot=    -1.054     Gused=    -1.246
omega= 53.46     Gvib=    -1.397     Grot=    -1.037     Gused=    -1.241
omega= 56.75     Gvib=    -1.362     Grot=    -1.019     Gused=    -1.233
omega= 59.51     Gvib=    -1.334     Grot=    -1.005     Gused=    -1.224
omega= 63.15     Gvib=    -1.299     Grot=    -0.987     Gused=    -1.211
omega= 64.55     Gvib=    -1.286     Grot=    -0.981     Gused=    -1.205
omega= 66.92     Gvib=    -1.265     Grot=    -0.970     Gused=    -1.195
omega= 67.94     Gvib=    -1.256     Grot=    -0.966     Gused=    -1.190
omega= 73.77     Gvib=    -1.208     Grot=    -0.941     Gused=    -1.161
omega= 75.43     Gvib=    -1.195     Grot=    -0.935     Gused=    -1.153
omega= 76.67     Gvib=    -1.185     Grot=    -0.930     Gused=    -1.146
omega= 80.37     Gvib=    -1.157     Grot=    -0.916     Gused=    -1.126
omega= 80.74     Gvib=    -1.155     Grot=    -0.915     Gused=    -1.124
omega= 85.02     Gvib=    -1.124     Grot=    -0.899     Gused=    -1.100
omega= 87.93     Gvib=    -1.105     Grot=    -0.889     Gused=    -1.084
omega= 92.61     Gvib=    -1.075     Grot=    -0.874     Gused=    -1.059
omega= 95.13     Gvib=    -1.059     Grot=    -0.866     Gused=    -1.045
omega= 98.83     Gvib=    -1.037     Grot=    -0.855     Gused=    -1.026
omega= 99.44     Gvib=    -1.033     Grot=    -0.853     Gused=    -1.022
omega=101.14     Gvib=    -1.023     Grot=    -0.848     Gused=    -1.013
omega=102.63     Gvib=    -1.015     Grot=    -0.844     Gused=    -1.006
omega=105.41     Gvib=    -0.999     Grot=    -0.836     Gused=    -0.991
omega=106.43     Gvib=    -0.994     Grot=    -0.833     Gused=    -0.986
omega=110.00     Gvib=    -0.975     Grot=    -0.823     Gused=    -0.968
omega=110.48     Gvib=    -0.972     Grot=    -0.822     Gused=    -0.966
omega=113.74     Gvib=    -0.955     Grot=    -0.813     Gused=    -0.950
omega=114.51     Gvib=    -0.951     Grot=    -0.811     Gused=    -0.947
omega=119.20     Gvib=    -0.928     Grot=    -0.799     Gused=    -0.924
omega=120.25     Gvib=    -0.923     Grot=    -0.797     Gused=    -0.920
omega=121.45     Gvib=    -0.917     Grot=    -0.794     Gused=    -0.914
omega=126.29     Gvib=    -0.895     Grot=    -0.782     Gused=    -0.892
omega=128.18     Gvib=    -0.886     Grot=    -0.778     Gused=    -0.884
omega=129.09     Gvib=    -0.882     Grot=    -0.776     Gused=    -0.880
omega=133.19     Gvib=    -0.865     Grot=    -0.766     Gused=    -0.863
omega=133.89     Gvib=    -0.862     Grot=    -0.765     Gused=    -0.860
omega=137.10     Gvib=    -0.848     Grot=    -0.758     Gused=    -0.846
omega=139.51     Gvib=    -0.838     Grot=    -0.753     Gused=    -0.837
omega=142.18     Gvib=    -0.827     Grot=    -0.747     Gused=    -0.826
omega=146.15     Gvib=    -0.812     Grot=    -0.739     Gused=    -0.811
omega=146.94     Gvib=    -0.808     Grot=    -0.737     Gused=    -0.808
omega=154.02     Gvib=    -0.782     Grot=    -0.723     Gused=    -0.781
omega=155.87     Gvib=    -0.775     Grot=    -0.720     Gused=    -0.774
omega=158.02     Gvib=    -0.767     Grot=    -0.716     Gused=    -0.767
omega=164.02     Gvib=    -0.746     Grot=    -0.705     Gused=    -0.746
omega=165.22     Gvib=    -0.742     Grot=    -0.702     Gused=    -0.742
omega=167.40     Gvib=    -0.735     Grot=    -0.699     Gused=    -0.735
omega=170.04     Gvib=    -0.726     Grot=    -0.694     Gused=    -0.726
omega=173.72     Gvib=    -0.714     Grot=    -0.688     Gused=    -0.714
omega=175.83     Gvib=    -0.707     Grot=    -0.684     Gused=    -0.707
omega=179.32     Gvib=    -0.696     Grot=    -0.678     Gused=    -0.696
omega=181.29     Gvib=    -0.690     Grot=    -0.675     Gused=    -0.690
omega=184.50     Gvib=    -0.681     Grot=    -0.670     Gused=    -0.680
omega=185.22     Gvib=    -0.678     Grot=    -0.669     Gused=    -0.678
omega=188.12     Gvib=    -0.670     Grot=    -0.664     Gused=    -0.670
omega=190.56     Gvib=    -0.663     Grot=    -0.660     Gused=    -0.663
omega=194.01     Gvib=    -0.653     Grot=    -0.655     Gused=    -0.653
omega=195.92     Gvib=    -0.647     Grot=    -0.652     Gused=    -0.647
omega=196.91     Gvib=    -0.645     Grot=    -0.651     Gused=    -0.645
omega=199.63     Gvib=    -0.637     Grot=    -0.646     Gused=    -0.637
omega=206.50     Gvib=    -0.619     Grot=    -0.636     Gused=    -0.619
omega=208.40     Gvib=    -0.614     Grot=    -0.634     Gused=    -0.614
omega=211.27     Gvib=    -0.606     Grot=    -0.630     Gused=    -0.606
omega=217.37     Gvib=    -0.591     Grot=    -0.621     Gused=    -0.591
omega=222.81     Gvib=    -0.577     Grot=    -0.614     Gused=    -0.577
omega=228.69     Gvib=    -0.563     Grot=    -0.606     Gused=    -0.563
omega=239.11     Gvib=    -0.540     Grot=    -0.593     Gused=    -0.540
omega=239.37     Gvib=    -0.539     Grot=    -0.593     Gused=    -0.539
omega=243.92     Gvib=    -0.529     Grot=    -0.587     Gused=    -0.529
omega=276.85     Gvib=    -0.463     Grot=    -0.550     Gused=    -0.463
omega=280.08     Gvib=    -0.457     Grot=    -0.546     Gused=    -0.457
omega=296.39     Gvib=    -0.429     Grot=    -0.529     Gused=    -0.429
omega=299.73     Gvib=    -0.423     Grot=    -0.526     Gused=    -0.423
 
   temp. (K)  partition function   enthalpy   heat capacity  entropy
                                   cal/mol     cal/K/mol   cal/K/mol   J/K/mol
 298.15  VIB  0.123E+35            38598.195    187.872    266.626
         ROT  0.558E+08              888.752      2.981     38.429
         INT  0.685E+42            39486.947    190.853    305.056
         TR   0.214E+29             1481.254      4.968     45.846
         TOT                       40968.2013   195.8207   350.9016  1468.1665
                     Eh         kcal/mol          kJ/mol 
ZPVE            0.358417         224.910         941.020    
H(0)-H(T)+PV    0.652870E-01     40.9682         171.410    
H(T)            0.423704         265.878         1112.43    
T*S             0.166725         104.621         437.734    
G(T)            0.256979         161.257         674.696    
    -99.44919273  <=== TOTAL FREE ENERGY in Eh incl. el.,ZPVE,RRHO,solv. parts
 
 normal mode %tage of torsion character
   1:  0.00   2:  0.00   3:  0.00   4:  0.00   5:  0.00   6:  0.00   7:  0.42   8:  0.61
   9:  0.44  10:  0.45  11:  0.59  12:  0.81  13:  0.50  14:  0.54  15:  0.29  16:  0.43
  17:  0.56  18:  0.62  19:  0.54  20:  0.41  21:  0.40  22:  0.77  23:  0.41  24:  0.36
  25:  0.43  26:  0.74  27:  0.78  28:  0.71  29:  0.55  30:  0.60  31:  0.46  32:  0.71
  33:  0.71  34:  0.84  35:  0.68  36:  0.67  37:  0.78  38:  0.44  39:  0.70  40:  0.78
  41:  0.86  42:  0.78  43:  0.83  44:  0.68  45:  0.73  46:  0.57  47:  0.56  48:  0.66
  49:  0.67  50:  0.73  51:  0.81  52:  0.63  53:  0.58  54:  0.56  55:  0.57  56:  0.56
  57:  0.50  58:  0.88  59:  0.65  60:  0.86  61:  0.77  62:  0.75  63:  0.49  64:  0.52
  65:  0.40  66:  0.52  67:  0.28  68:  0.42  69:  0.42  70:  0.36  71:  0.39  72:  0.27
  73:  0.36  74:  0.23  75:  0.26  76:  0.52  77:  0.39  78:  0.50  79:  0.26  80:  0.61
  81:  0.31  82:  0.23  83:  0.73  84:  0.71  85:  0.92  86:  0.10  87:  0.85  88:  0.65
  89:  0.72  90:  0.73  91:  0.24  92:  0.12  93:  0.32  94:  0.11  95:  0.38  96:  0.72
  97:  0.17  98:  0.63  99:  0.47 100:  0.60 101:  0.96 102:  0.98 103:  0.97 104:  0.61
 105:  0.50 106:  0.95 107:  0.50 108:  0.43 109:  0.65 110:  0.10 111:  0.48 112:  0.35
 113:  0.57 114:  0.10 115:  0.71 116:  0.08 117:  0.04 118:  0.55 119:  0.25 120:  0.06
 121:  0.69 122:  0.37 123:  0.56 124:  0.42 125:  0.30 126:  0.12 127:  0.08 128:  0.79
 129:  0.20 130:  0.27 131:  0.93 132:  0.37 133:  0.08 134:  0.15 135:  0.87 136:  0.33
 137:  0.00 138:  0.00 139:  0.67 140:  0.54 141:  0.65 142:  0.79 143:  0.62 144:  0.59
 145:  0.72 146:  0.86 147:  0.83 148:  0.85 149:  0.59 150:  0.93 151:  0.63 152:  0.21
 153:  0.13 154:  0.01 155:  0.10 156:  0.13 157:  0.25 158:  0.19 159:  0.01 160:  0.06
 161:  0.05 162:  0.01 163:  0.07 164:  0.04 165:  0.05 166:  0.04 167:  0.03 168:  0.01
 169:  0.01 170:  0.21 171:  0.09 172:  0.06 173:  0.05 174:  0.01 175:  0.23 176:  0.03
 177:  0.60
 recommended # of modes for mode following          96
 
 Pipek-Mezey localization of normal modes
 number of localized modes           93
 frequency thrshold           500.000000000000     
 number of groups                    40
 atom-group assingment :   
  1  2  3  4  5  6  7  8  9 10 11 12 13 14 15 16 17 18 19 20 21 22 21 21 21 23 23 24 25 25
 25 26 26 26 26 27 28 27 27 27 29 29 29 30 31 30 32 32 32 32 33 34 35 36 36 37 38 39 40
 pop matrix done.
 initialization of trafo matrix to unity
iteration     50  convergence  0.12411518D-02

 converged in     99 iterations, threshold :   0.99959255D-06
eig.   :       -0.00    -0.00     0.00     0.00     0.00     0.00
eig.   :       69.30    81.01    87.41    91.64    96.75    97.55
eig.   :       99.08    99.32   100.91   100.95   100.99   101.11
eig.   :      101.31   101.78   104.21   104.60   104.78   105.68
eig.   :      106.51   107.48   108.02   113.45   113.70   114.55
eig.   :      118.97   119.45   119.93   121.46   121.64   122.33
eig.   :      123.43   124.77   125.19   126.06   126.59   127.91
eig.   :      128.98   129.03   130.63   132.99   133.96   134.12
eig.   :      134.47   136.12   136.26   136.51   139.28   140.25
eig.   :      141.97   142.14   142.35   144.54   146.37   147.59
eig.   :      148.54   148.82   156.25   156.35   157.63   158.45
eig.   :      158.87   162.60   163.16   164.84   165.36   165.78
eig.   :      167.27   167.67   170.36   179.64   180.74   183.21
eig.   :      185.39   185.69   187.33   195.55   196.53   199.64
eig.   :      201.64   207.91   208.88   225.79   248.53   254.61
eig.   :      312.15   313.28   345.73   358.29   362.62   362.66
eig.   :      370.15   389.85   391.66   503.88   585.78   600.48
eig.   :      741.11   768.68   786.25   817.01   839.87   864.68
eig.   :      879.39   946.62   956.60   987.04   999.30  1047.66
eig.   :     1050.56  1097.28  1116.21  1119.61  1129.17  1135.45
eig.   :     1147.44  1162.63  1209.95  1225.15  1242.47  1247.25
eig.   :     1272.49  1275.00  1279.99  1292.13  1298.71  1345.35
eig.   :     1356.26  1357.94  1384.62  1384.71  1412.26  1416.00
eig.   :     1462.93  1468.99  1478.34  1490.38  1491.78  1496.61
eig.   :     1500.60  1500.76  1502.95  1505.03  1522.02  1531.60
eig.   :     1545.78  2872.98  2878.62  2903.12  2921.12  2956.85
eig.   :     2960.52  2965.08  2975.94  2978.46  2980.92  2989.64
eig.   :     2992.21  3024.85  3030.85  3032.92  3035.54  3042.50
eig.   :     3045.70  3086.99  3166.61  3246.11  3296.44  3411.41
eig.   :     3493.51  3608.83  3639.49
written to xtb_localmodes and g98l.out
 
 normal mode %tage of torsion character
   1:  0.00   2:  0.00   3:  0.00   4:  0.00   5:  0.00   6:  0.00   7:  0.43   8:  0.44
   9:  0.64  10:  0.60  11:  0.20  12:  0.24  13:  0.11  14:  0.03  15:  0.15  16:  0.54
  17:  0.87  18:  0.26  19:  0.85  20:  0.59  21:  0.59  22:  0.94  23:  0.20  24:  0.32
  25:  0.20  26:  0.38  27:  0.37  28:  0.64  29:  0.11  30:  0.33  31:  0.45  32:  0.05
  33:  0.27  34:  0.08  35:  0.11  36:  0.35  37:  0.18  38:  0.23  39:  0.31  40:  0.23
  41:  0.17  42:  0.61  43:  0.59  44:  0.52  45:  0.17  46:  0.71  47:  0.76  48:  0.01
  49:  0.22  50:  0.97  51:  0.11  52:  0.02  53:  0.61  54:  0.31  55:  0.16  56:  0.29
  57:  0.14  58:  0.28  59:  0.46  60:  0.12  61:  0.11  62:  0.84  63:  0.22  64:  0.64
  65:  0.05  66:  0.53  67:  0.53  68:  0.02  69:  0.64  70:  0.89  71:  0.11  72:  0.55
  73:  0.28  74:  0.74  75:  0.06  76:  0.05  77:  0.91  78:  0.66  79:  0.59  80:  0.05
  81:  0.20  82:  0.78  83:  0.97  84:  0.91  85:  0.15  86:  0.59  87:  0.38  88:  0.58
  89:  0.16  90:  0.49  91:  0.53  92:  0.14  93:  0.22  94:  0.00  95:  0.61  96:  0.54
  97:  0.21  98:  0.60  99:  0.78 100:  0.60 101:  0.96 102:  0.98 103:  0.97 104:  0.61
 105:  0.50 106:  0.95 107:  0.50 108:  0.43 109:  0.65 110:  0.10 111:  0.48 112:  0.35
 113:  0.57 114:  0.10 115:  0.71 116:  0.08 117:  0.04 118:  0.55 119:  0.25 120:  0.06
 121:  0.69 122:  0.37 123:  0.56 124:  0.42 125:  0.30 126:  0.12 127:  0.08 128:  0.79
 129:  0.20 130:  0.27 131:  0.93 132:  0.37 133:  0.08 134:  0.15 135:  0.87 136:  0.33
 137:  0.00 138:  0.00 139:  0.67 140:  0.54 141:  0.65 142:  0.79 143:  0.62 144:  0.59
 145:  0.72 146:  0.86 147:  0.83 148:  0.85 149:  0.59 150:  0.93 151:  0.63 152:  0.21
 153:  0.13 154:  0.01 155:  0.10 156:  0.13 157:  0.25 158:  0.19 159:  0.01 160:  0.06
 161:  0.05 162:  0.01 163:  0.07 164:  0.04 165:  0.05 166:  0.04 167:  0.03 168:  0.01
 169:  0.01 170:  0.21 171:  0.09 172:  0.06 173:  0.05 174:  0.01 175:  0.23 176:  0.03
 177:  0.60
 recommended # of modes for mode following         100

------------------------------------------------------------------------
 * finished run on 2020/05/30 at 20:57:33.571     
------------------------------------------------------------------------
 total:
 * wall-time:     0 d,  0 h,  1 min, 16.255 sec
 *  cpu-time:     0 d,  0 h,  1 min, 16.096 sec
 * ratio c/w:     0.998 speedup
 SCF:
 * wall-time:     0 d,  0 h,  0 min,  1.725 sec
 *  cpu-time:     0 d,  0 h,  0 min,  1.715 sec
 * ratio c/w:     0.994 speedup
 ANC optimizer:
 * wall-time:     0 d,  0 h,  0 min,  2.042 sec
 *  cpu-time:     0 d,  0 h,  0 min,  1.989 sec
 * ratio c/w:     0.974 speedup
 numerical hessian:
 * wall-time:     0 d,  0 h,  1 min, 12.460 sec
 *  cpu-time:     0 d,  0 h,  1 min, 12.371 sec
 * ratio c/w:     0.999 speedup

normal termination of xtb
