# Supplementary material for: Heterogeneous Nucleation of Butanol on NaCl: A Computational Study of Temperature, Humidity, Seed Charge, and Seed Size Effects
Source: J Phys Chem A. 2021 Mar 31;125(14):3025–36. doi: 10.1021/acs.jpca.0c10972 (PMC8054243; doi:10.1021/acs.jpca.0c10972)
Supplement: Supplementary file 2 — jp0c10972_si_002.zip [file jp0c10972_si_002.zip › ALL CLUSTERS/low_level_calc/normal seed/1Seed2BuOH3W.xyz]

    59
        -99.70617193  Gyration_radius:  4.25730623302
 Na          1.65725240817575   -0.77661732946076   -1.23613251568071
Na         -0.55437210225559    1.64170536514966    4.53820207536010
Na         -0.86379510128135    4.65983466076191    0.64551761768577
Na          0.32279225069616   -1.24397575147472    1.64770985945064
Na          3.56623864041433   -0.05315128400939    2.33926815281968
Na         -2.38900295133938    0.57504434303261   -1.35050044053505
Na          3.46695038275003    2.93206807506917   -0.94320204734810
Na         -1.91936383113174    1.59566156964172    1.60475784905939
Na          1.52538560053571    2.46903039162220    1.69765489299516
Na          0.19580532926955    2.48040073278582   -1.86292228652910
Cl          2.71718825886291   -1.69697259974797    0.79489895283077
Cl          0.15224658081145    0.87912269828994    0.15452697268667
Cl         -0.55685012156748    3.50941224851573    2.82358643735967
Cl         -2.28141311140824    2.99775545345756   -0.56764472423863
Cl         -2.67659881840267    0.60221788761831    3.88547047883084
Cl          4.00852422643608    2.12286307426148    1.30116533381186
Cl          1.32462418943181    0.43763552547737    3.44817030831392
Cl         -2.52783890255422   -1.82022554708878   -2.06600398688264
Cl          1.33641002268889    4.23935401447080   -0.42229876633604
Cl          2.39103562200494    1.33724422643262   -2.45870629498261
O          -1.18307993052962   -1.87789818663180    2.82742111827354
H          -1.80067576369234   -1.25662040136386    3.25373574388663
C          -0.63856406081057   -2.66375026752267    3.86576015731753
H          -1.42600707150646   -3.27546937903060    4.32598583377731
H          -0.20613552319287   -2.02310763068715    4.64464206327296
C           0.44009426915059   -3.56971949168589    3.30295997136845
H           0.00025139376655   -4.19518816465907    2.52571990249965
H           1.22304485914597   -2.95828876817478    2.85744720594543
C           1.07178915909448   -4.45197334224741    4.37132460627724
H           0.30766617077015   -5.09372554212262    4.81560552381505
H           1.47747883129563   -3.81780078652460    5.16286994905066
C           2.18674307385848   -5.31001055882734    3.78936556147096
H           2.95142264077864   -4.68064773932844    3.33935026283782
H           2.65011972911856   -5.91590693662121    4.56369246453751
H           1.79537298999131   -5.97385749663921    3.02199072053322
O          -0.85371120877601    1.09451762516331   -2.99729594794559
H          -0.37729875194495    0.23432888686564   -3.01919842288758
C          -0.84593988098840    1.54572248222080   -4.34867225588931
H          -1.39031090768867    0.83022455369798   -4.98025899680133
H           0.18196434240838    1.61525354209235   -4.72173658818250
C          -1.53226581008445    2.89703819050363   -4.47219595163878
H          -1.67780977429693    3.10259274664298   -5.53447413555284
H          -2.51758402089426    2.82058821702082   -4.00557555538720
C          -0.78518536193103    4.07272877272371   -3.84651088317416
H          -0.73426834881144    3.95232028640603   -2.76488360084177
H          -1.37410665570998    4.97281157607806   -4.03010676121291
C           0.61437928958853    4.28607790341062   -4.40243660407476
H           0.57900991484154    4.40703493687732   -5.48297629231235
H           1.04902042926212    5.18490958955536   -3.97328148538557
H           1.27441885834951    3.45527053535015   -4.17279919651570
O          -0.16893345841485   -2.22132254251256   -0.17085393898151
H          -0.98143779834790   -2.16960143387795   -0.71944688027862
H           0.11848446592616   -3.13447725207579   -0.26571897188226
O           0.33194750454572   -1.36815533732425   -2.87692936697667
H           0.46426511953955   -1.66681625823177   -3.78056128038179
H          -0.57594606186690   -1.67032488310080   -2.64246217681699
O          -2.69845582494678   -0.33982418090688    0.73629660603523
H          -2.68509272561192   -1.18990869068509    0.26725124124081
H          -3.15988265334172   -0.53543230878978    1.56343850209626
