# Supplementary material for: Heterogeneous Nucleation of Butanol on NaCl: A Computational Study of Temperature, Humidity, Seed Charge, and Seed Size Effects
Source: J Phys Chem A. 2021 Mar 31;125(14):3025–36. doi: 10.1021/acs.jpca.0c10972 (PMC8054243; doi:10.1021/acs.jpca.0c10972)
Supplement: Supplementary file 2 — jp0c10972_si_002.zip [file jp0c10972_si_002.zip › ALL CLUSTERS/low_level_calc/normal seed/1Seed2BuOH4W.log]

      -----------------------------------------------------------      
     |                   =====================                   |     
     |                           x T B                           |     
     |                   =====================                   |     
     |                         S. Grimme                         |     
     |          Mulliken Center for Theoretical Chemistry        |     
     |                    University of Bonn                     |     
     |                 Version 6.0.1 (SAW181210)                 |     
      -----------------------------------------------------------      

   This program is distributed in the hope that it will be useful,
   but WITHOUT ANY WARRANTY; without even the implied warranty of
   MERCHANTABILITY or FITNESS FOR A PARTICULAR PURPOSE.
   
   FOR NON-COMMERCIAL, ACADEMIA USE ONLY.
   
   Cite this work as:
   S. Grimme, C. Bannwarth, P. Shushkov, J. Comput. Theory Chem., 2017,
   13, 1989-2009.
   C. Bannwarth, S. Ehlert and S. Grimme., ChemRxiv, 2018, preprint.
   http://doi.org/10.26434/chemrxiv.7246238.v1
   
   for sTDA-xTB:
   S. Grimme and C. Bannwarth, J. Chem. Phys., 2016, 145, 054103.
   
   in the mass-spec context:
   V. Asgeirsson, C. Bauer and S. Grimme, Chem. Sci., 2017, 8, 4879.
   
   if GBSA is used:
   P. Shushkov, F. März and S. Grimme, unpublished.
   
   for ANC optimizer:
   S. Grimme, unpublished.
   Rational Function algorithm used in ANCopt:
   F. Eckert, P. Pulay, H.-J. Werner, J. Comput. Chem., 1997, 18, 1473.
   
   with help from (in alphabetical order)
   C. Bannwarth, F. Bohle, G. Brandenburg, E. Caldeweyher, M. Checinski,
   S. Dohm, S. Ehlert, S. Ehrlich, F. März, H. Neugebauer, J. Pisarek,
   P. Pracht, P. Shushkov, and S. Spicher.
   
 * started run on 2020/05/30 at 20:41:20.744     
========================================================================
 # omp threads = 1
========================================================================
number of atoms            : 62
number of electrons        : 176
charge                     : 0
spin                       : .0
first test random number   : .1657

########################################################################
# WARNING! Please study the warnings concerning your input carefully
#  - the use of '-ohess' is discouraged, please use '--ohess' next time
########################################################################

           ------------------------------------------------- 
          |                 G F N 2 - x T B                 |
          | Geometry, Frequencies, Noncovalent interactions |
          |            JCTC 2018 parametrisation            |
           ------------------------------------------------- 
      method parameters     
 k(s)        :  1.8500
 k(p)        :  2.2300
 k(d)        :  2.2300
 k(f)        :  2.0000
 kEN (H0ij)  : -2.0000
 D4 a1       :  0.5200
 D4 a2       :  5.0000
 D4 s6       :  1.0000
 D4 s8       :  2.7000
 D4 s9       :  5.0000
 alphaj      :  2.0000


            Z     q(EN)     CN     RAES       Cart. coordinates
     1  Na  1.0    0.23    9.60    5.00     5.76861     3.25533     0.31791
     2  Na  1.0    0.41    5.63    5.00     7.19186     0.48537     6.74198
     3  Na  1.0    0.29   10.98    5.00     1.16957    -1.29396    -0.95835
     4  Na  1.0    0.42    6.00    5.00     1.73477    -3.79907     5.37339
     5  Na  1.0    0.37    5.93    5.00     2.00815     4.56095    -4.51366
     6  Na  1.0    0.39    5.06    5.00     4.05751     8.71352     3.22970
     7  Na  1.0    0.42    9.01    5.00    -3.74146     2.30851     2.12782
     8  Na  1.0    0.46    7.54    5.00     7.06209    -2.43680    -1.27784
     9  Na  1.0    0.25    9.75    5.00     1.61477     2.28917     5.01117
    10  Na  1.0    0.37    7.09    5.00    -0.87863     7.97906    -0.54469
    11  Cl  7.0   -0.18    2.92    4.87     2.89838    -0.65889     8.60897
    12  Cl  7.0   -0.01    5.89    5.00     4.57973    -1.06439     2.56530
    13  Cl  7.0   -0.15    3.62    4.99     4.43852     7.69615    -1.44564
    14  Cl  7.0   -0.11    3.48    4.99    -1.90063    -2.00897     2.95179
    15  Cl  7.0   -0.20    2.05    3.39    -2.39547     6.32167    -4.90846
    16  Cl  7.0   -0.04    5.95    5.00     0.50090     3.24419     0.26854
    17  Cl  7.0   -0.23    2.19    3.73    -0.49352     9.41298     3.98433
    18  Cl  7.0   -0.27    1.60    2.71    10.83950    -1.76665     4.99905
    19  Cl  7.0   -0.10    3.75    4.99     4.61717     0.58224    -4.00208
    20  Cl  7.0   -0.15    3.78    5.00     5.88197     4.82633     5.00646
    21  O   6.0   -0.26    3.80    4.73     3.14275    -4.79984    -1.56817
    22  H   1.0    0.04    1.43    1.56     2.98158    -5.84915    -0.06584
    23  C   4.0   -0.05    4.56    4.62     2.24530    -6.23498    -3.65071
    24  H   1.0    0.01    1.01    1.43     3.16733    -8.09352    -3.69982
    25  H   1.0   -0.00    1.06    1.44     2.79121    -5.21492    -5.35599
    26  C   4.0   -0.09    4.34    4.28    -0.61280    -6.61494    -3.60998
    27  H   1.0    0.01    1.03    1.43    -1.11086    -7.87803    -5.16333
    28  H   1.0    0.01    1.03    1.43    -1.13841    -7.54576    -1.84175
    29  C   4.0   -0.06    4.66    4.73    -2.14993    -4.18318    -3.85340
    30  H   1.0   -0.04    1.90    2.23    -1.84677    -2.99623    -2.19989
    31  H   1.0    0.01    1.03    1.43    -4.14456    -4.70159    -3.85136
    32  C   4.0   -0.13    4.26    4.12    -1.58562    -2.67378    -6.23286
    33  H   1.0    0.01    1.00    1.43    -1.87590    -3.83195    -7.90559
    34  H   1.0   -0.00    1.01    1.43    -2.83575    -1.05069    -6.35138
    35  H   1.0   -0.02    1.13    1.45     0.34305    -1.97785    -6.25575
    36  O   6.0   -0.27    3.69    4.60    -4.95836     5.55804     0.33907
    37  H   1.0    0.02    1.64    1.75    -4.80877     5.61856    -1.49536
    38  C   4.0   -0.04    4.63    4.70    -7.53091     5.93966     0.96529
    39  H   1.0    0.00    1.01    1.43    -8.46745     7.12017    -0.45375
    40  H   1.0   -0.01    1.05    1.44    -7.58242     6.95423     2.76661
    41  C   4.0   -0.07    4.61    4.68    -8.99308     3.46837     1.24958
    42  H   1.0   -0.02    1.50    1.60    -8.08350     2.26971     2.67155
    43  H   1.0    0.00    1.03    1.43   -10.86432     3.94614     1.97069
    44  C   4.0   -0.08    4.24    4.08    -9.29348     1.99269    -1.21288
    45  H   1.0    0.01    1.03    1.43    -9.81835     3.30078    -2.72228
    46  H   1.0    0.01    1.03    1.43   -10.85363     0.66035    -0.97853
    47  C   4.0   -0.11    4.45    4.46    -6.96075     0.50868    -2.00955
    48  H   1.0   -0.02    1.28    1.49    -6.34967    -0.73009    -0.48615
    49  H   1.0    0.01    1.00    1.43    -7.43052    -0.67250    -3.62364
    50  H   1.0   -0.01    1.20    1.46    -5.42501     1.73729    -2.58867
    51  O   6.0   -0.32    3.69    4.61    -2.41808     4.06385     5.63822
    52  H   1.0    0.02    1.17    1.46    -2.91773     4.08769     7.39022
    53  H   1.0    0.01    1.49    1.60    -2.05571     5.84698     5.27026
    54  O   6.0   -0.34    3.59    4.45     9.64654     0.54982    -0.17474
    55  H   1.0    0.02    1.12    1.45    11.13228     1.37538    -0.82367
    56  H   1.0    0.02    1.51    1.61    10.18254    -0.03840     1.50944
    57  O   6.0   -0.36    2.83    2.39     3.95534    -7.00208     3.23700
    58  H   1.0    0.06    1.02    1.43     4.27965    -8.78246     3.38791
    59  H   1.0    0.06    1.23    1.47     5.59894    -6.25782     2.79912
    60  O   6.0   -0.33    2.89    2.53     8.61182    -5.45972     1.35346
    61  H   1.0    0.06    1.03    1.43     9.79940    -6.82833     1.48583
    62  H   1.0    0.05    1.46    1.57     9.28084    -4.22731     2.60508

  Z AO/shell   Hii/eV     exponent
  1     Wed Apr 25 08:07:45 CEST 2018   EN: 2.200 GM2: 0.406  GM3: 0.0800  RAES: 1.40
     1s    -10.707211    1.230000
  6     Wed Apr 25 08:07:45 CEST 2018   EN: 2.550 GM2: 0.538  GM3: 0.1500  RAES: 3.00
     2s    -13.970922    2.096432
     2p    -10.063292    1.800000
  8     Wed Apr 25 08:07:45 CEST 2018   EN: 3.440 GM2: 0.452  GM3:-0.0517  RAES: 1.80
     2s    -20.229985    2.439742
     2p    -15.503117    2.137023
 11     Tue Apr 24 16:34:09 CEST 2018   EN: 0.930 GM2: 0.271  GM3: 0.1799  RAES: 5.00
     3s     -4.546934    0.763787
     3p     -1.332719    0.573553
 17     Mon Apr 23 14:09:22 CEST 2018   EN: 3.160 GM2: 0.249  GM3: 0.1495  RAES: 2.50
     3s    -29.278781    2.485265
     3p    -12.673758    2.199650
     3d     -0.240338    2.476089
 no old-style atom pair restraining (fixing) potential
           ------------------------------------------------- 
          |        Self-Consistent Charge Iterations        |
           ------------------------------------------------- 

 Ncao       : 224
 Nao        : 214
 Nshell     : 106
 Nel        : 176
 T(el)      :   300.0
 intcut     :    25.0
 scfconv/Eh :  0.100E-05
   qconv/e  :  0.100E-03
 intneglect :  0.100E-07
 broydamp   :      0.250
 iter      E             dE          RMSdq      gap      omega  full diag
   1   -104.9973614 -0.104997E+03  0.107E+01    4.59       0.0  T
   2   -105.2071765 -0.209815E+00  0.636E+00    5.22       1.0  T
   3   -105.3291318 -0.121955E+00  0.456E+00    4.53       1.0  T
   4   -105.3689634 -0.398317E-01  0.249E+00    3.70       1.0  T
   5   -105.3865313 -0.175679E-01  0.167E+00    2.91       1.0  T
   6   -105.3877220 -0.119067E-02  0.857E-01    3.04       1.0  T
   7   -105.3888126 -0.109066E-02  0.371E-01    2.85       1.0  T
   8   -105.3894587 -0.646033E-03  0.280E-01    2.92       1.0  T
   9   -105.3898650 -0.406304E-03  0.170E-01    2.91       1.0  T
  10   -105.3902141 -0.349069E-03  0.810E-02    2.92       1.0  T
  11   -105.3902675 -0.534956E-04  0.484E-02    2.91       1.0  T
  12   -105.3902820 -0.144026E-04  0.312E-02    2.91       1.0  T
  13   -105.3902877 -0.577348E-05  0.190E-02    2.91       1.0  T
  14   -105.3902912 -0.350334E-05  0.137E-02    2.91       1.0  T
  15   -105.3902936 -0.242234E-05  0.858E-03    2.91       1.5  T
  16   -105.3902945 -0.834836E-06  0.479E-03    2.91       2.7  T
  17   -105.3902947 -0.186269E-06  0.283E-03    2.91       4.5  T
  18   -105.3902947 -0.274236E-07  0.106E-03    2.91      12.0  T
  19   -105.3902947 -0.910899E-08  0.700E-04    2.91      18.1  T
  20   -105.3902947 -0.550631E-08  0.526E-04    2.91      24.1  T
speedup  0.99
cpu  time for SCC    0.17 s
wall time for SCC    0.18 s

   *** convergence criteria satisfied after 20 iterations ***

          eigenvalues
 #    :          76         77         78         79         80         81         82         83
 occ. :        2.000      2.000      2.000      2.000      2.000      2.000      2.000      2.000
 eps  :       -10.601    -10.593    -10.550    -10.532    -10.497    -10.493    -10.465    -10.437
 #    :          84         85         86         87         88         89         90         91
 occ. :        2.000      2.000      2.000      2.000      2.000      0.000      0.000      0.000
 eps  :       -10.417    -10.404    -10.343    -10.279    -10.244     -7.334     -5.631     -4.813
 #    :          92         93         94         95         96         97         98         99
 occ. :        0.000      0.000      0.000      0.000      0.000      0.000      0.000      0.000
 eps  :        -4.299     -2.946     -2.863     -1.735     -0.788     -0.379      0.596      0.763


   #   Z            q   n(s)   n(p)   n(d)      C6AA      α(0)
   1  11 Na     0.729  0.047  0.224  0.000    67.828    26.652
   2  11 Na     0.732  0.084  0.184  0.000    67.793    26.645
   3  11 Na     0.828  0.039  0.133  0.000    66.633    26.416
   4  11 Na     0.745  0.087  0.169  0.000    67.634    26.614
   5  11 Na     0.699  0.098  0.202  0.000    68.190    26.723
   6  11 Na     0.688  0.114  0.198  0.000    68.329    26.751
   7  11 Na     0.830  0.070  0.100  0.000    66.606    26.411
   8  11 Na     0.792  0.075  0.132  0.000    67.054    26.500
   9  11 Na     0.736  0.041  0.223  0.000    67.739    26.635
  10  11 Na     0.695  0.084  0.221  0.000    68.238    26.733
  11  17 Cl    -0.772  1.977  5.795  0.000   126.230    17.189
  12  17 Cl    -0.741  1.967  5.771  0.003   124.974    17.103
  13  17 Cl    -0.741  1.972  5.768  0.001   124.984    17.104
  14  17 Cl    -0.769  1.976  5.793  0.001   126.103    17.180
  15  17 Cl    -0.802  1.977  5.814  0.011   127.434    17.271
  16  17 Cl    -0.737  1.966  5.768  0.003   124.811    17.092
  17  17 Cl    -0.774  1.975  5.789  0.011   126.307    17.194
  18  17 Cl    -0.780  1.978  5.763  0.038   126.256    17.188
  19  17 Cl    -0.754  1.977  5.776  0.001   125.482    17.138
  20  17 Cl    -0.741  1.978  5.761  0.001   124.962    17.102
  21   8 O     -0.505  1.708  4.797  0.000    22.949     6.470
  22   1 H      0.350  0.650  0.000  0.000     0.582     1.196
  23   6 C      0.046  1.041  2.913  0.000    19.753     6.318
  24   1 H      0.042  0.958  0.000  0.000     2.428     2.437
  25   1 H      0.075  0.925  0.000  0.000     2.035     2.231
  26   6 C     -0.085  1.057  3.028  0.000    22.089     6.685
  27   1 H      0.043  0.957  0.000  0.000     2.404     2.425
  28   1 H      0.048  0.952  0.000  0.000     2.350     2.397
  29   6 C     -0.083  1.059  3.025  0.000    21.998     6.661
  30   1 H      0.033  0.967  0.000  0.000     2.533     2.485
  31   1 H      0.044  0.956  0.000  0.000     2.401     2.423
  32   6 C     -0.133  1.045  3.089  0.000    23.040     6.831
  33   1 H      0.040  0.960  0.000  0.000     2.454     2.450
  34   1 H      0.051  0.949  0.000  0.000     2.309     2.376
  35   1 H      0.050  0.950  0.000  0.000     2.320     2.382
  36   8 O     -0.490  1.700  4.789  0.000    22.608     6.422
  37   1 H      0.338  0.662  0.000  0.000     0.604     1.214
  38   6 C      0.054  1.042  2.904  0.000    19.594     6.287
  39   1 H      0.045  0.955  0.000  0.000     2.378     2.412
  40   1 H      0.056  0.944  0.000  0.000     2.250     2.346
  41   6 C     -0.094  1.067  3.027  0.000    22.204     6.692
  42   1 H      0.034  0.966  0.000  0.000     2.509     2.473
  43   1 H      0.042  0.958  0.000  0.000     2.420     2.433
  44   6 C     -0.062  1.048  3.014  0.000    21.683     6.628
  45   1 H      0.045  0.955  0.000  0.000     2.389     2.417
  46   1 H      0.034  0.966  0.000  0.000     2.530     2.488
  47   6 C     -0.146  1.051  3.095  0.000    23.223     6.845
  48   1 H      0.047  0.953  0.000  0.000     2.343     2.391
  49   1 H      0.045  0.955  0.000  0.000     2.377     2.411
  50   1 H      0.064  0.936  0.000  0.000     2.145     2.289
  51   8 O     -0.639  1.719  4.920  0.000    26.040     6.892
  52   1 H      0.323  0.677  0.000  0.000     0.654     1.270
  53   1 H      0.350  0.650  0.000  0.000     0.581     1.193
  54   8 O     -0.636  1.719  4.917  0.000    25.974     6.883
  55   1 H      0.316  0.684  0.000  0.000     0.674     1.289
  56   1 H      0.350  0.650  0.000  0.000     0.579     1.190
  57   8 O     -0.606  1.728  4.878  0.000    25.234     6.784
  58   1 H      0.292  0.708  0.000  0.000     0.745     1.356
  59   1 H      0.346  0.654  0.000  0.000     0.597     1.213
  60   8 O     -0.618  1.731  4.888  0.000    25.539     6.825
  61   1 H      0.290  0.710  0.000  0.000     0.751     1.361
  62   1 H      0.342  0.658  0.000  0.000     0.596     1.207

 Mol. C6AA /au·bohr⁶  :      75649.868545
 Mol. C8AA /au·bohr⁸  :    3713964.581619
 Mol. α(0) /au        :        586.619232

 
 Wiberg/Mayer (AO) data. WBOs > 0.1 written file <wbo>
 largest (>0.05) Wiberg bond orders for each atom
           total WBO             WBO to atom ...
     1  Na  0.521    Cl  13 0.137    Cl  19 0.102    O   54 0.084    Cl  20 0.078    Cl  12 0.060
     2  Na  0.512    Cl  18 0.195    Cl  11 0.114    Cl  20 0.102    Cl  12 0.088
     3  Na  0.337    Cl  16 0.107    Cl  12 0.085    Cl  14 0.082    Cl  19 0.078    O   21 0.058
     4  Na  0.487    Cl  11 0.139    Cl  14 0.132    O   57 0.099    Cl  12 0.084
     5  Na  0.564    Cl  15 0.194    Cl  19 0.142    Cl  13 0.106    Cl  16 0.086
     6  Na  0.583    Cl  17 0.187    Cl  20 0.182    Cl  13 0.150
     7  Na  0.322    Cl  14 0.144    O   51 0.094    Cl  16 0.065
     8  Na  0.405    Cl  19 0.116    O   54 0.070    O   60 0.066    O   21 0.063    Cl  12 0.052
     9  Na  0.503    Cl  11 0.166    Cl  20 0.101    Cl  12 0.073    O   51 0.051
    10  Na  0.566    Cl  17 0.140    Cl  15 0.127    Cl  16 0.091    Cl  13 0.089    O   36 0.061
    11  Cl  0.438    Na   9 0.166    Na   4 0.139    Na   2 0.114
    12  Cl  0.498    Na   2 0.088    Na   3 0.085    Na   4 0.084    Na   9 0.073    Na   1 0.060    Na   8 0.052
    13  Cl  0.493    Na   6 0.150    Na   1 0.137    Na   5 0.106    Na  10 0.089
    14  Cl  0.430    Na   7 0.144    Na   4 0.132    Na   3 0.082
    15  Cl  0.382    Na   5 0.194    Na  10 0.127
    16  Cl  0.509    Na   3 0.107    Na  10 0.091    Na   5 0.086    Na   7 0.065
    17  Cl  0.432    Na   6 0.187    Na  10 0.140
    18  Cl  0.411    Na   2 0.195    H   62 0.073    H   56 0.053
    19  Cl  0.457    Na   5 0.142    Na   8 0.116    Na   1 0.102    Na   3 0.078
    20  Cl  0.489    Na   6 0.182    Na   2 0.102    Na   9 0.101    Na   1 0.078
    21  O   2.000    C   23 0.981    H   22 0.834    Na   8 0.063    Na   3 0.058
    22  H   0.876    O   21 0.834
    23  C   3.941    C   26 1.008    O   21 0.981    H   24 0.969    H   25 0.965
    24  H   0.997    C   23 0.969
    25  H   0.993    C   23 0.965
    26  C   3.995    C   29 1.013    C   23 1.008    H   27 0.973    H   28 0.973
    27  H   0.997    C   26 0.973
    28  H   0.998    C   26 0.973
    29  C   3.998    C   32 1.026    C   26 1.013    H   31 0.979    H   30 0.970
    30  H   1.000    C   29 0.970
    31  H   0.997    C   29 0.979
    32  C   3.993    C   29 1.026    H   33 0.987    H   34 0.984    H   35 0.979
    33  H   0.997    C   32 0.987
    34  H   0.997    C   32 0.984
    35  H   0.998    C   32 0.979
    36  O   2.009    C   38 0.989    H   37 0.844    Na  10 0.061
    37  H   0.885    O   36 0.844
    38  C   3.945    C   41 1.009    O   36 0.989    H   40 0.974    H   39 0.973
    39  H   0.997    C   38 0.973
    40  H   0.996    C   38 0.974
    41  C   3.996    C   44 1.013    C   38 1.009    H   43 0.976    H   42 0.968
    42  H   1.000    C   41 0.968
    43  H   0.998    C   41 0.976
    44  C   3.992    C   47 1.025    C   41 1.013    H   46 0.978    H   45 0.973
    45  H   0.996    C   44 0.973
    46  H   0.998    C   44 0.978
    47  C   3.994    C   44 1.025    H   49 0.985    H   50 0.978    H   48 0.978
    48  H   0.998    C   47 0.978
    49  H   0.998    C   47 0.985
    50  H   0.997    C   47 0.978
    51  O   1.899    H   52 0.896    H   53 0.835    Na   7 0.094    Na   9 0.051
    52  H   0.896    O   51 0.896
    53  H   0.877    O   51 0.835
    54  O   1.900    H   55 0.900    H   56 0.825    Na   1 0.084    Na   8 0.070
    55  H   0.900    O   54 0.900
    56  H   0.877    O   54 0.825    Cl  18 0.053
    57  O   1.915    H   58 0.913    H   59 0.826    Na   4 0.099
    58  H   0.915    O   57 0.913
    59  H   0.880    O   57 0.826
    60  O   1.911    H   61 0.916    H   62 0.811    Na   8 0.066
    61  H   0.916    O   60 0.916
    62  H   0.882    O   60 0.811    Cl  18 0.073
 MOs/occ written to file <molden.input>
 
molecular dipole:
                 x           y           z       tot (Debye)
 q only:       -1.215      -5.239      -1.251
   full:       -0.787      -3.387      -1.009       9.203
molecular quadrupole (traceless):
                xx          xy          yy          xz          yz          zz
 q only:       19.289     -20.360      12.603     -40.723      17.294     -31.892
  q+dip:       16.731     -15.810      24.806     -21.222      14.428     -41.537
   full:       15.702     -18.319      23.675     -20.187      14.478     -39.377

SCC energy    :    -105.3902947
rep           :       0.5883224
ES            :       0.9199535
AES           :      -0.0640260
AXC           :      -0.0016116
disp          :      -0.0883078
XB            :       0.0000000
fix           :       0.0000000
total E       :    -104.7985385
atomizationE  :      11.7251512     7357.64
(atE without considering molecular charge,
 total energy contains solvation terms)
H-L gap (eV)  :          2.9100
           ------------------------------------------------- 
          |                 ===============                 |
          |                   A N C O P T                   |
          |                 ===============                 |
          |          Approximate Normal Coordinate          |
          |           Rational Function Optimizer           |
           ------------------------------------------------- 
dumping coords to <xtbopt.coord> and <xtbopt.log>
 optlevel               0
 Maxcycle             200
 Maxmicro              25
 Econv         5.000000000000000E-006
 Gconv         1.000000000000000E-003
 Maxdispl       1.00000000000000     
 Hlow          5.000000000000000E-003
 S6             20.0000000000000     
 Nvar              180

generating ANC from model Hessian ...
 Shifting diagonal of input Hessian by   2.402516038231155E-002
 Lowest  eigenvalues of input Hessian
    0.005000    0.007499    0.008964    0.010507    0.011615    0.013279
    0.014617    0.014953    0.015220    0.016420    0.018930    0.019112
    0.019969    0.021689    0.022385    0.023185    0.023292    0.023806
 Highest eigenvalues
    1.375613    1.394492    1.398398    1.404454    1.487370    1.505237
 
cpu  time for ANC gen    0.05 s
wall time for ANC gen    0.05 s
................................................................................
.............................. CYCLE    1 ......................................
................................................................................
   1   -105.3902947 -0.105390E+03  0.306E-04    2.91       0.0  T
   2   -105.3902947 -0.230912E-09  0.234E-04    2.91      54.3  T
   3   -105.3902947 -0.183960E-09  0.200E-04    2.91      63.6  T
speedup  0.99
cpu  time for SCC    0.03 s
wall time for SCC    0.03 s
speedup  1.00
cpu  time for grad    0.11 s
wall time for grad    0.11 s
 E :   -104.79853845  G :  0.000084    pred/act E change:  0.000D+00  0.503D-07
Maxdispl :   0.0004   ||displ|| :   0.0011   Lambda : -0.409D-07
Largest |displ|/coords:  0.0004 (  24)  0.0003 (  19)  0.0003 (  44)
................................................................................
.............................. CYCLE    2 ......................................
................................................................................
   1   -105.3903006 -0.105390E+03  0.162E-03    2.91       0.0  T
   2   -105.3903006 -0.633491E-09  0.740E-04    2.91      17.2  T
   3   -105.3903006 -0.208104E-09  0.240E-04    2.91      53.0  T
speedup  0.99
cpu  time for SCC    0.02 s
wall time for SCC    0.03 s
speedup  0.99
cpu  time for grad    0.10 s
wall time for grad    0.11 s
 E :   -104.79853848  G :  0.000046    pred/act E change:  0.000D+00 -0.262D-07
Maxdispl :   0.0018   ||displ|| :   0.0048   Lambda : -0.139D-06
Largest |displ|/coords:  0.0018 (  24)  0.0015 (  19)  0.0012 (  44)

   *** GEOMETRY OPTIMIZATION CONVERGED AFTER 2 ITERATIONS ***

------------------------------------------------------------------------
 total energy gain (kcal):     -0.0000
------------------------------------------------------------------------
================
 final structure:
================
$coord
        5.76859874071584        3.25534677333980        0.31790851491608      Na
        7.19187506502094        0.48545437323940        6.74202600009238      Na
        1.16931729057844       -1.29398986862874       -0.95827811874968      Na
        1.73462965749532       -3.79903243554889        5.37334339409231      Na
        2.00810730433342        4.56099555117097       -4.51366716019239      Na
        4.05749279454533        8.71359623600625        3.22973336701610      Na
       -3.74151469168047        2.30843854735527        2.12799387880562      Na
        7.06208987195601       -2.43681473828057       -1.27774826087013      Na
        1.61476581316518        2.28925077446439        5.01126149553417      Na
       -0.87849605314974        7.97893613369440       -0.54475237587766      Na
        2.89834528968359       -0.65885380621370        8.60890295400508      Cl
        4.57975947863596       -1.06446416271258        2.56515223096373      Cl
        4.43860753550550        7.69586412683138       -1.44557942112998      Cl
       -1.90069720448120       -2.00899378285084        2.95174136435178      Cl
       -2.39550750596017        6.32173632324430       -4.90826064107863      Cl
        0.50082824361167        3.24415729196727        0.26850231293127      Cl
       -0.49353655975904        9.41300236242640        3.98424232509959      Cl
       10.83948892201237       -1.76654659046866        4.99902815795414      Cl
        4.61708490932521        0.58217202415173       -4.00215802452661      Cl
        5.88194959007179        4.82635796146011        5.00644265087168      Cl
        3.14266025183368       -4.79982162229246       -1.56817811926954      O 
        2.98161629714698       -5.84906348330003       -0.06583334138856      H 
        2.24525922726762       -6.23500813969661       -3.65073426443140      C 
        3.16738630631730       -8.09349365834503       -3.69981929940808      H 
        2.79111078496655       -5.21487591818436       -5.35599346426409      H 
       -0.61281543844460       -6.61502602795482       -3.61001656546671      C 
       -1.11087078541265       -7.87808668995805       -5.16338896767253      H 
       -1.13845088988318       -7.54590191593808       -1.84180808028572      H 
       -2.14995281944207       -4.18325963042279       -3.85336864912332      C 
       -1.84681709359410       -2.99639288684775       -2.19976802893168      H 
       -4.14457385050557       -4.70168518905764       -3.85139409166945      H 
       -1.58564964360697       -2.67373615816789       -6.23279544635020      C 
       -1.87594494124539       -3.83186754338448       -7.90556344550684      H 
       -2.83583708316637       -1.05065762273251       -6.35122406314094      H 
        0.34299604675503       -1.97778592797927       -6.25569834693255      H 
       -4.95828018091952        5.55795962092722        0.33917084426529      O 
       -4.80869557794457        5.61868353762785       -1.49523225937822      H 
       -7.53081951988285        5.93960973413491        0.96532397222667      C 
       -8.46729997694857        7.12017629231887       -0.45367643928847      H 
       -7.58240071377481        6.95414237971868        2.76665619333351      H 
       -8.99302898915052        3.46835225022252        1.24951551440799      C 
       -8.08348395896628        2.26967002447131        2.67146834949985      H 
      -10.86428567093917        3.94612708577506        1.97057906037631      H 
       -9.29341239828118        1.99268913577937       -1.21294254763245      C 
       -9.81844655129083        3.30073156893070       -2.72235873688702      H 
      -10.85353857771244        0.66030383473679       -0.97851150901409      H 
       -6.96068120563001        0.50874734628547       -2.00966582126896      C 
       -6.34953321181254       -0.73000515205370       -0.48628416226707      H 
       -7.43044185237846       -0.67246483019240       -3.62372558515800      H 
       -5.42496818465850        1.73735332682836       -2.58882585347741      H 
       -2.41804349193243        4.06391316144409        5.63834109451570      O 
       -2.91772835667889        4.08778517117685        7.39033066955178      H 
       -2.05574448807577        5.84702498684720        5.27026931752414      H 
        9.64648750046094        0.54990003357072       -0.17483457390360      O 
       11.13234851241340        1.37530599745572       -0.82370795070247      H 
       10.18238664607189       -0.03826908991461        1.50939118413979      H 
        3.95542327627840       -7.00207798188868        3.23689287251872      O 
        4.27972662909515       -8.78243661381994        3.38796623547040      H 
        5.59899871252204       -6.25778867349666        2.79898364510020      H 
        8.61186704594240       -5.45969340360067        1.35352285869805      O 
        9.79940904533635       -6.82834350360977        1.48591153370355      H 
        9.28088073440825       -4.22734694013724        2.60519171825529      H 
$end
 
 Bond Distances (Angstroems)
 ---------------------------
Na1-Na2=3.7779       Na1-Na3=3.4893       Na1-Na5=3.3128       Na1-Na6=3.3966       Na1-Na8=3.2023       Na1-Na9=3.3558       
Na1-Cl12=2.6525      Na1-Cl13=2.6245      Na1-Cl16=2.7877      Na1-Cl19=2.7565      Na1-Cl20=2.6173      Na1-O54=2.5157       
Na2-Na1=3.7779       Na2-Na4=3.7423       Na2-Na9=3.2342       Na2-Cl11=2.5505      Na2-Cl12=2.7329      Na2-Cl18=2.4488      
Na2-Cl20=2.5692      Na3-Na1=3.4893       Na3-Na4=3.6156       Na3-Na5=3.6519       Na3-Na7=3.6131       Na3-Na8=3.1809       
Na3-Na9=3.6919       Na3-Cl12=2.5977      Na3-Cl14=2.6577      Na3-Cl16=2.5127      Na3-Cl19=2.6285      Na3-O21=2.1532       
Na3-C23=3.0316       Na3-C29=2.7875       Na3-H30=1.9470       Na4-Na2=3.7423       Na4-Na3=3.6156       Na4-Na9=3.2281       
Na4-Cl11=2.4642      Na4-Cl12=2.5630      Na4-Cl14=2.4980      Na4-O57=2.3521       Na5-Na1=3.3128       Na5-Na3=3.6519       
Na5-Na10=3.1648      Na5-Cl13=2.6537      Na5-Cl15=2.5183      Na5-Cl16=2.7433      Na5-Cl19=2.5323      Na6-Na1=3.3966       
Na6-Na9=3.7573       Na6-Na10=3.3111      Na6-Cl13=2.5400      Na6-Cl17=2.4691      Na6-Cl20=2.4592      Na7-Na3=3.6131       
Na7-Na9=3.2190       Na7-Na10=3.6469      Na7-Cl14=2.5216      Na7-Cl16=2.5006      Na7-O36=2.0658       Na7-C38=2.8446       
Na7-C41=2.8837       Na7-H42=2.3157       Na7-C47=2.9331       Na7-O51=2.1918       Na8-Na1=3.2023       Na8-Na3=3.1809       
Na8-Cl12=2.5275      Na8-Cl19=2.5109      Na8-O21=2.4267       Na8-O54=2.1700       Na8-O60=2.2738       Na9-Na1=3.3558       
Na9-Na2=3.2342       Na9-Na3=3.6919       Na9-Na4=3.2281       Na9-Na6=3.7573       Na9-Na7=3.2190       Na9-Cl11=2.5534      
Na9-Cl12=2.6994      Na9-Cl14=3.1340      Na9-Cl16=2.6271      Na9-Cl20=2.6271      Na9-O51=2.3551       Na10-Na5=3.1648      
Na10-Na6=3.3111      Na10-Na7=3.6469      Na10-Cl13=2.8577     Na10-Cl15=2.5972     Na10-Cl16=2.6449     Na10-Cl17=2.5222     
Na10-O36=2.5536      Na10-H37=2.4776      Cl11-Na2=2.5505      Cl11-Na4=2.4642      Cl11-Na9=2.5534      Cl12-Na1=2.6525      
Cl12-Na2=2.7329      Cl12-Na3=2.5977      Cl12-Na4=2.5630      Cl12-Na8=2.5275      Cl12-Na9=2.6994      Cl13-Na1=2.6245      
Cl13-Na5=2.6537      Cl13-Na6=2.5400      Cl13-Na10=2.8577     Cl14-Na3=2.6577      Cl14-Na4=2.4980      Cl14-Na7=2.5216      
Cl14-Na9=3.1340      Cl15-Na5=2.5183      Cl15-Na10=2.5972     Cl16-Na1=2.7877      Cl16-Na3=2.5127      Cl16-Na5=2.7433      
Cl16-Na7=2.5006      Cl16-Na9=2.6271      Cl16-Na10=2.6449     Cl17-Na6=2.4691      Cl17-Na10=2.5222     Cl18-Na2=2.4488      
Cl19-Na1=2.7565      Cl19-Na3=2.6285      Cl19-Na5=2.5323      Cl19-Na8=2.5109      Cl20-Na1=2.6173      Cl20-Na2=2.5692      
Cl20-Na6=2.4592      Cl20-Na9=2.6271      O21-Na3=2.1532       O21-Na8=2.4267       O21-H22=0.9734       O21-C23=1.4201       
H22-O21=0.9734       C23-Na3=3.0316       C23-O21=1.4201       C23-H24=1.0982       C23-H25=1.0905       C23-C26=1.5259       
H24-C23=1.0982       H25-C23=1.0905       C26-C23=1.5259       C26-H27=1.0917       C26-H28=1.0934       C26-C29=1.5278       
H27-C26=1.0917       H28-C26=1.0934       C29-Na3=2.7875       C29-C26=1.5278       C29-H30=1.0890       C29-H31=1.0906       
C29-C32=1.5208       H30-Na3=1.9470       H30-C29=1.0890       H31-C29=1.0906       C32-C29=1.5208       C32-H33=1.0875       
C32-H34=1.0860       C32-H35=1.0851       H33-C32=1.0875       H34-C32=1.0860       H35-C32=1.0851       O36-Na7=2.0658       
O36-Na10=2.5536      O36-H37=0.9745       O36-C38=1.4156       H37-Na10=2.4776      H37-O36=0.9745       C38-Na7=2.8446       
C38-O36=1.4156       C38-H39=1.0953       C38-H40=1.0944       C38-C41=1.5269       H39-C38=1.0953       H40-C38=1.0944       
C41-Na7=2.8837       C41-C38=1.5269       C41-H42=1.0955       C41-H43=1.0909       C41-C44=1.5274       H42-Na7=2.3157       
H42-C41=1.0955       H43-C41=1.0909       C44-C41=1.5274       C44-H45=1.0928       C44-H46=1.0927       C44-C47=1.5226       
H45-C44=1.0928       H46-C44=1.0927       C47-Na7=2.9331       C47-C44=1.5226       C47-H48=1.0882       C47-H49=1.0872       
C47-H50=1.0849       H48-C47=1.0882       H49-C47=1.0872       H50-C47=1.0849       O51-Na7=2.1918       O51-Na9=2.3551       
O51-H52=0.9642       O51-H53=0.9824       H52-O51=0.9642       H53-O51=0.9824       O54-Na1=2.5157       O54-Na8=2.1700       
O54-H55=0.9628       O54-H56=0.9857       H55-O54=0.9628       H56-O54=0.9857       O57-Na4=2.3521       O57-H58=0.9610       
O57-H59=0.9825       H58-O57=0.9610       H59-O57=0.9825       O60-Na8=2.2738       O60-H61=0.9614       O60-H62=0.9946       
H61-O60=0.9614       H62-O60=0.9946       
 C  H  Rav=1.0908 sigma=0.0037  Rmin=1.0849  Rmax=1.0982    18
 C  C  Rav=1.5252 sigma=0.0026  Rmin=1.5208  Rmax=1.5278     6
 O  H  Rav=0.9742 sigma=0.0112  Rmin=0.9610  Rmax=0.9946    10
 O  C  Rav=1.4178 sigma=0.0023  Rmin=1.4156  Rmax=1.4201     2
 Na H  Rav=2.2467 sigma=0.2220  Rmin=1.9470  Rmax=2.4776     3
 Na C  Rav=2.8961 sigma=0.0829  Rmin=2.7875  Rmax=3.0316     5
 Na O  Rav=2.3058 sigma=0.1543  Rmin=2.0658  Rmax=2.5536    10
 Na Na Rav=3.4522 sigma=0.2170  Rmin=3.1648  Rmax=3.7779    19
 Cl Na Rav=2.6084 sigma=0.1317  Rmin=2.4488  Rmax=3.1340    36
 
 selected bond angles (degree)
 --------------------
Na3-Na1-Na2= 92.61             Na5-Na1-Na2=153.53             Na5-Na1-Na3= 64.88             Na6-Na1-Na2= 88.56             
Na6-Na1-Na3=119.25             Na6-Na1-Na5= 90.72             Na8-Na1-Na2= 80.20             Na8-Na1-Na3= 56.57             
Na8-Na1-Na5= 96.95             Na8-Na1-Na6=167.55             Na9-Na1-Na2= 53.52             Na9-Na1-Na3= 65.24             
Na9-Na1-Na5=102.09             Na9-Na1-Na6= 67.62             Na9-Na1-Na8=101.06             Cl12-Na1-Na2= 46.33            
Cl12-Na1-Na3= 47.68            Cl12-Na1-Na5=112.54            Cl12-Na1-Na6=117.79            Cl12-Na1-Na8= 50.08            
Cl12-Na1-Na9= 51.80            Cl13-Na1-Na2=136.12            Cl13-Na1-Na3=111.21            Cl13-Na1-Na5= 51.52            
Cl13-Na1-Na6= 47.81            Cl13-Na1-Na8=143.68            Cl13-Na1-Na9=102.94            Cl13-Na1-Cl12=150.16           
Cl16-Na1-Na2=101.94            Cl16-Na1-Na3= 45.51            Cl16-Na1-Na5= 52.59            Cl16-Na1-Na6= 74.90            
Cl16-Na1-Na8=102.08            Cl16-Na1-Na9= 49.58            Cl16-Na1-Cl12= 76.42           Cl16-Na1-Cl13= 74.36           
Cl19-Na1-Na2=126.24            Cl19-Na1-Na3= 48.03            Cl19-Na1-Na5= 48.25            Cl19-Na1-Na6=138.91            
Cl19-Na1-Na8= 49.15            Cl19-Na1-Na9=113.00            Cl19-Na1-Cl12= 82.94           Cl19-Na1-Cl13= 96.04           
Cl19-Na1-Cl16= 76.71           Cl20-Na1-Na2= 42.75            Cl20-Na1-Na3=114.75            Cl20-Na1-Na5=132.78            
Cl20-Na1-Na6= 46.05            Cl20-Na1-Na8=122.94            Cl20-Na1-Na9= 50.34            Cl20-Na1-Cl12= 81.62           
Cl20-Na1-Cl13= 93.37           Cl20-Na1-Cl16= 91.86           Cl20-Na1-Cl19=162.60           O54-Na1-Na2= 73.13             
O54-Na1-Na3= 98.99             O54-Na1-Na5=121.92             O54-Na1-Na6=138.45             O54-Na1-Na8= 42.52             
O54-Na1-Na9=121.62             O54-Na1-Cl12= 75.49            O54-Na1-Cl13=133.74            O54-Na1-Cl16=144.44            
O54-Na1-Cl19= 78.60            O54-Na1-Cl20=105.09            Na4-Na2-Na1= 84.67             Na9-Na2-Na1= 56.55             
Na9-Na2-Na4= 54.54             Cl11-Na2-Na1=105.25            Cl11-Na2-Na4= 40.86            Cl11-Na2-Na9= 50.72            
Cl12-Na2-Na1= 44.59            Cl12-Na2-Na4= 43.23            Cl12-Na2-Na9= 52.99            Cl12-Na2-Cl11= 77.96           
Cl18-Na2-Na1= 90.40            Cl18-Na2-Na4=103.92            Cl18-Na2-Na9=139.13            Cl18-Na2-Cl11=137.10           
Cl18-Na2-Cl12= 87.02           Cl20-Na2-Na1= 43.75            Cl20-Na2-Na4=105.33            Cl20-Na2-Na9= 52.32            
Cl20-Na2-Cl11= 96.34           Cl20-Na2-Cl12= 80.95           Cl20-Na2-Cl18=120.87           Na4-Na3-Na1= 90.91             
Na5-Na3-Na1= 55.22             Na5-Na3-Na4=141.12             Na7-Na3-Na1= 92.88             Na7-Na3-Na4= 80.45             
Na7-Na3-Na5= 82.68             Na8-Na3-Na1= 57.16             Na8-Na3-Na4= 84.17             Na8-Na3-Na5= 90.85             
Na8-Na3-Na7=146.04             Na9-Na3-Na1= 55.63             Na9-Na3-Na4= 52.42             Na9-Na3-Na5= 89.85             
Na9-Na3-Na7= 52.28             Na9-Na3-Na8= 94.62             Cl12-Na3-Na1= 49.02            Cl12-Na3-Na4= 45.13            
Cl12-Na3-Na5=104.22            Cl12-Na3-Na7= 98.66            Cl12-Na3-Na8= 50.65            Cl12-Na3-Na9= 46.96            
Cl14-Na3-Na1=111.96            Cl14-Na3-Na4= 43.69            Cl14-Na3-Na5=126.60            Cl14-Na3-Na7= 44.24            
Cl14-Na3-Na8=127.85            Cl14-Na3-Na9= 56.36            Cl14-Na3-Cl12= 82.68           Cl16-Na3-Na1= 52.32            
Cl16-Na3-Na4= 97.04            Cl16-Na3-Na5= 48.65            Cl16-Na3-Na7= 43.76            Cl16-Na3-Na8=109.48            
Cl16-Na3-Na9= 45.34            Cl16-Na3-Cl12= 82.40           Cl16-Na3-Cl14= 81.31           Cl19-Na3-Na1= 51.23            
Cl19-Na3-Na4=130.46            Cl19-Na3-Na5= 43.90            Cl19-Na3-Na7=125.24            Cl19-Na3-Na8= 50.12            
Cl19-Na3-Na9=106.62            Cl19-Na3-Cl12= 86.56           Cl19-Na3-Cl14=162.77           Cl19-Na3-Cl16= 83.98           
O21-Na3-Na1=106.57             O21-Na3-Na4= 77.46             O21-Na3-Na5=126.50             O21-Na3-Na7=150.59             
O21-Na3-Na8= 49.67             O21-Na3-Na9=122.67             O21-Na3-Cl12= 79.10            O21-Na3-Cl14=106.89            
O21-Na3-Cl16=158.51            O21-Na3-Cl19= 84.09            C23-Na3-Na1=123.71             C23-Na3-Na4= 95.96             
C23-Na3-Na5=117.83             C23-Na3-Na7=143.38             C23-Na3-Na8= 68.10             C23-Na3-Na9=146.42             
C23-Na3-Cl12=104.31            C23-Na3-Cl14=110.97            C23-Na3-Cl16=166.45            C23-Na3-Cl19= 84.69            
C23-Na3-O21= 25.23             C29-Na3-Na1=157.57             C29-Na3-Na4=111.12             C29-Na3-Na5=105.00             
C29-Na3-Na7= 94.85             C29-Na3-Na8=118.96             C29-Na3-Na9=142.39             C29-Na3-Cl12=149.08            
C29-Na3-Cl14= 87.97            C29-Na3-Cl16=125.28            C29-Na3-Cl19=107.92            C29-Na3-O21= 75.56             
C29-Na3-C23= 52.19             H30-Na3-Na1=163.01             H30-Na3-Na4=102.17             H30-Na3-Na5=108.56             
H30-Na3-Na7= 78.87             H30-Na3-Na8=134.25             H30-Na3-Na9=125.36             H30-Na3-Cl12=146.44            
H30-Na3-Cl14= 72.29            H30-Na3-Cl16=114.46            H30-Na3-Cl19=122.48            H30-Na3-O21= 87.04             
H30-Na3-C23= 66.19             H30-Na3-C29= 17.09             Na3-Na4-Na2= 91.21             Na9-Na4-Na2= 54.69             
Na9-Na4-Na3= 65.00             Cl11-Na4-Na2= 42.62            Cl11-Na4-Na3=114.67            Cl11-Na4-Na9= 51.18            
Cl12-Na4-Na2= 46.91            Cl12-Na4-Na3= 45.92            Cl12-Na4-Na9= 54.10            Cl12-Na4-Cl11= 82.84           
Cl14-Na4-Na2=117.63            Cl14-Na4-Na3= 47.30            Cl14-Na4-Na9= 64.91            Cl14-Na4-Cl11=107.05           
Cl14-Na4-Cl12= 86.61           O57-Na4-Na2= 98.28             O57-Na4-Na3= 81.96             O57-Na4-Na9=134.47             
O57-Na4-Cl11=134.03            O57-Na4-Cl12= 80.48            O57-Na4-Cl14=114.30            Na3-Na5-Na1= 59.90             
Na10-Na5-Na1= 84.08            Na10-Na5-Na3= 94.84            Cl13-Na5-Na1= 50.73            Cl13-Na5-Na3=105.91            
Cl13-Na5-Na10= 58.04           Cl15-Na5-Na1=134.19            Cl15-Na5-Na3=104.13            Cl15-Na5-Na10= 52.91           
Cl15-Na5-Cl13=105.54           Cl16-Na5-Na1= 53.82            Cl16-Na5-Na3= 43.44            Cl16-Na5-Na10= 52.60           
Cl16-Na5-Cl13= 74.65           Cl16-Na5-Cl15= 84.34           Cl19-Na5-Na1= 54.31            Cl19-Na5-Na3= 46.03            
Cl19-Na5-Na10=131.87           Cl19-Na5-Cl13=100.96           Cl19-Na5-Cl15=145.18           Cl19-Na5-Cl16= 81.30           
Na9-Na6-Na1= 55.68             Na10-Na6-Na1= 80.61            Na10-Na6-Na9= 76.92            Cl13-Na6-Na1= 49.96            
Cl13-Na6-Na9= 94.58            Cl13-Na6-Na10= 56.64           Cl17-Na6-Na1=117.44            Cl17-Na6-Na9= 76.08            
Cl17-Na6-Na10= 49.13           Cl17-Na6-Cl13=105.47           Cl20-Na6-Na1= 50.02            Cl20-Na6-Na9= 44.13            
Cl20-Na6-Na10=116.24           Cl20-Na6-Cl13= 99.43           Cl20-Na6-Cl17=116.52           Na9-Na7-Na3= 65.12             
Na10-Na7-Na3= 87.71            Na10-Na7-Na9= 79.67            Cl14-Na7-Na3= 47.33            Cl14-Na7-Na9= 64.85            
Cl14-Na7-Na10=130.70           Cl16-Na7-Na3= 44.02            Cl16-Na7-Na9= 52.89            Cl16-Na7-Na10= 46.49           
Cl16-Na7-Cl14= 84.30           O36-Na7-Na3=117.14             O36-Na7-Na9=119.62             O36-Na7-Na10= 42.85            
O36-Na7-Cl14=162.51            O36-Na7-Cl16= 86.25            C38-Na7-Na3=139.96             C38-Na7-Na9=136.50             
C38-Na7-Na10= 69.71            C38-Na7-Cl14=157.18            C38-Na7-Cl16=114.45            C38-Na7-O36= 28.22             
C41-Na7-Na3=137.10             C41-Na7-Na9=157.77             C41-Na7-Na10= 99.36            C41-Na7-Cl14=126.37            
C41-Na7-Cl16=139.43            C41-Na7-O36= 56.54             C41-Na7-C38= 30.91             H42-Na7-Na3=139.92             
H42-Na7-Na9=144.57             H42-Na7-Na10=117.88            H42-Na7-Cl14=110.72            H42-Na7-Cl16=160.29            
H42-Na7-O36= 75.82             H42-Na7-C38= 48.20             H42-Na7-C41= 20.89             C47-Na7-Na3= 84.78             
C47-Na7-Na9=149.79             C47-Na7-Na10=102.65            C47-Na7-Cl14= 93.40            C47-Na7-Cl16=106.97            
C47-Na7-O36= 75.36             C47-Na7-C38= 69.42             C47-Na7-C41= 52.34             C47-Na7-H42= 60.89             
O51-Na7-Na3=112.14             O51-Na7-Na9= 47.02             O51-Na7-Na10= 81.21            O51-Na7-Cl14= 96.55            
O51-Na7-Cl16= 87.86            O51-Na7-O36= 97.77             O51-Na7-C38= 97.02             O51-Na7-C41=110.75             
O51-Na7-H42=102.45             O51-Na7-C47=162.91             Na3-Na8-Na1= 66.27             Cl12-Na8-Na1= 53.59            
Cl12-Na8-Na3= 52.64            Cl19-Na8-Na1= 56.14            Cl19-Na8-Na3= 53.45            Cl19-Na8-Cl12= 90.65           
O21-Na8-Na1=108.58             O21-Na8-Na3= 42.56             O21-Na8-Cl12= 75.81            O21-Na8-Cl19= 81.44            
O54-Na8-Na1= 51.59             O54-Na8-Na3=117.71             O54-Na8-Cl12= 84.37            O54-Na8-Cl19= 90.90            
O54-Na8-O21=158.59             O60-Na8-Na1=125.27             O60-Na8-Na3=117.05             O60-Na8-Cl12= 84.08            
O60-Na8-Cl19=170.08            O60-Na8-O21= 89.11             O60-Na8-O54= 96.91             Na2-Na9-Na1= 69.93             
Na3-Na9-Na1= 59.12             Na3-Na9-Na2= 98.57             Na4-Na9-Na1=100.55             Na4-Na9-Na2= 70.77             
Na4-Na9-Na3= 62.58             Na6-Na9-Na1= 56.71             Na6-Na9-Na2= 91.38             Na6-Na9-Na3=105.78             
Na6-Na9-Na4=155.67             Na7-Na9-Na1=103.03             Na7-Na9-Na2=159.83             Na7-Na9-Na3= 62.60             
Na7-Na9-Na4= 92.78             Na7-Na9-Na6=100.44             Cl11-Na9-Na1=118.08            Cl11-Na9-Na2= 50.64            
Cl11-Na9-Na3=109.95            Cl11-Na9-Na4= 48.76            Cl11-Na9-Na6=130.42            Cl11-Na9-Na7=126.13            
Cl12-Na9-Na1= 50.55            Cl12-Na9-Na2= 53.94            Cl12-Na9-Na3= 44.70            Cl12-Na9-Na4= 50.27            
Cl12-Na9-Na6=105.94            Cl12-Na9-Na7=106.65            Cl12-Na9-Cl11= 78.53           Cl14-Na9-Na1=104.00            
Cl14-Na9-Na2=115.21            Cl14-Na9-Na3= 44.91            Cl14-Na9-Na4= 46.21            Cl14-Na9-Na6=140.68            
Cl14-Na9-Na7= 46.75            Cl14-Na9-Cl11= 88.50           Cl14-Na9-Cl12= 72.61           Cl16-Na9-Na1= 53.89            
Cl16-Na9-Na2=122.14            Cl16-Na9-Na3= 42.86            Cl16-Na9-Na4=104.66            Cl16-Na9-Na6= 70.33            
Cl16-Na9-Na7= 49.38            Cl16-Na9-Cl11=152.81           Cl16-Na9-Cl12= 78.39           Cl16-Na9-Cl14= 70.99           
Cl20-Na9-Na1= 50.09            Cl20-Na9-Na2= 50.71            Cl20-Na9-Na3=108.45            Cl20-Na9-Na4=119.55            
Cl20-Na9-Na6= 40.68            Cl20-Na9-Na7=139.01            Cl20-Na9-Cl11= 94.84           Cl20-Na9-Cl12= 80.56           
Cl20-Na9-Cl14=151.74           Cl20-Na9-Cl16= 95.37           O51-Na9-Na1=129.58             O51-Na9-Na2=154.78             
O51-Na9-Na3=105.52             O51-Na9-Na4=114.04             O51-Na9-Na6= 89.22             O51-Na9-Na7= 42.91             
O51-Na9-Cl11=112.31            O51-Na9-Cl12=148.92            O51-Na9-Cl14= 78.49            O51-Na9-Cl16= 81.64            
O51-Na9-Cl20=125.12            Na6-Na10-Na5= 94.97            Na7-Na10-Na5= 89.29            Na7-Na10-Na6=100.98            
Cl13-Na10-Na5= 51.98           Cl13-Na10-Na6= 47.94           Cl13-Na10-Na7=115.51           Cl15-Na10-Na5= 50.67           
Cl15-Na10-Na6=145.07           Cl15-Na10-Na7= 86.48           Cl15-Na10-Cl13= 97.95          Cl16-Na10-Na5= 55.49           
Cl16-Na10-Na6= 78.19           Cl16-Na10-Na7= 43.29           Cl16-Na10-Cl13= 72.89          Cl16-Na10-Cl15= 84.84          
Cl17-Na10-Na5=139.78           Cl17-Na10-Na6= 47.76           Cl17-Na10-Na7= 84.99           Cl17-Na10-Cl13= 95.44          
Cl17-Na10-Cl15=166.26          Cl17-Na10-Cl16= 96.21          O36-Na10-Na5=104.06            O36-Na10-Na6=127.98            
O36-Na10-Na7= 33.38            O36-Na10-Cl13=146.79           O36-Na10-Cl15= 74.46           O36-Na10-Cl16= 74.23           
O36-Na10-Cl17= 92.59           H37-Na10-Na5= 88.99            H37-Na10-Na6=147.55            H37-Na10-Na7= 46.78            
H37-Na10-Cl13=140.02           H37-Na10-Cl15= 52.40           H37-Na10-Cl16= 77.71           H37-Na10-Cl17=114.35           
H37-Na10-O36= 22.27            
 
 selected dihedral angles (degree)
 ---------------------------------
Na4-Na2-Na1-Na3=354.16        Na4-Na2-Na1-Na5= 24.65        Na4-Na2-Na1-Na6=113.38        Na4-Na2-Na1-Na8=298.74        
Na4-Na2-Na1-Na9= 50.45        Na4-Na2-Na1-Cl12=341.40       Na4-Na2-Na1-Cl13=118.91       Na4-Na2-Na1-Cl16= 39.14       
Na4-Na2-Na1-Cl19=316.98       Na4-Na2-Na1-Cl20=118.77       Na4-Na2-Na1-O54=255.56        Na9-Na2-Na1-Na3=303.71        
Na9-Na2-Na1-Na5=334.19        Na9-Na2-Na1-Na6= 62.93        Na9-Na2-Na1-Na8=248.29        Na9-Na2-Na1-Cl12=290.95       
Na9-Na2-Na1-Cl13= 68.46       Na9-Na2-Na1-Cl16=348.69       Na9-Na2-Na1-Cl19=266.52       Na9-Na2-Na1-Cl20= 68.32       
Na9-Na2-Na1-O54=205.10        Cl11-Na2-Na1-Na3=318.53       Cl11-Na2-Na1-Na5=349.02       Cl11-Na2-Na1-Na6= 77.75       
Cl11-Na2-Na1-Na8=263.11       Cl11-Na2-Na1-Na9= 14.82       Cl11-Na2-Na1-Cl12=305.77      Cl11-Na2-Na1-Cl13= 83.28      
Cl11-Na2-Na1-Cl16=  3.51      Cl11-Na2-Na1-Cl19=281.35      Cl11-Na2-Na1-Cl20= 83.14      Cl11-Na2-Na1-O54=219.93       
Cl12-Na2-Na1-Na3= 12.76       Cl12-Na2-Na1-Na5= 43.25       Cl12-Na2-Na1-Na6=131.98       Cl12-Na2-Na1-Na8=317.34       
Cl12-Na2-Na1-Na9= 69.05       Cl12-Na2-Na1-Cl13=137.51      Cl12-Na2-Na1-Cl16= 57.74      Cl12-Na2-Na1-Cl19=335.57      
Cl12-Na2-Na1-Cl20=137.37      Cl12-Na2-Na1-O54=274.16       Cl18-Na2-Na1-Na3= 98.10       Cl18-Na2-Na1-Na5=128.59       
Cl18-Na2-Na1-Na6=217.32       Cl18-Na2-Na1-Na8= 42.68       Cl18-Na2-Na1-Na9=154.39       Cl18-Na2-Na1-Cl12= 85.34      
Cl18-Na2-Na1-Cl13=222.86      Cl18-Na2-Na1-Cl16=143.08      Cl18-Na2-Na1-Cl19= 60.92      Cl18-Na2-Na1-Cl20=222.72      
Cl18-Na2-Na1-O54=359.50       Cl20-Na2-Na1-Na3=235.39       Cl20-Na2-Na1-Na5=265.87       Cl20-Na2-Na1-Na6=354.60       
Cl20-Na2-Na1-Na8=179.97       Cl20-Na2-Na1-Na9=291.68       Cl20-Na2-Na1-Cl12=222.63      Cl20-Na2-Na1-Cl13=  0.14      
Cl20-Na2-Na1-Cl16=280.37      Cl20-Na2-Na1-Cl19=198.20      Cl20-Na2-Na1-O54=136.78       Na4-Na3-Na1-Na2=  6.02        
Na4-Na3-Na1-Na5=200.48        Na4-Na3-Na1-Na6=276.21        Na4-Na3-Na1-Na8= 82.46        Na4-Na3-Na1-Na9=318.58        
Na4-Na3-Na1-Cl12= 18.50       Na4-Na3-Na1-Cl13=223.67       Na4-Na3-Na1-Cl16=261.80       Na4-Na3-Na1-Cl19=145.05       
Na4-Na3-Na1-Cl20=328.05       Na4-Na3-Na1-O54= 79.35        Na5-Na3-Na1-Na2=165.54        Na5-Na3-Na1-Na6= 75.73        
Na5-Na3-Na1-Na8=241.99        Na5-Na3-Na1-Na9=118.10        Na5-Na3-Na1-Cl12=178.02       Na5-Na3-Na1-Cl13= 23.19       
Na5-Na3-Na1-Cl16= 61.32       Na5-Na3-Na1-Cl19=304.57       Na5-Na3-Na1-Cl20=127.58       Na5-Na3-Na1-O54=238.87        
Na7-Na3-Na1-Na2= 86.50        Na7-Na3-Na1-Na5=280.96        Na7-Na3-Na1-Na6=356.69        Na7-Na3-Na1-Na8=162.95        
Na7-Na3-Na1-Na9= 39.06        Na7-Na3-Na1-Cl12= 98.98       Na7-Na3-Na1-Cl13=304.15       Na7-Na3-Na1-Cl16=342.28       
Na7-Na3-Na1-Cl19=225.53       Na7-Na3-Na1-Cl20= 48.54       Na7-Na3-Na1-O54=159.83        Na8-Na3-Na1-Na2=283.55        
Na8-Na3-Na1-Na5=118.01        Na8-Na3-Na1-Na6=193.74        Na8-Na3-Na1-Na9=236.11        Na8-Na3-Na1-Cl12=296.03       
Na8-Na3-Na1-Cl13=141.21       Na8-Na3-Na1-Cl16=179.33       Na8-Na3-Na1-Cl19= 62.58       Na8-Na3-Na1-Cl20=245.59       
Na8-Na3-Na1-O54=356.88        Na9-Na3-Na1-Na2= 47.44        Na9-Na3-Na1-Na5=241.90        Na9-Na3-Na1-Na6=317.63        
Na9-Na3-Na1-Na8=123.89        Na9-Na3-Na1-Cl12= 59.92       Na9-Na3-Na1-Cl13=265.10       Na9-Na3-Na1-Cl16=303.22       
Na9-Na3-Na1-Cl19=186.47       Na9-Na3-Na1-Cl20=  9.48       Na9-Na3-Na1-O54=120.77        Cl12-Na3-Na1-Na2=347.52       
Cl12-Na3-Na1-Na5=181.98       Cl12-Na3-Na1-Na6=257.71       Cl12-Na3-Na1-Na8= 63.97       Cl12-Na3-Na1-Na9=300.08       
Cl12-Na3-Na1-Cl13=205.18      Cl12-Na3-Na1-Cl16=243.30      Cl12-Na3-Na1-Cl19=126.55      Cl12-Na3-Na1-Cl20=309.56      
Cl12-Na3-Na1-O54= 60.85       Cl14-Na3-Na1-Na2= 45.37       Cl14-Na3-Na1-Na5=239.83       Cl14-Na3-Na1-Na6=315.56       
Cl14-Na3-Na1-Na8=121.81       Cl14-Na3-Na1-Na9=357.93       Cl14-Na3-Na1-Cl12= 57.85      Cl14-Na3-Na1-Cl13=263.02      
Cl14-Na3-Na1-Cl16=301.15      Cl14-Na3-Na1-Cl19=184.40      Cl14-Na3-Na1-Cl20=  7.40      Cl14-Na3-Na1-O54=118.70       
Cl16-Na3-Na1-Na2=104.22       Cl16-Na3-Na1-Na5=298.68       Cl16-Na3-Na1-Na6= 14.41       Cl16-Na3-Na1-Na8=180.67       
Cl16-Na3-Na1-Na9= 56.78       Cl16-Na3-Na1-Cl12=116.70      Cl16-Na3-Na1-Cl13=321.88      Cl16-Na3-Na1-Cl19=243.25      
Cl16-Na3-Na1-Cl20= 66.26      Cl16-Na3-Na1-O54=177.55       Cl19-Na3-Na1-Na2=220.97       Cl19-Na3-Na1-Na5= 55.43       
Cl19-Na3-Na1-Na6=131.16       Cl19-Na3-Na1-Na8=297.42       Cl19-Na3-Na1-Na9=173.53       Cl19-Na3-Na1-Cl12=233.45      
Cl19-Na3-Na1-Cl13= 78.62      Cl19-Na3-Na1-Cl16=116.75      Cl19-Na3-Na1-Cl20=183.01      Cl19-Na3-Na1-O54=294.30       
O21-Na3-Na1-Na2=288.83        O21-Na3-Na1-Na5=123.29        O21-Na3-Na1-Na6=199.02        O21-Na3-Na1-Na8=  5.28        
O21-Na3-Na1-Na9=241.39        O21-Na3-Na1-Cl12=301.31       O21-Na3-Na1-Cl13=146.49       O21-Na3-Na1-Cl16=184.61       
O21-Na3-Na1-Cl19= 67.86       O21-Na3-Na1-Cl20=250.87       O21-Na3-Na1-O54=  2.16        C23-Na3-Na1-Na2=268.24        
C23-Na3-Na1-Na5=102.70        C23-Na3-Na1-Na6=178.43        C23-Na3-Na1-Na8=344.68        C23-Na3-Na1-Na9=220.80        
C23-Na3-Na1-Cl12=280.72       C23-Na3-Na1-Cl13=125.89       C23-Na3-Na1-Cl16=164.02       C23-Na3-Na1-Cl19= 47.27       
C23-Na3-Na1-Cl20=230.27       C23-Na3-Na1-O54=341.57        C29-Na3-Na1-Na2=196.60        C29-Na3-Na1-Na5= 31.06        
C29-Na3-Na1-Na6=106.79        C29-Na3-Na1-Na8=273.05        C29-Na3-Na1-Na9=149.16        C29-Na3-Na1-Cl12=209.08       
C29-Na3-Na1-Cl13= 54.26       C29-Na3-Na1-Cl16= 92.38       C29-Na3-Na1-Cl19=335.63       C29-Na3-Na1-Cl20=158.64       
C29-Na3-Na1-O54=269.93        H30-Na3-Na1-Na2=146.71        H30-Na3-Na1-Na5=341.17        H30-Na3-Na1-Na6= 56.90        
H30-Na3-Na1-Na8=223.16        H30-Na3-Na1-Na9= 99.27        H30-Na3-Na1-Cl12=159.19       H30-Na3-Na1-Cl13=  4.37       
H30-Na3-Na1-Cl16= 42.49       H30-Na3-Na1-Cl19=285.74       H30-Na3-Na1-Cl20=108.75       H30-Na3-Na1-O54=220.04        
Na3-Na4-Na2-Na1=  5.63        Na3-Na4-Na2-Na9= 57.80        Na3-Na4-Na2-Cl11=126.41       Na3-Na4-Na2-Cl12=346.55       
Na3-Na4-Na2-Cl18=276.54       Na3-Na4-Na2-Cl20= 44.57       Na9-Na4-Na2-Na1=307.83        Na9-Na4-Na2-Cl11= 68.61       
Na9-Na4-Na2-Cl12=288.74       Na9-Na4-Na2-Cl18=218.73       Na9-Na4-Na2-Cl20=346.76       Cl11-Na4-Na2-Na1=239.22       
Cl11-Na4-Na2-Na9=291.39       Cl11-Na4-Na2-Cl12=220.14      Cl11-Na4-Na2-Cl18=150.13      Cl11-Na4-Na2-Cl20=278.15      
Cl12-Na4-Na2-Na1= 19.08       Cl12-Na4-Na2-Na9= 71.26       Cl12-Na4-Na2-Cl11=139.86      Cl12-Na4-Na2-Cl18=289.99      
Cl12-Na4-Na2-Cl20= 58.02      Cl14-Na4-Na2-Na1=324.62       Cl14-Na4-Na2-Na9= 16.79       Cl14-Na4-Na2-Cl11= 85.40      
Cl14-Na4-Na2-Cl12=305.53      Cl14-Na4-Na2-Cl18=235.52      Cl14-Na4-Na2-Cl20=  3.55      O57-Na4-Na2-Na1= 87.68        
O57-Na4-Na2-Na9=139.85        O57-Na4-Na2-Cl11=208.46       O57-Na4-Na2-Cl12= 68.60       O57-Na4-Na2-Cl18=358.59       
O57-Na4-Na2-Cl20=126.61       Na2-Na4-Na3-Na1=353.93        Na2-Na4-Na3-Na5=326.69        Na2-Na4-Na3-Na7=261.17        
Na2-Na4-Na3-Na8= 50.78        Na2-Na4-Na3-Na9=310.37        Na2-Na4-Na3-Cl12= 13.68       Na2-Na4-Na3-Cl14=232.28       
Na2-Na4-Na3-Cl16=301.81       Na2-Na4-Na3-Cl19= 29.88       Na2-Na4-Na3-O21=100.71        Na2-Na4-Na3-C23=117.97        
Na2-Na4-Na3-C29=169.62        Na2-Na4-Na3-H30=184.85        Na9-Na4-Na3-Na1= 43.56        Na9-Na4-Na3-Na5= 16.32        
Na9-Na4-Na3-Na7=310.80        Na9-Na4-Na3-Na8=100.41        Na9-Na4-Na3-Cl12= 63.31       Na9-Na4-Na3-Cl14=281.91       
Na9-Na4-Na3-Cl16=351.44       Na9-Na4-Na3-Cl19= 79.51       Na9-Na4-Na3-O21=150.34        Na9-Na4-Na3-C23=167.60        
Na9-Na4-Na3-C29=219.25        Na9-Na4-Na3-H30=234.48        Cl11-Na4-Na3-Na1= 30.78       Cl11-Na4-Na3-Na5=  3.53       
Cl11-Na4-Na3-Na7=298.01       Cl11-Na4-Na3-Na8= 87.62       Cl11-Na4-Na3-Na9=347.21       Cl11-Na4-Na3-Cl12= 50.53      
Cl11-Na4-Na3-Cl14=269.13      Cl11-Na4-Na3-Cl16=338.65      Cl11-Na4-Na3-Cl19= 66.73      Cl11-Na4-Na3-O21=137.55       
Cl11-Na4-Na3-C23=154.81       Cl11-Na4-Na3-C29=206.47       Cl11-Na4-Na3-H30=221.69       Cl12-Na4-Na3-Na1=340.25       
Cl12-Na4-Na3-Na5=313.01       Cl12-Na4-Na3-Na7=247.49       Cl12-Na4-Na3-Na8= 37.10       Cl12-Na4-Na3-Na9=296.69       
Cl12-Na4-Na3-Cl14=218.60      Cl12-Na4-Na3-Cl16=288.13      Cl12-Na4-Na3-Cl19= 16.20      Cl12-Na4-Na3-O21= 87.03       
Cl12-Na4-Na3-C23=104.29       Cl12-Na4-Na3-C29=155.94       Cl12-Na4-Na3-H30=171.16       Cl14-Na4-Na3-Na1=121.65       
Cl14-Na4-Na3-Na5= 94.41       Cl14-Na4-Na3-Na7= 28.89       Cl14-Na4-Na3-Na8=178.50       Cl14-Na4-Na3-Na9= 78.09       
Cl14-Na4-Na3-Cl12=141.40      Cl14-Na4-Na3-Cl16= 69.53      Cl14-Na4-Na3-Cl19=157.60      Cl14-Na4-Na3-O21=228.43       
Cl14-Na4-Na3-C23=245.69       Cl14-Na4-Na3-C29=297.34       Cl14-Na4-Na3-H30=312.56       O57-Na4-Na3-Na1=255.74        
O57-Na4-Na3-Na5=228.49        O57-Na4-Na3-Na7=162.97        O57-Na4-Na3-Na8=312.59        O57-Na4-Na3-Na9=212.17        
O57-Na4-Na3-Cl12=275.49       O57-Na4-Na3-Cl14=134.09       O57-Na4-Na3-Cl16=203.61       O57-Na4-Na3-Cl19=291.69       
O57-Na4-Na3-O21=  2.51        O57-Na4-Na3-C23= 19.77        O57-Na4-Na3-C29= 71.43        O57-Na4-Na3-H30= 86.65        
Na3-Na5-Na1-Na2=325.97        Na3-Na5-Na1-Na6=237.74        Na3-Na5-Na1-Na8= 47.92        Na3-Na5-Na1-Na9=304.99        
Na3-Na5-Na1-Cl12=358.41       Na3-Na5-Na1-Cl13=207.97       Na3-Na5-Na1-Cl16=308.01       Na3-Na5-Na1-Cl19= 55.14       
Na3-Na5-Na1-Cl20=258.69       Na3-Na5-Na1-O54= 84.91        Na10-Na5-Na1-Na2= 65.06       Na10-Na5-Na1-Na3= 99.09       
Na10-Na5-Na1-Na6=336.84       Na10-Na5-Na1-Na8=147.02       Na10-Na5-Na1-Na9= 44.08       Na10-Na5-Na1-Cl12= 97.51      
Na10-Na5-Na1-Cl13=307.06      Na10-Na5-Na1-Cl16= 47.10      Na10-Na5-Na1-Cl19=154.23      Na10-Na5-Na1-Cl20=357.78      
Na10-Na5-Na1-O54=184.01       Cl13-Na5-Na1-Na2=118.00       Cl13-Na5-Na1-Na3=152.03       Cl13-Na5-Na1-Na6= 29.77       
Cl13-Na5-Na1-Na8=199.95       Cl13-Na5-Na1-Na9= 97.02       Cl13-Na5-Na1-Cl12=150.44      Cl13-Na5-Na1-Cl16=100.04      
Cl13-Na5-Na1-Cl19=207.17      Cl13-Na5-Na1-Cl20= 50.72      Cl13-Na5-Na1-O54=236.94       Cl15-Na5-Na1-Na2= 46.18       
Cl15-Na5-Na1-Na3= 80.21       Cl15-Na5-Na1-Na6=317.96       Cl15-Na5-Na1-Na8=128.14       Cl15-Na5-Na1-Na9= 25.20       
Cl15-Na5-Na1-Cl12= 78.63      Cl15-Na5-Na1-Cl13=288.18      Cl15-Na5-Na1-Cl16= 28.22      Cl15-Na5-Na1-Cl19=135.35      
Cl15-Na5-Na1-Cl20=338.91      Cl15-Na5-Na1-O54=165.13       Cl16-Na5-Na1-Na2= 17.96       Cl16-Na5-Na1-Na3= 51.99       
Cl16-Na5-Na1-Na6=289.73       Cl16-Na5-Na1-Na8= 99.91       Cl16-Na5-Na1-Na9=356.98       Cl16-Na5-Na1-Cl12= 50.40      
Cl16-Na5-Na1-Cl13=259.96      Cl16-Na5-Na1-Cl19=107.13      Cl16-Na5-Na1-Cl20=310.68      Cl16-Na5-Na1-O54=136.90       
Cl19-Na5-Na1-Na2=270.83       Cl19-Na5-Na1-Na3=304.86       Cl19-Na5-Na1-Na6=182.60       Cl19-Na5-Na1-Na8=352.78       
Cl19-Na5-Na1-Na9=249.85       Cl19-Na5-Na1-Cl12=303.27      Cl19-Na5-Na1-Cl13=152.83      Cl19-Na5-Na1-Cl16=252.87      
Cl19-Na5-Na1-Cl20=203.55      Cl19-Na5-Na1-O54= 29.77       Na1-Na5-Na3-Na4= 33.86        Na1-Na5-Na3-Na7= 98.67        
Na1-Na5-Na3-Na8=312.11        Na1-Na5-Na3-Na9= 46.73        Na1-Na5-Na3-Cl12=  1.54       Na1-Na5-Na3-Cl14= 92.94       
Na1-Na5-Na3-Cl16= 67.66       Na1-Na5-Na3-Cl19=292.19       Na1-Na5-Na3-O21=274.70        Na1-Na5-Na3-C23=246.58        
Na1-Na5-Na3-C29=191.76        Na1-Na5-Na3-H30=174.29        Na10-Na5-Na3-Na1=279.71       Na10-Na5-Na3-Na4=313.57       
Na10-Na5-Na3-Na7= 18.38       Na10-Na5-Na3-Na8=231.82       Na10-Na5-Na3-Na9=326.44       Na10-Na5-Na3-Cl12=281.25      
Na10-Na5-Na3-Cl14= 12.65      Na10-Na5-Na3-Cl16=347.37      Na10-Na5-Na3-Cl19=211.90      Na10-Na5-Na3-O21=194.41       
Na10-Na5-Na3-C23=166.28       Na10-Na5-Na3-C29=111.47       Na10-Na5-Na3-H30= 94.00       Cl13-Na5-Na3-Na1=337.82       
Cl13-Na5-Na3-Na4= 11.68       Cl13-Na5-Na3-Na7= 76.49       Cl13-Na5-Na3-Na8=289.93       Cl13-Na5-Na3-Na9= 24.55       
Cl13-Na5-Na3-Cl12=339.36      Cl13-Na5-Na3-Cl14= 70.76      Cl13-Na5-Na3-Cl16= 45.48      Cl13-Na5-Na3-Cl19=270.01      
Cl13-Na5-Na3-O21=252.52       Cl13-Na5-Na3-C23=224.39       Cl13-Na5-Na3-C29=169.58       Cl13-Na5-Na3-H30=152.11       
Cl15-Na5-Na3-Na1=226.78       Cl15-Na5-Na3-Na4=260.64       Cl15-Na5-Na3-Na7=325.45       Cl15-Na5-Na3-Na8=178.89       
Cl15-Na5-Na3-Na9=273.51       Cl15-Na5-Na3-Cl12=228.32      Cl15-Na5-Na3-Cl14=319.72      Cl15-Na5-Na3-Cl16=294.44      
Cl15-Na5-Na3-Cl19=158.97      Cl15-Na5-Na3-O21=141.48       Cl15-Na5-Na3-C23=113.35       Cl15-Na5-Na3-C29= 58.54       
Cl15-Na5-Na3-H30= 41.07       Cl16-Na5-Na3-Na1=292.34       Cl16-Na5-Na3-Na4=326.20       Cl16-Na5-Na3-Na7= 31.01       
Cl16-Na5-Na3-Na8=244.45       Cl16-Na5-Na3-Na9=339.07       Cl16-Na5-Na3-Cl12=293.88      Cl16-Na5-Na3-Cl14= 25.28      
Cl16-Na5-Na3-Cl19=224.53      Cl16-Na5-Na3-O21=207.04       Cl16-Na5-Na3-C23=178.92       Cl16-Na5-Na3-C29=124.10       
Cl16-Na5-Na3-H30=106.63       Cl19-Na5-Na3-Na1= 67.81       Cl19-Na5-Na3-Na4=101.67       Cl19-Na5-Na3-Na7=166.48       
Cl19-Na5-Na3-Na8= 19.92       Cl19-Na5-Na3-Na9=114.54       Cl19-Na5-Na3-Cl12= 69.35      Cl19-Na5-Na3-Cl14=160.75      
Cl19-Na5-Na3-Cl16=135.47      Cl19-Na5-Na3-O21=342.51       Cl19-Na5-Na3-C23=314.38       Cl19-Na5-Na3-C29=259.57       
Cl19-Na5-Na3-H30=242.10       Na9-Na6-Na1-Na2=309.26        Na9-Na6-Na1-Na3= 41.44        Na9-Na6-Na1-Na5=102.79        
Na9-Na6-Na1-Na8=334.56        Na9-Na6-Na1-Cl12=346.69       Na9-Na6-Na1-Cl13=134.43       Na9-Na6-Na1-Cl16= 52.04       
Na9-Na6-Na1-Cl19= 99.83       Na9-Na6-Na1-Cl20=304.17       Na9-Na6-Na1-O54=247.03        Na10-Na6-Na1-Na2=228.74       
Na10-Na6-Na1-Na3=320.92       Na10-Na6-Na1-Na5= 22.27       Na10-Na6-Na1-Na8=254.04       Na10-Na6-Na1-Na9=279.48       
Na10-Na6-Na1-Cl12=266.17      Na10-Na6-Na1-Cl13= 53.92      Na10-Na6-Na1-Cl16=331.52      Na10-Na6-Na1-Cl19= 19.32      
Na10-Na6-Na1-Cl20=223.65      Na10-Na6-Na1-O54=166.51       Cl13-Na6-Na1-Na2=174.82       Cl13-Na6-Na1-Na3=267.01       
Cl13-Na6-Na1-Na5=328.36       Cl13-Na6-Na1-Na8=200.12       Cl13-Na6-Na1-Na9=225.57       Cl13-Na6-Na1-Cl12=212.25      
Cl13-Na6-Na1-Cl16=277.60      Cl13-Na6-Na1-Cl19=325.40      Cl13-Na6-Na1-Cl20=169.73      Cl13-Na6-Na1-O54=112.60       
Cl17-Na6-Na1-Na2=262.31       Cl17-Na6-Na1-Na3=354.50       Cl17-Na6-Na1-Na5= 55.85       Cl17-Na6-Na1-Na8=287.61       
Cl17-Na6-Na1-Na9=313.06       Cl17-Na6-Na1-Cl12=299.75      Cl17-Na6-Na1-Cl13= 87.49      Cl17-Na6-Na1-Cl16=  5.09      
Cl17-Na6-Na1-Cl19= 52.89      Cl17-Na6-Na1-Cl20=257.22      Cl17-Na6-Na1-O54=200.09       Cl20-Na6-Na1-Na2=  5.09       
Cl20-Na6-Na1-Na3= 97.27       Cl20-Na6-Na1-Na5=158.62       Cl20-Na6-Na1-Na8= 30.39       Cl20-Na6-Na1-Na9= 55.83       
Cl20-Na6-Na1-Cl12= 42.52      Cl20-Na6-Na1-Cl13=190.27      Cl20-Na6-Na1-Cl16=107.87      Cl20-Na6-Na1-Cl19=155.67      
Cl20-Na6-Na1-O54=302.86       Na9-Na7-Na3-Na1=318.89        Na9-Na7-Na3-Na4= 49.33        Na9-Na7-Na3-Na5=264.50        
Na9-Na7-Na3-Na8=345.06        Na9-Na7-Na3-Cl12=  7.85       Na9-Na7-Na3-Cl14= 77.90       Na9-Na7-Na3-Cl16=298.50       
Na9-Na7-Na3-Cl19=275.95       Na9-Na7-Na3-O21= 91.01        Na9-Na7-Na3-C23=136.46        Na9-Na7-Na3-C29=159.96        
Na9-Na7-Na3-H30=153.87        Na10-Na7-Na3-Na1= 38.56       Na10-Na7-Na3-Na4=129.00       Na10-Na7-Na3-Na5=344.17       
Na10-Na7-Na3-Na8= 64.73       Na10-Na7-Na3-Na9= 79.67       Na10-Na7-Na3-Cl12= 87.52      Na10-Na7-Na3-Cl14=157.57      
Na10-Na7-Na3-Cl16= 18.17      Na10-Na7-Na3-Cl19=355.62      Na10-Na7-Na3-O21=170.67       Na10-Na7-Na3-C23=216.13       
Na10-Na7-Na3-C29=239.63       Na10-Na7-Na3-H30=233.53       Cl14-Na7-Na3-Na1=240.98       Cl14-Na7-Na3-Na4=331.43       
Cl14-Na7-Na3-Na5=186.60       Cl14-Na7-Na3-Na8=267.16       Cl14-Na7-Na3-Na9=282.10       Cl14-Na7-Na3-Cl12=289.95      
Cl14-Na7-Na3-Cl16=220.60      Cl14-Na7-Na3-Cl19=198.05      Cl14-Na7-Na3-O21= 13.10       Cl14-Na7-Na3-C23= 58.56       
Cl14-Na7-Na3-C29= 82.06       Cl14-Na7-Na3-H30= 75.96       Cl16-Na7-Na3-Na1= 20.39       Cl16-Na7-Na3-Na4=110.83       
Cl16-Na7-Na3-Na5=326.00       Cl16-Na7-Na3-Na8= 46.56       Cl16-Na7-Na3-Na9= 61.50       Cl16-Na7-Na3-Cl12= 69.35      
Cl16-Na7-Na3-Cl14=139.40      Cl16-Na7-Na3-Cl19=337.45      Cl16-Na7-Na3-O21=152.50       Cl16-Na7-Na3-C23=197.96       
Cl16-Na7-Na3-C29=221.46       Cl16-Na7-Na3-H30=215.37       O36-Na7-Na3-Na1= 70.88        O36-Na7-Na3-Na4=161.32        
O36-Na7-Na3-Na5= 16.49        O36-Na7-Na3-Na8= 97.05        O36-Na7-Na3-Na9=111.99        O36-Na7-Na3-Cl12=119.85       
O36-Na7-Na3-Cl14=189.90       O36-Na7-Na3-Cl16= 50.49       O36-Na7-Na3-Cl19= 27.94       O36-Na7-Na3-O21=203.00        
O36-Na7-Na3-C23=248.46        O36-Na7-Na3-C29=271.96        O36-Na7-Na3-H30=265.86        C38-Na7-Na3-Na1= 92.59        
C38-Na7-Na3-Na4=183.03        C38-Na7-Na3-Na5= 38.21        C38-Na7-Na3-Na8=118.77        C38-Na7-Na3-Na9=133.71        
C38-Na7-Na3-Cl12=141.56       C38-Na7-Na3-Cl14=211.61       C38-Na7-Na3-Cl16= 72.21       C38-Na7-Na3-Cl19= 49.66       
C38-Na7-Na3-O21=224.71        C38-Na7-Na3-C23=270.17        C38-Na7-Na3-C29=293.67        C38-Na7-Na3-H30=287.57        
C41-Na7-Na3-Na1=139.87        C41-Na7-Na3-Na4=230.31        C41-Na7-Na3-Na5= 85.48        C41-Na7-Na3-Na8=166.04        
C41-Na7-Na3-Na9=180.98        C41-Na7-Na3-Cl12=188.83       C41-Na7-Na3-Cl14=258.88       C41-Na7-Na3-Cl16=119.48       
C41-Na7-Na3-Cl19= 96.93       C41-Na7-Na3-O21=271.99        C41-Na7-Na3-C23=317.44        C41-Na7-Na3-C29=340.94        
C41-Na7-Na3-H30=334.85        H42-Na7-Na3-Na1=171.35        H42-Na7-Na3-Na4=261.79        H42-Na7-Na3-Na5=116.96        
H42-Na7-Na3-Na8=197.52        H42-Na7-Na3-Na9=212.46        H42-Na7-Na3-Cl12=220.31       H42-Na7-Na3-Cl14=290.36       
H42-Na7-Na3-Cl16=150.96       H42-Na7-Na3-Cl19=128.41       H42-Na7-Na3-O21=303.46        H42-Na7-Na3-C23=348.92        
H42-Na7-Na3-C29= 12.42        H42-Na7-Na3-H30=  6.33        C47-Na7-Na3-Na1=141.48        C47-Na7-Na3-Na4=231.92        
C47-Na7-Na3-Na5= 87.09        C47-Na7-Na3-Na8=167.65        C47-Na7-Na3-Na9=182.59        C47-Na7-Na3-Cl12=190.45       
C47-Na7-Na3-Cl14=260.50       C47-Na7-Na3-Cl16=121.09       C47-Na7-Na3-Cl19= 98.54       C47-Na7-Na3-O21=273.60        
C47-Na7-Na3-C23=319.06        C47-Na7-Na3-C29=342.56        C47-Na7-Na3-H30=336.46        O51-Na7-Na3-Na1=319.01        
O51-Na7-Na3-Na4= 49.45        O51-Na7-Na3-Na5=264.62        O51-Na7-Na3-Na8=345.18        O51-Na7-Na3-Na9=  0.12        
O51-Na7-Na3-Cl12=  7.97       O51-Na7-Na3-Cl14= 78.02       O51-Na7-Na3-Cl16=298.62       O51-Na7-Na3-Cl19=276.07       
O51-Na7-Na3-O21= 91.12        O51-Na7-Na3-C23=136.58        O51-Na7-Na3-C29=160.08        O51-Na7-Na3-H30=153.98        
Na3-Na8-Na1-Na2= 99.76        Na3-Na8-Na1-Na5=306.36        Na3-Na8-Na1-Na6= 74.06        Na3-Na8-Na1-Na9= 50.18        
Na3-Na8-Na1-Cl12= 60.03       Na3-Na8-Na1-Cl13=279.55       Na3-Na8-Na1-Cl16=359.51       Na3-Na8-Na1-Cl19=299.24       
Na3-Na8-Na1-Cl20= 99.78       Na3-Na8-Na1-O54=175.44        Cl12-Na8-Na1-Na2= 39.72       Cl12-Na8-Na1-Na3=299.97       
Cl12-Na8-Na1-Na5=246.33       Cl12-Na8-Na1-Na6= 14.03       Cl12-Na8-Na1-Na9=350.15       Cl12-Na8-Na1-Cl13=219.52      
Cl12-Na8-Na1-Cl16=299.48      Cl12-Na8-Na1-Cl19=239.21      Cl12-Na8-Na1-Cl20= 39.75      Cl12-Na8-Na1-O54=115.41       
Cl19-Na8-Na1-Na2=160.51       Cl19-Na8-Na1-Na3= 60.76       Cl19-Na8-Na1-Na5=  7.12       Cl19-Na8-Na1-Na6=134.82       
Cl19-Na8-Na1-Na9=110.94       Cl19-Na8-Na1-Cl12=120.79      Cl19-Na8-Na1-Cl13=340.31      Cl19-Na8-Na1-Cl16= 60.27      
Cl19-Na8-Na1-Cl20=160.54      Cl19-Na8-Na1-O54=236.20       O21-Na8-Na1-Na2= 95.02        O21-Na8-Na1-Na3=355.26        
O21-Na8-Na1-Na5=301.63        O21-Na8-Na1-Na6= 69.33        O21-Na8-Na1-Na9= 45.45        O21-Na8-Na1-Cl12= 55.30       
O21-Na8-Na1-Cl13=274.82       O21-Na8-Na1-Cl16=354.78       O21-Na8-Na1-Cl19=294.51       O21-Na8-Na1-Cl20= 95.05       
O21-Na8-Na1-O54=170.71        O54-Na8-Na1-Na2=284.31        O54-Na8-Na1-Na3=184.56        O54-Na8-Na1-Na5=130.92        
O54-Na8-Na1-Na6=258.62        O54-Na8-Na1-Na9=234.74        O54-Na8-Na1-Cl12=244.59       O54-Na8-Na1-Cl13=104.11       
O54-Na8-Na1-Cl16=184.07       O54-Na8-Na1-Cl19=123.80       O54-Na8-Na1-Cl20=284.34       O60-Na8-Na1-Na2=352.44        
O60-Na8-Na1-Na3=252.69        O60-Na8-Na1-Na5=199.05        O60-Na8-Na1-Na6=326.75        O60-Na8-Na1-Na9=302.87        
O60-Na8-Na1-Cl12=312.72       O60-Na8-Na1-Cl13=172.24       O60-Na8-Na1-Cl16=252.20       O60-Na8-Na1-Cl19=191.93       
O60-Na8-Na1-Cl20=352.47       O60-Na8-Na1-O54= 68.13        Na1-Na8-Na3-Na4=265.13        Na1-Na8-Na3-Na5= 46.48        
Na1-Na8-Na3-Na7=328.38        Na1-Na8-Na3-Na9=316.57        Na1-Na8-Na3-Cl12=298.69       Na1-Na8-Na3-Cl14=266.44       
Na1-Na8-Na3-Cl16=  0.56       Na1-Na8-Na3-Cl19= 64.42       Na1-Na8-Na3-O21=186.64        Na1-Na8-Na3-C23=166.30        
Na1-Na8-Na3-C29=154.18        Na1-Na8-Na3-H30=163.80        Cl12-Na8-Na3-Na1= 61.31       Cl12-Na8-Na3-Na4=326.44       
Cl12-Na8-Na3-Na5=107.79       Cl12-Na8-Na3-Na7= 29.69       Cl12-Na8-Na3-Na9= 17.88       Cl12-Na8-Na3-Cl14=327.75      
Cl12-Na8-Na3-Cl16= 61.87      Cl12-Na8-Na3-Cl19=125.73      Cl12-Na8-Na3-O21=247.95       Cl12-Na8-Na3-C23=227.61       
Cl12-Na8-Na3-C29=215.49       Cl12-Na8-Na3-H30=225.11       Cl19-Na8-Na3-Na1=295.58       Cl19-Na8-Na3-Na4=200.71       
Cl19-Na8-Na3-Na5=342.07       Cl19-Na8-Na3-Na7=263.96       Cl19-Na8-Na3-Na9=252.15       Cl19-Na8-Na3-Cl12=234.27      
Cl19-Na8-Na3-Cl14=202.03      Cl19-Na8-Na3-Cl16=296.14      Cl19-Na8-Na3-O21=122.23       Cl19-Na8-Na3-C23=101.88       
Cl19-Na8-Na3-C29= 89.77       Cl19-Na8-Na3-H30= 99.38       O21-Na8-Na3-Na1=173.36        O21-Na8-Na3-Na4= 78.49        
O21-Na8-Na3-Na5=219.84        O21-Na8-Na3-Na7=141.73        O21-Na8-Na3-Na9=129.93        O21-Na8-Na3-Cl12=112.05       
O21-Na8-Na3-Cl14= 79.80       O21-Na8-Na3-Cl16=173.92       O21-Na8-Na3-Cl19=237.77       O21-Na8-Na3-C23=339.66        
O21-Na8-Na3-C29=327.54        O21-Na8-Na3-H30=337.16        O54-Na8-Na3-Na1=  4.03        O54-Na8-Na3-Na4=269.16        
O54-Na8-Na3-Na5= 50.52        O54-Na8-Na3-Na7=332.41        O54-Na8-Na3-Na9=320.60        O54-Na8-Na3-Cl12=302.72       
O54-Na8-Na3-Cl14=270.48       O54-Na8-Na3-Cl16=  4.59       O54-Na8-Na3-Cl19= 68.45       O54-Na8-Na3-O21=190.68        
O54-Na8-Na3-C23=170.33        O54-Na8-Na3-C29=158.22        O54-Na8-Na3-H30=167.83        O60-Na8-Na3-Na1=118.93        
O60-Na8-Na3-Na4= 24.06        O60-Na8-Na3-Na5=165.41        O60-Na8-Na3-Na7= 87.30        O60-Na8-Na3-Na9= 75.50        
O60-Na8-Na3-Cl12= 57.62       O60-Na8-Na3-Cl14= 25.37       O60-Na8-Na3-Cl16=119.49       O60-Na8-Na3-Cl19=183.34       
O60-Na8-Na3-O21=305.57        O60-Na8-Na3-C23=285.23        O60-Na8-Na3-C29=273.11        O60-Na8-Na3-H30=282.73        
Na2-Na9-Na1-Na3=113.78        Na2-Na9-Na1-Na5=168.55        Na2-Na9-Na1-Na6=254.30        Na2-Na9-Na1-Na8= 68.88        
Na2-Na9-Na1-Cl12= 59.27       Na2-Na9-Na1-Cl13=221.42       Na2-Na9-Na1-Cl16=165.40       Na2-Na9-Na1-Cl19=119.01       
Na2-Na9-Na1-Cl20=304.98       Na2-Na9-Na1-O54= 28.48        Na3-Na9-Na1-Na2=246.22        Na3-Na9-Na1-Na5= 54.77        
Na3-Na9-Na1-Na6=140.51        Na3-Na9-Na1-Na8=315.10        Na3-Na9-Na1-Cl12=305.49       Na3-Na9-Na1-Cl13=107.63       
Na3-Na9-Na1-Cl16= 51.62       Na3-Na9-Na1-Cl19=  5.22       Na3-Na9-Na1-Cl20=191.20       Na3-Na9-Na1-O54=274.69        
Na4-Na9-Na1-Na2=295.13        Na4-Na9-Na1-Na3= 48.91        Na4-Na9-Na1-Na5=103.68        Na4-Na9-Na1-Na6=189.42        
Na4-Na9-Na1-Na8=  4.01        Na4-Na9-Na1-Cl12=354.40       Na4-Na9-Na1-Cl13=156.55       Na4-Na9-Na1-Cl16=100.53       
Na4-Na9-Na1-Cl19= 54.14       Na4-Na9-Na1-Cl20=240.11       Na4-Na9-Na1-O54=323.61        Na6-Na9-Na1-Na2=105.70        
Na6-Na9-Na1-Na3=219.49        Na6-Na9-Na1-Na5=274.26        Na6-Na9-Na1-Na8=174.58        Na6-Na9-Na1-Cl12=164.98       
Na6-Na9-Na1-Cl13=327.12       Na6-Na9-Na1-Cl16=271.11       Na6-Na9-Na1-Cl19=224.71       Na6-Na9-Na1-Cl20= 50.69       
Na6-Na9-Na1-O54=134.18        Na7-Na9-Na1-Na2=199.75        Na7-Na9-Na1-Na3=313.53        Na7-Na9-Na1-Na5=  8.30        
Na7-Na9-Na1-Na6= 94.04        Na7-Na9-Na1-Na8=268.63        Na7-Na9-Na1-Cl12=259.02       Na7-Na9-Na1-Cl13= 61.16       
Na7-Na9-Na1-Cl16=  5.15       Na7-Na9-Na1-Cl19=318.75       Na7-Na9-Na1-Cl20=144.73       Na7-Na9-Na1-O54=228.22        
Cl11-Na9-Na1-Na2=343.78       Cl11-Na9-Na1-Na3= 97.56       Cl11-Na9-Na1-Na5=152.33       Cl11-Na9-Na1-Na6=238.07       
Cl11-Na9-Na1-Na8= 52.66       Cl11-Na9-Na1-Cl12= 43.05      Cl11-Na9-Na1-Cl13=205.19      Cl11-Na9-Na1-Cl16=149.18      
Cl11-Na9-Na1-Cl19=102.78      Cl11-Na9-Na1-Cl20=288.76      Cl11-Na9-Na1-O54= 12.25       Cl12-Na9-Na1-Na2=300.73       
Cl12-Na9-Na1-Na3= 54.51       Cl12-Na9-Na1-Na5=109.28       Cl12-Na9-Na1-Na6=195.02       Cl12-Na9-Na1-Na8=  9.61       
Cl12-Na9-Na1-Cl13=162.14      Cl12-Na9-Na1-Cl16=106.13      Cl12-Na9-Na1-Cl19= 59.73      Cl12-Na9-Na1-Cl20=245.71      
Cl12-Na9-Na1-O54=329.20       Cl14-Na9-Na1-Na2=247.90       Cl14-Na9-Na1-Na3=  1.68       Cl14-Na9-Na1-Na5= 56.45       
Cl14-Na9-Na1-Na6=142.19       Cl14-Na9-Na1-Na8=316.78       Cl14-Na9-Na1-Cl12=307.17      Cl14-Na9-Na1-Cl13=109.32      
Cl14-Na9-Na1-Cl16= 53.30      Cl14-Na9-Na1-Cl19=  6.90      Cl14-Na9-Na1-Cl20=192.88      Cl14-Na9-Na1-O54=276.38       
Cl16-Na9-Na1-Na2=194.60       Cl16-Na9-Na1-Na3=308.38       Cl16-Na9-Na1-Na5=  3.15       Cl16-Na9-Na1-Na6= 88.89       
Cl16-Na9-Na1-Na8=263.48       Cl16-Na9-Na1-Cl12=253.87      Cl16-Na9-Na1-Cl13= 56.01      Cl16-Na9-Na1-Cl19=313.60      
Cl16-Na9-Na1-Cl20=139.58      Cl16-Na9-Na1-O54=223.08       Cl20-Na9-Na1-Na2= 55.02       Cl20-Na9-Na1-Na3=168.80       
Cl20-Na9-Na1-Na5=223.57       Cl20-Na9-Na1-Na6=309.31       Cl20-Na9-Na1-Na8=123.90       Cl20-Na9-Na1-Cl12=114.29      
Cl20-Na9-Na1-Cl13=276.43      Cl20-Na9-Na1-Cl16=220.42      Cl20-Na9-Na1-Cl19=174.02      Cl20-Na9-Na1-O54= 83.49       
O51-Na9-Na1-Na2=161.37        O51-Na9-Na1-Na3=275.15        O51-Na9-Na1-Na5=329.93        O51-Na9-Na1-Na6= 55.67        
O51-Na9-Na1-Na8=230.25        O51-Na9-Na1-Cl12=220.64       O51-Na9-Na1-Cl13= 22.79       O51-Na9-Na1-Cl16=326.77       
O51-Na9-Na1-Cl19=280.38       O51-Na9-Na1-Cl20=106.36       O51-Na9-Na1-O54=189.85        Na1-Na9-Na2-Na4=250.50        
Na1-Na9-Na2-Cl11=198.59       Na1-Na9-Na2-Cl12=304.81       Na1-Na9-Na2-Cl18=318.66       Na1-Na9-Na2-Cl20= 54.29       
Na3-Na9-Na2-Na1= 52.58        Na3-Na9-Na2-Na4=303.08        Na3-Na9-Na2-Cl11=251.18       Na3-Na9-Na2-Cl12=357.39       
Na3-Na9-Na2-Cl18= 11.24       Na3-Na9-Na2-Cl20=106.88       Na4-Na9-Na2-Na1=109.50        Na4-Na9-Na2-Cl11=308.10       
Na4-Na9-Na2-Cl12= 54.31       Na4-Na9-Na2-Cl18= 68.16       Na4-Na9-Na2-Cl20=163.80       Na6-Na9-Na2-Na1=306.40        
Na6-Na9-Na2-Na4=196.89        Na6-Na9-Na2-Cl11=144.99       Na6-Na9-Na2-Cl12=251.21       Na6-Na9-Na2-Cl18=265.06       
Na6-Na9-Na2-Cl20=  0.69       Na7-Na9-Na2-Na1= 72.64        Na7-Na9-Na2-Na4=323.14        Na7-Na9-Na2-Cl11=271.23       
Na7-Na9-Na2-Cl12= 17.45       Na7-Na9-Na2-Cl18= 31.30       Na7-Na9-Na2-Cl20=126.93       Cl11-Na9-Na2-Na1=161.41       
Cl11-Na9-Na2-Na4= 51.90       Cl11-Na9-Na2-Cl12=106.22      Cl11-Na9-Na2-Cl18=120.07      Cl11-Na9-Na2-Cl20=215.70      
Cl12-Na9-Na2-Na1= 55.19       Cl12-Na9-Na2-Na4=305.69       Cl12-Na9-Na2-Cl11=253.78      Cl12-Na9-Na2-Cl18= 13.85      
Cl12-Na9-Na2-Cl20=109.48      Cl14-Na9-Na2-Na1= 96.48       Cl14-Na9-Na2-Na4=346.97       Cl14-Na9-Na2-Cl11=295.07      
Cl14-Na9-Na2-Cl12= 41.28      Cl14-Na9-Na2-Cl18= 55.13      Cl14-Na9-Na2-Cl20=150.77      Cl16-Na9-Na2-Na1= 13.91       
Cl16-Na9-Na2-Na4=264.41       Cl16-Na9-Na2-Cl11=212.51      Cl16-Na9-Na2-Cl12=318.72      Cl16-Na9-Na2-Cl18=332.57      
Cl16-Na9-Na2-Cl20= 68.21      Cl20-Na9-Na2-Na1=305.71       Cl20-Na9-Na2-Na4=196.20       Cl20-Na9-Na2-Cl11=144.30      
Cl20-Na9-Na2-Cl12=250.52      Cl20-Na9-Na2-Cl18=264.37      O51-Na9-Na2-Na1=215.30        O51-Na9-Na2-Na4=105.80        
O51-Na9-Na2-Cl11= 53.89       O51-Na9-Na2-Cl12=160.11       O51-Na9-Na2-Cl18=173.96       O51-Na9-Na2-Cl20=269.59       
Na1-Na9-Na3-Na4=123.41        Na1-Na9-Na3-Na5=313.57        Na1-Na9-Na3-Na7=232.71        Na1-Na9-Na3-Na8= 44.40        
Na1-Na9-Na3-Cl12= 63.36       Na1-Na9-Na3-Cl14=177.69       Na1-Na9-Na3-Cl16=291.42       Na1-Na9-Na3-Cl19=354.74       
Na1-Na9-Na3-O21= 88.39        Na1-Na9-Na3-C23=100.69        Na1-Na9-Na3-C29=198.70        Na1-Na9-Na3-H30=200.71        
Na2-Na9-Na3-Na1=299.63        Na2-Na9-Na3-Na4= 63.04        Na2-Na9-Na3-Na5=253.20        Na2-Na9-Na3-Na7=172.34        
Na2-Na9-Na3-Na8=344.04        Na2-Na9-Na3-Cl12=  3.00       Na2-Na9-Na3-Cl14=117.32       Na2-Na9-Na3-Cl16=231.05       
Na2-Na9-Na3-Cl19=294.37       Na2-Na9-Na3-O21= 28.02        Na2-Na9-Na3-C23= 40.33        Na2-Na9-Na3-C29=138.33        
Na2-Na9-Na3-H30=140.34        Na4-Na9-Na3-Na1=236.59        Na4-Na9-Na3-Na5=190.16        Na4-Na9-Na3-Na7=109.30        
Na4-Na9-Na3-Na8=281.00        Na4-Na9-Na3-Cl12=299.95       Na4-Na9-Na3-Cl14= 54.28       Na4-Na9-Na3-Cl16=168.01       
Na4-Na9-Na3-Cl19=231.33       Na4-Na9-Na3-O21=324.98        Na4-Na9-Na3-C23=337.29        Na4-Na9-Na3-C29= 75.29        
Na4-Na9-Na3-H30= 77.30        Na6-Na9-Na3-Na1= 33.53        Na6-Na9-Na3-Na4=156.94        Na6-Na9-Na3-Na5=347.10        
Na6-Na9-Na3-Na7=266.24        Na6-Na9-Na3-Na8= 77.94        Na6-Na9-Na3-Cl12= 96.89       Na6-Na9-Na3-Cl14=211.22       
Na6-Na9-Na3-Cl16=324.95       Na6-Na9-Na3-Cl19= 28.27       Na6-Na9-Na3-O21=121.92        Na6-Na9-Na3-C23=134.23        
Na6-Na9-Na3-C29=232.23        Na6-Na9-Na3-H30=234.24        Na7-Na9-Na3-Na1=127.29        Na7-Na9-Na3-Na4=250.70        
Na7-Na9-Na3-Na5= 80.86        Na7-Na9-Na3-Na8=171.69        Na7-Na9-Na3-Cl12=190.65       Na7-Na9-Na3-Cl14=304.98       
Na7-Na9-Na3-Cl16= 58.71       Na7-Na9-Na3-Cl19=122.03       Na7-Na9-Na3-O21=215.68        Na7-Na9-Na3-C23=227.98        
Na7-Na9-Na3-C29=325.98        Na7-Na9-Na3-H30=328.00        Cl11-Na9-Na3-Na1=248.51       Cl11-Na9-Na3-Na4= 11.92       
Cl11-Na9-Na3-Na5=202.08       Cl11-Na9-Na3-Na7=121.22       Cl11-Na9-Na3-Na8=292.91       Cl11-Na9-Na3-Cl12=311.87      
Cl11-Na9-Na3-Cl14= 66.20      Cl11-Na9-Na3-Cl16=179.93      Cl11-Na9-Na3-Cl19=243.25      Cl11-Na9-Na3-O21=336.90       
Cl11-Na9-Na3-C23=349.20       Cl11-Na9-Na3-C29= 87.20       Cl11-Na9-Na3-H30= 89.22       Cl12-Na9-Na3-Na1=296.64       
Cl12-Na9-Na3-Na4= 60.05       Cl12-Na9-Na3-Na5=250.21       Cl12-Na9-Na3-Na7=169.35       Cl12-Na9-Na3-Na8=341.04       
Cl12-Na9-Na3-Cl14=114.33      Cl12-Na9-Na3-Cl16=228.06      Cl12-Na9-Na3-Cl19=291.38      Cl12-Na9-Na3-O21= 25.03       
Cl12-Na9-Na3-C23= 37.33       Cl12-Na9-Na3-C29=135.33       Cl12-Na9-Na3-H30=137.35       Cl14-Na9-Na3-Na1=182.31       
Cl14-Na9-Na3-Na4=305.72       Cl14-Na9-Na3-Na5=135.88       Cl14-Na9-Na3-Na7= 55.02       Cl14-Na9-Na3-Na8=226.72       
Cl14-Na9-Na3-Cl12=245.67      Cl14-Na9-Na3-Cl16=113.73      Cl14-Na9-Na3-Cl19=177.05      Cl14-Na9-Na3-O21=270.70       
Cl14-Na9-Na3-C23=283.01       Cl14-Na9-Na3-C29= 21.01       Cl14-Na9-Na3-H30= 23.02       Cl16-Na9-Na3-Na1= 68.58       
Cl16-Na9-Na3-Na4=191.99       Cl16-Na9-Na3-Na5= 22.15       Cl16-Na9-Na3-Na7=301.29       Cl16-Na9-Na3-Na8=112.99       
Cl16-Na9-Na3-Cl12=131.94      Cl16-Na9-Na3-Cl14=246.27      Cl16-Na9-Na3-Cl19= 63.32      Cl16-Na9-Na3-O21=156.97       
Cl16-Na9-Na3-C23=169.28       Cl16-Na9-Na3-C29=267.28       Cl16-Na9-Na3-H30=269.29       Cl20-Na9-Na3-Na1=350.96       
Cl20-Na9-Na3-Na4=114.37       Cl20-Na9-Na3-Na5=304.53       Cl20-Na9-Na3-Na7=223.67       Cl20-Na9-Na3-Na8= 35.37       
Cl20-Na9-Na3-Cl12= 54.33      Cl20-Na9-Na3-Cl14=168.65      Cl20-Na9-Na3-Cl16=282.38      Cl20-Na9-Na3-Cl19=345.70      
Cl20-Na9-Na3-O21= 79.35       Cl20-Na9-Na3-C23= 91.66       Cl20-Na9-Na3-C29=189.66       Cl20-Na9-Na3-H30=191.67       
O51-Na9-Na3-Na1=127.18        O51-Na9-Na3-Na4=250.59        O51-Na9-Na3-Na5= 80.75        O51-Na9-Na3-Na7=359.89        
O51-Na9-Na3-Na8=171.59        O51-Na9-Na3-Cl12=190.55       O51-Na9-Na3-Cl14=304.87       O51-Na9-Na3-Cl16= 58.60       
O51-Na9-Na3-Cl19=121.92       O51-Na9-Na3-O21=215.57        O51-Na9-Na3-C23=227.88        O51-Na9-Na3-C29=325.88        
O51-Na9-Na3-H30=327.89        Na1-Na9-Na4-Na2= 64.24        Na1-Na9-Na4-Na3=313.22        Na1-Na9-Na4-Cl11=118.26       
Na1-Na9-Na4-Cl12=  5.62       Na1-Na9-Na4-Cl14=260.65       Na1-Na9-Na4-O57=  0.85        Na2-Na9-Na4-Na3=248.98        
Na2-Na9-Na4-Cl11= 54.02       Na2-Na9-Na4-Cl12=301.38       Na2-Na9-Na4-Cl14=196.41       Na2-Na9-Na4-O57=296.61        
Na3-Na9-Na4-Na2=111.02        Na3-Na9-Na4-Cl11=165.04       Na3-Na9-Na4-Cl12= 52.40       Na3-Na9-Na4-Cl14=307.43       
Na3-Na9-Na4-O57= 47.63        Na6-Na9-Na4-Na2= 44.83        Na6-Na9-Na4-Na3=293.81        Na6-Na9-Na4-Cl11= 98.85       
Na6-Na9-Na4-Cl12=346.22       Na6-Na9-Na4-Cl14=241.25       Na6-Na9-Na4-O57=341.44        Na7-Na9-Na4-Na2=168.05        
Na7-Na9-Na4-Na3= 57.03        Na7-Na9-Na4-Cl11=222.07       Na7-Na9-Na4-Cl12=109.43       Na7-Na9-Na4-Cl14=  4.46       
Na7-Na9-Na4-O57=104.66        Cl11-Na9-Na4-Na2=305.98       Cl11-Na9-Na4-Na3=194.96       Cl11-Na9-Na4-Cl12=247.36      
Cl11-Na9-Na4-Cl14=142.39      Cl11-Na9-Na4-O57=242.59       Cl12-Na9-Na4-Na2= 58.62       Cl12-Na9-Na4-Na3=307.60       
Cl12-Na9-Na4-Cl11=112.64      Cl12-Na9-Na4-Cl14=255.03      Cl12-Na9-Na4-O57=355.23       Cl14-Na9-Na4-Na2=163.59       
Cl14-Na9-Na4-Na3= 52.57       Cl14-Na9-Na4-Cl11=217.61      Cl14-Na9-Na4-Cl12=104.97      Cl14-Na9-Na4-O57=100.20       
Cl16-Na9-Na4-Na2=119.42       Cl16-Na9-Na4-Na3=  8.40       Cl16-Na9-Na4-Cl11=173.44      Cl16-Na9-Na4-Cl12= 60.80      
Cl16-Na9-Na4-Cl14=315.83      Cl16-Na9-Na4-O57= 56.03       Cl20-Na9-Na4-Na2= 14.37       Cl20-Na9-Na4-Na3=263.35       
Cl20-Na9-Na4-Cl11= 68.39      Cl20-Na9-Na4-Cl12=315.76      Cl20-Na9-Na4-Cl14=210.79      Cl20-Na9-Na4-O57=310.99       
O51-Na9-Na4-Na2=206.68        O51-Na9-Na4-Na3= 95.65        O51-Na9-Na4-Cl11=260.69       O51-Na9-Na4-Cl12=148.06       
O51-Na9-Na4-Cl14= 43.09       O51-Na9-Na4-O57=143.29        Na1-Na9-Na6-Na10= 87.46       Na1-Na9-Na6-Cl13= 33.26       
Na1-Na9-Na6-Cl17=138.08       Na1-Na9-Na6-Cl20=294.43       Na2-Na9-Na6-Na1= 64.75        Na2-Na9-Na6-Na10=152.22       
Na2-Na9-Na6-Cl13= 98.01       Na2-Na9-Na6-Cl17=202.83       Na2-Na9-Na6-Cl20=359.18       Na3-Na9-Na6-Na1=325.45        
Na3-Na9-Na6-Na10= 52.91       Na3-Na9-Na6-Cl13=358.71       Na3-Na9-Na6-Cl17=103.53       Na3-Na9-Na6-Cl20=259.88       
Na4-Na9-Na6-Na1= 23.00        Na4-Na9-Na6-Na10=110.46       Na4-Na9-Na6-Cl13= 56.26       Na4-Na9-Na6-Cl17=161.08       
Na4-Na9-Na6-Cl20=317.43       Na7-Na9-Na6-Na1=261.18        Na7-Na9-Na6-Na10=348.64       Na7-Na9-Na6-Cl13=294.44       
Na7-Na9-Na6-Cl17= 39.26       Na7-Na9-Na6-Cl20=195.61       Cl11-Na9-Na6-Na1=100.39       Cl11-Na9-Na6-Na10=187.85      
Cl11-Na9-Na6-Cl13=133.65      Cl11-Na9-Na6-Cl17=238.47      Cl11-Na9-Na6-Cl20= 34.82      Cl12-Na9-Na6-Na1= 12.01       
Cl12-Na9-Na6-Na10= 99.48      Cl12-Na9-Na6-Cl13= 45.27      Cl12-Na9-Na6-Cl17=150.09      Cl12-Na9-Na6-Cl20=306.44      
Cl14-Na9-Na6-Na1=290.17       Cl14-Na9-Na6-Na10= 17.63      Cl14-Na9-Na6-Cl13=323.43      Cl14-Na9-Na6-Cl17= 68.25      
Cl14-Na9-Na6-Cl20=224.60      Cl16-Na9-Na6-Na1=300.94       Cl16-Na9-Na6-Na10= 28.40      Cl16-Na9-Na6-Cl13=334.19      
Cl16-Na9-Na6-Cl17= 79.02      Cl16-Na9-Na6-Cl20=235.36      Cl20-Na9-Na6-Na1= 65.57       Cl20-Na9-Na6-Na10=153.03      
Cl20-Na9-Na6-Cl13= 98.83      Cl20-Na9-Na6-Cl17=203.65      O51-Na9-Na6-Na1=219.54        O51-Na9-Na6-Na10=307.00       
O51-Na9-Na6-Cl13=252.79       O51-Na9-Na6-Cl17=357.62       O51-Na9-Na6-Cl20=153.96       Na1-Na9-Na7-Na3= 44.50        
Na1-Na9-Na7-Na10=312.22       Na1-Na9-Na7-Cl14= 97.08       Na1-Na9-Na7-Cl16=354.52       Na1-Na9-Na7-O36=296.15        
Na1-Na9-Na7-C38=266.99        Na1-Na9-Na7-C41=222.73        Na1-Na9-Na7-H42=187.91        Na1-Na9-Na7-C47= 49.64        
Na1-Na9-Na7-O51=224.65        Na2-Na9-Na7-Na3=337.54        Na2-Na9-Na7-Na10=245.26       Na2-Na9-Na7-Cl14= 30.13       
Na2-Na9-Na7-Cl16=287.57       Na2-Na9-Na7-O36=229.19        Na2-Na9-Na7-C38=200.04        Na2-Na9-Na7-C41=155.78        
Na2-Na9-Na7-H42=120.95        Na2-Na9-Na7-C47=342.68        Na2-Na9-Na7-O51=157.69        Na3-Na9-Na7-Na10=267.72       
Na3-Na9-Na7-Cl14= 52.58       Na3-Na9-Na7-Cl16=310.02       Na3-Na9-Na7-O36=251.65        Na3-Na9-Na7-C38=222.49        
Na3-Na9-Na7-C41=178.24        Na3-Na9-Na7-H42=143.41        Na3-Na9-Na7-C47=  5.14        Na3-Na9-Na7-O51=180.15        
Na4-Na9-Na7-Na3=303.00        Na4-Na9-Na7-Na10=210.72       Na4-Na9-Na7-Cl14=355.58       Na4-Na9-Na7-Cl16=253.02       
Na4-Na9-Na7-O36=194.64        Na4-Na9-Na7-C38=165.49        Na4-Na9-Na7-C41=121.23        Na4-Na9-Na7-H42= 86.41        
Na4-Na9-Na7-C47=308.13        Na4-Na9-Na7-O51=123.14        Na6-Na9-Na7-Na3=102.48        Na6-Na9-Na7-Na10= 10.20       
Na6-Na9-Na7-Cl14=155.06       Na6-Na9-Na7-Cl16= 52.50       Na6-Na9-Na7-O36=354.13        Na6-Na9-Na7-C38=324.97        
Na6-Na9-Na7-C41=280.71        Na6-Na9-Na7-H42=245.89        Na6-Na9-Na7-C47=107.61        Na6-Na9-Na7-O51=282.63        
Cl11-Na9-Na7-Na3=264.41       Cl11-Na9-Na7-Na10=172.13      Cl11-Na9-Na7-Cl14=316.99      Cl11-Na9-Na7-Cl16=214.43      
Cl11-Na9-Na7-O36=156.06       Cl11-Na9-Na7-C38=126.90       Cl11-Na9-Na7-C41= 82.65       Cl11-Na9-Na7-H42= 47.82       
Cl11-Na9-Na7-C47=269.55       Cl11-Na9-Na7-O51= 84.56       Cl12-Na9-Na7-Na3=352.20       Cl12-Na9-Na7-Na10=259.92      
Cl12-Na9-Na7-Cl14= 44.79      Cl12-Na9-Na7-Cl16=302.22      Cl12-Na9-Na7-O36=243.85       Cl12-Na9-Na7-C38=214.70       
Cl12-Na9-Na7-C41=170.44       Cl12-Na9-Na7-H42=135.61       Cl12-Na9-Na7-C47=357.34       Cl12-Na9-Na7-O51=172.35       
Cl14-Na9-Na7-Na3=307.42       Cl14-Na9-Na7-Na10=215.14      Cl14-Na9-Na7-Cl16=257.44      Cl14-Na9-Na7-O36=199.06       
Cl14-Na9-Na7-C38=169.91       Cl14-Na9-Na7-C41=125.65       Cl14-Na9-Na7-H42= 90.83       Cl14-Na9-Na7-C47=312.55       
Cl14-Na9-Na7-O51=127.56       Cl16-Na9-Na7-Na3= 49.98       Cl16-Na9-Na7-Na10=317.70      Cl16-Na9-Na7-Cl14=102.56      
Cl16-Na9-Na7-O36=301.63       Cl16-Na9-Na7-C38=272.47       Cl16-Na9-Na7-C41=228.21       Cl16-Na9-Na7-H42=193.39       
Cl16-Na9-Na7-C47= 55.12       Cl16-Na9-Na7-O51=230.13       Cl20-Na9-Na7-Na3= 86.97       Cl20-Na9-Na7-Na10=354.69      
Cl20-Na9-Na7-Cl14=139.55      Cl20-Na9-Na7-Cl16= 36.99      Cl20-Na9-Na7-O36=338.62       Cl20-Na9-Na7-C38=309.46       
Cl20-Na9-Na7-C41=265.21       Cl20-Na9-Na7-H42=230.38       Cl20-Na9-Na7-C47= 92.11       Cl20-Na9-Na7-O51=267.12       
O51-Na9-Na7-Na3=179.85        O51-Na9-Na7-Na10= 87.57       O51-Na9-Na7-Cl14=232.44       O51-Na9-Na7-Cl16=129.87       
O51-Na9-Na7-O36= 71.50        O51-Na9-Na7-C38= 42.34        O51-Na9-Na7-C41=358.09        O51-Na9-Na7-H42=323.26        
O51-Na9-Na7-C47=184.99        Na6-Na10-Na5-Na1= 23.89       Na6-Na10-Na5-Na3= 82.91       Na6-Na10-Na5-Cl13=337.16      
Na6-Na10-Na5-Cl15=186.98      Na6-Na10-Na5-Cl16= 71.99      Na6-Na10-Na5-Cl19= 52.19      Na7-Na10-Na5-Na1=282.94       
Na7-Na10-Na5-Na3=341.95       Na7-Na10-Na5-Cl13=236.20      Na7-Na10-Na5-Cl15= 86.03      Na7-Na10-Na5-Cl16=331.04      
Na7-Na10-Na5-Cl19=311.24      Cl13-Na10-Na5-Na1= 46.73      Cl13-Na10-Na5-Na3=105.75      Cl13-Na10-Na5-Cl15=209.82     
Cl13-Na10-Na5-Cl16= 94.84     Cl13-Na10-Na5-Cl19= 75.03     Cl15-Na10-Na5-Na1=196.91      Cl15-Na10-Na5-Na3=255.92      
Cl15-Na10-Na5-Cl13=150.18     Cl15-Na10-Na5-Cl16=245.01     Cl15-Na10-Na5-Cl19=225.21     Cl16-Na10-Na5-Na1=311.90      
Cl16-Na10-Na5-Na3= 10.91      Cl16-Na10-Na5-Cl13=265.16     Cl16-Na10-Na5-Cl15=114.99     Cl16-Na10-Na5-Cl19=340.20     
Cl17-Na10-Na5-Na1=  4.31      Cl17-Na10-Na5-Na3= 63.33      Cl17-Na10-Na5-Cl13=317.58     Cl17-Na10-Na5-Cl15=167.40     
Cl17-Na10-Na5-Cl16= 52.41     Cl17-Na10-Na5-Cl19= 32.61     O36-Na10-Na5-Na1=252.70       O36-Na10-Na5-Na3=311.72       
O36-Na10-Na5-Cl13=205.97      O36-Na10-Na5-Cl15= 55.79      O36-Na10-Na5-Cl16=300.81      O36-Na10-Na5-Cl19=281.00      
H37-Na10-Na5-Na1=236.15       H37-Na10-Na5-Na3=295.17       H37-Na10-Na5-Cl13=189.42      H37-Na10-Na5-Cl15= 39.24      
H37-Na10-Na5-Cl16=284.25      H37-Na10-Na5-Cl19=264.45      Na5-Na10-Na6-Na1=336.53       Na5-Na10-Na6-Na9=279.79       
Na5-Na10-Na6-Cl13= 24.33      Na5-Na10-Na6-Cl17=197.00      Na5-Na10-Na6-Cl20=300.40      Na7-Na10-Na6-Na1= 66.78       
Na7-Na10-Na6-Na9= 10.03       Na7-Na10-Na6-Cl13=114.57      Na7-Na10-Na6-Cl17=287.24      Na7-Na10-Na6-Cl20= 30.64      
Cl13-Na10-Na6-Na1=312.21      Cl13-Na10-Na6-Na9=255.46      Cl13-Na10-Na6-Cl17=172.67     Cl13-Na10-Na6-Cl20=276.07     
Cl15-Na10-Na6-Na1=327.08      Cl15-Na10-Na6-Na9=270.34      Cl15-Na10-Na6-Cl13= 14.88     Cl15-Na10-Na6-Cl17=187.55     
Cl15-Na10-Na6-Cl20=290.95     Cl16-Na10-Na6-Na1= 29.72      Cl16-Na10-Na6-Na9=332.97      Cl16-Na10-Na6-Cl13= 77.51     
Cl16-Na10-Na6-Cl17=250.18     Cl16-Na10-Na6-Cl20=353.58     Cl17-Na10-Na6-Na1=139.54      Cl17-Na10-Na6-Na9= 82.79      
Cl17-Na10-Na6-Cl13=187.33     Cl17-Na10-Na6-Cl20=103.40     O36-Na10-Na6-Na1= 88.69       O36-Na10-Na6-Na9= 31.95       
O36-Na10-Na6-Cl13=136.49      O36-Na10-Na6-Cl17=309.16      O36-Na10-Na6-Cl20= 52.56      H37-Na10-Na6-Na1= 72.49       
H37-Na10-Na6-Na9= 15.74       H37-Na10-Na6-Cl13=120.28      H37-Na10-Na6-Cl17=292.95      H37-Na10-Na6-Cl20= 36.35      
Na5-Na10-Na7-Na3= 18.20       Na5-Na10-Na7-Na9= 83.32       Na5-Na10-Na7-Cl14= 39.91      Na5-Na10-Na7-Cl16= 35.58      
Na5-Na10-Na7-O36=242.59       Na5-Na10-Na7-C38=231.92       Na5-Na10-Na7-C41=240.77       Na5-Na10-Na7-H42=230.51       
Na5-Na10-Na7-C47=294.07       Na5-Na10-Na7-O51=131.02       Na6-Na10-Na7-Na3=283.27       Na6-Na10-Na7-Na9=348.39       
Na6-Na10-Na7-Cl14=304.99      Na6-Na10-Na7-Cl16=300.65      Na6-Na10-Na7-O36=147.67       Na6-Na10-Na7-C38=136.99       
Na6-Na10-Na7-C41=145.84       Na6-Na10-Na7-H42=135.59       Na6-Na10-Na7-C47=199.14       Na6-Na10-Na7-O51= 36.09       
Cl13-Na10-Na7-Na3=331.70      Cl13-Na10-Na7-Na9= 36.82      Cl13-Na10-Na7-Cl14=353.41     Cl13-Na10-Na7-Cl16=349.08     
Cl13-Na10-Na7-O36=196.09      Cl13-Na10-Na7-C38=185.42      Cl13-Na10-Na7-C41=194.27      Cl13-Na10-Na7-H42=184.01      
Cl13-Na10-Na7-C47=247.57      Cl13-Na10-Na7-O51= 84.52      Cl15-Na10-Na7-Na3= 68.83      Cl15-Na10-Na7-Na9=133.95      
Cl15-Na10-Na7-Cl14= 90.55     Cl15-Na10-Na7-Cl16= 86.21     Cl15-Na10-Na7-O36=293.23      Cl15-Na10-Na7-C38=282.55      
Cl15-Na10-Na7-C41=291.40      Cl15-Na10-Na7-H42=281.15      Cl15-Na10-Na7-C47=344.70      Cl15-Na10-Na7-O51=181.65      
Cl16-Na10-Na7-Na3=342.62      Cl16-Na10-Na7-Na9= 47.74      Cl16-Na10-Na7-Cl14=  4.33     Cl16-Na10-Na7-O36=207.01      
Cl16-Na10-Na7-C38=196.33      Cl16-Na10-Na7-C41=205.19      Cl16-Na10-Na7-H42=194.93      Cl16-Na10-Na7-C47=258.49      
Cl16-Na10-Na7-O51= 95.44      Cl17-Na10-Na7-Na3=238.05      Cl17-Na10-Na7-Na9=303.17      Cl17-Na10-Na7-Cl14=259.77     
Cl17-Na10-Na7-Cl16=255.44     Cl17-Na10-Na7-O36=102.45      Cl17-Na10-Na7-C38= 91.77      Cl17-Na10-Na7-C41=100.62      
Cl17-Na10-Na7-H42= 90.37      Cl17-Na10-Na7-C47=153.93      Cl17-Na10-Na7-O51=350.87      O36-Na10-Na7-Na3=135.60       
O36-Na10-Na7-Na9=200.72       O36-Na10-Na7-Cl14=157.32      O36-Na10-Na7-Cl16=152.99      O36-Na10-Na7-C38=349.32       
O36-Na10-Na7-C41=358.17       O36-Na10-Na7-H42=347.92       O36-Na10-Na7-C47= 51.48       O36-Na10-Na7-O51=248.42       
H37-Na10-Na7-Na3=107.47       H37-Na10-Na7-Na9=172.59       H37-Na10-Na7-Cl14=129.19      H37-Na10-Na7-Cl16=124.86      
H37-Na10-Na7-O36=331.87       H37-Na10-Na7-C38=321.19       H37-Na10-Na7-C41=330.04       H37-Na10-Na7-H42=319.79       
H37-Na10-Na7-C47= 23.35       H37-Na10-Na7-O51=220.29       

========================================================================
 FINAL SINGLEPOINT CALCULATION ON OPTIMIZED GEOMETRY
========================================================================

 Ncao       : 224
 Nao        : 214
 Nshell     : 106
 Nel        : 176
 T(el)      :   300.0
 intcut     :    25.0
 scfconv/Eh :  0.100E-05
   qconv/e  :  0.100E-03
 intneglect :  0.100E-07
 broydamp   :      0.250
 iter      E             dE          RMSdq      gap      omega  full diag
   1   -105.3903006 -0.105390E+03  0.162E-04    2.91       0.0  T
   2   -105.3903006 -0.222258E-10  0.967E-05    2.91     131.4  T
   3   -105.3903006 -0.273275E-10  0.669E-05    2.91     189.8  T
speedup  1.00
cpu  time for SCC    0.02 s
wall time for SCC    0.02 s

   *** convergence criteria satisfied after 3 iterations ***

          eigenvalues
 #    :          76         77         78         79         80         81         82         83
 occ. :        2.000      2.000      2.000      2.000      2.000      2.000      2.000      2.000
 eps  :       -10.601    -10.593    -10.550    -10.532    -10.497    -10.493    -10.465    -10.436
 #    :          84         85         86         87         88         89         90         91
 occ. :        2.000      2.000      2.000      2.000      2.000      0.000      0.000      0.000
 eps  :       -10.417    -10.404    -10.343    -10.279    -10.244     -7.334     -5.631     -4.813
 #    :          92         93         94         95         96         97         98         99
 occ. :        0.000      0.000      0.000      0.000      0.000      0.000      0.000      0.000
 eps  :        -4.299     -2.946     -2.863     -1.734     -0.788     -0.378      0.596      0.763


   #   Z            q   n(s)   n(p)   n(d)      C6AA      α(0)
   1  11 Na     0.729  0.047  0.224  0.000    67.828    26.652
   2  11 Na     0.732  0.084  0.184  0.000    67.793    26.645
   3  11 Na     0.828  0.039  0.133  0.000    66.633    26.416
   4  11 Na     0.745  0.087  0.169  0.000    67.634    26.614
   5  11 Na     0.699  0.098  0.202  0.000    68.190    26.723
   6  11 Na     0.688  0.114  0.198  0.000    68.329    26.751
   7  11 Na     0.830  0.070  0.100  0.000    66.606    26.411
   8  11 Na     0.792  0.075  0.132  0.000    67.054    26.500
   9  11 Na     0.736  0.041  0.223  0.000    67.739    26.635
  10  11 Na     0.695  0.084  0.221  0.000    68.238    26.733
  11  17 Cl    -0.772  1.977  5.795  0.000   126.230    17.189
  12  17 Cl    -0.741  1.967  5.771  0.003   124.974    17.103
  13  17 Cl    -0.741  1.972  5.768  0.001   124.984    17.104
  14  17 Cl    -0.769  1.976  5.793  0.001   126.103    17.180
  15  17 Cl    -0.802  1.977  5.814  0.011   127.434    17.271
  16  17 Cl    -0.737  1.966  5.768  0.003   124.811    17.092
  17  17 Cl    -0.774  1.975  5.789  0.011   126.307    17.194
  18  17 Cl    -0.780  1.978  5.763  0.038   126.256    17.188
  19  17 Cl    -0.754  1.977  5.776  0.001   125.482    17.138
  20  17 Cl    -0.741  1.978  5.761  0.001   124.962    17.102
  21   8 O     -0.505  1.708  4.797  0.000    22.949     6.470
  22   1 H      0.350  0.650  0.000  0.000     0.582     1.196
  23   6 C      0.046  1.041  2.913  0.000    19.752     6.318
  24   1 H      0.042  0.958  0.000  0.000     2.428     2.437
  25   1 H      0.075  0.925  0.000  0.000     2.035     2.231
  26   6 C     -0.085  1.057  3.028  0.000    22.089     6.685
  27   1 H      0.043  0.957  0.000  0.000     2.404     2.425
  28   1 H      0.048  0.952  0.000  0.000     2.350     2.397
  29   6 C     -0.083  1.059  3.025  0.000    21.998     6.661
  30   1 H      0.033  0.967  0.000  0.000     2.533     2.485
  31   1 H      0.044  0.956  0.000  0.000     2.401     2.423
  32   6 C     -0.133  1.045  3.089  0.000    23.040     6.831
  33   1 H      0.040  0.960  0.000  0.000     2.454     2.450
  34   1 H      0.051  0.949  0.000  0.000     2.309     2.376
  35   1 H      0.050  0.950  0.000  0.000     2.320     2.382
  36   8 O     -0.490  1.700  4.789  0.000    22.608     6.422
  37   1 H      0.338  0.662  0.000  0.000     0.604     1.214
  38   6 C      0.054  1.042  2.904  0.000    19.594     6.287
  39   1 H      0.045  0.955  0.000  0.000     2.378     2.412
  40   1 H      0.056  0.944  0.000  0.000     2.250     2.346
  41   6 C     -0.094  1.067  3.027  0.000    22.204     6.692
  42   1 H      0.034  0.966  0.000  0.000     2.509     2.473
  43   1 H      0.042  0.958  0.000  0.000     2.420     2.433
  44   6 C     -0.062  1.048  3.014  0.000    21.683     6.628
  45   1 H      0.045  0.955  0.000  0.000     2.389     2.417
  46   1 H      0.034  0.966  0.000  0.000     2.530     2.488
  47   6 C     -0.146  1.051  3.095  0.000    23.223     6.845
  48   1 H      0.047  0.953  0.000  0.000     2.343     2.391
  49   1 H      0.045  0.955  0.000  0.000     2.377     2.411
  50   1 H      0.064  0.936  0.000  0.000     2.145     2.289
  51   8 O     -0.639  1.719  4.920  0.000    26.040     6.892
  52   1 H      0.323  0.677  0.000  0.000     0.654     1.270
  53   1 H      0.350  0.650  0.000  0.000     0.581     1.193
  54   8 O     -0.636  1.719  4.917  0.000    25.974     6.883
  55   1 H      0.316  0.684  0.000  0.000     0.674     1.289
  56   1 H      0.350  0.650  0.000  0.000     0.579     1.190
  57   8 O     -0.606  1.728  4.878  0.000    25.235     6.784
  58   1 H      0.292  0.708  0.000  0.000     0.745     1.356
  59   1 H      0.346  0.654  0.000  0.000     0.597     1.213
  60   8 O     -0.618  1.731  4.888  0.000    25.539     6.825
  61   1 H      0.290  0.710  0.000  0.000     0.751     1.361
  62   1 H      0.342  0.658  0.000  0.000     0.596     1.207

 Mol. C6AA /au·bohr⁶  :      75649.951245
 Mol. C8AA /au·bohr⁸  :    3713965.833027
 Mol. α(0) /au        :        586.619468

 
 Wiberg/Mayer (AO) data. WBOs > 0.1 written file <wbo>
 largest (>0.05) Wiberg bond orders for each atom
           total WBO             WBO to atom ...
     1  Na  0.521    Cl  13 0.137    Cl  19 0.102    O   54 0.084    Cl  20 0.078    Cl  12 0.060
     2  Na  0.512    Cl  18 0.195    Cl  11 0.114    Cl  20 0.102    Cl  12 0.088
     3  Na  0.337    Cl  16 0.107    Cl  12 0.085    Cl  14 0.082    Cl  19 0.078    O   21 0.058
     4  Na  0.487    Cl  11 0.139    Cl  14 0.132    O   57 0.099    Cl  12 0.084
     5  Na  0.564    Cl  15 0.194    Cl  19 0.142    Cl  13 0.106    Cl  16 0.086
     6  Na  0.583    Cl  17 0.187    Cl  20 0.182    Cl  13 0.150
     7  Na  0.322    Cl  14 0.144    O   51 0.094    Cl  16 0.065
     8  Na  0.405    Cl  19 0.116    O   54 0.070    O   60 0.066    O   21 0.063    Cl  12 0.052
     9  Na  0.503    Cl  11 0.166    Cl  20 0.101    Cl  12 0.073    O   51 0.051
    10  Na  0.566    Cl  17 0.140    Cl  15 0.127    Cl  16 0.091    Cl  13 0.089    O   36 0.061
    11  Cl  0.438    Na   9 0.166    Na   4 0.139    Na   2 0.114
    12  Cl  0.498    Na   2 0.088    Na   3 0.085    Na   4 0.084    Na   9 0.073    Na   1 0.060    Na   8 0.052
    13  Cl  0.493    Na   6 0.150    Na   1 0.137    Na   5 0.106    Na  10 0.089
    14  Cl  0.430    Na   7 0.144    Na   4 0.132    Na   3 0.082
    15  Cl  0.382    Na   5 0.194    Na  10 0.127
    16  Cl  0.509    Na   3 0.107    Na  10 0.091    Na   5 0.086    Na   7 0.065
    17  Cl  0.432    Na   6 0.187    Na  10 0.140
    18  Cl  0.411    Na   2 0.195    H   62 0.073    H   56 0.053
    19  Cl  0.457    Na   5 0.142    Na   8 0.116    Na   1 0.102    Na   3 0.078
    20  Cl  0.489    Na   6 0.182    Na   2 0.102    Na   9 0.101    Na   1 0.078
    21  O   2.000    C   23 0.981    H   22 0.834    Na   8 0.063    Na   3 0.058
    22  H   0.876    O   21 0.834
    23  C   3.941    C   26 1.008    O   21 0.981    H   24 0.969    H   25 0.965
    24  H   0.997    C   23 0.969
    25  H   0.993    C   23 0.965
    26  C   3.995    C   29 1.013    C   23 1.008    H   27 0.973    H   28 0.973
    27  H   0.997    C   26 0.973
    28  H   0.998    C   26 0.973
    29  C   3.998    C   32 1.026    C   26 1.013    H   31 0.979    H   30 0.970
    30  H   1.000    C   29 0.970
    31  H   0.997    C   29 0.979
    32  C   3.993    C   29 1.026    H   33 0.987    H   34 0.984    H   35 0.979
    33  H   0.997    C   32 0.987
    34  H   0.997    C   32 0.984
    35  H   0.998    C   32 0.979
    36  O   2.009    C   38 0.989    H   37 0.844    Na  10 0.061
    37  H   0.885    O   36 0.844
    38  C   3.945    C   41 1.009    O   36 0.989    H   40 0.974    H   39 0.973
    39  H   0.997    C   38 0.973
    40  H   0.996    C   38 0.974
    41  C   3.996    C   44 1.013    C   38 1.009    H   43 0.976    H   42 0.968
    42  H   1.000    C   41 0.968
    43  H   0.998    C   41 0.976
    44  C   3.992    C   47 1.025    C   41 1.013    H   46 0.978    H   45 0.973
    45  H   0.996    C   44 0.973
    46  H   0.998    C   44 0.978
    47  C   3.994    C   44 1.025    H   49 0.985    H   50 0.978    H   48 0.978
    48  H   0.998    C   47 0.978
    49  H   0.998    C   47 0.985
    50  H   0.997    C   47 0.978
    51  O   1.899    H   52 0.896    H   53 0.835    Na   7 0.094    Na   9 0.051
    52  H   0.896    O   51 0.896
    53  H   0.877    O   51 0.835
    54  O   1.900    H   55 0.900    H   56 0.825    Na   1 0.084    Na   8 0.070
    55  H   0.900    O   54 0.900
    56  H   0.877    O   54 0.825    Cl  18 0.053
    57  O   1.915    H   58 0.913    H   59 0.826    Na   4 0.099
    58  H   0.915    O   57 0.913
    59  H   0.880    O   57 0.826
    60  O   1.911    H   61 0.916    H   62 0.811    Na   8 0.066
    61  H   0.916    O   60 0.916
    62  H   0.882    O   60 0.811    Cl  18 0.073
 MOs/occ written to file <molden.input>
 
molecular dipole:
                 x           y           z       tot (Debye)
 q only:       -1.215      -5.238      -1.250
   full:       -0.787      -3.387      -1.009       9.201
molecular quadrupole (traceless):
                xx          xy          yy          xz          yz          zz
 q only:       19.286     -20.358      12.604     -40.721      17.292     -31.890
  q+dip:       16.724     -15.806      24.808     -21.220      14.424     -41.532
   full:       15.695     -18.314      23.677     -20.185      14.474     -39.371

SCC energy    :    -105.3903006
rep           :       0.5883282
ES            :       0.9199473
AES           :      -0.0640218
AXC           :      -0.0016083
disp          :      -0.0883084
XB            :       0.0000000
fix           :       0.0000000
total E       :    -104.7985385
atomizationE  :      11.7251512     7357.64
(atE without considering molecular charge,
 total energy contains solvation terms)
H-L gap (eV)  :          2.9100
optimized geometry written to: xtbopt.xyz

           ------------------------------------------------- 
          |                Numerical Hessian                |
           ------------------------------------------------- 
step length          :   0.00500
SCC accuracy         :   0.25000
Hessian scale factor :   1.00000
frozen atoms in %    :   0.00000    0
RMS gradient         :   0.00005
estimated CPU  time      1.31 min
estimated wall time      1.31 min

writing file <hessian>.
 
 projected vibrational frequencies (cm-1)
eigval :       -0.00    -0.00    -0.00     0.00     0.00     0.00
eigval :       17.55    23.96    29.28    32.37    36.43    38.80
eigval :       41.75    44.77    46.91    49.87    51.97    54.51
eigval :       55.54    56.98    57.90    60.32    62.25    65.93
eigval :       67.15    70.30    72.48    73.62    76.26    77.85
eigval :       80.61    83.94    85.27    86.19    89.39    91.13
eigval :       92.63    95.19    99.34   101.91   103.28   106.35
eigval :      109.83   110.68   115.57   116.88   117.69   121.10
eigval :      122.55   124.07   126.79   128.59   131.35   133.58
eigval :      138.67   143.48   144.99   146.95   148.01   150.67
eigval :      154.67   157.22   160.75   163.63   167.89   168.94
eigval :      172.29   174.01   177.28   181.05   183.07   187.44
eigval :      188.24   192.12   194.38   198.27   200.62   202.72
eigval :      205.50   206.43   208.95   212.58   214.49   219.20
eigval :      233.78   235.07   236.09   267.48   276.22   287.90
eigval :      306.27   316.07   326.22   328.61   333.45   349.38
eigval :      361.30   390.92   402.70   424.17   445.90   482.54
eigval :      497.18   501.12   546.45   587.80   636.92   680.19
eigval :      708.25   766.84   809.70   819.24   861.15   861.77
eigval :      877.57   882.91   966.39   985.46   986.10   995.35
eigval :     1052.15  1065.61  1093.44  1113.32  1120.25  1126.21
eigval :     1138.57  1142.64  1178.68  1205.21  1235.05  1237.69
eigval :     1270.96  1272.95  1321.48  1321.81  1338.07  1344.94
eigval :     1349.82  1350.82  1355.52  1361.78  1400.90  1414.63
eigval :     1466.62  1468.62  1471.56  1473.68  1476.07  1488.74
eigval :     1492.10  1498.24  1501.94  1511.78  1531.05  1541.90
eigval :     1544.38  1562.26  2890.20  2905.76  2928.02  2944.61
eigval :     2947.82  2953.09  2959.00  2971.15  2972.48  2984.79
eigval :     2987.70  2993.03  2995.53  3005.72  3031.07  3032.84
eigval :     3044.42  3048.89  3055.96  3155.87  3181.55  3184.93
eigval :     3287.61  3329.22  3556.21  3588.99  3612.72  3620.08
 reduced masses (amu)
   1: 24.93   2: 25.39   3: 24.26   4: 25.32   5: 24.40   6: 22.55   7: 20.46   8: 19.20
   9: 17.51  10: 22.73  11: 18.22  12: 18.46  13: 21.19  14: 21.88  15: 23.02  16: 22.10
  17: 16.88  18: 22.52  19: 26.87  20: 18.21  21: 19.06  22: 17.70  23: 24.15  24: 19.45
  25: 20.94  26: 24.43  27: 27.39  28: 22.73  29: 24.95  30: 21.21  31: 26.24  32: 27.82
  33: 24.49  34: 26.34  35: 24.86  36: 21.85  37: 26.93  38: 23.10  39: 26.96  40: 25.17
  41: 27.87  42: 26.29  43: 27.59  44: 25.17  45: 25.72  46: 21.17  47: 25.12  48: 24.13
  49: 25.78  50: 25.54  51: 23.36  52: 26.25  53: 25.98  54: 26.69  55: 26.41  56: 26.16
  57: 24.69  58: 25.96  59: 24.21  60: 24.37  61: 25.90  62: 24.21  63: 23.96  64: 23.91
  65: 24.89  66: 24.39  67: 26.49  68: 24.38  69: 20.78  70: 25.12  71: 24.49  72: 23.61
  73: 25.53  74: 18.26  75: 27.09  76: 21.32  77: 26.13  78: 26.41  79: 24.40  80: 23.79
  81: 24.67  82: 25.43  83: 23.74  84: 22.46  85: 18.71  86: 18.71  87: 16.57  88:  8.08
  89:  4.39  90:  5.29  91:  6.34  92: 17.89  93:  2.32  94:  2.79  95:  7.08  96:  5.20
  97:  8.38  98:  7.60  99:  2.25 100:  2.76 101:  2.41 102:  3.48 103:  5.99 104:  7.43
 105:  3.78 106:  1.60 107:  1.91 108:  1.86 109:  1.84 110:  3.17 111:  3.51 112:  1.91
 113:  6.89 114:  7.79 115:  5.22 116:  5.13 117:  3.17 118:  6.63 119:  5.62 120:  8.86
 121:  7.37 122:  7.19 123:  5.25 124:  5.56 125:  8.28 126:  7.64 127:  7.67 128:  7.39
 129:  4.09 130:  4.19 131:  3.45 132:  2.69 133:  2.46 134:  2.17 135:  3.27 136:  3.22
 137:  4.31 138:  4.76 139:  3.93 140:  4.29 141:  4.56 142:  4.02 143:  3.34 144:  3.35
 145:  1.64 146:  1.89 147:  1.80 148:  1.84 149:  1.85 150:  1.73 151:  1.94 152:  1.77
 153:  1.58 154:  1.59 155:  2.06 156:  1.98 157:  2.01 158:  1.97 159:  1.76 160:  1.76
 161:  1.91 162:  1.57 163:  1.89 164:  1.80 165:  1.96 166:  1.52 167:  1.85 168:  1.76
 169:  1.68 170:  1.72 171:  1.52 172:  1.76 173:  1.82 174:  1.83 175:  1.92 176:  1.59
 177:  1.42 178:  1.88 179:  1.90 180:  1.90 181:  1.92 182:  1.90 183:  1.83 184:  1.83
 185:  1.82 186:  1.81
 IR intensities (amu)
   1:  0.64   2:  0.54   3:  0.59   4:  0.43   5:  0.58   6:  0.33   7:  0.21   8:  0.53
   9:  0.30  10:  0.11  11:  0.33  12:  0.23  13:  0.33  14:  0.29  15:  0.37  16:  0.18
  17:  0.11  18:  0.39  19:  0.41  20:  0.05  21:  0.25  22:  0.17  23:  0.33  24:  0.26
  25:  0.31  26:  0.28  27:  0.24  28:  0.36  29:  0.21  30:  0.47  31:  0.45  32:  0.42
  33:  0.37  34:  0.28  35:  0.38  36:  0.34  37:  0.32  38:  0.15  39:  0.29  40:  0.33
  41:  0.44  42:  0.36  43:  0.48  44:  0.35  45:  0.56  46:  0.35  47:  0.36  48:  0.41
  49:  0.45  50:  0.39  51:  0.53  52:  0.34  53:  0.69  54:  0.51  55:  0.97  56:  0.91
  57:  0.83  58:  0.91  59:  0.76  60:  0.88  61:  0.76  62:  0.77  63:  0.43  64:  1.00
  65:  0.32  66:  0.49  67:  0.54  68:  0.76  69:  0.95  70:  1.28  71:  1.01  72:  0.77
  73:  1.27  74:  0.57  75:  1.25  76:  0.40  77:  1.05  78:  1.22  79:  1.00  80:  1.64
  81:  0.25  82:  1.19  83:  1.49  84:  1.00  85:  0.20  86:  1.09  87:  0.58  88:  0.30
  89:  0.39  90:  0.33  91:  0.61  92:  0.33  93:  0.42  94:  0.54  95:  0.30  96:  0.32
  97:  0.24  98:  0.28  99:  0.48 100:  0.66 101:  0.71 102:  0.43 103:  0.42 104:  0.40
 105:  0.77 106:  0.52 107:  0.73 108:  0.70 109:  0.42 110:  0.11 111:  0.10 112:  0.71
 113:  0.14 114:  0.26 115:  0.22 116:  0.22 117:  0.09 118:  0.34 119:  0.29 120:  0.37
 121:  0.69 122:  0.66 123:  0.41 124:  0.64 125:  0.50 126:  0.62 127:  0.43 128:  0.41
 129:  0.21 130:  0.12 131:  0.06 132:  0.29 133:  0.02 134:  0.05 135:  0.38 136:  0.41
 137:  0.31 138:  0.09 139:  0.28 140:  0.30 141:  0.16 142:  0.29 143:  0.12 144:  0.11
 145:  0.06 146:  0.02 147:  0.08 148:  0.07 149:  0.08 150:  0.05 151:  0.03 152:  0.05
 153:  0.09 154:  0.05 155:  0.50 156:  0.51 157:  0.22 158:  0.77 159:  0.29 160:  0.28
 161:  0.31 162:  0.19 163:  1.10 164:  0.18 165:  0.23 166:  0.16 167:  0.11 168:  0.27
 169:  0.27 170:  0.19 171:  0.23 172:  0.30 173:  0.28 174:  0.15 175:  0.20 176:  0.15
 177:  0.18 178:  1.04 179:  0.64 180:  0.84 181:  0.69 182:  0.56 183:  0.32 184:  0.33
 185:  0.27 186:  0.28
 Raman intensities (amu)
   1:  0.00   2:  0.00   3:  0.00   4:  0.00   5:  0.00   6:  0.00   7:  0.00   8:  0.00
   9:  0.00  10:  0.00  11:  0.00  12:  0.00  13:  0.00  14:  0.00  15:  0.00  16:  0.00
  17:  0.00  18:  0.00  19:  0.00  20:  0.00  21:  0.00  22:  0.00  23:  0.00  24:  0.00
  25:  0.00  26:  0.00  27:  0.00  28:  0.00  29:  0.00  30:  0.00  31:  0.00  32:  0.00
  33:  0.00  34:  0.00  35:  0.00  36:  0.00  37:  0.00  38:  0.00  39:  0.00  40:  0.00
  41:  0.00  42:  0.00  43:  0.00  44:  0.00  45:  0.00  46:  0.00  47:  0.00  48:  0.00
  49:  0.00  50:  0.00  51:  0.00  52:  0.00  53:  0.00  54:  0.00  55:  0.00  56:  0.00
  57:  0.00  58:  0.00  59:  0.00  60:  0.00  61:  0.00  62:  0.00  63:  0.00  64:  0.00
  65:  0.00  66:  0.00  67:  0.00  68:  0.00  69:  0.00  70:  0.00  71:  0.00  72:  0.00
  73:  0.00  74:  0.00  75:  0.00  76:  0.00  77:  0.00  78:  0.00  79:  0.00  80:  0.00
  81:  0.00  82:  0.00  83:  0.00  84:  0.00  85:  0.00  86:  0.00  87:  0.00  88:  0.00
  89:  0.00  90:  0.00  91:  0.00  92:  0.00  93:  0.00  94:  0.00  95:  0.00  96:  0.00
  97:  0.00  98:  0.00  99:  0.00 100:  0.00 101:  0.00 102:  0.00 103:  0.00 104:  0.00
 105:  0.00 106:  0.00 107:  0.00 108:  0.00 109:  0.00 110:  0.00 111:  0.00 112:  0.00
 113:  0.00 114:  0.00 115:  0.00 116:  0.00 117:  0.00 118:  0.00 119:  0.00 120:  0.00
 121:  0.00 122:  0.00 123:  0.00 124:  0.00 125:  0.00 126:  0.00 127:  0.00 128:  0.00
 129:  0.00 130:  0.00 131:  0.00 132:  0.00 133:  0.00 134:  0.00 135:  0.00 136:  0.00
 137:  0.00 138:  0.00 139:  0.00 140:  0.00 141:  0.00 142:  0.00 143:  0.00 144:  0.00
 145:  0.00 146:  0.00 147:  0.00 148:  0.00 149:  0.00 150:  0.00 151:  0.00 152:  0.00
 153:  0.00 154:  0.00 155:  0.00 156:  0.00 157:  0.00 158:  0.00 159:  0.00 160:  0.00
 161:  0.00 162:  0.00 163:  0.00 164:  0.00 165:  0.00 166:  0.00 167:  0.00 168:  0.00
 169:  0.00 170:  0.00 171:  0.00 172:  0.00 173:  0.00 174:  0.00 175:  0.00 176:  0.00
 177:  0.00 178:  0.00 179:  0.00 180:  0.00 181:  0.00 182:  0.00 183:  0.00 184:  0.00
 185:  0.00 186:  0.00
 output can be read by thermo (or use thermo option).
 writing <g98.out> molden fake output.
 recommended (thermochemical) frequency scaling factor: 1.0
                    ==================
                    thermo calculation
                    ==================
Nvib :  180 Nimag : 0  symmetry :   C1  rot number :  1  scale factor : 1.00 sthr :  50.
omega= 17.55     Gvib=    -2.055     Grot=    -1.367     Gused=    -1.377
omega= 23.96     Gvib=    -1.871     Grot=    -1.275     Gused=    -1.304
omega= 29.28     Gvib=    -1.753     Grot=    -1.215     Gused=    -1.272
omega= 32.37     Gvib=    -1.693     Grot=    -1.185     Gused=    -1.261
omega= 36.43     Gvib=    -1.623     Grot=    -1.150     Gused=    -1.254
omega= 38.80     Gvib=    -1.586     Grot=    -1.132     Gused=    -1.253
omega= 41.75     Gvib=    -1.543     Grot=    -1.110     Gused=    -1.252
omega= 44.77     Gvib=    -1.502     Grot=    -1.089     Gused=    -1.251
omega= 46.91     Gvib=    -1.474     Grot=    -1.075     Gused=    -1.249
omega= 49.87     Gvib=    -1.438     Grot=    -1.057     Gused=    -1.247
omega= 51.97     Gvib=    -1.414     Grot=    -1.045     Gused=    -1.244
omega= 54.51     Gvib=    -1.385     Grot=    -1.031     Gused=    -1.239
omega= 55.54     Gvib=    -1.374     Grot=    -1.025     Gused=    -1.236
omega= 56.98     Gvib=    -1.359     Grot=    -1.018     Gused=    -1.232
omega= 57.90     Gvib=    -1.350     Grot=    -1.013     Gused=    -1.230
omega= 60.32     Gvib=    -1.326     Grot=    -1.001     Gused=    -1.222
omega= 62.25     Gvib=    -1.307     Grot=    -0.992     Gused=    -1.215
omega= 65.93     Gvib=    -1.274     Grot=    -0.975     Gused=    -1.199
omega= 67.15     Gvib=    -1.263     Grot=    -0.969     Gused=    -1.194
omega= 70.30     Gvib=    -1.236     Grot=    -0.956     Gused=    -1.179
omega= 72.48     Gvib=    -1.218     Grot=    -0.947     Gused=    -1.168
omega= 73.62     Gvib=    -1.209     Grot=    -0.942     Gused=    -1.162
omega= 76.26     Gvib=    -1.188     Grot=    -0.932     Gused=    -1.148
omega= 77.85     Gvib=    -1.176     Grot=    -0.925     Gused=    -1.140
omega= 80.61     Gvib=    -1.156     Grot=    -0.915     Gused=    -1.125
omega= 83.94     Gvib=    -1.132     Grot=    -0.903     Gused=    -1.106
omega= 85.27     Gvib=    -1.123     Grot=    -0.898     Gused=    -1.099
omega= 86.19     Gvib=    -1.117     Grot=    -0.895     Gused=    -1.094
omega= 89.39     Gvib=    -1.095     Grot=    -0.884     Gused=    -1.076
omega= 91.13     Gvib=    -1.084     Grot=    -0.879     Gused=    -1.067
omega= 92.63     Gvib=    -1.075     Grot=    -0.874     Gused=    -1.059
omega= 95.19     Gvib=    -1.059     Grot=    -0.866     Gused=    -1.045
omega= 99.34     Gvib=    -1.034     Grot=    -0.853     Gused=    -1.023
omega=101.91     Gvib=    -1.019     Grot=    -0.846     Gused=    -1.009
omega=103.28     Gvib=    -1.011     Grot=    -0.842     Gused=    -1.002
omega=106.35     Gvib=    -0.994     Grot=    -0.833     Gused=    -0.987
omega=109.83     Gvib=    -0.976     Grot=    -0.823     Gused=    -0.969
omega=110.68     Gvib=    -0.971     Grot=    -0.821     Gused=    -0.965
omega=115.57     Gvib=    -0.946     Grot=    -0.808     Gused=    -0.941
omega=116.88     Gvib=    -0.940     Grot=    -0.805     Gused=    -0.935
omega=117.69     Gvib=    -0.936     Grot=    -0.803     Gused=    -0.931
omega=121.10     Gvib=    -0.919     Grot=    -0.795     Gused=    -0.916
omega=122.55     Gvib=    -0.912     Grot=    -0.791     Gused=    -0.909
omega=124.07     Gvib=    -0.905     Grot=    -0.787     Gused=    -0.902
omega=126.79     Gvib=    -0.893     Grot=    -0.781     Gused=    -0.890
omega=128.59     Gvib=    -0.885     Grot=    -0.777     Gused=    -0.882
omega=131.35     Gvib=    -0.872     Grot=    -0.770     Gused=    -0.870
omega=133.58     Gvib=    -0.863     Grot=    -0.765     Gused=    -0.861
omega=138.67     Gvib=    -0.841     Grot=    -0.754     Gused=    -0.840
omega=143.48     Gvib=    -0.822     Grot=    -0.744     Gused=    -0.821
omega=144.99     Gvib=    -0.816     Grot=    -0.741     Gused=    -0.815
omega=146.95     Gvib=    -0.808     Grot=    -0.737     Gused=    -0.807
omega=148.01     Gvib=    -0.804     Grot=    -0.735     Gused=    -0.803
omega=150.67     Gvib=    -0.794     Grot=    -0.730     Gused=    -0.793
omega=154.67     Gvib=    -0.779     Grot=    -0.722     Gused=    -0.779
omega=157.22     Gvib=    -0.770     Grot=    -0.717     Gused=    -0.770
omega=160.75     Gvib=    -0.758     Grot=    -0.711     Gused=    -0.757
omega=163.63     Gvib=    -0.748     Grot=    -0.705     Gused=    -0.747
omega=167.89     Gvib=    -0.733     Grot=    -0.698     Gused=    -0.733
omega=168.94     Gvib=    -0.730     Grot=    -0.696     Gused=    -0.729
omega=172.29     Gvib=    -0.719     Grot=    -0.690     Gused=    -0.718
omega=174.01     Gvib=    -0.713     Grot=    -0.687     Gused=    -0.713
omega=177.28     Gvib=    -0.703     Grot=    -0.682     Gused=    -0.703
omega=181.05     Gvib=    -0.691     Grot=    -0.675     Gused=    -0.691
omega=183.07     Gvib=    -0.685     Grot=    -0.672     Gused=    -0.685
omega=187.44     Gvib=    -0.672     Grot=    -0.665     Gused=    -0.672
omega=188.24     Gvib=    -0.669     Grot=    -0.664     Gused=    -0.669
omega=192.12     Gvib=    -0.658     Grot=    -0.658     Gused=    -0.658
omega=194.38     Gvib=    -0.652     Grot=    -0.654     Gused=    -0.652
omega=198.27     Gvib=    -0.641     Grot=    -0.648     Gused=    -0.641
omega=200.62     Gvib=    -0.634     Grot=    -0.645     Gused=    -0.634
omega=202.72     Gvib=    -0.629     Grot=    -0.642     Gused=    -0.629
omega=205.50     Gvib=    -0.621     Grot=    -0.638     Gused=    -0.621
omega=206.43     Gvib=    -0.619     Grot=    -0.637     Gused=    -0.619
omega=208.95     Gvib=    -0.612     Grot=    -0.633     Gused=    -0.612
omega=212.58     Gvib=    -0.603     Grot=    -0.628     Gused=    -0.603
omega=214.49     Gvib=    -0.598     Grot=    -0.625     Gused=    -0.598
omega=219.20     Gvib=    -0.586     Grot=    -0.619     Gused=    -0.586
omega=233.78     Gvib=    -0.552     Grot=    -0.600     Gused=    -0.552
omega=235.07     Gvib=    -0.549     Grot=    -0.598     Gused=    -0.549
omega=236.09     Gvib=    -0.546     Grot=    -0.597     Gused=    -0.546
omega=267.48     Gvib=    -0.481     Grot=    -0.560     Gused=    -0.481
omega=276.22     Gvib=    -0.464     Grot=    -0.550     Gused=    -0.464
omega=287.90     Gvib=    -0.443     Grot=    -0.538     Gused=    -0.443
 
   temp. (K)  partition function   enthalpy   heat capacity  entropy
                                   cal/mol     cal/K/mol   cal/K/mol   J/K/mol
 298.15  VIB  0.165E+36            40362.106    197.513    278.585
         ROT  0.581E+08              888.752      2.981     38.508
         INT  0.958E+43            41250.858    200.494    317.093
         TR   0.221E+29             1481.254      4.968     45.913
         TOT                       42732.1119   205.4618   363.0059  1518.8108
                     Eh         kcal/mol          kJ/mol 
ZPVE            0.380883         239.008         1000.00    
H(0)-H(T)+PV    0.680979E-01     42.7321         178.790    
H(T)            0.448981         281.740         1178.79    
T*S             0.172476         108.230         452.833    
G(T)            0.276505         173.510         725.961    
   -104.52203341  <=== TOTAL FREE ENERGY in Eh incl. el.,ZPVE,RRHO,solv. parts
 
 normal mode %tage of torsion character
   1:  0.00   2:  0.00   3:  0.00   4:  0.00   5:  0.00   6:  0.00   7:  0.24   8:  0.32
   9:  0.46  10:  0.49  11:  0.29  12:  0.40  13:  0.45  14:  0.36  15:  0.41  16:  0.50
  17:  0.32  18:  0.43  19:  0.32  20:  0.44  21:  0.48  22:  0.47  23:  0.52  24:  0.58
  25:  0.53  26:  0.44  27:  0.84  28:  0.36  29:  0.66  30:  0.34  31:  0.62  32:  0.27
  33:  0.74  34:  0.81  35:  0.60  36:  0.53  37:  0.44  38:  0.37  39:  0.73  40:  0.75
  41:  0.65  42:  0.42  43:  0.38  44:  0.42  45:  0.38  46:  0.43  47:  0.79  48:  0.46
  49:  0.34  50:  0.69  51:  0.53  52:  0.56  53:  0.44  54:  0.36  55:  0.35  56:  0.39
  57:  0.49  58:  0.43  59:  0.42  60:  0.38  61:  0.29  62:  0.19  63:  0.36  64:  0.30
  65:  0.55  66:  0.16  67:  0.36  68:  0.41  69:  0.28  70:  0.26  71:  0.25  72:  0.09
  73:  0.26  74:  0.52  75:  0.34  76:  0.20  77:  0.18  78:  0.20  79:  0.18  80:  0.24
  81:  0.36  82:  0.18  83:  0.11  84:  0.16  85:  0.34  86:  0.34  87:  0.40  88:  0.64
  89:  0.55  90:  0.56  91:  0.18  92:  0.27  93:  0.51  94:  0.57  95:  0.52  96:  0.86
  97:  0.31  98:  0.42  99:  0.81 100:  0.19 101:  0.53 102:  0.83 103:  0.35 104:  0.23
 105:  0.88 106:  0.15 107:  0.54 108:  0.76 109:  0.88 110:  0.57 111:  0.48 112:  0.57
 113:  0.32 114:  0.36 115:  0.42 116:  0.35 117:  0.30 118:  0.18 119:  0.44 120:  0.21
 121:  0.10 122:  0.10 123:  0.34 124:  0.23 125:  0.26 126:  0.24 127:  0.07 128:  0.15
 129:  0.36 130:  0.28 131:  0.32 132:  0.27 133:  0.25 134:  0.14 135:  0.51 136:  0.46
 137:  0.26 138:  0.09 139:  0.12 140:  0.13 141:  0.09 142:  0.12 143:  0.00 144:  0.00
 145:  0.75 146:  0.61 147:  0.72 148:  0.61 149:  0.57 150:  0.75 151:  0.60 152:  0.77
 153:  0.87 154:  0.91 155:  0.97 156:  0.30 157:  0.91 158:  0.79 159:  0.10 160:  0.17
 161:  0.13 162:  0.07 163:  0.01 164:  0.15 165:  0.16 166:  0.04 167:  0.20 168:  0.05
 169:  0.05 170:  0.12 171:  0.01 172:  0.03 173:  0.04 174:  0.04 175:  0.04 176:  0.02
 177:  0.01 178:  0.03 179:  0.04 180:  0.02 181:  0.07 182:  0.06 183:  0.00 184:  0.00
 185:  0.18 186:  0.61
 recommended # of modes for mode following         100
 
 Pipek-Mezey localization of normal modes
 number of localized modes           97
 frequency thrshold           500.000000000000     
 number of groups                    42
 atom-group assingment :   
  1  2  3  4  5  6  7  8  9 10 11 12 13 14 15 16 17 18 19 20 21 22 23 23 23 23 23 23 24 25
 24 26 26 26 26 27 28 29 29 29 30 31 30 32 32 32 33 34 33 33 35 35 36 37 37 38 39 39 40 41
 41 42
 pop matrix done.
 initialization of trafo matrix to unity
iteration     50  convergence  0.14198541D-04

 converged in     62 iterations, threshold :   0.99990161D-06
eig.   :       -0.00    -0.00    -0.00     0.00     0.00     0.00
eig.   :       61.69    71.47    79.30    83.87    87.55    93.94
eig.   :       94.12    94.38    94.63    96.36    96.50    97.08
eig.   :       97.24    97.80   100.62   104.94   106.07   107.41
eig.   :      108.06   110.94   113.43   113.83   114.35   115.34
eig.   :      116.07   116.54   116.94   121.23   123.56   123.80
eig.   :      125.64   126.57   129.30   129.39   129.69   129.69
eig.   :      130.97   133.04   134.00   137.90   138.98   139.88
eig.   :      140.37   142.32   142.71   146.27   147.76   148.37
eig.   :      150.31   150.38   150.60   150.84   150.87   152.23
eig.   :      153.41   153.66   155.04   155.49   156.21   156.92
eig.   :      158.00   158.71   159.28   159.33   159.66   161.72
eig.   :      162.14   163.49   165.04   166.10   170.17   173.41
eig.   :      175.06   175.56   176.02   178.16   188.42   191.25
eig.   :      192.28   198.49   201.86   203.46   207.21   218.70
eig.   :      223.08   233.25   238.91   242.31   286.95   310.43
eig.   :      311.15   329.56   340.98   358.87   395.69   422.29
eig.   :      422.75   501.12   546.45   587.80   636.92   680.19
eig.   :      708.25   766.84   809.70   819.24   861.15   861.77
eig.   :      877.57   882.91   966.39   985.46   986.10   995.35
eig.   :     1052.15  1065.61  1093.44  1113.32  1120.25  1126.21
eig.   :     1138.57  1142.64  1178.68  1205.21  1235.05  1237.69
eig.   :     1270.96  1272.95  1321.48  1321.81  1338.07  1344.94
eig.   :     1349.82  1350.82  1355.52  1361.78  1400.90  1414.63
eig.   :     1466.62  1468.62  1471.56  1473.68  1476.07  1488.74
eig.   :     1492.10  1498.24  1501.94  1511.78  1531.05  1541.90
eig.   :     1544.38  1562.26  2890.20  2905.76  2928.02  2944.61
eig.   :     2947.82  2953.09  2959.00  2971.15  2972.48  2984.79
eig.   :     2987.70  2993.03  2995.53  3005.72  3031.07  3032.84
eig.   :     3044.42  3048.89  3055.96  3155.87  3181.55  3184.93
eig.   :     3287.61  3329.22  3556.21  3588.99  3612.72  3620.08
written to xtb_localmodes and g98l.out
 
 normal mode %tage of torsion character
   1:  0.00   2:  0.00   3:  0.00   4:  0.00   5:  0.00   6:  0.00   7:  0.45   8:  0.41
   9:  0.43  10:  0.32  11:  0.44  12:  0.33  13:  0.63  14:  0.20  15:  0.33  16:  0.41
  17:  0.01  18:  0.52  19:  0.66  20:  0.03  21:  0.03  22:  0.71  23:  0.03  24:  0.26
  25:  0.24  26:  0.13  27:  0.44  28:  0.14  29:  0.16  30:  0.54  31:  0.09  32:  0.20
  33:  0.23  34:  0.02  35:  0.57  36:  0.56  37:  0.31  38:  0.59  39:  0.45  40:  0.23
  41:  0.12  42:  0.28  43:  0.96  44:  0.01  45:  0.56  46:  0.09  47:  0.13  48:  0.08
  49:  0.02  50:  0.61  51:  0.01  52:  0.30  53:  0.00  54:  0.06  55:  0.12  56:  0.76
  57:  0.01  58:  0.53  59:  0.35  60:  0.05  61:  0.66  62:  0.04  63:  0.45  64:  0.10
  65:  0.16  66:  0.63  67:  0.57  68:  0.05  69:  0.26  70:  0.02  71:  0.21  72:  0.03
  73:  0.52  74:  0.02  75:  0.16  76:  0.39  77:  0.15  78:  0.49  79:  0.17  80:  0.08
  81:  0.27  82:  0.41  83:  0.60  84:  0.59  85:  0.64  86:  0.84  87:  0.39  88:  0.19
  89:  0.39  90:  0.31  91:  0.68  92:  0.44  93:  0.45  94:  0.78  95:  0.06  96:  0.64
  97:  0.55  98:  0.01  99:  0.18 100:  0.92 101:  0.33 102:  0.64 103:  0.74 104:  0.23
 105:  0.88 106:  0.15 107:  0.54 108:  0.76 109:  0.88 110:  0.57 111:  0.48 112:  0.57
 113:  0.32 114:  0.36 115:  0.42 116:  0.35 117:  0.30 118:  0.18 119:  0.44 120:  0.21
 121:  0.10 122:  0.10 123:  0.34 124:  0.23 125:  0.26 126:  0.24 127:  0.07 128:  0.15
 129:  0.36 130:  0.28 131:  0.32 132:  0.27 133:  0.25 134:  0.14 135:  0.51 136:  0.46
 137:  0.26 138:  0.09 139:  0.12 140:  0.13 141:  0.09 142:  0.12 143:  0.00 144:  0.00
 145:  0.75 146:  0.61 147:  0.72 148:  0.61 149:  0.57 150:  0.75 151:  0.60 152:  0.77
 153:  0.87 154:  0.91 155:  0.97 156:  0.30 157:  0.91 158:  0.79 159:  0.10 160:  0.17
 161:  0.13 162:  0.07 163:  0.01 164:  0.15 165:  0.16 166:  0.04 167:  0.20 168:  0.05
 169:  0.05 170:  0.12 171:  0.01 172:  0.03 173:  0.04 174:  0.04 175:  0.04 176:  0.02
 177:  0.01 178:  0.03 179:  0.04 180:  0.02 181:  0.07 182:  0.06 183:  0.00 184:  0.00
 185:  0.18 186:  0.61
 recommended # of modes for mode following         101

------------------------------------------------------------------------
 * finished run on 2020/05/30 at 20:42:47.016     
------------------------------------------------------------------------
 total:
 * wall-time:     0 d,  0 h,  1 min, 26.270 sec
 *  cpu-time:     0 d,  0 h,  1 min, 26.134 sec
 * ratio c/w:     0.998 speedup
 SCF:
 * wall-time:     0 d,  0 h,  0 min,  2.779 sec
 *  cpu-time:     0 d,  0 h,  0 min,  2.767 sec
 * ratio c/w:     0.995 speedup
 ANC optimizer:
 * wall-time:     0 d,  0 h,  0 min,  2.574 sec
 *  cpu-time:     0 d,  0 h,  0 min,  2.561 sec
 * ratio c/w:     0.995 speedup
 numerical hessian:
 * wall-time:     0 d,  0 h,  1 min, 20.880 sec
 *  cpu-time:     0 d,  0 h,  1 min, 20.775 sec
 * ratio c/w:     0.999 speedup

normal termination of xtb
