# Supplementary material for: Heterogeneous Nucleation of Butanol on NaCl: A Computational Study of Temperature, Humidity, Seed Charge, and Seed Size Effects
Source: J Phys Chem A. 2021 Mar 31;125(14):3025–36. doi: 10.1021/acs.jpca.0c10972 (PMC8054243; doi:10.1021/acs.jpca.0c10972)
Supplement: Supplementary file 2 — jp0c10972_si_002.zip [file jp0c10972_si_002.zip › ALL CLUSTERS/low_level_calc/normal seed/1Seed2BuOH4W.xyz]

    62
       -104.79853849  Gyration_radius:  4.18958496531
 Na          3.05261127565146    1.72265548586580    0.16822995685396
Na          3.80577674117010    0.25689141508584    3.56772684557765
Na          0.61877611989892   -0.68475001314872   -0.50709898919791
Na          0.91792656926811   -2.01036157489489    2.84345113432487
Na          1.06264472109315    2.41357512864085   -2.38853002038259
Na          2.14713291948724    4.61103698091610    1.70910145368816
Na         -1.97992449279322    1.22157318536784    1.12608597008313
Na          3.73709736831543   -1.28950694633093   -0.67615532365702
Na          0.85449734855242    1.21141945228394    2.65184562735027
Na         -0.46488013432659    4.22227156094340   -0.28827056964543
Cl          1.53373841892867   -0.34865045191273    4.55563567680631
Cl          2.42350457236361   -0.56329022899244    1.35742022906427
Cl          2.34881017385415    4.07247629196892   -0.76496775718595
Cl         -1.00580573875702   -1.06311382536604    1.56199440741634
Cl         -1.26764809831344    3.34531910597690   -2.59733991741184
Cl          0.26502691768504    1.71673426677226    0.14208531826063
Cl         -0.26116832440312    4.98114679852233    2.10837043677223
Cl          5.73601104755086   -0.93481628440655    2.64537202328902
Cl          2.44325634150406    0.30807219658927   -2.11785101750600
Cl          3.11259396753231    2.55399888182464    2.64929560433541
O           1.66302434117626   -2.53995645457348   -0.82984420034701
H           1.57780354249559   -3.09519138765877   -0.03483750721264
C           1.18814012587520   -3.29942452344235   -1.93188555503992
H           1.67610880693851   -4.28289279795040   -1.95786023935589
H           1.47699235754505   -2.75959374962478   -2.83426994599718
C          -0.32428799460181   -3.50052134830181   -1.91033867466829
H          -0.58784755843871   -4.16890432863447   -2.73234802622718
H          -0.60244232255294   -3.99311970010486   -0.97464295337146
C          -1.13770614212163   -2.21368586909575   -2.03911506351298
H          -0.97729360930929   -1.58562297774558   -1.16406721818567
H          -2.19321423407819   -2.48802488572810   -2.03807017260983
C          -0.83908973372391   -1.41488037414221   -3.29825361644008
H          -0.99270740391910   -2.02773716729113   -4.18344440284947
H          -1.50066049747637   -0.55598412199570   -3.36092334737899
H           0.18150570821266   -1.04659933823463   -3.31037331061629
O          -2.62380912045129    2.94114584339291    0.17948149804019
H          -2.54465235011083    2.97327955924901   -0.79124291008138
C          -3.98513843908612    3.14310640457884    0.51082749463522
H          -4.48070260139971    3.76783538108626   -0.24007525506923
H          -4.01243403393740    3.67997401014941    1.46405154375026
C          -4.75890643957924    1.83537314048759    0.66121519624191
H          -4.27759589265973    1.20105776465386    1.41368030136505
H          -5.74913292320485    2.08820071886223    1.04278562778331
C          -4.91786250897246    1.05448577690349   -0.64186161389356
H          -5.19569864346853    1.74667208764225   -1.44061033712293
H          -5.74344580585816    0.34941777403351   -0.51780603921854
C          -3.68343420812879    0.26921752673961   -1.06346945281476
H          -3.36002858730596   -0.38630212614966   -0.25733052056988
H          -3.93202086003096   -0.35585309628758   -1.91759317614581
H          -2.87076979954476    0.91936787314292   -1.36994777176034
O          -1.27957362962164    2.15053043165092    2.98368189134122
H          -1.54399549721164    2.16316295635199    3.91079493420737
H          -1.08785323546004    3.09411266169134    2.78890667690950
O           5.10470182411817    0.29099459303886   -0.09251848077157
H           5.89098568316400    0.72778065939519   -0.43588751639295
H           5.38828746562891   -0.02025113214370    0.79873549109125
O           2.09312005148123   -3.70534044076218    1.71289010119299
H           2.26473401113361   -4.64746574342492    1.79283468945874
H           2.96286279743594   -3.31147946390000    1.48115849609894
O           4.55720420685610   -2.88914559575747    0.71625351771320
H           5.18562442823030   -3.61340410557902    0.78631059400764
H           4.91123103742095   -2.23701587085121    1.37860821524103
