# Supplementary material for: Heterogeneous Nucleation of Butanol on NaCl: A Computational Study of Temperature, Humidity, Seed Charge, and Seed Size Effects
Source: J Phys Chem A. 2021 Mar 31;125(14):3025–36. doi: 10.1021/acs.jpca.0c10972 (PMC8054243; doi:10.1021/acs.jpca.0c10972)
Supplement: Supplementary file 2 — jp0c10972_si_002.zip [file jp0c10972_si_002.zip › ALL CLUSTERS/low_level_calc/normal seed/1Seed2BuOH5W.log]

      -----------------------------------------------------------      
     |                   =====================                   |     
     |                           x T B                           |     
     |                   =====================                   |     
     |                         S. Grimme                         |     
     |          Mulliken Center for Theoretical Chemistry        |     
     |                    University of Bonn                     |     
     |                 Version 6.0.1 (SAW181210)                 |     
      -----------------------------------------------------------      

   This program is distributed in the hope that it will be useful,
   but WITHOUT ANY WARRANTY; without even the implied warranty of
   MERCHANTABILITY or FITNESS FOR A PARTICULAR PURPOSE.
   
   FOR NON-COMMERCIAL, ACADEMIA USE ONLY.
   
   Cite this work as:
   S. Grimme, C. Bannwarth, P. Shushkov, J. Comput. Theory Chem., 2017,
   13, 1989-2009.
   C. Bannwarth, S. Ehlert and S. Grimme., ChemRxiv, 2018, preprint.
   http://doi.org/10.26434/chemrxiv.7246238.v1
   
   for sTDA-xTB:
   S. Grimme and C. Bannwarth, J. Chem. Phys., 2016, 145, 054103.
   
   in the mass-spec context:
   V. Asgeirsson, C. Bauer and S. Grimme, Chem. Sci., 2017, 8, 4879.
   
   if GBSA is used:
   P. Shushkov, F. März and S. Grimme, unpublished.
   
   for ANC optimizer:
   S. Grimme, unpublished.
   Rational Function algorithm used in ANCopt:
   F. Eckert, P. Pulay, H.-J. Werner, J. Comput. Chem., 1997, 18, 1473.
   
   with help from (in alphabetical order)
   C. Bannwarth, F. Bohle, G. Brandenburg, E. Caldeweyher, M. Checinski,
   S. Dohm, S. Ehlert, S. Ehrlich, F. März, H. Neugebauer, J. Pisarek,
   P. Pracht, P. Shushkov, and S. Spicher.
   
 * started run on 2020/05/30 at 20:41:21.598     
========================================================================
 # omp threads = 1
========================================================================
number of atoms            : 65
number of electrons        : 184
charge                     : 0
spin                       : .0
first test random number   : .6030

########################################################################
# WARNING! Please study the warnings concerning your input carefully
#  - the use of '-ohess' is discouraged, please use '--ohess' next time
########################################################################

           ------------------------------------------------- 
          |                 G F N 2 - x T B                 |
          | Geometry, Frequencies, Noncovalent interactions |
          |            JCTC 2018 parametrisation            |
           ------------------------------------------------- 
      method parameters     
 k(s)        :  1.8500
 k(p)        :  2.2300
 k(d)        :  2.2300
 k(f)        :  2.0000
 kEN (H0ij)  : -2.0000
 D4 a1       :  0.5200
 D4 a2       :  5.0000
 D4 s6       :  1.0000
 D4 s8       :  2.7000
 D4 s9       :  5.0000
 alphaj      :  2.0000


            Z     q(EN)     CN     RAES       Cart. coordinates
     1  Na  1.0    0.35    9.97    5.00     1.32618     0.02265    -0.94892
     2  Na  1.0    0.35    8.92    5.00     5.81995     3.65087     5.82697
     3  Na  1.0    0.22    9.02    5.00    -1.29777     2.30009     5.77807
     4  Na  1.0    0.39    4.83    5.00     2.08032     4.93304    10.82840
     5  Na  1.0    0.37    6.55    5.00     2.01641     8.92477     4.94376
     6  Na  1.0    0.40    8.36    5.00    -4.90271    -0.31714     0.87860
     7  Na  1.0    0.40    4.72    5.00    -5.00260     7.67196     5.65077
     8  Na  1.0    0.37    6.73    5.00     3.39090    -1.70504     4.72255
     9  Na  1.0    0.34    7.95    5.00    -1.83827     5.72336     0.11852
    10  Na  1.0    0.48    8.15    5.00     6.21463     3.37799    -0.59513
    11  Cl  7.0   -0.11    3.83    5.00    -0.93830    -1.94336     2.94434
    12  Cl  7.0   -0.14    3.71    4.99     2.64198     0.77824     8.64709
    13  Cl  7.0   -0.26    1.68    2.78     5.16936    10.09786     1.28715
    14  Cl  7.0   -0.14    3.70    4.99    -5.43009     3.58204     3.43633
    15  Cl  7.0   -0.19    2.93    4.87    -2.15819     9.71714     2.70418
    16  Cl  7.0   -0.11    3.20    4.95     5.99305    -1.22403     0.72219
    17  Cl  7.0   -0.20    3.43    4.98    -1.78422     6.34912     8.74330
    18  Cl  7.0   -0.12    2.97    4.89    -2.65829     1.88430    -2.53738
    19  Cl  7.0   -0.02    5.84    5.00     2.22588     3.72368     2.60177
    20  Cl  7.0   -0.19    2.89    4.85     5.12429     7.39673     8.41989
    21  O   6.0   -0.28    3.02    2.86     2.19031    -2.61770    -3.69964
    22  H   1.0    0.06    1.32    1.50     3.64637    -3.58366    -3.18531
    23  C   4.0   -0.02    4.40    4.37     0.43133    -4.34861    -4.70367
    24  H   1.0    0.02    1.01    1.43     1.20174    -5.25596    -6.40481
    25  H   1.0    0.00    1.07    1.44    -1.19592    -3.21442    -5.25848
    26  C   4.0   -0.08    4.23    4.05    -0.39304    -6.35828    -2.80632
    27  H   1.0   -0.01    1.11    1.44    -0.56810    -5.46732    -0.95654
    28  H   1.0    0.01    1.03    1.43    -2.25544    -7.04854    -3.35577
    29  C   4.0   -0.07    4.08    3.77     1.39266    -8.62076    -2.61515
    30  H   1.0    0.01    1.02    1.43     1.53614    -9.53490    -4.46217
    31  H   1.0    0.01    1.03    1.43     0.55263    -9.98419    -1.31362
    32  C   4.0   -0.11    4.02    3.65     4.03383    -7.95642    -1.67326
    33  H   1.0   -0.00    1.00    1.43     3.92481    -6.79287     0.02011
    34  H   1.0    0.00    1.00    1.43     5.06530    -9.66982    -1.20022
    35  H   1.0    0.01    1.00    1.43     5.12478    -6.97073    -3.11085
    36  O   6.0   -0.31    3.01    2.82    -7.47747    -2.87463     2.28157
    37  H   1.0    0.04    1.15    1.45    -7.79505    -3.77826     3.82451
    38  C   4.0   -0.03    4.53    4.58    -9.69448    -3.00385     0.78924
    39  H   1.0   -0.01    1.02    1.43   -11.27063    -2.09216     1.78343
    40  H   1.0    0.01    1.01    1.43   -10.20025    -4.98384     0.43632
    41  C   4.0   -0.07    4.74    4.79    -9.24291    -1.65477    -1.70631
    42  H   1.0    0.00    1.03    1.43   -11.03470    -1.52659    -2.71539
    43  H   1.0   -0.03    1.52    1.62    -8.62529     0.26819    -1.29543
    44  C   4.0   -0.07    4.54    4.59    -7.29456    -2.97801    -3.37152
    45  H   1.0   -0.00    1.41    1.55    -5.68155    -3.55260    -2.22330
    46  H   1.0    0.00    1.07    1.44    -6.62364    -1.64678    -4.78977
    47  C   4.0   -0.11    4.01    3.64    -8.35917    -5.29172    -4.71206
    48  H   1.0    0.01    1.00    1.43    -9.96658    -4.77023    -5.88360
    49  H   1.0    0.01    1.00    1.43    -6.92673    -6.13220    -5.92227
    50  H   1.0    0.02    1.00    1.43    -8.97299    -6.71822    -3.36587
    51  O   6.0   -0.30    3.82    4.75     3.45189     2.87125    -3.37561
    52  H   1.0    0.04    1.31    1.50     2.99700     2.17151    -4.99210
    53  H   1.0    0.04    1.55    1.65     2.58036     4.50327    -3.33897
    54  O   6.0   -0.35    2.94    2.63     1.33455     7.52466    -2.35092
    55  H   1.0    0.06    1.04    1.43     1.20635     8.77716    -3.65917
    56  H   1.0    0.05    1.33    1.51     2.50700     8.27502    -1.13121
    57  O   6.0   -0.35    3.39    3.98     8.08560     0.30501     5.70872
    58  H   1.0    0.02    1.48    1.59     8.31973    -0.26386     3.97505
    59  H   1.0    0.03    1.08    1.44     9.38620    -0.52383     6.66934
    60  O   6.0   -0.32    2.90    2.54     7.63780     6.53566    -2.56378
    61  H   1.0    0.07    1.05    1.44     8.52910     7.40202    -3.87870
    62  H   1.0    0.07    1.44    1.56     6.96376     7.90173    -1.51646
    63  O   6.0   -0.30    3.75    4.68     8.17300     5.21708     2.65600
    64  H   1.0    0.03    1.18    1.46     9.93585     5.63950     2.80350
    65  H   1.0    0.02    1.63    1.73     7.37789     6.87938     2.41806

  Z AO/shell   Hii/eV     exponent
  1     Wed Apr 25 08:07:45 CEST 2018   EN: 2.200 GM2: 0.406  GM3: 0.0800  RAES: 1.40
     1s    -10.707211    1.230000
  6     Wed Apr 25 08:07:45 CEST 2018   EN: 2.550 GM2: 0.538  GM3: 0.1500  RAES: 3.00
     2s    -13.970922    2.096432
     2p    -10.063292    1.800000
  8     Wed Apr 25 08:07:45 CEST 2018   EN: 3.440 GM2: 0.452  GM3:-0.0517  RAES: 1.80
     2s    -20.229985    2.439742
     2p    -15.503117    2.137023
 11     Tue Apr 24 16:34:09 CEST 2018   EN: 0.930 GM2: 0.271  GM3: 0.1799  RAES: 5.00
     3s     -4.546934    0.763787
     3p     -1.332719    0.573553
 17     Mon Apr 23 14:09:22 CEST 2018   EN: 3.160 GM2: 0.249  GM3: 0.1495  RAES: 2.50
     3s    -29.278781    2.485265
     3p    -12.673758    2.199650
     3d     -0.240338    2.476089
 no old-style atom pair restraining (fixing) potential
           ------------------------------------------------- 
          |        Self-Consistent Charge Iterations        |
           ------------------------------------------------- 

 Ncao       : 230
 Nao        : 220
 Nshell     : 110
 Nel        : 184
 T(el)      :   300.0
 intcut     :    25.0
 scfconv/Eh :  0.100E-05
   qconv/e  :  0.100E-03
 intneglect :  0.100E-07
 broydamp   :      0.250
 iter      E             dE          RMSdq      gap      omega  full diag
   1   -110.1578163 -0.110158E+03  0.109E+01    4.02       0.0  T
   2   -110.3535947 -0.195778E+00  0.568E+00    4.65       1.0  T
   3   -110.4686150 -0.115020E+00  0.408E+00    4.12       1.0  T
   4   -110.5110185 -0.424035E-01  0.196E+00    3.47       1.0  T
   5   -110.5254785 -0.144600E-01  0.142E+00    2.98       1.0  T
   6   -110.5260374 -0.558892E-03  0.732E-01    3.16       1.0  T
   7   -110.5274098 -0.137240E-02  0.289E-01    2.95       1.0  T
   8   -110.5279258 -0.516051E-03  0.241E-01    3.00       1.0  T
   9   -110.5282612 -0.335373E-03  0.136E-01    2.99       1.0  T
  10   -110.5285729 -0.311666E-03  0.693E-02    3.02       1.0  T
  11   -110.5286310 -0.581237E-04  0.479E-02    3.01       1.0  T
  12   -110.5286407 -0.965530E-05  0.246E-02    3.02       1.0  T
  13   -110.5286458 -0.516222E-05  0.134E-02    3.01       1.0  T
  14   -110.5286474 -0.160104E-05  0.835E-03    3.01       1.5  T
  15   -110.5286484 -0.952713E-06  0.502E-03    3.02       2.5  T
  16   -110.5286487 -0.339276E-06  0.326E-03    3.02       3.8  T
  17   -110.5286488 -0.108315E-06  0.155E-03    3.02       8.0  T
  18   -110.5286488 -0.167416E-07  0.937E-04    3.02      13.2  T
  19   -110.5286488 -0.743520E-08  0.647E-04    3.02      19.2  T
speedup  1.00
cpu  time for SCC    0.18 s
wall time for SCC    0.18 s

   *** convergence criteria satisfied after 19 iterations ***

          eigenvalues
 #    :          80         81         82         83         84         85         86         87
 occ. :        2.000      2.000      2.000      2.000      2.000      2.000      2.000      2.000
 eps  :       -10.514    -10.462    -10.422    -10.390    -10.361    -10.324    -10.292    -10.267
 #    :          88         89         90         91         92         93         94         95
 occ. :        2.000      2.000      2.000      2.000      2.000      0.000      0.000      0.000
 eps  :       -10.246    -10.219    -10.184    -10.143    -10.137     -7.122     -5.366     -4.910
 #    :          96         97         98         99        100        101        102        103
 occ. :        0.000      0.000      0.000      0.000      0.000      0.000      0.000      0.000
 eps  :        -3.601     -2.870     -1.562     -1.121     -0.617      0.118      0.902      1.154


   #   Z            q   n(s)   n(p)   n(d)      C6AA      α(0)
   1  11 Na     0.840  0.031  0.128  0.000    66.480    26.386
   2  11 Na     0.781  0.053  0.166  0.000    67.194    26.527
   3  11 Na     0.670  0.047  0.283  0.000    68.556    26.795
   4  11 Na     0.696  0.116  0.187  0.000    68.226    26.730
   5  11 Na     0.698  0.080  0.222  0.000    68.206    26.726
   6  11 Na     0.788  0.072  0.140  0.000    67.101    26.509
   7  11 Na     0.691  0.121  0.188  0.000    68.289    26.743
   8  11 Na     0.723  0.087  0.190  0.000    67.902    26.667
   9  11 Na     0.735  0.060  0.204  0.000    67.746    26.636
  10  11 Na     0.837  0.057  0.106  0.000    66.526    26.395
  11  17 Cl    -0.765  1.972  5.791  0.001   125.921    17.168
  12  17 Cl    -0.743  1.975  5.767  0.001   125.064    17.109
  13  17 Cl    -0.772  1.978  5.747  0.048   125.798    17.155
  14  17 Cl    -0.756  1.973  5.783  0.000   125.563    17.143
  15  17 Cl    -0.766  1.974  5.790  0.001   125.962    17.171
  16  17 Cl    -0.770  1.974  5.795  0.002   126.149    17.183
  17  17 Cl    -0.740  1.971  5.768  0.001   124.931    17.100
  18  17 Cl    -0.807  1.977  5.828  0.002   127.636    17.284
  19  17 Cl    -0.718  1.972  5.743  0.003   124.060    17.041
  20  17 Cl    -0.773  1.975  5.796  0.002   126.250    17.190
  21   8 O     -0.466  1.695  4.771  0.000    22.107     6.350
  22   1 H      0.320  0.680  0.000  0.000     0.653     1.264
  23   6 C      0.059  1.044  2.897  0.000    19.572     6.294
  24   1 H      0.024  0.976  0.000  0.000     2.669     2.555
  25   1 H      0.056  0.944  0.000  0.000     2.248     2.345
  26   6 C     -0.090  1.062  3.028  0.000    22.209     6.709
  27   1 H      0.070  0.930  0.000  0.000     2.082     2.257
  28   1 H      0.034  0.966  0.000  0.000     2.535     2.490
  29   6 C     -0.057  1.048  3.010  0.000    21.607     6.618
  30   1 H      0.027  0.973  0.000  0.000     2.626     2.534
  31   1 H      0.032  0.968  0.000  0.000     2.554     2.499
  32   6 C     -0.113  1.040  3.074  0.000    22.731     6.799
  33   1 H      0.056  0.944  0.000  0.000     2.250     2.346
  34   1 H      0.034  0.966  0.000  0.000     2.534     2.490
  35   1 H      0.037  0.963  0.000  0.000     2.489     2.467
  36   8 O     -0.451  1.694  4.758  0.000    21.810     6.307
  37   1 H      0.302  0.698  0.000  0.000     0.713     1.326
  38   6 C      0.071  1.041  2.889  0.000    19.327     6.245
  39   1 H      0.024  0.976  0.000  0.000     2.674     2.557
  40   1 H      0.028  0.972  0.000  0.000     2.612     2.528
  41   6 C     -0.085  1.063  3.022  0.000    22.031     6.666
  42   1 H      0.043  0.957  0.000  0.000     2.405     2.425
  43   1 H      0.048  0.952  0.000  0.000     2.327     2.381
  44   6 C     -0.077  1.057  3.020  0.000    21.880     6.644
  45   1 H      0.045  0.955  0.000  0.000     2.367     2.402
  46   1 H      0.056  0.944  0.000  0.000     2.251     2.346
  47   6 C     -0.105  1.036  3.069  0.000    22.565     6.774
  48   1 H      0.035  0.965  0.000  0.000     2.516     2.481
  49   1 H      0.035  0.965  0.000  0.000     2.513     2.479
  50   1 H      0.032  0.968  0.000  0.000     2.564     2.504
  51   8 O     -0.675  1.730  4.945  0.000    26.960     7.013
  52   1 H      0.338  0.662  0.000  0.000     0.610     1.222
  53   1 H      0.363  0.637  0.000  0.000     0.547     1.156
  54   8 O     -0.589  1.715  4.875  0.000    24.843     6.732
  55   1 H      0.296  0.704  0.000  0.000     0.732     1.344
  56   1 H      0.336  0.664  0.000  0.000     0.619     1.235
  57   8 O     -0.612  1.716  4.896  0.000    25.391     6.806
  58   1 H      0.339  0.661  0.000  0.000     0.607     1.220
  59   1 H      0.307  0.693  0.000  0.000     0.701     1.315
  60   8 O     -0.622  1.725  4.898  0.000    25.639     6.839
  61   1 H      0.288  0.712  0.000  0.000     0.759     1.368
  62   1 H      0.330  0.670  0.000  0.000     0.624     1.234
  63   8 O     -0.648  1.723  4.924  0.000    26.264     6.922
  64   1 H      0.324  0.676  0.000  0.000     0.653     1.269
  65   1 H      0.351  0.649  0.000  0.000     0.574     1.184

 Mol. C6AA /au·bohr⁶  :      79391.448257
 Mol. C8AA /au·bohr⁸  :    3816558.677688
 Mol. α(0) /au        :        596.602234

 
 Wiberg/Mayer (AO) data. WBOs > 0.1 written file <wbo>
 largest (>0.05) Wiberg bond orders for each atom
           total WBO             WBO to atom ...
     1  Na  0.309    O   21 0.073    Cl  16 0.072    Cl  18 0.067    Cl  19 0.059    Cl  11 0.053
     2  Na  0.430    Cl  20 0.099    Cl  12 0.072    O   57 0.071    O   63 0.069    Cl  19 0.058
     3  Na  0.627    Cl  12 0.132    Cl  14 0.123    Cl  11 0.122    Cl  17 0.112    Cl  19 0.088
     4  Na  0.566    Cl  20 0.195    Cl  17 0.176    Cl  12 0.157
     5  Na  0.568    Cl  13 0.184    Cl  15 0.133    Cl  20 0.124    Cl  19 0.090
     6  Na  0.393    Cl  18 0.128    Cl  11 0.111    Cl  14 0.095    O   36 0.076
     7  Na  0.569    Cl  15 0.194    Cl  17 0.172    Cl  14 0.171
     8  Na  0.532    Cl  16 0.149    Cl  11 0.136    Cl  12 0.110    Cl  19 0.054    O   57 0.052
     9  Na  0.512    Cl  18 0.140    Cl  15 0.102    O   54 0.084    Cl  14 0.073    Cl  19 0.071
    10  Na  0.323    Cl  16 0.096    O   51 0.071    O   60 0.068    O   63 0.056
    11  Cl  0.442    Na   8 0.136    Na   3 0.122    Na   6 0.111    Na   1 0.053
    12  Cl  0.483    Na   4 0.157    Na   3 0.132    Na   8 0.110    Na   2 0.072
    13  Cl  0.432    Na   5 0.184
    14  Cl  0.465    Na   7 0.171    Na   3 0.123    Na   6 0.095    Na   9 0.073
    15  Cl  0.448    Na   7 0.194    Na   5 0.133    Na   9 0.102
    16  Cl  0.431    Na   8 0.149    Na  10 0.096    Na   1 0.072
    17  Cl  0.499    Na   4 0.176    Na   7 0.172    Na   3 0.112
    18  Cl  0.366    Na   9 0.140    Na   6 0.128    Na   1 0.067
    19  Cl  0.541    Na   5 0.090    Na   3 0.088    Na   9 0.071    Na   1 0.059    Na   2 0.058    Na   8 0.054
    20  Cl  0.437    Na   4 0.195    Na   5 0.124    Na   2 0.099
    21  O   2.007    C   23 0.994    H   22 0.872    Na   1 0.073
    22  H   0.896    O   21 0.872
    23  C   3.947    C   26 1.005    O   21 0.994    H   25 0.977    H   24 0.971
    24  H   0.997    C   23 0.971
    25  H   0.995    C   23 0.977
    26  C   3.992    C   29 1.009    C   23 1.005    H   28 0.975    H   27 0.965
    27  H   0.995    C   26 0.965
    28  H   0.999    C   26 0.975
    29  C   3.996    C   32 1.020    C   26 1.009    H   31 0.978    H   30 0.977
    30  H   0.997    C   29 0.977
    31  H   0.999    C   29 0.978
    32  C   3.994    C   29 1.020    H   34 0.986    H   35 0.980    H   33 0.978
    33  H   0.997    C   32 0.978
    34  H   0.999    C   32 0.986
    35  H   0.998    C   32 0.980
    36  O   2.007    C   38 0.985    H   37 0.901    Na   6 0.076
    37  H   0.908    O   36 0.901
    38  C   3.947    C   41 1.016    O   36 0.985    H   39 0.976    H   40 0.971
    39  H   0.999    C   38 0.976
    40  H   0.999    C   38 0.971
    41  C   3.993    C   38 1.016    C   44 1.014    H   43 0.976    H   42 0.976
    42  H   0.998    C   41 0.976
    43  H   0.997    C   41 0.976
    44  C   3.994    C   47 1.022    C   41 1.014    H   46 0.979    H   45 0.973
    45  H   0.999    C   44 0.973
    46  H   0.996    C   44 0.979
    47  C   3.997    C   44 1.022    H   49 0.987    H   48 0.986    H   50 0.985
    48  H   0.999    C   47 0.986
    49  H   0.999    C   47 0.987
    50  H   0.999    C   47 0.985
    51  O   1.858    H   52 0.886    H   53 0.819    Na  10 0.071
    52  H   0.886    O   51 0.886
    53  H   0.868    O   51 0.819
    54  O   1.937    H   55 0.911    H   56 0.841    Na   9 0.084
    55  H   0.912    O   54 0.911
    56  H   0.886    O   54 0.841
    57  O   1.904    H   59 0.907    H   58 0.849    Na   2 0.071    Na   8 0.052
    58  H   0.884    O   57 0.849
    59  H   0.905    O   57 0.907
    60  O   1.869    H   61 0.920    H   62 0.844    Na  10 0.068
    61  H   0.917    O   60 0.920
    62  H   0.891    O   60 0.844
    63  O   1.884    H   64 0.896    H   65 0.832    Na   2 0.069    Na  10 0.056
    64  H   0.895    O   63 0.896
    65  H   0.876    O   63 0.832
 MOs/occ written to file <molden.input>
 
molecular dipole:
                 x           y           z       tot (Debye)
 q only:        1.483      -4.215      -2.123
   full:       -0.762      -2.709      -0.540       7.283
molecular quadrupole (traceless):
                xx          xy          yy          xz          yz          zz
 q only:       54.136      -0.181     -58.753     -10.296     -33.540       4.618
  q+dip:       34.793       1.992     -37.670     -17.969     -16.322       2.877
   full:       35.250       1.952     -37.464     -16.933     -15.679       2.214

SCC energy    :    -110.5286488
rep           :       0.6317633
ES            :       0.9289846
AES           :      -0.0502844
AXC           :      -0.0031847
disp          :      -0.0883067
XB            :       0.0000000
fix           :       0.0000000
total E       :    -109.8938699
atomizationE  :      12.2677243     7698.11
(atE without considering molecular charge,
 total energy contains solvation terms)
H-L gap (eV)  :          3.0151
           ------------------------------------------------- 
          |                 ===============                 |
          |                   A N C O P T                   |
          |                 ===============                 |
          |          Approximate Normal Coordinate          |
          |           Rational Function Optimizer           |
           ------------------------------------------------- 
dumping coords to <xtbopt.coord> and <xtbopt.log>
 optlevel               0
 Maxcycle             200
 Maxmicro              25
 Econv         5.000000000000000E-006
 Gconv         1.000000000000000E-003
 Maxdispl       1.00000000000000     
 Hlow          5.000000000000000E-003
 S6             20.0000000000000     
 Nvar              189

generating ANC from model Hessian ...
 Shifting diagonal of input Hessian by   2.267584785535007E-002
 Lowest  eigenvalues of input Hessian
    0.005000    0.007791    0.009186    0.011231    0.013720    0.015554
    0.016696    0.018728    0.018894    0.019231    0.019795    0.020776
    0.022163    0.022550    0.022649   -0.000000   -0.000000    0.000000
 Highest eigenvalues
    1.396824    1.436897    1.438778    1.452412    1.520718    1.526176
 
cpu  time for ANC gen    0.04 s
wall time for ANC gen    0.04 s
................................................................................
.............................. CYCLE    1 ......................................
................................................................................
   1   -110.5286488 -0.110529E+03  0.431E-04    3.02       0.0  T
   2   -110.5286488 -0.394451E-09  0.344E-04    3.02      36.0  T
   3   -110.5286489 -0.468546E-09  0.291E-04    3.02      42.7  T
speedup  1.01
cpu  time for SCC    0.03 s
wall time for SCC    0.03 s
speedup  0.99
cpu  time for grad    0.11 s
wall time for grad    0.12 s
 E :   -109.89386992  G :  0.000067    pred/act E change:  0.000D+00 -0.522D-08
Maxdispl :   0.0041   ||displ|| :   0.0047   Lambda : -0.196D-06
Largest |displ|/coords:  0.0041 (   2)  0.0017 (   1)  0.0008 (   3)

   *** GEOMETRY OPTIMIZATION CONVERGED AFTER 1 ITERATIONS ***

------------------------------------------------------------------------
 total energy gain (kcal):      0.0000
------------------------------------------------------------------------
================
 final structure:
================
$coord
        1.32617977143574        0.02265284554149       -0.94891583737238      Na
        5.81994707376069        3.65086524257048        5.82697359933673      Na
       -1.29777205408178        2.30008610923977        5.77807443240420      Na
        2.08031920043063        4.93303794314198       10.82840397589861      Na
        2.01640720153100        8.92476638155859        4.94376340318664      Na
       -4.90271318586010       -0.31714211360409        0.87860019749900      Na
       -5.00259887180054        7.67195968249662        5.65077143945057      Na
        3.39090488797601       -1.70503974751171        4.72254543275648      Na
       -1.83827088612349        5.72336287771035        0.11851580483625      Na
        6.21463328151378        3.37799303777044       -0.59513205681983      Na
       -0.93829952559205       -1.94335697280991        2.94433768074656      Cl
        2.64198021567996        0.77823559245603        8.64708955283955      Cl
        5.16935506063307       10.09785966143472        1.28714860768720      Cl
       -5.43008770861705        3.58204240755875        3.43632910936721      Cl
       -2.15819067665011        9.71714222174020        2.70417666490684      Cl
        5.99305476956748       -1.22402895158719        0.72218580782320      Cl
       -1.78422376125284        6.34912160300397        8.74329674556679      Cl
       -2.65829441965082        1.88430484671804       -2.53738103290098      Cl
        2.22587652258308        3.72368033350940        2.60176912728160      Cl
        5.12429262101699        7.39673194249071        8.41988894658669      Cl
        2.19031439990341       -2.61770063142995       -3.69963812403804      O 
        3.64636960511899       -3.58366244477353       -3.18531251134100      H 
        0.43132509945580       -4.34861108447882       -4.70367437210686      C 
        1.20174463924400       -5.25596177460978       -6.40481112289702      H 
       -1.19592300131814       -3.21441669383953       -5.25847687831376      H 
       -0.39304388395556       -6.35827697873884       -2.80631750098500      C 
       -0.56809989867333       -5.46732050578713       -0.95654163471133      H 
       -2.25543589124474       -7.04853992084269       -3.35577372038838      H 
        1.39266032358658       -8.62076276713478       -2.61515068018221      C 
        1.53614037929678       -9.53490296528968       -4.46216810828578      H 
        0.55262611417834       -9.98418990845931       -1.31362483552096      H 
        4.03382706737240       -7.95641686391188       -1.67325898184164      C 
        3.92481496678421       -6.79287104532714        0.02011470324813      H 
        5.06529743748807       -9.66981846122589       -1.20021791248842      H 
        5.12478096849553       -6.97073430686526       -3.11084736887192      H 
       -7.47746969015426       -2.87462845915201        2.28156650995211      O 
       -7.79504566779614       -3.77826436142320        3.82450879403268      H 
       -9.69447817304083       -3.00384628044219        0.78923538242068      C 
      -11.27063074893201       -2.09215544515530        1.78342959271973      H 
      -10.20025097929042       -4.98383819134792        0.43631661098706      H 
       -9.24291057337481       -1.65477250549154       -1.70630558943774      C 
      -11.03469680272540       -1.52658624833159       -2.71539127345141      H 
       -8.62528798157406        0.26819225264098       -1.29542518709784      H 
       -7.29456213573979       -2.97801242620743       -3.37152150209248      C 
       -5.68155473372660       -3.55259730670955       -2.22329745035008      H 
       -6.62363588339533       -1.64677753795509       -4.78977006485483      H 
       -8.35916528709317       -5.29171728775106       -4.71206121001433      C 
       -9.96658481670140       -4.77023184068393       -5.88360296604867      H 
       -6.92673157806656       -6.13220432416159       -5.92227349982356      H 
       -8.97298618907128       -6.71822244479421       -3.36587481912730      H 
        3.45189396071250        2.87125056863779       -3.37560591018446      O 
        2.99699738473084        2.17151379475239       -4.99210426166739      H 
        2.58035854778529        4.50327306174810       -3.33896926669706      H 
        1.33455123292802        7.52466266999109       -2.35092161734361      O 
        1.20635087174003        8.77716266184530       -3.65917432107345      H 
        2.50700431209523        8.27502289199245       -1.13121373495690      H 
        8.08560345908810        0.30501008211199        5.70871966339871      O 
        8.31972661007195       -0.26385609065176        3.97504706710152      H 
        9.38620122217279       -0.52383369978595        6.66934058164572      H 
        7.63779923975337        6.53565971522813       -2.56378302603634      O 
        8.52910219269267        7.40201591099625       -3.87870408839518      H 
        6.96376489669254        7.90172554394834       -1.51646183483629      H 
        8.17299668134502        5.21708436292529        2.65599903829855      O 
        9.93585398550641        5.63950408128405        2.80349502788453      H 
        7.37788887690543        6.87937824238698        2.41806070826241      H 
$end
 
 Bond Distances (Angstroems)
 ---------------------------
Na1-Na3=4.0065       Na1-Na6=3.4398       Na1-Na8=3.3222       Na1-Na9=3.4962       Na1-Na10=3.1432      Na1-Cl11=2.6005      
Na1-Cl16=2.7048      Na1-Cl18=2.4744      Na1-Cl19=2.7555      Na1-O21=2.0689       Na1-O51=2.2774       Na2-Na3=3.8338       
Na2-Na4=3.3736       Na2-Na5=3.4725       Na2-Na8=3.1665       Na2-Na10=3.4079      Na2-Cl12=2.7140      Na2-Cl19=2.5557      
Na2-Cl20=2.4387      Na2-O57=2.1392       Na2-O63=2.2479       Na3-Na1=4.0065       Na3-Na2=3.8338       Na3-Na4=3.5042       
Na3-Na5=3.9446       Na3-Na6=3.5042       Na3-Na7=3.4538       Na3-Na8=3.3106       Na3-Na9=3.5118       Na3-Cl11=2.7069      
Na3-Cl12=2.7019      Na3-Cl14=2.6034      Na3-Cl17=2.6682      Na3-Cl19=2.6210      Na4-Na2=3.3736       Na4-Na3=3.5042       
Na4-Na5=3.7630       Na4-Cl12=2.5009      Na4-Cl17=2.4415      Na4-Cl20=2.4329      Na5-Na2=3.4725       Na5-Na3=3.9446       
Na5-Na4=3.7630       Na5-Na7=3.7915       Na5-Na9=3.6811       Na5-Cl13=2.6293      Na5-Cl15=2.5418      Na5-Cl17=3.1536      
Na5-Cl19=3.0205      Na5-Cl20=2.5966      Na6-Na1=3.4398       Na6-Na3=3.5042       Na6-Na9=3.6068       Na6-Cl11=2.5173      
Na6-Cl14=2.4834      Na6-Cl18=2.4567      Na6-O36=2.0589       Na6-C38=2.9075       Na6-C41=2.7653       Na6-H43=2.3022       
Na6-C44=2.9399       Na6-H45=2.4074       Na7-Na3=3.4538       Na7-Na5=3.7915       Na7-Na9=3.5267       Na7-Cl14=2.4715      
Na7-Cl15=2.4224      Na7-Cl17=2.4635      Na8-Na1=3.3222       Na8-Na2=3.1665       Na8-Na3=3.3106       Na8-Cl11=2.4799      
Na8-Cl12=2.4894      Na8-Cl16=2.5381      Na8-Cl19=3.1452      Na8-O57=2.7524       Na9-Na1=3.4962       Na9-Na3=3.5118       
Na9-Na5=3.6811       Na9-Na6=3.6068       Na9-Na7=3.5267       Na9-Cl14=2.8248      Na9-Cl15=2.5234      Na9-Cl18=2.5081      
Na9-Cl19=2.7335      Na9-O54=2.3314       Na10-Na1=3.1432      Na10-Na2=3.4079      Na10-Cl16=2.5358     Na10-Cl19=2.7112     
Na10-O51=2.0915      Na10-H53=2.4822      Na10-O60=2.1082      Na10-H62=2.4750      Na10-O63=2.2318      Cl11-Na1=2.6005      
Cl11-Na3=2.7069      Cl11-Na6=2.5173      Cl11-Na8=2.4799      Cl12-Na2=2.7140      Cl12-Na3=2.7019      Cl12-Na4=2.5009      
Cl12-Na8=2.4894      Cl13-Na5=2.6293      Cl14-Na3=2.6034      Cl14-Na6=2.4834      Cl14-Na7=2.4715      Cl14-Na9=2.8248      
Cl15-Na5=2.5418      Cl15-Na7=2.4224      Cl15-Na9=2.5234      Cl16-Na1=2.7048      Cl16-Na8=2.5381      Cl16-Na10=2.5358     
Cl17-Na3=2.6682      Cl17-Na4=2.4415      Cl17-Na5=3.1536      Cl17-Na7=2.4635      Cl18-Na1=2.4744      Cl18-Na6=2.4567      
Cl18-Na9=2.5081      Cl19-Na1=2.7555      Cl19-Na2=2.5557      Cl19-Na3=2.6210      Cl19-Na5=3.0205      Cl19-Na8=3.1452      
Cl19-Na9=2.7335      Cl19-Na10=2.7112     Cl20-Na2=2.4387      Cl20-Na4=2.4329      Cl20-Na5=2.5966      O21-Na1=2.0689       
O21-H22=0.9639       O21-C23=1.4099       H22-O21=0.9639       C23-O21=1.4099       C23-H24=1.0987       C23-H25=1.0899       
C23-C26=1.5262       H24-C23=1.0987       H25-C23=1.0899       C26-C23=1.5262       C26-H27=1.0904       C26-H28=1.0905       
C26-C29=1.5286       H27-C26=1.0904       H28-C26=1.0905       C29-C26=1.5286       C29-H30=1.0932       C29-H31=1.0920       
C29-C32=1.5249       H30-C29=1.0932       H31-C29=1.0920       C32-C29=1.5249       C32-H33=1.0888       C32-H34=1.0875       
C32-H35=1.0882       H33-C32=1.0888       H34-C32=1.0875       H35-C32=1.0882       O36-Na6=2.0589       O36-H37=0.9610       
O36-C38=1.4159       H37-O36=0.9610       C38-Na6=2.9075       C38-O36=1.4159       C38-H39=1.0978       C38-H40=1.0974       
C38-C41=1.5201       H39-C38=1.0978       H40-C38=1.0974       C41-Na6=2.7653       C41-C38=1.5201       C41-H42=1.0903       
C41-H43=1.0907       C41-C44=1.5264       H42-C41=1.0903       H43-Na6=2.3022       H43-C41=1.0907       C44-Na6=2.9399       
C44-C41=1.5264       C44-H45=1.0910       C44-H46=1.0888       C44-C47=1.5230       H45-Na6=2.4074       H45-C44=1.0910       
H46-C44=1.0888       C47-C44=1.5230       C47-H48=1.0881       C47-H49=1.0874       C47-H50=1.0876       H48-C47=1.0881       
H49-C47=1.0874       H50-C47=1.0876       O51-Na1=2.2774       O51-Na10=2.0915      O51-H52=0.9627       O51-H53=0.9793       
H52-O51=0.9627       H53-Na10=2.4822      H53-O51=0.9793       O54-Na9=2.3314       O54-H55=0.9608       O54-H56=0.9794       
H55-O54=0.9608       H56-O54=0.9794       O57-Na2=2.1392       O57-Na8=2.7524       O57-H58=0.9735       O57-H59=0.9615       
H58-O57=0.9735       H59-O57=0.9615       O60-Na10=2.1082      O60-H61=0.9575       O60-H62=0.9782       H61-O60=0.9575       
H62-Na10=2.4750      H62-O60=0.9782       O63-Na2=2.2479       O63-Na10=2.2318      O63-H64=0.9624       O63-H65=0.9832       
H64-O63=0.9624       H65-O63=0.9832       
 C  H  Rav=1.0910 sigma=0.0035  Rmin=1.0874  Rmax=1.0987    18
 C  C  Rav=1.5249 sigma=0.0027  Rmin=1.5201  Rmax=1.5286     6
 O  H  Rav=0.9686 sigma=0.0089  Rmin=0.9575  Rmax=0.9832    12
 O  C  Rav=1.4129 sigma=0.0030  Rmin=1.4099  Rmax=1.4159     2
 Na H  Rav=2.4167 sigma=0.0723  Rmin=2.3022  Rmax=2.4822     4
 Na C  Rav=2.8709 sigma=0.0758  Rmin=2.7653  Rmax=2.9399     3
 Na O  Rav=2.2308 sigma=0.1958  Rmin=2.0589  Rmax=2.7524    10
 Na Na Rav=3.5362 sigma=0.2262  Rmin=3.1432  Rmax=4.0065    21
 Cl Na Rav=2.6157 sigma=0.1822  Rmin=2.4224  Rmax=3.1536    36
 
 selected bond angles (degree)
 --------------------
Na6-Na1-Na3= 55.52             Na8-Na1-Na3= 52.71             Na8-Na1-Na6= 92.68             Na9-Na1-Na3= 55.31             
Na9-Na1-Na6= 62.66             Na9-Na1-Na8=104.42             Na10-Na1-Na3= 93.58            Na10-Na1-Na6=143.27            
Na10-Na1-Na8= 80.27            Na10-Na1-Na9= 84.10            Cl11-Na1-Na3= 41.99            Cl11-Na1-Na6= 46.75            
Cl11-Na1-Na8= 47.61            Cl11-Na1-Na9= 89.80            Cl11-Na1-Na10=123.92           Cl16-Na1-Na3= 95.70            
Cl16-Na1-Na6=140.38            Cl16-Na1-Na8= 48.49            Cl16-Na1-Na9=126.51            Cl16-Na1-Na10= 50.72           
Cl16-Na1-Cl11= 93.68           Cl18-Na1-Na3= 83.50            Cl18-Na1-Na6= 45.56            Cl18-Na1-Na8=134.16            
Cl18-Na1-Na9= 45.83            Cl18-Na1-Na10=119.78           Cl18-Na1-Cl11= 92.05           Cl18-Na1-Cl16=170.46           
Cl19-Na1-Na3= 40.56            Cl19-Na1-Na6= 90.63            Cl19-Na1-Na8= 61.50            Cl19-Na1-Na9= 50.16            
Cl19-Na1-Na10= 54.24           Cl19-Na1-Cl11= 79.85           Cl19-Na1-Cl16= 78.03           Cl19-Na1-Cl18= 95.50           
O21-Na1-Na3=154.81             O21-Na1-Na6=111.98             O21-Na1-Na8=112.15             O21-Na1-Na9=143.35             
O21-Na1-Na10=103.98            O21-Na1-Cl11=112.90            O21-Na1-Cl16= 82.15            O21-Na1-Cl18=102.60            
O21-Na1-Cl19=157.16            O51-Na1-Na3=118.23             O51-Na1-Na6=131.79             O51-Na1-Na8=121.94             
O51-Na1-Na9= 75.91             O51-Na1-Na10= 41.68            O51-Na1-Cl11=159.90            O51-Na1-Cl16= 83.96            
O51-Na1-Cl18= 88.04            O51-Na1-Cl19= 80.14            O51-Na1-O21= 86.62             Na4-Na2-Na3= 57.76             
Na5-Na2-Na3= 65.13             Na5-Na2-Na4= 66.67             Na8-Na2-Na3= 55.46             Na8-Na2-Na4= 94.97             
Na8-Na2-Na5=117.34             Na10-Na2-Na3= 92.61            Na10-Na2-Na4=145.77            Na10-Na2-Na5= 86.29            
Na10-Na2-Na8= 78.63            Cl12-Na2-Na3= 44.81            Cl12-Na2-Na4= 46.98            Cl12-Na2-Na5= 99.50            
Cl12-Na2-Na8= 49.35            Cl12-Na2-Na10=124.23           Cl19-Na2-Na3= 42.88            Cl19-Na2-Na4= 94.84            
Cl19-Na2-Na5= 57.77            Cl19-Na2-Na8= 65.68            Cl19-Na2-Na10= 51.71           Cl19-Na2-Cl12= 85.10           
Cl20-Na2-Na3= 90.40            Cl20-Na2-Na4= 46.10            Cl20-Na2-Na5= 48.32            Cl20-Na2-Na8=140.36            
Cl20-Na2-Na10=127.21           Cl20-Na2-Cl12= 93.00           Cl20-Na2-Cl19=104.55           O57-Na2-Na3=113.33             
O57-Na2-Na4=121.21             O57-Na2-Na5=170.44             O57-Na2-Na8= 58.75             O57-Na2-Na10= 84.34            
O57-Na2-Cl12= 84.25            O57-Na2-Cl19=114.21            O57-Na2-Cl20=140.70            O63-Na2-Na3=127.44             
O63-Na2-Na4=146.76             O63-Na2-Na5= 85.66             O63-Na2-Na8=114.65             O63-Na2-Na10= 40.29            
O63-Na2-Cl12=163.78            O63-Na2-Cl19= 84.73            O63-Na2-Cl20=101.77            O63-Na2-O57= 88.45             
Na2-Na3-Na1= 73.84             Na4-Na3-Na1=128.35             Na4-Na3-Na2= 54.52             Na5-Na3-Na1= 90.79             
Na5-Na3-Na2= 53.01             Na5-Na3-Na4= 60.34             Na6-Na3-Na1= 54.01             Na6-Na3-Na2=127.84             
Na6-Na3-Na4=177.64             Na6-Na3-Na5=120.70             Na7-Na3-Na1=115.28             Na7-Na3-Na2=113.85             
Na7-Na3-Na4= 88.69             Na7-Na3-Na5= 61.23             Na7-Na3-Na6= 90.11             Na8-Na3-Na1= 52.97             
Na8-Na3-Na2= 51.99             Na8-Na3-Na4= 90.05             Na8-Na3-Na5=102.52             Na8-Na3-Na6= 91.73             
Na8-Na3-Na7=161.63             Na9-Na3-Na1= 54.95             Na9-Na3-Na2= 89.40             Na9-Na3-Na4=119.13             
Na9-Na3-Na5= 58.82             Na9-Na3-Na6= 61.87             Na9-Na3-Na7= 60.83             Na9-Na3-Na8=104.32             
Cl11-Na3-Na1= 40.00            Cl11-Na3-Na2= 95.13            Cl11-Na3-Na4=135.77            Cl11-Na3-Na5=130.09            
Cl11-Na3-Na6= 45.61            Cl11-Na3-Na7=135.39            Cl11-Na3-Na8= 47.37            Cl11-Na3-Na9= 87.78            
Cl12-Na3-Na1= 98.17            Cl12-Na3-Na2= 45.07            Cl12-Na3-Na4= 45.28            Cl12-Na3-Na5= 89.12            
Cl12-Na3-Na6=135.89            Cl12-Na3-Na7=133.97            Cl12-Na3-Na8= 47.60            Cl12-Na3-Na9=134.09            
Cl12-Na3-Cl11= 90.56           Cl14-Na3-Na1= 86.94            Cl14-Na3-Na2=141.25            Cl14-Na3-Na4=133.47            
Cl14-Na3-Na5= 95.08            Cl14-Na3-Na6= 45.05            Cl14-Na3-Na7= 45.53            Cl14-Na3-Na8=135.73            
Cl14-Na3-Na9= 52.50            Cl14-Na3-Cl11= 90.66           Cl14-Na3-Cl12=173.35           Cl17-Na3-Na1=142.89            
Cl17-Na3-Na2= 86.62            Cl17-Na3-Na4= 44.06            Cl17-Na3-Na5= 52.78            Cl17-Na3-Na6=134.42            
Cl17-Na3-Na7= 45.23            Cl17-Na3-Na8=133.28            Cl17-Na3-Na9= 94.56            Cl17-Na3-Cl11=177.10           
Cl17-Na3-Cl12= 89.05           Cl17-Na3-Cl14= 89.41           Cl19-Na3-Na1= 43.12            Cl19-Na3-Na2= 41.57            
Cl19-Na3-Na4= 90.68            Cl19-Na3-Na5= 49.95            Cl19-Na3-Na6= 91.51            Cl19-Na3-Na7= 98.90            
Cl19-Na3-Na8= 62.78            Cl19-Na3-Na9= 50.41            Cl19-Na3-Cl11= 80.40           Cl19-Na3-Cl12= 84.09           
Cl19-Na3-Cl14=102.56           Cl19-Na3-Cl17=102.41           Na3-Na4-Na2= 67.73             Na5-Na4-Na2= 57.92             
Na5-Na4-Na3= 65.64             Cl12-Na4-Na2= 52.51            Cl12-Na4-Na3= 50.14            Cl12-Na4-Na5= 96.47            
Cl17-Na4-Na2=101.45            Cl17-Na4-Na3= 49.46            Cl17-Na4-Na5= 56.37            Cl17-Na4-Cl12= 99.25           
Cl20-Na4-Na2= 46.24            Cl20-Na4-Na3= 98.70            Cl20-Na4-Na5= 43.25            Cl20-Na4-Cl12= 98.66           
Cl20-Na4-Cl17= 98.82           Na3-Na5-Na2= 61.86             Na4-Na5-Na2= 55.41             Na4-Na5-Na3= 54.02             
Na7-Na5-Na2=114.46             Na7-Na5-Na3= 52.99             Na7-Na5-Na4= 80.15             Na9-Na5-Na2= 92.56             
Na9-Na5-Na3= 54.71             Na9-Na5-Na4=108.70             Na9-Na5-Na7= 56.30             Cl13-Na5-Na2= 85.47            
Cl13-Na5-Na3=125.05            Cl13-Na5-Na4=137.38            Cl13-Na5-Na7=137.35            Cl13-Na5-Na9= 87.12            
Cl15-Na5-Na2=134.36            Cl15-Na5-Na3= 79.19            Cl15-Na5-Na4=119.10            Cl15-Na5-Na7= 39.05            
Cl15-Na5-Na9= 43.19            Cl15-Na5-Cl13= 99.75           Cl17-Na5-Na2= 86.36            Cl17-Na5-Na3= 42.35            
Cl17-Na5-Na4= 40.14            Cl17-Na5-Na7= 40.25            Cl17-Na5-Na9= 83.68            Cl17-Na5-Cl13=167.40           
Cl17-Na5-Cl15= 79.30           Cl19-Na5-Na2= 45.70            Cl19-Na5-Na3= 41.62            Cl19-Na5-Na4= 80.08            
Cl19-Na5-Na7= 85.25            Cl19-Na5-Na9= 46.87            Cl19-Na5-Cl13= 83.68           Cl19-Na5-Cl15= 89.48           
Cl19-Na5-Cl17= 83.75           Cl20-Na5-Na2= 44.54            Cl20-Na5-Na3= 85.73            Cl20-Na5-Na4= 39.94            
Cl20-Na5-Na7=119.74            Cl20-Na5-Na9=134.35            Cl20-Na5-Cl13=101.13           Cl20-Na5-Cl15=158.78           
Cl20-Na5-Cl17= 79.50           Cl20-Na5-Cl19= 89.06           Na3-Na6-Na1= 70.47             Na9-Na6-Na1= 59.44             
Na9-Na6-Na3= 59.17             Cl11-Na6-Na1= 48.80            Cl11-Na6-Na3= 50.22            Cl11-Na6-Na9= 88.66            
Cl14-Na6-Na1=102.56            Cl14-Na6-Na3= 47.90            Cl14-Na6-Na9= 51.31            Cl14-Na6-Cl11= 98.11           
Cl18-Na6-Na1= 45.98            Cl18-Na6-Na3= 95.38            Cl18-Na6-Na9= 43.97            Cl18-Na6-Cl11= 94.52           
Cl18-Na6-Cl14= 93.52           O36-Na6-Na1=140.34             O36-Na6-Na3=110.69             O36-Na6-Na9=156.97             
O36-Na6-Cl11= 99.80            O36-Na6-Cl14=105.98            O36-Na6-Cl18=153.76            C38-Na6-Na1=148.95             
C38-Na6-Na3=132.85             C38-Na6-Na9=145.45             C38-Na6-Cl11=124.52            C38-Na6-Cl14=108.49            
C38-Na6-Cl18=129.91            C38-Na6-O36= 26.79             C41-Na6-Na1=132.08             C41-Na6-Na3=156.82             
C41-Na6-Na9=123.03             C41-Na6-Cl11=145.03            C41-Na6-Cl14=112.89            C41-Na6-Cl18= 99.15            
C41-Na6-O36= 57.35             C41-Na6-C38= 30.96             H43-Na6-Na1=132.25             H43-Na6-Na3=141.48             
H43-Na6-Na9=102.11             H43-Na6-Cl11=167.45            H43-Na6-Cl14= 93.69            H43-Na6-Cl18= 88.98            
H43-Na6-O36= 72.69             H43-Na6-C38= 46.48             H43-Na6-C41= 22.57             C44-Na6-Na1=102.86             
C44-Na6-Na3=171.77             C44-Na6-Na9=122.19             C44-Na6-Cl11=121.82            C44-Na6-Cl14=140.04            
C44-Na6-Cl18= 82.67            C44-Na6-O36= 71.10             C44-Na6-C38= 51.53             C44-Na6-C41= 30.84             
C44-Na6-H43= 46.67             H45-Na6-Na1= 90.55             H45-Na6-Na3=151.49             H45-Na6-Na9=129.14             
H45-Na6-Cl11=101.28            H45-Na6-Cl14=160.61            H45-Na6-Cl18= 85.31            H45-Na6-O36= 70.43             
H45-Na6-C38= 59.46             H45-Na6-C41= 48.59             H45-Na6-H43= 66.95             H45-Na6-C44= 20.62             
Na5-Na7-Na3= 65.78             Na9-Na7-Na3= 60.40             Na9-Na7-Na5= 60.27             Cl14-Na7-Na3= 48.74            
Cl14-Na7-Na5=101.30            Cl14-Na7-Na9= 52.69            Cl15-Na7-Na3= 91.58            Cl15-Na7-Na5= 41.38            
Cl15-Na7-Na9= 45.68            Cl15-Na7-Cl14= 98.22           Cl17-Na7-Na3= 50.26            Cl17-Na7-Na5= 55.80            
Cl17-Na7-Na9= 98.05            Cl17-Na7-Cl14= 97.44           Cl17-Na7-Cl15= 97.18           Na2-Na8-Na1= 93.09             
Na3-Na8-Na1= 74.32             Na3-Na8-Na2= 72.55             Cl11-Na8-Na1= 50.76            Cl11-Na8-Na2=119.38            
Cl11-Na8-Na3= 53.43            Cl12-Na8-Na1=123.78            Cl12-Na8-Na2= 55.82            Cl12-Na8-Na3= 53.27            
Cl12-Na8-Cl11=101.32           Cl16-Na8-Na1= 52.94            Cl16-Na8-Na2= 81.02            Cl16-Na8-Na3=118.89            
Cl16-Na8-Cl11=100.94           Cl16-Na8-Cl12=136.82           Cl19-Na8-Na1= 50.34            Cl19-Na8-Na2= 47.77            
Cl19-Na8-Na3= 47.82            Cl19-Na8-Cl11= 74.33           Cl19-Na8-Cl12= 77.54           Cl19-Na8-Cl16= 73.57           
O57-Na8-Na1=111.21             O57-Na8-Na2= 41.64             O57-Na8-Na3=113.40             O57-Na8-Cl11=157.73            
O57-Na8-Cl12= 77.38            O57-Na8-Cl16= 68.27            O57-Na8-Cl19= 83.78            Na3-Na9-Na1= 69.74             
Na5-Na9-Na1=104.11             Na5-Na9-Na3= 66.47             Na6-Na9-Na1= 57.91             Na6-Na9-Na3= 58.96             
Na6-Na9-Na5=125.43             Na7-Na9-Na1=127.87             Na7-Na9-Na3= 58.77             Na7-Na9-Na5= 63.43             
Na7-Na9-Na6= 87.31             Cl14-Na9-Na1= 94.39            Cl14-Na9-Na3= 46.99            Cl14-Na9-Na5= 97.26            
Cl14-Na9-Na6= 43.34            Cl14-Na9-Na7= 44.10            Cl15-Na9-Na1=147.39            Cl15-Na9-Na3= 88.57            
Cl15-Na9-Na5= 43.58            Cl15-Na9-Na6=130.66            Cl15-Na9-Na7= 43.38            Cl15-Na9-Cl14= 87.35           
Cl18-Na9-Na1= 45.04            Cl18-Na9-Na3= 94.25            Cl18-Na9-Na5=149.02            Cl18-Na9-Na6= 42.85            
Cl18-Na9-Na7=128.30            Cl18-Na9-Cl14= 84.66           Cl18-Na9-Cl15=166.08           Cl19-Na9-Na1= 50.71            
Cl19-Na9-Na3= 47.64            Cl19-Na9-Na5= 53.75            Cl19-Na9-Na6= 87.54            Cl19-Na9-Na7= 95.03            
Cl19-Na9-Cl14= 94.32           Cl19-Na9-Cl15= 96.68           Cl19-Na9-Cl18= 95.28           O54-Na9-Na1= 85.26             
O54-Na9-Na3=129.07             O54-Na9-Na5= 78.55             O54-Na9-Na6=138.47             O54-Na9-Na7=133.45             
O54-Na9-Cl14=175.55            O54-Na9-Cl15= 90.56            O54-Na9-Cl18= 98.15            O54-Na9-Cl19= 82.02            
Na2-Na10-Na1= 91.88            Cl16-Na10-Na1= 55.65           Cl16-Na10-Na2= 76.33           Cl19-Na10-Na1= 55.57           
Cl19-Na10-Na2= 47.72           Cl19-Na10-Cl16= 81.79          O51-Na10-Na1= 46.40            O51-Na10-Na2=131.62            
O51-Na10-Cl16= 92.17           O51-Na10-Cl19= 84.46           H53-Na10-Na1= 57.52            H53-Na10-Na2=121.71            
H53-Na10-Cl16=110.82           H53-Na10-Cl19= 75.26           H53-Na10-O51= 22.73            O60-Na10-Na1=135.42            
O60-Na10-Na2=118.76            O60-Na10-Cl16=156.00           O60-Na10-Cl19=122.21           O60-Na10-O51= 90.21            
O60-Na10-H53= 78.32            H62-Na10-Na1=131.80            H62-Na10-Na2= 99.51            H62-Na10-Cl16=172.08           
H62-Na10-Cl19=100.51           H62-Na10-O51= 95.59            H62-Na10-H53= 77.10            H62-Na10-O60= 22.90            
O63-Na10-Na1=132.41            O63-Na10-Na2= 40.65            O63-Na10-Cl16=103.20           O63-Na10-Cl19= 81.44           
O63-Na10-O51=157.34            O63-Na10-H53=134.92            O63-Na10-O60= 82.50            O63-Na10-H62= 69.86            
 
 selected dihedral angles (degree)
 ---------------------------------
Na1-Na3-Na2-Na4=180.74        Na1-Na3-Na2-Na5=103.67        Na1-Na3-Na2-Na8=304.70        Na1-Na3-Na2-Na10= 18.98       
Na1-Na3-Na2-Cl12=240.11       Na1-Na3-Na2-Cl19= 35.07       Na1-Na3-Na2-Cl20=146.26       Na1-Na3-Na2-O57=294.01        
Na1-Na3-Na2-O63= 41.06        Na4-Na3-Na2-Na5=282.93        Na4-Na3-Na2-Na8=123.95        Na4-Na3-Na2-Na10=198.24       
Na4-Na3-Na2-Cl12= 59.37       Na4-Na3-Na2-Cl19=214.32       Na4-Na3-Na2-Cl20=325.52       Na4-Na3-Na2-O57=113.27        
Na4-Na3-Na2-O63=220.31        Na5-Na3-Na2-Na4= 77.07        Na5-Na3-Na2-Na8=201.02        Na5-Na3-Na2-Na10=275.31       
Na5-Na3-Na2-Cl12=136.44       Na5-Na3-Na2-Cl19=291.39       Na5-Na3-Na2-Cl20= 42.59       Na5-Na3-Na2-O57=190.34        
Na5-Na3-Na2-O63=297.38        Na6-Na3-Na2-Na4=180.02        Na6-Na3-Na2-Na5=102.95        Na6-Na3-Na2-Na8=303.97        
Na6-Na3-Na2-Na10= 18.25       Na6-Na3-Na2-Cl12=239.39       Na6-Na3-Na2-Cl19= 34.34       Na6-Na3-Na2-Cl20=145.53       
Na6-Na3-Na2-O57=293.29        Na6-Na3-Na2-O63= 40.33        Na7-Na3-Na2-Na4= 69.77        Na7-Na3-Na2-Na5=352.70        
Na7-Na3-Na2-Na8=193.73        Na7-Na3-Na2-Na10=268.01       Na7-Na3-Na2-Cl12=129.14       Na7-Na3-Na2-Cl19=284.09       
Na7-Na3-Na2-Cl20= 35.29       Na7-Na3-Na2-O57=183.04        Na7-Na3-Na2-O63=290.09        Na8-Na3-Na2-Na4=236.05        
Na8-Na3-Na2-Na5=158.98        Na8-Na3-Na2-Na10= 74.28       Na8-Na3-Na2-Cl12=295.41       Na8-Na3-Na2-Cl19= 90.37       
Na8-Na3-Na2-Cl20=201.56       Na8-Na3-Na2-O57=349.32        Na8-Na3-Na2-O63= 96.36        Na9-Na3-Na2-Na4=127.25        
Na9-Na3-Na2-Na5= 50.18        Na9-Na3-Na2-Na8=251.21        Na9-Na3-Na2-Na10=325.49       Na9-Na3-Na2-Cl12=186.62       
Na9-Na3-Na2-Cl19=341.58       Na9-Na3-Na2-Cl20= 92.77       Na9-Na3-Na2-O57=240.53        Na9-Na3-Na2-O63=347.57        
Cl11-Na3-Na2-Na4=214.97       Cl11-Na3-Na2-Na5=137.90       Cl11-Na3-Na2-Na8=338.92       Cl11-Na3-Na2-Na10= 53.20      
Cl11-Na3-Na2-Cl12=274.34      Cl11-Na3-Na2-Cl19= 69.29      Cl11-Na3-Na2-Cl20=180.48      Cl11-Na3-Na2-O57=328.24       
Cl11-Na3-Na2-O63= 75.28       Cl12-Na3-Na2-Na4=300.63       Cl12-Na3-Na2-Na5=223.56       Cl12-Na3-Na2-Na8= 64.59       
Cl12-Na3-Na2-Na10=138.87      Cl12-Na3-Na2-Cl19=154.95      Cl12-Na3-Na2-Cl20=266.15      Cl12-Na3-Na2-O57= 53.90       
Cl12-Na3-Na2-O63=160.94       Cl14-Na3-Na2-Na4=117.48       Cl14-Na3-Na2-Na5= 40.41       Cl14-Na3-Na2-Na8=241.44       
Cl14-Na3-Na2-Na10=315.72      Cl14-Na3-Na2-Cl12=176.85      Cl14-Na3-Na2-Cl19=331.81      Cl14-Na3-Na2-Cl20= 83.00      
Cl14-Na3-Na2-O57=230.76       Cl14-Na3-Na2-O63=337.80       Cl17-Na3-Na2-Na4= 32.65       Cl17-Na3-Na2-Na5=315.58       
Cl17-Na3-Na2-Na8=156.61       Cl17-Na3-Na2-Na10=230.89      Cl17-Na3-Na2-Cl12= 92.02      Cl17-Na3-Na2-Cl19=246.98      
Cl17-Na3-Na2-Cl20=358.17      Cl17-Na3-Na2-O57=145.93       Cl17-Na3-Na2-O63=252.97       Cl19-Na3-Na2-Na4=145.68       
Cl19-Na3-Na2-Na5= 68.61       Cl19-Na3-Na2-Na8=269.63       Cl19-Na3-Na2-Na10=343.91      Cl19-Na3-Na2-Cl12=205.05      
Cl19-Na3-Na2-Cl20=111.19      Cl19-Na3-Na2-O57=258.95       Cl19-Na3-Na2-O63=  5.99       Na3-Na4-Na2-Na5= 74.37        
Na3-Na4-Na2-Na8=316.70        Na3-Na4-Na2-Na10= 33.76       Na3-Na4-Na2-Cl12=303.97       Na3-Na4-Na2-Cl19= 22.65       
Na3-Na4-Na2-Cl20=128.21       Na3-Na4-Na2-O57=260.48        Na3-Na4-Na2-O63=110.41        Na5-Na4-Na2-Na3=285.63        
Na5-Na4-Na2-Na8=242.32        Na5-Na4-Na2-Na10=319.39       Na5-Na4-Na2-Cl12=229.59       Na5-Na4-Na2-Cl19=308.27       
Na5-Na4-Na2-Cl20= 53.84       Na5-Na4-Na2-O57=186.11        Na5-Na4-Na2-O63= 36.04        Cl12-Na4-Na2-Na3= 56.03       
Cl12-Na4-Na2-Na5=130.41       Cl12-Na4-Na2-Na8= 12.73       Cl12-Na4-Na2-Na10= 89.80      Cl12-Na4-Na2-Cl19= 78.68      
Cl12-Na4-Na2-Cl20=184.24      Cl12-Na4-Na2-O57=316.51       Cl12-Na4-Na2-O63=166.45       Cl17-Na4-Na2-Na3=323.09       
Cl17-Na4-Na2-Na5= 37.46       Cl17-Na4-Na2-Na8=279.78       Cl17-Na4-Na2-Na10=356.85      Cl17-Na4-Na2-Cl12=267.05      
Cl17-Na4-Na2-Cl19=345.73      Cl17-Na4-Na2-Cl20= 91.30      Cl17-Na4-Na2-O57=223.57       Cl17-Na4-Na2-O63= 73.50       
Cl20-Na4-Na2-Na3=231.79       Cl20-Na4-Na2-Na5=306.16       Cl20-Na4-Na2-Na8=188.48       Cl20-Na4-Na2-Na10=265.55      
Cl20-Na4-Na2-Cl12=175.76      Cl20-Na4-Na2-Cl19=254.43      Cl20-Na4-Na2-O57=132.27       Cl20-Na4-Na2-O63=342.20       
Na2-Na4-Na3-Na1=  0.91        Na2-Na4-Na3-Na5=296.39        Na2-Na4-Na3-Na6=179.69        Na2-Na4-Na3-Na7=239.14        
Na2-Na4-Na3-Na8= 40.81        Na2-Na4-Na3-Na9=294.33        Na2-Na4-Na3-Cl11= 54.91       Na2-Na4-Na3-Cl12= 59.02       
Na2-Na4-Na3-Cl14=229.92       Na2-Na4-Na3-Cl17=230.76       Na2-Na4-Na3-Cl19=338.03       Na5-Na4-Na3-Na1= 64.52        
Na5-Na4-Na3-Na2= 63.61        Na5-Na4-Na3-Na6=243.30        Na5-Na4-Na3-Na7=302.75        Na5-Na4-Na3-Na8=104.42        
Na5-Na4-Na3-Na9=357.94        Na5-Na4-Na3-Cl11=118.52       Na5-Na4-Na3-Cl12=122.63       Na5-Na4-Na3-Cl14=293.53       
Na5-Na4-Na3-Cl17=294.37       Na5-Na4-Na3-Cl19= 41.64       Cl12-Na4-Na3-Na1=301.89       Cl12-Na4-Na3-Na2=300.98       
Cl12-Na4-Na3-Na5=237.37       Cl12-Na4-Na3-Na6=120.67       Cl12-Na4-Na3-Na7=180.12       Cl12-Na4-Na3-Na8=341.79       
Cl12-Na4-Na3-Na9=235.31       Cl12-Na4-Na3-Cl11=355.90      Cl12-Na4-Na3-Cl14=170.90      Cl12-Na4-Na3-Cl17=171.74      
Cl12-Na4-Na3-Cl19=279.01      Cl17-Na4-Na3-Na1=130.15       Cl17-Na4-Na3-Na2=129.24       Cl17-Na4-Na3-Na5= 65.63       
Cl17-Na4-Na3-Na6=308.93       Cl17-Na4-Na3-Na7=  8.38       Cl17-Na4-Na3-Na8=170.05       Cl17-Na4-Na3-Na9= 63.57       
Cl17-Na4-Na3-Cl11=184.15      Cl17-Na4-Na3-Cl12=188.26      Cl17-Na4-Na3-Cl14=359.16      Cl17-Na4-Na3-Cl19=107.27      
Cl20-Na4-Na3-Na1= 35.95       Cl20-Na4-Na3-Na2= 35.04       Cl20-Na4-Na3-Na5=331.43       Cl20-Na4-Na3-Na6=214.73       
Cl20-Na4-Na3-Na7=274.18       Cl20-Na4-Na3-Na8= 75.85       Cl20-Na4-Na3-Na9=329.37       Cl20-Na4-Na3-Cl11= 89.95      
Cl20-Na4-Na3-Cl12= 94.06      Cl20-Na4-Na3-Cl14=264.96      Cl20-Na4-Na3-Cl17=265.80      Cl20-Na4-Na3-Cl19= 13.07      
Na3-Na5-Na2-Na4=296.13        Na3-Na5-Na2-Na8= 19.43        Na3-Na5-Na2-Na10= 94.61       Na3-Na5-Na2-Cl12=330.50       
Na3-Na5-Na2-Cl19= 48.50       Na3-Na5-Na2-Cl20=244.97       Na3-Na5-Na2-O57= 82.93        Na3-Na5-Na2-O63=135.00        
Na4-Na5-Na2-Na3= 63.87        Na4-Na5-Na2-Na8= 83.30        Na4-Na5-Na2-Na10=158.48       Na4-Na5-Na2-Cl12= 34.37       
Na4-Na5-Na2-Cl19=112.37       Na4-Na5-Na2-Cl20=308.84       Na4-Na5-Na2-O57=146.79        Na4-Na5-Na2-O63=198.87        
Na7-Na5-Na2-Na3=  6.68        Na7-Na5-Na2-Na4=302.81        Na7-Na5-Na2-Na8= 26.11        Na7-Na5-Na2-Na10=101.29       
Na7-Na5-Na2-Cl12=337.18       Na7-Na5-Na2-Cl19= 55.18       Na7-Na5-Na2-Cl20=251.65       Na7-Na5-Na2-O57= 89.60        
Na7-Na5-Na2-O63=141.68        Na9-Na5-Na2-Na3=312.82        Na9-Na5-Na2-Na4=248.96        Na9-Na5-Na2-Na8=332.26        
Na9-Na5-Na2-Na10= 47.43       Na9-Na5-Na2-Cl12=283.32       Na9-Na5-Na2-Cl19=  1.32       Na9-Na5-Na2-Cl20=197.79       
Na9-Na5-Na2-O57= 35.75        Na9-Na5-Na2-O63= 87.83        Cl13-Na5-Na2-Na3=225.92       Cl13-Na5-Na2-Na4=162.05       
Cl13-Na5-Na2-Na8=245.35       Cl13-Na5-Na2-Na10=320.52      Cl13-Na5-Na2-Cl12=196.42      Cl13-Na5-Na2-Cl19=274.42      
Cl13-Na5-Na2-Cl20=110.88      Cl13-Na5-Na2-O57=308.84       Cl13-Na5-Na2-O63=  0.92       Cl15-Na5-Na2-Na3=325.13       
Cl15-Na5-Na2-Na4=261.27       Cl15-Na5-Na2-Na8=344.57       Cl15-Na5-Na2-Na10= 59.74      Cl15-Na5-Na2-Cl12=295.64      
Cl15-Na5-Na2-Cl19= 13.63      Cl15-Na5-Na2-Cl20=210.10      Cl15-Na5-Na2-O57= 48.06       Cl15-Na5-Na2-O63=100.14       
Cl17-Na5-Na2-Na3= 36.32       Cl17-Na5-Na2-Na4=332.46       Cl17-Na5-Na2-Na8= 55.75       Cl17-Na5-Na2-Na10=130.93      
Cl17-Na5-Na2-Cl12=  6.82      Cl17-Na5-Na2-Cl19= 84.82      Cl17-Na5-Na2-Cl20=281.29      Cl17-Na5-Na2-O57=119.25       
Cl17-Na5-Na2-O63=171.32       Cl19-Na5-Na2-Na3=311.50       Cl19-Na5-Na2-Na4=247.63       Cl19-Na5-Na2-Na8=330.93       
Cl19-Na5-Na2-Na10= 46.11      Cl19-Na5-Na2-Cl12=282.00      Cl19-Na5-Na2-Cl20=196.47      Cl19-Na5-Na2-O57= 34.42       
Cl19-Na5-Na2-O63= 86.50       Cl20-Na5-Na2-Na3=115.03       Cl20-Na5-Na2-Na4= 51.16       Cl20-Na5-Na2-Na8=134.46       
Cl20-Na5-Na2-Na10=209.64      Cl20-Na5-Na2-Cl12= 85.53      Cl20-Na5-Na2-Cl19=163.53      Cl20-Na5-Na2-O57=197.96       
Cl20-Na5-Na2-O63=250.03       Na2-Na5-Na3-Na1=291.04        Na2-Na5-Na3-Na4= 65.96        Na2-Na5-Na3-Na6=243.51        
Na2-Na5-Na3-Na7=172.38        Na2-Na5-Na3-Na8=343.17        Na2-Na5-Na3-Na9=243.86        Na2-Na5-Na3-Cl11=299.21       
Na2-Na5-Na3-Cl12= 29.20       Na2-Na5-Na3-Cl14=204.04       Na2-Na5-Na3-Cl17=118.67       Na2-Na5-Na3-Cl19=306.19       
Na4-Na5-Na3-Na1=225.08        Na4-Na5-Na3-Na2=294.04        Na4-Na5-Na3-Na6=177.55        Na4-Na5-Na3-Na7=106.42        
Na4-Na5-Na3-Na8=277.21        Na4-Na5-Na3-Na9=177.89        Na4-Na5-Na3-Cl11=233.24       Na4-Na5-Na3-Cl12=323.24       
Na4-Na5-Na3-Cl14=138.08       Na4-Na5-Na3-Cl17= 52.71       Na4-Na5-Na3-Cl19=240.23       Na7-Na5-Na3-Na1=118.66        
Na7-Na5-Na3-Na2=187.62        Na7-Na5-Na3-Na4=253.58        Na7-Na5-Na3-Na6= 71.13        Na7-Na5-Na3-Na8=170.79        
Na7-Na5-Na3-Na9= 71.47        Na7-Na5-Na3-Cl11=126.82       Na7-Na5-Na3-Cl12=216.82       Na7-Na5-Na3-Cl14= 31.66       
Na7-Na5-Na3-Cl17=306.29       Na7-Na5-Na3-Cl19=133.81       Na9-Na5-Na3-Na1= 47.18        Na9-Na5-Na3-Na2=116.14        
Na9-Na5-Na3-Na4=182.11        Na9-Na5-Na3-Na6=359.65        Na9-Na5-Na3-Na7=288.53        Na9-Na5-Na3-Na8= 99.31        
Na9-Na5-Na3-Cl11= 55.35       Na9-Na5-Na3-Cl12=145.35       Na9-Na5-Na3-Cl14=320.19       Na9-Na5-Na3-Cl17=234.81       
Na9-Na5-Na3-Cl19= 62.33       Cl13-Na5-Na3-Na1=352.05       Cl13-Na5-Na3-Na2= 61.01       Cl13-Na5-Na3-Na4=126.97       
Cl13-Na5-Na3-Na6=304.52       Cl13-Na5-Na3-Na7=233.39       Cl13-Na5-Na3-Na8= 44.18       Cl13-Na5-Na3-Na9=304.87       
Cl13-Na5-Na3-Cl11=  0.22      Cl13-Na5-Na3-Cl12= 90.21      Cl13-Na5-Na3-Cl14=265.05      Cl13-Na5-Na3-Cl17=179.68      
Cl13-Na5-Na3-Cl19=  7.20      Cl15-Na5-Na3-Na1= 86.45       Cl15-Na5-Na3-Na2=155.41       Cl15-Na5-Na3-Na4=221.37       
Cl15-Na5-Na3-Na6= 38.92       Cl15-Na5-Na3-Na7=327.79       Cl15-Na5-Na3-Na8=138.58       Cl15-Na5-Na3-Na9= 39.27       
Cl15-Na5-Na3-Cl11= 94.61      Cl15-Na5-Na3-Cl12=184.61      Cl15-Na5-Na3-Cl14=359.45      Cl15-Na5-Na3-Cl17=274.08      
Cl15-Na5-Na3-Cl19=101.60      Cl17-Na5-Na3-Na1=172.37       Cl17-Na5-Na3-Na2=241.33       Cl17-Na5-Na3-Na4=307.29       
Cl17-Na5-Na3-Na6=124.84       Cl17-Na5-Na3-Na7= 53.71       Cl17-Na5-Na3-Na8=224.50       Cl17-Na5-Na3-Na9=125.19       
Cl17-Na5-Na3-Cl11=180.54      Cl17-Na5-Na3-Cl12=270.53      Cl17-Na5-Na3-Cl14= 85.37      Cl17-Na5-Na3-Cl19=187.52      
Cl19-Na5-Na3-Na1=344.85       Cl19-Na5-Na3-Na2= 53.81       Cl19-Na5-Na3-Na4=119.77       Cl19-Na5-Na3-Na6=297.32       
Cl19-Na5-Na3-Na7=226.19       Cl19-Na5-Na3-Na8= 36.98       Cl19-Na5-Na3-Na9=297.67       Cl19-Na5-Na3-Cl11=353.02      
Cl19-Na5-Na3-Cl12= 83.01      Cl19-Na5-Na3-Cl14=257.85      Cl19-Na5-Na3-Cl17=172.48      Cl20-Na5-Na3-Na1=251.45       
Cl20-Na5-Na3-Na2=320.41       Cl20-Na5-Na3-Na4= 26.37       Cl20-Na5-Na3-Na6=203.92       Cl20-Na5-Na3-Na7=132.79       
Cl20-Na5-Na3-Na8=303.58       Cl20-Na5-Na3-Na9=204.26       Cl20-Na5-Na3-Cl11=259.61      Cl20-Na5-Na3-Cl12=349.61      
Cl20-Na5-Na3-Cl14=164.45      Cl20-Na5-Na3-Cl17= 79.08      Cl20-Na5-Na3-Cl19=266.60      Na2-Na5-Na4-Na3=281.96        
Na2-Na5-Na4-Cl12=322.55       Na2-Na5-Na4-Cl17=225.72       Na2-Na5-Na4-Cl20= 58.33       Na3-Na5-Na4-Na2= 78.04        
Na3-Na5-Na4-Cl12= 40.59       Na3-Na5-Na4-Cl17=303.76       Na3-Na5-Na4-Cl20=136.37       Na7-Na5-Na4-Na2=129.06        
Na7-Na5-Na4-Na3= 51.02        Na7-Na5-Na4-Cl12= 91.61       Na7-Na5-Na4-Cl17=354.78       Na7-Na5-Na4-Cl20=187.39       
Na9-Na5-Na4-Na2= 79.85        Na9-Na5-Na4-Na3=  1.81        Na9-Na5-Na4-Cl12= 42.40       Na9-Na5-Na4-Cl17=305.57       
Na9-Na5-Na4-Cl20=138.19       Cl13-Na5-Na4-Na2=333.02       Cl13-Na5-Na4-Na3=254.98       Cl13-Na5-Na4-Cl12=295.57      
Cl13-Na5-Na4-Cl17=198.74      Cl13-Na5-Na4-Cl20= 31.35      Cl15-Na5-Na4-Na2=126.02       Cl15-Na5-Na4-Na3= 47.98       
Cl15-Na5-Na4-Cl12= 88.57      Cl15-Na5-Na4-Cl17=351.74      Cl15-Na5-Na4-Cl20=184.35      Cl17-Na5-Na4-Na2=134.28       
Cl17-Na5-Na4-Na3= 56.24       Cl17-Na5-Na4-Cl12= 96.83      Cl17-Na5-Na4-Cl20=192.61      Cl19-Na5-Na4-Na2= 42.22       
Cl19-Na5-Na4-Na3=324.18       Cl19-Na5-Na4-Cl12=  4.77      Cl19-Na5-Na4-Cl17=267.93      Cl19-Na5-Na4-Cl20=100.55      
Cl20-Na5-Na4-Na2=301.67       Cl20-Na5-Na4-Na3=223.63       Cl20-Na5-Na4-Cl12=264.22      Cl20-Na5-Na4-Cl17=167.39      
Na3-Na6-Na1-Na8= 39.82        Na3-Na6-Na1-Na9=294.97        Na3-Na6-Na1-Na10=322.54       Na3-Na6-Na1-Cl11= 53.71       
Na3-Na6-Na1-Cl16= 50.16       Na3-Na6-Na1-Cl18=241.24       Na3-Na6-Na1-Cl19=338.33       Na3-Na6-Na1-O21=155.04        
Na3-Na6-Na1-O51=261.04        Na9-Na6-Na1-Na3= 65.03        Na9-Na6-Na1-Na8=104.86        Na9-Na6-Na1-Na10= 27.58       
Na9-Na6-Na1-Cl11=118.75       Na9-Na6-Na1-Cl16=115.20       Na9-Na6-Na1-Cl18=306.27       Na9-Na6-Na1-Cl19= 43.37       
Na9-Na6-Na1-O21=220.07        Na9-Na6-Na1-O51=326.07        Cl11-Na6-Na1-Na3=306.29       Cl11-Na6-Na1-Na8=346.11       
Cl11-Na6-Na1-Na9=241.25       Cl11-Na6-Na1-Na10=268.83      Cl11-Na6-Na1-Cl16=356.45      Cl11-Na6-Na1-Cl18=187.52      
Cl11-Na6-Na1-Cl19=284.62      Cl11-Na6-Na1-O21=101.32       Cl11-Na6-Na1-O51=207.32       Cl14-Na6-Na1-Na3= 36.11       
Cl14-Na6-Na1-Na8= 75.94       Cl14-Na6-Na1-Na9=331.08       Cl14-Na6-Na1-Na10=358.65      Cl14-Na6-Na1-Cl11= 89.83      
Cl14-Na6-Na1-Cl16= 86.27      Cl14-Na6-Na1-Cl18=277.35      Cl14-Na6-Na1-Cl19= 14.44      Cl14-Na6-Na1-O21=191.15       
Cl14-Na6-Na1-O51=297.15       Cl18-Na6-Na1-Na3=118.76       Cl18-Na6-Na1-Na8=158.59       Cl18-Na6-Na1-Na9= 53.73       
Cl18-Na6-Na1-Na10= 81.31      Cl18-Na6-Na1-Cl11=172.48      Cl18-Na6-Na1-Cl16=168.93      Cl18-Na6-Na1-Cl19= 97.10      
Cl18-Na6-Na1-O21=273.80       Cl18-Na6-Na1-O51= 19.80       O36-Na6-Na1-Na3=260.83        O36-Na6-Na1-Na8=300.65        
O36-Na6-Na1-Na9=195.79        O36-Na6-Na1-Na10=223.37       O36-Na6-Na1-Cl11=314.54       O36-Na6-Na1-Cl16=310.99       
O36-Na6-Na1-Cl18=142.06       O36-Na6-Na1-Cl19=239.16       O36-Na6-Na1-O21= 55.86        O36-Na6-Na1-O51=161.86        
C38-Na6-Na1-Na3=215.92        C38-Na6-Na1-Na8=255.75        C38-Na6-Na1-Na9=150.89        C38-Na6-Na1-Na10=178.46       
C38-Na6-Na1-Cl11=269.64       C38-Na6-Na1-Cl16=266.08       C38-Na6-Na1-Cl18= 97.16       C38-Na6-Na1-Cl19=194.25       
C38-Na6-Na1-O21= 10.96        C38-Na6-Na1-O51=116.96        C41-Na6-Na1-Na3=173.68        C41-Na6-Na1-Na8=213.50        
C41-Na6-Na1-Na9=108.64        C41-Na6-Na1-Na10=136.22       C41-Na6-Na1-Cl11=227.39       C41-Na6-Na1-Cl16=223.84       
C41-Na6-Na1-Cl18= 54.91       C41-Na6-Na1-Cl19=152.01       C41-Na6-Na1-O21=328.72        C41-Na6-Na1-O51= 74.71        
H43-Na6-Na1-Na3=143.06        H43-Na6-Na1-Na8=182.89        H43-Na6-Na1-Na9= 78.03        H43-Na6-Na1-Na10=105.61       
H43-Na6-Na1-Cl11=196.78       H43-Na6-Na1-Cl16=193.23       H43-Na6-Na1-Cl18= 24.30       H43-Na6-Na1-Cl19=121.40       
H43-Na6-Na1-O21=298.10        H43-Na6-Na1-O51= 44.10        C44-Na6-Na1-Na3=185.02        C44-Na6-Na1-Na8=224.85        
C44-Na6-Na1-Na9=119.99        C44-Na6-Na1-Na10=147.56       C44-Na6-Na1-Cl11=238.74       C44-Na6-Na1-Cl16=235.18       
C44-Na6-Na1-Cl18= 66.26       C44-Na6-Na1-Cl19=163.35       C44-Na6-Na1-O21=340.06        C44-Na6-Na1-O51= 86.06        
H45-Na6-Na1-Na3=201.71        H45-Na6-Na1-Na8=241.53        H45-Na6-Na1-Na9=136.68        H45-Na6-Na1-Na10=164.25       
H45-Na6-Na1-Cl11=255.42       H45-Na6-Na1-Cl16=251.87       H45-Na6-Na1-Cl18= 82.95       H45-Na6-Na1-Cl19=180.04       
H45-Na6-Na1-O21=356.75        H45-Na6-Na1-O51=102.75        Na1-Na6-Na3-Na2=  0.86        Na1-Na6-Na3-Na4=181.18        
Na1-Na6-Na3-Na5= 65.72        Na1-Na6-Na3-Na7=121.76        Na1-Na6-Na3-Na8=320.04        Na1-Na6-Na3-Na9= 65.38        
Na1-Na6-Na3-Cl11=307.88       Na1-Na6-Na3-Cl12=299.78       Na1-Na6-Na3-Cl14=129.16       Na1-Na6-Na3-Cl17=131.94       
Na1-Na6-Na3-Cl19= 22.85       Na9-Na6-Na3-Na1=294.62        Na9-Na6-Na3-Na2=295.48        Na9-Na6-Na3-Na4=115.80        
Na9-Na6-Na3-Na5=  0.34        Na9-Na6-Na3-Na7= 56.38        Na9-Na6-Na3-Na8=254.66        Na9-Na6-Na3-Cl11=242.50       
Na9-Na6-Na3-Cl12=234.40       Na9-Na6-Na3-Cl14= 63.79       Na9-Na6-Na3-Cl17= 66.56       Na9-Na6-Na3-Cl19=317.47       
Cl11-Na6-Na3-Na1= 52.12       Cl11-Na6-Na3-Na2= 52.98       Cl11-Na6-Na3-Na4=233.30       Cl11-Na6-Na3-Na5=117.83       
Cl11-Na6-Na3-Na7=173.88       Cl11-Na6-Na3-Na8= 12.16       Cl11-Na6-Na3-Na9=117.50       Cl11-Na6-Na3-Cl12=351.90      
Cl11-Na6-Na3-Cl14=181.28      Cl11-Na6-Na3-Cl17=184.05      Cl11-Na6-Na3-Cl19= 74.97      Cl14-Na6-Na3-Na1=230.84       
Cl14-Na6-Na3-Na2=231.70       Cl14-Na6-Na3-Na4= 52.02       Cl14-Na6-Na3-Na5=296.55       Cl14-Na6-Na3-Na7=352.59       
Cl14-Na6-Na3-Na8=190.87       Cl14-Na6-Na3-Na9=296.21       Cl14-Na6-Na3-Cl11=178.72      Cl14-Na6-Na3-Cl12=170.62      
Cl14-Na6-Na3-Cl17=  2.77      Cl14-Na6-Na3-Cl19=253.68      Cl18-Na6-Na3-Na1=320.72       Cl18-Na6-Na3-Na2=321.58       
Cl18-Na6-Na3-Na4=141.90       Cl18-Na6-Na3-Na5= 26.43       Cl18-Na6-Na3-Na7= 82.47       Cl18-Na6-Na3-Na8=280.76       
Cl18-Na6-Na3-Na9= 26.09       Cl18-Na6-Na3-Cl11=268.60      Cl18-Na6-Na3-Cl12=260.50      Cl18-Na6-Na3-Cl14= 89.88      
Cl18-Na6-Na3-Cl17= 92.65      Cl18-Na6-Na3-Cl19=343.57      O36-Na6-Na3-Na1=137.66        O36-Na6-Na3-Na2=138.53        
O36-Na6-Na3-Na4=318.85        O36-Na6-Na3-Na5=203.38        O36-Na6-Na3-Na7=259.42        O36-Na6-Na3-Na8= 97.70        
O36-Na6-Na3-Na9=203.04        O36-Na6-Na3-Cl11= 85.55       O36-Na6-Na3-Cl12= 77.44       O36-Na6-Na3-Cl14=266.83       
O36-Na6-Na3-Cl17=269.60       O36-Na6-Na3-Cl19=160.51       C38-Na6-Na3-Na1=155.62        C38-Na6-Na3-Na2=156.48        
C38-Na6-Na3-Na4=336.80        C38-Na6-Na3-Na5=221.34        C38-Na6-Na3-Na7=277.38        C38-Na6-Na3-Na8=115.66        
C38-Na6-Na3-Na9=221.00        C38-Na6-Na3-Cl11=103.50       C38-Na6-Na3-Cl12= 95.40       C38-Na6-Na3-Cl14=284.79       
C38-Na6-Na3-Cl17=287.56       C38-Na6-Na3-Cl19=178.47       C41-Na6-Na3-Na1=191.98        C41-Na6-Na3-Na2=192.85        
C41-Na6-Na3-Na4= 13.17        C41-Na6-Na3-Na5=257.70        C41-Na6-Na3-Na7=313.74        C41-Na6-Na3-Na8=152.02        
C41-Na6-Na3-Na9=257.36        C41-Na6-Na3-Cl11=139.87       C41-Na6-Na3-Cl12=131.76       C41-Na6-Na3-Cl14=321.15       
C41-Na6-Na3-Cl17=323.92       C41-Na6-Na3-Cl19=214.83       H43-Na6-Na3-Na1=225.58        H43-Na6-Na3-Na2=226.44        
H43-Na6-Na3-Na4= 46.76        H43-Na6-Na3-Na5=291.29        H43-Na6-Na3-Na7=347.33        H43-Na6-Na3-Na8=185.61        
H43-Na6-Na3-Na9=290.95        H43-Na6-Na3-Cl11=173.46       H43-Na6-Na3-Cl12=165.36       H43-Na6-Na3-Cl14=354.74       
H43-Na6-Na3-Cl17=357.51       H43-Na6-Na3-Cl19=248.42       C44-Na6-Na3-Na1= 36.58        C44-Na6-Na3-Na2= 37.44        
C44-Na6-Na3-Na4=217.77        C44-Na6-Na3-Na5=102.30        C44-Na6-Na3-Na7=158.34        C44-Na6-Na3-Na8=356.62        
C44-Na6-Na3-Na9=101.96        C44-Na6-Na3-Cl11=344.46       C44-Na6-Na3-Cl12=336.36       C44-Na6-Na3-Cl14=165.75       
C44-Na6-Na3-Cl17=168.52       C44-Na6-Na3-Cl19= 59.43       H45-Na6-Na3-Na1= 50.81        H45-Na6-Na3-Na2= 51.67        
H45-Na6-Na3-Na4=231.99        H45-Na6-Na3-Na5=116.52        H45-Na6-Na3-Na7=172.56        H45-Na6-Na3-Na8= 10.85        
H45-Na6-Na3-Na9=116.18        H45-Na6-Na3-Cl11=358.69       H45-Na6-Na3-Cl12=350.59       H45-Na6-Na3-Cl14=179.97       
H45-Na6-Na3-Cl17=182.74       H45-Na6-Na3-Cl19= 73.66       Na5-Na7-Na3-Na1=283.99        Na5-Na7-Na3-Na2=  6.65        
Na5-Na7-Na3-Na4= 56.49        Na5-Na7-Na3-Na6=234.46        Na5-Na7-Na3-Na8=330.26        Na5-Na7-Na3-Na9=291.71        
Na5-Na7-Na3-Cl11=240.69       Na5-Na7-Na3-Cl12= 56.37       Na5-Na7-Na3-Cl14=227.11       Na5-Na7-Na3-Cl17= 64.69       
Na5-Na7-Na3-Cl19=326.00       Na9-Na7-Na3-Na1=352.29        Na9-Na7-Na3-Na2= 74.94        Na9-Na7-Na3-Na4=124.78        
Na9-Na7-Na3-Na5= 68.29        Na9-Na7-Na3-Na6=302.75        Na9-Na7-Na3-Na8= 38.56        Na9-Na7-Na3-Cl11=308.98       
Na9-Na7-Na3-Cl12=124.66       Na9-Na7-Na3-Cl14=295.40       Na9-Na7-Na3-Cl17=132.99       Na9-Na7-Na3-Cl19= 34.30       
Cl14-Na7-Na3-Na1= 56.88       Cl14-Na7-Na3-Na2=139.54       Cl14-Na7-Na3-Na4=189.38       Cl14-Na7-Na3-Na5=132.89       
Cl14-Na7-Na3-Na6=  7.35       Cl14-Na7-Na3-Na8=103.15       Cl14-Na7-Na3-Na9= 64.60       Cl14-Na7-Na3-Cl11= 13.58      
Cl14-Na7-Na3-Cl12=189.26      Cl14-Na7-Na3-Cl17=197.58      Cl14-Na7-Na3-Cl19= 98.89      Cl15-Na7-Na3-Na1=317.33       
Cl15-Na7-Na3-Na2= 39.98       Cl15-Na7-Na3-Na4= 89.82       Cl15-Na7-Na3-Na5= 33.33       Cl15-Na7-Na3-Na6=267.79       
Cl15-Na7-Na3-Na8=  3.60       Cl15-Na7-Na3-Na9=325.04       Cl15-Na7-Na3-Cl11=274.02      Cl15-Na7-Na3-Cl12= 89.70      
Cl15-Na7-Na3-Cl14=260.44      Cl15-Na7-Na3-Cl17= 98.03      Cl15-Na7-Na3-Cl19=359.34      Cl17-Na7-Na3-Na1=219.30       
Cl17-Na7-Na3-Na2=301.95       Cl17-Na7-Na3-Na4=351.79       Cl17-Na7-Na3-Na5=295.31       Cl17-Na7-Na3-Na6=169.76       
Cl17-Na7-Na3-Na8=265.57       Cl17-Na7-Na3-Na9=227.01       Cl17-Na7-Na3-Cl11=175.99      Cl17-Na7-Na3-Cl12=351.67      
Cl17-Na7-Na3-Cl14=162.42      Cl17-Na7-Na3-Cl19=261.31      Na3-Na7-Na5-Na2=352.62        Na3-Na7-Na5-Na4=308.02        
Na3-Na7-Na5-Na9= 68.48        Na3-Na7-Na5-Cl13=104.07       Na3-Na7-Na5-Cl15=123.80       Na3-Na7-Na5-Cl17=302.81       
Na3-Na7-Na5-Cl19= 28.75       Na3-Na7-Na5-Cl20=302.56       Na9-Na7-Na5-Na2=284.14        Na9-Na7-Na5-Na3=291.52        
Na9-Na7-Na5-Na4=239.54        Na9-Na7-Na5-Cl13= 35.59       Na9-Na7-Na5-Cl15= 55.32       Na9-Na7-Na5-Cl17=234.33       
Na9-Na7-Na5-Cl19=320.27       Na9-Na7-Na5-Cl20=234.08       Cl14-Na7-Na5-Na2=318.45       Cl14-Na7-Na5-Na3=325.83       
Cl14-Na7-Na5-Na4=273.85       Cl14-Na7-Na5-Na9= 34.31       Cl14-Na7-Na5-Cl13= 69.90      Cl14-Na7-Na5-Cl15= 89.63      
Cl14-Na7-Na5-Cl17=268.64      Cl14-Na7-Na5-Cl19=354.58      Cl14-Na7-Na5-Cl20=268.39      Cl15-Na7-Na5-Na2=228.82       
Cl15-Na7-Na5-Na3=236.20       Cl15-Na7-Na5-Na4=184.22       Cl15-Na7-Na5-Na9=304.68       Cl15-Na7-Na5-Cl13=340.27      
Cl15-Na7-Na5-Cl17=179.01      Cl15-Na7-Na5-Cl19=264.95      Cl15-Na7-Na5-Cl20=178.76      Cl17-Na7-Na5-Na2= 49.81       
Cl17-Na7-Na5-Na3= 57.19       Cl17-Na7-Na5-Na4=  5.21       Cl17-Na7-Na5-Na9=125.67       Cl17-Na7-Na5-Cl13=161.26      
Cl17-Na7-Na5-Cl15=180.99      Cl17-Na7-Na5-Cl19= 85.94      Cl17-Na7-Na5-Cl20=359.75      Na2-Na8-Na1-Na3=289.09        
Na2-Na8-Na1-Na6=247.52        Na2-Na8-Na1-Na9=309.96        Na2-Na8-Na1-Na10= 31.23       Na2-Na8-Na1-Cl11=233.83       
Na2-Na8-Na1-Cl16= 76.31       Na2-Na8-Na1-Cl18=268.83       Na2-Na8-Na1-Cl19=336.78       Na2-Na8-Na1-O21=132.46        
Na2-Na8-Na1-O51= 32.15        Na3-Na8-Na1-Na6=318.43        Na3-Na8-Na1-Na9= 20.87        Na3-Na8-Na1-Na10=102.13       
Na3-Na8-Na1-Cl11=304.73       Na3-Na8-Na1-Cl16=147.22       Na3-Na8-Na1-Cl18=339.73       Na3-Na8-Na1-Cl19= 47.69       
Na3-Na8-Na1-O21=203.36        Na3-Na8-Na1-O51=103.06        Cl11-Na8-Na1-Na3= 55.27       Cl11-Na8-Na1-Na6= 13.70       
Cl11-Na8-Na1-Na9= 76.13       Cl11-Na8-Na1-Na10=157.40      Cl11-Na8-Na1-Cl16=202.49      Cl11-Na8-Na1-Cl18= 35.00      
Cl11-Na8-Na1-Cl19=102.96      Cl11-Na8-Na1-O21=258.63       Cl11-Na8-Na1-O51=158.32       Cl12-Na8-Na1-Na3=339.24       
Cl12-Na8-Na1-Na6=297.67       Cl12-Na8-Na1-Na9=  0.11       Cl12-Na8-Na1-Na10= 81.37      Cl12-Na8-Na1-Cl11=283.97      
Cl12-Na8-Na1-Cl16=126.46      Cl12-Na8-Na1-Cl18=318.97      Cl12-Na8-Na1-Cl19= 26.93      Cl12-Na8-Na1-O21=182.60       
Cl12-Na8-Na1-O51= 82.30       Cl16-Na8-Na1-Na3=212.78       Cl16-Na8-Na1-Na6=171.21       Cl16-Na8-Na1-Na9=233.65       
Cl16-Na8-Na1-Na10=314.91      Cl16-Na8-Na1-Cl11=157.51      Cl16-Na8-Na1-Cl18=192.51      Cl16-Na8-Na1-Cl19=260.47      
Cl16-Na8-Na1-O21= 56.14       Cl16-Na8-Na1-O51=315.84       Cl19-Na8-Na1-Na3=312.31       Cl19-Na8-Na1-Na6=270.74       
Cl19-Na8-Na1-Na9=333.18       Cl19-Na8-Na1-Na10= 54.44      Cl19-Na8-Na1-Cl11=257.04      Cl19-Na8-Na1-Cl16= 99.53      
Cl19-Na8-Na1-Cl18=292.04      Cl19-Na8-Na1-O21=155.67       Cl19-Na8-Na1-O51= 55.37       O57-Na8-Na1-Na3=250.52        
O57-Na8-Na1-Na6=208.95        O57-Na8-Na1-Na9=271.39        O57-Na8-Na1-Na10=352.65       O57-Na8-Na1-Cl11=195.25       
O57-Na8-Na1-Cl16= 37.74       O57-Na8-Na1-Cl18=230.25       O57-Na8-Na1-Cl19=298.21       O57-Na8-Na1-O21= 93.88        
O57-Na8-Na1-O51=353.58        Na1-Na8-Na2-Na3= 72.50        Na1-Na8-Na2-Na4=117.27        Na1-Na8-Na2-Na5= 51.01        
Na1-Na8-Na2-Na10=331.27       Na1-Na8-Na2-Cl12=129.53       Na1-Na8-Na2-Cl19= 24.20       Na1-Na8-Na2-Cl20=107.68       
Na1-Na8-Na2-O57=241.02        Na1-Na8-Na2-O63=312.76        Na3-Na8-Na2-Na4= 44.77        Na3-Na8-Na2-Na5=338.50        
Na3-Na8-Na2-Na10=258.77       Na3-Na8-Na2-Cl12= 57.03       Na3-Na8-Na2-Cl19=311.70       Na3-Na8-Na2-Cl20= 35.17       
Na3-Na8-Na2-O57=168.52        Na3-Na8-Na2-O63=240.26        Cl11-Na8-Na2-Na3= 26.66       Cl11-Na8-Na2-Na4= 71.43       
Cl11-Na8-Na2-Na5=  5.16       Cl11-Na8-Na2-Na10=285.43      Cl11-Na8-Na2-Cl12= 83.69      Cl11-Na8-Na2-Cl19=338.36      
Cl11-Na8-Na2-Cl20= 61.83      Cl11-Na8-Na2-O57=195.18       Cl11-Na8-Na2-O63=266.92       Cl12-Na8-Na2-Na3=302.97       
Cl12-Na8-Na2-Na4=347.74       Cl12-Na8-Na2-Na5=281.48       Cl12-Na8-Na2-Na10=201.74      Cl12-Na8-Na2-Cl19=254.67      
Cl12-Na8-Na2-Cl20=338.15      Cl12-Na8-Na2-O57=111.49       Cl12-Na8-Na2-O63=183.23       Cl16-Na8-Na2-Na3=124.22       
Cl16-Na8-Na2-Na4=168.99       Cl16-Na8-Na2-Na5=102.72       Cl16-Na8-Na2-Na10= 22.99      Cl16-Na8-Na2-Cl12=181.25      
Cl16-Na8-Na2-Cl19= 75.92      Cl16-Na8-Na2-Cl20=159.40      Cl16-Na8-Na2-O57=292.74       Cl16-Na8-Na2-O63=  4.48       
Cl19-Na8-Na2-Na3= 48.30       Cl19-Na8-Na2-Na4= 93.07       Cl19-Na8-Na2-Na5= 26.81       Cl19-Na8-Na2-Na10=307.07      
Cl19-Na8-Na2-Cl12=105.33      Cl19-Na8-Na2-Cl20= 83.48      Cl19-Na8-Na2-O57=216.82       Cl19-Na8-Na2-O63=288.56       
O57-Na8-Na2-Na3=191.48        O57-Na8-Na2-Na4=236.25        O57-Na8-Na2-Na5=169.99        O57-Na8-Na2-Na10= 90.25       
O57-Na8-Na2-Cl12=248.51       O57-Na8-Na2-Cl19=143.18       O57-Na8-Na2-Cl20=226.66       O57-Na8-Na2-O63= 71.74        
Na1-Na8-Na3-Na2=261.55        Na1-Na8-Na3-Na4=219.06        Na1-Na8-Na3-Na5=278.62        Na1-Na8-Na3-Na6= 40.61        
Na1-Na8-Na3-Na7=305.07        Na1-Na8-Na3-Na9=339.24        Na1-Na8-Na3-Cl11= 52.42       Na1-Na8-Na3-Cl12=201.57       
Na1-Na8-Na3-Cl14= 29.59       Na1-Na8-Na3-Cl17=228.56       Na1-Na8-Na3-Cl19=309.80       Na2-Na8-Na3-Na1= 98.45        
Na2-Na8-Na3-Na4=317.51        Na2-Na8-Na3-Na5= 17.07        Na2-Na8-Na3-Na6=139.07        Na2-Na8-Na3-Na7= 43.52        
Na2-Na8-Na3-Na9= 77.69        Na2-Na8-Na3-Cl11=150.87       Na2-Na8-Na3-Cl12=300.02       Na2-Na8-Na3-Cl14=128.04       
Na2-Na8-Na3-Cl17=327.01       Na2-Na8-Na3-Cl19= 48.25       Cl11-Na8-Na3-Na1=307.58       Cl11-Na8-Na3-Na2=209.13       
Cl11-Na8-Na3-Na4=166.64       Cl11-Na8-Na3-Na5=226.20       Cl11-Na8-Na3-Na6=348.20       Cl11-Na8-Na3-Na7=252.65       
Cl11-Na8-Na3-Na9=286.82       Cl11-Na8-Na3-Cl12=149.15      Cl11-Na8-Na3-Cl14=337.17      Cl11-Na8-Na3-Cl17=176.15      
Cl11-Na8-Na3-Cl19=257.38      Cl12-Na8-Na3-Na1=158.43       Cl12-Na8-Na3-Na2= 59.98       Cl12-Na8-Na3-Na4= 17.50       
Cl12-Na8-Na3-Na5= 77.05       Cl12-Na8-Na3-Na6=199.05       Cl12-Na8-Na3-Na7=103.50       Cl12-Na8-Na3-Na9=137.67       
Cl12-Na8-Na3-Cl11=210.85      Cl12-Na8-Na3-Cl14=188.02      Cl12-Na8-Na3-Cl17= 27.00      Cl12-Na8-Na3-Cl19=108.23      
Cl16-Na8-Na3-Na1= 29.57       Cl16-Na8-Na3-Na2=291.12       Cl16-Na8-Na3-Na4=248.63       Cl16-Na8-Na3-Na5=308.19       
Cl16-Na8-Na3-Na6= 70.18       Cl16-Na8-Na3-Na7=334.64       Cl16-Na8-Na3-Na9=  8.81       Cl16-Na8-Na3-Cl11= 81.99      
Cl16-Na8-Na3-Cl12=231.14      Cl16-Na8-Na3-Cl14= 59.16      Cl16-Na8-Na3-Cl17=258.13      Cl16-Na8-Na3-Cl19=339.37      
Cl19-Na8-Na3-Na1= 50.20       Cl19-Na8-Na3-Na2=311.75       Cl19-Na8-Na3-Na4=269.26       Cl19-Na8-Na3-Na5=328.82       
Cl19-Na8-Na3-Na6= 90.81       Cl19-Na8-Na3-Na7=355.27       Cl19-Na8-Na3-Na9= 29.44       Cl19-Na8-Na3-Cl11=102.62      
Cl19-Na8-Na3-Cl12=251.77      Cl19-Na8-Na3-Cl14= 79.79      Cl19-Na8-Na3-Cl17=278.76      O57-Na8-Na3-Na1=106.74        
O57-Na8-Na3-Na2=  8.29        O57-Na8-Na3-Na4=325.80        O57-Na8-Na3-Na5= 25.36        O57-Na8-Na3-Na6=147.35        
O57-Na8-Na3-Na7= 51.80        O57-Na8-Na3-Na9= 85.98        O57-Na8-Na3-Cl11=159.16       O57-Na8-Na3-Cl12=308.30       
O57-Na8-Na3-Cl14=136.33       O57-Na8-Na3-Cl17=335.30       O57-Na8-Na3-Cl19= 56.54       Na3-Na9-Na1-Na6= 65.34        
Na3-Na9-Na1-Na8=339.84        Na3-Na9-Na1-Na10=261.50       Na3-Na9-Na1-Cl11= 25.65       Na3-Na9-Na1-Cl16=291.22       
Na3-Na9-Na1-Cl18=118.70       Na3-Na9-Na1-Cl19=308.75       Na3-Na9-Na1-O21=155.97        Na3-Na9-Na1-O51=219.93        
Na5-Na9-Na1-Na3= 57.88        Na5-Na9-Na1-Na6=123.22        Na5-Na9-Na1-Na8= 37.73        Na5-Na9-Na1-Na10=319.38       
Na5-Na9-Na1-Cl11= 83.53       Na5-Na9-Na1-Cl16=349.11       Na5-Na9-Na1-Cl18=176.59       Na5-Na9-Na1-Cl19=  6.63       
Na5-Na9-Na1-O21=213.85        Na5-Na9-Na1-O51=277.81        Na6-Na9-Na1-Na3=294.66        Na6-Na9-Na1-Na8=274.51        
Na6-Na9-Na1-Na10=196.16       Na6-Na9-Na1-Cl11=320.31       Na6-Na9-Na1-Cl16=225.89       Na6-Na9-Na1-Cl18= 53.37       
Na6-Na9-Na1-Cl19=243.41       Na6-Na9-Na1-O21= 90.63        Na6-Na9-Na1-O51=154.59        Na7-Na9-Na1-Na3=350.76        
Na7-Na9-Na1-Na6= 56.10        Na7-Na9-Na1-Na8=330.60        Na7-Na9-Na1-Na10=252.26       Na7-Na9-Na1-Cl11= 16.41       
Na7-Na9-Na1-Cl16=281.98       Na7-Na9-Na1-Cl18=109.46       Na7-Na9-Na1-Cl19=299.51       Na7-Na9-Na1-O21=146.73        
Na7-Na9-Na1-O51=210.69        Cl14-Na9-Na1-Na3=319.26       Cl14-Na9-Na1-Na6= 24.60       Cl14-Na9-Na1-Na8=299.10       
Cl14-Na9-Na1-Na10=220.76      Cl14-Na9-Na1-Cl11=344.91      Cl14-Na9-Na1-Cl16=250.48      Cl14-Na9-Na1-Cl18= 77.96      
Cl14-Na9-Na1-Cl19=268.01      Cl14-Na9-Na1-O21=115.23       Cl14-Na9-Na1-O51=179.19       Cl15-Na9-Na1-Na3= 51.21       
Cl15-Na9-Na1-Na6=116.55       Cl15-Na9-Na1-Na8= 31.06       Cl15-Na9-Na1-Na10=312.71      Cl15-Na9-Na1-Cl11= 76.86      
Cl15-Na9-Na1-Cl16=342.44      Cl15-Na9-Na1-Cl18=169.92      Cl15-Na9-Na1-Cl19=359.96      Cl15-Na9-Na1-O21=207.18       
Cl15-Na9-Na1-O51=271.14       Cl18-Na9-Na1-Na3=241.30       Cl18-Na9-Na1-Na6=306.63       Cl18-Na9-Na1-Na8=221.14       
Cl18-Na9-Na1-Na10=142.80      Cl18-Na9-Na1-Cl11=266.95      Cl18-Na9-Na1-Cl16=172.52      Cl18-Na9-Na1-Cl19=190.05      
Cl18-Na9-Na1-O21= 37.27       Cl18-Na9-Na1-O51=101.23       Cl19-Na9-Na1-Na3= 51.25       Cl19-Na9-Na1-Na6=116.59       
Cl19-Na9-Na1-Na8= 31.09       Cl19-Na9-Na1-Na10=312.75      Cl19-Na9-Na1-Cl11= 76.90      Cl19-Na9-Na1-Cl16=342.47      
Cl19-Na9-Na1-Cl18=169.95      Cl19-Na9-Na1-O21=207.22       Cl19-Na9-Na1-O51=271.18       O54-Na9-Na1-Na3=134.81        
O54-Na9-Na1-Na6=200.15        O54-Na9-Na1-Na8=114.65        O54-Na9-Na1-Na10= 36.31       O54-Na9-Na1-Cl11=160.46       
O54-Na9-Na1-Cl16= 66.03       O54-Na9-Na1-Cl18=253.51       O54-Na9-Na1-Cl19= 83.56       O54-Na9-Na1-O21=290.78        
O54-Na9-Na1-O51=354.74        Na1-Na9-Na3-Na2= 70.56        Na1-Na9-Na3-Na4=118.47        Na1-Na9-Na3-Na5=116.37        
Na1-Na9-Na3-Na6=296.03        Na1-Na9-Na3-Na7=188.52        Na1-Na9-Na3-Na8= 20.22        Na1-Na9-Na3-Cl11=335.41       
Na1-Na9-Na3-Cl12= 64.03       Na1-Na9-Na3-Cl14=242.87       Na1-Na9-Na3-Cl17=157.13       Na1-Na9-Na3-Cl19= 54.77       
Na5-Na9-Na3-Na1=243.63        Na5-Na9-Na3-Na2=314.19        Na5-Na9-Na3-Na4=  2.09        Na5-Na9-Na3-Na6=179.66        
Na5-Na9-Na3-Na7= 72.15        Na5-Na9-Na3-Na8=263.85        Na5-Na9-Na3-Cl11=219.04       Na5-Na9-Na3-Cl12=307.66       
Na5-Na9-Na3-Cl14=126.50       Na5-Na9-Na3-Cl17= 40.75       Na5-Na9-Na3-Cl19=298.40       Na6-Na9-Na3-Na1= 63.97        
Na6-Na9-Na3-Na2=134.53        Na6-Na9-Na3-Na4=182.43        Na6-Na9-Na3-Na5=180.34        Na6-Na9-Na3-Na7=252.49        
Na6-Na9-Na3-Na8= 84.19        Na6-Na9-Na3-Cl11= 39.38       Na6-Na9-Na3-Cl12=128.00       Na6-Na9-Na3-Cl14=306.84       
Na6-Na9-Na3-Cl17=221.09       Na6-Na9-Na3-Cl19=118.74       Na7-Na9-Na3-Na1=171.48        Na7-Na9-Na3-Na2=242.04        
Na7-Na9-Na3-Na4=289.94        Na7-Na9-Na3-Na5=287.85        Na7-Na9-Na3-Na6=107.51        Na7-Na9-Na3-Na8=191.70        
Na7-Na9-Na3-Cl11=146.88       Na7-Na9-Na3-Cl12=235.51       Na7-Na9-Na3-Cl14= 54.34       Na7-Na9-Na3-Cl17=328.60       
Na7-Na9-Na3-Cl19=226.25       Cl14-Na9-Na3-Na1=117.13       Cl14-Na9-Na3-Na2=187.69       Cl14-Na9-Na3-Na4=235.60       
Cl14-Na9-Na3-Na5=233.50       Cl14-Na9-Na3-Na6= 53.16       Cl14-Na9-Na3-Na7=305.66       Cl14-Na9-Na3-Na8=137.35       
Cl14-Na9-Na3-Cl11= 92.54      Cl14-Na9-Na3-Cl12=181.17      Cl14-Na9-Na3-Cl17=274.26      Cl14-Na9-Na3-Cl19=171.91      
Cl15-Na9-Na3-Na1=204.84       Cl15-Na9-Na3-Na2=275.41       Cl15-Na9-Na3-Na4=323.31       Cl15-Na9-Na3-Na5=321.21       
Cl15-Na9-Na3-Na6=140.88       Cl15-Na9-Na3-Na7= 33.37       Cl15-Na9-Na3-Na8=225.07       Cl15-Na9-Na3-Cl11=180.25      
Cl15-Na9-Na3-Cl12=268.88      Cl15-Na9-Na3-Cl14= 87.71      Cl15-Na9-Na3-Cl17=  1.97      Cl15-Na9-Na3-Cl19=259.62      
Cl18-Na9-Na3-Na1= 38.49       Cl18-Na9-Na3-Na2=109.05       Cl18-Na9-Na3-Na4=156.96       Cl18-Na9-Na3-Na5=154.86       
Cl18-Na9-Na3-Na6=334.52       Cl18-Na9-Na3-Na7=227.02       Cl18-Na9-Na3-Na8= 58.72       Cl18-Na9-Na3-Cl11= 13.90      
Cl18-Na9-Na3-Cl12=102.53      Cl18-Na9-Na3-Cl14=281.36      Cl18-Na9-Na3-Cl17=195.62      Cl18-Na9-Na3-Cl19= 93.27      
Cl19-Na9-Na3-Na1=305.23       Cl19-Na9-Na3-Na2= 15.79       Cl19-Na9-Na3-Na4= 63.69       Cl19-Na9-Na3-Na5= 61.60       
Cl19-Na9-Na3-Na6=241.26       Cl19-Na9-Na3-Na7=133.75       Cl19-Na9-Na3-Na8=325.45       Cl19-Na9-Na3-Cl11=280.63      
Cl19-Na9-Na3-Cl12=  9.26      Cl19-Na9-Na3-Cl14=188.09      Cl19-Na9-Na3-Cl17=102.35      O54-Na9-Na3-Na1=294.41        
O54-Na9-Na3-Na2=  4.97        O54-Na9-Na3-Na4= 52.87        O54-Na9-Na3-Na5= 50.78        O54-Na9-Na3-Na6=230.44        
O54-Na9-Na3-Na7=122.93        O54-Na9-Na3-Na8=314.63        O54-Na9-Na3-Cl11=269.82       O54-Na9-Na3-Cl12=358.44       
O54-Na9-Na3-Cl14=177.28       O54-Na9-Na3-Cl17= 91.53       O54-Na9-Na3-Cl19=349.18       Na1-Na9-Na5-Na2=352.34        
Na1-Na9-Na5-Na3=299.93        Na1-Na9-Na5-Na4=298.13        Na1-Na9-Na5-Na7=234.41        Na1-Na9-Na5-Cl13= 77.67       
Na1-Na9-Na5-Cl15=185.21       Na1-Na9-Na5-Cl17=266.29       Na1-Na9-Na5-Cl19=353.64       Na1-Na9-Na5-Cl20=334.90       
Na3-Na9-Na5-Na2= 52.41        Na3-Na9-Na5-Na4=358.20        Na3-Na9-Na5-Na7=294.48        Na3-Na9-Na5-Cl13=137.74       
Na3-Na9-Na5-Cl15=245.28       Na3-Na9-Na5-Cl17=326.36       Na3-Na9-Na5-Cl19= 53.71       Na3-Na9-Na5-Cl20= 34.97       
Na6-Na9-Na5-Na2= 52.77        Na6-Na9-Na5-Na3=  0.36        Na6-Na9-Na5-Na4=358.56        Na6-Na9-Na5-Na7=294.84        
Na6-Na9-Na5-Cl13=138.09       Na6-Na9-Na5-Cl15=245.64       Na6-Na9-Na5-Cl17=326.72       Na6-Na9-Na5-Cl19= 54.06       
Na6-Na9-Na5-Cl20= 35.32       Na7-Na9-Na5-Na2=117.93        Na7-Na9-Na5-Na3= 65.52        Na7-Na9-Na5-Na4= 63.72        
Na7-Na9-Na5-Cl13=203.25       Na7-Na9-Na5-Cl15=310.80       Na7-Na9-Na5-Cl17= 31.88       Na7-Na9-Na5-Cl19=119.22       
Na7-Na9-Na5-Cl20=100.48       Cl14-Na9-Na5-Na2= 88.75       Cl14-Na9-Na5-Na3= 36.34       Cl14-Na9-Na5-Na4= 34.54       
Cl14-Na9-Na5-Na7=330.82       Cl14-Na9-Na5-Cl13=174.08      Cl14-Na9-Na5-Cl15=281.62      Cl14-Na9-Na5-Cl17=  2.70      
Cl14-Na9-Na5-Cl19= 90.04      Cl14-Na9-Na5-Cl20= 71.30      Cl15-Na9-Na5-Na2=167.13       Cl15-Na9-Na5-Na3=114.72       
Cl15-Na9-Na5-Na4=112.92       Cl15-Na9-Na5-Na7= 49.20       Cl15-Na9-Na5-Cl13=252.46      Cl15-Na9-Na5-Cl17= 81.08      
Cl15-Na9-Na5-Cl19=168.43      Cl15-Na9-Na5-Cl20=149.69      Cl18-Na9-Na5-Na2=357.03       Cl18-Na9-Na5-Na3=304.62       
Cl18-Na9-Na5-Na4=302.83       Cl18-Na9-Na5-Na7=239.11       Cl18-Na9-Na5-Cl13= 82.36      Cl18-Na9-Na5-Cl15=189.91      
Cl18-Na9-Na5-Cl17=270.99      Cl18-Na9-Na5-Cl19=358.33      Cl18-Na9-Na5-Cl20=339.59      Cl19-Na9-Na5-Na2=358.70       
Cl19-Na9-Na5-Na3=306.29       Cl19-Na9-Na5-Na4=304.49       Cl19-Na9-Na5-Na7=240.78       Cl19-Na9-Na5-Cl13= 84.03      
Cl19-Na9-Na5-Cl15=191.57      Cl19-Na9-Na5-Cl17=272.65      Cl19-Na9-Na5-Cl20=341.26      O54-Na9-Na5-Na2=270.26        
O54-Na9-Na5-Na3=217.86        O54-Na9-Na5-Na4=216.06        O54-Na9-Na5-Na7=152.34        O54-Na9-Na5-Cl13=355.59       
O54-Na9-Na5-Cl15=103.14       O54-Na9-Na5-Cl17=184.22       O54-Na9-Na5-Cl19=271.56       O54-Na9-Na5-Cl20=252.82       
Na1-Na9-Na6-Na3= 84.28        Na1-Na9-Na6-Cl11= 41.29       Na1-Na9-Na6-Cl14=142.79       Na1-Na9-Na6-Cl18=303.38       
Na1-Na9-Na6-O36=153.64        Na1-Na9-Na6-C38=206.27        Na1-Na9-Na6-C41=237.02        Na1-Na9-Na6-H43=227.78        
Na1-Na9-Na6-C44=273.81        Na1-Na9-Na6-H45=297.80        Na3-Na9-Na6-Na1=275.72        Na3-Na9-Na6-Cl11=317.01       
Na3-Na9-Na6-Cl14= 58.51       Na3-Na9-Na6-Cl18=219.10       Na3-Na9-Na6-O36= 69.36        Na3-Na9-Na6-C38=121.99        
Na3-Na9-Na6-C41=152.74        Na3-Na9-Na6-H43=143.50        Na3-Na9-Na6-C44=189.53        Na3-Na9-Na6-H45=213.52        
Na5-Na9-Na6-Na1=275.34        Na5-Na9-Na6-Na3=359.62        Na5-Na9-Na6-Cl11=316.63       Na5-Na9-Na6-Cl14= 58.13       
Na5-Na9-Na6-Cl18=218.72       Na5-Na9-Na6-O36= 68.98        Na5-Na9-Na6-C38=121.61        Na5-Na9-Na6-C41=152.36        
Na5-Na9-Na6-H43=143.12        Na5-Na9-Na6-C44=189.15        Na5-Na9-Na6-H45=213.14        Na7-Na9-Na6-Na1=220.99        
Na7-Na9-Na6-Na3=305.27        Na7-Na9-Na6-Cl11=262.28       Na7-Na9-Na6-Cl14=  3.78       Na7-Na9-Na6-Cl18=164.38       
Na7-Na9-Na6-O36= 14.64        Na7-Na9-Na6-C38= 67.26        Na7-Na9-Na6-C41= 98.01        Na7-Na9-Na6-H43= 88.77        
Na7-Na9-Na6-C44=134.80        Na7-Na9-Na6-H45=158.79        Cl14-Na9-Na6-Na1=217.21       Cl14-Na9-Na6-Na3=301.49       
Cl14-Na9-Na6-Cl11=258.50      Cl14-Na9-Na6-Cl18=160.59      Cl14-Na9-Na6-O36= 10.85       Cl14-Na9-Na6-C38= 63.48       
Cl14-Na9-Na6-C41= 94.23       Cl14-Na9-Na6-H43= 84.99       Cl14-Na9-Na6-C44=131.02       Cl14-Na9-Na6-H45=155.01       
Cl15-Na9-Na6-Na1=219.45       Cl15-Na9-Na6-Na3=303.74       Cl15-Na9-Na6-Cl11=260.75      Cl15-Na9-Na6-Cl14=  2.25      
Cl15-Na9-Na6-Cl18=162.84      Cl15-Na9-Na6-O36= 13.10       Cl15-Na9-Na6-C38= 65.72       Cl15-Na9-Na6-C41= 96.47       
Cl15-Na9-Na6-H43= 87.23       Cl15-Na9-Na6-C44=133.26       Cl15-Na9-Na6-H45=157.25       Cl18-Na9-Na6-Na1= 56.62       
Cl18-Na9-Na6-Na3=140.90       Cl18-Na9-Na6-Cl11= 97.91      Cl18-Na9-Na6-Cl14=199.41      Cl18-Na9-Na6-O36=210.26       
Cl18-Na9-Na6-C38=262.88       Cl18-Na9-Na6-C41=293.63       Cl18-Na9-Na6-H43=284.39       Cl18-Na9-Na6-C44=330.42       
Cl18-Na9-Na6-H45=354.41       Cl19-Na9-Na6-Na1=316.15       Cl19-Na9-Na6-Na3= 40.43       Cl19-Na9-Na6-Cl11=357.44      
Cl19-Na9-Na6-Cl14= 98.94      Cl19-Na9-Na6-Cl18=259.53      Cl19-Na9-Na6-O36=109.79       Cl19-Na9-Na6-C38=162.42       
Cl19-Na9-Na6-C41=193.17       Cl19-Na9-Na6-H43=183.93       Cl19-Na9-Na6-C44=229.96       Cl19-Na9-Na6-H45=253.95       
O54-Na9-Na6-Na1= 31.18        O54-Na9-Na6-Na3=115.47        O54-Na9-Na6-Cl11= 72.48       O54-Na9-Na6-Cl14=173.98       
O54-Na9-Na6-Cl18=334.57       O54-Na9-Na6-O36=184.83        O54-Na9-Na6-C38=237.45        O54-Na9-Na6-C41=268.20        
O54-Na9-Na6-H43=258.96        O54-Na9-Na6-C44=304.99        O54-Na9-Na6-H45=328.98        Na1-Na9-Na7-Na3= 10.15        
Na1-Na9-Na7-Na5= 87.50        Na1-Na9-Na7-Cl14=311.53       Na1-Na9-Na7-Cl15=136.96       Na1-Na9-Na7-Cl17= 44.77       
Na3-Na9-Na7-Na5= 77.36        Na3-Na9-Na7-Cl14=301.38       Na3-Na9-Na7-Cl15=126.81       Na3-Na9-Na7-Cl17= 34.62       
Na5-Na9-Na7-Na3=282.64        Na5-Na9-Na7-Cl14=224.03       Na5-Na9-Na7-Cl15= 49.45       Na5-Na9-Na7-Cl17=317.26       
Na6-Na9-Na7-Na3= 54.89        Na6-Na9-Na7-Na5=132.24        Na6-Na9-Na7-Cl14=356.27       Na6-Na9-Na7-Cl15=181.70       
Na6-Na9-Na7-Cl17= 89.51       Cl14-Na9-Na7-Na3= 58.62       Cl14-Na9-Na7-Na5=135.97       Cl14-Na9-Na7-Cl15=185.43      
Cl14-Na9-Na7-Cl17= 93.24      Cl15-Na9-Na7-Na3=233.19       Cl15-Na9-Na7-Na5=310.55       Cl15-Na9-Na7-Cl14=174.57      
Cl15-Na9-Na7-Cl17=267.81      Cl18-Na9-Na7-Na3= 68.39       Cl18-Na9-Na7-Na5=145.74       Cl18-Na9-Na7-Cl14=  9.77      
Cl18-Na9-Na7-Cl15=195.20      Cl18-Na9-Na7-Cl17=103.00      Cl19-Na9-Na7-Na3=327.60       Cl19-Na9-Na7-Na5= 44.95       
Cl19-Na9-Na7-Cl14=268.98      Cl19-Na9-Na7-Cl15= 94.41      Cl19-Na9-Na7-Cl17=  2.22      O54-Na9-Na7-Na3=243.84        
O54-Na9-Na7-Na5=321.19        O54-Na9-Na7-Cl14=185.22       O54-Na9-Na7-Cl15= 10.65       O54-Na9-Na7-Cl17=278.46       
Na2-Na10-Na1-Na3= 22.43       Na2-Na10-Na1-Na6= 52.58       Na2-Na10-Na1-Na8=331.23       Na2-Na10-Na1-Na9= 77.00       
Na2-Na10-Na1-Cl11=351.23      Na2-Na10-Na1-Cl16=287.99      Na2-Na10-Na1-Cl18=106.98      Na2-Na10-Na1-Cl19= 32.99      
Na2-Na10-Na1-O21=220.65       Na2-Na10-Na1-O51=152.41       Cl16-Na10-Na1-Na3= 94.44      Cl16-Na10-Na1-Na6=124.59      
Cl16-Na10-Na1-Na8= 43.24      Cl16-Na10-Na1-Na9=149.01      Cl16-Na10-Na1-Cl11= 63.24     Cl16-Na10-Na1-Cl18=178.99     
Cl16-Na10-Na1-Cl19=105.00     Cl16-Na10-Na1-O21=292.66      Cl16-Na10-Na1-O51=224.42      Cl19-Na10-Na1-Na3=349.44      
Cl19-Na10-Na1-Na6= 19.59      Cl19-Na10-Na1-Na8=298.24      Cl19-Na10-Na1-Na9= 44.01      Cl19-Na10-Na1-Cl11=318.24     
Cl19-Na10-Na1-Cl16=255.00     Cl19-Na10-Na1-Cl18= 73.99     Cl19-Na10-Na1-O21=187.66      Cl19-Na10-Na1-O51=119.42      
O51-Na10-Na1-Na3=230.02       O51-Na10-Na1-Na6=260.17       O51-Na10-Na1-Na8=178.82       O51-Na10-Na1-Na9=284.59       
O51-Na10-Na1-Cl11=198.82      O51-Na10-Na1-Cl16=135.58      O51-Na10-Na1-Cl18=314.57      O51-Na10-Na1-Cl19=240.58      
O51-Na10-Na1-O21= 68.24       H53-Na10-Na1-Na3=255.38       H53-Na10-Na1-Na6=285.53       H53-Na10-Na1-Na8=204.18       
H53-Na10-Na1-Na9=309.95       H53-Na10-Na1-Cl11=224.18      H53-Na10-Na1-Cl16=160.94      H53-Na10-Na1-Cl18=339.93      
H53-Na10-Na1-Cl19=265.94      H53-Na10-Na1-O21= 93.60       H53-Na10-Na1-O51= 25.36       O60-Na10-Na1-Na3=246.44       
O60-Na10-Na1-Na6=276.59       O60-Na10-Na1-Na8=195.24       O60-Na10-Na1-Na9=301.01       O60-Na10-Na1-Cl11=215.24      
O60-Na10-Na1-Cl16=152.00      O60-Na10-Na1-Cl18=330.99      O60-Na10-Na1-Cl19=257.00      O60-Na10-Na1-O21= 84.66       
O60-Na10-Na1-O51= 16.42       H62-Na10-Na1-Na3=277.88       H62-Na10-Na1-Na6=308.03       H62-Na10-Na1-Na8=226.68       
H62-Na10-Na1-Na9=332.45       H62-Na10-Na1-Cl11=246.68      H62-Na10-Na1-Cl16=183.44      H62-Na10-Na1-Cl18=  2.43      
H62-Na10-Na1-Cl19=288.44      H62-Na10-Na1-O21=116.10       H62-Na10-Na1-O51= 47.86       O63-Na10-Na1-Na3= 18.89       
O63-Na10-Na1-Na6= 49.05       O63-Na10-Na1-Na8=327.70       O63-Na10-Na1-Na9= 73.46       O63-Na10-Na1-Cl11=347.70      
O63-Na10-Na1-Cl16=284.45      O63-Na10-Na1-Cl18=103.44      O63-Na10-Na1-Cl19= 29.46      O63-Na10-Na1-O21=217.11       
O63-Na10-Na1-O51=148.87       Na1-Na10-Na2-Na3=336.52       Na1-Na10-Na2-Na4=308.46       Na1-Na10-Na2-Na5=271.66       
Na1-Na10-Na2-Na8= 30.51       Na1-Na10-Na2-Cl12= 10.63      Na1-Na10-Na2-Cl19=322.62      Na1-Na10-Na2-Cl20=244.03      
Na1-Na10-Na2-O57= 89.72       Na1-Na10-Na2-O63=184.01       Cl16-Na10-Na2-Na3=282.61      Cl16-Na10-Na2-Na4=254.54      
Cl16-Na10-Na2-Na5=217.74      Cl16-Na10-Na2-Na8=336.59      Cl16-Na10-Na2-Cl12=316.71     Cl16-Na10-Na2-Cl19=268.71     
Cl16-Na10-Na2-Cl20=190.11     Cl16-Na10-Na2-O57= 35.81      Cl16-Na10-Na2-O63=130.09      Cl19-Na10-Na2-Na3= 13.90      
Cl19-Na10-Na2-Na4=345.83      Cl19-Na10-Na2-Na5=309.04      Cl19-Na10-Na2-Na8= 67.88      Cl19-Na10-Na2-Cl12= 48.01     
Cl19-Na10-Na2-Cl20=281.41     Cl19-Na10-Na2-O57=127.10      Cl19-Na10-Na2-O63=221.38      O51-Na10-Na2-Na3=  3.18       
O51-Na10-Na2-Na4=335.11       O51-Na10-Na2-Na5=298.32       O51-Na10-Na2-Na8= 57.16       O51-Na10-Na2-Cl12= 37.29      
O51-Na10-Na2-Cl19=349.28      O51-Na10-Na2-Cl20=270.69      O51-Na10-Na2-O57=116.38       O51-Na10-Na2-O63=210.66       
H53-Na10-Na2-Na3= 28.85       H53-Na10-Na2-Na4=  0.78       H53-Na10-Na2-Na5=323.98       H53-Na10-Na2-Na8= 82.83       
H53-Na10-Na2-Cl12= 62.95      H53-Na10-Na2-Cl19= 14.94      H53-Na10-Na2-Cl20=296.35      H53-Na10-Na2-O57=142.05       
H53-Na10-Na2-O63=236.33       O60-Na10-Na2-Na3=122.73       O60-Na10-Na2-Na4= 94.66       O60-Na10-Na2-Na5= 57.86       
O60-Na10-Na2-Na8=176.71       O60-Na10-Na2-Cl12=156.83      O60-Na10-Na2-Cl19=108.83      O60-Na10-Na2-Cl20= 30.23      
O60-Na10-Na2-O57=235.93       O60-Na10-Na2-O63=330.21       H62-Na10-Na2-Na3=109.50       H62-Na10-Na2-Na4= 81.43       
H62-Na10-Na2-Na5= 44.63       H62-Na10-Na2-Na8=163.48       H62-Na10-Na2-Cl12=143.60      H62-Na10-Na2-Cl19= 95.60      
H62-Na10-Na2-Cl20= 17.00      H62-Na10-Na2-O57=222.70       H62-Na10-Na2-O63=316.98       O63-Na10-Na2-Na3=152.52       
O63-Na10-Na2-Na4=124.45       O63-Na10-Na2-Na5= 87.65       O63-Na10-Na2-Na8=206.50       O63-Na10-Na2-Cl12=186.62      
O63-Na10-Na2-Cl19=138.62      O63-Na10-Na2-Cl20= 60.02      O63-Na10-Na2-O57=265.72       

========================================================================
 FINAL SINGLEPOINT CALCULATION ON OPTIMIZED GEOMETRY
========================================================================

 Ncao       : 230
 Nao        : 220
 Nshell     : 110
 Nel        : 184
 T(el)      :   300.0
 intcut     :    25.0
 scfconv/Eh :  0.100E-05
   qconv/e  :  0.100E-03
 intneglect :  0.100E-07
 broydamp   :      0.250
 iter      E             dE          RMSdq      gap      omega  full diag
   1   -110.5286489 -0.110529E+03  0.192E-04    3.02       0.0  T
   2   -110.5286489 -0.111129E-09  0.174E-04    3.02      71.5  T
   3   -110.5286489 -0.281076E-09  0.131E-04    3.02      94.9  T
speedup  0.99
cpu  time for SCC    0.03 s
wall time for SCC    0.03 s

   *** convergence criteria satisfied after 3 iterations ***

          eigenvalues
 #    :          80         81         82         83         84         85         86         87
 occ. :        2.000      2.000      2.000      2.000      2.000      2.000      2.000      2.000
 eps  :       -10.514    -10.462    -10.422    -10.390    -10.361    -10.324    -10.292    -10.267
 #    :          88         89         90         91         92         93         94         95
 occ. :        2.000      2.000      2.000      2.000      2.000      0.000      0.000      0.000
 eps  :       -10.246    -10.219    -10.184    -10.143    -10.137     -7.122     -5.366     -4.910
 #    :          96         97         98         99        100        101        102        103
 occ. :        0.000      0.000      0.000      0.000      0.000      0.000      0.000      0.000
 eps  :        -3.601     -2.870     -1.562     -1.121     -0.617      0.118      0.902      1.154


   #   Z            q   n(s)   n(p)   n(d)      C6AA      α(0)
   1  11 Na     0.840  0.031  0.128  0.000    66.480    26.386
   2  11 Na     0.781  0.053  0.166  0.000    67.194    26.527
   3  11 Na     0.670  0.047  0.283  0.000    68.556    26.795
   4  11 Na     0.696  0.116  0.187  0.000    68.226    26.730
   5  11 Na     0.698  0.080  0.222  0.000    68.206    26.726
   6  11 Na     0.788  0.072  0.140  0.000    67.101    26.509
   7  11 Na     0.691  0.121  0.188  0.000    68.288    26.743
   8  11 Na     0.723  0.087  0.190  0.000    67.902    26.667
   9  11 Na     0.735  0.060  0.204  0.000    67.746    26.636
  10  11 Na     0.837  0.057  0.106  0.000    66.526    26.395
  11  17 Cl    -0.765  1.972  5.791  0.001   125.921    17.168
  12  17 Cl    -0.743  1.975  5.767  0.001   125.064    17.109
  13  17 Cl    -0.772  1.978  5.747  0.048   125.798    17.155
  14  17 Cl    -0.756  1.973  5.783  0.000   125.563    17.143
  15  17 Cl    -0.766  1.974  5.790  0.001   125.962    17.171
  16  17 Cl    -0.770  1.974  5.795  0.002   126.149    17.183
  17  17 Cl    -0.740  1.971  5.768  0.001   124.931    17.100
  18  17 Cl    -0.807  1.977  5.828  0.002   127.636    17.284
  19  17 Cl    -0.718  1.972  5.743  0.003   124.060    17.041
  20  17 Cl    -0.773  1.975  5.796  0.002   126.250    17.190
  21   8 O     -0.466  1.695  4.771  0.000    22.107     6.350
  22   1 H      0.320  0.680  0.000  0.000     0.653     1.264
  23   6 C      0.059  1.044  2.897  0.000    19.572     6.294
  24   1 H      0.024  0.976  0.000  0.000     2.669     2.555
  25   1 H      0.056  0.944  0.000  0.000     2.248     2.345
  26   6 C     -0.090  1.062  3.028  0.000    22.209     6.709
  27   1 H      0.070  0.930  0.000  0.000     2.082     2.257
  28   1 H      0.034  0.966  0.000  0.000     2.535     2.490
  29   6 C     -0.057  1.048  3.010  0.000    21.607     6.618
  30   1 H      0.027  0.973  0.000  0.000     2.626     2.534
  31   1 H      0.032  0.968  0.000  0.000     2.554     2.499
  32   6 C     -0.113  1.040  3.074  0.000    22.731     6.799
  33   1 H      0.056  0.944  0.000  0.000     2.250     2.346
  34   1 H      0.034  0.966  0.000  0.000     2.534     2.490
  35   1 H      0.037  0.963  0.000  0.000     2.489     2.467
  36   8 O     -0.451  1.694  4.758  0.000    21.810     6.307
  37   1 H      0.302  0.698  0.000  0.000     0.713     1.326
  38   6 C      0.071  1.041  2.889  0.000    19.327     6.245
  39   1 H      0.024  0.976  0.000  0.000     2.674     2.557
  40   1 H      0.028  0.972  0.000  0.000     2.612     2.528
  41   6 C     -0.085  1.063  3.022  0.000    22.031     6.666
  42   1 H      0.043  0.957  0.000  0.000     2.405     2.425
  43   1 H      0.048  0.952  0.000  0.000     2.327     2.381
  44   6 C     -0.077  1.057  3.020  0.000    21.880     6.644
  45   1 H      0.045  0.955  0.000  0.000     2.367     2.402
  46   1 H      0.056  0.944  0.000  0.000     2.251     2.346
  47   6 C     -0.105  1.036  3.069  0.000    22.565     6.774
  48   1 H      0.035  0.965  0.000  0.000     2.516     2.481
  49   1 H      0.035  0.965  0.000  0.000     2.513     2.479
  50   1 H      0.032  0.968  0.000  0.000     2.564     2.504
  51   8 O     -0.675  1.730  4.945  0.000    26.959     7.013
  52   1 H      0.338  0.662  0.000  0.000     0.610     1.222
  53   1 H      0.363  0.637  0.000  0.000     0.547     1.156
  54   8 O     -0.589  1.715  4.875  0.000    24.843     6.732
  55   1 H      0.296  0.704  0.000  0.000     0.732     1.344
  56   1 H      0.336  0.664  0.000  0.000     0.619     1.235
  57   8 O     -0.612  1.716  4.896  0.000    25.391     6.806
  58   1 H      0.339  0.661  0.000  0.000     0.607     1.220
  59   1 H      0.307  0.693  0.000  0.000     0.701     1.315
  60   8 O     -0.622  1.725  4.898  0.000    25.639     6.839
  61   1 H      0.288  0.712  0.000  0.000     0.759     1.368
  62   1 H      0.330  0.670  0.000  0.000     0.624     1.234
  63   8 O     -0.648  1.723  4.924  0.000    26.265     6.922
  64   1 H      0.324  0.676  0.000  0.000     0.653     1.269
  65   1 H      0.351  0.649  0.000  0.000     0.574     1.184

 Mol. C6AA /au·bohr⁶  :      79391.461850
 Mol. C8AA /au·bohr⁸  :    3816558.728829
 Mol. α(0) /au        :        596.602290

 
 Wiberg/Mayer (AO) data. WBOs > 0.1 written file <wbo>
 largest (>0.05) Wiberg bond orders for each atom
           total WBO             WBO to atom ...
     1  Na  0.309    O   21 0.073    Cl  16 0.072    Cl  18 0.067    Cl  19 0.059    Cl  11 0.053
     2  Na  0.430    Cl  20 0.099    Cl  12 0.072    O   57 0.071    O   63 0.069    Cl  19 0.058
     3  Na  0.627    Cl  12 0.132    Cl  14 0.123    Cl  11 0.122    Cl  17 0.112    Cl  19 0.088
     4  Na  0.566    Cl  20 0.195    Cl  17 0.176    Cl  12 0.157
     5  Na  0.568    Cl  13 0.184    Cl  15 0.133    Cl  20 0.124    Cl  19 0.090
     6  Na  0.393    Cl  18 0.128    Cl  11 0.111    Cl  14 0.095    O   36 0.076
     7  Na  0.569    Cl  15 0.194    Cl  17 0.172    Cl  14 0.171
     8  Na  0.532    Cl  16 0.149    Cl  11 0.136    Cl  12 0.110    Cl  19 0.054    O   57 0.052
     9  Na  0.512    Cl  18 0.140    Cl  15 0.102    O   54 0.084    Cl  14 0.073    Cl  19 0.071
    10  Na  0.323    Cl  16 0.096    O   51 0.071    O   60 0.068    O   63 0.056
    11  Cl  0.442    Na   8 0.136    Na   3 0.122    Na   6 0.111    Na   1 0.053
    12  Cl  0.483    Na   4 0.157    Na   3 0.132    Na   8 0.110    Na   2 0.072
    13  Cl  0.432    Na   5 0.184
    14  Cl  0.465    Na   7 0.171    Na   3 0.123    Na   6 0.095    Na   9 0.073
    15  Cl  0.448    Na   7 0.194    Na   5 0.133    Na   9 0.102
    16  Cl  0.431    Na   8 0.149    Na  10 0.096    Na   1 0.072
    17  Cl  0.499    Na   4 0.176    Na   7 0.172    Na   3 0.112
    18  Cl  0.366    Na   9 0.140    Na   6 0.128    Na   1 0.067
    19  Cl  0.542    Na   5 0.090    Na   3 0.088    Na   9 0.071    Na   1 0.059    Na   2 0.058    Na   8 0.054
    20  Cl  0.437    Na   4 0.195    Na   5 0.124    Na   2 0.099
    21  O   2.007    C   23 0.994    H   22 0.872    Na   1 0.073
    22  H   0.896    O   21 0.872
    23  C   3.947    C   26 1.005    O   21 0.994    H   25 0.977    H   24 0.971
    24  H   0.997    C   23 0.971
    25  H   0.995    C   23 0.977
    26  C   3.992    C   29 1.009    C   23 1.005    H   28 0.975    H   27 0.965
    27  H   0.995    C   26 0.965
    28  H   0.999    C   26 0.975
    29  C   3.996    C   32 1.020    C   26 1.009    H   31 0.978    H   30 0.977
    30  H   0.997    C   29 0.977
    31  H   0.999    C   29 0.978
    32  C   3.994    C   29 1.020    H   34 0.986    H   35 0.980    H   33 0.978
    33  H   0.997    C   32 0.978
    34  H   0.999    C   32 0.986
    35  H   0.998    C   32 0.980
    36  O   2.007    C   38 0.985    H   37 0.901    Na   6 0.076
    37  H   0.908    O   36 0.901
    38  C   3.947    C   41 1.016    O   36 0.985    H   39 0.976    H   40 0.971
    39  H   0.999    C   38 0.976
    40  H   0.999    C   38 0.971
    41  C   3.993    C   38 1.016    C   44 1.014    H   43 0.976    H   42 0.976
    42  H   0.998    C   41 0.976
    43  H   0.997    C   41 0.976
    44  C   3.994    C   47 1.022    C   41 1.014    H   46 0.979    H   45 0.973
    45  H   0.999    C   44 0.973
    46  H   0.996    C   44 0.979
    47  C   3.997    C   44 1.022    H   49 0.987    H   48 0.986    H   50 0.985
    48  H   0.999    C   47 0.986
    49  H   0.999    C   47 0.987
    50  H   0.999    C   47 0.985
    51  O   1.858    H   52 0.886    H   53 0.819    Na  10 0.071
    52  H   0.886    O   51 0.886
    53  H   0.868    O   51 0.819
    54  O   1.937    H   55 0.911    H   56 0.841    Na   9 0.084
    55  H   0.912    O   54 0.911
    56  H   0.886    O   54 0.841
    57  O   1.904    H   59 0.907    H   58 0.849    Na   2 0.071    Na   8 0.052
    58  H   0.884    O   57 0.849
    59  H   0.905    O   57 0.907
    60  O   1.869    H   61 0.920    H   62 0.844    Na  10 0.068
    61  H   0.917    O   60 0.920
    62  H   0.891    O   60 0.844
    63  O   1.884    H   64 0.896    H   65 0.832    Na   2 0.069    Na  10 0.056
    64  H   0.895    O   63 0.896
    65  H   0.876    O   63 0.832
 MOs/occ written to file <molden.input>
 
molecular dipole:
                 x           y           z       tot (Debye)
 q only:        1.483      -4.215      -2.123
   full:       -0.762      -2.709      -0.540       7.283
molecular quadrupole (traceless):
                xx          xy          yy          xz          yz          zz
 q only:       54.134      -0.181     -58.752     -10.296     -33.539       4.618
  q+dip:       34.791       1.995     -37.665     -17.969     -16.322       2.873
   full:       35.249       1.954     -37.459     -16.934     -15.679       2.210

SCC energy    :    -110.5286489
rep           :       0.6317633
ES            :       0.9289784
AES           :      -0.0502826
AXC           :      -0.0031832
disp          :      -0.0883067
XB            :       0.0000000
fix           :       0.0000000
total E       :    -109.8938699
atomizationE  :      12.2677243     7698.11
(atE without considering molecular charge,
 total energy contains solvation terms)
H-L gap (eV)  :          3.0150
optimized geometry written to: xtbopt.xyz

           ------------------------------------------------- 
          |                Numerical Hessian                |
           ------------------------------------------------- 
step length          :   0.00500
SCC accuracy         :   0.25000
Hessian scale factor :   1.00000
frozen atoms in %    :   0.00000    0
RMS gradient         :   0.00007
estimated CPU  time      1.41 min
estimated wall time      1.41 min

writing file <hessian>.
 
 projected vibrational frequencies (cm-1)
eigval :       -0.00    -0.00     0.00     0.00     0.00     0.00
eigval :        9.60    15.40    18.45    22.20    29.70    30.08
eigval :       32.46    37.58    42.78    46.12    48.46    49.78
eigval :       51.46    52.19    55.87    58.37    59.79    61.19
eigval :       62.03    64.28    65.29    66.43    72.33    73.11
eigval :       74.89    76.51    79.44    79.89    84.38    86.59
eigval :       87.82    89.54    90.29    93.93    94.61    98.40
eigval :      100.15   100.60   102.64   104.60   105.35   111.39
eigval :      113.57   114.34   118.31   118.79   123.86   125.49
eigval :      131.26   132.93   134.99   136.93   141.53   145.48
eigval :      147.19   149.68   152.58   155.28   158.08   163.27
eigval :      165.93   170.19   175.22   177.57   177.66   179.05
eigval :      183.49   186.81   188.14   194.06   196.37   196.43
eigval :      201.73   201.76   204.85   206.22   209.06   215.26
eigval :      221.26   224.04   228.86   230.23   234.65   236.68
eigval :      240.46   251.54   279.76   290.09   292.06   298.32
eigval :      299.77   310.43   312.95   325.82   331.99   350.95
eigval :      354.79   374.19   411.80   433.10   450.72   462.38
eigval :      473.86   482.65   495.97   506.98   574.15   602.68
eigval :      717.53   739.43   793.91   808.85   844.65   849.52
eigval :      893.72   895.49   960.70   987.31   992.15   998.72
eigval :     1040.62  1056.91  1105.55  1112.98  1128.15  1129.50
eigval :     1142.94  1143.33  1194.43  1199.84  1221.31  1226.22
eigval :     1252.19  1267.42  1281.15  1313.65  1336.38  1341.78
eigval :     1352.78  1354.29  1368.30  1375.30  1411.62  1416.21
eigval :     1460.66  1466.95  1471.45  1479.43  1487.58  1494.08
eigval :     1497.69  1503.59  1509.75  1518.68  1527.65  1533.24
eigval :     1543.35  1561.49  1583.31  2882.19  2884.01  2911.16
eigval :     2959.97  2964.42  2970.40  2978.14  2987.17  2988.22
eigval :     2996.15  3002.23  3003.17  3012.62  3018.93  3026.81
eigval :     3029.28  3038.14  3038.85  3167.85  3219.02  3264.28
eigval :     3297.79  3359.92  3530.66  3570.95  3582.10  3585.19
eigval :     3614.98  3625.46  3694.69
 reduced masses (amu)
   1: 20.30   2: 20.78   3: 27.16   4: 24.86   5: 24.22   6: 24.80   7: 14.73   8: 13.03
   9: 12.95  10: 18.36  11: 26.68  12: 17.42  13: 19.15  14: 19.88  15: 16.43  16: 21.51
  17: 21.39  18: 22.20  19: 17.98  20: 26.40  21: 25.41  22: 24.59  23: 24.18  24: 26.48
  25: 23.61  26: 24.10  27: 23.88  28: 27.98  29: 23.43  30: 23.13  31: 20.87  32: 19.73
  33: 24.16  34: 22.68  35: 22.43  36: 26.67  37: 26.64  38: 28.85  39: 21.99  40: 25.75
  41: 27.50  42: 26.05  43: 26.36  44: 19.15  45: 25.03  46: 21.10  47: 26.55  48: 26.40
  49: 27.17  50: 26.38  51: 24.74  52: 24.85  53: 24.23  54: 24.71  55: 25.86  56: 23.46
  57: 25.38  58: 24.71  59: 23.01  60: 27.43  61: 28.91  62: 22.22  63: 21.59  64: 19.04
  65: 13.79  66: 21.98  67: 26.20  68: 23.00  69: 25.11  70: 20.17  71: 20.42  72: 21.78
  73: 23.86  74: 21.94  75: 17.69  76: 22.00  77: 25.69  78: 22.09  79: 26.37  80: 23.04
  81: 23.64  82: 27.86  83: 24.72  84: 24.98  85: 27.37  86: 18.95  87:  5.17  88: 15.22
  89: 21.14  90: 19.91  91: 20.20  92: 16.01  93:  5.50  94: 10.53  95:  6.40  96: 10.35
  97: 12.29  98:  9.67  99:  6.68 100:  3.33 101:  3.52 102:  4.00 103:  6.24 104:  3.58
 105:  6.62 106:  2.68 107:  3.96 108:  2.93 109:  8.63 110:  6.70 111:  3.07 112:  2.37
 113:  2.17 114:  1.93 115:  2.14 116:  1.78 117:  3.28 118:  2.75 119:  8.16 120:  6.33
 121:  5.77 122:  5.30 123:  3.79 124:  6.11 125:  8.00 126:  5.34 127:  6.83 128:  6.36
 129:  6.91 130:  5.50 131:  7.60 132:  7.35 133:  8.08 134:  8.46 135:  4.35 136:  3.99
 137:  3.71 138:  2.84 139:  3.37 140:  2.41 141:  2.22 142:  2.98 143:  4.02 144:  4.38
 145:  4.79 146:  5.31 147:  3.86 148:  4.69 149:  3.26 150:  3.22 151:  1.92 152:  1.96
 153:  1.87 154:  1.85 155:  1.87 156:  1.71 157:  1.75 158:  1.60 159:  1.56 160:  1.57
 161:  2.00 162:  2.02 163:  1.93 164:  1.93 165:  1.97 166:  1.98 167:  1.74 168:  1.44
 169:  1.88 170:  1.83 171:  1.84 172:  1.59 173:  1.64 174:  1.79 175:  1.72 176:  1.65
 177:  1.65 178:  1.68 179:  1.94 180:  1.89 181:  1.87 182:  1.39 183:  1.55 184:  1.89
 185:  1.90 186:  1.90 187:  1.87 188:  1.90 189:  1.87 190:  1.88 191:  1.83 192:  1.83
 193:  1.82 194:  1.81 195:  1.83
 IR intensities (amu)
   1:  0.43   2:  0.45   3:  0.34   4:  0.51   5:  0.85   6:  0.85   7:  0.23   8:  0.14
   9:  0.18  10:  0.26  11:  0.24  12:  0.13  13:  0.09  14:  0.49  15:  0.51  16:  0.27
  17:  0.25  18:  0.12  19:  0.44  20:  0.45  21:  0.15  22:  0.29  23:  0.19  24:  0.11
  25:  0.28  26:  0.32  27:  0.30  28:  0.19  29:  0.36  30:  0.23  31:  0.10  32:  0.17
  33:  0.43  34:  0.35  35:  0.11  36:  0.10  37:  0.49  38:  0.36  39:  0.38  40:  0.50
  41:  0.33  42:  0.33  43:  0.21  44:  0.74  45:  0.50  46:  0.69  47:  0.28  48:  0.86
  49:  0.69  50:  0.81  51:  0.71  52:  0.87  53:  0.61  54:  0.39  55:  0.97  56:  0.27
  57:  0.37  58:  0.38  59:  0.29  60:  0.43  61:  0.60  62:  0.32  63:  0.54  64:  0.48
  65:  0.22  66:  0.61  67:  0.76  68:  0.36  69:  0.44  70:  0.82  71:  0.54  72:  0.63
  73:  0.73  74:  1.16  75:  0.27  76:  0.72  77:  0.72  78:  0.60  79:  0.82  80:  0.93
  81:  0.80  82:  1.34  83:  1.70  84:  1.57  85:  1.57  86:  0.88  87:  0.43  88:  1.20
  89:  0.51  90:  0.60  91:  1.33  92:  1.13  93:  0.78  94:  0.56  95:  0.33  96:  0.23
  97:  0.42  98:  0.14  99:  0.13 100:  0.53 101:  0.63 102:  0.77 103:  0.35 104:  0.57
 105:  0.15 106:  0.38 107:  0.70 108:  0.63 109:  0.29 110:  0.23 111:  1.13 112:  0.64
 113:  0.69 114:  0.80 115:  0.85 116:  0.15 117:  0.14 118:  0.14 119:  0.30 120:  0.21
 121:  0.27 122:  0.23 123:  0.10 124:  0.43 125:  0.41 126:  0.15 127:  0.64 128:  0.46
 129:  0.68 130:  0.09 131:  0.54 132:  0.15 133:  0.81 134:  0.63 135:  0.23 136:  0.19
 137:  0.40 138:  0.42 139:  0.38 140:  0.04 141:  0.18 142:  0.30 143:  0.09 144:  0.10
 145:  0.17 146:  0.03 147:  0.41 148:  0.21 149:  0.10 150:  0.08 151:  0.05 152:  0.08
 153:  0.03 154:  0.04 155:  0.08 156:  0.04 157:  0.06 158:  0.04 159:  0.05 160:  0.04
 161:  0.57 162:  0.37 163:  0.54 164:  0.35 165:  0.64 166:  0.33 167:  0.35 168:  0.29
 169:  0.22 170:  0.20 171:  0.31 172:  0.12 173:  0.27 174:  0.19 175:  0.17 176:  0.19
 177:  0.24 178:  0.31 179:  0.27 180:  0.27 181:  0.27 182:  0.16 183:  0.17 184:  0.82
 185:  0.73 186:  0.88 187:  0.98 188:  0.67 189:  0.35 190:  0.25 191:  0.32 192:  0.33
 193:  0.36 194:  0.30 195:  0.28
 Raman intensities (amu)
   1:  0.00   2:  0.00   3:  0.00   4:  0.00   5:  0.00   6:  0.00   7:  0.00   8:  0.00
   9:  0.00  10:  0.00  11:  0.00  12:  0.00  13:  0.00  14:  0.00  15:  0.00  16:  0.00
  17:  0.00  18:  0.00  19:  0.00  20:  0.00  21:  0.00  22:  0.00  23:  0.00  24:  0.00
  25:  0.00  26:  0.00  27:  0.00  28:  0.00  29:  0.00  30:  0.00  31:  0.00  32:  0.00
  33:  0.00  34:  0.00  35:  0.00  36:  0.00  37:  0.00  38:  0.00  39:  0.00  40:  0.00
  41:  0.00  42:  0.00  43:  0.00  44:  0.00  45:  0.00  46:  0.00  47:  0.00  48:  0.00
  49:  0.00  50:  0.00  51:  0.00  52:  0.00  53:  0.00  54:  0.00  55:  0.00  56:  0.00
  57:  0.00  58:  0.00  59:  0.00  60:  0.00  61:  0.00  62:  0.00  63:  0.00  64:  0.00
  65:  0.00  66:  0.00  67:  0.00  68:  0.00  69:  0.00  70:  0.00  71:  0.00  72:  0.00
  73:  0.00  74:  0.00  75:  0.00  76:  0.00  77:  0.00  78:  0.00  79:  0.00  80:  0.00
  81:  0.00  82:  0.00  83:  0.00  84:  0.00  85:  0.00  86:  0.00  87:  0.00  88:  0.00
  89:  0.00  90:  0.00  91:  0.00  92:  0.00  93:  0.00  94:  0.00  95:  0.00  96:  0.00
  97:  0.00  98:  0.00  99:  0.00 100:  0.00 101:  0.00 102:  0.00 103:  0.00 104:  0.00
 105:  0.00 106:  0.00 107:  0.00 108:  0.00 109:  0.00 110:  0.00 111:  0.00 112:  0.00
 113:  0.00 114:  0.00 115:  0.00 116:  0.00 117:  0.00 118:  0.00 119:  0.00 120:  0.00
 121:  0.00 122:  0.00 123:  0.00 124:  0.00 125:  0.00 126:  0.00 127:  0.00 128:  0.00
 129:  0.00 130:  0.00 131:  0.00 132:  0.00 133:  0.00 134:  0.00 135:  0.00 136:  0.00
 137:  0.00 138:  0.00 139:  0.00 140:  0.00 141:  0.00 142:  0.00 143:  0.00 144:  0.00
 145:  0.00 146:  0.00 147:  0.00 148:  0.00 149:  0.00 150:  0.00 151:  0.00 152:  0.00
 153:  0.00 154:  0.00 155:  0.00 156:  0.00 157:  0.00 158:  0.00 159:  0.00 160:  0.00
 161:  0.00 162:  0.00 163:  0.00 164:  0.00 165:  0.00 166:  0.00 167:  0.00 168:  0.00
 169:  0.00 170:  0.00 171:  0.00 172:  0.00 173:  0.00 174:  0.00 175:  0.00 176:  0.00
 177:  0.00 178:  0.00 179:  0.00 180:  0.00 181:  0.00 182:  0.00 183:  0.00 184:  0.00
 185:  0.00 186:  0.00 187:  0.00 188:  0.00 189:  0.00 190:  0.00 191:  0.00 192:  0.00
 193:  0.00 194:  0.00 195:  0.00
 output can be read by thermo (or use thermo option).
 writing <g98.out> molden fake output.
 recommended (thermochemical) frequency scaling factor: 1.0
                    ==================
                    thermo calculation
                    ==================
Nvib :  189 Nimag : 0  symmetry :   C1  rot number :  1  scale factor : 1.00 sthr :  50.
omega=  9.60     Gvib=    -2.413     Grot=    -1.545     Gused=    -1.547
omega= 15.40     Gvib=    -2.133     Grot=    -1.406     Gused=    -1.412
omega= 18.45     Gvib=    -2.026     Grot=    -1.352     Gused=    -1.364
omega= 22.20     Gvib=    -1.916     Grot=    -1.297     Gused=    -1.320
omega= 29.70     Gvib=    -1.744     Grot=    -1.211     Gused=    -1.270
omega= 30.08     Gvib=    -1.737     Grot=    -1.207     Gused=    -1.268
omega= 32.46     Gvib=    -1.691     Grot=    -1.185     Gused=    -1.261
omega= 37.58     Gvib=    -1.605     Grot=    -1.141     Gused=    -1.253
omega= 42.78     Gvib=    -1.528     Grot=    -1.103     Gused=    -1.251
omega= 46.12     Gvib=    -1.484     Grot=    -1.080     Gused=    -1.250
omega= 48.46     Gvib=    -1.455     Grot=    -1.066     Gused=    -1.248
omega= 49.78     Gvib=    -1.439     Grot=    -1.058     Gused=    -1.247
omega= 51.46     Gvib=    -1.419     Grot=    -1.048     Gused=    -1.244
omega= 52.19     Gvib=    -1.411     Grot=    -1.044     Gused=    -1.243
omega= 55.87     Gvib=    -1.371     Grot=    -1.024     Gused=    -1.235
omega= 58.37     Gvib=    -1.345     Grot=    -1.011     Gused=    -1.228
omega= 59.79     Gvib=    -1.331     Grot=    -1.004     Gused=    -1.223
omega= 61.19     Gvib=    -1.317     Grot=    -0.997     Gused=    -1.219
omega= 62.03     Gvib=    -1.309     Grot=    -0.993     Gused=    -1.215
omega= 64.28     Gvib=    -1.288     Grot=    -0.982     Gused=    -1.206
omega= 65.29     Gvib=    -1.279     Grot=    -0.978     Gused=    -1.202
omega= 66.43     Gvib=    -1.269     Grot=    -0.972     Gused=    -1.197
omega= 72.33     Gvib=    -1.219     Grot=    -0.947     Gused=    -1.169
omega= 73.11     Gvib=    -1.213     Grot=    -0.944     Gused=    -1.165
omega= 74.89     Gvib=    -1.199     Grot=    -0.937     Gused=    -1.155
omega= 76.51     Gvib=    -1.186     Grot=    -0.931     Gused=    -1.147
omega= 79.44     Gvib=    -1.164     Grot=    -0.919     Gused=    -1.131
omega= 79.89     Gvib=    -1.161     Grot=    -0.918     Gused=    -1.129
omega= 84.38     Gvib=    -1.129     Grot=    -0.902     Gused=    -1.104
omega= 86.59     Gvib=    -1.114     Grot=    -0.894     Gused=    -1.092
omega= 87.82     Gvib=    -1.106     Grot=    -0.890     Gused=    -1.085
omega= 89.54     Gvib=    -1.094     Grot=    -0.884     Gused=    -1.076
omega= 90.29     Gvib=    -1.089     Grot=    -0.881     Gused=    -1.072
omega= 93.93     Gvib=    -1.066     Grot=    -0.870     Gused=    -1.052
omega= 94.61     Gvib=    -1.062     Grot=    -0.868     Gused=    -1.048
omega= 98.40     Gvib=    -1.039     Grot=    -0.856     Gused=    -1.028
omega=100.15     Gvib=    -1.029     Grot=    -0.851     Gused=    -1.019
omega=100.60     Gvib=    -1.026     Grot=    -0.849     Gused=    -1.016
omega=102.64     Gvib=    -1.015     Grot=    -0.844     Gused=    -1.006
omega=104.60     Gvib=    -1.004     Grot=    -0.838     Gused=    -0.996
omega=105.35     Gvib=    -1.000     Grot=    -0.836     Gused=    -0.992
omega=111.39     Gvib=    -0.967     Grot=    -0.819     Gused=    -0.962
omega=113.57     Gvib=    -0.956     Grot=    -0.814     Gused=    -0.951
omega=114.34     Gvib=    -0.952     Grot=    -0.812     Gused=    -0.947
omega=118.31     Gvib=    -0.933     Grot=    -0.801     Gused=    -0.929
omega=118.79     Gvib=    -0.930     Grot=    -0.800     Gused=    -0.926
omega=123.86     Gvib=    -0.906     Grot=    -0.788     Gused=    -0.903
omega=125.49     Gvib=    -0.899     Grot=    -0.784     Gused=    -0.896
omega=131.26     Gvib=    -0.873     Grot=    -0.771     Gused=    -0.871
omega=132.93     Gvib=    -0.866     Grot=    -0.767     Gused=    -0.864
omega=134.99     Gvib=    -0.857     Grot=    -0.762     Gused=    -0.855
omega=136.93     Gvib=    -0.849     Grot=    -0.758     Gused=    -0.847
omega=141.53     Gvib=    -0.830     Grot=    -0.748     Gused=    -0.829
omega=145.48     Gvib=    -0.814     Grot=    -0.740     Gused=    -0.813
omega=147.19     Gvib=    -0.808     Grot=    -0.737     Gused=    -0.807
omega=149.68     Gvib=    -0.798     Grot=    -0.732     Gused=    -0.797
omega=152.58     Gvib=    -0.787     Grot=    -0.726     Gused=    -0.786
omega=155.28     Gvib=    -0.777     Grot=    -0.721     Gused=    -0.777
omega=158.08     Gvib=    -0.767     Grot=    -0.716     Gused=    -0.767
omega=163.27     Gvib=    -0.749     Grot=    -0.706     Gused=    -0.748
omega=165.93     Gvib=    -0.740     Grot=    -0.701     Gused=    -0.739
omega=170.19     Gvib=    -0.726     Grot=    -0.694     Gused=    -0.725
omega=175.22     Gvib=    -0.709     Grot=    -0.685     Gused=    -0.709
omega=177.57     Gvib=    -0.702     Grot=    -0.681     Gused=    -0.702
omega=177.66     Gvib=    -0.702     Grot=    -0.681     Gused=    -0.701
omega=179.05     Gvib=    -0.697     Grot=    -0.679     Gused=    -0.697
omega=183.49     Gvib=    -0.684     Grot=    -0.671     Gused=    -0.684
omega=186.81     Gvib=    -0.674     Grot=    -0.666     Gused=    -0.674
omega=188.14     Gvib=    -0.670     Grot=    -0.664     Gused=    -0.670
omega=194.06     Gvib=    -0.653     Grot=    -0.655     Gused=    -0.653
omega=196.37     Gvib=    -0.646     Grot=    -0.651     Gused=    -0.646
omega=196.43     Gvib=    -0.646     Grot=    -0.651     Gused=    -0.646
omega=201.73     Gvib=    -0.631     Grot=    -0.643     Gused=    -0.631
omega=201.76     Gvib=    -0.631     Grot=    -0.643     Gused=    -0.631
omega=204.85     Gvib=    -0.623     Grot=    -0.639     Gused=    -0.623
omega=206.22     Gvib=    -0.619     Grot=    -0.637     Gused=    -0.619
omega=209.06     Gvib=    -0.612     Grot=    -0.633     Gused=    -0.612
omega=215.26     Gvib=    -0.596     Grot=    -0.624     Gused=    -0.596
omega=221.26     Gvib=    -0.581     Grot=    -0.616     Gused=    -0.581
omega=224.04     Gvib=    -0.574     Grot=    -0.612     Gused=    -0.574
omega=228.86     Gvib=    -0.563     Grot=    -0.606     Gused=    -0.563
omega=230.23     Gvib=    -0.560     Grot=    -0.604     Gused=    -0.560
omega=234.65     Gvib=    -0.550     Grot=    -0.599     Gused=    -0.550
omega=236.68     Gvib=    -0.545     Grot=    -0.596     Gused=    -0.545
omega=240.46     Gvib=    -0.537     Grot=    -0.591     Gused=    -0.537
omega=251.54     Gvib=    -0.513     Grot=    -0.578     Gused=    -0.513
omega=279.76     Gvib=    -0.458     Grot=    -0.546     Gused=    -0.458
omega=290.09     Gvib=    -0.439     Grot=    -0.536     Gused=    -0.439
omega=292.06     Gvib=    -0.436     Grot=    -0.534     Gused=    -0.436
omega=298.32     Gvib=    -0.425     Grot=    -0.527     Gused=    -0.425
omega=299.77     Gvib=    -0.423     Grot=    -0.526     Gused=    -0.423
 
   temp. (K)  partition function   enthalpy   heat capacity  entropy
                                   cal/mol     cal/K/mol   cal/K/mol   J/K/mol
 298.15  VIB  0.591E+39            42988.199    209.437    297.829
         ROT  0.673E+08              888.752      2.981     38.800
         INT  0.398E+47            43876.952    212.418    336.628
         TR   0.228E+29             1481.254      4.968     45.979
         TOT                       45358.2055   217.3857   382.6073  1600.8227
                     Eh         kcal/mol          kJ/mol 
ZPVE            0.404058         253.550         1060.85    
H(0)-H(T)+PV    0.722829E-01     45.3582         189.778    
H(T)            0.476341         298.908         1250.63    
T*S             0.181789         114.074         477.285    
G(T)            0.294552         184.834         773.343    
   -109.59931808  <=== TOTAL FREE ENERGY in Eh incl. el.,ZPVE,RRHO,solv. parts
 
 normal mode %tage of torsion character
   1:  0.00   2:  0.00   3:  0.00   4:  0.00   5:  0.00   6:  0.00   7:  0.36   8:  0.52
   9:  0.39  10:  0.52  11:  0.30  12:  0.32  13:  0.16  14:  0.31  15:  0.32  16:  0.77
  17:  0.46  18:  0.65  19:  0.54  20:  0.46  21:  0.75  22:  0.40  23:  0.69  24:  0.56
  25:  0.69  26:  0.48  27:  0.53  28:  0.54  29:  0.49  30:  0.56  31:  0.35  32:  0.50
  33:  0.62  34:  0.72  35:  0.57  36:  0.42  37:  0.44  38:  0.28  39:  0.40  40:  0.55
  41:  0.50  42:  0.35  43:  0.60  44:  0.60  45:  0.51  46:  0.54  47:  0.59  48:  0.52
  49:  0.40  50:  0.37  51:  0.69  52:  0.48  53:  0.75  54:  0.43  55:  0.28  56:  0.40
  57:  0.25  58:  0.68  59:  0.52  60:  0.49  61:  0.28  62:  0.44  63:  0.47  64:  0.59
  65:  0.60  66:  0.77  67:  0.39  68:  0.76  69:  0.29  70:  0.39  71:  0.71  72:  0.23
  73:  0.60  74:  0.54  75:  0.75  76:  0.34  77:  0.17  78:  0.64  79:  0.34  80:  0.50
  81:  0.60  82:  0.19  83:  0.29  84:  0.17  85:  0.11  86:  0.40  87:  0.75  88:  0.47
  89:  0.16  90:  0.13  91:  0.11  92:  0.13  93:  0.67  94:  0.29  95:  0.23  96:  0.50
  97:  0.44  98:  0.53  99:  0.56 100:  0.69 101:  0.88 102:  0.05 103:  0.31 104:  0.62
 105:  0.33 106:  0.42 107:  0.42 108:  0.29 109:  0.19 110:  0.39 111:  0.65 112:  0.77
 113:  0.76 114:  0.98 115:  0.90 116:  0.75 117:  0.53 118:  0.51 119:  0.25 120:  0.29
 121:  0.32 122:  0.36 123:  0.32 124:  0.19 125:  0.20 126:  0.37 127:  0.06 128:  0.09
 129:  0.17 130:  0.19 131:  0.28 132:  0.28 133:  0.16 134:  0.19 135:  0.37 136:  0.24
 137:  0.22 138:  0.08 139:  0.24 140:  0.20 141:  0.08 142:  0.12 143:  0.09 144:  0.08
 145:  0.10 146:  0.10 147:  0.17 148:  0.12 149:  0.00 150:  0.00 151:  0.65 152:  0.66
 153:  0.63 154:  0.64 155:  0.56 156:  0.76 157:  0.76 158:  0.87 159:  0.91 160:  0.90
 161:  0.08 162:  0.46 163:  0.14 164:  0.54 165:  0.02 166:  0.18 167:  0.11 168:  0.03
 169:  0.18 170:  0.14 171:  0.12 172:  0.06 173:  0.05 174:  0.12 175:  0.10 176:  0.05
 177:  0.05 178:  0.03 179:  0.05 180:  0.04 181:  0.03 182:  0.00 183:  0.01 184:  0.02
 185:  0.04 186:  0.04 187:  0.01 188:  0.01 189:  0.09 190:  0.00 191:  0.00 192:  0.00
 193:  0.00 194:  0.16 195:  0.00
 recommended # of modes for mode following         109
 
 Pipek-Mezey localization of normal modes
 number of localized modes          105
 frequency thrshold           500.000000000000     
 number of groups                    42
 atom-group assingment :   
  1  2  3  4  5  6  7  8  9 10 11 12 13 14 15 16 17 18 19 20 21 22 23 23 23 24 24 24 25 25
 25 26 26 26 26 27 27 27 27 27 27 27 28 29 30 29 31 31 31 31 32 33 34 35 35 36 37 38 37 39
 39 40 41 41 42
 pop matrix done.
 initialization of trafo matrix to unity
iteration     50  convergence  0.10656904D-01
iteration    100  convergence  0.98027548D-01
iteration    150  convergence  0.11567916D-01
iteration    200  convergence  0.16737869D-02
iteration    250  convergence  0.74231944D-03
iteration    300  convergence  0.32020541D-03
iteration    350  convergence  0.13682115D-03
iteration    400  convergence  0.57201178D-04
iteration    450  convergence  0.24074620D-04
iteration    500  convergence  0.85757369D-05
iteration    550  convergence  0.23443228D-05

 converged in    564 iterations, threshold :   0.99980124D-06
eig.   :       -0.00    -0.00     0.00     0.00     0.00     0.00
eig.   :       60.02    67.78    76.57    78.14    86.57    92.59
eig.   :       97.21    97.53    98.62    99.19    99.54   100.96
eig.   :      104.67   104.75   104.78   105.84   107.25   107.32
eig.   :      107.77   108.78   110.28   110.32   110.92   112.25
eig.   :      112.71   113.33   115.38   115.84   116.22   118.44
eig.   :      120.31   120.59   123.03   125.15   125.31   125.84
eig.   :      126.33   126.97   130.02   134.75   134.91   135.36
eig.   :      136.40   139.94   140.29   141.07   141.48   141.96
eig.   :      144.27   145.35   148.03   148.15   149.83   150.01
eig.   :      151.00   152.23   152.35   155.76   157.24   158.78
eig.   :      161.08   162.48   162.61   164.49   166.98   167.80
eig.   :      168.57   170.40   170.47   170.76   172.28   173.44
eig.   :      175.60   176.89   176.96   178.70   180.89   182.64
eig.   :      183.74   187.81   188.01   188.07   189.83   191.26
eig.   :      193.08   198.64   199.26   214.15   217.77   223.90
eig.   :      244.34   246.68   259.56   274.89   275.66   284.78
eig.   :      311.84   315.53   332.17   371.91   380.57   386.41
eig.   :      410.08   419.51   421.24   506.98   574.15   602.68
eig.   :      717.53   739.43   793.91   808.85   844.65   849.52
eig.   :      893.72   895.49   960.70   987.31   992.15   998.72
eig.   :     1040.62  1056.91  1105.55  1112.98  1128.15  1129.50
eig.   :     1142.94  1143.33  1194.43  1199.84  1221.31  1226.22
eig.   :     1252.19  1267.42  1281.15  1313.65  1336.38  1341.78
eig.   :     1352.78  1354.29  1368.30  1375.30  1411.62  1416.21
eig.   :     1460.66  1466.95  1471.45  1479.43  1487.58  1494.08
eig.   :     1497.69  1503.59  1509.75  1518.68  1527.65  1533.24
eig.   :     1543.35  1561.49  1583.31  2882.19  2884.01  2911.16
eig.   :     2959.97  2964.42  2970.40  2978.14  2987.17  2988.22
eig.   :     2996.15  3002.23  3003.17  3012.62  3018.93  3026.81
eig.   :     3029.28  3038.14  3038.85  3167.85  3219.02  3264.28
eig.   :     3297.79  3359.92  3530.66  3570.95  3582.10  3585.19
eig.   :     3614.98  3625.46  3694.69
written to xtb_localmodes and g98l.out
 
 normal mode %tage of torsion character
   1:  0.00   2:  0.00   3:  0.00   4:  0.00   5:  0.00   6:  0.00   7:  0.38   8:  0.40
   9:  0.55  10:  0.35  11:  0.15  12:  0.16  13:  0.11  14:  0.66  15:  0.71  16:  0.04
  17:  0.65  18:  0.83  19:  0.06  20:  0.75  21:  0.14  22:  0.04  23:  0.79  24:  0.01
  25:  0.22  26:  0.09  27:  0.21  28:  0.96  29:  0.25  30:  0.49  31:  0.17  32:  0.59
  33:  0.18  34:  0.21  35:  0.13  36:  0.04  37:  0.30  38:  0.17  39:  0.28  40:  0.07
  41:  0.14  42:  0.01  43:  0.28  44:  0.60  45:  0.02  46:  0.02  47:  0.63  48:  0.01
  49:  0.05  50:  0.14  51:  0.27  52:  0.31  53:  0.28  54:  0.30  55:  0.02  56:  0.36
  57:  0.22  58:  0.11  59:  0.00  60:  0.82  61:  0.03  62:  0.05  63:  0.94  64:  0.03
  65:  0.02  66:  0.38  67:  0.62  68:  0.38  69:  0.01  70:  0.30  71:  0.51  72:  0.41
  73:  0.07  74:  0.18  75:  0.33  76:  0.43  77:  0.05  78:  0.12  79:  0.55  80:  0.43
  81:  0.39  82:  0.06  83:  0.14  84:  0.54  85:  0.18  86:  0.51  87:  0.35  88:  0.48
  89:  0.95  90:  0.03  91:  0.58  92:  0.40  93:  0.22  94:  0.44  95:  0.40  96:  0.12
  97:  0.53  98:  0.23  99:  0.21 100:  0.01 101:  0.91 102:  0.60 103:  0.11 104:  0.92
 105:  0.87 106:  0.35 107:  0.44 108:  0.63 109:  0.42 110:  0.79 111:  0.13 112:  0.77
 113:  0.76 114:  0.98 115:  0.90 116:  0.75 117:  0.53 118:  0.51 119:  0.25 120:  0.29
 121:  0.32 122:  0.36 123:  0.32 124:  0.19 125:  0.20 126:  0.37 127:  0.06 128:  0.09
 129:  0.17 130:  0.19 131:  0.28 132:  0.28 133:  0.16 134:  0.19 135:  0.37 136:  0.24
 137:  0.22 138:  0.08 139:  0.24 140:  0.20 141:  0.08 142:  0.12 143:  0.09 144:  0.08
 145:  0.10 146:  0.10 147:  0.17 148:  0.12 149:  0.00 150:  0.00 151:  0.65 152:  0.66
 153:  0.63 154:  0.64 155:  0.56 156:  0.76 157:  0.76 158:  0.87 159:  0.91 160:  0.90
 161:  0.08 162:  0.46 163:  0.14 164:  0.54 165:  0.02 166:  0.18 167:  0.11 168:  0.03
 169:  0.18 170:  0.14 171:  0.12 172:  0.06 173:  0.05 174:  0.12 175:  0.10 176:  0.05
 177:  0.05 178:  0.03 179:  0.05 180:  0.04 181:  0.03 182:  0.00 183:  0.01 184:  0.02
 185:  0.04 186:  0.04 187:  0.01 188:  0.01 189:  0.09 190:  0.00 191:  0.00 192:  0.00
 193:  0.00 194:  0.16 195:  0.00
 recommended # of modes for mode following         108

------------------------------------------------------------------------
 * finished run on 2020/05/30 at 20:43:25.159     
------------------------------------------------------------------------
 total:
 * wall-time:     0 d,  0 h,  2 min,  3.559 sec
 *  cpu-time:     0 d,  0 h,  2 min,  1.747 sec
 * ratio c/w:     0.985 speedup
 SCF:
 * wall-time:     0 d,  0 h,  0 min,  3.626 sec
 *  cpu-time:     0 d,  0 h,  0 min,  3.524 sec
 * ratio c/w:     0.972 speedup
 ANC optimizer:
 * wall-time:     0 d,  0 h,  0 min,  3.505 sec
 *  cpu-time:     0 d,  0 h,  0 min,  3.489 sec
 * ratio c/w:     0.995 speedup
 numerical hessian:
 * wall-time:     0 d,  0 h,  1 min, 56.395 sec
 *  cpu-time:     0 d,  0 h,  1 min, 54.704 sec
 * ratio c/w:     0.985 speedup

normal termination of xtb
