# Supplementary material for: Heterogeneous Nucleation of Butanol on NaCl: A Computational Study of Temperature, Humidity, Seed Charge, and Seed Size Effects
Source: J Phys Chem A. 2021 Mar 31;125(14):3025–36. doi: 10.1021/acs.jpca.0c10972 (PMC8054243; doi:10.1021/acs.jpca.0c10972)
Supplement: Supplementary file 2 — jp0c10972_si_002.zip [file jp0c10972_si_002.zip › ALL CLUSTERS/low_level_calc/normal seed/1Seed2BuOH5W.xyz]

    65
       -109.89386993  Gyration_radius:  4.44741612142
 Na          0.70178417771579    0.01198737073485   -0.50214468279132
Na          3.07978364583770    1.93195486569268    3.08350192338935
Na         -0.68675145968357    1.21715326505156    3.05762559621571
Na          1.10085761440927    2.61045150222791    5.73014514613913
Na          1.06703683795044    4.72278341993329    2.61612717178658
Na         -2.59440433025932   -0.16782439470762    0.46493524514798
Na         -2.64726156385850    4.05982660361403    2.99025974721471
Na          1.79438975753975   -0.90226826177934    2.49906365233159
Na         -0.97277115065660    3.02867348561248    0.06271586886994
Na          3.28864261181627    1.78755710002644   -0.31493035116608
Cl         -0.49652677201210   -1.02838031807344    1.55807654641222
Cl          1.39807585150773    0.41182457845036    4.57584315654626
Cl          2.73550514695294    5.34355770750255    0.68112977342873
Cl         -2.87347893520565    1.89553538643574    1.81842722255318
Cl         -1.14206542882725    5.14209069593079    1.43098879809134
Cl          3.17138830198965   -0.64772828676158    0.38216430699477
Cl         -0.94417064120667    3.35981077328445    4.62675381518595
Cl         -1.40670895726411    0.99713127579097   -1.34272434256651
Cl          1.17788323931884    1.97048695600239    1.37679705792747
Cl          2.71165912862799    3.91418234228171    4.45561376225903
O           1.15906457267943   -1.38522764764037   -1.95776436546999
H           1.92957587658415   -1.89639267329016   -1.68559494699515
C           0.22824743429925   -2.30118609849013   -2.48907751616373
H           0.63593593541483   -2.78133545055274   -3.38928040083217
H          -0.63285525700851   -1.70099621854426   -2.78266638623943
C          -0.20798988557136   -3.36465558993010   -1.48503940586129
H          -0.30062554778623   -2.89318168479425   -0.50618008133246
H          -1.19352538503455   -3.72992704231215   -1.77579914253513
C           0.73696417414626   -4.56191162022240   -1.38387827142596
H           0.81289055689163   -5.04565382553787   -2.36127789320205
H           0.29243717290534   -5.28340625907815   -0.69514039112893
C           2.13460955482596   -4.21035487546268   -0.88545060328135
H           2.07692283012986   -3.59463288729955    0.01064424355056
H           2.68044021905496   -5.11704803800893   -0.63512802633354
H           2.71191755100861   -3.68875408069496   -1.64618968693785
O          -3.95690692236888   -1.52118801153208    1.20735311424422
H          -4.12496090805923   -1.99937158233358    2.02384308447212
C          -5.13009739673955   -1.58956714414559    0.41764541716443
H          -5.96416149819159   -1.10712108596136    0.94375038527834
H          -5.39774086453322   -2.63733383838085    0.23088882869462
C          -4.89113809164351   -0.87566798037935   -0.90293811654135
H          -5.83931061899699   -0.80783472804579   -1.43692331391293
H          -4.56430626080029    0.14192124140578   -0.68550955104342
C          -3.86011640389053   -1.57589645594640   -1.78413251050838
H          -3.00654956653347   -1.87995370864794   -1.17651845294124
H          -3.50507748801282   -0.87143722536462   -2.53463739894990
C          -4.42348018251108   -2.80025645502674   -2.49351564006767
H          -5.27409004485965   -2.52429821501788   -3.11346889650151
H          -3.66546883723674   -3.24502308201998   -3.13393246360724
H          -4.74830024555058   -3.55513054540670   -1.78114441428878
O           1.82666378794039    1.51940050868519   -1.78629388639122
H           1.58594286427903    1.14911571995927   -2.64170805482347
H           1.36546706613460    2.38302969984767   -1.76690660777496
O           0.70621416477047    3.98188037413017   -1.24405425994066
H           0.63837344890600    4.64467488796960   -1.93635184108801
H           1.32664967268274    4.37895394042184   -0.59861258473886
O           4.27871748392676    0.16140439952440    3.02092462958545
H           4.40261013146696   -0.13962664308541    2.10350451533982
H           4.96696424455805   -0.27720088194839    3.52926337500209
O           4.04174967412277    3.45852250039680   -1.35669567695242
H           4.51340692858910    3.91697849825740   -2.05252200184776
H           3.68506602731594    4.18141347261859   -0.80247711865324
O           4.32496398982325    2.76076240836165    1.40549429364946
H           5.25782798781036    2.98429731749271    1.48354581727956
H           3.90421102046529    3.64041052880996    1.27958274011196
