# Supplementary material for: Heterogeneous Nucleation of Butanol on NaCl: A Computational Study of Temperature, Humidity, Seed Charge, and Seed Size Effects
Source: J Phys Chem A. 2021 Mar 31;125(14):3025–36. doi: 10.1021/acs.jpca.0c10972 (PMC8054243; doi:10.1021/acs.jpca.0c10972)
Supplement: Supplementary file 2 — jp0c10972_si_002.zip [file jp0c10972_si_002.zip › ALL CLUSTERS/low_level_calc/normal seed/1Seed2W.log]

      -----------------------------------------------------------      
     |                   =====================                   |     
     |                           x T B                           |     
     |                   =====================                   |     
     |                         S. Grimme                         |     
     |          Mulliken Center for Theoretical Chemistry        |     
     |                    University of Bonn                     |     
     |                 Version 6.0.1 (SAW181210)                 |     
      -----------------------------------------------------------      

   This program is distributed in the hope that it will be useful,
   but WITHOUT ANY WARRANTY; without even the implied warranty of
   MERCHANTABILITY or FITNESS FOR A PARTICULAR PURPOSE.
   
   FOR NON-COMMERCIAL, ACADEMIA USE ONLY.
   
   Cite this work as:
   S. Grimme, C. Bannwarth, P. Shushkov, J. Comput. Theory Chem., 2017,
   13, 1989-2009.
   C. Bannwarth, S. Ehlert and S. Grimme., ChemRxiv, 2018, preprint.
   http://doi.org/10.26434/chemrxiv.7246238.v1
   
   for sTDA-xTB:
   S. Grimme and C. Bannwarth, J. Chem. Phys., 2016, 145, 054103.
   
   in the mass-spec context:
   V. Asgeirsson, C. Bauer and S. Grimme, Chem. Sci., 2017, 8, 4879.
   
   if GBSA is used:
   P. Shushkov, F. März and S. Grimme, unpublished.
   
   for ANC optimizer:
   S. Grimme, unpublished.
   Rational Function algorithm used in ANCopt:
   F. Eckert, P. Pulay, H.-J. Werner, J. Comput. Chem., 1997, 18, 1473.
   
   with help from (in alphabetical order)
   C. Bannwarth, F. Bohle, G. Brandenburg, E. Caldeweyher, M. Checinski,
   S. Dohm, S. Ehlert, S. Ehrlich, F. März, H. Neugebauer, J. Pisarek,
   P. Pracht, P. Shushkov, and S. Spicher.
   
 * started run on 2020/05/30 at 20:41:24.506     
========================================================================
 # omp threads = 1
========================================================================
number of atoms            : 26
number of electrons        : 96
charge                     : 0
spin                       : .0
first test random number   : .2940

########################################################################
# WARNING! Please study the warnings concerning your input carefully
#  - the use of '-ohess' is discouraged, please use '--ohess' next time
########################################################################

           ------------------------------------------------- 
          |                 G F N 2 - x T B                 |
          | Geometry, Frequencies, Noncovalent interactions |
          |            JCTC 2018 parametrisation            |
           ------------------------------------------------- 
      method parameters     
 k(s)        :  1.8500
 k(p)        :  2.2300
 k(d)        :  2.2300
 k(f)        :  2.0000
 kEN (H0ij)  : -2.0000
 D4 a1       :  0.5200
 D4 a2       :  5.0000
 D4 s6       :  1.0000
 D4 s8       :  2.7000
 D4 s9       :  5.0000
 alphaj      :  2.0000


            Z     q(EN)     CN     RAES       Cart. coordinates
     1  Na  1.0    0.31    5.29    5.00     4.59905     3.50199    -4.26867
     2  Na  1.0    0.33    4.69    5.00     3.96704    -7.82682     1.61171
     3  Na  1.0    0.21    8.26    5.00     4.73795    -2.36917    -2.11226
     4  Na  1.0    0.32    5.12    5.00    -1.37147    -2.29103     6.75395
     5  Na  1.0    0.29    8.04    5.00    -1.40995     1.45738    -3.97366
     6  Na  1.0    0.34    8.44    5.00    -3.11495     1.77434     2.31038
     7  Na  1.0    0.25    7.72    5.00    -1.99188    -4.46858     0.38229
     8  Na  1.0    0.29    7.45    5.00     2.27319     4.20585     1.83837
     9  Na  1.0    0.23    7.56    5.00     4.34340    -1.29875     3.60844
    10  Na  1.0    0.32    5.06    5.00     0.11810    -4.41096    -6.10215
    11  Cl  7.0   -0.20    3.63    4.99     0.92328     1.78549     5.83014
    12  Cl  7.0   -0.24    2.91    4.86    -4.84873    -2.21362     3.69592
    13  Cl  7.0   -0.09    6.24    5.00     0.59949    -0.33098     0.00385
    14  Cl  7.0   -0.22    3.08    4.93     0.66342     5.65865    -2.83823
    15  Cl  7.0   -0.22    3.56    4.99     6.20144     2.36056    -0.05136
    16  Cl  7.0   -0.23    3.64    4.99     1.18637    -5.46811     4.55515
    17  Cl  7.0   -0.23    3.00    4.90    -3.77058    -2.78442    -4.19129
    18  Cl  7.0   -0.23    3.66    4.99     1.73432    -6.72284    -2.41447
    19  Cl  7.0   -0.27    2.92    4.87     7.12406    -4.52000     1.38534
    20  Cl  7.0   -0.22    3.72    4.99     2.70692    -0.39425    -6.26616
    21  O   6.0   -0.34    3.60    4.46    -5.20008     2.03055    -1.34192
    22  H   1.0   -0.01    1.11    1.45    -6.78256     2.84480    -1.72655
    23  H   1.0   -0.03    1.57    1.67    -5.50877     0.26292    -1.76259
    24  O   6.0   -0.37    3.55    4.37    -2.31822     5.72980     1.99700
    25  H   1.0   -0.01    1.11    1.45    -2.87398     7.25276     2.82417
    26  H   1.0   -0.01    1.51    1.62    -1.98686     6.23442     0.25261

  Z AO/shell   Hii/eV     exponent
  1     Wed Apr 25 08:07:45 CEST 2018   EN: 2.200 GM2: 0.406  GM3: 0.0800  RAES: 1.40
     1s    -10.707211    1.230000
  8     Wed Apr 25 08:07:45 CEST 2018   EN: 3.440 GM2: 0.452  GM3:-0.0517  RAES: 1.80
     2s    -20.229985    2.439742
     2p    -15.503117    2.137023
 11     Tue Apr 24 16:34:09 CEST 2018   EN: 0.930 GM2: 0.271  GM3: 0.1799  RAES: 5.00
     3s     -4.546934    0.763787
     3p     -1.332719    0.573553
 17     Mon Apr 23 14:09:22 CEST 2018   EN: 3.160 GM2: 0.249  GM3: 0.1495  RAES: 2.50
     3s    -29.278781    2.485265
     3p    -12.673758    2.199650
     3d     -0.240338    2.476089
 no old-style atom pair restraining (fixing) potential
           ------------------------------------------------- 
          |        Self-Consistent Charge Iterations        |
           ------------------------------------------------- 

 Ncao       : 152
 Nao        : 142
 Nshell     : 58
 Nel        : 96
 T(el)      :   300.0
 intcut     :    25.0
 scfconv/Eh :  0.100E-05
   qconv/e  :  0.100E-03
 intneglect :  0.100E-07
 broydamp   :      0.250
 iter      E             dE          RMSdq      gap      omega  full diag
   1    -58.9985571 -0.589986E+02  0.126E+01    6.78       0.0  T
   2    -59.0711363 -0.725791E-01  0.782E+00    6.02       1.0  T
   3    -59.1752676 -0.104131E+00  0.466E+00    3.80       1.0  T
   4    -59.1714706  0.379706E-02  0.288E+00    3.87       1.0  T
   5    -59.1941879 -0.227173E-01  0.289E+00    1.93       1.0  T
   6    -59.1974742 -0.328636E-02  0.132E+00    2.13       1.0  T
   7    -59.1987010 -0.122678E-02  0.552E-01    2.46       1.0  T
   8    -59.1989994 -0.298434E-03  0.241E-01    2.40       1.0  T
   9    -59.1991357 -0.136269E-03  0.130E-01    2.37       1.0  T
  10    -59.1991999 -0.642117E-04  0.658E-02    2.39       1.0  T
  11    -59.1992107 -0.108228E-04  0.327E-02    2.39       1.0  T
  12    -59.1992125 -0.174267E-05  0.194E-02    2.39       1.0  T
  13    -59.1992139 -0.143332E-05  0.160E-02    2.39       1.2  T
  14    -59.1992148 -0.936318E-06  0.609E-03    2.39       3.2  T
  15    -59.1992151 -0.224225E-06  0.425E-03    2.39       4.6  T
  16    -59.1992151 -0.591356E-07  0.223E-03    2.39       8.8  T
  17    -59.1992151 -0.122595E-07  0.104E-03    2.39      18.8  T
  18    -59.1992151 -0.407584E-08  0.546E-04    2.39      35.9  T
  19    -59.1992151 -0.119366E-08  0.360E-04    2.39      54.5  T
speedup  0.98
cpu  time for SCC    0.07 s
wall time for SCC    0.07 s

   *** convergence criteria satisfied after 19 iterations ***

          eigenvalues
 #    :          36         37         38         39         40         41         42         43
 occ. :        2.000      2.000      2.000      2.000      2.000      2.000      2.000      2.000
 eps  :       -10.987    -10.953    -10.949    -10.934    -10.914    -10.856    -10.811    -10.810
 #    :          44         45         46         47         48         49         50         51
 occ. :        2.000      2.000      2.000      2.000      2.000      0.000      0.000      0.000
 eps  :       -10.724    -10.665    -10.592    -10.576    -10.485     -8.094     -6.358     -6.079
 #    :          52         53         54         55         56         57         58         59
 occ. :        0.000      0.000      0.000      0.000      0.000      0.000      0.000      0.000
 eps  :        -5.211     -4.074     -3.498     -2.083     -1.751     -1.452      0.345      1.214


   #   Z            q   n(s)   n(p)   n(d)      C6AA      α(0)
   1  11 Na     0.706  0.113  0.181  0.000    68.108    26.707
   2  11 Na     0.714  0.114  0.173  0.000    68.010    26.688
   3  11 Na     0.697  0.064  0.239  0.000    68.215    26.728
   4  11 Na     0.711  0.110  0.179  0.000    68.049    26.696
   5  11 Na     0.778  0.060  0.162  0.000    67.229    26.534
   6  11 Na     0.812  0.058  0.129  0.000    66.819    26.453
   7  11 Na     0.748  0.062  0.190  0.000    67.592    26.606
   8  11 Na     0.747  0.083  0.170  0.000    67.604    26.608
   9  11 Na     0.700  0.081  0.219  0.000    68.186    26.722
  10  11 Na     0.707  0.113  0.179  0.000    68.092    26.704
  11  17 Cl    -0.735  1.973  5.762  0.001   124.752    17.088
  12  17 Cl    -0.768  1.972  5.794  0.002   126.054    17.177
  13  17 Cl    -0.723  1.966  5.753  0.003   124.244    17.053
  14  17 Cl    -0.745  1.969  5.771  0.005   125.139    17.114
  15  17 Cl    -0.732  1.971  5.760  0.002   124.632    17.080
  16  17 Cl    -0.730  1.971  5.758  0.001   124.550    17.074
  17  17 Cl    -0.749  1.970  5.775  0.004   125.289    17.125
  18  17 Cl    -0.730  1.972  5.757  0.001   124.536    17.073
  19  17 Cl    -0.756  1.974  5.781  0.001   125.562    17.143
  20  17 Cl    -0.737  1.971  5.765  0.001   124.810    17.092
  21   8 O     -0.620  1.715  4.905  0.000    25.583     6.831
  22   1 H      0.320  0.680  0.000  0.000     0.664     1.280
  23   1 H      0.347  0.653  0.000  0.000     0.584     1.194
  24   8 O     -0.625  1.719  4.906  0.000    25.706     6.848
  25   1 H      0.317  0.683  0.000  0.000     0.672     1.288
  26   1 H      0.348  0.652  0.000  0.000     0.585     1.197

 Mol. C6AA /au·bohr⁶  :      35937.637307
 Mol. C8AA /au·bohr⁸  :    2451151.185470
 Mol. α(0) /au        :        456.105198

 
 Wiberg/Mayer (AO) data. WBOs > 0.1 written file <wbo>
 largest (>0.05) Wiberg bond orders for each atom
           total WBO             WBO to atom ...
     1  Na  0.546    Cl  14 0.169    Cl  15 0.169    Cl  20 0.141
     2  Na  0.533    Cl  19 0.180    Cl  16 0.163    Cl  18 0.156
     3  Na  0.585    Cl  19 0.139    Cl  20 0.126    Cl  15 0.102    Cl  18 0.097    Cl  13 0.070
     4  Na  0.542    Cl  12 0.177    Cl  16 0.161    Cl  11 0.150
     5  Na  0.437    Cl  14 0.116    Cl  17 0.101    O   21 0.075    Cl  20 0.071    Cl  13 0.052
     6  Na  0.375    Cl  12 0.109    O   24 0.070    Cl  11 0.066    O   21 0.064
     7  Na  0.491    Cl  12 0.136    Cl  17 0.124    Cl  18 0.082    Cl  13 0.069    Cl  16 0.067
     8  Na  0.494    Cl  11 0.121    Cl  15 0.120    Cl  14 0.101    O   24 0.066    Cl  13 0.060
     9  Na  0.575    Cl  19 0.145    Cl  11 0.135    Cl  15 0.100    Cl  16 0.092    Cl  13 0.074
    10  Na  0.545    Cl  17 0.183    Cl  18 0.160    Cl  20 0.146
    11  Cl  0.491    Na   4 0.150    Na   9 0.135    Na   8 0.121    Na   6 0.066
    12  Cl  0.440    Na   4 0.177    Na   7 0.136    Na   6 0.109
    13  Cl  0.535    Na   9 0.074    Na   3 0.070    Na   7 0.069    Na   8 0.060    Na   5 0.052
    14  Cl  0.476    Na   1 0.169    Na   5 0.116    Na   8 0.101
    15  Cl  0.500    Na   1 0.169    Na   8 0.120    Na   3 0.102    Na   9 0.100
    16  Cl  0.514    Na   2 0.163    Na   4 0.161    Na   9 0.092    Na   7 0.067
    17  Cl  0.471    Na  10 0.183    Na   7 0.124    Na   5 0.101
    18  Cl  0.509    Na  10 0.160    Na   2 0.156    Na   3 0.097    Na   7 0.082
    19  Cl  0.468    Na   2 0.180    Na   9 0.145    Na   3 0.139
    20  Cl  0.496    Na  10 0.146    Na   1 0.141    Na   3 0.126    Na   5 0.071
    21  O   1.910    H   22 0.897    H   23 0.850    Na   5 0.075    Na   6 0.064
    22  H   0.897    O   21 0.897
    23  H   0.879    O   21 0.850
    24  O   1.901    H   25 0.900    H   26 0.842    Na   6 0.070    Na   8 0.066
    25  H   0.899    O   24 0.900
    26  H   0.878    O   24 0.842
 MOs/occ written to file <molden.input>
 
molecular dipole:
                 x           y           z       tot (Debye)
 q only:       -2.009       1.949      -0.312
   full:       -0.621       0.648      -0.594       2.735
molecular quadrupole (traceless):
                xx          xy          yy          xz          yz          zz
 q only:      -27.433     -12.068      17.648      -6.967       4.580       9.785
  q+dip:      -29.050     -13.783      18.521      -8.571       2.681      10.529
   full:      -29.806     -13.734      19.374      -8.258       2.628      10.432

SCC energy    :     -59.1992151
rep           :       0.1005813
ES            :       0.7840698
AES           :      -0.0171122
AXC           :      -0.0043660
disp          :      -0.0486855
XB            :       0.0000000
fix           :       0.0000000
total E       :     -59.0976586
atomizationE  :       3.5140645     2205.11
(atE without considering molecular charge,
 total energy contains solvation terms)
H-L gap (eV)  :          2.3912
           ------------------------------------------------- 
          |                 ===============                 |
          |                   A N C O P T                   |
          |                 ===============                 |
          |          Approximate Normal Coordinate          |
          |           Rational Function Optimizer           |
           ------------------------------------------------- 
dumping coords to <xtbopt.coord> and <xtbopt.log>
 optlevel               0
 Maxcycle             200
 Maxmicro              25
 Econv         5.000000000000000E-006
 Gconv         1.000000000000000E-003
 Maxdispl       1.00000000000000     
 Hlow          5.000000000000000E-003
 S6             20.0000000000000     
 Nvar               72

generating ANC from model Hessian ...
 Shifting diagonal of input Hessian by   1.925760248907822E-002
 Lowest  eigenvalues of input Hessian
    0.005000    0.005582    0.006276    0.008325    0.009389    0.010276
    0.011950    0.012797    0.014785    0.015703    0.016628    0.016918
    0.017487    0.018599    0.018951   -0.000000   -0.000000   -0.000000
 Highest eigenvalues
    0.308055    0.335703    1.237340    1.263531    1.394593    1.417027
 
cpu  time for ANC gen    0.00 s
wall time for ANC gen    0.01 s
................................................................................
.............................. CYCLE    1 ......................................
................................................................................
   1    -59.1992151 -0.591992E+02  0.232E-04    2.39       0.0  T
   2    -59.1992151 -0.502069E-10  0.165E-04    2.39     118.9  T
   3    -59.1992151 -0.648939E-10  0.111E-04    2.39     176.8  T
speedup  0.93
cpu  time for SCC    0.01 s
wall time for SCC    0.01 s
speedup  0.98
cpu  time for grad    0.05 s
wall time for grad    0.05 s
 E :    -59.09765858  G :  0.000044    pred/act E change:  0.000D+00  0.390D-08
Maxdispl :   0.0015   ||displ|| :   0.0025   Lambda : -0.698D-07
Largest |displ|/coords:  0.0015 (   4)  0.0013 (   6)  0.0008 (   2)
................................................................................
.............................. CYCLE    2 ......................................
................................................................................
   1    -59.1992215 -0.591992E+02  0.457E-03    2.39       0.0  T
   2    -59.1992215 -0.231413E-08  0.260E-03    2.39       7.6  T
   3    -59.1992215 -0.700531E-09  0.608E-04    2.39      32.3  T
   4    -59.1992215 -0.152262E-09  0.259E-04    2.39      75.8  T
speedup  0.96
cpu  time for SCC    0.01 s
wall time for SCC    0.01 s
speedup  1.00
cpu  time for grad    0.05 s
wall time for grad    0.05 s
 E :    -59.09765858  G :  0.000044    pred/act E change:  0.000D+00  0.860D-09
Maxdispl :   0.0012   ||displ|| :   0.0016   Lambda : -0.539D-07
Largest |displ|/coords:  0.0012 (   2)  0.0007 (   4)  0.0004 (   6)
................................................................................
.............................. CYCLE    3 ......................................
................................................................................
   1    -59.1992193 -0.591992E+02  0.276E-03    2.39       0.0  T
   2    -59.1992193 -0.187428E-08  0.160E-03    2.39      12.3  T
   3    -59.1992193 -0.419000E-09  0.453E-04    2.39      43.3  T
   4    -59.1992193 -0.435705E-10  0.141E-04    2.39     139.0  T
speedup  1.03
cpu  time for SCC    0.01 s
wall time for SCC    0.01 s
speedup  1.00
cpu  time for grad    0.05 s
wall time for grad    0.06 s
 E :    -59.09765860  G :  0.000026    pred/act E change: -0.349D-07 -0.233D-07
Maxdispl :   0.0012   ||displ|| :   0.0023   Lambda : -0.464D-07
Largest |displ|/coords:  0.0012 (   4)  0.0011 (   2)  0.0009 (   6)

   *** GEOMETRY OPTIMIZATION CONVERGED AFTER 3 ITERATIONS ***

------------------------------------------------------------------------
 total energy gain (kcal):     -0.0000
------------------------------------------------------------------------
================
 final structure:
================
$coord
        4.59912289553661        3.50199312966831       -4.26854270677938      Na
        3.96697511527277       -7.82700180086624        1.61154861307049      Na
        4.73752482915939       -2.36888154336446       -2.11247877659292      Na
       -1.37141008546117       -2.29101700823446        6.75379103080274      Na
       -1.40962635507223        1.45743044026453       -3.97376184528040      Na
       -3.11494481299520        1.77438064556807        2.31020902597599      Na
       -1.99154875720920       -4.46848869094484        0.38235450056969      Na
        2.27319293982990        4.20582693369256        1.83882940747869      Na
        4.34401519605442       -1.29919876773681        3.60821411078194      Na
        0.11820688622666       -4.41103997878682       -6.10219881031230      Na
        0.92319051476766        1.78615998052520        5.83018125243777      Cl
       -4.84876275718812       -2.21352535648833        3.69595004302815      Cl
        0.59939731734190       -0.33114055679503        0.00367357297046      Cl
        0.66325861513772        5.65859892834544       -2.83836660417176      Cl
        6.20151471749070        2.36061146617890       -0.05117478519904      Cl
        1.18646098356771       -5.46807915869473        4.55507770661343      Cl
       -3.77064602056454       -2.78478408545933       -4.19119419513544      Cl
        1.73418997551067       -6.72291234125809       -2.41444560070898      Cl
        7.12385545650104       -4.51999028652991        1.38535316179287      Cl
        2.70679554965880       -0.39435621935410       -6.26576664809063      Cl
       -5.20007627654581        2.03048735781772       -1.34205312262775      O 
       -6.78239905520995        2.84494738552679       -1.72700837654716      H 
       -5.50901841988073        0.26281644552227       -1.76235841347683      H 
       -2.31820026585128        5.72987299732917        1.99707757420261      O 
       -2.87399199717652        7.25270728199820        2.82440025229873      H 
       -1.98707616999857        6.23458280206594        0.25268965180241      H 
$end
 
 Bond Distances (Angstroems)
 ---------------------------
Na1-Na3=3.3104       Na1-Na5=3.3623       Na1-Na8=3.4783       Na1-Cl14=2.4926      Na1-Cl15=2.4626      Na1-Cl20=2.5241      
Na2-Na3=3.5203       Na2-Na7=3.6775       Na2-Na9=3.6178       Na2-Cl16=2.4798      Na2-Cl18=2.5052      Na2-Cl19=2.4223      
Na3-Na1=3.3104       Na3-Na2=3.5203       Na3-Na5=3.9562       Na3-Na7=3.9569       Na3-Na9=3.0868       Na3-Na10=3.4060      
Na3-Cl13=2.6855      Na3-Cl15=2.8379      Na3-Cl18=2.8036      Na3-Cl19=2.5133      Na3-Cl20=2.6603      Na4-Na6=3.3179       
Na4-Na7=3.5782       Na4-Na9=3.4919       Na4-Cl11=2.5235      Na4-Cl12=2.4507      Na4-Cl16=2.4520      Na5-Na1=3.3623       
Na5-Na3=3.9562       Na5-Na6=3.4497       Na5-Na7=3.9041       Na5-Na8=3.9210       Na5-Na10=3.4009      Na5-Cl13=2.5409      
Na5-Cl14=2.5508      Na5-Cl17=2.5717      Na5-Cl20=2.6789      Na5-O21=2.4606       Na6-Na4=3.3179       Na6-Na5=3.4497       
Na6-Na7=3.5083       Na6-Na8=3.1381       Na6-Cl11=2.8348      Na6-Cl12=2.4151      Na6-Cl13=2.5680      Na6-O21=2.2296       
Na6-O24=2.1416       Na7-Na2=3.6775       Na7-Na3=3.9569       Na7-Na4=3.5782       Na7-Na5=3.9041       Na7-Na6=3.5083       
Na7-Na9=4.1191       Na7-Na10=3.6087      Na7-Cl12=2.6047      Na7-Cl13=2.5910      Na7-Cl16=2.8256      Na7-Cl17=2.7455      
Na7-Cl18=2.7387      Na8-Na1=3.4783       Na8-Na5=3.9210       Na8-Na6=3.1381       Na8-Na9=3.2502       Na8-Cl11=2.5712      
Na8-Cl13=2.7371      Na8-Cl14=2.7281      Na8-Cl15=2.5050      Na8-O24=2.5614       Na9-Na2=3.6178       Na9-Na3=3.0868       
Na9-Na4=3.4919       Na9-Na7=4.1191       Na9-Na8=3.2502       Na9-Cl11=2.7065      Na9-Cl13=2.7977      Na9-Cl15=2.9098      
Na9-Cl16=2.8124      Na9-Cl19=2.5402      Na10-Na3=3.4060      Na10-Na5=3.4009      Na10-Na7=3.6087      Na10-Cl17=2.4491     
Na10-Cl18=2.4569     Na10-Cl20=2.5302     Cl11-Na4=2.5235      Cl11-Na6=2.8348      Cl11-Na8=2.5712      Cl11-Na9=2.7065      
Cl12-Na4=2.4507      Cl12-Na6=2.4151      Cl12-Na7=2.6047      Cl13-Na3=2.6855      Cl13-Na5=2.5409      Cl13-Na6=2.5680      
Cl13-Na7=2.5910      Cl13-Na8=2.7371      Cl13-Na9=2.7977      Cl14-Na1=2.4926      Cl14-Na5=2.5508      Cl14-Na8=2.7281      
Cl15-Na1=2.4626      Cl15-Na3=2.8379      Cl15-Na8=2.5050      Cl15-Na9=2.9098      Cl16-Na2=2.4798      Cl16-Na4=2.4520      
Cl16-Na7=2.8256      Cl16-Na9=2.8124      Cl17-Na5=2.5717      Cl17-Na7=2.7455      Cl17-Na10=2.4491     Cl18-Na2=2.5052      
Cl18-Na3=2.8036      Cl18-Na7=2.7387      Cl18-Na10=2.4569     Cl19-Na2=2.4223      Cl19-Na3=2.5133      Cl19-Na9=2.5402      
Cl20-Na1=2.5241      Cl20-Na3=2.6603      Cl20-Na5=2.6789      Cl20-Na10=2.5302     O21-Na5=2.4606       O21-Na6=2.2296       
O21-H22=0.9635       O21-H23=0.9753       H22-O21=0.9635       H23-O21=0.9753       O24-Na6=2.1416       O24-Na8=2.5614       
O24-H25=0.9631       O24-H26=0.9768       H25-O24=0.9631       H26-O24=0.9768       
 O  H  Rav=0.9697 sigma=0.0064  Rmin=0.9631  Rmax=0.9768     4
 Na O  Rav=2.3483 sigma=0.1694  Rmin=2.1416  Rmax=2.5614     4
 Na Na Rav=3.5482 sigma=0.2720  Rmin=3.0868  Rmax=4.1191    22
 Cl Na Rav=2.6111 sigma=0.1392  Rmin=2.4151  Rmax=2.9098    38
 
 selected bond angles (degree)
 --------------------
Na5-Na1-Na3= 72.72             Na8-Na1-Na3= 77.77             Na8-Na1-Na5= 69.92             Cl14-Na1-Na3=110.09            
Cl14-Na1-Na5= 48.93            Cl14-Na1-Na8= 51.18            Cl15-Na1-Na3= 56.62            Cl15-Na1-Na5=101.81            
Cl15-Na1-Na8= 46.06            Cl15-Na1-Cl14= 97.17           Cl20-Na1-Na3= 52.16            Cl20-Na1-Na5= 51.79            
Cl20-Na1-Na8=109.64            Cl20-Na1-Cl14= 99.77           Cl20-Na1-Cl15=108.40           Na7-Na2-Na3= 66.66             
Na9-Na2-Na3= 51.22             Na9-Na2-Na7= 68.75             Cl16-Na2-Na3= 90.42            Cl16-Na2-Na7= 50.14            
Cl16-Na2-Na9= 50.85            Cl18-Na2-Na3= 52.21            Cl18-Na2-Na7= 48.13            Cl18-Na2-Na9= 92.96            
Cl18-Na2-Cl16= 97.87           Cl19-Na2-Na3= 45.55            Cl19-Na2-Na7=103.50            Cl19-Na2-Na9= 44.49            
Cl19-Na2-Cl16= 94.39           Cl19-Na2-Cl18= 96.59           Na2-Na3-Na1=163.82             Na5-Na3-Na1= 54.25             
Na5-Na3-Na2=117.65             Na7-Na3-Na1=111.01             Na7-Na3-Na2= 58.57             Na7-Na3-Na5= 59.13             
Na9-Na3-Na1= 99.46             Na9-Na3-Na2= 66.02             Na9-Na3-Na5= 95.44             Na9-Na3-Na7= 70.34             
Na10-Na3-Na1= 93.91            Na10-Na3-Na2= 90.20            Na10-Na3-Na5= 54.40            Na10-Na3-Na7= 58.12            
Na10-Na3-Na9=128.15            Cl13-Na3-Na1= 75.45            Cl13-Na3-Na2= 90.09            Cl13-Na3-Na5= 39.45            
Cl13-Na3-Na7= 40.52            Cl13-Na3-Na9= 57.48            Cl13-Na3-Na10= 78.50           Cl15-Na3-Na1= 46.44            
Cl15-Na3-Na2=122.69            Cl15-Na3-Na5= 82.46            Cl15-Na3-Na7=111.41            Cl15-Na3-Na9= 58.65            
Cl15-Na3-Na10=135.56           Cl15-Na3-Cl13= 73.03           Cl18-Na3-Na1=137.65            Cl18-Na3-Na2= 44.92            
Cl18-Na3-Na5= 86.58            Cl18-Na3-Na7= 43.79            Cl18-Na3-Na9= 99.69            Cl18-Na3-Na10= 45.34           
Cl18-Na3-Cl13= 83.77           Cl18-Na3-Cl15=154.35           Cl19-Na3-Na1=133.63            Cl19-Na3-Na2= 43.47            
Cl19-Na3-Na5=145.92            Cl19-Na3-Na7= 94.55            Cl19-Na3-Na9= 52.75            Cl19-Na3-Na10=132.33           
Cl19-Na3-Cl13=106.53           Cl19-Na3-Cl15= 88.81           Cl19-Na3-Cl18= 87.40           Cl20-Na3-Na1= 48.53            
Cl20-Na3-Na2=137.56            Cl20-Na3-Na5= 42.37            Cl20-Na3-Na7= 91.28            Cl20-Na3-Na9=135.31            
Cl20-Na3-Na10= 47.36           Cl20-Na3-Cl13= 81.80           Cl20-Na3-Cl15= 94.67           Cl20-Na3-Cl18= 92.68           
Cl20-Na3-Cl19=171.62           Na7-Na4-Na6= 61.02             Na9-Na4-Na6= 78.79             Na9-Na4-Na7= 71.26             
Cl11-Na4-Na6= 56.10            Cl11-Na4-Na7= 97.87            Cl11-Na4-Na9= 50.39            Cl12-Na4-Na6= 46.56            
Cl12-Na4-Na7= 46.72            Cl12-Na4-Na9=109.46            Cl12-Na4-Cl11=102.66           Cl16-Na4-Na6=105.18            
Cl16-Na4-Na7= 51.88            Cl16-Na4-Na9= 53.04            Cl16-Na4-Cl11=103.22           Cl16-Na4-Cl12= 96.47           
Na3-Na5-Na1= 53.03             Na6-Na5-Na1=106.05             Na6-Na5-Na3= 90.00             Na7-Na5-Na1=111.13             
Na7-Na5-Na3= 60.45             Na7-Na5-Na6= 56.58             Na8-Na5-Na1= 56.43             Na8-Na5-Na3= 65.53             
Na8-Na5-Na6= 49.89             Na8-Na5-Na7= 82.76             Na10-Na5-Na1= 93.08            Na10-Na5-Na3= 54.52            
Na10-Na5-Na6=115.20            Na10-Na5-Na7= 58.73            Na10-Na5-Na8=118.71            Cl13-Na5-Na1= 76.27            
Cl13-Na5-Na3= 42.19            Cl13-Na5-Na6= 47.86            Cl13-Na5-Na7= 40.95            Cl13-Na5-Na8= 43.98            
Cl13-Na5-Na10= 80.49           Cl14-Na5-Na1= 47.45            Cl14-Na5-Na3= 91.94            Cl14-Na5-Na6= 80.97            
Cl14-Na5-Na7=126.50            Cl14-Na5-Na8= 43.80            Cl14-Na5-Na10=140.50           Cl14-Na5-Cl13= 87.11           
Cl17-Na5-Na1=137.58            Cl17-Na5-Na3= 87.93            Cl17-Na5-Na6= 87.62            Cl17-Na5-Na7= 44.52            
Cl17-Na5-Na8=126.89            Cl17-Na5-Na10= 45.86           Cl17-Na5-Cl13= 85.13           Cl17-Na5-Cl14=168.59           
Cl20-Na5-Na1= 47.76            Cl20-Na5-Na3= 42.00            Cl20-Na5-Na6=131.83            Cl20-Na5-Na7= 92.16            
Cl20-Na5-Na8= 94.97            Cl20-Na5-Na10= 47.37           Cl20-Na5-Cl13= 84.18           Cl20-Na5-Cl14= 94.35           
Cl20-Na5-Cl17= 93.18           O21-Na5-Na1=139.24             O21-Na5-Na3=126.33             O21-Na5-Na6= 40.11             
O21-Na5-Na7= 72.57             O21-Na5-Na8= 85.15             O21-Na5-Na10=119.59            O21-Na5-Cl13= 85.31            
O21-Na5-Cl14= 96.31            O21-Na5-Cl17= 74.74            O21-Na5-Cl20=164.62            Na5-Na6-Na4=125.37             
Na7-Na6-Na4= 63.15             Na7-Na6-Na5= 68.26             Na8-Na6-Na4= 93.99             Na8-Na6-Na5= 72.88             
Na8-Na6-Na7=102.06             Cl11-Na6-Na4= 47.63            Cl11-Na6-Na5=115.87            Cl11-Na6-Na7= 93.75            
Cl11-Na6-Na8= 50.68            Cl12-Na6-Na4= 47.46            Cl12-Na6-Na5=110.46            Cl12-Na6-Na7= 47.92            
Cl12-Na6-Na8=136.68            Cl12-Na6-Cl11= 95.09           Cl13-Na6-Na4= 80.95            Cl13-Na6-Na5= 47.20            
Cl13-Na6-Na7= 47.43            Cl13-Na6-Na8= 56.27            Cl13-Na6-Cl11= 74.71           Cl13-Na6-Cl12= 93.21           
O21-Na6-Na4=142.31             O21-Na6-Na5= 45.32             O21-Na6-Na7= 83.63             O21-Na6-Na8=110.84             
O21-Na6-Cl11=160.48            O21-Na6-Cl12= 97.37            O21-Na6-Cl13= 89.61            O24-Na6-Na4=129.33             
O24-Na6-Na5= 85.49             O24-Na6-Na7=149.82             O24-Na6-Na8= 54.14             O24-Na6-Cl11= 84.28            
O24-Na6-Cl12=162.23            O24-Na6-Cl13=103.69            O24-Na6-O21= 88.34             Na3-Na7-Na2= 54.77             
Na4-Na7-Na2= 84.86             Na4-Na7-Na3= 98.13             Na5-Na7-Na2=115.15             Na5-Na7-Na3= 60.43             
Na5-Na7-Na4=106.89             Na6-Na7-Na2=123.29             Na6-Na7-Na3= 89.15             Na6-Na7-Na4= 55.83             
Na6-Na7-Na5= 55.16             Na9-Na7-Na2= 54.94             Na9-Na7-Na3= 44.89             Na9-Na7-Na4= 53.40             
Na9-Na7-Na5= 81.57             Na9-Na7-Na6= 68.53             Na10-Na7-Na2= 84.66            Na10-Na7-Na3= 53.27            
Na10-Na7-Na4=149.87            Na10-Na7-Na5= 53.66            Na10-Na7-Na6=108.72            Na10-Na7-Na9= 97.98            
Cl12-Na7-Na2=126.87            Cl12-Na7-Na3=128.20            Cl12-Na7-Na4= 43.23            Cl12-Na7-Na5= 94.32            
Cl12-Na7-Na6= 43.49            Cl12-Na7-Na9= 90.40            Cl12-Na7-Na10=144.67           Cl13-Na7-Na2= 88.19            
Cl13-Na7-Na3= 42.33            Cl13-Na7-Na4= 75.65            Cl13-Na7-Na5= 39.99            Cl13-Na7-Na6= 46.88            
Cl13-Na7-Na9= 42.04            Cl13-Na7-Na10= 75.86           Cl13-Na7-Cl12= 88.40           Cl16-Na7-Na2= 42.35            
Cl16-Na7-Na3= 77.16            Cl16-Na7-Na4= 43.06            Cl16-Na7-Na5=124.39            Cl16-Na7-Na6= 92.86            
Cl16-Na7-Na9= 42.94            Cl16-Na7-Na10=124.09           Cl16-Na7-Cl12= 84.56           Cl16-Na7-Cl13= 84.47           
Cl17-Na7-Na2=127.36            Cl17-Na7-Na3= 85.60            Cl17-Na7-Na4=139.25            Cl17-Na7-Na5= 41.05            
Cl17-Na7-Na6= 83.84            Cl17-Na7-Na9=120.82            Cl17-Na7-Na10= 42.70           Cl17-Na7-Cl12=104.22           
Cl17-Na7-Cl13= 80.74           Cl17-Na7-Cl16=162.51           Cl18-Na7-Na2= 42.93            Cl18-Na7-Na3= 45.10            
Cl18-Na7-Na4=125.69            Cl18-Na7-Na5= 88.51            Cl18-Na7-Na6=133.58            Cl18-Na7-Na9= 79.36            
Cl18-Na7-Na10= 42.87           Cl18-Na7-Cl12=168.88           Cl18-Na7-Cl13= 86.87           Cl18-Na7-Cl16= 84.97           
Cl18-Na7-Cl17= 84.94           Na5-Na8-Na1= 53.65             Na6-Na8-Na1=110.58             Na6-Na8-Na5= 57.23             
Na9-Na8-Na1= 93.00             Na9-Na8-Na5= 93.50             Na9-Na8-Na6= 85.18             Cl11-Na8-Na1=143.93            
Cl11-Na8-Na5=108.76            Cl11-Na8-Na6= 58.54            Cl11-Na8-Na9= 53.89            Cl13-Na8-Na1= 72.00            
Cl13-Na8-Na5= 40.14            Cl13-Na8-Na6= 51.28            Cl13-Na8-Na9= 54.91            Cl13-Na8-Cl11= 76.39           
Cl14-Na8-Na1= 45.39            Cl14-Na8-Na5= 40.33            Cl14-Na8-Na6= 84.49            Cl14-Na8-Na9=128.26            
Cl14-Na8-Cl11=143.02           Cl14-Na8-Cl13= 79.88           Cl15-Na8-Na1= 45.06            Cl15-Na8-Na5= 87.40            
Cl15-Na8-Na6=128.75            Cl15-Na8-Na9= 59.06            Cl15-Na8-Cl11=111.37           Cl15-Na8-Cl13= 77.58           
Cl15-Na8-Cl14= 90.39           O24-Na8-Na1=113.56             O24-Na8-Na5= 70.79             O24-Na8-Na6= 42.66             
O24-Na8-Na9=126.34             O24-Na8-Cl11= 82.32            O24-Na8-Cl13= 88.90            O24-Na8-Cl14= 69.19            
O24-Na8-Cl15=157.36            Na3-Na9-Na2= 62.76             Na4-Na9-Na2= 87.02             Na4-Na9-Na3=119.89             
Na7-Na9-Na2= 56.31             Na7-Na9-Na3= 64.77             Na7-Na9-Na4= 55.35             Na8-Na9-Na2=138.86             
Na8-Na9-Na3= 84.52             Na8-Na9-Na4= 88.85             Na8-Na9-Na7= 88.35             Cl11-Na9-Na2=131.76            
Cl11-Na9-Na3=125.58            Cl11-Na9-Na4= 45.91            Cl11-Na9-Na7= 83.18            Cl11-Na9-Na8= 50.13            
Cl13-Na9-Na2= 86.37            Cl13-Na9-Na3= 54.04            Cl13-Na9-Na4= 74.87            Cl13-Na9-Na7= 38.33            
Cl13-Na9-Na8= 53.18            Cl13-Na9-Cl11= 73.26           Cl15-Na9-Na2=117.37            Cl15-Na9-Na3= 56.40            
Cl15-Na9-Na4=135.22            Cl15-Na9-Na7=105.67            Cl15-Na9-Na8= 47.59            Cl15-Na9-Cl11= 96.52           
Cl15-Na9-Cl13= 70.35           Cl16-Na9-Na2= 43.14            Cl16-Na9-Na3= 94.07            Cl16-Na9-Na4= 44.16            
Cl16-Na9-Na7= 43.19            Cl16-Na9-Na8=123.65            Cl16-Na9-Cl11= 89.91           Cl16-Na9-Cl13= 81.04           
Cl16-Na9-Cl15=147.28           Cl19-Na9-Na2= 41.93            Cl19-Na9-Na3= 51.96            Cl19-Na9-Na4=128.42            
Cl19-Na9-Na7= 90.36            Cl19-Na9-Na8=131.55            Cl19-Na9-Cl11=173.35           Cl19-Na9-Cl13=102.55           
Cl19-Na9-Cl15= 86.72           Cl19-Na9-Cl16= 84.28           Na5-Na10-Na3= 71.07            Na7-Na10-Na3= 68.61            
Na7-Na10-Na5= 67.62            Cl17-Na10-Na3=103.63           Cl17-Na10-Na5= 48.90           Cl17-Na10-Na7= 49.49           
Cl18-Na10-Na3= 54.26           Cl18-Na10-Na5=105.92           Cl18-Na10-Na7= 49.32           Cl18-Na10-Cl17= 98.02          
Cl20-Na10-Na3= 50.66           Cl20-Na10-Na5= 51.17           Cl20-Na10-Na7=101.95           Cl20-Na10-Cl17=100.01          
Cl20-Na10-Cl18=104.89          
 
 selected dihedral angles (degree)
 ---------------------------------
Na2-Na3-Na1-Na5=295.42        Na2-Na3-Na1-Na8=  7.94        Na2-Na3-Na1-Cl14=327.60       Na2-Na3-Na1-Cl15= 52.91       
Na2-Na3-Na1-Cl20=240.78       Na5-Na3-Na1-Na8= 72.52        Na5-Na3-Na1-Cl14= 32.18       Na5-Na3-Na1-Cl15=117.49       
Na5-Na3-Na1-Cl20=305.36       Na7-Na3-Na1-Na5=342.55        Na7-Na3-Na1-Na8= 55.07        Na7-Na3-Na1-Cl14= 14.73       
Na7-Na3-Na1-Cl15=100.04       Na7-Na3-Na1-Cl20=287.91       Na9-Na3-Na1-Na5=270.09        Na9-Na3-Na1-Na8=342.61        
Na9-Na3-Na1-Cl14=302.27       Na9-Na3-Na1-Cl15= 27.58       Na9-Na3-Na1-Cl20=215.45       Na10-Na3-Na1-Na5= 39.81       
Na10-Na3-Na1-Na8=112.33       Na10-Na3-Na1-Cl14= 71.99      Na10-Na3-Na1-Cl15=157.30      Na10-Na3-Na1-Cl20=345.17      
Cl13-Na3-Na1-Na5=322.77       Cl13-Na3-Na1-Na8= 35.28       Cl13-Na3-Na1-Cl14=354.95      Cl13-Na3-Na1-Cl15= 80.26      
Cl13-Na3-Na1-Cl20=268.12      Cl15-Na3-Na1-Na5=242.51       Cl15-Na3-Na1-Na8=315.03       Cl15-Na3-Na1-Cl14=274.69      
Cl15-Na3-Na1-Cl20=187.87      Cl18-Na3-Na1-Na5= 25.95       Cl18-Na3-Na1-Na8= 98.47       Cl18-Na3-Na1-Cl14= 58.13      
Cl18-Na3-Na1-Cl15=143.44      Cl18-Na3-Na1-Cl20=331.31      Cl19-Na3-Na1-Na5=223.64       Cl19-Na3-Na1-Na8=296.15       
Cl19-Na3-Na1-Cl14=255.82      Cl19-Na3-Na1-Cl15=341.13      Cl19-Na3-Na1-Cl20=168.99      Cl20-Na3-Na1-Na5= 54.64       
Cl20-Na3-Na1-Na8=127.16       Cl20-Na3-Na1-Cl14= 86.82      Cl20-Na3-Na1-Cl15=172.13      Na1-Na3-Na2-Na7= 53.29        
Na1-Na3-Na2-Na9=332.49        Na1-Na3-Na2-Cl16=  7.82       Na1-Na3-Na2-Cl18=107.47       Na1-Na3-Na2-Cl19=272.08       
Na5-Na3-Na2-Na7=357.46        Na5-Na3-Na2-Na9=276.65        Na5-Na3-Na2-Cl16=311.98       Na5-Na3-Na2-Cl18= 51.63       
Na5-Na3-Na2-Cl19=216.24       Na7-Na3-Na2-Na9=279.19        Na7-Na3-Na2-Cl16=314.53       Na7-Na3-Na2-Cl18= 54.17       
Na7-Na3-Na2-Cl19=218.78       Na9-Na3-Na2-Na7= 80.81        Na9-Na3-Na2-Cl16= 35.33       Na9-Na3-Na2-Cl18=134.98       
Na9-Na3-Na2-Cl19=299.59       Na10-Na3-Na2-Na7=308.40       Na10-Na3-Na2-Na9=227.59       Na10-Na3-Na2-Cl16=262.92      
Na10-Na3-Na2-Cl18=  2.57      Na10-Na3-Na2-Cl19=167.18      Cl13-Na3-Na2-Na7= 26.90       Cl13-Na3-Na2-Na9=306.09       
Cl13-Na3-Na2-Cl16=341.42      Cl13-Na3-Na2-Cl18= 81.07      Cl13-Na3-Na2-Cl19=245.68      Cl15-Na3-Na2-Na7= 96.67       
Cl15-Na3-Na2-Na9= 15.87       Cl15-Na3-Na2-Cl16= 51.20      Cl15-Na3-Na2-Cl18=150.85      Cl15-Na3-Na2-Cl19=315.46      
Cl18-Na3-Na2-Na7=305.83       Cl18-Na3-Na2-Na9=225.02       Cl18-Na3-Na2-Cl16=260.35      Cl18-Na3-Na2-Cl19=164.61      
Cl19-Na3-Na2-Na7=141.22       Cl19-Na3-Na2-Na9= 60.41       Cl19-Na3-Na2-Cl16= 95.74      Cl19-Na3-Na2-Cl18=195.39      
Cl20-Na3-Na2-Na7=309.00       Cl20-Na3-Na2-Na9=228.19       Cl20-Na3-Na2-Cl16=263.52      Cl20-Na3-Na2-Cl18=  3.17      
Cl20-Na3-Na2-Cl19=167.78      Na3-Na5-Na1-Na8=277.04        Na3-Na5-Na1-Cl14=221.56       Na3-Na5-Na1-Cl15=310.82       
Na3-Na5-Na1-Cl20= 55.05       Na6-Na5-Na1-Na3= 77.50        Na6-Na5-Na1-Na8=354.54        Na6-Na5-Na1-Cl14=299.06       
Na6-Na5-Na1-Cl15= 28.31       Na6-Na5-Na1-Cl20=132.55       Na7-Na5-Na1-Na3= 17.71        Na7-Na5-Na1-Na8=294.75        
Na7-Na5-Na1-Cl14=239.27       Na7-Na5-Na1-Cl15=328.52       Na7-Na5-Na1-Cl20= 72.76       Na8-Na5-Na1-Na3= 82.96        
Na8-Na5-Na1-Cl14=304.52       Na8-Na5-Na1-Cl15= 33.78       Na8-Na5-Na1-Cl20=138.01       Na10-Na5-Na1-Na3=320.16       
Na10-Na5-Na1-Na8=237.20       Na10-Na5-Na1-Cl14=181.72      Na10-Na5-Na1-Cl15=270.98      Na10-Na5-Na1-Cl20= 15.21      
Cl13-Na5-Na1-Na3= 39.59       Cl13-Na5-Na1-Na8=316.63       Cl13-Na5-Na1-Cl14=261.15      Cl13-Na5-Na1-Cl15=350.40      
Cl13-Na5-Na1-Cl20= 94.64      Cl14-Na5-Na1-Na3=138.44       Cl14-Na5-Na1-Na8= 55.48       Cl14-Na5-Na1-Cl15= 89.25      
Cl14-Na5-Na1-Cl20=193.49      Cl17-Na5-Na1-Na3=332.97       Cl17-Na5-Na1-Na8=250.01       Cl17-Na5-Na1-Cl14=194.53      
Cl17-Na5-Na1-Cl15=283.79      Cl17-Na5-Na1-Cl20= 28.02      Cl20-Na5-Na1-Na3=304.95       Cl20-Na5-Na1-Na8=221.99       
Cl20-Na5-Na1-Cl14=166.51      Cl20-Na5-Na1-Cl15=255.76      O21-Na5-Na1-Na3=105.22        O21-Na5-Na1-Na8= 22.26        
O21-Na5-Na1-Cl14=326.78       O21-Na5-Na1-Cl15= 56.03       O21-Na5-Na1-Cl20=160.27       Na1-Na5-Na3-Na2=163.49        
Na1-Na5-Na3-Na7=160.96        Na1-Na5-Na3-Na9= 97.75        Na1-Na5-Na3-Na10=231.77       Na1-Na5-Na3-Cl13=112.82       
Na1-Na5-Na3-Cl15= 40.42       Na1-Na5-Na3-Cl18=197.18       Na1-Na5-Na3-Cl19=116.94       Na1-Na5-Na3-Cl20=294.94       
Na6-Na5-Na3-Na1=249.76        Na6-Na5-Na3-Na2= 53.25        Na6-Na5-Na3-Na7= 50.72        Na6-Na5-Na3-Na9=347.51        
Na6-Na5-Na3-Na10=121.53       Na6-Na5-Na3-Cl13=  2.58       Na6-Na5-Na3-Cl15=290.18       Na6-Na5-Na3-Cl18= 86.93       
Na6-Na5-Na3-Cl19=  6.70       Na6-Na5-Na3-Cl20=184.69       Na7-Na5-Na3-Na1=199.04        Na7-Na5-Na3-Na2=  2.53        
Na7-Na5-Na3-Na9=296.79        Na7-Na5-Na3-Na10= 70.81       Na7-Na5-Na3-Cl13=311.86       Na7-Na5-Na3-Cl15=239.46       
Na7-Na5-Na3-Cl18= 36.21       Na7-Na5-Na3-Cl19=315.98       Na7-Na5-Na3-Cl20=133.97       Na8-Na5-Na3-Na1=294.70        
Na8-Na5-Na3-Na2= 98.20        Na8-Na5-Na3-Na7= 95.67        Na8-Na5-Na3-Na9= 32.46        Na8-Na5-Na3-Na10=166.48       
Na8-Na5-Na3-Cl13= 47.53       Na8-Na5-Na3-Cl15=335.13       Na8-Na5-Na3-Cl18=131.88       Na8-Na5-Na3-Cl19= 51.65       
Na8-Na5-Na3-Cl20=229.64       Na10-Na5-Na3-Na1=128.23       Na10-Na5-Na3-Na2=291.72       Na10-Na5-Na3-Na7=289.19       
Na10-Na5-Na3-Na9=225.98       Na10-Na5-Na3-Cl13=241.05      Na10-Na5-Na3-Cl15=168.65      Na10-Na5-Na3-Cl18=325.41      
Na10-Na5-Na3-Cl19=245.17      Na10-Na5-Na3-Cl20= 63.16      Cl13-Na5-Na3-Na1=247.18       Cl13-Na5-Na3-Na2= 50.67       
Cl13-Na5-Na3-Na7= 48.14       Cl13-Na5-Na3-Na9=344.93       Cl13-Na5-Na3-Na10=118.95      Cl13-Na5-Na3-Cl15=287.60      
Cl13-Na5-Na3-Cl18= 84.35      Cl13-Na5-Na3-Cl19=  4.12      Cl13-Na5-Na3-Cl20=182.11      Cl14-Na5-Na3-Na1=330.72       
Cl14-Na5-Na3-Na2=134.21       Cl14-Na5-Na3-Na7=131.69       Cl14-Na5-Na3-Na9= 68.48       Cl14-Na5-Na3-Na10=202.49      
Cl14-Na5-Na3-Cl13= 83.54      Cl14-Na5-Na3-Cl15= 11.15      Cl14-Na5-Na3-Cl18=167.90      Cl14-Na5-Na3-Cl19= 87.66      
Cl14-Na5-Na3-Cl20=265.66      Cl17-Na5-Na3-Na1=162.14       Cl17-Na5-Na3-Na2=325.63       Cl17-Na5-Na3-Na7=323.10       
Cl17-Na5-Na3-Na9=259.89       Cl17-Na5-Na3-Na10= 33.91      Cl17-Na5-Na3-Cl13=274.96      Cl17-Na5-Na3-Cl15=202.56      
Cl17-Na5-Na3-Cl18=359.31      Cl17-Na5-Na3-Cl19=279.08      Cl17-Na5-Na3-Cl20= 97.07      Cl20-Na5-Na3-Na1= 65.06       
Cl20-Na5-Na3-Na2=228.55       Cl20-Na5-Na3-Na7=226.03       Cl20-Na5-Na3-Na9=162.82       Cl20-Na5-Na3-Na10=296.84      
Cl20-Na5-Na3-Cl13=177.89      Cl20-Na5-Na3-Cl15=105.49      Cl20-Na5-Na3-Cl18=262.24      Cl20-Na5-Na3-Cl19=182.01      
O21-Na5-Na3-Na1=231.44        O21-Na5-Na3-Na2= 34.93        O21-Na5-Na3-Na7= 32.40        O21-Na5-Na3-Na9=329.19        
O21-Na5-Na3-Na10=103.21       O21-Na5-Na3-Cl13=344.26       O21-Na5-Na3-Cl15=271.86       O21-Na5-Na3-Cl18= 68.62       
O21-Na5-Na3-Cl19=348.38       O21-Na5-Na3-Cl20=166.38       Na5-Na6-Na4-Na7=330.28        Na5-Na6-Na4-Na9= 44.94        
Na5-Na6-Na4-Cl11= 94.40       Na5-Na6-Na4-Cl12=273.99       Na5-Na6-Na4-Cl16=358.48       Na7-Na6-Na4-Na9= 74.65        
Na7-Na6-Na4-Cl11=124.12       Na7-Na6-Na4-Cl12=303.71       Na7-Na6-Na4-Cl16= 28.19       Na8-Na6-Na4-Na7=258.49        
Na8-Na6-Na4-Na9=333.14        Na8-Na6-Na4-Cl11= 22.60       Na8-Na6-Na4-Cl12=202.20       Na8-Na6-Na4-Cl16=286.68       
Cl11-Na6-Na4-Na7=235.88       Cl11-Na6-Na4-Na9=310.54       Cl11-Na6-Na4-Cl12=179.59      Cl11-Na6-Na4-Cl16=264.08      
Cl12-Na6-Na4-Na7= 56.29       Cl12-Na6-Na4-Na9=130.94       Cl12-Na6-Na4-Cl11=180.41      Cl12-Na6-Na4-Cl16= 84.49      
Cl13-Na6-Na4-Na7=313.40       Cl13-Na6-Na4-Na9= 28.05       Cl13-Na6-Na4-Cl11= 77.52      Cl13-Na6-Na4-Cl12=257.11      
Cl13-Na6-Na4-Cl16=341.60      O21-Na6-Na4-Na7= 30.84        O21-Na6-Na4-Na9=105.49        O21-Na6-Na4-Cl11=154.95       
O21-Na6-Na4-Cl12=334.55       O21-Na6-Na4-Cl16= 59.03       O24-Na6-Na4-Na7=213.08        O24-Na6-Na4-Na9=287.73        
O24-Na6-Na4-Cl11=337.19       O24-Na6-Na4-Cl12=156.79       O24-Na6-Na4-Cl16=241.27       Na4-Na6-Na5-Na1=283.39        
Na4-Na6-Na5-Na3=334.66        Na4-Na6-Na5-Na7= 28.43        Na4-Na6-Na5-Na8=277.44        Na4-Na6-Na5-Na10= 24.76       
Na4-Na6-Na5-Cl13=336.99       Na4-Na6-Na5-Cl14=242.69       Na4-Na6-Na5-Cl17= 62.58       Na4-Na6-Na5-Cl20=330.44       
Na4-Na6-Na5-O21=131.52        Na7-Na6-Na5-Na1=254.96        Na7-Na6-Na5-Na3=306.22        Na7-Na6-Na5-Na8=249.00        
Na7-Na6-Na5-Na10=356.32       Na7-Na6-Na5-Cl13=308.56       Na7-Na6-Na5-Cl14=214.26       Na7-Na6-Na5-Cl17= 34.15       
Na7-Na6-Na5-Cl20=302.01       Na7-Na6-Na5-O21=103.08        Na8-Na6-Na5-Na1=  5.95        Na8-Na6-Na5-Na3= 57.22        
Na8-Na6-Na5-Na7=111.00        Na8-Na6-Na5-Na10=107.32       Na8-Na6-Na5-Cl13= 59.55       Na8-Na6-Na5-Cl14=325.25       
Na8-Na6-Na5-Cl17=145.14       Na8-Na6-Na5-Cl20= 53.00       Na8-Na6-Na5-O21=214.08        Cl11-Na6-Na5-Na1=338.35       
Cl11-Na6-Na5-Na3= 29.61       Cl11-Na6-Na5-Na7= 83.39       Cl11-Na6-Na5-Na8=332.39       Cl11-Na6-Na5-Na10= 79.71      
Cl11-Na6-Na5-Cl13= 31.95      Cl11-Na6-Na5-Cl14=297.65      Cl11-Na6-Na5-Cl17=117.54      Cl11-Na6-Na5-Cl20= 25.40      
Cl11-Na6-Na5-O21=186.47       Cl12-Na6-Na5-Na1=231.71       Cl12-Na6-Na5-Na3=282.98       Cl12-Na6-Na5-Na7=336.76       
Cl12-Na6-Na5-Na8=225.76       Cl12-Na6-Na5-Na10=333.08      Cl12-Na6-Na5-Cl13=285.32      Cl12-Na6-Na5-Cl14=191.02      
Cl12-Na6-Na5-Cl17= 10.91      Cl12-Na6-Na5-Cl20=278.77      Cl12-Na6-Na5-O21= 79.84       Cl13-Na6-Na5-Na1=306.40       
Cl13-Na6-Na5-Na3=357.66       Cl13-Na6-Na5-Na7= 51.44       Cl13-Na6-Na5-Na8=300.45       Cl13-Na6-Na5-Na10= 47.77      
Cl13-Na6-Na5-Cl14=265.70      Cl13-Na6-Na5-Cl17= 85.59      Cl13-Na6-Na5-Cl20=353.45      Cl13-Na6-Na5-O21=154.52       
O21-Na6-Na5-Na1=151.87        O21-Na6-Na5-Na3=203.14        O21-Na6-Na5-Na7=256.92        O21-Na6-Na5-Na8=145.92        
O21-Na6-Na5-Na10=253.24       O21-Na6-Na5-Cl13=205.48       O21-Na6-Na5-Cl14=111.18       O21-Na6-Na5-Cl17=291.07       
O21-Na6-Na5-Cl20=198.93       O24-Na6-Na5-Na1= 59.76        O24-Na6-Na5-Na3=111.02        O24-Na6-Na5-Na7=164.80        
O24-Na6-Na5-Na8= 53.80        O24-Na6-Na5-Na10=161.12       O24-Na6-Na5-Cl13=113.36       O24-Na6-Na5-Cl14= 19.06       
O24-Na6-Na5-Cl17=198.95       O24-Na6-Na5-Cl20=106.81       O24-Na6-Na5-O21=267.88        Na3-Na7-Na2-Na9= 55.66        
Na3-Na7-Na2-Cl16=111.76       Na3-Na7-Na2-Cl18=300.63       Na3-Na7-Na2-Cl19= 27.38       Na4-Na7-Na2-Na3=256.26        
Na4-Na7-Na2-Na9=311.93        Na4-Na7-Na2-Cl16=  8.03       Na4-Na7-Na2-Cl18=196.89       Na4-Na7-Na2-Cl19=283.64       
Na5-Na7-Na2-Na3=  2.52        Na5-Na7-Na2-Na9= 58.18        Na5-Na7-Na2-Cl16=114.28       Na5-Na7-Na2-Cl18=303.15       
Na5-Na7-Na2-Cl19= 29.90       Na6-Na7-Na2-Na3=299.05        Na6-Na7-Na2-Na9=354.72        Na6-Na7-Na2-Cl16= 50.82       
Na6-Na7-Na2-Cl18=239.68       Na6-Na7-Na2-Cl19=326.43       Na9-Na7-Na2-Na3=304.34        Na9-Na7-Na2-Cl16= 56.10       
Na9-Na7-Na2-Cl18=244.97       Na9-Na7-Na2-Cl19=331.71       Na10-Na7-Na2-Na3= 47.98       Na10-Na7-Na2-Na9=103.64       
Na10-Na7-Na2-Cl16=159.74      Na10-Na7-Na2-Cl18=348.61      Na10-Na7-Na2-Cl19= 75.36      Cl12-Na7-Na2-Na3=245.38       
Cl12-Na7-Na2-Na9=301.05       Cl12-Na7-Na2-Cl16=357.14      Cl12-Na7-Na2-Cl18=186.01      Cl12-Na7-Na2-Cl19=272.76      
Cl13-Na7-Na2-Na3=332.02       Cl13-Na7-Na2-Na9= 27.68       Cl13-Na7-Na2-Cl16= 83.78      Cl13-Na7-Na2-Cl18=272.65      
Cl13-Na7-Na2-Cl19=359.40      Cl16-Na7-Na2-Na3=248.24       Cl16-Na7-Na2-Na9=303.90       Cl16-Na7-Na2-Cl18=188.87      
Cl16-Na7-Na2-Cl19=275.62      Cl17-Na7-Na2-Na3= 48.92       Cl17-Na7-Na2-Na9=104.58       Cl17-Na7-Na2-Cl16=160.68      
Cl17-Na7-Na2-Cl18=349.54      Cl17-Na7-Na2-Cl19= 76.29      Cl18-Na7-Na2-Na3= 59.37       Cl18-Na7-Na2-Na9=115.03       
Cl18-Na7-Na2-Cl16=171.13      Cl18-Na7-Na2-Cl19= 86.75      Na2-Na7-Na3-Na1=193.85        Na2-Na7-Na3-Na5=177.38        
Na2-Na7-Na3-Na9=286.70        Na2-Na7-Na3-Na10=112.64       Na2-Na7-Na3-Cl13=224.13       Na2-Na7-Na3-Cl15=243.88       
Na2-Na7-Na3-Cl18= 55.83       Na2-Na7-Na3-Cl19=334.39       Na2-Na7-Na3-Cl20=148.36       Na4-Na7-Na3-Na1=271.62        
Na4-Na7-Na3-Na2= 77.77        Na4-Na7-Na3-Na5=255.15        Na4-Na7-Na3-Na9=  4.48        Na4-Na7-Na3-Na10=190.41       
Na4-Na7-Na3-Cl13=301.90       Na4-Na7-Na3-Cl15=321.66       Na4-Na7-Na3-Cl18=133.60       Na4-Na7-Na3-Cl19= 52.16       
Na4-Na7-Na3-Cl20=226.13       Na5-Na7-Na3-Na1= 16.47        Na5-Na7-Na3-Na2=182.62        Na5-Na7-Na3-Na9=109.33        
Na5-Na7-Na3-Na10=295.26       Na5-Na7-Na3-Cl13= 46.75       Na5-Na7-Na3-Cl15= 66.51       Na5-Na7-Na3-Cl18=238.45       
Na5-Na7-Na3-Cl19=157.01       Na5-Na7-Na3-Cl20=330.98       Na6-Na7-Na3-Na1=326.90        Na6-Na7-Na3-Na2=133.05        
Na6-Na7-Na3-Na5=310.43        Na6-Na7-Na3-Na9= 59.75        Na6-Na7-Na3-Na10=245.69       Na6-Na7-Na3-Cl13=357.18       
Na6-Na7-Na3-Cl15= 16.93       Na6-Na7-Na3-Cl18=188.88       Na6-Na7-Na3-Cl19=107.44       Na6-Na7-Na3-Cl20=281.41       
Na9-Na7-Na3-Na1=267.15        Na9-Na7-Na3-Na2= 73.30        Na9-Na7-Na3-Na5=250.67        Na9-Na7-Na3-Na10=185.94       
Na9-Na7-Na3-Cl13=297.43       Na9-Na7-Na3-Cl15=317.18       Na9-Na7-Na3-Cl18=129.13       Na9-Na7-Na3-Cl19= 47.68       
Na9-Na7-Na3-Cl20=221.66       Na10-Na7-Na3-Na1= 81.21       Na10-Na7-Na3-Na2=247.36       Na10-Na7-Na3-Na5= 64.74       
Na10-Na7-Na3-Na9=174.06       Na10-Na7-Na3-Cl13=111.49      Na10-Na7-Na3-Cl15=131.24      Na10-Na7-Na3-Cl18=303.19      
Na10-Na7-Na3-Cl19=221.75      Na10-Na7-Na3-Cl20= 35.72      Cl12-Na7-Na3-Na1=306.12       Cl12-Na7-Na3-Na2=112.27       
Cl12-Na7-Na3-Na5=289.65       Cl12-Na7-Na3-Na9= 38.98       Cl12-Na7-Na3-Na10=224.91      Cl12-Na7-Na3-Cl13=336.41      
Cl12-Na7-Na3-Cl15=356.16      Cl12-Na7-Na3-Cl18=168.10      Cl12-Na7-Na3-Cl19= 86.66      Cl12-Na7-Na3-Cl20=260.63      
Cl13-Na7-Na3-Na1=329.72       Cl13-Na7-Na3-Na2=135.87       Cl13-Na7-Na3-Na5=313.25       Cl13-Na7-Na3-Na9= 62.57       
Cl13-Na7-Na3-Na10=248.51      Cl13-Na7-Na3-Cl15= 19.75      Cl13-Na7-Na3-Cl18=191.70      Cl13-Na7-Na3-Cl19=110.25      
Cl13-Na7-Na3-Cl20=284.23      Cl16-Na7-Na3-Na1=233.77       Cl16-Na7-Na3-Na2= 39.92       Cl16-Na7-Na3-Na5=217.30       
Cl16-Na7-Na3-Na9=326.62       Cl16-Na7-Na3-Na10=152.56      Cl16-Na7-Na3-Cl13=264.05      Cl16-Na7-Na3-Cl15=283.81      
Cl16-Na7-Na3-Cl18= 95.75      Cl16-Na7-Na3-Cl19= 14.31      Cl16-Na7-Na3-Cl20=188.28      Cl17-Na7-Na3-Na1= 50.78       
Cl17-Na7-Na3-Na2=216.93       Cl17-Na7-Na3-Na5= 34.31       Cl17-Na7-Na3-Na9=143.64       Cl17-Na7-Na3-Na10=329.57      
Cl17-Na7-Na3-Cl13= 81.07      Cl17-Na7-Na3-Cl15=100.82      Cl17-Na7-Na3-Cl18=272.76      Cl17-Na7-Na3-Cl19=191.32      
Cl17-Na7-Na3-Cl20=  5.29      Cl18-Na7-Na3-Na1=138.02       Cl18-Na7-Na3-Na2=304.17       Cl18-Na7-Na3-Na5=121.55       
Cl18-Na7-Na3-Na9=230.87       Cl18-Na7-Na3-Na10= 56.81      Cl18-Na7-Na3-Cl13=168.30      Cl18-Na7-Na3-Cl15=188.05      
Cl18-Na7-Na3-Cl19=278.56      Cl18-Na7-Na3-Cl20= 92.53      Na2-Na7-Na4-Na6=136.66        Na2-Na7-Na4-Na9= 49.34        
Na2-Na7-Na4-Cl11= 92.74       Na2-Na7-Na4-Cl12=192.74       Na2-Na7-Na4-Cl16=352.08       Na3-Na7-Na4-Na6= 83.39        
Na3-Na7-Na4-Na9=356.07        Na3-Na7-Na4-Cl11= 39.46       Na3-Na7-Na4-Cl12=139.46       Na3-Na7-Na4-Cl16=298.80       
Na5-Na7-Na4-Na6= 21.92        Na5-Na7-Na4-Na9=294.60        Na5-Na7-Na4-Cl11=337.99       Na5-Na7-Na4-Cl12= 77.99       
Na5-Na7-Na4-Cl16=237.33       Na6-Na7-Na4-Na9=272.68        Na6-Na7-Na4-Cl11=316.08       Na6-Na7-Na4-Cl12= 56.08       
Na6-Na7-Na4-Cl16=215.42       Na9-Na7-Na4-Na6= 87.32        Na9-Na7-Na4-Cl11= 43.40       Na9-Na7-Na4-Cl12=143.40       
Na9-Na7-Na4-Cl16=302.74       Na10-Na7-Na4-Na6= 66.61       Na10-Na7-Na4-Na9=339.29       Na10-Na7-Na4-Cl11= 22.69      
Na10-Na7-Na4-Cl12=122.69      Na10-Na7-Na4-Cl16=282.03      Cl12-Na7-Na4-Na6=303.92       Cl12-Na7-Na4-Na9=216.60       
Cl12-Na7-Na4-Cl11=260.00      Cl12-Na7-Na4-Cl16=159.34      Cl13-Na7-Na4-Na6= 47.22       Cl13-Na7-Na4-Na9=319.90       
Cl13-Na7-Na4-Cl11=  3.30      Cl13-Na7-Na4-Cl12=103.30      Cl13-Na7-Na4-Cl16=262.64      Cl16-Na7-Na4-Na6=144.58       
Cl16-Na7-Na4-Na9= 57.26       Cl16-Na7-Na4-Cl11=100.66      Cl16-Na7-Na4-Cl12=200.66      Cl17-Na7-Na4-Na6=350.68       
Cl17-Na7-Na4-Na9=263.36       Cl17-Na7-Na4-Cl11=306.76      Cl17-Na7-Na4-Cl12= 46.76      Cl17-Na7-Na4-Cl16=206.10      
Cl18-Na7-Na4-Na6=122.56       Cl18-Na7-Na4-Na9= 35.24       Cl18-Na7-Na4-Cl11= 78.64      Cl18-Na7-Na4-Cl12=178.63      
Cl18-Na7-Na4-Cl16=337.98      Na2-Na7-Na5-Na1=341.41        Na2-Na7-Na5-Na3=357.63        Na2-Na7-Na5-Na6=245.66        
Na2-Na7-Na5-Na8=291.70        Na2-Na7-Na5-Na10= 61.77       Na2-Na7-Na5-Cl13=307.88       Na2-Na7-Na5-Cl14=289.43       
Na2-Na7-Na5-Cl17=118.79       Na2-Na7-Na5-Cl20= 26.45       Na2-Na7-Na5-O21=204.54        Na3-Na7-Na5-Na1=343.78        
Na3-Na7-Na5-Na6=248.03        Na3-Na7-Na5-Na8=294.07        Na3-Na7-Na5-Na10= 64.14       Na3-Na7-Na5-Cl13=310.25       
Na3-Na7-Na5-Cl14=291.79       Na3-Na7-Na5-Cl17=121.15       Na3-Na7-Na5-Cl20= 28.81       Na3-Na7-Na5-O21=206.90        
Na4-Na7-Na5-Na1= 73.65        Na4-Na7-Na5-Na3= 89.87        Na4-Na7-Na5-Na6=337.90        Na4-Na7-Na5-Na8= 23.94        
Na4-Na7-Na5-Na10=154.01       Na4-Na7-Na5-Cl13= 40.12       Na4-Na7-Na5-Cl14= 21.66       Na4-Na7-Na5-Cl17=211.02       
Na4-Na7-Na5-Cl20=118.68       Na4-Na7-Na5-O21=296.77        Na6-Na7-Na5-Na1= 95.75        Na6-Na7-Na5-Na3=111.97        
Na6-Na7-Na5-Na8= 46.04        Na6-Na7-Na5-Na10=176.11       Na6-Na7-Na5-Cl13= 62.22       Na6-Na7-Na5-Cl14= 43.76       
Na6-Na7-Na5-Cl17=233.12       Na6-Na7-Na5-Cl20=140.78       Na6-Na7-Na5-O21=318.87        Na9-Na7-Na5-Na1= 26.09        
Na9-Na7-Na5-Na3= 42.31        Na9-Na7-Na5-Na6=290.35        Na9-Na7-Na5-Na8=336.39        Na9-Na7-Na5-Na10=106.45       
Na9-Na7-Na5-Cl13=352.56       Na9-Na7-Na5-Cl14=334.11       Na9-Na7-Na5-Cl17=163.47       Na9-Na7-Na5-Cl20= 71.13       
Na9-Na7-Na5-O21=249.22        Na10-Na7-Na5-Na1=279.64       Na10-Na7-Na5-Na3=295.86       Na10-Na7-Na5-Na6=183.89       
Na10-Na7-Na5-Na8=229.93       Na10-Na7-Na5-Cl13=246.11      Na10-Na7-Na5-Cl14=227.65      Na10-Na7-Na5-Cl17= 57.02      
Na10-Na7-Na5-Cl20=324.67      Na10-Na7-Na5-O21=142.76       Cl12-Na7-Na5-Na1=115.85       Cl12-Na7-Na5-Na3=132.08       
Cl12-Na7-Na5-Na6= 20.11       Cl12-Na7-Na5-Na8= 66.15       Cl12-Na7-Na5-Na10=196.22      Cl12-Na7-Na5-Cl13= 82.33      
Cl12-Na7-Na5-Cl14= 63.87      Cl12-Na7-Na5-Cl17=253.23      Cl12-Na7-Na5-Cl20=160.89      Cl12-Na7-Na5-O21=338.98       
Cl13-Na7-Na5-Na1= 33.53       Cl13-Na7-Na5-Na3= 49.75       Cl13-Na7-Na5-Na6=297.78       Cl13-Na7-Na5-Na8=343.82       
Cl13-Na7-Na5-Na10=113.89      Cl13-Na7-Na5-Cl14=341.54      Cl13-Na7-Na5-Cl17=170.90      Cl13-Na7-Na5-Cl20= 78.56      
Cl13-Na7-Na5-O21=256.65       Cl16-Na7-Na5-Na1= 29.50       Cl16-Na7-Na5-Na3= 45.72       Cl16-Na7-Na5-Na6=293.75       
Cl16-Na7-Na5-Na8=339.79       Cl16-Na7-Na5-Na10=109.86      Cl16-Na7-Na5-Cl13=355.97      Cl16-Na7-Na5-Cl14=337.51      
Cl16-Na7-Na5-Cl17=166.88      Cl16-Na7-Na5-Cl20= 74.53      Cl16-Na7-Na5-O21=252.63       Cl17-Na7-Na5-Na1=222.62       
Cl17-Na7-Na5-Na3=238.85       Cl17-Na7-Na5-Na6=126.88       Cl17-Na7-Na5-Na8=172.92       Cl17-Na7-Na5-Na10=302.98      
Cl17-Na7-Na5-Cl13=189.10      Cl17-Na7-Na5-Cl14=170.64      Cl17-Na7-Na5-Cl20=267.66      Cl17-Na7-Na5-O21= 85.75       
Cl18-Na7-Na5-Na1=306.63       Cl18-Na7-Na5-Na3=322.85       Cl18-Na7-Na5-Na6=210.88       Cl18-Na7-Na5-Na8=256.92       
Cl18-Na7-Na5-Na10= 26.99      Cl18-Na7-Na5-Cl13=273.10      Cl18-Na7-Na5-Cl14=254.64      Cl18-Na7-Na5-Cl17= 84.01      
Cl18-Na7-Na5-Cl20=351.66      Cl18-Na7-Na5-O21=169.75       Na2-Na7-Na6-Na4=305.14        Na2-Na7-Na6-Na5= 99.34        
Na2-Na7-Na6-Na8= 33.51        Na2-Na7-Na6-Cl11=342.95       Na2-Na7-Na6-Cl12=249.47       Na2-Na7-Na6-Cl13= 48.17       
Na2-Na7-Na6-O21=143.52        Na2-Na7-Na6-O24= 68.01        Na3-Na7-Na6-Na4=259.57        Na3-Na7-Na6-Na5= 53.77        
Na3-Na7-Na6-Na8=347.93        Na3-Na7-Na6-Cl11=297.37       Na3-Na7-Na6-Cl12=203.90       Na3-Na7-Na6-Cl13=  2.60       
Na3-Na7-Na6-O21= 97.95        Na3-Na7-Na6-O24= 22.44        Na4-Na7-Na6-Na5=154.20        Na4-Na7-Na6-Na8= 88.37        
Na4-Na7-Na6-Cl11= 37.81       Na4-Na7-Na6-Cl12=304.33       Na4-Na7-Na6-Cl13=103.03       Na4-Na7-Na6-O21=198.38        
Na4-Na7-Na6-O24=122.87        Na5-Na7-Na6-Na4=205.80        Na5-Na7-Na6-Na8=294.16        Na5-Na7-Na6-Cl11=243.60       
Na5-Na7-Na6-Cl12=150.12       Na5-Na7-Na6-Cl13=308.83       Na5-Na7-Na6-O21= 44.18        Na5-Na7-Na6-O24=328.67        
Na9-Na7-Na6-Na4=300.49        Na9-Na7-Na6-Na5= 94.70        Na9-Na7-Na6-Na8= 28.86        Na9-Na7-Na6-Cl11=338.30       
Na9-Na7-Na6-Cl12=244.82       Na9-Na7-Na6-Cl13= 43.53       Na9-Na7-Na6-O21=138.87        Na9-Na7-Na6-O24= 63.36        
Na10-Na7-Na6-Na4=209.10       Na10-Na7-Na6-Na5=  3.31       Na10-Na7-Na6-Na8=297.47       Na10-Na7-Na6-Cl11=246.91      
Na10-Na7-Na6-Cl12=153.43      Na10-Na7-Na6-Cl13=312.14      Na10-Na7-Na6-O21= 47.49       Na10-Na7-Na6-O24=331.98       
Cl12-Na7-Na6-Na4= 55.67       Cl12-Na7-Na6-Na5=209.88       Cl12-Na7-Na6-Na8=144.04       Cl12-Na7-Na6-Cl11= 93.48      
Cl12-Na7-Na6-Cl13=158.70      Cl12-Na7-Na6-O21=254.05       Cl12-Na7-Na6-O24=178.54       Cl13-Na7-Na6-Na4=256.97       
Cl13-Na7-Na6-Na5= 51.17       Cl13-Na7-Na6-Na8=345.33       Cl13-Na7-Na6-Cl11=294.77      Cl13-Na7-Na6-Cl12=201.30      
Cl13-Na7-Na6-O21= 95.35       Cl13-Na7-Na6-O24= 19.84       Cl16-Na7-Na6-Na4=336.66       Cl16-Na7-Na6-Na5=130.87       
Cl16-Na7-Na6-Na8= 65.03       Cl16-Na7-Na6-Cl11= 14.47      Cl16-Na7-Na6-Cl12=280.99      Cl16-Na7-Na6-Cl13= 79.69      
Cl16-Na7-Na6-O21=175.04       Cl16-Na7-Na6-O24= 99.53       Cl17-Na7-Na6-Na4=173.90       Cl17-Na7-Na6-Na5=328.10       
Cl17-Na7-Na6-Na8=262.26       Cl17-Na7-Na6-Cl11=211.70      Cl17-Na7-Na6-Cl12=118.23      Cl17-Na7-Na6-Cl13=276.93      
Cl17-Na7-Na6-O21= 12.28       Cl17-Na7-Na6-O24=296.77       Cl18-Na7-Na6-Na4=250.89       Cl18-Na7-Na6-Na5= 45.09       
Cl18-Na7-Na6-Na8=339.25       Cl18-Na7-Na6-Cl11=288.69      Cl18-Na7-Na6-Cl12=195.21      Cl18-Na7-Na6-Cl13=353.92      
Cl18-Na7-Na6-O21= 89.27       Cl18-Na7-Na6-O24= 13.76       Na5-Na8-Na1-Na3=284.14        Na5-Na8-Na1-Cl14= 52.87       
Na5-Na8-Na1-Cl15=229.09       Na5-Na8-Na1-Cl20=326.07       Na6-Na8-Na1-Na3=290.31        Na6-Na8-Na1-Na5=  6.17        
Na6-Na8-Na1-Cl14= 59.03       Na6-Na8-Na1-Cl15=235.26       Na6-Na8-Na1-Cl20=332.24       Na9-Na8-Na1-Na3= 16.29        
Na9-Na8-Na1-Na5= 92.14        Na9-Na8-Na1-Cl14=145.01       Na9-Na8-Na1-Cl15=321.23       Na9-Na8-Na1-Cl20= 58.22       
Cl11-Na8-Na1-Na3=354.75       Cl11-Na8-Na1-Na5= 70.61       Cl11-Na8-Na1-Cl14=123.47      Cl11-Na8-Na1-Cl15=299.70      
Cl11-Na8-Na1-Cl20= 36.68      Cl13-Na8-Na1-Na3=324.77       Cl13-Na8-Na1-Na5= 40.63       Cl13-Na8-Na1-Cl14= 93.50      
Cl13-Na8-Na1-Cl15=269.72      Cl13-Na8-Na1-Cl20=  6.70      Cl14-Na8-Na1-Na3=231.28       Cl14-Na8-Na1-Na5=307.13       
Cl14-Na8-Na1-Cl15=176.22      Cl14-Na8-Na1-Cl20=273.21      Cl15-Na8-Na1-Na3= 55.05       Cl15-Na8-Na1-Na5=130.91       
Cl15-Na8-Na1-Cl14=183.78      Cl15-Na8-Na1-Cl20= 96.98      O24-Na8-Na1-Na3=244.20        O24-Na8-Na1-Na5=320.05        
O24-Na8-Na1-Cl14= 12.92       O24-Na8-Na1-Cl15=189.14       O24-Na8-Na1-Cl20=286.13       Na1-Na8-Na5-Na3= 60.60        
Na1-Na8-Na5-Na6=173.13        Na1-Na8-Na5-Na7=121.36        Na1-Na8-Na5-Na10= 73.14       Na1-Na8-Na5-Cl13=106.11       
Na1-Na8-Na5-Cl14=298.71       Na1-Na8-Na5-Cl17=127.57       Na1-Na8-Na5-Cl20= 29.81       Na1-Na8-Na5-O21=194.37        
Na6-Na8-Na5-Na1=186.87        Na6-Na8-Na5-Na3=247.47        Na6-Na8-Na5-Na7=308.23        Na6-Na8-Na5-Na10=260.01       
Na6-Na8-Na5-Cl13=292.98       Na6-Na8-Na5-Cl14=125.58       Na6-Na8-Na5-Cl17=314.44       Na6-Na8-Na5-Cl20=216.68       
Na6-Na8-Na5-O21= 21.24        Na9-Na8-Na5-Na1=268.85        Na9-Na8-Na5-Na3=329.45        Na9-Na8-Na5-Na6= 81.98        
Na9-Na8-Na5-Na7= 30.21        Na9-Na8-Na5-Na10=341.99       Na9-Na8-Na5-Cl13= 14.96       Na9-Na8-Na5-Cl14=207.56       
Na9-Na8-Na5-Cl17= 36.41       Na9-Na8-Na5-Cl20=298.66       Na9-Na8-Na5-O21=103.22        Cl11-Na8-Na5-Na1=215.91       
Cl11-Na8-Na5-Na3=276.51       Cl11-Na8-Na5-Na6= 29.04       Cl11-Na8-Na5-Na7=337.27       Cl11-Na8-Na5-Na10=289.05      
Cl11-Na8-Na5-Cl13=322.03      Cl11-Na8-Na5-Cl14=154.63      Cl11-Na8-Na5-Cl17=343.48      Cl11-Na8-Na5-Cl20=245.73      
Cl11-Na8-Na5-O21= 50.29       Cl13-Na8-Na5-Na1=253.89       Cl13-Na8-Na5-Na3=314.49       Cl13-Na8-Na5-Na6= 67.02       
Cl13-Na8-Na5-Na7= 15.25       Cl13-Na8-Na5-Na10=327.03      Cl13-Na8-Na5-Cl14=192.60      Cl13-Na8-Na5-Cl17= 21.46      
Cl13-Na8-Na5-Cl20=283.70      Cl13-Na8-Na5-O21= 88.26       Cl14-Na8-Na5-Na1= 61.29       Cl14-Na8-Na5-Na3=121.88       
Cl14-Na8-Na5-Na6=234.42       Cl14-Na8-Na5-Na7=182.65       Cl14-Na8-Na5-Na10=134.42      Cl14-Na8-Na5-Cl13=167.40      
Cl14-Na8-Na5-Cl17=188.85      Cl14-Na8-Na5-Cl20= 91.10      Cl14-Na8-Na5-O21=255.66       Cl15-Na8-Na5-Na1=327.62       
Cl15-Na8-Na5-Na3= 28.22       Cl15-Na8-Na5-Na6=140.75       Cl15-Na8-Na5-Na7= 88.98       Cl15-Na8-Na5-Na10= 40.76      
Cl15-Na8-Na5-Cl13= 73.73      Cl15-Na8-Na5-Cl14=266.34      Cl15-Na8-Na5-Cl17= 95.19      Cl15-Na8-Na5-Cl20=357.43      
Cl15-Na8-Na5-O21=161.99       O24-Na8-Na5-Na1=141.45        O24-Na8-Na5-Na3=202.04        O24-Na8-Na5-Na6=314.58        
O24-Na8-Na5-Na7=262.81        O24-Na8-Na5-Na10=214.58       O24-Na8-Na5-Cl13=247.56       O24-Na8-Na5-Cl14= 80.16       
O24-Na8-Na5-Cl17=269.01       O24-Na8-Na5-Cl20=171.26       O24-Na8-Na5-O21=335.82        Na1-Na8-Na6-Na4=119.95        
Na1-Na8-Na6-Na5=354.09        Na1-Na8-Na6-Na7= 56.56        Na1-Na8-Na6-Cl11=141.48       Na1-Na8-Na6-Cl12= 96.01       
Na1-Na8-Na6-Cl13= 43.61       Na1-Na8-Na6-O21=328.86        Na1-Na8-Na6-O24=257.13        Na5-Na8-Na6-Na4=125.85        
Na5-Na8-Na6-Na7= 62.47        Na5-Na8-Na6-Cl11=147.39       Na5-Na8-Na6-Cl12=101.92       Na5-Na8-Na6-Cl13= 49.51       
Na5-Na8-Na6-O21=334.77        Na5-Na8-Na6-O24=263.04        Na9-Na8-Na6-Na4= 28.54        Na9-Na8-Na6-Na5=262.69        
Na9-Na8-Na6-Na7=325.16        Na9-Na8-Na6-Cl11= 50.08       Na9-Na8-Na6-Cl12=  4.61       Na9-Na8-Na6-Cl13=312.20       
Na9-Na8-Na6-O21=237.46        Na9-Na8-Na6-O24=165.73        Cl11-Na8-Na6-Na4=338.47       Cl11-Na8-Na6-Na5=212.61       
Cl11-Na8-Na6-Na7=275.08       Cl11-Na8-Na6-Cl12=314.53      Cl11-Na8-Na6-Cl13=262.13      Cl11-Na8-Na6-O21=187.38       
Cl11-Na8-Na6-O24=115.65       Cl13-Na8-Na6-Na4= 76.34       Cl13-Na8-Na6-Na5=310.49       Cl13-Na8-Na6-Na7= 12.96       
Cl13-Na8-Na6-Cl11= 97.87      Cl13-Na8-Na6-Cl12= 52.40      Cl13-Na8-Na6-O21=285.25       Cl13-Na8-Na6-O24=213.52       
Cl14-Na8-Na6-Na4=157.77       Cl14-Na8-Na6-Na5= 31.92       Cl14-Na8-Na6-Na7= 94.39       Cl14-Na8-Na6-Cl11=179.31      
Cl14-Na8-Na6-Cl12=133.84      Cl14-Na8-Na6-Cl13= 81.43      Cl14-Na8-Na6-O21=  6.69       Cl14-Na8-Na6-O24=294.96       
Cl15-Na8-Na6-Na4= 71.72       Cl15-Na8-Na6-Na5=305.86       Cl15-Na8-Na6-Na7=  8.33       Cl15-Na8-Na6-Cl11= 93.25      
Cl15-Na8-Na6-Cl12= 47.78      Cl15-Na8-Na6-Cl13=355.38      Cl15-Na8-Na6-O21=280.63       Cl15-Na8-Na6-O24=208.90       
O24-Na8-Na6-Na4=222.82        O24-Na8-Na6-Na5= 96.96        O24-Na8-Na6-Na7=159.43        O24-Na8-Na6-Cl11=244.35       
O24-Na8-Na6-Cl12=198.88       O24-Na8-Na6-Cl13=146.48       O24-Na8-Na6-O21= 71.73        Na3-Na9-Na2-Na7=283.47        
Na3-Na9-Na2-Cl16=228.22       Na3-Na9-Na2-Cl18=325.96       Na3-Na9-Na2-Cl19= 62.35       Na4-Na9-Na2-Na3=126.03        
Na4-Na9-Na2-Na7= 49.49        Na4-Na9-Na2-Cl16=354.25       Na4-Na9-Na2-Cl18= 91.99       Na4-Na9-Na2-Cl19=188.38       
Na7-Na9-Na2-Na3= 76.53        Na7-Na9-Na2-Cl16=304.76       Na7-Na9-Na2-Cl18= 42.50       Na7-Na9-Na2-Cl19=138.89       
Na8-Na9-Na2-Na3= 41.19        Na8-Na9-Na2-Na7=324.66        Na8-Na9-Na2-Cl16=269.42       Na8-Na9-Na2-Cl18=  7.16       
Na8-Na9-Na2-Cl19=103.55       Cl11-Na9-Na2-Na3=114.68       Cl11-Na9-Na2-Na7= 38.15       Cl11-Na9-Na2-Cl16=342.90      
Cl11-Na9-Na2-Cl18= 80.64      Cl11-Na9-Na2-Cl19=177.03      Cl13-Na9-Na2-Na3= 51.01       Cl13-Na9-Na2-Na7=334.47       
Cl13-Na9-Na2-Cl16=279.23      Cl13-Na9-Na2-Cl18= 16.97      Cl13-Na9-Na2-Cl19=113.36      Cl15-Na9-Na2-Na3=345.36       
Cl15-Na9-Na2-Na7=268.83       Cl15-Na9-Na2-Cl16=213.59      Cl15-Na9-Na2-Cl18=311.33      Cl15-Na9-Na2-Cl19= 47.71      
Cl16-Na9-Na2-Na3=131.78       Cl16-Na9-Na2-Na7= 55.24       Cl16-Na9-Na2-Cl18= 97.74      Cl16-Na9-Na2-Cl19=194.13      
Cl19-Na9-Na2-Na3=297.65       Cl19-Na9-Na2-Na7=221.11       Cl19-Na9-Na2-Cl16=165.87      Cl19-Na9-Na2-Cl18=263.61      
Na2-Na9-Na3-Na1=172.50        Na2-Na9-Na3-Na5=117.89        Na2-Na9-Na3-Na7= 63.44        Na2-Na9-Na3-Na10= 69.86       
Na2-Na9-Na3-Cl13=106.59       Na2-Na9-Na3-Cl15=195.63       Na2-Na9-Na3-Cl18= 30.45       Na2-Na9-Na3-Cl19=311.27       
Na2-Na9-Na3-Cl20=134.34       Na4-Na9-Na3-Na1=103.82        Na4-Na9-Na3-Na2=291.32        Na4-Na9-Na3-Na5= 49.21        
Na4-Na9-Na3-Na7=354.76        Na4-Na9-Na3-Na10=  1.17       Na4-Na9-Na3-Cl13= 37.91       Na4-Na9-Na3-Cl15=126.95       
Na4-Na9-Na3-Cl18=321.76       Na4-Na9-Na3-Cl19=242.59       Na4-Na9-Na3-Cl20= 65.65       Na7-Na9-Na3-Na1=109.06        
Na7-Na9-Na3-Na2=296.56        Na7-Na9-Na3-Na5= 54.45        Na7-Na9-Na3-Na10=  6.41       Na7-Na9-Na3-Cl13= 43.15       
Na7-Na9-Na3-Cl15=132.19       Na7-Na9-Na3-Cl18=327.00       Na7-Na9-Na3-Cl19=247.83       Na7-Na9-Na3-Cl20= 70.89       
Na8-Na9-Na3-Na1= 18.31        Na8-Na9-Na3-Na2=205.81        Na8-Na9-Na3-Na5=323.70        Na8-Na9-Na3-Na7=269.25        
Na8-Na9-Na3-Na10=275.66       Na8-Na9-Na3-Cl13=312.40       Na8-Na9-Na3-Cl15= 41.44       Na8-Na9-Na3-Cl18=236.25       
Na8-Na9-Na3-Cl19=157.08       Na8-Na9-Na3-Cl20=340.14       Cl11-Na9-Na3-Na1= 48.95       Cl11-Na9-Na3-Na2=236.45       
Cl11-Na9-Na3-Na5=354.34       Cl11-Na9-Na3-Na7=299.89       Cl11-Na9-Na3-Na10=306.30      Cl11-Na9-Na3-Cl13=343.04      
Cl11-Na9-Na3-Cl15= 72.08      Cl11-Na9-Na3-Cl18=266.90      Cl11-Na9-Na3-Cl19=187.72      Cl11-Na9-Na3-Cl20= 10.79      
Cl13-Na9-Na3-Na1= 65.91       Cl13-Na9-Na3-Na2=253.41       Cl13-Na9-Na3-Na5= 11.30       Cl13-Na9-Na3-Na7=316.85       
Cl13-Na9-Na3-Na10=323.26      Cl13-Na9-Na3-Cl15= 89.04      Cl13-Na9-Na3-Cl18=283.85      Cl13-Na9-Na3-Cl19=204.68      
Cl13-Na9-Na3-Cl20= 27.74      Cl15-Na9-Na3-Na1=336.87       Cl15-Na9-Na3-Na2=164.37       Cl15-Na9-Na3-Na5=282.26       
Cl15-Na9-Na3-Na7=227.81       Cl15-Na9-Na3-Na10=234.22      Cl15-Na9-Na3-Cl13=270.96      Cl15-Na9-Na3-Cl18=194.81      
Cl15-Na9-Na3-Cl19=115.64      Cl15-Na9-Na3-Cl20=298.71      Cl16-Na9-Na3-Na1=141.75       Cl16-Na9-Na3-Na2=329.25       
Cl16-Na9-Na3-Na5= 87.15       Cl16-Na9-Na3-Na7= 32.70       Cl16-Na9-Na3-Na10= 39.11      Cl16-Na9-Na3-Cl13= 75.85      
Cl16-Na9-Na3-Cl15=164.89      Cl16-Na9-Na3-Cl18=359.70      Cl16-Na9-Na3-Cl19=280.52      Cl16-Na9-Na3-Cl20=103.59      
Cl19-Na9-Na3-Na1=221.23       Cl19-Na9-Na3-Na2= 48.73       Cl19-Na9-Na3-Na5=166.62       Cl19-Na9-Na3-Na7=112.17       
Cl19-Na9-Na3-Na10=118.59      Cl19-Na9-Na3-Cl13=155.32      Cl19-Na9-Na3-Cl15=244.36      Cl19-Na9-Na3-Cl18= 79.18      
Cl19-Na9-Na3-Cl20=183.07      Na2-Na9-Na4-Na6=246.75        Na2-Na9-Na4-Na7=309.73        Na2-Na9-Na4-Cl11=191.79       
Na2-Na9-Na4-Cl12=282.32       Na2-Na9-Na4-Cl16=  5.64       Na3-Na9-Na4-Na6=302.78        Na3-Na9-Na4-Na7=  5.76        
Na3-Na9-Na4-Cl11=247.82       Na3-Na9-Na4-Cl12=338.35       Na3-Na9-Na4-Cl16= 61.68       Na7-Na9-Na4-Na6=297.02        
Na7-Na9-Na4-Cl11=242.06       Na7-Na9-Na4-Cl12=332.59       Na7-Na9-Na4-Cl16= 55.91       Na8-Na9-Na4-Na6= 25.80        
Na8-Na9-Na4-Na7= 88.78        Na8-Na9-Na4-Cl11=330.84       Na8-Na9-Na4-Cl12= 61.37       Na8-Na9-Na4-Cl16=144.69       
Cl11-Na9-Na4-Na6= 54.96       Cl11-Na9-Na4-Na7=117.94       Cl11-Na9-Na4-Cl12= 90.53      Cl11-Na9-Na4-Cl16=173.85      
Cl13-Na9-Na4-Na6=333.79       Cl13-Na9-Na4-Na7= 36.77       Cl13-Na9-Na4-Cl11=278.83      Cl13-Na9-Na4-Cl12=  9.36      
Cl13-Na9-Na4-Cl16= 92.68      Cl15-Na9-Na4-Na6= 13.70       Cl15-Na9-Na4-Na7= 76.68       Cl15-Na9-Na4-Cl11=318.74      
Cl15-Na9-Na4-Cl12= 49.27      Cl15-Na9-Na4-Cl16=132.59      Cl16-Na9-Na4-Na6=241.11       Cl16-Na9-Na4-Na7=304.09       
Cl16-Na9-Na4-Cl11=186.15      Cl16-Na9-Na4-Cl12=276.68      Cl19-Na9-Na4-Na6=239.61       Cl19-Na9-Na4-Na7=302.59       
Cl19-Na9-Na4-Cl11=184.65      Cl19-Na9-Na4-Cl12=275.18      Cl19-Na9-Na4-Cl16=358.50      Na2-Na9-Na8-Na1=306.79        
Na2-Na9-Na8-Na5=  0.54        Na2-Na9-Na8-Na6= 57.21        Na2-Na9-Na8-Cl11=111.28       Na2-Na9-Na8-Cl13= 12.27       
Na2-Na9-Na8-Cl14=338.12       Na2-Na9-Na8-Cl15=275.68       Na2-Na9-Na8-O24= 69.18        Na3-Na9-Na8-Na1=342.83        
Na3-Na9-Na8-Na5= 36.57        Na3-Na9-Na8-Na6= 93.24        Na3-Na9-Na8-Cl11=147.31       Na3-Na9-Na8-Cl13= 48.30       
Na3-Na9-Na8-Cl14= 14.15       Na3-Na9-Na8-Cl15=311.71       Na3-Na9-Na8-O24=105.21        Na4-Na9-Na8-Na1=222.65        
Na4-Na9-Na8-Na5=276.39        Na4-Na9-Na8-Na6=333.06        Na4-Na9-Na8-Cl11= 27.13       Na4-Na9-Na8-Cl13=288.12       
Na4-Na9-Na8-Cl14=253.98       Na4-Na9-Na8-Cl15=191.53       Na4-Na9-Na8-O24=345.03        Na7-Na9-Na8-Na1=278.01        
Na7-Na9-Na8-Na5=331.75        Na7-Na9-Na8-Na6= 28.42        Na7-Na9-Na8-Cl11= 82.49       Na7-Na9-Na8-Cl13=343.49       
Na7-Na9-Na8-Cl14=309.34       Na7-Na9-Na8-Cl15=246.90       Na7-Na9-Na8-O24= 40.39        Cl11-Na9-Na8-Na1=195.52       
Cl11-Na9-Na8-Na5=249.26       Cl11-Na9-Na8-Na6=305.93       Cl11-Na9-Na8-Cl13=260.99      Cl11-Na9-Na8-Cl14=226.84      
Cl11-Na9-Na8-Cl15=164.40      Cl11-Na9-Na8-O24=317.90       Cl13-Na9-Na8-Na1=294.53       Cl13-Na9-Na8-Na5=348.27       
Cl13-Na9-Na8-Na6= 44.94       Cl13-Na9-Na8-Cl11= 99.01      Cl13-Na9-Na8-Cl14=325.85      Cl13-Na9-Na8-Cl15=263.41      
Cl13-Na9-Na8-O24= 56.91       Cl15-Na9-Na8-Na1= 31.12       Cl15-Na9-Na8-Na5= 84.86       Cl15-Na9-Na8-Na6=141.53       
Cl15-Na9-Na8-Cl11=195.60      Cl15-Na9-Na8-Cl13= 96.59      Cl15-Na9-Na8-Cl14= 62.44      Cl15-Na9-Na8-O24=153.50       
Cl16-Na9-Na8-Na1=251.58       Cl16-Na9-Na8-Na5=305.32       Cl16-Na9-Na8-Na6=  1.99       Cl16-Na9-Na8-Cl11= 56.06      
Cl16-Na9-Na8-Cl13=317.05      Cl16-Na9-Na8-Cl14=282.90      Cl16-Na9-Na8-Cl15=220.46      Cl16-Na9-Na8-O24= 13.96       
Cl19-Na9-Na8-Na1=  7.02       Cl19-Na9-Na8-Na5= 60.77       Cl19-Na9-Na8-Na6=117.44       Cl19-Na9-Na8-Cl11=171.51      
Cl19-Na9-Na8-Cl13= 72.50      Cl19-Na9-Na8-Cl14= 38.35      Cl19-Na9-Na8-Cl15=335.91      Cl19-Na9-Na8-O24=129.41       
Na5-Na10-Na3-Na1=320.28       Na5-Na10-Na3-Na2=124.62       Na5-Na10-Na3-Na7= 72.66       Na5-Na10-Na3-Na9= 65.55       
Na5-Na10-Na3-Cl13= 34.57      Na5-Na10-Na3-Cl15=343.82      Na5-Na10-Na3-Cl18=127.17      Na5-Na10-Na3-Cl19=136.54      
Na5-Na10-Na3-Cl20=305.17      Na7-Na10-Na3-Na1=247.62       Na7-Na10-Na3-Na2= 51.96       Na7-Na10-Na3-Na5=287.34       
Na7-Na10-Na3-Na9=352.89       Na7-Na10-Na3-Cl13=321.91      Na7-Na10-Na3-Cl15=271.16      Na7-Na10-Na3-Cl18= 54.51      
Na7-Na10-Na3-Cl19= 63.88      Na7-Na10-Na3-Cl20=232.51      Cl17-Na10-Na3-Na1=283.24      Cl17-Na10-Na3-Na2= 87.58      
Cl17-Na10-Na3-Na5=322.96      Cl17-Na10-Na3-Na7= 35.62      Cl17-Na10-Na3-Na9= 28.51      Cl17-Na10-Na3-Cl13=357.53     
Cl17-Na10-Na3-Cl15=306.78     Cl17-Na10-Na3-Cl18= 90.13     Cl17-Na10-Na3-Cl19= 99.50     Cl17-Na10-Na3-Cl20=268.13     
Cl18-Na10-Na3-Na1=193.11      Cl18-Na10-Na3-Na2=357.45      Cl18-Na10-Na3-Na5=232.83      Cl18-Na10-Na3-Na7=305.49      
Cl18-Na10-Na3-Na9=298.38      Cl18-Na10-Na3-Cl13=267.40     Cl18-Na10-Na3-Cl15=216.65     Cl18-Na10-Na3-Cl19=  9.37     
Cl18-Na10-Na3-Cl20=178.00     Cl20-Na10-Na3-Na1= 15.11      Cl20-Na10-Na3-Na2=179.45      Cl20-Na10-Na3-Na5= 54.83      
Cl20-Na10-Na3-Na7=127.49      Cl20-Na10-Na3-Na9=120.38      Cl20-Na10-Na3-Cl13= 89.40     Cl20-Na10-Na3-Cl15= 38.65     
Cl20-Na10-Na3-Cl18=182.00     Cl20-Na10-Na3-Cl19=191.37     Na3-Na10-Na5-Na1= 38.94       Na3-Na10-Na5-Na6=289.60       
Na3-Na10-Na5-Na7=286.01       Na3-Na10-Na5-Na8=345.96       Na3-Na10-Na5-Cl13=323.42      Na3-Na10-Na5-Cl14= 36.95      
Na3-Na10-Na5-Cl17=230.97      Na3-Na10-Na5-Cl20= 54.25      Na3-Na10-Na5-O21=244.41       Na7-Na10-Na5-Na1=112.94       
Na7-Na10-Na5-Na3= 73.99       Na7-Na10-Na5-Na6=  3.59       Na7-Na10-Na5-Na8= 59.95       Na7-Na10-Na5-Cl13= 37.42      
Na7-Na10-Na5-Cl14=110.94      Na7-Na10-Na5-Cl17=304.97      Na7-Na10-Na5-Cl20=128.24      Na7-Na10-Na5-O21=318.40       
Cl17-Na10-Na5-Na1=167.97      Cl17-Na10-Na5-Na3=129.03      Cl17-Na10-Na5-Na6= 58.62      Cl17-Na10-Na5-Na7= 55.03      
Cl17-Na10-Na5-Na8=114.98      Cl17-Na10-Na5-Cl13= 92.45     Cl17-Na10-Na5-Cl14=165.98     Cl17-Na10-Na5-Cl20=183.28     
Cl17-Na10-Na5-O21= 13.44      Cl18-Na10-Na5-Na1= 81.21      Cl18-Na10-Na5-Na3= 42.26      Cl18-Na10-Na5-Na6=331.86      
Cl18-Na10-Na5-Na7=328.27      Cl18-Na10-Na5-Na8= 28.22      Cl18-Na10-Na5-Cl13=  5.69     Cl18-Na10-Na5-Cl14= 79.21     
Cl18-Na10-Na5-Cl17=273.24     Cl18-Na10-Na5-Cl20= 96.52     Cl18-Na10-Na5-O21=286.67      Cl20-Na10-Na5-Na1=344.69      
Cl20-Na10-Na5-Na3=305.75      Cl20-Na10-Na5-Na6=235.35      Cl20-Na10-Na5-Na7=231.76      Cl20-Na10-Na5-Na8=291.70      
Cl20-Na10-Na5-Cl13=269.17     Cl20-Na10-Na5-Cl14=342.70     Cl20-Na10-Na5-Cl17=176.72     Cl20-Na10-Na5-O21=190.16      
Na3-Na10-Na7-Na2=310.78       Na3-Na10-Na7-Na4= 20.88       Na3-Na10-Na7-Na5= 77.56       Na3-Na10-Na7-Na6= 74.18       
Na3-Na10-Na7-Na9=  4.23       Na3-Na10-Na7-Cl12=106.35      Na3-Na10-Na7-Cl13= 40.25      Na3-Na10-Na7-Cl16=327.14      
Na3-Na10-Na7-Cl17=131.88      Na3-Na10-Na7-Cl18=299.38      Na5-Na10-Na7-Na2=233.23       Na5-Na10-Na7-Na3=282.44       
Na5-Na10-Na7-Na4=303.33       Na5-Na10-Na7-Na6=356.63       Na5-Na10-Na7-Na9=286.67       Na5-Na10-Na7-Cl12= 28.79      
Na5-Na10-Na7-Cl13=322.70      Na5-Na10-Na7-Cl16=249.59      Na5-Na10-Na7-Cl17= 54.32      Na5-Na10-Na7-Cl18=221.82      
Cl17-Na10-Na7-Na2=178.91      Cl17-Na10-Na7-Na3=228.12      Cl17-Na10-Na7-Na4=249.00      Cl17-Na10-Na7-Na5=305.68      
Cl17-Na10-Na7-Na6=302.31      Cl17-Na10-Na7-Na9=232.35      Cl17-Na10-Na7-Cl12=334.47     Cl17-Na10-Na7-Cl13=268.38     
Cl17-Na10-Na7-Cl16=195.27     Cl17-Na10-Na7-Cl18=167.50     Cl18-Na10-Na7-Na2= 11.40      Cl18-Na10-Na7-Na3= 60.62      
Cl18-Na10-Na7-Na4= 81.50      Cl18-Na10-Na7-Na5=138.18      Cl18-Na10-Na7-Na6=134.80      Cl18-Na10-Na7-Na9= 64.85      
Cl18-Na10-Na7-Cl12=166.96     Cl18-Na10-Na7-Cl13=100.87     Cl18-Na10-Na7-Cl16= 27.76     Cl18-Na10-Na7-Cl17=192.50     
Cl20-Na10-Na7-Na2=271.94      Cl20-Na10-Na7-Na3=321.15      Cl20-Na10-Na7-Na4=342.03      Cl20-Na10-Na7-Na5= 38.71      
Cl20-Na10-Na7-Na6= 35.34      Cl20-Na10-Na7-Na9=325.38      Cl20-Na10-Na7-Cl12= 67.50     Cl20-Na10-Na7-Cl13=  1.40     
Cl20-Na10-Na7-Cl16=288.30     Cl20-Na10-Na7-Cl17= 93.03     Cl20-Na10-Na7-Cl18=260.53     

========================================================================
 FINAL SINGLEPOINT CALCULATION ON OPTIMIZED GEOMETRY
========================================================================

 Ncao       : 152
 Nao        : 142
 Nshell     : 58
 Nel        : 96
 T(el)      :   300.0
 intcut     :    25.0
 scfconv/Eh :  0.100E-05
   qconv/e  :  0.100E-03
 intneglect :  0.100E-07
 broydamp   :      0.250
 iter      E             dE          RMSdq      gap      omega  full diag
   1    -59.1992193 -0.591992E+02  0.707E-05    2.39       0.0  T
   2    -59.1992193 -0.273559E-11  0.473E-05    2.39     414.9  T
   3    -59.1992193 -0.421352E-11  0.337E-05    2.39     581.1  T
speedup  0.99
cpu  time for SCC    0.01 s
wall time for SCC    0.01 s

   *** convergence criteria satisfied after 3 iterations ***

          eigenvalues
 #    :          36         37         38         39         40         41         42         43
 occ. :        2.000      2.000      2.000      2.000      2.000      2.000      2.000      2.000
 eps  :       -10.987    -10.953    -10.949    -10.934    -10.913    -10.856    -10.811    -10.810
 #    :          44         45         46         47         48         49         50         51
 occ. :        2.000      2.000      2.000      2.000      2.000      0.000      0.000      0.000
 eps  :       -10.724    -10.665    -10.592    -10.577    -10.485     -8.094     -6.358     -6.079
 #    :          52         53         54         55         56         57         58         59
 occ. :        0.000      0.000      0.000      0.000      0.000      0.000      0.000      0.000
 eps  :        -5.211     -4.074     -3.499     -2.084     -1.751     -1.452      0.345      1.214


   #   Z            q   n(s)   n(p)   n(d)      C6AA      α(0)
   1  11 Na     0.706  0.113  0.181  0.000    68.108    26.707
   2  11 Na     0.714  0.114  0.173  0.000    68.010    26.688
   3  11 Na     0.697  0.064  0.239  0.000    68.215    26.728
   4  11 Na     0.711  0.110  0.179  0.000    68.049    26.696
   5  11 Na     0.778  0.060  0.162  0.000    67.228    26.534
   6  11 Na     0.812  0.058  0.129  0.000    66.819    26.453
   7  11 Na     0.748  0.062  0.190  0.000    67.592    26.606
   8  11 Na     0.747  0.083  0.170  0.000    67.604    26.608
   9  11 Na     0.700  0.081  0.219  0.000    68.186    26.723
  10  11 Na     0.707  0.113  0.179  0.000    68.092    26.704
  11  17 Cl    -0.735  1.973  5.761  0.001   124.752    17.088
  12  17 Cl    -0.768  1.972  5.794  0.002   126.054    17.177
  13  17 Cl    -0.723  1.966  5.753  0.003   124.244    17.053
  14  17 Cl    -0.745  1.969  5.771  0.005   125.139    17.115
  15  17 Cl    -0.732  1.971  5.760  0.002   124.631    17.080
  16  17 Cl    -0.730  1.971  5.758  0.001   124.550    17.074
  17  17 Cl    -0.749  1.970  5.775  0.004   125.289    17.125
  18  17 Cl    -0.730  1.972  5.757  0.001   124.536    17.073
  19  17 Cl    -0.756  1.974  5.781  0.001   125.562    17.143
  20  17 Cl    -0.737  1.971  5.765  0.001   124.810    17.092
  21   8 O     -0.620  1.715  4.905  0.000    25.583     6.831
  22   1 H      0.320  0.680  0.000  0.000     0.664     1.280
  23   1 H      0.347  0.653  0.000  0.000     0.584     1.194
  24   8 O     -0.625  1.719  4.906  0.000    25.705     6.848
  25   1 H      0.317  0.683  0.000  0.000     0.672     1.288
  26   1 H      0.348  0.652  0.000  0.000     0.585     1.197

 Mol. C6AA /au·bohr⁶  :      35937.631234
 Mol. C8AA /au·bohr⁸  :    2451151.345032
 Mol. α(0) /au        :        456.105203

 
 Wiberg/Mayer (AO) data. WBOs > 0.1 written file <wbo>
 largest (>0.05) Wiberg bond orders for each atom
           total WBO             WBO to atom ...
     1  Na  0.546    Cl  14 0.169    Cl  15 0.169    Cl  20 0.141
     2  Na  0.533    Cl  19 0.180    Cl  16 0.163    Cl  18 0.156
     3  Na  0.585    Cl  19 0.139    Cl  20 0.126    Cl  15 0.102    Cl  18 0.097    Cl  13 0.070
     4  Na  0.542    Cl  12 0.177    Cl  16 0.161    Cl  11 0.150
     5  Na  0.437    Cl  14 0.116    Cl  17 0.101    O   21 0.075    Cl  20 0.071    Cl  13 0.052
     6  Na  0.375    Cl  12 0.109    O   24 0.070    Cl  11 0.066    O   21 0.064
     7  Na  0.491    Cl  12 0.136    Cl  17 0.124    Cl  18 0.082    Cl  13 0.069    Cl  16 0.067
     8  Na  0.494    Cl  11 0.121    Cl  15 0.120    Cl  14 0.101    O   24 0.066    Cl  13 0.060
     9  Na  0.575    Cl  19 0.145    Cl  11 0.135    Cl  15 0.100    Cl  16 0.092    Cl  13 0.074
    10  Na  0.545    Cl  17 0.183    Cl  18 0.160    Cl  20 0.146
    11  Cl  0.491    Na   4 0.150    Na   9 0.135    Na   8 0.121    Na   6 0.066
    12  Cl  0.440    Na   4 0.177    Na   7 0.136    Na   6 0.109
    13  Cl  0.535    Na   9 0.074    Na   3 0.070    Na   7 0.069    Na   8 0.060    Na   5 0.052
    14  Cl  0.476    Na   1 0.169    Na   5 0.116    Na   8 0.101
    15  Cl  0.500    Na   1 0.169    Na   8 0.120    Na   3 0.102    Na   9 0.100
    16  Cl  0.514    Na   2 0.163    Na   4 0.161    Na   9 0.092    Na   7 0.067
    17  Cl  0.471    Na  10 0.183    Na   7 0.124    Na   5 0.101
    18  Cl  0.509    Na  10 0.160    Na   2 0.156    Na   3 0.097    Na   7 0.082
    19  Cl  0.468    Na   2 0.180    Na   9 0.145    Na   3 0.139
    20  Cl  0.496    Na  10 0.146    Na   1 0.141    Na   3 0.126    Na   5 0.071
    21  O   1.910    H   22 0.897    H   23 0.850    Na   5 0.075    Na   6 0.064
    22  H   0.897    O   21 0.897
    23  H   0.879    O   21 0.850
    24  O   1.901    H   25 0.900    H   26 0.842    Na   6 0.070    Na   8 0.066
    25  H   0.899    O   24 0.900
    26  H   0.878    O   24 0.842
 MOs/occ written to file <molden.input>
 
molecular dipole:
                 x           y           z       tot (Debye)
 q only:       -2.008       1.949      -0.312
   full:       -0.620       0.648      -0.594       2.734
molecular quadrupole (traceless):
                xx          xy          yy          xz          yz          zz
 q only:      -27.432     -12.075      17.646      -6.969       4.576       9.786
  q+dip:      -29.048     -13.789      18.519      -8.573       2.677      10.530
   full:      -29.805     -13.740      19.372      -8.260       2.624      10.433

SCC energy    :     -59.1992193
rep           :       0.1005854
ES            :       0.7840672
AES           :      -0.0171121
AXC           :      -0.0043645
disp          :      -0.0486857
XB            :       0.0000000
fix           :       0.0000000
total E       :     -59.0976586
atomizationE  :       3.5140646     2205.11
(atE without considering molecular charge,
 total energy contains solvation terms)
H-L gap (eV)  :          2.3913
optimized geometry written to: xtbopt.xyz

           ------------------------------------------------- 
          |                Numerical Hessian                |
           ------------------------------------------------- 
step length          :   0.00500
SCC accuracy         :   0.25000
Hessian scale factor :   1.00000
frozen atoms in %    :   0.00000    0
RMS gradient         :   0.00003
estimated CPU  time      0.28 min
estimated wall time      0.28 min

writing file <hessian>.
 
 projected vibrational frequencies (cm-1)
eigval :       -0.00    -0.00     0.00     0.00     0.00     0.00
eigval :       35.22    43.57    48.38    50.62    53.86    56.39
eigval :       60.54    63.94    64.15    65.49    67.58    69.46
eigval :       71.80    74.96    82.09    83.91    85.23    88.01
eigval :       91.43    95.72    96.74    97.44   102.27   104.63
eigval :      107.56   109.03   111.20   111.87   118.72   121.79
eigval :      126.20   128.04   134.75   135.31   140.50   146.91
eigval :      149.48   151.56   156.82   158.33   162.71   167.40
eigval :      169.74   173.16   174.41   176.05   176.85   184.09
eigval :      185.80   191.22   192.17   196.62   198.64   204.02
eigval :      205.25   206.69   209.18   212.26   217.95   249.38
eigval :      276.31   312.65   381.28   389.49   528.76   555.24
eigval :     1531.19  1550.54  3294.28  3327.46  3572.97  3582.17
 reduced masses (amu)
   1: 28.92   2: 30.26   3: 30.68   4: 30.05   5: 29.23   6: 28.06   7: 29.62   8: 29.67
   9: 28.52  10: 29.11  11: 27.52  12: 31.27  13: 30.74  14: 29.55  15: 29.95  16: 30.76
  17: 30.12  18: 30.19  19: 31.42  20: 28.50  21: 30.30  22: 27.33  23: 29.33  24: 26.20
  25: 31.89  26: 32.71  27: 28.38  28: 30.95  29: 24.28  30: 27.78  31: 27.47  32: 27.91
  33: 29.20  34: 26.83  35: 24.37  36: 26.15  37: 28.17  38: 27.04  39: 23.89  40: 25.24
  41: 25.30  42: 25.08  43: 23.87  44: 25.49  45: 24.71  46: 26.43  47: 23.74  48: 28.31
  49: 26.59  50: 26.14  51: 27.71  52: 26.06  53: 29.38  54: 27.66  55: 29.00  56: 26.65
  57: 26.67  58: 26.98  59: 24.78  60: 25.81  61: 26.61  62: 26.38  63: 25.99  64: 26.83
  65: 28.89  66: 22.76  67:  2.18  68:  3.00  69:  3.36  70:  3.43  71:  2.39  72:  2.20
  73:  1.98  74:  1.96  75:  1.90  76:  1.90  77:  1.82  78:  1.83
 IR intensities (amu)
   1:  0.36   2:  0.35   3:  0.18   4:  0.42   5:  0.49   6:  0.46   7:  0.09   8:  0.25
   9:  0.19  10:  0.50  11:  0.22  12:  0.13  13:  0.27  14:  0.20  15:  0.08  16:  0.37
  17:  0.33  18:  0.19  19:  0.29  20:  0.51  21:  0.19  22:  0.15  23:  0.31  24:  0.38
  25:  0.15  26:  0.59  27:  0.20  28:  0.13  29:  0.32  30:  0.65  31:  0.45  32:  0.34
  33:  0.53  34:  0.93  35:  0.48  36:  1.34  37:  0.63  38:  1.03  39:  0.30  40:  0.34
  41:  0.87  42:  0.44  43:  0.43  44:  0.50  45:  0.42  46:  0.27  47:  0.91  48:  0.79
  49:  1.07  50:  0.48  51:  0.55  52:  0.47  53:  0.87  54:  1.14  55:  1.10  56:  1.17
  57:  0.50  58:  0.79  59:  0.77  60:  0.72  61:  1.91  62:  0.63  63:  1.27  64:  1.37
  65:  1.87  66:  1.01  67:  0.39  68:  0.59  69:  0.70  70:  0.69  71:  0.74  72:  0.81
  73:  0.55  74:  0.50  75:  0.66  76:  0.56  77:  0.35  78:  0.37
 Raman intensities (amu)
   1:  0.00   2:  0.00   3:  0.00   4:  0.00   5:  0.00   6:  0.00   7:  0.00   8:  0.00
   9:  0.00  10:  0.00  11:  0.00  12:  0.00  13:  0.00  14:  0.00  15:  0.00  16:  0.00
  17:  0.00  18:  0.00  19:  0.00  20:  0.00  21:  0.00  22:  0.00  23:  0.00  24:  0.00
  25:  0.00  26:  0.00  27:  0.00  28:  0.00  29:  0.00  30:  0.00  31:  0.00  32:  0.00
  33:  0.00  34:  0.00  35:  0.00  36:  0.00  37:  0.00  38:  0.00  39:  0.00  40:  0.00
  41:  0.00  42:  0.00  43:  0.00  44:  0.00  45:  0.00  46:  0.00  47:  0.00  48:  0.00
  49:  0.00  50:  0.00  51:  0.00  52:  0.00  53:  0.00  54:  0.00  55:  0.00  56:  0.00
  57:  0.00  58:  0.00  59:  0.00  60:  0.00  61:  0.00  62:  0.00  63:  0.00  64:  0.00
  65:  0.00  66:  0.00  67:  0.00  68:  0.00  69:  0.00  70:  0.00  71:  0.00  72:  0.00
  73:  0.00  74:  0.00  75:  0.00  76:  0.00  77:  0.00  78:  0.00
 output can be read by thermo (or use thermo option).
 writing <g98.out> molden fake output.
 recommended (thermochemical) frequency scaling factor: 1.0
                    ==================
                    thermo calculation
                    ==================
Nvib :   72 Nimag : 0  symmetry :   C1  rot number :  1  scale factor : 1.00 sthr :  50.
omega= 35.22     Gvib=    -1.643     Grot=    -1.160     Gused=    -1.256
omega= 43.57     Gvib=    -1.518     Grot=    -1.097     Gused=    -1.251
omega= 48.38     Gvib=    -1.456     Grot=    -1.066     Gused=    -1.248
omega= 50.62     Gvib=    -1.429     Grot=    -1.053     Gused=    -1.246
omega= 53.86     Gvib=    -1.393     Grot=    -1.035     Gused=    -1.240
omega= 56.39     Gvib=    -1.365     Grot=    -1.021     Gused=    -1.234
omega= 60.54     Gvib=    -1.324     Grot=    -1.000     Gused=    -1.221
omega= 63.94     Gvib=    -1.292     Grot=    -0.984     Gused=    -1.208
omega= 64.15     Gvib=    -1.290     Grot=    -0.983     Gused=    -1.207
omega= 65.49     Gvib=    -1.278     Grot=    -0.977     Gused=    -1.201
omega= 67.58     Gvib=    -1.259     Grot=    -0.967     Gused=    -1.192
omega= 69.46     Gvib=    -1.243     Grot=    -0.959     Gused=    -1.183
omega= 71.80     Gvib=    -1.223     Grot=    -0.949     Gused=    -1.171
omega= 74.96     Gvib=    -1.198     Grot=    -0.937     Gused=    -1.155
omega= 82.09     Gvib=    -1.145     Grot=    -0.910     Gused=    -1.117
omega= 83.91     Gvib=    -1.132     Grot=    -0.903     Gused=    -1.107
omega= 85.23     Gvib=    -1.123     Grot=    -0.899     Gused=    -1.099
omega= 88.01     Gvib=    -1.104     Grot=    -0.889     Gused=    -1.084
omega= 91.43     Gvib=    -1.082     Grot=    -0.878     Gused=    -1.065
omega= 95.72     Gvib=    -1.055     Grot=    -0.864     Gused=    -1.042
omega= 96.74     Gvib=    -1.049     Grot=    -0.861     Gused=    -1.037
omega= 97.44     Gvib=    -1.045     Grot=    -0.859     Gused=    -1.033
omega=102.27     Gvib=    -1.017     Grot=    -0.845     Gused=    -1.008
omega=104.63     Gvib=    -1.004     Grot=    -0.838     Gused=    -0.995
omega=107.56     Gvib=    -0.988     Grot=    -0.830     Gused=    -0.981
omega=109.03     Gvib=    -0.980     Grot=    -0.826     Gused=    -0.973
omega=111.20     Gvib=    -0.968     Grot=    -0.820     Gused=    -0.963
omega=111.87     Gvib=    -0.965     Grot=    -0.818     Gused=    -0.959
omega=118.72     Gvib=    -0.931     Grot=    -0.800     Gused=    -0.927
omega=121.79     Gvib=    -0.916     Grot=    -0.793     Gused=    -0.912
omega=126.20     Gvib=    -0.895     Grot=    -0.782     Gused=    -0.893
omega=128.04     Gvib=    -0.887     Grot=    -0.778     Gused=    -0.885
omega=134.75     Gvib=    -0.858     Grot=    -0.763     Gused=    -0.856
omega=135.31     Gvib=    -0.855     Grot=    -0.762     Gused=    -0.854
omega=140.50     Gvib=    -0.834     Grot=    -0.750     Gused=    -0.833
omega=146.91     Gvib=    -0.809     Grot=    -0.737     Gused=    -0.808
omega=149.48     Gvib=    -0.799     Grot=    -0.732     Gused=    -0.798
omega=151.56     Gvib=    -0.791     Grot=    -0.728     Gused=    -0.790
omega=156.82     Gvib=    -0.772     Grot=    -0.718     Gused=    -0.771
omega=158.33     Gvib=    -0.766     Grot=    -0.715     Gused=    -0.766
omega=162.71     Gvib=    -0.751     Grot=    -0.707     Gused=    -0.750
omega=167.40     Gvib=    -0.735     Grot=    -0.699     Gused=    -0.735
omega=169.74     Gvib=    -0.727     Grot=    -0.694     Gused=    -0.727
omega=173.16     Gvib=    -0.716     Grot=    -0.689     Gused=    -0.716
omega=174.41     Gvib=    -0.712     Grot=    -0.686     Gused=    -0.712
omega=176.05     Gvib=    -0.707     Grot=    -0.684     Gused=    -0.706
omega=176.85     Gvib=    -0.704     Grot=    -0.682     Gused=    -0.704
omega=184.09     Gvib=    -0.682     Grot=    -0.670     Gused=    -0.682
omega=185.80     Gvib=    -0.677     Grot=    -0.668     Gused=    -0.677
omega=191.22     Gvib=    -0.661     Grot=    -0.659     Gused=    -0.661
omega=192.17     Gvib=    -0.658     Grot=    -0.658     Gused=    -0.658
omega=196.62     Gvib=    -0.645     Grot=    -0.651     Gused=    -0.645
omega=198.64     Gvib=    -0.640     Grot=    -0.648     Gused=    -0.640
omega=204.02     Gvib=    -0.625     Grot=    -0.640     Gused=    -0.625
omega=205.25     Gvib=    -0.622     Grot=    -0.638     Gused=    -0.622
omega=206.69     Gvib=    -0.618     Grot=    -0.636     Gused=    -0.618
omega=209.18     Gvib=    -0.611     Grot=    -0.633     Gused=    -0.612
omega=212.26     Gvib=    -0.604     Grot=    -0.628     Gused=    -0.604
omega=217.95     Gvib=    -0.589     Grot=    -0.620     Gused=    -0.589
omega=249.38     Gvib=    -0.517     Grot=    -0.581     Gused=    -0.517
omega=276.31     Gvib=    -0.464     Grot=    -0.550     Gused=    -0.464
 
   temp. (K)  partition function   enthalpy   heat capacity  entropy
                                   cal/mol     cal/K/mol   cal/K/mol   J/K/mol
 298.15  VIB  0.158E+24            27043.805    123.692    189.766
         ROT  0.238E+08              888.752      2.981     36.735
         INT  0.376E+31            27932.557    126.673    226.501
         TR   0.150E+29             1481.254      4.968     45.138
         TOT                       29413.8108   131.6415   271.6391  1136.5337
                     Eh         kcal/mol          kJ/mol 
ZPVE            0.615502E-01     38.6233         161.599    
H(0)-H(T)+PV    0.468739E-01     29.4138         123.067    
H(T)            0.108424         68.0372         284.666    
T*S             0.129064         80.9892         338.858    
G(T)           -0.206404E-01    -12.9520        -54.1911    
    -59.11829899  <=== TOTAL FREE ENERGY in Eh incl. el.,ZPVE,RRHO,solv. parts
 
 normal mode %tage of torsion character
   1:  0.00   2:  0.00   3:  0.00   4:  0.00   5:  0.00   6:  0.00   7:  0.90   8:  0.58
   9:  0.75  10:  0.43  11:  0.28  12:  0.89  13:  0.65  14:  0.36  15:  0.77  16:  0.70
  17:  0.66  18:  0.90  19:  0.34  20:  0.81  21:  0.78  22:  0.76  23:  0.57  24:  0.59
  25:  0.67  26:  0.66  27:  0.93  28:  0.63  29:  0.71  30:  0.63  31:  0.90  32:  0.73
  33:  0.71  34:  0.92  35:  0.81  36:  0.66  37:  0.72  38:  0.56  39:  0.52  40:  0.34
  41:  0.66  42:  0.58  43:  0.20  44:  0.27  45:  0.14  46:  0.36  47:  0.39  48:  0.28
  49:  0.65  50:  0.14  51:  0.30  52:  0.64  53:  0.29  54:  0.11  55:  0.20  56:  0.53
  57:  0.61  58:  0.16  59:  0.76  60:  0.17  61:  0.85  62:  0.05  63:  0.11  64:  0.38
  65:  0.21  66:  0.02  67:  0.17  68:  0.82  69:  0.05  70:  0.43  71:  0.30  72:  0.63
  73:  0.14  74:  0.51  75:  0.01  76:  0.04  77:  0.03  78:  0.00
 recommended # of modes for mode following          63
 
 Pipek-Mezey localization of normal modes
 number of localized modes           64
 frequency thrshold           500.000000000000     
 number of groups                    24
 atom-group assingment :   
  1  2  3  4  5  6  7  8  9 10 11 12 13 14 15 16 17 18 19 20 21 21 22 23 23 24
 pop matrix done.
 initialization of trafo matrix to unity
iteration     50  convergence  0.35657694D-01
iteration    100  convergence  0.23424214D-02
iteration    150  convergence  0.12818049D-02
iteration    200  convergence  0.80468521D-03
iteration    250  convergence  0.47684667D-03
iteration    300  convergence  0.27197623D-03
iteration    350  convergence  0.15627150D-03
iteration    400  convergence  0.89306018D-04
iteration    450  convergence  0.42190887D-04
iteration    500  convergence  0.24679719D-04
iteration    550  convergence  0.12298163D-04
iteration    600  convergence  0.38930252D-05
iteration    650  convergence  0.28685229D-05

 converged in    663 iterations, threshold :   0.99742253D-06
eig.   :       -0.00    -0.00     0.00     0.00     0.00     0.00
eig.   :       77.88    88.48    92.18    93.95    96.29    96.68
eig.   :      100.49   103.85   104.30   104.35   105.68   106.81
eig.   :      106.92   108.21   111.65   112.44   114.55   114.65
eig.   :      116.51   117.28   117.38   117.65   120.34   121.31
eig.   :      121.43   121.76   123.18   124.56   125.66   125.98
eig.   :      127.16   127.66   127.73   128.69   130.43   133.21
eig.   :      133.78   134.38   140.55   142.51   144.00   144.30
eig.   :      144.34   147.07   149.12   149.22   150.03   150.87
eig.   :      151.24   158.96   162.70   162.95   166.24   167.05
eig.   :      167.10   167.14   167.99   170.01   175.70   199.79
eig.   :      265.73   292.63   348.91   354.73   528.76   555.24
eig.   :     1531.19  1550.54  3294.28  3327.46  3572.97  3582.17
written to xtb_localmodes and g98l.out
 
 normal mode %tage of torsion character
   1:  0.00   2:  0.00   3:  0.00   4:  0.00   5:  0.00   6:  0.00   7:  1.00   8:  0.02
   9:  0.23  10:  0.00  11:  0.23  12:  0.49  13:  0.15  14:  0.53  15:  0.62  16:  0.16
  17:  0.04  18:  0.59  19:  0.07  20:  0.05  21:  0.21  22:  0.00  23:  0.09  24:  0.88
  25:  0.38  26:  0.05  27:  0.29  28:  0.26  29:  0.07  30:  0.12  31:  0.53  32:  0.10
  33:  0.24  34:  0.01  35:  0.09  36:  0.22  37:  0.70  38:  0.14  39:  0.93  40:  0.09
  41:  0.02  42:  0.06  43:  0.07  44:  0.01  45:  0.08  46:  0.43  47:  0.79  48:  0.16
  49:  0.21  50:  0.33  51:  0.00  52:  0.11  53:  0.64  54:  0.04  55:  0.32  56:  0.68
  57:  0.02  58:  0.05  59:  0.34  60:  0.04  61:  0.06  62:  0.94  63:  0.98  64:  0.02
  65:  0.33  66:  0.03  67:  0.22  68:  0.77  69:  0.16  70:  0.38  71:  0.30  72:  0.63
  73:  0.14  74:  0.51  75:  0.01  76:  0.04  77:  0.03  78:  0.00
 recommended # of modes for mode following          66

------------------------------------------------------------------------
 * finished run on 2020/05/30 at 20:41:47.137     
------------------------------------------------------------------------
 total:
 * wall-time:     0 d,  0 h,  0 min, 22.628 sec
 *  cpu-time:     0 d,  0 h,  0 min, 22.558 sec
 * ratio c/w:     0.997 speedup
 SCF:
 * wall-time:     0 d,  0 h,  0 min,  0.842 sec
 *  cpu-time:     0 d,  0 h,  0 min,  0.837 sec
 * ratio c/w:     0.994 speedup
 ANC optimizer:
 * wall-time:     0 d,  0 h,  0 min,  1.044 sec
 *  cpu-time:     0 d,  0 h,  0 min,  1.034 sec
 * ratio c/w:     0.991 speedup
 numerical hessian:
 * wall-time:     0 d,  0 h,  0 min, 20.709 sec
 *  cpu-time:     0 d,  0 h,  0 min, 20.657 sec
 * ratio c/w:     0.997 speedup

normal termination of xtb
