# Supplementary material for: Heterogeneous Nucleation of Butanol on NaCl: A Computational Study of Temperature, Humidity, Seed Charge, and Seed Size Effects
Source: J Phys Chem A. 2021 Mar 31;125(14):3025–36. doi: 10.1021/acs.jpca.0c10972 (PMC8054243; doi:10.1021/acs.jpca.0c10972)
Supplement: Supplementary file 2 — jp0c10972_si_002.zip [file jp0c10972_si_002.zip › ALL CLUSTERS/low_level_calc/normal seed/1Seed2W.xyz]

    26
        -59.09765860  Gyration_radius:  3.36555335962
 Na          2.43375125226333    1.85317512889670   -2.25881573376650
Na          2.09923302198823   -4.14187136699746    0.85279487942144
Na          2.50699040827653   -1.25355824438217   -1.11787573080559
Na         -0.72571903136071   -1.21235410303091    3.57395263229277
Na         -0.74594221220091    0.77123904701978   -2.10282440517802
Na         -1.64835796119201    0.93896188821874    1.22251008239324
Na         -1.05388231449637   -2.36462260181518    0.20233330696014
Na          1.20292201135053    2.22562797280563    0.97306670745700
Na          2.29875405884644   -0.68750644410634    1.90938485663692
Na          0.06255239616655   -2.33422204972487   -3.22914484641632
Cl          0.48853142706274    0.94519524441598    3.08519934046839
Cl         -2.56585499023886   -1.17134728308702    1.95581271686652
Cl          0.31718743004233   -0.17523205251967    0.00194397127892
Cl          0.35098137662997    2.99440187634077   -1.50199906247112
Cl          3.28170056605140    1.24918190759713   -0.02708053261272
Cl          0.62784817238127   -2.89358314666118    2.41044353987278
Cl         -1.99534012959225   -1.47364441203497   -2.21788466030968
Cl          0.91769389956020   -3.55761233196714   -1.27766970740223
Cl          3.76978231110727   -2.39187607505251    0.73309739028989
Cl          1.43237465234864   -0.20868434362176   -3.31570122663598
O          -2.75176211581351    1.07448773647462   -0.71018399420660
H          -3.58909134826259    1.50548146231723   -0.91389356069827
H          -2.91524727272201    0.13907648652442   -0.93259999638162
O          -1.22673886481445    3.03211849287464    1.05680803872398
H          -1.52085121032780    3.83796776706985    1.49460838665475
H          -1.05151552305114    3.29919944444038    0.13371761757115
