# Supplementary material for: Heterogeneous Nucleation of Butanol on NaCl: A Computational Study of Temperature, Humidity, Seed Charge, and Seed Size Effects
Source: J Phys Chem A. 2021 Mar 31;125(14):3025–36. doi: 10.1021/acs.jpca.0c10972 (PMC8054243; doi:10.1021/acs.jpca.0c10972)
Supplement: Supplementary file 2 — jp0c10972_si_002.zip [file jp0c10972_si_002.zip › ALL CLUSTERS/low_level_calc/normal seed/1Seed3BuOH.log]

      -----------------------------------------------------------      
     |                   =====================                   |     
     |                           x T B                           |     
     |                   =====================                   |     
     |                         S. Grimme                         |     
     |          Mulliken Center for Theoretical Chemistry        |     
     |                    University of Bonn                     |     
     |                 Version 6.0.1 (SAW181210)                 |     
      -----------------------------------------------------------      

   This program is distributed in the hope that it will be useful,
   but WITHOUT ANY WARRANTY; without even the implied warranty of
   MERCHANTABILITY or FITNESS FOR A PARTICULAR PURPOSE.
   
   FOR NON-COMMERCIAL, ACADEMIA USE ONLY.
   
   Cite this work as:
   S. Grimme, C. Bannwarth, P. Shushkov, J. Comput. Theory Chem., 2017,
   13, 1989-2009.
   C. Bannwarth, S. Ehlert and S. Grimme., ChemRxiv, 2018, preprint.
   http://doi.org/10.26434/chemrxiv.7246238.v1
   
   for sTDA-xTB:
   S. Grimme and C. Bannwarth, J. Chem. Phys., 2016, 145, 054103.
   
   in the mass-spec context:
   V. Asgeirsson, C. Bauer and S. Grimme, Chem. Sci., 2017, 8, 4879.
   
   if GBSA is used:
   P. Shushkov, F. März and S. Grimme, unpublished.
   
   for ANC optimizer:
   S. Grimme, unpublished.
   Rational Function algorithm used in ANCopt:
   F. Eckert, P. Pulay, H.-J. Werner, J. Comput. Chem., 1997, 18, 1473.
   
   with help from (in alphabetical order)
   C. Bannwarth, F. Bohle, G. Brandenburg, E. Caldeweyher, M. Checinski,
   S. Dohm, S. Ehlert, S. Ehrlich, F. März, H. Neugebauer, J. Pisarek,
   P. Pracht, P. Shushkov, and S. Spicher.
   
 * started run on 2020/05/30 at 20:41:22.229     
========================================================================
 # omp threads = 1
========================================================================
number of atoms            : 65
number of electrons        : 176
charge                     : 0
spin                       : .0
first test random number   : .1997

########################################################################
# WARNING! Please study the warnings concerning your input carefully
#  - the use of '-ohess' is discouraged, please use '--ohess' next time
########################################################################

           ------------------------------------------------- 
          |                 G F N 2 - x T B                 |
          | Geometry, Frequencies, Noncovalent interactions |
          |            JCTC 2018 parametrisation            |
           ------------------------------------------------- 
      method parameters     
 k(s)        :  1.8500
 k(p)        :  2.2300
 k(d)        :  2.2300
 k(f)        :  2.0000
 kEN (H0ij)  : -2.0000
 D4 a1       :  0.5200
 D4 a2       :  5.0000
 D4 s6       :  1.0000
 D4 s8       :  2.7000
 D4 s9       :  5.0000
 alphaj      :  2.0000


            Z     q(EN)     CN     RAES       Cart. coordinates
     1  Na  1.0    0.22    8.57    5.00     1.17020    -6.31878    -4.56255
     2  Na  1.0    0.38    5.96    5.00     6.10612    -1.36629     0.59565
     3  Na  1.0    0.39    4.86    5.00     6.68550    -3.97018    -6.63374
     4  Na  1.0    0.40    9.90    5.00    -0.30028     2.12460    -0.18012
     5  Na  1.0    0.41    4.56    5.00    -4.37889    -8.32697    -1.49205
     6  Na  1.0    0.36    5.32    5.00    -2.21055    -2.05734    -8.10481
     7  Na  1.0    0.40    4.69    5.00     4.81872    -9.11373    -0.28374
     8  Na  1.0    0.32    8.62    5.00    -4.08838    -2.16607    -2.11720
     9  Na  1.0    0.36    9.56    5.00     1.31544    -4.19719     2.81403
    10  Na  1.0    0.30   10.55    5.00     2.62845     0.82935    -5.12288
    11  Cl  7.0   -0.21    2.10    3.51    -6.81712    -5.10538     0.69356
    12  Cl  7.0   -0.19    2.92    4.87     7.17039    -0.24911    -3.82962
    13  Cl  7.0   -0.16    3.62    4.99     0.05870    -8.67327    -0.11071
    14  Cl  7.0   -0.16    3.68    4.99     2.40119    -2.69155    -8.37171
    15  Cl  7.0   -0.07    5.93    5.00     1.05827    -2.41212    -1.79907
    16  Cl  7.0   -0.24    2.88    4.85     5.62855    -8.05252    -4.74623
    17  Cl  7.0   -0.18    3.77    5.00    -3.58665    -5.74475    -5.53334
    18  Cl  7.0   -0.13    2.89    4.85     2.76913     0.82467     3.13272
    19  Cl  7.0   -0.10    3.68    4.99    -2.41830     1.54683    -4.99316
    20  Cl  7.0   -0.20    2.94    4.88     5.82907    -5.60861     2.44498
    21  O   6.0   -0.27    3.93    4.84     2.66746     3.92326    -2.42536
    22  H   1.0    0.01    1.45    1.57     4.27881     3.97246    -1.56427
    23  C   4.0   -0.05    4.70    4.76     2.43588     6.29808    -3.67621
    24  H   1.0    0.00    1.02    1.43     2.45718     7.83341    -2.28324
    25  H   1.0   -0.00    1.11    1.45     0.60174     6.30152    -4.60846
    26  C   4.0   -0.09    4.33    4.26     4.52786     6.77297    -5.60061
    27  H   1.0    0.01    1.03    1.43     4.37730     8.72893    -6.24034
    28  H   1.0   -0.00    1.03    1.43     6.35460     6.55628    -4.65984
    29  C   4.0   -0.07    4.61    4.67     4.47536     5.04150    -7.90919
    30  H   1.0   -0.04    1.84    2.10     4.72743     3.08032    -7.32891
    31  H   1.0   -0.01    1.03    1.43     6.09351     5.52085    -9.09357
    32  C   4.0   -0.14    4.22    4.04     2.08178     5.27791    -9.48271
    33  H   1.0    0.00    1.00    1.43     1.81311     7.22227   -10.09217
    34  H   1.0   -0.02    1.00    1.43     2.22505     4.09257   -11.15313
    35  H   1.0   -0.02    1.10    1.44     0.42058     4.69264    -8.43256
    36  O   6.0   -0.31    3.22    3.45    -2.33083    -3.47291     3.92593
    37  H   1.0    0.04    1.41    1.55    -3.85222    -4.29262     3.25514
    38  C   4.0   -0.01    4.53    4.58    -2.60761    -3.36789     6.58620
    39  H   1.0    0.00    1.01    1.43    -4.45456    -2.56668     7.08896
    40  H   1.0    0.00    1.12    1.45    -1.13838    -2.10594     7.29296
    41  C   4.0   -0.09    4.30    4.19    -2.35841    -5.96326     7.80869
    42  H   1.0    0.01    1.03    1.43    -2.65090    -5.76039     9.84068
    43  H   1.0   -0.00    1.03    1.43    -3.85640    -7.17560     7.06286
    44  C   4.0   -0.08    4.53    4.58     0.18950    -7.22821     7.32715
    45  H   1.0   -0.04    1.60    1.70     0.45694    -7.49052     5.30080
    46  H   1.0   -0.01    1.03    1.43     0.14108    -9.10933     8.17155
    47  C   4.0   -0.13    4.31    4.22     2.41662    -5.78250     8.42696
    48  H   1.0    0.00    1.00    1.43     2.18403    -5.54424    10.45568
    49  H   1.0   -0.02    1.01    1.43     4.15721    -6.81611     8.09450
    50  H   1.0   -0.01    1.22    1.47     2.62001    -3.92491     7.57557
    51  O   6.0   -0.27    3.94    4.84    -3.63972     0.61490     1.05175
    52  H   1.0    0.04    1.58    1.68    -3.37604    -0.48168     2.51748
    53  C   4.0   -0.05    4.70    4.76    -5.73875     2.17431     1.66583
    54  H   1.0   -0.00    1.03    1.43    -7.37520     1.00952     2.17667
    55  H   1.0   -0.01    1.09    1.44    -6.22462     3.23593    -0.03216
    56  C   4.0   -0.08    4.27    4.14    -5.15670     3.99094     3.83010
    57  H   1.0    0.01    1.03    1.43    -6.82029     5.16835     4.14806
    58  H   1.0    0.01    1.03    1.43    -4.81400     2.90352     5.55145
    59  C   4.0   -0.07    4.50    4.54    -2.86462     5.68117     3.35337
    60  H   1.0   -0.01    1.55    1.64    -1.15319     4.53591     3.29343
    61  H   1.0    0.00    1.03    1.43    -2.67258     6.95921     4.95986
    62  C   4.0   -0.12    4.31    4.22    -3.07486     7.24900     0.95233
    63  H   1.0    0.01    1.00    1.43    -4.80436     8.35885     0.97727
    64  H   1.0    0.00    1.01    1.43    -1.48869     8.54565     0.81900
    65  H   1.0   -0.01    1.25    1.48    -3.08968     6.06894    -0.72755

  Z AO/shell   Hii/eV     exponent
  1     Wed Apr 25 08:07:45 CEST 2018   EN: 2.200 GM2: 0.406  GM3: 0.0800  RAES: 1.40
     1s    -10.707211    1.230000
  6     Wed Apr 25 08:07:45 CEST 2018   EN: 2.550 GM2: 0.538  GM3: 0.1500  RAES: 3.00
     2s    -13.970922    2.096432
     2p    -10.063292    1.800000
  8     Wed Apr 25 08:07:45 CEST 2018   EN: 3.440 GM2: 0.452  GM3:-0.0517  RAES: 1.80
     2s    -20.229985    2.439742
     2p    -15.503117    2.137023
 11     Tue Apr 24 16:34:09 CEST 2018   EN: 0.930 GM2: 0.271  GM3: 0.1799  RAES: 5.00
     3s     -4.546934    0.763787
     3p     -1.332719    0.573553
 17     Mon Apr 23 14:09:22 CEST 2018   EN: 3.160 GM2: 0.249  GM3: 0.1495  RAES: 2.50
     3s    -29.278781    2.485265
     3p    -12.673758    2.199650
     3d     -0.240338    2.476089
 no old-style atom pair restraining (fixing) potential
           ------------------------------------------------- 
          |        Self-Consistent Charge Iterations        |
           ------------------------------------------------- 

 Ncao       : 230
 Nao        : 220
 Nshell     : 110
 Nel        : 176
 T(el)      :   300.0
 intcut     :    25.0
 scfconv/Eh :  0.100E-05
   qconv/e  :  0.100E-03
 intneglect :  0.100E-07
 broydamp   :      0.250
 iter      E             dE          RMSdq      gap      omega  full diag
   1   -102.4606039 -0.102461E+03  0.911E+00    4.01       0.0  T
   2   -102.6917144 -0.231111E+00  0.541E+00    4.63       1.0  T
   3   -102.8059109 -0.114196E+00  0.388E+00    4.32       1.0  T
   4   -102.8339051 -0.279942E-01  0.251E+00    3.79       1.0  T
   5   -102.8573462 -0.234412E-01  0.132E+00    2.89       1.0  T
   6   -102.8572707  0.755474E-04  0.825E-01    3.15       1.0  T
   7   -102.8586533 -0.138263E-02  0.333E-01    2.91       1.0  T
   8   -102.8589631 -0.309756E-03  0.154E-01    2.95       1.0  T
   9   -102.8591191 -0.156045E-03  0.118E-01    2.97       1.0  T
  10   -102.8592791 -0.160011E-03  0.654E-02    2.94       1.0  T
  11   -102.8593262 -0.470889E-04  0.357E-02    2.95       1.0  T
  12   -102.8593344 -0.812628E-05  0.187E-02    2.94       1.0  T
  13   -102.8593360 -0.165434E-05  0.114E-02    2.94       1.1  T
  14   -102.8593371 -0.105586E-05  0.797E-03    2.94       1.6  T
  15   -102.8593377 -0.608703E-06  0.482E-03    2.94       2.6  T
  16   -102.8593380 -0.331348E-06  0.346E-03    2.94       3.6  T
  17   -102.8593382 -0.162100E-06  0.223E-03    2.94       5.6  T
  18   -102.8593382 -0.438065E-07  0.135E-03    2.94       9.2  T
  19   -102.8593382 -0.689427E-08  0.669E-04    2.94      18.5  T
  20   -102.8593382 -0.226116E-08  0.353E-04    2.94      35.1  T
speedup  0.99
cpu  time for SCC    0.19 s
wall time for SCC    0.19 s

   *** convergence criteria satisfied after 20 iterations ***

          eigenvalues
 #    :          76         77         78         79         80         81         82         83
 occ. :        2.000      2.000      2.000      2.000      2.000      2.000      2.000      2.000
 eps  :       -10.832    -10.812    -10.776    -10.747    -10.718    -10.692    -10.684    -10.594
 #    :          84         85         86         87         88         89         90         91
 occ. :        2.000      2.000      2.000      2.000      2.000      0.000      0.000      0.000
 eps  :       -10.587    -10.567    -10.547    -10.495    -10.446     -7.502     -5.885     -5.503
 #    :          92         93         94         95         96         97         98         99
 occ. :        0.000      0.000      0.000      0.000      0.000      0.000      0.000      0.000
 eps  :        -4.347     -4.078     -2.193     -1.089     -0.219      0.008      0.884      1.069


   #   Z            q   n(s)   n(p)   n(d)      C6AA      α(0)
   1  11 Na     0.710  0.041  0.249  0.000    68.055    26.697
   2  11 Na     0.737  0.073  0.190  0.000    67.722    26.631
   3  11 Na     0.714  0.104  0.181  0.000    68.006    26.687
   4  11 Na     0.852  0.044  0.104  0.000    66.349    26.360
   5  11 Na     0.691  0.114  0.195  0.000    68.296    26.744
   6  11 Na     0.703  0.110  0.186  0.000    68.140    26.713
   7  11 Na     0.709  0.107  0.184  0.000    68.070    26.700
   8  11 Na     0.739  0.054  0.206  0.000    67.697    26.627
   9  11 Na     0.828  0.048  0.123  0.000    66.623    26.414
  10  11 Na     0.829  0.035  0.136  0.000    66.621    26.414
  11  17 Cl    -0.788  1.975  5.801  0.011   126.859    17.232
  12  17 Cl    -0.770  1.976  5.792  0.002   126.140    17.183
  13  17 Cl    -0.733  1.973  5.758  0.001   124.644    17.081
  14  17 Cl    -0.747  1.972  5.774  0.000   125.199    17.119
  15  17 Cl    -0.736  1.965  5.771  0.001   124.792    17.091
  16  17 Cl    -0.753  1.974  5.778  0.000   125.442    17.135
  17  17 Cl    -0.736  1.973  5.762  0.000   124.756    17.088
  18  17 Cl    -0.794  1.976  5.816  0.002   127.098    17.248
  19  17 Cl    -0.763  1.976  5.785  0.002   125.852    17.163
  20  17 Cl    -0.771  1.972  5.798  0.000   126.157    17.184
  21   8 O     -0.503  1.708  4.794  0.000    22.888     6.461
  22   1 H      0.347  0.653  0.000  0.000     0.589     1.202
  23   6 C      0.038  1.046  2.916  0.000    19.862     6.332
  24   1 H      0.051  0.949  0.000  0.000     2.306     2.375
  25   1 H      0.083  0.917  0.000  0.000     1.951     2.184
  26   6 C     -0.084  1.056  3.028  0.000    22.079     6.685
  27   1 H      0.047  0.953  0.000  0.000     2.352     2.399
  28   1 H      0.054  0.946  0.000  0.000     2.267     2.354
  29   6 C     -0.079  1.057  3.022  0.000    21.909     6.648
  30   1 H      0.035  0.965  0.000  0.000     2.501     2.469
  31   1 H      0.044  0.956  0.000  0.000     2.401     2.423
  32   6 C     -0.128  1.043  3.085  0.000    22.968     6.825
  33   1 H      0.041  0.959  0.000  0.000     2.442     2.444
  34   1 H      0.043  0.957  0.000  0.000     2.405     2.425
  35   1 H      0.052  0.948  0.000  0.000     2.299     2.371
  36   8 O     -0.487  1.702  4.784  0.000    22.545     6.413
  37   1 H      0.344  0.656  0.000  0.000     0.600     1.215
  38   6 C      0.055  1.042  2.903  0.000    19.589     6.288
  39   1 H      0.034  0.966  0.000  0.000     2.531     2.488
  40   1 H      0.059  0.941  0.000  0.000     2.206     2.323
  41   6 C     -0.079  1.056  3.023  0.000    21.990     6.674
  42   1 H      0.038  0.962  0.000  0.000     2.477     2.461
  43   1 H      0.044  0.956  0.000  0.000     2.396     2.421
  44   6 C     -0.074  1.056  3.018  0.000    21.833     6.637
  45   1 H      0.038  0.962  0.000  0.000     2.459     2.448
  46   1 H      0.035  0.965  0.000  0.000     2.513     2.479
  47   6 C     -0.125  1.044  3.081  0.000    22.835     6.795
  48   1 H      0.035  0.965  0.000  0.000     2.518     2.481
  49   1 H      0.053  0.947  0.000  0.000     2.280     2.362
  50   1 H      0.045  0.955  0.000  0.000     2.374     2.408
  51   8 O     -0.530  1.712  4.818  0.000    23.490     6.546
  52   1 H      0.364  0.636  0.000  0.000     0.546     1.155
  53   6 C      0.045  1.043  2.912  0.000    19.752     6.314
  54   1 H      0.057  0.943  0.000  0.000     2.238     2.340
  55   1 H      0.067  0.933  0.000  0.000     2.121     2.277
  56   6 C     -0.080  1.054  3.026  0.000    22.022     6.680
  57   1 H      0.042  0.958  0.000  0.000     2.419     2.432
  58   1 H      0.049  0.951  0.000  0.000     2.335     2.390
  59   6 C     -0.083  1.057  3.026  0.000    21.997     6.662
  60   1 H      0.051  0.949  0.000  0.000     2.290     2.362
  61   1 H      0.043  0.957  0.000  0.000     2.414     2.430
  62   6 C     -0.132  1.046  3.087  0.000    22.989     6.818
  63   1 H      0.044  0.956  0.000  0.000     2.393     2.419
  64   1 H      0.040  0.960  0.000  0.000     2.455     2.450
  65   1 H      0.044  0.956  0.000  0.000     2.393     2.417

 Mol. C6AA /au·bohr⁶  :      81904.266022
 Mol. C8AA /au·bohr⁸  :    3930455.251358
 Mol. α(0) /au        :        604.690758

 
 Wiberg/Mayer (AO) data. WBOs > 0.1 written file <wbo>
 largest (>0.05) Wiberg bond orders for each atom
           total WBO             WBO to atom ...
     1  Na  0.562    Cl  16 0.145    Cl  17 0.122    Cl  13 0.121    Cl  14 0.085    Cl  15 0.056
     2  Na  0.498    Cl  18 0.159    Cl  12 0.142    Cl  20 0.130
     3  Na  0.534    Cl  12 0.177    Cl  16 0.170    Cl  14 0.131
     4  Na  0.300    Cl  18 0.083    O   21 0.064    O   51 0.060    Cl  15 0.052
     5  Na  0.575    Cl  11 0.208    Cl  13 0.177    Cl  17 0.123
     6  Na  0.555    Cl  19 0.175    Cl  17 0.152    Cl  14 0.150
     7  Na  0.544    Cl  20 0.186    Cl  13 0.153    Cl  16 0.148
     8  Na  0.504    Cl  19 0.120    Cl  11 0.119    Cl  17 0.088    O   51 0.066    Cl  15 0.054
     9  Na  0.330    Cl  18 0.107    Cl  20 0.104    Cl  15 0.084    O   36 0.079
    10  Na  0.340    Cl  14 0.099    Cl  19 0.078    Cl  12 0.073    Cl  15 0.071    O   21 0.053
    11  Cl  0.411    Na   5 0.208    Na   8 0.119
    12  Cl  0.438    Na   3 0.177    Na   2 0.142    Na  10 0.073
    13  Cl  0.502    Na   5 0.177    Na   7 0.153    Na   1 0.121
    14  Cl  0.479    Na   6 0.150    Na   3 0.131    Na  10 0.099    Na   1 0.085
    15  Cl  0.509    Na   9 0.084    Na  10 0.071    Na   1 0.056    Na   8 0.054    Na   4 0.052
    16  Cl  0.470    Na   3 0.170    Na   7 0.148    Na   1 0.145
    17  Cl  0.500    Na   6 0.152    Na   5 0.123    Na   1 0.122    Na   8 0.088
    18  Cl  0.393    Na   2 0.159    Na   9 0.107    Na   4 0.083
    19  Cl  0.435    Na   6 0.175    Na   8 0.120    Na  10 0.078
    20  Cl  0.440    Na   7 0.186    Na   2 0.130    Na   9 0.104
    21  O   2.004    C   23 0.971    H   22 0.865    Na   4 0.064    Na  10 0.053
    22  H   0.879    O   21 0.865
    23  C   3.931    C   26 1.010    O   21 0.971    H   24 0.969    H   25 0.965
    24  H   0.996    C   23 0.969
    25  H   0.990    C   23 0.965
    26  C   3.992    C   29 1.013    C   23 1.010    H   27 0.972    H   28 0.970
    27  H   0.997    C   26 0.972
    28  H   0.997    C   26 0.970
    29  C   3.996    C   32 1.025    C   26 1.013    H   31 0.978    H   30 0.966
    30  H   1.001    C   29 0.966
    31  H   0.997    C   29 0.978
    32  C   3.991    C   29 1.025    H   33 0.987    H   34 0.985    H   35 0.978
    33  H   0.997    C   32 0.987
    34  H   0.997    C   32 0.985
    35  H   0.997    C   32 0.978
    36  O   2.033    C   38 0.985    H   37 0.825    Na   9 0.079
    37  H   0.881    O   36 0.825
    38  C   3.947    C   41 1.008    O   36 0.985    H   39 0.972    H   40 0.971
    39  H   0.998    C   38 0.972
    40  H   0.995    C   38 0.971
    41  C   3.994    C   44 1.013    C   38 1.008    H   42 0.974    H   43 0.973
    42  H   0.998    C   41 0.974
    43  H   0.997    C   41 0.973
    44  C   3.997    C   47 1.026    C   41 1.013    H   46 0.979    H   45 0.971
    45  H   0.999    C   44 0.971
    46  H   0.998    C   44 0.979
    47  C   3.994    C   44 1.026    H   48 0.988    H   49 0.986    H   50 0.980
    48  H   0.998    C   47 0.988
    49  H   0.997    C   47 0.986
    50  H   0.999    C   47 0.980
    51  O   1.985    C   53 0.980    H   52 0.812    Na   8 0.066    Na   4 0.060
    52  H   0.866    O   51 0.812
    53  C   3.939    C   56 1.006    O   51 0.980    H   55 0.968    H   54 0.968
    54  H   0.996    C   53 0.968
    55  H   0.994    C   53 0.968
    56  C   3.994    C   59 1.012    C   53 1.006    H   57 0.973    H   58 0.973
    57  H   0.997    C   56 0.973
    58  H   0.997    C   56 0.973
    59  C   3.995    C   62 1.025    C   56 1.012    H   61 0.978    H   60 0.967
    60  H   0.997    C   59 0.967
    61  H   0.998    C   59 0.978
    62  C   3.994    C   59 1.025    H   63 0.987    H   64 0.986    H   65 0.980
    63  H   0.997    C   62 0.987
    64  H   0.998    C   62 0.986
    65  H   0.998    C   62 0.980
 MOs/occ written to file <molden.input>
 
molecular dipole:
                 x           y           z       tot (Debye)
 q only:       -0.635       2.964      -0.089
   full:       -1.012       1.321      -0.401       4.352
molecular quadrupole (traceless):
                xx          xy          yy          xz          yz          zz
 q only:      -24.014       2.950      12.979      -7.108     -16.100      11.034
  q+dip:      -25.685       7.605      19.034      -9.008      -9.934       6.651
   full:      -24.654       6.884      19.019      -9.729     -11.215       5.634

SCC energy    :    -102.8593382
rep           :       0.6859320
ES            :       0.8240442
AES           :      -0.0243525
AXC           :       0.0197471
disp          :      -0.0944068
XB            :       0.0000000
fix           :       0.0000000
total E       :    -102.1697829
atomizationE  :      13.1152907     8229.97
(atE without considering molecular charge,
 total energy contains solvation terms)
H-L gap (eV)  :          2.9438
           ------------------------------------------------- 
          |                 ===============                 |
          |                   A N C O P T                   |
          |                 ===============                 |
          |          Approximate Normal Coordinate          |
          |           Rational Function Optimizer           |
           ------------------------------------------------- 
dumping coords to <xtbopt.coord> and <xtbopt.log>
 optlevel               0
 Maxcycle             200
 Maxmicro              25
 Econv         5.000000000000000E-006
 Gconv         1.000000000000000E-003
 Maxdispl       1.00000000000000     
 Hlow          5.000000000000000E-003
 S6             20.0000000000000     
 Nvar              189

generating ANC from model Hessian ...
 Shifting diagonal of input Hessian by   2.125954899703600E-002
 Lowest  eigenvalues of input Hessian
    0.005000    0.005375    0.011349    0.012246    0.013099    0.014565
    0.015804    0.017113    0.017503    0.018459    0.019662    0.020165
    0.020874   -0.000000   -0.000000    0.000000    0.000000    0.000000
 Highest eigenvalues
    1.314986    1.320626    1.330523    1.469431    1.477408    1.486427
 
cpu  time for ANC gen    0.05 s
wall time for ANC gen    0.05 s
................................................................................
.............................. CYCLE    1 ......................................
................................................................................
   1   -102.8593382 -0.102859E+03  0.237E-04    2.94       0.0  T
   2   -102.8593382 -0.134392E-09  0.190E-04    2.94      65.4  T
   3   -102.8593382 -0.916032E-10  0.163E-04    2.94      76.1  T
speedup  0.99
cpu  time for SCC    0.03 s
wall time for SCC    0.03 s
speedup  1.00
cpu  time for grad    0.12 s
wall time for grad    0.12 s
 E :   -102.16978285  G :  0.000084    pred/act E change:  0.000D+00  0.942D-07
Maxdispl :   0.0011   ||displ|| :   0.0016   Lambda : -0.569D-07
Largest |displ|/coords:  0.0011 (   4)  0.0004 (  53)  0.0003 (  16)
................................................................................
.............................. CYCLE    2 ......................................
................................................................................
   1   -102.8593348 -0.102859E+03  0.282E-03    2.94       0.0  T
   2   -102.8593348 -0.517976E-08  0.116E-03    2.94      10.7  T
   3   -102.8593348 -0.749154E-09  0.549E-04    2.94      22.6  T
   4   -102.8593348 -0.108741E-09  0.161E-04    2.94      77.0  T
speedup  0.99
cpu  time for SCC    0.04 s
wall time for SCC    0.04 s
speedup  1.00
cpu  time for grad    0.12 s
wall time for grad    0.12 s
 E :   -102.16978287  G :  0.000070    pred/act E change:  0.000D+00 -0.203D-07
Maxdispl :   0.0008   ||displ|| :   0.0024   Lambda : -0.836D-07
Largest |displ|/coords:  0.0008 (  16)  0.0007 (  53)  0.0006 (   1)

   *** GEOMETRY OPTIMIZATION CONVERGED AFTER 2 ITERATIONS ***

------------------------------------------------------------------------
 total energy gain (kcal):     -0.0000
------------------------------------------------------------------------
================
 final structure:
================
$coord
        1.17010449604083       -6.31864971117472       -4.56256099743959      Na
        6.10604191984696       -1.36632095731626        0.59567553912466      Na
        6.68563919480459       -3.97017784104681       -6.63372162385701      Na
       -0.30035916593370        2.12475751931056       -0.17991947117978      Na
       -4.37892858255520       -8.32696869247796       -1.49200471944654      Na
       -2.21069450876371       -2.05733685562192       -8.10473378373146      Na
        4.81861699980975       -9.11356278023594       -0.28367853043205      Na
       -4.08850284894905       -2.16601832134377       -2.11711389307490      Na
        1.31543218578623       -4.19744936163117        2.81402641573669      Na
        2.62829987956510        0.82930741483932       -5.12272934205974      Na
       -6.81717358010220       -5.10528165977477        0.69349382131079      Cl
        7.17032429886405       -0.24916018723016       -3.82958664814379      Cl
        0.05865018722114       -8.67322043977422       -0.11065795198551      Cl
        2.40114565804889       -2.69166305019723       -8.37152849558374      Cl
        1.05834387608356       -2.41285252277768       -1.79990953148971      Cl
        5.62853967639822       -8.05245241131058       -4.74615481271375      Cl
       -3.58667350218356       -5.74485341773016       -5.53339405232258      Cl
        2.76921841123356        0.82481632611176        3.13286713065726      Cl
       -2.41833576411571        1.54688483096087       -4.99318934118217      Cl
        5.82916243196515       -5.60855833514643        2.44503979488194      Cl
        2.66741928860406        3.92332584922283       -2.42528197837653      O 
        4.27877785766700        3.97252813118843       -1.56418392000778      H 
        2.43589050381742        6.29814866509050       -3.67617232407764      C 
        2.45729340796567        7.83349169772126       -2.28321875009885      H 
        0.60172312007788        6.30164319753755       -4.60836920127487      H 
        4.52786244274431        6.77296696601301       -5.60060153713580      C 
        4.37730205885890        8.72893170823991       -6.24033413998652      H 
        6.35460970616700        6.55628368632411       -4.65983394247122      H 
        4.47542415692773        5.04150862434002       -7.90919841056699      C 
        4.72753504862878        3.08032176588011       -7.32896224077092      H 
        6.09359757548187        5.52092667989059       -9.09353679143069      H 
        2.08185469978840        5.27788016240367       -9.48275898017400      C 
        1.81309998738884        7.22225208936181      -10.09214432743683      H 
        2.22521279049722        4.09262735484672      -11.15325901446084      H 
        0.42067218650753        4.69248133767618       -8.43265578532445      H 
       -2.33081503846417       -3.47287869239906        3.92593358370266      O 
       -3.85224124207027       -4.29254200707807        3.25517215304777      H 
       -2.60753465704189       -3.36780582503669        6.58619310764465      C 
       -4.45440659523920       -2.56645323657337        7.08901572812850      H 
       -1.13819431116779       -2.10595443387597        7.29291035684733      H 
       -2.35842987193111       -5.96319159732934        7.80868113500745      C 
       -2.65099166613621       -5.76036480158529        9.84065272758599      H 
       -3.85640644378380       -7.17549169160956        7.06275951208250      H 
        0.18946015769466       -7.22817636375864        7.32715394521023      C 
        0.45688267861288       -7.49048160350932        5.30079560530355      H 
        0.14101575023811       -9.10930249014787        8.17153644099912      H 
        2.41665337546427       -5.78252906392518        8.42691111408115      C 
        2.18421196273639       -5.54437947890373       10.45565910361224      H 
        4.15721691672664       -6.81614604451010        8.09428504348649      H 
        2.62000702250587       -3.92490675736809        7.57561008649321      H 
       -3.63964315374968        0.61493506432738        1.05177740714390      O 
       -3.37593284809348       -0.48154638387009        2.51757009754657      H 
       -5.73876409976665        2.17430525437939        1.66584625035944      C 
       -7.37518239733095        1.00943121162567        2.17663219607552      H 
       -6.22459584034181        3.23590357845209       -0.03218191647759      H 
       -5.15669870932119        3.99087726899029        3.83013634906050      C 
       -6.82028431532574        5.16823894268800        4.14823314821607      H 
       -4.81390188754626        2.90340150085262        5.55142917242821      H 
       -2.86466445873912        5.68117979447938        3.35338946259767      C 
       -1.15320407784963        4.53597200706125        3.29348092623105      H 
       -2.67267451047497        6.95926340912006        4.95984741779757      H 
       -3.07495126711276        7.24892883094867        0.95230061374602      C 
       -4.80451936180270        8.35865032561945        0.97718005894792      H 
       -1.48886187495096        8.54566816160275        0.81894492178161      H 
       -3.08967529186696        6.06883767754734       -0.72756398763331      H 
$end
 
 Bond Distances (Angstroems)
 ---------------------------
Na1-Na3=3.3563       Na1-Na5=3.5203       Na1-Na6=3.4350       Na1-Na7=3.3230       Na1-Na8=3.7745       Na1-Na9=4.0624       
Na1-Na10=3.8718      Na1-Cl13=2.7292      Na1-Cl14=2.8585      Na1-Cl15=2.5323      Na1-Cl16=2.5333      Na1-Cl17=2.5870      
Na2-Na3=4.0778       Na2-Na4=3.8826       Na2-Na9=3.1700       Na2-Na10=3.7274      Na2-Cl12=2.4800      Na2-Cl15=3.0081      
Na2-Cl18=2.5030      Na2-Cl20=2.4533      Na3-Na1=3.3563       Na3-Na2=4.0778       Na3-Na10=3.4205      Na3-Cl12=2.4789      
Na3-Cl14=2.5385      Na3-Cl16=2.4449      Na4-Na2=3.8826       Na4-Na8=3.1976       Na4-Na9=3.7992       Na4-Na10=3.1166      
Na4-Cl15=2.6491      Na4-Cl18=2.4869      Na4-Cl19=2.7995      Na4-O21=2.1873       Na4-O51=2.0459       Na4-C53=3.0392       
Na4-C59=2.9798       Na4-H60=2.2826       Na5-Na1=3.5203       Na5-Na8=3.2806       Na5-Cl11=2.4308      Na5-Cl13=2.4662      
Na5-Cl17=2.5722      Na6-Na1=3.4350       Na6-Na8=3.3212       Na6-Na10=3.3735      Na6-Cl14=2.4675      Na6-Cl17=2.4879      
Na6-Cl19=2.5221      Na7-Na1=3.3230       Na7-Na9=3.5905       Na7-Cl13=2.5313      Na7-Cl16=2.4648      Na7-Cl20=2.4106      
Na8-Na1=3.7745       Na8-Na4=3.1976       Na8-Na5=3.2806       Na8-Na6=3.3212       Na8-Na9=4.0178       Na8-Cl11=2.5916      
Na8-Cl15=2.7319      Na8-Cl17=2.6316      Na8-Cl19=2.6378      Na8-O51=2.2437       Na9-Na1=4.0624       Na9-Na2=3.1700       
Na9-Na4=3.7992       Na9-Na7=3.5905       Na9-Na8=4.0178       Na9-Cl13=2.9064      Na9-Cl15=2.6214      Na9-Cl18=2.7719      
Na9-Cl20=2.5102      Na9-O36=2.0533       Na9-C38=2.9132       Na9-C44=2.9378       Na9-H45=2.2304       Na10-Na1=3.8718      
Na10-Na2=3.7274      Na10-Na3=3.4205      Na10-Na4=3.1166      Na10-Na6=3.3735      Na10-Cl12=2.5634     Na10-Cl14=2.5380     
Na10-Cl15=2.5934     Na10-Cl19=2.6983     Na10-O21=2.1723      Na10-C23=2.9952      Na10-C29=2.8457      Na10-H30=2.0040      
Cl11-Na5=2.4308      Cl11-Na8=2.5916      Cl12-Na2=2.4800      Cl12-Na3=2.4789      Cl12-Na10=2.5634     Cl13-Na1=2.7292      
Cl13-Na5=2.4662      Cl13-Na7=2.5313      Cl13-Na9=2.9064      Cl14-Na1=2.8585      Cl14-Na3=2.5385      Cl14-Na6=2.4675      
Cl14-Na10=2.5380     Cl15-Na1=2.5323      Cl15-Na2=3.0081      Cl15-Na4=2.6491      Cl15-Na8=2.7319      Cl15-Na9=2.6214      
Cl15-Na10=2.5934     Cl16-Na1=2.5333      Cl16-Na3=2.4449      Cl16-Na7=2.4648      Cl17-Na1=2.5870      Cl17-Na5=2.5722      
Cl17-Na6=2.4879      Cl17-Na8=2.6316      Cl18-Na2=2.5030      Cl18-Na4=2.4869      Cl18-Na9=2.7719      Cl19-Na4=2.7995      
Cl19-Na6=2.5221      Cl19-Na8=2.6378      Cl19-Na10=2.6983     Cl20-Na2=2.4533      Cl20-Na7=2.4106      Cl20-Na9=2.5102      
O21-Na4=2.1873       O21-Na10=2.1723      O21-H22=0.9672       O21-C23=1.4257       H22-O21=0.9672       C23-Na10=2.9952      
C23-O21=1.4257       C23-H24=1.0971       C23-H25=1.0888       C23-C26=1.5250       H24-C23=1.0971       H25-C23=1.0888       
C26-C23=1.5250       C26-H27=1.0919       C26-H28=1.0934       C26-C29=1.5273       H27-C26=1.0919       H28-C26=1.0934       
C29-Na10=2.8457      C29-C26=1.5273       C29-H30=1.0905       C29-H31=1.0911       C29-C32=1.5210       H30-Na10=2.0040      
H30-C29=1.0905       H31-C29=1.0911       C32-C29=1.5210       C32-H33=1.0876       C32-H34=1.0865       C32-H35=1.0851       
H33-C32=1.0876       H34-C32=1.0865       H35-C32=1.0851       O36-Na9=2.0533       O36-H37=0.9810       O36-C38=1.4164       
H37-O36=0.9810       C38-Na9=2.9132       C38-O36=1.4164       C38-H39=1.0981       C38-H40=1.0910       C38-C41=1.5239       
H39-C38=1.0981       H40-C38=1.0910       C41-C38=1.5239       C41-H42=1.0917       C41-H43=1.0935       C41-C44=1.5267       
H42-C41=1.0917       H43-C41=1.0935       C44-Na9=2.9378       C44-C41=1.5267       C44-H45=1.0905       C44-H46=1.0914       
C44-C47=1.5208       H45-Na9=2.2304       H45-C44=1.0905       H46-C44=1.0914       C47-C44=1.5208       C47-H48=1.0879       
C47-H49=1.0856       C47-H50=1.0867       H48-C47=1.0879       H49-C47=1.0856       H50-C47=1.0867       O51-Na4=2.0459       
O51-Na8=2.2437       O51-H52=0.9787       O51-C53=1.4214       H52-O51=0.9787       C53-Na4=3.0392       C53-O51=1.4214       
C53-H54=1.0968       C53-H55=1.0905       C53-C56=1.5266       H54-C53=1.0968       H55-C53=1.0905       C56-C53=1.5266       
C56-H57=1.0916       C56-H58=1.0926       C56-C59=1.5280       H57-C56=1.0916       H58-C56=1.0926       C59-Na4=2.9798       
C59-C56=1.5280       C59-H60=1.0902       C59-H61=1.0911       C59-C62=1.5215       H60-Na4=2.2826       H60-C59=1.0902       
H61-C59=1.0911       C62-C59=1.5215       C62-H63=1.0875       C62-H64=1.0864       C62-H65=1.0864       H63-C62=1.0875       
H64-C62=1.0864       H65-C62=1.0864       
 C  H  Rav=1.0904 sigma=0.0034  Rmin=1.0851  Rmax=1.0981    27
 C  C  Rav=1.5246 sigma=0.0027  Rmin=1.5208  Rmax=1.5280     9
 O  H  Rav=0.9756 sigma=0.0060  Rmin=0.9672  Rmax=0.9810     3
 O  C  Rav=1.4212 sigma=0.0038  Rmin=1.4164  Rmax=1.4257     3
 Na H  Rav=2.1723 sigma=0.1209  Rmin=2.0040  Rmax=2.2826     3
 Na C  Rav=2.9518 sigma=0.0622  Rmin=2.8457  Rmax=3.0392     6
 Na O  Rav=2.1405 sigma=0.0780  Rmin=2.0459  Rmax=2.2437     5
 Na Na Rav=3.5659 sigma=0.3039  Rmin=3.1166  Rmax=4.0778    20
 Cl Na Rav=2.5898 sigma=0.1402  Rmin=2.4106  Rmax=3.0081    36
 
 selected bond angles (degree)
 --------------------
Na5-Na1-Na3=171.08             Na6-Na1-Na3= 91.81             Na6-Na1-Na5= 90.89             Na7-Na1-Na3= 83.23             
Na7-Na1-Na5= 92.05             Na7-Na1-Na6=165.16             Na8-Na1-Na3=122.51             Na8-Na1-Na5= 53.31             
Na8-Na1-Na6= 54.61             Na8-Na1-Na7=116.99             Na9-Na1-Na3=101.25             Na9-Na1-Na5= 69.86             
Na9-Na1-Na6=110.66             Na9-Na1-Na7= 57.13             Na9-Na1-Na8= 61.55             Na10-Na1-Na3= 55.94            
Na10-Na1-Na5=119.77            Na10-Na1-Na6= 54.60            Na10-Na1-Na7=111.79            Na10-Na1-Na8= 66.70            
Na10-Na1-Na9= 78.45            Cl13-Na1-Na3=129.67            Cl13-Na1-Na5= 44.27            Cl13-Na1-Na6=131.19            
Cl13-Na1-Na7= 48.23            Cl13-Na1-Na8= 79.10            Cl13-Na1-Na9= 45.64            Cl13-Na1-Na10=123.71           
Cl14-Na1-Na3= 47.38            Cl14-Na1-Na5=135.91            Cl14-Na1-Na6= 45.02            Cl14-Na1-Na7=130.31            
Cl14-Na1-Na8= 91.08            Cl14-Na1-Na9=119.19            Cl14-Na1-Na10= 40.94           Cl14-Na1-Cl13=164.65           
Cl15-Na1-Na3= 84.64            Cl15-Na1-Na5= 87.73            Cl15-Na1-Na6= 76.53            Cl15-Na1-Na7= 89.05            
Cl15-Na1-Na8= 46.34            Cl15-Na1-Na9= 38.76            Cl15-Na1-Na10= 41.54           Cl15-Na1-Cl13= 82.49           
Cl15-Na1-Cl14= 82.21           Cl16-Na1-Na3= 46.50            Cl16-Na1-Na5=133.25            Cl16-Na1-Na6=134.58            
Cl16-Na1-Na7= 47.45            Cl16-Na1-Na8=155.59            Cl16-Na1-Na9= 96.85            Cl16-Na1-Na10= 99.51           
Cl16-Na1-Cl13= 93.93           Cl16-Na1-Cl14= 90.22           Cl16-Na1-Cl15=109.85           Cl17-Na1-Na3=137.55            
Cl17-Na1-Na5= 46.80            Cl17-Na1-Na6= 46.20            Cl17-Na1-Na7=138.84            Cl17-Na1-Na8= 44.14            
Cl17-Na1-Na9=100.18            Cl17-Na1-Na10= 93.67           Cl17-Na1-Cl13= 90.88           Cl17-Na1-Cl14= 90.17           
Cl17-Na1-Cl15= 89.78           Cl17-Na1-Cl16=160.24           Na4-Na2-Na3= 97.31             Na9-Na2-Na3=104.35             
Na9-Na2-Na4= 64.26             Na10-Na2-Na3= 51.74            Na10-Na2-Na4= 48.30            Na10-Na2-Na9= 93.04            
Cl12-Na2-Na3= 34.67            Cl12-Na2-Na4= 89.14            Cl12-Na2-Na9=130.09            Cl12-Na2-Na10= 43.22           
Cl15-Na2-Na3= 67.00            Cl15-Na2-Na4= 42.92            Cl15-Na2-Na9= 50.13            Cl15-Na2-Na10= 43.68           
Cl15-Na2-Cl12= 81.23           Cl18-Na2-Na3=135.47            Cl18-Na2-Na4= 38.77            Cl18-Na2-Na9= 57.05            
Cl18-Na2-Na10= 86.72           Cl18-Na2-Cl12=123.80           Cl18-Na2-Cl15= 71.63           Cl20-Na2-Na3= 93.99            
Cl20-Na2-Na4=115.18            Cl20-Na2-Na9= 51.10            Cl20-Na2-Na10=125.42           Cl20-Na2-Cl12=127.47           
Cl20-Na2-Cl15= 86.94           Cl20-Na2-Cl18= 99.66           Na2-Na3-Na1= 75.72             Na10-Na3-Na1= 69.68            
Na10-Na3-Na2= 58.84            Cl12-Na3-Na1=100.87            Cl12-Na3-Na2= 34.69            Cl12-Na3-Na10= 48.33           
Cl14-Na3-Na1= 55.96            Cl14-Na3-Na2=100.52            Cl14-Na3-Na10= 47.63           Cl14-Na3-Cl12= 95.60           
Cl16-Na3-Na1= 48.73            Cl16-Na3-Na2= 84.15            Cl16-Na3-Na10=114.64           Cl16-Na3-Cl12=118.75           
Cl16-Na3-Cl14=100.32           Na8-Na4-Na2=104.09             Na9-Na4-Na2= 48.73             Na9-Na4-Na8= 69.48             
Na10-Na4-Na2= 63.25            Na10-Na4-Na8= 83.48            Na10-Na4-Na9= 92.54            Cl15-Na4-Na2= 50.65            
Cl15-Na4-Na8= 54.74            Cl15-Na4-Na9= 43.59            Cl15-Na4-Na10= 52.70           Cl18-Na4-Na2= 39.06            
Cl18-Na4-Na8=116.04            Cl18-Na4-Na9= 46.80            Cl18-Na4-Na10=101.89           Cl18-Na4-Cl15= 78.47           
Cl19-Na4-Na2=113.19            Cl19-Na4-Na8= 51.67            Cl19-Na4-Na9=111.92            Cl19-Na4-Na10= 53.95           
Cl19-Na4-Cl15= 73.45           Cl19-Na4-Cl18=150.76           O21-Na4-Na2= 68.75             O21-Na4-Na8=125.80             
O21-Na4-Na9=116.62             O21-Na4-Na10= 44.17            O21-Na4-Cl15= 91.36            O21-Na4-Cl18= 91.97            
O21-Na4-Cl19= 80.84            O51-Na4-Na2=122.32             O51-Na4-Na8= 44.22             O51-Na4-Na9= 73.60             
O51-Na4-Na10=127.66            O51-Na4-Cl15= 89.06            O51-Na4-Cl18=103.39            O51-Na4-Cl19= 84.34            
O51-Na4-O21=164.40             C53-Na4-Na2=142.84             C53-Na4-Na8= 61.02             C53-Na4-Na9= 94.97             
C53-Na4-Na10=137.94            C53-Na4-Cl15=111.64            C53-Na4-Cl18=113.22            C53-Na4-Cl19= 85.08            
C53-Na4-O21=148.29             C53-Na4-O51= 23.53             C59-Na4-Na2=129.18             C59-Na4-Na8=111.36             
C59-Na4-Na9=113.39             C59-Na4-Na10=153.12            C59-Na4-Cl15=154.04            C59-Na4-Cl18= 91.71            
C59-Na4-Cl19=117.23            C59-Na4-O21=113.14             C59-Na4-O51= 69.72             C59-Na4-C53= 50.33             
H60-Na4-Na2=110.70             H60-Na4-Na8=122.08             H60-Na4-Na9=101.59             H60-Na4-Na10=153.78            
H60-Na4-Cl15=145.18            H60-Na4-Cl18= 73.51            H60-Na4-Cl19=135.61            H60-Na4-O21=109.64             
H60-Na4-O51= 77.94             H60-Na4-C53= 63.20             H60-Na4-C59= 18.49             Na8-Na5-Na1= 67.32             
Cl11-Na5-Na1=116.78            Cl11-Na5-Na8= 51.38            Cl13-Na5-Na1= 50.58            Cl13-Na5-Na8= 93.39            
Cl13-Na5-Cl11=114.61           Cl17-Na5-Na1= 47.15            Cl17-Na5-Na8= 51.73            Cl17-Na5-Cl11= 96.29           
Cl17-Na5-Cl13= 97.51           Na8-Na6-Na1= 67.91             Na10-Na6-Na1= 69.31            Na10-Na6-Na8= 77.80            
Cl14-Na6-Na1= 55.03            Cl14-Na6-Na8=110.37            Cl14-Na6-Na10= 48.52           Cl17-Na6-Na1= 48.63            
Cl17-Na6-Na8= 51.47            Cl17-Na6-Na10=108.75           Cl17-Na6-Cl14=102.36           Cl19-Na6-Na1= 99.37            
Cl19-Na6-Na8= 51.48            Cl19-Na6-Na10= 52.07           Cl19-Na6-Cl14=100.56           Cl19-Na6-Cl17=102.90           
Na9-Na7-Na1= 71.86             Cl13-Na7-Na1= 53.52            Cl13-Na7-Na9= 53.35            Cl16-Na7-Na1= 49.22            
Cl16-Na7-Na9=111.23            Cl16-Na7-Cl13=100.76           Cl20-Na7-Na1=101.22            Cl20-Na7-Na9= 44.24            
Cl20-Na7-Cl13= 97.37           Cl20-Na7-Cl16=111.10           Na4-Na8-Na1= 93.50             Na5-Na8-Na1= 59.37             
Na5-Na8-Na4=134.65             Na6-Na8-Na1= 57.48             Na6-Na8-Na4= 96.08             Na6-Na8-Na5= 97.32             
Na9-Na8-Na1= 62.75             Na9-Na8-Na4= 62.33             Na9-Na8-Na5= 72.66             Na9-Na8-Na6=114.29             
Cl11-Na8-Na1=104.96            Cl11-Na8-Na4=126.26            Cl11-Na8-Na5= 47.12            Cl11-Na8-Na6=136.44            
Cl11-Na8-Na9= 82.14            Cl15-Na8-Na1= 42.12            Cl15-Na8-Na4= 52.36            Cl15-Na8-Na5= 89.60            
Cl15-Na8-Na6= 76.18            Cl15-Na8-Na9= 40.33            Cl15-Na8-Cl11=119.44           Cl17-Na8-Na1= 43.21            
Cl17-Na8-Na4=131.91            Cl17-Na8-Na5= 50.12            Cl17-Na8-Na6= 47.69            Cl17-Na8-Na9=100.47            
Cl17-Na8-Cl11= 91.06           Cl17-Na8-Cl15= 84.68           Cl19-Na8-Na1= 89.36            Cl19-Na8-Na4= 56.36            
Cl19-Na8-Na5=144.50            Cl19-Na8-Na6= 48.42            Cl19-Na8-Na9=109.61            Cl19-Na8-Cl11=164.77           
Cl19-Na8-Cl15= 74.75           Cl19-Na8-Cl17= 96.08           O51-Na8-Na1=124.06             O51-Na8-Na4= 39.49             
O51-Na8-Na5=125.55             O51-Na8-Na6=132.07             O51-Na8-Na9= 67.34             O51-Na8-Cl11= 91.36            
O51-Na8-Cl15= 83.10            O51-Na8-Cl17=167.10            O51-Na8-Cl19= 84.68            Na2-Na9-Na1= 77.87             
Na4-Na9-Na1= 80.70             Na4-Na9-Na2= 67.01             Na7-Na9-Na1= 51.01             Na7-Na9-Na2= 76.14             
Na7-Na9-Na4=124.32             Na8-Na9-Na1= 55.69             Na8-Na9-Na2=101.67             Na8-Na9-Na4= 48.19             
Na8-Na9-Na7=105.36             Cl13-Na9-Na1= 42.17            Cl13-Na9-Na2=111.77            Cl13-Na9-Na4=116.36            
Cl13-Na9-Na7= 44.32            Cl13-Na9-Na8= 73.10            Cl15-Na9-Na1= 37.21            Cl15-Na9-Na2= 61.73            
Cl15-Na9-Na4= 44.17            Cl15-Na9-Na7= 82.10            Cl15-Na9-Na8= 42.42            Cl15-Na9-Cl13= 77.63           
Cl18-Na9-Na1=109.19            Cl18-Na9-Na2= 49.27            Cl18-Na9-Na4= 40.85            Cl18-Na9-Na7=125.39            
Cl18-Na9-Na8= 88.88            Cl18-Na9-Cl13=151.31           Cl18-Na9-Cl15= 74.08           Cl20-Na9-Na1= 82.01            
Cl20-Na9-Na2= 49.52            Cl20-Na9-Na4=116.34            Cl20-Na9-Na7= 42.07            Cl20-Na9-Na8=134.94            
Cl20-Na9-Cl13= 86.21           Cl20-Na9-Cl15= 94.82           Cl20-Na9-Cl18= 91.48           O36-Na9-Na1=108.01             
O36-Na9-Na2=140.29             O36-Na9-Na4= 75.14             O36-Na9-Na7=138.70             O36-Na9-Na8= 57.81             
O36-Na9-Cl13= 95.15            O36-Na9-Cl15= 98.68            O36-Na9-Cl18= 93.69            O36-Na9-Cl20=166.41            
C38-Na9-Na1=133.36             C38-Na9-Na2=138.80             C38-Na9-Na4= 89.58             C38-Na9-Na7=142.18             
C38-Na9-Na8= 84.12             C38-Na9-Cl13=108.94            C38-Na9-Cl15=123.16            C38-Na9-Cl18= 90.66            
C38-Na9-Cl20=140.91            C38-Na9-O36= 26.61             C44-Na9-Na1=128.79             C44-Na9-Na2=136.16             
C44-Na9-Na4=140.72             C44-Na9-Na7= 94.61             C44-Na9-Na8=121.98             C44-Na9-Cl13= 86.65            
C44-Na9-Cl15=160.61            C44-Na9-Cl18=122.02            C44-Na9-Cl20= 95.38            C44-Na9-O36= 71.24             
C44-Na9-C38= 51.74             H45-Na9-Na1=110.32             H45-Na9-Na2=138.64             H45-Na9-Na4=152.65             
H45-Na9-Na7= 78.96             H45-Na9-Na8=116.57             H45-Na9-Cl13= 68.34            H45-Na9-Cl15=145.13            
H45-Na9-Cl18=140.33            H45-Na9-Cl20= 90.42            H45-Na9-O36= 77.61             H45-Na9-C38= 64.43             
H45-Na9-C44= 18.66             Na2-Na10-Na1= 74.44            Na3-Na10-Na1= 54.38            Na3-Na10-Na2= 69.42            
Na4-Na10-Na1= 92.95            Na4-Na10-Na2= 68.45            Na4-Na10-Na3=132.19            Na6-Na10-Na1= 56.09            
Na6-Na10-Na2=127.83            Na6-Na10-Na3= 91.77            Na6-Na10-Na4= 96.59            Cl12-Na10-Na1= 87.07           
Cl12-Na10-Na2= 41.49           Cl12-Na10-Na3= 46.25           Cl12-Na10-Na4=106.93           Cl12-Na10-Na6=137.37           
Cl14-Na10-Na1= 47.56           Cl14-Na10-Na2=110.15           Cl14-Na10-Na3= 47.65           Cl14-Na10-Na4=134.94           
Cl14-Na10-Na6= 46.75           Cl14-Na10-Cl12= 93.54          Cl15-Na10-Na1= 40.35           Cl15-Na10-Na2= 53.24           
Cl15-Na10-Na3= 82.44           Cl15-Na10-Na4= 54.35           Cl15-Na10-Na6= 76.96           Cl15-Na10-Cl12= 88.40          
Cl15-Na10-Cl14= 87.62          Cl19-Na10-Na1= 86.46           Cl19-Na10-Na2=120.79           Cl19-Na10-Na3=137.03           
Cl19-Na10-Na4= 57.01           Cl19-Na10-Na6= 47.50           Cl19-Na10-Cl12=162.28          Cl19-Na10-Cl14= 94.22          
Cl19-Na10-Cl15= 76.04          O21-Na10-Na1=133.47            O21-Na10-Na2= 72.35            O21-Na10-Na3=135.01            
O21-Na10-Na4= 44.56            O21-Na10-Na6=130.99            O21-Na10-Cl12= 89.05           O21-Na10-Cl14=177.30           
O21-Na10-Cl15= 93.22           O21-Na10-Cl19= 83.49           C23-Na10-Na1=156.57            C23-Na10-Na2= 96.34            
C23-Na10-Na3=142.99            C23-Na10-Na4= 63.65            C23-Na10-Na6=122.09            C23-Na10-Cl12=100.30           
C23-Na10-Cl14=151.74           C23-Na10-Cl15=117.07           C23-Na10-Cl19= 79.86           C23-Na10-O21= 26.38            
C29-Na10-Na1=150.85            C29-Na10-Na2=119.68            C29-Na10-Na3=104.17            C29-Na10-Na4=115.68            
C29-Na10-Na6=111.90            C29-Na10-Cl12= 89.46           C29-Na10-Cl14=103.90           C29-Na10-Cl15=168.39           
C29-Na10-Cl19=104.06           C29-Na10-O21= 75.34            C29-Na10-C23= 52.21            H30-Na10-Na1=137.37            
H30-Na10-Na2=112.62            H30-Na10-Na3= 87.55            H30-Na10-Na4=129.33            H30-Na10-Na6=114.67            
H30-Na10-Cl12= 76.59           H30-Na10-Cl14= 93.90           H30-Na10-Cl15=164.98           H30-Na10-Cl19=118.67           
H30-Na10-O21= 85.96            H30-Na10-C23= 66.01            H30-Na10-C29= 16.69            
 
 selected dihedral angles (degree)
 ---------------------------------
Na2-Na3-Na1-Na5=357.88        Na2-Na3-Na1-Na6=105.49        Na2-Na3-Na1-Na7=299.53        Na2-Na3-Na1-Na8= 57.32        
Na2-Na3-Na1-Na9=354.01        Na2-Na3-Na1-Na10= 61.63       Na2-Na3-Na1-Cl13=313.59       Na2-Na3-Na1-Cl14=113.54       
Na2-Na3-Na1-Cl15= 29.21       Na2-Na3-Na1-Cl16=265.22       Na2-Na3-Na1-Cl17=112.99       Na10-Na3-Na1-Na5=296.24       
Na10-Na3-Na1-Na6= 43.86       Na10-Na3-Na1-Na7=237.89       Na10-Na3-Na1-Na8=355.69       Na10-Na3-Na1-Na9=292.38       
Na10-Na3-Na1-Cl13=251.95      Na10-Na3-Na1-Cl14= 51.90      Na10-Na3-Na1-Cl15=327.57      Na10-Na3-Na1-Cl16=203.58      
Na10-Na3-Na1-Cl17= 51.36      Cl12-Na3-Na1-Na5=333.78       Cl12-Na3-Na1-Na6= 81.39       Cl12-Na3-Na1-Na7=275.43       
Cl12-Na3-Na1-Na8= 33.22       Cl12-Na3-Na1-Na9=329.91       Cl12-Na3-Na1-Na10= 37.53      Cl12-Na3-Na1-Cl13=289.49      
Cl12-Na3-Na1-Cl14= 89.44      Cl12-Na3-Na1-Cl15=  5.11      Cl12-Na3-Na1-Cl16=241.12      Cl12-Na3-Na1-Cl17= 88.89      
Cl14-Na3-Na1-Na5=244.34       Cl14-Na3-Na1-Na6=351.96       Cl14-Na3-Na1-Na7=185.99       Cl14-Na3-Na1-Na8=303.78       
Cl14-Na3-Na1-Na9=240.48       Cl14-Na3-Na1-Na10=308.10      Cl14-Na3-Na1-Cl13=200.05      Cl14-Na3-Na1-Cl15=275.67      
Cl14-Na3-Na1-Cl16=151.68      Cl14-Na3-Na1-Cl17=359.45      Cl16-Na3-Na1-Na5= 92.66       Cl16-Na3-Na1-Na6=200.28       
Cl16-Na3-Na1-Na7= 34.31       Cl16-Na3-Na1-Na8=152.10       Cl16-Na3-Na1-Na9= 88.80       Cl16-Na3-Na1-Na10=156.42      
Cl16-Na3-Na1-Cl13= 48.37      Cl16-Na3-Na1-Cl14=208.32      Cl16-Na3-Na1-Cl15=123.99      Cl16-Na3-Na1-Cl17=207.77      
Na8-Na4-Na2-Na3= 56.96        Na8-Na4-Na2-Na9=314.51        Na8-Na4-Na2-Na10= 75.07       Na8-Na4-Na2-Cl12= 90.74       
Na8-Na4-Na2-Cl15= 12.73       Na8-Na4-Na2-Cl18=245.85       Na8-Na4-Na2-Cl20=319.04       Na9-Na4-Na2-Na3=102.45        
Na9-Na4-Na2-Na10=120.56       Na9-Na4-Na2-Cl12=136.23       Na9-Na4-Na2-Cl15= 58.22       Na9-Na4-Na2-Cl18=291.34       
Na9-Na4-Na2-Cl20=  4.53       Na10-Na4-Na2-Na3=341.88       Na10-Na4-Na2-Na9=239.44       Na10-Na4-Na2-Cl12= 15.67      
Na10-Na4-Na2-Cl15=297.66      Na10-Na4-Na2-Cl18=170.78      Na10-Na4-Na2-Cl20=243.96      Cl15-Na4-Na2-Na3= 44.23       
Cl15-Na4-Na2-Na9=301.78       Cl15-Na4-Na2-Na10= 62.34      Cl15-Na4-Na2-Cl12= 78.01      Cl15-Na4-Na2-Cl18=233.12      
Cl15-Na4-Na2-Cl20=306.31      Cl18-Na4-Na2-Na3=171.11       Cl18-Na4-Na2-Na9= 68.66       Cl18-Na4-Na2-Na10=189.22      
Cl18-Na4-Na2-Cl12=204.89      Cl18-Na4-Na2-Cl15=126.88      Cl18-Na4-Na2-Cl20= 73.19      Cl19-Na4-Na2-Na3=  2.99       
Cl19-Na4-Na2-Na9=260.54       Cl19-Na4-Na2-Na10= 21.10      Cl19-Na4-Na2-Cl12= 36.77      Cl19-Na4-Na2-Cl15=318.76      
Cl19-Na4-Na2-Cl18=191.88      Cl19-Na4-Na2-Cl20=265.07      O21-Na4-Na2-Na3=293.63        O21-Na4-Na2-Na9=191.18        
O21-Na4-Na2-Na10=311.74       O21-Na4-Na2-Cl12=327.41       O21-Na4-Na2-Cl15=249.40       O21-Na4-Na2-Cl18=122.52       
O21-Na4-Na2-Cl20=195.71       O51-Na4-Na2-Na3=101.27        O51-Na4-Na2-Na9=358.82        O51-Na4-Na2-Na10=119.39       
O51-Na4-Na2-Cl12=135.05       O51-Na4-Na2-Cl15= 57.04       O51-Na4-Na2-Cl18=290.17       O51-Na4-Na2-Cl20=  3.35       
C53-Na4-Na2-Na3=117.24        C53-Na4-Na2-Na9= 14.79        C53-Na4-Na2-Na10=135.35       C53-Na4-Na2-Cl12=151.02       
C53-Na4-Na2-Cl15= 73.01       C53-Na4-Na2-Cl18=306.13       C53-Na4-Na2-Cl20= 19.32       C59-Na4-Na2-Na3=190.50        
C59-Na4-Na2-Na9= 88.06        C59-Na4-Na2-Na10=208.62       C59-Na4-Na2-Cl12=224.29       C59-Na4-Na2-Cl15=146.28       
C59-Na4-Na2-Cl18= 19.40       C59-Na4-Na2-Cl20= 92.58       H60-Na4-Na2-Na3=189.82        H60-Na4-Na2-Na9= 87.37        
H60-Na4-Na2-Na10=207.94       H60-Na4-Na2-Cl12=223.60       H60-Na4-Na2-Cl15=145.59       H60-Na4-Na2-Cl18= 18.72       
H60-Na4-Na2-Cl20= 91.90       Na8-Na5-Na1-Na3= 64.90        Na8-Na5-Na1-Na6=317.21        Na8-Na5-Na1-Na7=122.66        
Na8-Na5-Na1-Na9= 68.93        Na8-Na5-Na1-Na10=  6.02       Na8-Na5-Na1-Cl13=115.25       Na8-Na5-Na1-Cl14=317.34       
Na8-Na5-Na1-Cl15= 33.69       Na8-Na5-Na1-Cl16=149.11       Na8-Na5-Na1-Cl17=301.87       Cl11-Na5-Na1-Na3= 50.54       
Cl11-Na5-Na1-Na6=302.86       Cl11-Na5-Na1-Na7=108.31       Cl11-Na5-Na1-Na8=345.65       Cl11-Na5-Na1-Na9= 54.58       
Cl11-Na5-Na1-Na10=351.67      Cl11-Na5-Na1-Cl13=100.89      Cl11-Na5-Na1-Cl14=302.99      Cl11-Na5-Na1-Cl15= 19.34      
Cl11-Na5-Na1-Cl16=134.76      Cl11-Na5-Na1-Cl17=287.51      Cl13-Na5-Na1-Na3=309.65       Cl13-Na5-Na1-Na6=201.96       
Cl13-Na5-Na1-Na7=  7.41       Cl13-Na5-Na1-Na8=244.75       Cl13-Na5-Na1-Na9=313.69       Cl13-Na5-Na1-Na10=250.77      
Cl13-Na5-Na1-Cl14=202.09      Cl13-Na5-Na1-Cl15=278.44      Cl13-Na5-Na1-Cl16= 33.86      Cl13-Na5-Na1-Cl17=186.62      
Cl17-Na5-Na1-Na3=123.03       Cl17-Na5-Na1-Na6= 15.34       Cl17-Na5-Na1-Na7=180.79       Cl17-Na5-Na1-Na8= 58.13       
Cl17-Na5-Na1-Na9=127.07       Cl17-Na5-Na1-Na10= 64.16      Cl17-Na5-Na1-Cl13=173.38      Cl17-Na5-Na1-Cl14= 15.47      
Cl17-Na5-Na1-Cl15= 91.82      Cl17-Na5-Na1-Cl16=207.25      Na8-Na6-Na1-Na3=230.42        Na8-Na6-Na1-Na5= 41.93        
Na8-Na6-Na1-Na7=300.47        Na8-Na6-Na1-Na9=333.16        Na8-Na6-Na1-Na10=275.19       Na8-Na6-Na1-Cl13= 21.63       
Na8-Na6-Na1-Cl14=222.05       Na8-Na6-Na1-Cl15=314.47       Na8-Na6-Na1-Cl16=209.75       Na8-Na6-Na1-Cl17= 57.43       
Na10-Na6-Na1-Na3=315.23       Na10-Na6-Na1-Na5=126.74       Na10-Na6-Na1-Na7= 25.28       Na10-Na6-Na1-Na8= 84.81       
Na10-Na6-Na1-Na9= 57.97       Na10-Na6-Na1-Cl13=106.44      Na10-Na6-Na1-Cl14=306.86      Na10-Na6-Na1-Cl15= 39.28      
Na10-Na6-Na1-Cl16=294.56      Na10-Na6-Na1-Cl17=142.24      Cl14-Na6-Na1-Na3=  8.37       Cl14-Na6-Na1-Na5=179.87       
Cl14-Na6-Na1-Na7= 78.42       Cl14-Na6-Na1-Na8=137.95       Cl14-Na6-Na1-Na9=111.10       Cl14-Na6-Na1-Na10= 53.14      
Cl14-Na6-Na1-Cl13=159.57      Cl14-Na6-Na1-Cl15= 92.42      Cl14-Na6-Na1-Cl16=347.70      Cl14-Na6-Na1-Cl17=195.38      
Cl17-Na6-Na1-Na3=172.99       Cl17-Na6-Na1-Na5=344.50       Cl17-Na6-Na1-Na7=243.04       Cl17-Na6-Na1-Na8=302.57       
Cl17-Na6-Na1-Na9=275.73       Cl17-Na6-Na1-Na10=217.76      Cl17-Na6-Na1-Cl13=324.20      Cl17-Na6-Na1-Cl14=164.62      
Cl17-Na6-Na1-Cl15=257.04      Cl17-Na6-Na1-Cl16=152.32      Cl19-Na6-Na1-Na3=271.98       Cl19-Na6-Na1-Na5= 83.49       
Cl19-Na6-Na1-Na7=342.03       Cl19-Na6-Na1-Na8= 41.56       Cl19-Na6-Na1-Na9= 14.72       Cl19-Na6-Na1-Na10=316.75      
Cl19-Na6-Na1-Cl13= 63.19      Cl19-Na6-Na1-Cl14=263.61      Cl19-Na6-Na1-Cl15=356.03      Cl19-Na6-Na1-Cl16=251.31      
Cl19-Na6-Na1-Cl17= 98.99      Na9-Na7-Na1-Na3=108.09        Na9-Na7-Na1-Na5=295.68        Na9-Na7-Na1-Na6= 36.99        
Na9-Na7-Na1-Na8=344.94        Na9-Na7-Na1-Na10= 59.00       Na9-Na7-Na1-Cl13=302.62       Na9-Na7-Na1-Cl14=102.31       
Na9-Na7-Na1-Cl15= 23.38       Na9-Na7-Na1-Cl16=141.81       Na9-Na7-Na1-Cl17=294.80       Cl13-Na7-Na1-Na3=165.48       
Cl13-Na7-Na1-Na5=353.06       Cl13-Na7-Na1-Na6= 94.37       Cl13-Na7-Na1-Na8= 42.32       Cl13-Na7-Na1-Na9= 57.38       
Cl13-Na7-Na1-Na10=116.39      Cl13-Na7-Na1-Cl14=159.70      Cl13-Na7-Na1-Cl15= 80.76      Cl13-Na7-Na1-Cl16=199.19      
Cl13-Na7-Na1-Cl17=352.18      Cl16-Na7-Na1-Na3=326.29       Cl16-Na7-Na1-Na5=153.87       Cl16-Na7-Na1-Na6=255.18       
Cl16-Na7-Na1-Na8=203.13       Cl16-Na7-Na1-Na9=218.19       Cl16-Na7-Na1-Na10=277.20      Cl16-Na7-Na1-Cl13=160.81      
Cl16-Na7-Na1-Cl14=320.51      Cl16-Na7-Na1-Cl15=241.57      Cl16-Na7-Na1-Cl17=152.99      Cl20-Na7-Na1-Na3= 74.56       
Cl20-Na7-Na1-Na5=262.15       Cl20-Na7-Na1-Na6=  3.46       Cl20-Na7-Na1-Na8=311.41       Cl20-Na7-Na1-Na9=326.47       
Cl20-Na7-Na1-Na10= 25.47      Cl20-Na7-Na1-Cl13=269.09      Cl20-Na7-Na1-Cl14= 68.78      Cl20-Na7-Na1-Cl15=349.85      
Cl20-Na7-Na1-Cl16=108.28      Cl20-Na7-Na1-Cl17=261.27      Na4-Na8-Na1-Na3=331.02        Na4-Na8-Na1-Na5=141.44        
Na4-Na8-Na1-Na6=265.02        Na4-Na8-Na1-Na7= 70.67        Na4-Na8-Na1-Na9= 56.30        Na4-Na8-Na1-Na10=327.13       
Na4-Na8-Na1-Cl13=101.42       Na4-Na8-Na1-Cl14=293.30       Na4-Na8-Na1-Cl15= 11.44       Na4-Na8-Na1-Cl16= 26.22       
Na4-Na8-Na1-Cl17=204.18       Na5-Na8-Na1-Na3=189.58        Na5-Na8-Na1-Na6=123.58        Na5-Na8-Na1-Na7=289.23        
Na5-Na8-Na1-Na9=274.86        Na5-Na8-Na1-Na10=185.69       Na5-Na8-Na1-Cl13=319.99       Na5-Na8-Na1-Cl14=151.86       
Na5-Na8-Na1-Cl15=230.01       Na5-Na8-Na1-Cl16=244.79       Na5-Na8-Na1-Cl17= 62.74       Na6-Na8-Na1-Na3= 66.00        
Na6-Na8-Na1-Na5=236.42        Na6-Na8-Na1-Na7=165.65        Na6-Na8-Na1-Na9=151.28        Na6-Na8-Na1-Na10= 62.11       
Na6-Na8-Na1-Cl13=196.41       Na6-Na8-Na1-Cl14= 28.28       Na6-Na8-Na1-Cl15=106.43       Na6-Na8-Na1-Cl16=121.21       
Na6-Na8-Na1-Cl17=299.16       Na9-Na8-Na1-Na3=274.72        Na9-Na8-Na1-Na5= 85.14        Na9-Na8-Na1-Na6=208.72        
Na9-Na8-Na1-Na7= 14.38        Na9-Na8-Na1-Na10=270.83       Na9-Na8-Na1-Cl13= 45.13       Na9-Na8-Na1-Cl14=237.01       
Na9-Na8-Na1-Cl15=315.15       Na9-Na8-Na1-Cl16=329.93       Na9-Na8-Na1-Cl17=147.88       Cl11-Na8-Na1-Na3=201.99       
Cl11-Na8-Na1-Na5= 12.41       Cl11-Na8-Na1-Na6=135.99       Cl11-Na8-Na1-Na7=301.64       Cl11-Na8-Na1-Na9=287.27       
Cl11-Na8-Na1-Na10=198.10      Cl11-Na8-Na1-Cl13=332.39      Cl11-Na8-Na1-Cl14=164.27      Cl11-Na8-Na1-Cl15=242.41      
Cl11-Na8-Na1-Cl16=257.19      Cl11-Na8-Na1-Cl17= 75.14      Cl15-Na8-Na1-Na3=319.57       Cl15-Na8-Na1-Na5=129.99       
Cl15-Na8-Na1-Na6=253.57       Cl15-Na8-Na1-Na7= 59.23       Cl15-Na8-Na1-Na9= 44.85       Cl15-Na8-Na1-Na10=315.68      
Cl15-Na8-Na1-Cl13= 89.98      Cl15-Na8-Na1-Cl14=281.86      Cl15-Na8-Na1-Cl16= 14.78      Cl15-Na8-Na1-Cl17=192.73      
Cl17-Na8-Na1-Na3=126.84       Cl17-Na8-Na1-Na5=297.26       Cl17-Na8-Na1-Na6= 60.84       Cl17-Na8-Na1-Na7=226.50       
Cl17-Na8-Na1-Na9=212.12       Cl17-Na8-Na1-Na10=122.95      Cl17-Na8-Na1-Cl13=257.25      Cl17-Na8-Na1-Cl14= 89.13      
Cl17-Na8-Na1-Cl15=167.27      Cl17-Na8-Na1-Cl16=182.05      Cl19-Na8-Na1-Na3= 27.25       Cl19-Na8-Na1-Na5=197.67       
Cl19-Na8-Na1-Na6=321.25       Cl19-Na8-Na1-Na7=126.91       Cl19-Na8-Na1-Na9=112.53       Cl19-Na8-Na1-Na10= 23.36      
Cl19-Na8-Na1-Cl13=157.66      Cl19-Na8-Na1-Cl14=349.54      Cl19-Na8-Na1-Cl15= 67.68      Cl19-Na8-Na1-Cl16= 82.46      
Cl19-Na8-Na1-Cl17=260.41      O51-Na8-Na1-Na3=304.12        O51-Na8-Na1-Na5=114.54        O51-Na8-Na1-Na6=238.12        
O51-Na8-Na1-Na7= 43.78        O51-Na8-Na1-Na9= 29.40        O51-Na8-Na1-Na10=300.23       O51-Na8-Na1-Cl13= 74.53       
O51-Na8-Na1-Cl14=266.41       O51-Na8-Na1-Cl15=344.55       O51-Na8-Na1-Cl16=359.33       O51-Na8-Na1-Cl17=177.28       
Na1-Na8-Na4-Na2=338.28        Na1-Na8-Na4-Na9=303.37        Na1-Na8-Na4-Na10= 38.56       Na1-Na8-Na4-Cl15=350.33       
Na1-Na8-Na4-Cl18=298.49       Na1-Na8-Na4-Cl19= 86.89       Na1-Na8-Na4-O21= 52.03        Na1-Na8-Na4-O51=216.11        
Na1-Na8-Na4-C53=195.13        Na1-Na8-Na4-C59=195.38        Na1-Na8-Na4-H60=212.30        Na5-Na8-Na4-Na2= 27.22        
Na5-Na8-Na4-Na9=352.30        Na5-Na8-Na4-Na10= 87.49       Na5-Na8-Na4-Cl15= 39.26       Na5-Na8-Na4-Cl18=347.42       
Na5-Na8-Na4-Cl19=135.83       Na5-Na8-Na4-O21=100.97        Na5-Na8-Na4-O51=265.04        Na5-Na8-Na4-C53=244.06        
Na5-Na8-Na4-C59=244.32        Na5-Na8-Na4-H60=261.24        Na6-Na8-Na4-Na2=280.63        Na6-Na8-Na4-Na9=245.72        
Na6-Na8-Na4-Na10=340.91       Na6-Na8-Na4-Cl15=292.68       Na6-Na8-Na4-Cl18=240.84       Na6-Na8-Na4-Cl19= 29.24       
Na6-Na8-Na4-O21=354.39        Na6-Na8-Na4-O51=158.46        Na6-Na8-Na4-C53=137.48        Na6-Na8-Na4-C59=137.74        
Na6-Na8-Na4-H60=154.66        Na9-Na8-Na4-Na2= 34.91        Na9-Na8-Na4-Na10= 95.19       Na9-Na8-Na4-Cl15= 46.96       
Na9-Na8-Na4-Cl18=355.12       Na9-Na8-Na4-Cl19=143.52       Na9-Na8-Na4-O21=108.66        Na9-Na8-Na4-O51=272.73        
Na9-Na8-Na4-C53=251.76        Na9-Na8-Na4-C59=252.01        Na9-Na8-Na4-H60=268.93        Cl11-Na8-Na4-Na2= 89.73       
Cl11-Na8-Na4-Na9= 54.82       Cl11-Na8-Na4-Na10=150.01      Cl11-Na8-Na4-Cl15=101.77      Cl11-Na8-Na4-Cl18= 49.93      
Cl11-Na8-Na4-Cl19=198.34      Cl11-Na8-Na4-O21=163.48       Cl11-Na8-Na4-O51=327.55       Cl11-Na8-Na4-C53=306.57       
Cl11-Na8-Na4-C59=306.83       Cl11-Na8-Na4-H60=323.75       Cl15-Na8-Na4-Na2=347.95       Cl15-Na8-Na4-Na9=313.04       
Cl15-Na8-Na4-Na10= 48.23      Cl15-Na8-Na4-Cl18=308.16      Cl15-Na8-Na4-Cl19= 96.57      Cl15-Na8-Na4-O21= 61.71       
Cl15-Na8-Na4-O51=225.78       Cl15-Na8-Na4-C53=204.80       Cl15-Na8-Na4-C59=205.06       Cl15-Na8-Na4-H60=221.98       
Cl17-Na8-Na4-Na2=316.15       Cl17-Na8-Na4-Na9=281.24       Cl17-Na8-Na4-Na10= 16.43      Cl17-Na8-Na4-Cl15=328.19      
Cl17-Na8-Na4-Cl18=276.35      Cl17-Na8-Na4-Cl19= 64.76      Cl17-Na8-Na4-O21= 29.90       Cl17-Na8-Na4-O51=193.97       
Cl17-Na8-Na4-C53=172.99       Cl17-Na8-Na4-C59=173.25       Cl17-Na8-Na4-H60=190.17       Cl19-Na8-Na4-Na2=251.39       
Cl19-Na8-Na4-Na9=216.48       Cl19-Na8-Na4-Na10=311.67      Cl19-Na8-Na4-Cl15=263.43      Cl19-Na8-Na4-Cl18=211.59      
Cl19-Na8-Na4-O21=325.14       Cl19-Na8-Na4-O51=129.21       Cl19-Na8-Na4-C53=108.23       Cl19-Na8-Na4-C59=108.49       
Cl19-Na8-Na4-H60=125.41       O51-Na8-Na4-Na2=122.18        O51-Na8-Na4-Na9= 87.27        O51-Na8-Na4-Na10=182.45       
O51-Na8-Na4-Cl15=134.22       O51-Na8-Na4-Cl18= 82.38       O51-Na8-Na4-Cl19=230.79       O51-Na8-Na4-O21=195.93        
O51-Na8-Na4-C53=339.02        O51-Na8-Na4-C59=339.28        O51-Na8-Na4-H60=356.20        Na1-Na8-Na5-Cl11=163.55       
Na1-Na8-Na5-Cl13= 44.42       Na1-Na8-Na5-Cl17=307.53       Na4-Na8-Na5-Na1=299.01        Na4-Na8-Na5-Cl11=102.55       
Na4-Na8-Na5-Cl13=343.43       Na4-Na8-Na5-Cl17=246.53       Na6-Na8-Na5-Na1= 45.09        Na6-Na8-Na5-Cl11=208.64       
Na6-Na8-Na5-Cl13= 89.52       Na6-Na8-Na5-Cl17=352.62       Na9-Na8-Na5-Na1=291.87        Na9-Na8-Na5-Cl11= 95.42       
Na9-Na8-Na5-Cl13=336.29       Na9-Na8-Na5-Cl17=239.40       Cl11-Na8-Na5-Na1=196.45       Cl11-Na8-Na5-Cl13=240.88      
Cl11-Na8-Na5-Cl17=143.98      Cl15-Na8-Na5-Na1=329.08       Cl15-Na8-Na5-Cl11=132.63      Cl15-Na8-Na5-Cl13= 13.50      
Cl15-Na8-Na5-Cl17=276.61      Cl17-Na8-Na5-Na1= 52.47       Cl17-Na8-Na5-Cl11=216.02      Cl17-Na8-Na5-Cl13= 96.90      
Cl19-Na8-Na5-Na1= 31.52       Cl19-Na8-Na5-Cl11=195.07      Cl19-Na8-Na5-Cl13= 75.94      Cl19-Na8-Na5-Cl17=339.05      
O51-Na8-Na5-Na1=247.86        O51-Na8-Na5-Cl11= 51.41       O51-Na8-Na5-Cl13=292.28       O51-Na8-Na5-Cl17=195.39       
Na1-Na8-Na6-Na10=287.60       Na1-Na8-Na6-Cl14=324.16       Na1-Na8-Na6-Cl17= 53.94       Na1-Na8-Na6-Cl19=236.78       
Na4-Na8-Na6-Na1= 90.28        Na4-Na8-Na6-Na10= 17.89       Na4-Na8-Na6-Cl14= 54.45       Na4-Na8-Na6-Cl17=144.23       
Na4-Na8-Na6-Cl19=327.07       Na5-Na8-Na6-Na1=313.71        Na5-Na8-Na6-Na10=241.32       Na5-Na8-Na6-Cl14=277.88       
Na5-Na8-Na6-Cl17=  7.66       Na5-Na8-Na6-Cl19=190.50       Na9-Na8-Na6-Na1= 27.95        Na9-Na8-Na6-Na10=315.55       
Na9-Na8-Na6-Cl14=352.11       Na9-Na8-Na6-Cl17= 81.89       Na9-Na8-Na6-Cl19=264.73       Cl11-Na8-Na6-Na1=283.07       
Cl11-Na8-Na6-Na10=210.67      Cl11-Na8-Na6-Cl14=247.24      Cl11-Na8-Na6-Cl17=337.02      Cl11-Na8-Na6-Cl19=159.85      
Cl15-Na8-Na6-Na1= 41.49       Cl15-Na8-Na6-Na10=329.09      Cl15-Na8-Na6-Cl14=  5.65      Cl15-Na8-Na6-Cl17= 95.43      
Cl15-Na8-Na6-Cl19=278.27      Cl17-Na8-Na6-Na1=306.06       Cl17-Na8-Na6-Na10=233.66      Cl17-Na8-Na6-Cl14=270.22      
Cl17-Na8-Na6-Cl19=182.84      Cl19-Na8-Na6-Na1=123.22       Cl19-Na8-Na6-Na10= 50.82      Cl19-Na8-Na6-Cl14= 87.38      
Cl19-Na8-Na6-Cl17=177.16      O51-Na8-Na6-Na1=108.62        O51-Na8-Na6-Na10= 36.22       O51-Na8-Na6-Cl14= 72.78       
O51-Na8-Na6-Cl17=162.56       O51-Na8-Na6-Cl19=345.40       Na1-Na9-Na2-Na3=353.64        Na1-Na9-Na2-Na4= 84.93        
Na1-Na9-Na2-Na10= 44.85       Na1-Na9-Na2-Cl12= 20.23       Na1-Na9-Na2-Cl15= 35.97       Na1-Na9-Na2-Cl18=128.95       
Na1-Na9-Na2-Cl20=270.20       Na4-Na9-Na2-Na3=268.71        Na4-Na9-Na2-Na10=319.92       Na4-Na9-Na2-Cl12=295.30       
Na4-Na9-Na2-Cl15=311.04       Na4-Na9-Na2-Cl18= 44.03       Na4-Na9-Na2-Cl20=185.27       Na7-Na9-Na2-Na3= 46.07        
Na7-Na9-Na2-Na4=137.36        Na7-Na9-Na2-Na10= 97.28       Na7-Na9-Na2-Cl12= 72.66       Na7-Na9-Na2-Cl15= 88.39       
Na7-Na9-Na2-Cl18=181.38       Na7-Na9-Na2-Cl20=322.62       Na8-Na9-Na2-Na3=302.91        Na8-Na9-Na2-Na4= 34.20        
Na8-Na9-Na2-Na10=354.13       Na8-Na9-Na2-Cl12=329.51       Na8-Na9-Na2-Cl15=345.24       Na8-Na9-Na2-Cl18= 78.23       
Na8-Na9-Na2-Cl20=219.47       Cl13-Na9-Na2-Na3= 19.19       Cl13-Na9-Na2-Na4=110.48       Cl13-Na9-Na2-Na10= 70.41      
Cl13-Na9-Na2-Cl12= 45.79      Cl13-Na9-Na2-Cl15= 61.52      Cl13-Na9-Na2-Cl18=154.51      Cl13-Na9-Na2-Cl20=295.75      
Cl15-Na9-Na2-Na3=317.67       Cl15-Na9-Na2-Na4= 48.96       Cl15-Na9-Na2-Na10=  8.89      Cl15-Na9-Na2-Cl12=344.27      
Cl15-Na9-Na2-Cl18= 92.99      Cl15-Na9-Na2-Cl20=234.23      Cl18-Na9-Na2-Na3=224.68       Cl18-Na9-Na2-Na4=315.97       
Cl18-Na9-Na2-Na10=275.90      Cl18-Na9-Na2-Cl12=251.28      Cl18-Na9-Na2-Cl15=267.01      Cl18-Na9-Na2-Cl20=141.24      
Cl20-Na9-Na2-Na3= 83.44       Cl20-Na9-Na2-Na4=174.73       Cl20-Na9-Na2-Na10=134.66      Cl20-Na9-Na2-Cl12=110.04      
Cl20-Na9-Na2-Cl15=125.77      Cl20-Na9-Na2-Cl18=218.76      O36-Na9-Na2-Na3=249.98        O36-Na9-Na2-Na4=341.27        
O36-Na9-Na2-Na10=301.19       O36-Na9-Na2-Cl12=276.57       O36-Na9-Na2-Cl15=292.31       O36-Na9-Na2-Cl18= 25.29       
O36-Na9-Na2-Cl20=166.53       C38-Na9-Na2-Na3=208.50        C38-Na9-Na2-Na4=299.79        C38-Na9-Na2-Na10=259.71       
C38-Na9-Na2-Cl12=235.09       C38-Na9-Na2-Cl15=250.82       C38-Na9-Na2-Cl18=343.81       C38-Na9-Na2-Cl20=125.05       
C44-Na9-Na2-Na3=128.17        C44-Na9-Na2-Na4=219.46        C44-Na9-Na2-Na10=179.38       C44-Na9-Na2-Cl12=154.76       
C44-Na9-Na2-Cl15=170.49       C44-Na9-Na2-Cl18=263.48       C44-Na9-Na2-Cl20= 44.72       H45-Na9-Na2-Na3=100.69        
H45-Na9-Na2-Na4=191.98        H45-Na9-Na2-Na10=151.91       H45-Na9-Na2-Cl12=127.29       H45-Na9-Na2-Cl15=143.02       
H45-Na9-Na2-Cl18=236.01       H45-Na9-Na2-Cl20= 17.25       Na1-Na9-Na4-Na2=279.31        Na1-Na9-Na4-Na8= 51.70        
Na1-Na9-Na4-Na10=329.63       Na1-Na9-Na4-Cl15=351.75       Na1-Na9-Na4-Cl18=225.68       Na1-Na9-Na4-Cl19= 21.52       
Na1-Na9-Na4-O21=290.97        Na1-Na9-Na4-O51= 98.27        Na1-Na9-Na4-C53=108.21        Na1-Na9-Na4-C59=156.88        
Na1-Na9-Na4-H60=171.85        Na2-Na9-Na4-Na8=132.39        Na2-Na9-Na4-Na10= 50.32       Na2-Na9-Na4-Cl15= 72.44       
Na2-Na9-Na4-Cl18=306.37       Na2-Na9-Na4-Cl19=102.22       Na2-Na9-Na4-O21= 11.66        Na2-Na9-Na4-O51=178.96        
Na2-Na9-Na4-C53=188.90        Na2-Na9-Na4-C59=237.57        Na2-Na9-Na4-H60=252.54        Na7-Na9-Na4-Na2=307.21        
Na7-Na9-Na4-Na8= 79.61        Na7-Na9-Na4-Na10=357.54       Na7-Na9-Na4-Cl15= 19.66       Na7-Na9-Na4-Cl18=253.58       
Na7-Na9-Na4-Cl19= 49.43       Na7-Na9-Na4-O21=318.87        Na7-Na9-Na4-O51=126.18        Na7-Na9-Na4-C53=136.12        
Na7-Na9-Na4-C59=184.78        Na7-Na9-Na4-H60=199.75        Na8-Na9-Na4-Na2=227.61        Na8-Na9-Na4-Na10=277.93       
Na8-Na9-Na4-Cl15=300.05       Na8-Na9-Na4-Cl18=173.98       Na8-Na9-Na4-Cl19=329.82       Na8-Na9-Na4-O21=239.27        
Na8-Na9-Na4-O51= 46.57        Na8-Na9-Na4-C53= 56.51        Na8-Na9-Na4-C59=105.17        Na8-Na9-Na4-H60=120.14        
Cl13-Na9-Na4-Na2=256.15       Cl13-Na9-Na4-Na8= 28.54       Cl13-Na9-Na4-Na10=306.47      Cl13-Na9-Na4-Cl15=328.59      
Cl13-Na9-Na4-Cl18=202.52      Cl13-Na9-Na4-Cl19=358.36      Cl13-Na9-Na4-O21=267.81       Cl13-Na9-Na4-O51= 75.11       
Cl13-Na9-Na4-C53= 85.05       Cl13-Na9-Na4-C59=133.72       Cl13-Na9-Na4-H60=148.68       Cl15-Na9-Na4-Na2=287.56       
Cl15-Na9-Na4-Na8= 59.95       Cl15-Na9-Na4-Na10=337.88      Cl15-Na9-Na4-Cl18=233.93      Cl15-Na9-Na4-Cl19= 29.77      
Cl15-Na9-Na4-O21=299.22       Cl15-Na9-Na4-O51=106.52       Cl15-Na9-Na4-C53=116.46       Cl15-Na9-Na4-C59=165.12       
Cl15-Na9-Na4-H60=180.09       Cl18-Na9-Na4-Na2= 53.63       Cl18-Na9-Na4-Na8=186.02       Cl18-Na9-Na4-Na10=103.95      
Cl18-Na9-Na4-Cl15=126.07      Cl18-Na9-Na4-Cl19=155.84      Cl18-Na9-Na4-O21= 65.29       Cl18-Na9-Na4-O51=232.59       
Cl18-Na9-Na4-C53=242.53       Cl18-Na9-Na4-C59=291.20       Cl18-Na9-Na4-H60=306.17       Cl20-Na9-Na4-Na2=355.53       
Cl20-Na9-Na4-Na8=127.92       Cl20-Na9-Na4-Na10= 45.85      Cl20-Na9-Na4-Cl15= 67.97      Cl20-Na9-Na4-Cl18=301.90      
Cl20-Na9-Na4-Cl19= 97.75      Cl20-Na9-Na4-O21=  7.19       Cl20-Na9-Na4-O51=174.49       Cl20-Na9-Na4-C53=184.43       
Cl20-Na9-Na4-C59=233.10       Cl20-Na9-Na4-H60=248.07       O36-Na9-Na4-Na2=167.74        O36-Na9-Na4-Na8=300.14        
O36-Na9-Na4-Na10=218.07       O36-Na9-Na4-Cl15=240.19       O36-Na9-Na4-Cl18=114.12       O36-Na9-Na4-Cl19=269.96       
O36-Na9-Na4-O21=179.40        O36-Na9-Na4-O51=346.71        O36-Na9-Na4-C53=356.65        O36-Na9-Na4-C59= 45.31        
O36-Na9-Na4-H60= 60.28        C38-Na9-Na4-Na2=145.13        C38-Na9-Na4-Na8=277.52        C38-Na9-Na4-Na10=195.45       
C38-Na9-Na4-Cl15=217.57       C38-Na9-Na4-Cl18= 91.50       C38-Na9-Na4-Cl19=247.34       C38-Na9-Na4-O21=156.79        
C38-Na9-Na4-O51=324.09        C38-Na9-Na4-C53=334.03        C38-Na9-Na4-C59= 22.70        C38-Na9-Na4-H60= 37.67        
C44-Na9-Na4-Na2=135.95        C44-Na9-Na4-Na8=268.34        C44-Na9-Na4-Na10=186.27       C44-Na9-Na4-Cl15=208.39       
C44-Na9-Na4-Cl18= 82.32       C44-Na9-Na4-Cl19=238.16       C44-Na9-Na4-O21=147.61        C44-Na9-Na4-O51=314.91        
C44-Na9-Na4-C53=324.85        C44-Na9-Na4-C59= 13.52        C44-Na9-Na4-H60= 28.48        H45-Na9-Na4-Na2=162.63        
H45-Na9-Na4-Na8=295.02        H45-Na9-Na4-Na10=212.95       H45-Na9-Na4-Cl15=235.07       H45-Na9-Na4-Cl18=109.00       
H45-Na9-Na4-Cl19=264.84       H45-Na9-Na4-O21=174.29        H45-Na9-Na4-O51=341.59        H45-Na9-Na4-C53=351.53        
H45-Na9-Na4-C59= 40.19        H45-Na9-Na4-H60= 55.16        Na1-Na9-Na7-Cl13=302.41       Na1-Na9-Na7-Cl16= 30.15       
Na1-Na9-Na7-Cl20=129.05       Na2-Na9-Na7-Na1=274.51        Na2-Na9-Na7-Cl13=216.92       Na2-Na9-Na7-Cl16=304.67       
Na2-Na9-Na7-Cl20= 43.56       Na4-Na9-Na7-Na1=323.55        Na4-Na9-Na7-Cl13=265.96       Na4-Na9-Na7-Cl16=353.70       
Na4-Na9-Na7-Cl20= 92.60       Na8-Na9-Na7-Na1= 13.04        Na8-Na9-Na7-Cl13=315.45       Na8-Na9-Na7-Cl16= 43.19       
Na8-Na9-Na7-Cl20=142.09       Cl13-Na9-Na7-Na1= 57.59       Cl13-Na9-Na7-Cl16= 87.74      Cl13-Na9-Na7-Cl20=186.64      
Cl15-Na9-Na7-Na1=337.24       Cl15-Na9-Na7-Cl13=279.65      Cl15-Na9-Na7-Cl16=  7.39      Cl15-Na9-Na7-Cl20=106.29      
Cl18-Na9-Na7-Na1=273.23       Cl18-Na9-Na7-Cl13=215.64      Cl18-Na9-Na7-Cl16=303.38      Cl18-Na9-Na7-Cl20= 42.28      
Cl20-Na9-Na7-Na1=230.95       Cl20-Na9-Na7-Cl13=173.36      Cl20-Na9-Na7-Cl16=261.10      O36-Na9-Na7-Na1= 71.41        
O36-Na9-Na7-Cl13= 13.82       O36-Na9-Na7-Cl16=101.57       O36-Na9-Na7-Cl20=200.46       C38-Na9-Na7-Na1=113.44        
C38-Na9-Na7-Cl13= 55.85       C38-Na9-Na7-Cl16=143.59       C38-Na9-Na7-Cl20=242.49       C44-Na9-Na7-Na1=138.01        
C44-Na9-Na7-Cl13= 80.42       C44-Na9-Na7-Cl16=168.17       C44-Na9-Na7-Cl20=267.06       H45-Na9-Na7-Na1=127.81        
H45-Na9-Na7-Cl13= 70.22       H45-Na9-Na7-Cl16=157.96       H45-Na9-Na7-Cl20=256.86       Na2-Na10-Na1-Na3=284.45       
Na2-Na10-Na1-Na5= 95.23       Na2-Na10-Na1-Na6=162.62       Na2-Na10-Na1-Na7=349.38       Na2-Na10-Na1-Na8=100.49       
Na2-Na10-Na1-Na9= 36.68       Na2-Na10-Na1-Cl13= 42.82      Na2-Na10-Na1-Cl14=222.34      Na2-Na10-Na1-Cl15= 50.82      
Na2-Na10-Na1-Cl16=301.56      Na2-Na10-Na1-Cl17=136.33      Na3-Na10-Na1-Na5=170.78       Na3-Na10-Na1-Na6=238.17       
Na3-Na10-Na1-Na7= 64.94       Na3-Na10-Na1-Na8=176.04       Na3-Na10-Na1-Na9=112.23       Na3-Na10-Na1-Cl13=118.37      
Na3-Na10-Na1-Cl14=297.90      Na3-Na10-Na1-Cl15=126.38      Na3-Na10-Na1-Cl16= 17.11      Na3-Na10-Na1-Cl17=211.89      
Na4-Na10-Na1-Na3=217.78       Na4-Na10-Na1-Na5= 28.56       Na4-Na10-Na1-Na6= 95.95       Na4-Na10-Na1-Na7=282.72       
Na4-Na10-Na1-Na8= 33.82       Na4-Na10-Na1-Na9=330.01       Na4-Na10-Na1-Cl13=336.15      Na4-Na10-Na1-Cl14=155.68      
Na4-Na10-Na1-Cl15=344.16      Na4-Na10-Na1-Cl16=234.89      Na4-Na10-Na1-Cl17= 69.67      Na6-Na10-Na1-Na3=121.83       
Na6-Na10-Na1-Na5=292.61       Na6-Na10-Na1-Na7=186.77       Na6-Na10-Na1-Na8=297.87       Na6-Na10-Na1-Na9=234.06       
Na6-Na10-Na1-Cl13=240.20      Na6-Na10-Na1-Cl14= 59.73      Na6-Na10-Na1-Cl15=248.20      Na6-Na10-Na1-Cl16=138.94      
Na6-Na10-Na1-Cl17=333.71      Cl12-Na10-Na1-Na3=324.60      Cl12-Na10-Na1-Na5=135.38      Cl12-Na10-Na1-Na6=202.77      
Cl12-Na10-Na1-Na7= 29.54      Cl12-Na10-Na1-Na8=140.64      Cl12-Na10-Na1-Na9= 76.83      Cl12-Na10-Na1-Cl13= 82.97     
Cl12-Na10-Na1-Cl14=262.50     Cl12-Na10-Na1-Cl15= 90.98     Cl12-Na10-Na1-Cl16=341.71     Cl12-Na10-Na1-Cl17=176.48     
Cl14-Na10-Na1-Na3= 62.10      Cl14-Na10-Na1-Na5=232.89      Cl14-Na10-Na1-Na6=300.27      Cl14-Na10-Na1-Na7=127.04      
Cl14-Na10-Na1-Na8=238.14      Cl14-Na10-Na1-Na9=174.33      Cl14-Na10-Na1-Cl13=180.47     Cl14-Na10-Na1-Cl15=188.48     
Cl14-Na10-Na1-Cl16= 79.21     Cl14-Na10-Na1-Cl17=273.99     Cl15-Na10-Na1-Na3=233.62      Cl15-Na10-Na1-Na5= 44.41      
Cl15-Na10-Na1-Na6=111.80      Cl15-Na10-Na1-Na7=298.56      Cl15-Na10-Na1-Na8= 49.66      Cl15-Na10-Na1-Na9=345.85      
Cl15-Na10-Na1-Cl13=352.00     Cl15-Na10-Na1-Cl14=171.52     Cl15-Na10-Na1-Cl16=250.73     Cl15-Na10-Na1-Cl17= 85.51     
Cl19-Na10-Na1-Na3=161.10      Cl19-Na10-Na1-Na5=331.89      Cl19-Na10-Na1-Na6= 39.28      Cl19-Na10-Na1-Na7=226.04      
Cl19-Na10-Na1-Na8=337.15      Cl19-Na10-Na1-Na9=273.34      Cl19-Na10-Na1-Cl13=279.48     Cl19-Na10-Na1-Cl14= 99.00     
Cl19-Na10-Na1-Cl15=287.48     Cl19-Na10-Na1-Cl16=178.22     Cl19-Na10-Na1-Cl17= 12.99     O21-Na10-Na1-Na3=238.69       
O21-Na10-Na1-Na5= 49.47       O21-Na10-Na1-Na6=116.86       O21-Na10-Na1-Na7=303.63       O21-Na10-Na1-Na8= 54.73       
O21-Na10-Na1-Na9=350.92       O21-Na10-Na1-Cl13=357.06      O21-Na10-Na1-Cl14=176.59      O21-Na10-Na1-Cl15=  5.06      
O21-Na10-Na1-Cl16=255.80      O21-Na10-Na1-Cl17= 90.57      C23-Na10-Na1-Na3=215.19       C23-Na10-Na1-Na5= 25.98       
C23-Na10-Na1-Na6= 93.37       C23-Na10-Na1-Na7=280.13       C23-Na10-Na1-Na8= 31.23       C23-Na10-Na1-Na9=327.43       
C23-Na10-Na1-Cl13=333.57      C23-Na10-Na1-Cl14=153.09      C23-Na10-Na1-Cl15=341.57      C23-Na10-Na1-Cl16=232.31      
C23-Na10-Na1-Cl17= 67.08      C29-Na10-Na1-Na3= 48.23       C29-Na10-Na1-Na5=219.01       C29-Na10-Na1-Na6=286.40       
C29-Na10-Na1-Na7=113.17       C29-Na10-Na1-Na8=224.27       C29-Na10-Na1-Na9=160.46       C29-Na10-Na1-Cl13=166.60      
C29-Na10-Na1-Cl14=346.13      C29-Na10-Na1-Cl15=174.61      C29-Na10-Na1-Cl16= 65.34      C29-Na10-Na1-Cl17=260.12      
H30-Na10-Na1-Na3= 31.12       H30-Na10-Na1-Na5=201.90       H30-Na10-Na1-Na6=269.29       H30-Na10-Na1-Na7= 96.06       
H30-Na10-Na1-Na8=207.16       H30-Na10-Na1-Na9=143.35       H30-Na10-Na1-Cl13=149.49      H30-Na10-Na1-Cl14=329.02      
H30-Na10-Na1-Cl15=157.49      H30-Na10-Na1-Cl16= 48.23      H30-Na10-Na1-Cl17=243.00      Na1-Na10-Na2-Na3= 57.23       
Na1-Na10-Na2-Na4=260.36       Na1-Na10-Na2-Na9=311.32       Na1-Na10-Na2-Cl12=103.58      Na1-Na10-Na2-Cl15=321.20      
Na1-Na10-Na2-Cl18=254.59      Na1-Na10-Na2-Cl20=354.11      Na3-Na10-Na2-Na4=203.13       Na3-Na10-Na2-Na9=254.09       
Na3-Na10-Na2-Cl12= 46.35      Na3-Na10-Na2-Cl15=263.97      Na3-Na10-Na2-Cl18=197.36      Na3-Na10-Na2-Cl20=296.88      
Na4-Na10-Na2-Na3=156.87       Na4-Na10-Na2-Na9= 50.96       Na4-Na10-Na2-Cl12=203.22      Na4-Na10-Na2-Cl15= 60.85      
Na4-Na10-Na2-Cl18=354.23      Na4-Na10-Na2-Cl20= 93.76      Na6-Na10-Na2-Na3= 75.53       Na6-Na10-Na2-Na4=278.65       
Na6-Na10-Na2-Na9=329.62       Na6-Na10-Na2-Cl12=121.88      Na6-Na10-Na2-Cl15=339.50      Na6-Na10-Na2-Cl18=272.89      
Na6-Na10-Na2-Cl20= 12.41      Cl12-Na10-Na2-Na3=313.65      Cl12-Na10-Na2-Na4=156.78      Cl12-Na10-Na2-Na9=207.74      
Cl12-Na10-Na2-Cl15=217.62     Cl12-Na10-Na2-Cl18=151.01     Cl12-Na10-Na2-Cl20=250.53     Cl14-Na10-Na2-Na3= 25.26      
Cl14-Na10-Na2-Na4=228.39      Cl14-Na10-Na2-Na9=279.35      Cl14-Na10-Na2-Cl12= 71.61     Cl14-Na10-Na2-Cl15=289.23     
Cl14-Na10-Na2-Cl18=222.62     Cl14-Na10-Na2-Cl20=322.14     Cl15-Na10-Na2-Na3= 96.03      Cl15-Na10-Na2-Na4=299.15      
Cl15-Na10-Na2-Na9=350.12      Cl15-Na10-Na2-Cl12=142.38     Cl15-Na10-Na2-Cl18=293.39     Cl15-Na10-Na2-Cl20= 32.91     
Cl19-Na10-Na2-Na3=133.32      Cl19-Na10-Na2-Na4=336.44      Cl19-Na10-Na2-Na9= 27.40      Cl19-Na10-Na2-Cl12=179.67     
Cl19-Na10-Na2-Cl15= 37.29     Cl19-Na10-Na2-Cl18=330.67     Cl19-Na10-Na2-Cl20= 70.20     O21-Na10-Na2-Na3=204.17       
O21-Na10-Na2-Na4= 47.29       O21-Na10-Na2-Na9= 98.25       O21-Na10-Na2-Cl12=250.51      O21-Na10-Na2-Cl15=108.14      
O21-Na10-Na2-Cl18= 41.52      O21-Na10-Na2-Cl20=141.05      C23-Na10-Na2-Na3=215.27       C23-Na10-Na2-Na4= 58.39       
C23-Na10-Na2-Na9=109.36       C23-Na10-Na2-Cl12=261.62      C23-Na10-Na2-Cl15=119.24      C23-Na10-Na2-Cl18= 52.62      
C23-Na10-Na2-Cl20=152.15      C29-Na10-Na2-Na3=265.01       C29-Na10-Na2-Na4=108.13       C29-Na10-Na2-Na9=159.10       
C29-Na10-Na2-Cl12=311.36      C29-Na10-Na2-Cl15=168.98      C29-Na10-Na2-Cl18=102.37      C29-Na10-Na2-Cl20=201.89      
H30-Na10-Na2-Na3=281.89       H30-Na10-Na2-Na4=125.01       H30-Na10-Na2-Na9=175.97       H30-Na10-Na2-Cl12=328.23      
H30-Na10-Na2-Cl15=185.86      H30-Na10-Na2-Cl18=119.24      H30-Na10-Na2-Cl20=218.77      Na1-Na10-Na3-Na2=274.79       
Na1-Na10-Na3-Cl12=233.22      Na1-Na10-Na3-Cl14= 61.96      Na1-Na10-Na3-Cl16=340.68      Na2-Na10-Na3-Na1= 85.21       
Na2-Na10-Na3-Cl12=318.43      Na2-Na10-Na3-Cl14=147.17      Na2-Na10-Na3-Cl16= 65.89      Na4-Na10-Na3-Na1= 55.67       
Na4-Na10-Na3-Na2=330.46       Na4-Na10-Na3-Cl12=288.89      Na4-Na10-Na3-Cl14=117.63      Na4-Na10-Na3-Cl16= 36.35      
Na6-Na10-Na3-Na1=315.13       Na6-Na10-Na3-Na2=229.92       Na6-Na10-Na3-Cl12=188.34      Na6-Na10-Na3-Cl14= 17.09      
Na6-Na10-Na3-Cl16=295.81      Cl12-Na10-Na3-Na1=126.78      Cl12-Na10-Na3-Na2= 41.57      Cl12-Na10-Na3-Cl14=188.74     
Cl12-Na10-Na3-Cl16=107.47     Cl14-Na10-Na3-Na1=298.04      Cl14-Na10-Na3-Na2=212.83      Cl14-Na10-Na3-Cl12=171.26     
Cl14-Na10-Na3-Cl16=278.72     Cl15-Na10-Na3-Na1= 31.73      Cl15-Na10-Na3-Na2=306.52      Cl15-Na10-Na3-Cl12=264.94     
Cl15-Na10-Na3-Cl14= 93.69     Cl15-Na10-Na3-Cl16= 12.41     Cl19-Na10-Na3-Na1=331.69      Cl19-Na10-Na3-Na2=246.48      
Cl19-Na10-Na3-Cl12=204.91     Cl19-Na10-Na3-Cl14= 33.65     Cl19-Na10-Na3-Cl16=312.37     O21-Na10-Na3-Na1=118.71       
O21-Na10-Na3-Na2= 33.49       O21-Na10-Na3-Cl12=351.92      O21-Na10-Na3-Cl14=180.67      O21-Na10-Na3-Cl16= 99.39      
C23-Na10-Na3-Na1=157.63       C23-Na10-Na3-Na2= 72.41       C23-Na10-Na3-Cl12= 30.84      C23-Na10-Na3-Cl14=219.59      
C23-Na10-Na3-Cl16=138.31      C29-Na10-Na3-Na1=202.01       C29-Na10-Na3-Na2=116.79       C29-Na10-Na3-Cl12= 75.22      
C29-Na10-Na3-Cl14=263.96      C29-Na10-Na3-Cl16=182.69      H30-Na10-Na3-Na1=200.51       H30-Na10-Na3-Na2=115.29       
H30-Na10-Na3-Cl12= 73.72      H30-Na10-Na3-Cl14=262.47      H30-Na10-Na3-Cl16=181.19      Na1-Na10-Na4-Na2= 71.99       
Na1-Na10-Na4-Na8=322.60       Na1-Na10-Na4-Na9= 31.61       Na1-Na10-Na4-Cl15= 12.56      Na1-Na10-Na4-Cl18= 77.91      
Na1-Na10-Na4-Cl19=276.15      Na1-Na10-Na4-O21=158.34       Na1-Na10-Na4-O51=320.44       Na1-Na10-Na4-C53=291.31       
Na1-Na10-Na4-C59=196.78       Na1-Na10-Na4-H60=154.66       Na2-Na10-Na4-Na8=250.61       Na2-Na10-Na4-Na9=319.62       
Na2-Na10-Na4-Cl15=300.57      Na2-Na10-Na4-Cl18=  5.92      Na2-Na10-Na4-Cl19=204.16      Na2-Na10-Na4-O21= 86.35       
Na2-Na10-Na4-O51=248.45       Na2-Na10-Na4-C53=219.32       Na2-Na10-Na4-C59=124.79       Na2-Na10-Na4-H60= 82.67       
Na3-Na10-Na4-Na2= 29.75       Na3-Na10-Na4-Na8=280.37       Na3-Na10-Na4-Na9=349.38       Na3-Na10-Na4-Cl15=330.33      
Na3-Na10-Na4-Cl18= 35.68      Na3-Na10-Na4-Cl19=233.92      Na3-Na10-Na4-O21=116.10       Na3-Na10-Na4-O51=278.20       
Na3-Na10-Na4-C53=249.08       Na3-Na10-Na4-C59=154.54       Na3-Na10-Na4-H60=112.43       Na6-Na10-Na4-Na2=128.19       
Na6-Na10-Na4-Na8= 18.80       Na6-Na10-Na4-Na9= 87.81       Na6-Na10-Na4-Cl15= 68.76      Na6-Na10-Na4-Cl18=134.11      
Na6-Na10-Na4-Cl19=332.35      Na6-Na10-Na4-O21=214.54       Na6-Na10-Na4-O51= 16.64       Na6-Na10-Na4-C53=347.51       
Na6-Na10-Na4-C59=252.97       Na6-Na10-Na4-H60=210.86       Cl12-Na10-Na4-Na2=344.15      Cl12-Na10-Na4-Na8=234.77      
Cl12-Na10-Na4-Na9=303.77      Cl12-Na10-Na4-Cl15=284.73     Cl12-Na10-Na4-Cl18=350.08     Cl12-Na10-Na4-Cl19=188.31     
Cl12-Na10-Na4-O21= 70.50      Cl12-Na10-Na4-O51=232.60      Cl12-Na10-Na4-C53=203.48      Cl12-Na10-Na4-C59=108.94      
Cl12-Na10-Na4-H60= 66.83      Cl14-Na10-Na4-Na2= 97.42      Cl14-Na10-Na4-Na8=348.03      Cl14-Na10-Na4-Na9= 57.04      
Cl14-Na10-Na4-Cl15= 37.99     Cl14-Na10-Na4-Cl18=103.34     Cl14-Na10-Na4-Cl19=301.58     Cl14-Na10-Na4-O21=183.77      
Cl14-Na10-Na4-O51=345.87      Cl14-Na10-Na4-C53=316.74      Cl14-Na10-Na4-C59=222.21      Cl14-Na10-Na4-H60=180.10      
Cl15-Na10-Na4-Na2= 59.43      Cl15-Na10-Na4-Na8=310.04      Cl15-Na10-Na4-Na9= 19.05      Cl15-Na10-Na4-Cl18= 65.35     
Cl15-Na10-Na4-Cl19=263.59     Cl15-Na10-Na4-O21=145.78      Cl15-Na10-Na4-O51=307.88      Cl15-Na10-Na4-C53=278.75      
Cl15-Na10-Na4-C59=184.21      Cl15-Na10-Na4-H60=142.10      Cl19-Na10-Na4-Na2=155.84      Cl19-Na10-Na4-Na8= 46.45      
Cl19-Na10-Na4-Na9=115.46      Cl19-Na10-Na4-Cl15= 96.41     Cl19-Na10-Na4-Cl18=161.76     Cl19-Na10-Na4-O21=242.19      
Cl19-Na10-Na4-O51= 44.29      Cl19-Na10-Na4-C53= 15.16      Cl19-Na10-Na4-C59=280.62      Cl19-Na10-Na4-H60=238.51      
O21-Na10-Na4-Na2=273.65       O21-Na10-Na4-Na8=164.26       O21-Na10-Na4-Na9=233.27       O21-Na10-Na4-Cl15=214.22      
O21-Na10-Na4-Cl18=279.57      O21-Na10-Na4-Cl19=117.81      O21-Na10-Na4-O51=162.10       O21-Na10-Na4-C53=132.97       
O21-Na10-Na4-C59= 38.44       O21-Na10-Na4-H60=356.32       C23-Na10-Na4-Na2=250.84       C23-Na10-Na4-Na8=141.46       
C23-Na10-Na4-Na9=210.46       C23-Na10-Na4-Cl15=191.42      C23-Na10-Na4-Cl18=256.77      C23-Na10-Na4-Cl19= 95.00      
C23-Na10-Na4-O21=337.19       C23-Na10-Na4-O51=139.29       C23-Na10-Na4-C53=110.17       C23-Na10-Na4-C59= 15.63       
C23-Na10-Na4-H60=333.52       C29-Na10-Na4-Na2=246.36       C29-Na10-Na4-Na8=136.98       C29-Na10-Na4-Na9=205.99       
C29-Na10-Na4-Cl15=186.94      C29-Na10-Na4-Cl18=252.29      C29-Na10-Na4-Cl19= 90.53      C29-Na10-Na4-O21=332.71       
C29-Na10-Na4-O51=134.81       C29-Na10-Na4-C53=105.69       C29-Na10-Na4-C59= 11.15       C29-Na10-Na4-H60=329.04       
H30-Na10-Na4-Na2=257.82       H30-Na10-Na4-Na8=148.43       H30-Na10-Na4-Na9=217.44       H30-Na10-Na4-Cl15=198.39      
H30-Na10-Na4-Cl18=263.74      H30-Na10-Na4-Cl19=101.98      H30-Na10-Na4-O21=344.17       H30-Na10-Na4-O51=146.27       
H30-Na10-Na4-C53=117.14       H30-Na10-Na4-C59= 22.61       H30-Na10-Na4-H60=340.50       Na1-Na10-Na6-Na8= 70.75       
Na1-Na10-Na6-Cl14=298.94      Na1-Na10-Na6-Cl17= 29.03      Na1-Na10-Na6-Cl19=121.01      Na2-Na10-Na6-Na1=338.63       
Na2-Na10-Na6-Na8= 49.38       Na2-Na10-Na6-Cl14=277.57      Na2-Na10-Na6-Cl17=  7.67      Na2-Na10-Na6-Cl19= 99.64      
Na3-Na10-Na6-Na1= 43.71       Na3-Na10-Na6-Na8=114.46       Na3-Na10-Na6-Cl14=342.65      Na3-Na10-Na6-Cl17= 72.74      
Na3-Na10-Na6-Cl19=164.72      Na4-Na10-Na6-Na1=270.87       Na4-Na10-Na6-Na8=341.62       Na4-Na10-Na6-Cl14=209.81      
Na4-Na10-Na6-Cl17=299.90      Na4-Na10-Na6-Cl19= 31.87      Cl12-Na10-Na6-Na1= 34.80      Cl12-Na10-Na6-Na8=105.55      
Cl12-Na10-Na6-Cl14=333.75     Cl12-Na10-Na6-Cl17= 63.84     Cl12-Na10-Na6-Cl19=155.81     Cl14-Na10-Na6-Na1= 61.06      
Cl14-Na10-Na6-Na8=131.81      Cl14-Na10-Na6-Cl17= 90.09     Cl14-Na10-Na6-Cl19=182.06     Cl15-Na10-Na6-Na1=321.89      
Cl15-Na10-Na6-Na8= 32.64      Cl15-Na10-Na6-Cl14=260.84     Cl15-Na10-Na6-Cl17=350.93     Cl15-Na10-Na6-Cl19= 82.90     
Cl19-Na10-Na6-Na1=238.99      Cl19-Na10-Na6-Na8=309.74      Cl19-Na10-Na6-Cl14=177.94     Cl19-Na10-Na6-Cl17=268.03     
O21-Na10-Na6-Na1=239.06       O21-Na10-Na6-Na8=309.81       O21-Na10-Na6-Cl14=178.01      O21-Na10-Na6-Cl17=268.10      
O21-Na10-Na6-Cl19=  0.07      C23-Na10-Na6-Na1=207.93       C23-Na10-Na6-Na8=278.68       C23-Na10-Na6-Cl14=146.88      
C23-Na10-Na6-Cl17=236.97      C23-Na10-Na6-Cl19=328.94      C29-Na10-Na6-Na1=149.76       C29-Na10-Na6-Na8=220.51       
C29-Na10-Na6-Cl14= 88.70      C29-Na10-Na6-Cl17=178.79      C29-Na10-Na6-Cl19=270.77      H30-Na10-Na6-Na1=131.82       
H30-Na10-Na6-Na8=202.57       H30-Na10-Na6-Cl14= 70.77      H30-Na10-Na6-Cl17=160.86      H30-Na10-Na6-Cl19=252.83      

========================================================================
 FINAL SINGLEPOINT CALCULATION ON OPTIMIZED GEOMETRY
========================================================================

 Ncao       : 230
 Nao        : 220
 Nshell     : 110
 Nel        : 176
 T(el)      :   300.0
 intcut     :    25.0
 scfconv/Eh :  0.100E-05
   qconv/e  :  0.100E-03
 intneglect :  0.100E-07
 broydamp   :      0.250
 iter      E             dE          RMSdq      gap      omega  full diag
   1   -102.8593348 -0.102859E+03  0.121E-04    2.94       0.0  T
   2   -102.8593348 -0.915179E-11  0.656E-05    2.94     189.2  T
   3   -102.8593348 -0.109708E-10  0.426E-05    2.94     291.5  T
speedup  1.01
cpu  time for SCC    0.03 s
wall time for SCC    0.03 s

   *** convergence criteria satisfied after 3 iterations ***

          eigenvalues
 #    :          76         77         78         79         80         81         82         83
 occ. :        2.000      2.000      2.000      2.000      2.000      2.000      2.000      2.000
 eps  :       -10.832    -10.812    -10.776    -10.747    -10.718    -10.691    -10.684    -10.594
 #    :          84         85         86         87         88         89         90         91
 occ. :        2.000      2.000      2.000      2.000      2.000      0.000      0.000      0.000
 eps  :       -10.587    -10.567    -10.547    -10.495    -10.446     -7.502     -5.885     -5.503
 #    :          92         93         94         95         96         97         98         99
 occ. :        0.000      0.000      0.000      0.000      0.000      0.000      0.000      0.000
 eps  :        -4.347     -4.078     -2.193     -1.090     -0.219      0.008      0.883      1.069


   #   Z            q   n(s)   n(p)   n(d)      C6AA      α(0)
   1  11 Na     0.710  0.041  0.249  0.000    68.053    26.697
   2  11 Na     0.737  0.073  0.190  0.000    67.722    26.631
   3  11 Na     0.714  0.104  0.181  0.000    68.005    26.687
   4  11 Na     0.852  0.044  0.104  0.000    66.350    26.360
   5  11 Na     0.691  0.114  0.195  0.000    68.296    26.744
   6  11 Na     0.703  0.110  0.186  0.000    68.140    26.713
   7  11 Na     0.709  0.107  0.184  0.000    68.070    26.700
   8  11 Na     0.739  0.054  0.206  0.000    67.697    26.627
   9  11 Na     0.828  0.048  0.123  0.000    66.623    26.415
  10  11 Na     0.829  0.035  0.136  0.000    66.621    26.414
  11  17 Cl    -0.788  1.975  5.801  0.011   126.859    17.232
  12  17 Cl    -0.770  1.976  5.792  0.002   126.140    17.183
  13  17 Cl    -0.733  1.973  5.759  0.001   124.644    17.081
  14  17 Cl    -0.747  1.972  5.774  0.000   125.199    17.119
  15  17 Cl    -0.736  1.965  5.771  0.001   124.792    17.091
  16  17 Cl    -0.753  1.974  5.778  0.000   125.442    17.135
  17  17 Cl    -0.736  1.973  5.762  0.000   124.756    17.088
  18  17 Cl    -0.794  1.976  5.816  0.002   127.098    17.248
  19  17 Cl    -0.763  1.976  5.785  0.002   125.852    17.163
  20  17 Cl    -0.771  1.972  5.798  0.000   126.157    17.184
  21   8 O     -0.503  1.708  4.794  0.000    22.888     6.461
  22   1 H      0.347  0.653  0.000  0.000     0.589     1.202
  23   6 C      0.038  1.046  2.916  0.000    19.862     6.332
  24   1 H      0.051  0.949  0.000  0.000     2.306     2.375
  25   1 H      0.083  0.917  0.000  0.000     1.951     2.184
  26   6 C     -0.084  1.056  3.028  0.000    22.079     6.685
  27   1 H      0.047  0.953  0.000  0.000     2.352     2.399
  28   1 H      0.054  0.946  0.000  0.000     2.267     2.354
  29   6 C     -0.079  1.057  3.022  0.000    21.909     6.648
  30   1 H      0.035  0.965  0.000  0.000     2.501     2.469
  31   1 H      0.044  0.956  0.000  0.000     2.401     2.423
  32   6 C     -0.128  1.043  3.085  0.000    22.967     6.825
  33   1 H      0.041  0.959  0.000  0.000     2.442     2.444
  34   1 H      0.043  0.957  0.000  0.000     2.405     2.425
  35   1 H      0.052  0.948  0.000  0.000     2.299     2.371
  36   8 O     -0.487  1.702  4.784  0.000    22.545     6.413
  37   1 H      0.344  0.656  0.000  0.000     0.600     1.215
  38   6 C      0.055  1.042  2.903  0.000    19.589     6.288
  39   1 H      0.034  0.966  0.000  0.000     2.531     2.488
  40   1 H      0.059  0.941  0.000  0.000     2.206     2.323
  41   6 C     -0.079  1.056  3.023  0.000    21.990     6.674
  42   1 H      0.038  0.962  0.000  0.000     2.477     2.461
  43   1 H      0.044  0.956  0.000  0.000     2.396     2.421
  44   6 C     -0.074  1.056  3.018  0.000    21.833     6.637
  45   1 H      0.038  0.962  0.000  0.000     2.459     2.448
  46   1 H      0.035  0.965  0.000  0.000     2.513     2.479
  47   6 C     -0.125  1.044  3.081  0.000    22.835     6.795
  48   1 H      0.035  0.965  0.000  0.000     2.518     2.481
  49   1 H      0.053  0.947  0.000  0.000     2.280     2.362
  50   1 H      0.045  0.955  0.000  0.000     2.374     2.408
  51   8 O     -0.530  1.712  4.818  0.000    23.490     6.546
  52   1 H      0.364  0.636  0.000  0.000     0.546     1.155
  53   6 C      0.045  1.043  2.912  0.000    19.752     6.314
  54   1 H      0.057  0.943  0.000  0.000     2.238     2.340
  55   1 H      0.067  0.933  0.000  0.000     2.121     2.277
  56   6 C     -0.080  1.054  3.026  0.000    22.022     6.680
  57   1 H      0.042  0.958  0.000  0.000     2.419     2.432
  58   1 H      0.049  0.951  0.000  0.000     2.335     2.390
  59   6 C     -0.083  1.057  3.026  0.000    21.997     6.662
  60   1 H      0.051  0.949  0.000  0.000     2.290     2.362
  61   1 H      0.043  0.957  0.000  0.000     2.414     2.430
  62   6 C     -0.132  1.046  3.087  0.000    22.989     6.818
  63   1 H      0.044  0.956  0.000  0.000     2.393     2.419
  64   1 H      0.040  0.960  0.000  0.000     2.455     2.450
  65   1 H      0.043  0.957  0.000  0.000     2.394     2.417

 Mol. C6AA /au·bohr⁶  :      81904.267003
 Mol. C8AA /au·bohr⁸  :    3930455.050078
 Mol. α(0) /au        :        604.690742

 
 Wiberg/Mayer (AO) data. WBOs > 0.1 written file <wbo>
 largest (>0.05) Wiberg bond orders for each atom
           total WBO             WBO to atom ...
     1  Na  0.561    Cl  16 0.145    Cl  17 0.122    Cl  13 0.121    Cl  14 0.085    Cl  15 0.056
     2  Na  0.498    Cl  18 0.159    Cl  12 0.142    Cl  20 0.130
     3  Na  0.534    Cl  12 0.177    Cl  16 0.170    Cl  14 0.131
     4  Na  0.300    Cl  18 0.083    O   21 0.064    O   51 0.060    Cl  15 0.052
     5  Na  0.575    Cl  11 0.208    Cl  13 0.177    Cl  17 0.123
     6  Na  0.555    Cl  19 0.175    Cl  17 0.152    Cl  14 0.150
     7  Na  0.544    Cl  20 0.186    Cl  13 0.153    Cl  16 0.148
     8  Na  0.504    Cl  19 0.120    Cl  11 0.119    Cl  17 0.088    O   51 0.066    Cl  15 0.054
     9  Na  0.330    Cl  18 0.107    Cl  20 0.104    Cl  15 0.084    O   36 0.079
    10  Na  0.340    Cl  14 0.099    Cl  19 0.078    Cl  12 0.073    Cl  15 0.071    O   21 0.053
    11  Cl  0.411    Na   5 0.208    Na   8 0.119
    12  Cl  0.438    Na   3 0.177    Na   2 0.142    Na  10 0.073
    13  Cl  0.502    Na   5 0.177    Na   7 0.153    Na   1 0.121
    14  Cl  0.479    Na   6 0.150    Na   3 0.131    Na  10 0.099    Na   1 0.085
    15  Cl  0.509    Na   9 0.084    Na  10 0.071    Na   1 0.056    Na   8 0.054    Na   4 0.052
    16  Cl  0.470    Na   3 0.170    Na   7 0.148    Na   1 0.145
    17  Cl  0.500    Na   6 0.152    Na   5 0.123    Na   1 0.122    Na   8 0.088
    18  Cl  0.393    Na   2 0.159    Na   9 0.107    Na   4 0.083
    19  Cl  0.435    Na   6 0.175    Na   8 0.120    Na  10 0.078
    20  Cl  0.440    Na   7 0.186    Na   2 0.130    Na   9 0.104
    21  O   2.004    C   23 0.971    H   22 0.865    Na   4 0.064    Na  10 0.053
    22  H   0.879    O   21 0.865
    23  C   3.931    C   26 1.010    O   21 0.971    H   24 0.969    H   25 0.965
    24  H   0.996    C   23 0.969
    25  H   0.990    C   23 0.965
    26  C   3.992    C   29 1.013    C   23 1.010    H   27 0.972    H   28 0.970
    27  H   0.997    C   26 0.972
    28  H   0.997    C   26 0.970
    29  C   3.996    C   32 1.025    C   26 1.013    H   31 0.978    H   30 0.966
    30  H   1.001    C   29 0.966
    31  H   0.997    C   29 0.978
    32  C   3.991    C   29 1.025    H   33 0.987    H   34 0.985    H   35 0.978
    33  H   0.997    C   32 0.987
    34  H   0.997    C   32 0.985
    35  H   0.997    C   32 0.978
    36  O   2.033    C   38 0.986    H   37 0.825    Na   9 0.079
    37  H   0.881    O   36 0.825
    38  C   3.947    C   41 1.008    O   36 0.986    H   39 0.972    H   40 0.971
    39  H   0.998    C   38 0.972
    40  H   0.995    C   38 0.971
    41  C   3.994    C   44 1.013    C   38 1.008    H   42 0.974    H   43 0.973
    42  H   0.998    C   41 0.974
    43  H   0.997    C   41 0.973
    44  C   3.997    C   47 1.026    C   41 1.013    H   46 0.979    H   45 0.971
    45  H   0.999    C   44 0.971
    46  H   0.998    C   44 0.979
    47  C   3.994    C   44 1.026    H   48 0.988    H   49 0.986    H   50 0.980
    48  H   0.998    C   47 0.988
    49  H   0.997    C   47 0.986
    50  H   0.999    C   47 0.980
    51  O   1.985    C   53 0.980    H   52 0.812    Na   8 0.066    Na   4 0.060
    52  H   0.866    O   51 0.812
    53  C   3.939    C   56 1.006    O   51 0.980    H   55 0.968    H   54 0.968
    54  H   0.996    C   53 0.968
    55  H   0.994    C   53 0.968
    56  C   3.994    C   59 1.012    C   53 1.006    H   57 0.973    H   58 0.973
    57  H   0.997    C   56 0.973
    58  H   0.997    C   56 0.973
    59  C   3.995    C   62 1.025    C   56 1.012    H   61 0.978    H   60 0.967
    60  H   0.997    C   59 0.967
    61  H   0.998    C   59 0.978
    62  C   3.994    C   59 1.025    H   63 0.987    H   64 0.986    H   65 0.980
    63  H   0.997    C   62 0.987
    64  H   0.998    C   62 0.986
    65  H   0.998    C   62 0.980
 MOs/occ written to file <molden.input>
 
molecular dipole:
                 x           y           z       tot (Debye)
 q only:       -0.635       2.964      -0.089
   full:       -1.013       1.322      -0.400       4.354
molecular quadrupole (traceless):
                xx          xy          yy          xz          yz          zz
 q only:      -24.014       2.950      12.979      -7.112     -16.102      11.035
  q+dip:      -25.680       7.608      19.031      -9.007      -9.941       6.649
   full:      -24.649       6.887      19.017      -9.728     -11.220       5.632

SCC energy    :    -102.8593348
rep           :       0.6859285
ES            :       0.8240495
AES           :      -0.0243519
AXC           :       0.0197484
disp          :      -0.0944063
XB            :       0.0000000
fix           :       0.0000000
total E       :    -102.1697829
atomizationE  :      13.1152906     8229.97
(atE without considering molecular charge,
 total energy contains solvation terms)
H-L gap (eV)  :          2.9443
optimized geometry written to: xtbopt.xyz

           ------------------------------------------------- 
          |                Numerical Hessian                |
           ------------------------------------------------- 
step length          :   0.00500
SCC accuracy         :   0.25000
Hessian scale factor :   1.00000
frozen atoms in %    :   0.00000    0
RMS gradient         :   0.00007
estimated CPU  time      1.46 min
estimated wall time      1.46 min

writing file <hessian>.
 
 projected vibrational frequencies (cm-1)
eigval :       -0.00    -0.00    -0.00     0.00     0.00     0.00
eigval :       18.05    21.39    23.71    29.11    30.85    31.07
eigval :       34.57    37.06    41.57    42.04    43.90    46.75
eigval :       49.00    51.50    53.20    55.69    57.54    58.30
eigval :       63.16    66.46    67.61    68.68    71.41    74.78
eigval :       75.69    78.56    79.58    83.58    84.36    86.87
eigval :       90.38    94.58    96.03    99.08   100.71   103.66
eigval :      106.39   109.04   112.68   114.74   117.35   117.67
eigval :      122.43   123.73   126.97   130.28   135.91   138.95
eigval :      141.20   143.33   148.78   149.48   152.32   157.78
eigval :      160.03   163.42   167.79   170.79   172.86   174.30
eigval :      176.20   178.33   180.41   182.98   185.38   187.39
eigval :      190.24   192.37   196.28   202.47   206.04   213.03
eigval :      215.52   216.81   220.68   227.92   256.74   260.21
eigval :      265.64   268.75   282.46   286.22   288.65   309.20
eigval :      386.97   395.46   395.58   424.71   494.77   515.53
eigval :      517.97   580.68   723.72   765.55   766.30   768.38
eigval :      861.21   861.94   863.60   880.80   886.24   890.90
eigval :      978.27   983.67   986.25   987.49   992.66   994.79
eigval :     1045.38  1050.15  1052.68  1079.59  1093.31  1101.25
eigval :     1122.93  1124.32  1130.61  1136.35  1138.54  1139.46
eigval :     1171.71  1182.01  1185.81  1233.84  1234.62  1236.49
eigval :     1270.34  1275.30  1275.33  1309.39  1318.80  1330.00
eigval :     1338.86  1342.06  1345.19  1350.67  1351.35  1355.22
eigval :     1355.52  1355.71  1361.44  1407.43  1411.37  1413.48
eigval :     1464.24  1468.71  1469.61  1471.67  1474.42  1476.56
eigval :     1481.24  1482.00  1483.01  1495.76  1497.48  1500.81
eigval :     1501.93  1503.73  1504.78  2896.57  2900.32  2906.59
eigval :     2954.53  2955.09  2961.69  2962.37  2962.91  2968.42
eigval :     2980.33  2981.66  2983.93  2984.39  2986.53  2986.99
eigval :     2988.93  2989.91  3009.07  3022.23  3027.37  3028.66
eigval :     3028.87  3029.97  3038.06  3040.43  3051.17  3054.49
eigval :     3177.19  3238.41  3467.19
 reduced masses (amu)
   1: 19.76   2: 25.74   3: 25.29   4: 28.63   5: 22.18   6: 21.09   7: 10.35   8: 13.56
   9: 11.98  10: 19.48  11: 20.18  12: 19.87  13: 17.56  14: 16.67  15: 18.65  16: 24.19
  17: 23.30  18: 25.90  19: 25.23  20: 23.51  21: 20.99  22: 23.77  23: 23.96  24: 23.10
  25: 19.84  26: 29.41  27: 24.22  28: 24.11  29: 26.70  30: 19.27  31: 23.75  32: 19.54
  33: 28.17  34: 26.10  35: 25.82  36: 24.59  37: 27.41  38: 27.83  39: 26.08  40: 24.94
  41: 27.45  42: 29.56  43: 25.79  44: 30.79  45: 26.43  46: 25.80  47: 22.22  48: 25.90
  49: 21.95  50: 28.05  51: 26.29  52: 26.48  53: 27.65  54: 21.68  55: 25.16  56: 19.24
  57: 26.56  58: 24.81  59: 22.41  60: 23.58  61: 15.11  62: 19.32  63: 23.92  64: 24.39
  65: 27.02  66: 27.50  67: 27.01  68: 18.55  69: 26.67  70: 26.19  71: 24.94  72: 26.89
  73: 28.13  74: 23.04  75: 27.26  76: 26.21  77: 25.22  78: 26.86  79: 21.36  80: 25.95
  81: 26.22  82: 26.87  83:  8.31  84:  8.02  85:  7.03  86: 14.63  87: 10.00  88:  9.54
  89:  7.59  90:  9.89  91:  8.04  92:  7.39  93:  7.52  94:  3.85  95:  7.11  96:  8.64
  97:  7.90  98:  4.06  99:  1.95 100:  3.26 101:  3.07 102:  3.18 103:  6.79 104:  6.28
 105:  6.46 106:  5.31 107:  5.70 108:  5.76 109:  5.59 110:  6.26 111:  6.78 112:  5.99
 113:  6.12 114:  6.04 115:  7.51 116:  7.20 117:  6.81 118:  4.62 119:  5.06 120:  5.71
 121:  7.41 122:  7.95 123:  8.06 124:  7.37 125:  7.58 126:  7.81 127:  4.78 128:  4.16
 129:  3.88 130:  3.46 131:  3.46 132:  3.44 133:  2.14 134:  2.21 135:  2.22 136:  3.21
 137:  3.32 138:  3.53 139:  3.98 140:  3.87 141:  4.33 142:  4.89 143:  4.51 144:  4.24
 145:  4.70 146:  4.88 147:  3.74 148:  3.43 149:  3.36 150:  3.36 151:  1.83 152:  1.86
 153:  1.93 154:  1.89 155:  1.83 156:  1.90 157:  1.87 158:  1.85 159:  1.83 160:  1.73
 161:  1.69 162:  1.65 163:  1.59 164:  1.56 165:  1.56 166:  1.76 167:  1.75 168:  1.78
 169:  1.80 170:  1.81 171:  1.91 172:  1.85 173:  1.89 174:  1.87 175:  1.69 176:  1.70
 177:  1.65 178:  1.50 179:  1.54 180:  1.73 181:  1.74 182:  1.53 183:  1.73 184:  1.90
 185:  1.96 186:  1.82 187:  1.82 188:  1.86 189:  1.78 190:  1.31 191:  1.54 192:  1.52
 193:  1.92 194:  1.88 195:  1.87
 IR intensities (amu)
   1:  0.25   2:  0.34   3:  0.33   4:  0.31   5:  0.17   6:  0.22   7:  0.16   8:  0.25
   9:  0.13  10:  0.17  11:  0.41  12:  0.34  13:  0.21  14:  0.11  15:  0.14  16:  0.21
  17:  0.27  18:  0.24  19:  0.19  20:  0.31  21:  0.08  22:  0.34  23:  0.23  24:  0.17
  25:  0.31  26:  0.32  27:  0.24  28:  0.27  29:  0.22  30:  0.17  31:  0.21  32:  0.18
  33:  0.24  34:  0.20  35:  0.43  36:  0.19  37:  0.29  38:  0.32  39:  0.08  40:  0.29
  41:  0.92  42:  0.75  43:  0.19  44:  0.06  45:  0.70  46:  0.55  47:  0.43  48:  0.98
  49:  0.73  50:  0.57  51:  0.55  52:  0.71  53:  0.70  54:  0.71  55:  0.72  56:  0.74
  57:  0.65  58:  0.50  59:  0.32  60:  0.57  61:  0.67  62:  0.29  63:  0.68  64:  0.20
  65:  0.56  66:  0.53  67:  1.26  68:  0.69  69:  0.48  70:  0.40  71:  0.98  72:  0.99
  73:  0.89  74:  1.09  75:  0.47  76:  1.33  77:  1.43  78:  1.71  79:  0.50  80:  1.67
  81:  1.65  82:  1.32  83:  0.52  84:  0.47  85:  0.34  86:  0.65  87:  0.40  88:  0.78
  89:  0.13  90:  0.56  91:  0.26  92:  0.22  93:  0.22  94:  0.43  95:  0.09  96:  0.25
  97:  0.64  98:  0.88  99:  0.48 100:  0.12 101:  0.08 102:  0.11 103:  0.18 104:  0.18
 105:  0.17 106:  0.27 107:  0.21 108:  0.28 109:  0.26 110:  0.51 111:  0.40 112:  0.41
 113:  0.12 114:  0.10 115:  0.62 116:  0.58 117:  0.71 118:  0.45 119:  0.44 120:  0.35
 121:  0.58 122:  0.63 123:  0.75 124:  0.25 125:  0.29 126:  0.48 127:  0.16 128:  0.18
 129:  0.21 130:  0.06 131:  0.03 132:  0.05 133:  0.06 134:  0.05 135:  0.03 136:  0.42
 137:  0.31 138:  0.42 139:  0.26 140:  0.30 141:  0.29 142:  0.12 143:  0.24 144:  0.26
 145:  0.12 146:  0.08 147:  0.46 148:  0.11 149:  0.10 150:  0.10 151:  0.04 152:  0.04
 153:  0.05 154:  0.02 155:  0.04 156:  0.03 157:  0.04 158:  0.07 159:  0.06 160:  0.03
 161:  0.05 162:  0.06 163:  0.06 164:  0.05 165:  0.09 166:  0.26 167:  0.25 168:  0.25
 169:  0.15 170:  0.16 171:  0.23 172:  0.13 173:  0.20 174:  0.17 175:  0.26 176:  0.27
 177:  0.20 178:  0.19 179:  0.17 180:  0.25 181:  0.32 182:  0.17 183:  0.17 184:  0.32
 185:  0.31 186:  0.24 187:  0.25 188:  0.26 189:  0.19 190:  0.14 191:  0.16 192:  0.19
 193:  0.72 194:  0.72 195:  0.19
 Raman intensities (amu)
   1:  0.00   2:  0.00   3:  0.00   4:  0.00   5:  0.00   6:  0.00   7:  0.00   8:  0.00
   9:  0.00  10:  0.00  11:  0.00  12:  0.00  13:  0.00  14:  0.00  15:  0.00  16:  0.00
  17:  0.00  18:  0.00  19:  0.00  20:  0.00  21:  0.00  22:  0.00  23:  0.00  24:  0.00
  25:  0.00  26:  0.00  27:  0.00  28:  0.00  29:  0.00  30:  0.00  31:  0.00  32:  0.00
  33:  0.00  34:  0.00  35:  0.00  36:  0.00  37:  0.00  38:  0.00  39:  0.00  40:  0.00
  41:  0.00  42:  0.00  43:  0.00  44:  0.00  45:  0.00  46:  0.00  47:  0.00  48:  0.00
  49:  0.00  50:  0.00  51:  0.00  52:  0.00  53:  0.00  54:  0.00  55:  0.00  56:  0.00
  57:  0.00  58:  0.00  59:  0.00  60:  0.00  61:  0.00  62:  0.00  63:  0.00  64:  0.00
  65:  0.00  66:  0.00  67:  0.00  68:  0.00  69:  0.00  70:  0.00  71:  0.00  72:  0.00
  73:  0.00  74:  0.00  75:  0.00  76:  0.00  77:  0.00  78:  0.00  79:  0.00  80:  0.00
  81:  0.00  82:  0.00  83:  0.00  84:  0.00  85:  0.00  86:  0.00  87:  0.00  88:  0.00
  89:  0.00  90:  0.00  91:  0.00  92:  0.00  93:  0.00  94:  0.00  95:  0.00  96:  0.00
  97:  0.00  98:  0.00  99:  0.00 100:  0.00 101:  0.00 102:  0.00 103:  0.00 104:  0.00
 105:  0.00 106:  0.00 107:  0.00 108:  0.00 109:  0.00 110:  0.00 111:  0.00 112:  0.00
 113:  0.00 114:  0.00 115:  0.00 116:  0.00 117:  0.00 118:  0.00 119:  0.00 120:  0.00
 121:  0.00 122:  0.00 123:  0.00 124:  0.00 125:  0.00 126:  0.00 127:  0.00 128:  0.00
 129:  0.00 130:  0.00 131:  0.00 132:  0.00 133:  0.00 134:  0.00 135:  0.00 136:  0.00
 137:  0.00 138:  0.00 139:  0.00 140:  0.00 141:  0.00 142:  0.00 143:  0.00 144:  0.00
 145:  0.00 146:  0.00 147:  0.00 148:  0.00 149:  0.00 150:  0.00 151:  0.00 152:  0.00
 153:  0.00 154:  0.00 155:  0.00 156:  0.00 157:  0.00 158:  0.00 159:  0.00 160:  0.00
 161:  0.00 162:  0.00 163:  0.00 164:  0.00 165:  0.00 166:  0.00 167:  0.00 168:  0.00
 169:  0.00 170:  0.00 171:  0.00 172:  0.00 173:  0.00 174:  0.00 175:  0.00 176:  0.00
 177:  0.00 178:  0.00 179:  0.00 180:  0.00 181:  0.00 182:  0.00 183:  0.00 184:  0.00
 185:  0.00 186:  0.00 187:  0.00 188:  0.00 189:  0.00 190:  0.00 191:  0.00 192:  0.00
 193:  0.00 194:  0.00 195:  0.00
 output can be read by thermo (or use thermo option).
 writing <g98.out> molden fake output.
 recommended (thermochemical) frequency scaling factor: 1.0
                    ==================
                    thermo calculation
                    ==================
Nvib :  189 Nimag : 0  symmetry :   C1  rot number :  1  scale factor : 1.00 sthr :  50.
omega= 18.05     Gvib=    -2.039     Grot=    -1.358     Gused=    -1.370
omega= 21.39     Gvib=    -1.938     Grot=    -1.308     Gused=    -1.329
omega= 23.71     Gvib=    -1.877     Grot=    -1.278     Gused=    -1.306
omega= 29.11     Gvib=    -1.756     Grot=    -1.217     Gused=    -1.272
omega= 30.85     Gvib=    -1.722     Grot=    -1.200     Gused=    -1.266
omega= 31.07     Gvib=    -1.717     Grot=    -1.198     Gused=    -1.265
omega= 34.57     Gvib=    -1.654     Grot=    -1.166     Gused=    -1.257
omega= 37.06     Gvib=    -1.613     Grot=    -1.145     Gused=    -1.254
omega= 41.57     Gvib=    -1.545     Grot=    -1.111     Gused=    -1.252
omega= 42.04     Gvib=    -1.539     Grot=    -1.108     Gused=    -1.251
omega= 43.90     Gvib=    -1.513     Grot=    -1.095     Gused=    -1.251
omega= 46.75     Gvib=    -1.476     Grot=    -1.076     Gused=    -1.250
omega= 49.00     Gvib=    -1.448     Grot=    -1.063     Gused=    -1.248
omega= 51.50     Gvib=    -1.419     Grot=    -1.048     Gused=    -1.244
omega= 53.20     Gvib=    -1.400     Grot=    -1.038     Gused=    -1.241
omega= 55.69     Gvib=    -1.373     Grot=    -1.025     Gused=    -1.236
omega= 57.54     Gvib=    -1.354     Grot=    -1.015     Gused=    -1.231
omega= 58.30     Gvib=    -1.346     Grot=    -1.011     Gused=    -1.228
omega= 63.16     Gvib=    -1.299     Grot=    -0.987     Gused=    -1.211
omega= 66.46     Gvib=    -1.269     Grot=    -0.972     Gused=    -1.197
omega= 67.61     Gvib=    -1.259     Grot=    -0.967     Gused=    -1.192
omega= 68.68     Gvib=    -1.250     Grot=    -0.963     Gused=    -1.187
omega= 71.41     Gvib=    -1.227     Grot=    -0.951     Gused=    -1.173
omega= 74.78     Gvib=    -1.200     Grot=    -0.937     Gused=    -1.156
omega= 75.69     Gvib=    -1.193     Grot=    -0.934     Gused=    -1.151
omega= 78.56     Gvib=    -1.171     Grot=    -0.923     Gused=    -1.136
omega= 79.58     Gvib=    -1.163     Grot=    -0.919     Gused=    -1.130
omega= 83.58     Gvib=    -1.135     Grot=    -0.904     Gused=    -1.108
omega= 84.36     Gvib=    -1.129     Grot=    -0.902     Gused=    -1.104
omega= 86.87     Gvib=    -1.112     Grot=    -0.893     Gused=    -1.090
omega= 90.38     Gvib=    -1.089     Grot=    -0.881     Gused=    -1.071
omega= 94.58     Gvib=    -1.062     Grot=    -0.868     Gused=    -1.048
omega= 96.03     Gvib=    -1.054     Grot=    -0.863     Gused=    -1.040
omega= 99.08     Gvib=    -1.035     Grot=    -0.854     Gused=    -1.024
omega=100.71     Gvib=    -1.026     Grot=    -0.849     Gused=    -1.016
omega=103.66     Gvib=    -1.009     Grot=    -0.841     Gused=    -1.000
omega=106.39     Gvib=    -0.994     Grot=    -0.833     Gused=    -0.986
omega=109.04     Gvib=    -0.980     Grot=    -0.826     Gused=    -0.973
omega=112.68     Gvib=    -0.961     Grot=    -0.816     Gused=    -0.955
omega=114.74     Gvib=    -0.950     Grot=    -0.810     Gused=    -0.945
omega=117.35     Gvib=    -0.937     Grot=    -0.804     Gused=    -0.933
omega=117.67     Gvib=    -0.936     Grot=    -0.803     Gused=    -0.932
omega=122.43     Gvib=    -0.913     Grot=    -0.791     Gused=    -0.910
omega=123.73     Gvib=    -0.907     Grot=    -0.788     Gused=    -0.904
omega=126.97     Gvib=    -0.892     Grot=    -0.780     Gused=    -0.889
omega=130.28     Gvib=    -0.877     Grot=    -0.773     Gused=    -0.875
omega=135.91     Gvib=    -0.853     Grot=    -0.760     Gused=    -0.851
omega=138.95     Gvib=    -0.840     Grot=    -0.754     Gused=    -0.839
omega=141.20     Gvib=    -0.831     Grot=    -0.749     Gused=    -0.830
omega=143.33     Gvib=    -0.823     Grot=    -0.745     Gused=    -0.821
omega=148.78     Gvib=    -0.801     Grot=    -0.734     Gused=    -0.801
omega=149.48     Gvib=    -0.799     Grot=    -0.732     Gused=    -0.798
omega=152.32     Gvib=    -0.788     Grot=    -0.727     Gused=    -0.787
omega=157.78     Gvib=    -0.768     Grot=    -0.716     Gused=    -0.768
omega=160.03     Gvib=    -0.760     Grot=    -0.712     Gused=    -0.760
omega=163.42     Gvib=    -0.748     Grot=    -0.706     Gused=    -0.748
omega=167.79     Gvib=    -0.733     Grot=    -0.698     Gused=    -0.733
omega=170.79     Gvib=    -0.724     Grot=    -0.693     Gused=    -0.723
omega=172.86     Gvib=    -0.717     Grot=    -0.689     Gused=    -0.717
omega=174.30     Gvib=    -0.712     Grot=    -0.687     Gused=    -0.712
omega=176.20     Gvib=    -0.706     Grot=    -0.683     Gused=    -0.706
omega=178.33     Gvib=    -0.699     Grot=    -0.680     Gused=    -0.699
omega=180.41     Gvib=    -0.693     Grot=    -0.676     Gused=    -0.693
omega=182.98     Gvib=    -0.685     Grot=    -0.672     Gused=    -0.685
omega=185.38     Gvib=    -0.678     Grot=    -0.668     Gused=    -0.678
omega=187.39     Gvib=    -0.672     Grot=    -0.665     Gused=    -0.672
omega=190.24     Gvib=    -0.664     Grot=    -0.661     Gused=    -0.664
omega=192.37     Gvib=    -0.657     Grot=    -0.657     Gused=    -0.657
omega=196.28     Gvib=    -0.646     Grot=    -0.651     Gused=    -0.646
omega=202.47     Gvib=    -0.629     Grot=    -0.642     Gused=    -0.629
omega=206.04     Gvib=    -0.620     Grot=    -0.637     Gused=    -0.620
omega=213.03     Gvib=    -0.602     Grot=    -0.627     Gused=    -0.602
omega=215.52     Gvib=    -0.595     Grot=    -0.624     Gused=    -0.595
omega=216.81     Gvib=    -0.592     Grot=    -0.622     Gused=    -0.592
omega=220.68     Gvib=    -0.582     Grot=    -0.617     Gused=    -0.583
omega=227.92     Gvib=    -0.565     Grot=    -0.607     Gused=    -0.565
omega=256.74     Gvib=    -0.502     Grot=    -0.572     Gused=    -0.502
omega=260.21     Gvib=    -0.495     Grot=    -0.568     Gused=    -0.495
omega=265.64     Gvib=    -0.484     Grot=    -0.562     Gused=    -0.484
omega=268.75     Gvib=    -0.478     Grot=    -0.558     Gused=    -0.478
omega=282.46     Gvib=    -0.453     Grot=    -0.544     Gused=    -0.453
omega=286.22     Gvib=    -0.446     Grot=    -0.540     Gused=    -0.446
omega=288.65     Gvib=    -0.442     Grot=    -0.537     Gused=    -0.442
 
   temp. (K)  partition function   enthalpy   heat capacity  entropy
                                   cal/mol     cal/K/mol   cal/K/mol   J/K/mol
 298.15  VIB  0.211E+36            38539.065    187.215    268.508
         ROT  0.582E+08              888.752      2.981     38.513
         INT  0.123E+44            39427.817    190.196    307.020
         TR   0.222E+29             1481.254      4.968     45.921
         TOT                       40909.0711   195.1640   352.9411  1476.7001
                     Eh         kcal/mol          kJ/mol 
ZPVE            0.424488         266.370         1114.49    
H(0)-H(T)+PV    0.651927E-01     40.9091         171.163    
H(T)            0.489681         307.280         1285.65    
T*S             0.167694         105.229         440.278    
G(T)            0.321987         202.050         845.375    
   -101.84779553  <=== TOTAL FREE ENERGY in Eh incl. el.,ZPVE,RRHO,solv. parts
 
 normal mode %tage of torsion character
   1:  0.00   2:  0.00   3:  0.00   4:  0.00   5:  0.00   6:  0.00   7:  0.19   8:  0.20
   9:  0.31  10:  0.25  11:  0.27  12:  0.30  13:  0.33  14:  0.31  15:  0.32  16:  0.43
  17:  0.46  18:  0.39  19:  0.18  20:  0.20  21:  0.25  22:  0.28  23:  0.41  24:  0.39
  25:  0.42  26:  0.36  27:  0.34  28:  0.40  29:  0.35  30:  0.36  31:  0.35  32:  0.34
  33:  0.35  34:  0.36  35:  0.42  36:  0.42  37:  0.27  38:  0.22  39:  0.42  40:  0.22
  41:  0.40  42:  0.43  43:  0.33  44:  0.31  45:  0.52  46:  0.38  47:  0.29  48:  0.46
  49:  0.35  50:  0.48  51:  0.29  52:  0.27  53:  0.27  54:  0.31  55:  0.28  56:  0.46
  57:  0.14  58:  0.25  59:  0.29  60:  0.41  61:  0.52  62:  0.40  63:  0.30  64:  0.26
  65:  0.36  66:  0.35  67:  0.25  68:  0.42  69:  0.19  70:  0.14  71:  0.34  72:  0.12
  73:  0.17  74:  0.23  75:  0.15  76:  0.16  77:  0.30  78:  0.07  79:  0.18  80:  0.13
  81:  0.15  82:  0.15  83:  0.62  84:  0.70  85:  0.69  86:  0.22  87:  0.48  88:  0.51
  89:  0.52  90:  0.55  91:  0.44  92:  0.41  93:  0.40  94:  0.15  95:  0.22  96:  0.23
  97:  0.19  98:  0.37  99:  0.36 100:  0.58 101:  0.57 102:  0.57 103:  0.34 104:  0.38
 105:  0.36 106:  0.38 107:  0.34 108:  0.32 109:  0.38 110:  0.24 111:  0.22 112:  0.23
 113:  0.33 114:  0.34 115:  0.09 116:  0.09 117:  0.12 118:  0.21 119:  0.21 120:  0.22
 121:  0.24 122:  0.20 123:  0.20 124:  0.07 125:  0.05 126:  0.08 127:  0.30 128:  0.29
 129:  0.24 130:  0.32 131:  0.32 132:  0.32 133:  0.12 134:  0.11 135:  0.13 136:  0.27
 137:  0.23 138:  0.20 139:  0.15 140:  0.15 141:  0.12 142:  0.09 143:  0.09 144:  0.09
 145:  0.10 146:  0.10 147:  0.13 148:  0.00 149:  0.00 150:  0.00 151:  0.58 152:  0.60
 153:  0.61 154:  0.62 155:  0.61 156:  0.63 157:  0.70 158:  0.71 159:  0.72 160:  0.76
 161:  0.80 162:  0.81 163:  0.89 164:  0.91 165:  0.90 166:  0.10 167:  0.10 168:  0.10
 169:  0.16 170:  0.16 171:  0.18 172:  0.22 173:  0.17 174:  0.15 175:  0.06 176:  0.05
 177:  0.07 178:  0.01 179:  0.02 180:  0.09 181:  0.06 182:  0.02 183:  0.12 184:  0.05
 185:  0.05 186:  0.03 187:  0.03 188:  0.04 189:  0.03 190:  0.00 191:  0.01 192:  0.02
 193:  0.06 194:  0.09 195:  0.12
 recommended # of modes for mode following          87
 
 Pipek-Mezey localization of normal modes
 number of localized modes           89
 frequency thrshold           500.000000000000     
 number of groups                    35
 atom-group assingment :   
  1  2  3  4  5  6  7  8  9 10 11 12 13 14 15 16 17 18 19 20 21 22 23 23 23 23 23 23 23 24
 23 25 25 25 25 26 27 26 26 26 26 26 26 26 26 26 28 28 28 29 30 31 32 32 32 32 32 32 32 33
 32 34 34 34 35
 pop matrix done.
 initialization of trafo matrix to unity
iteration     50  convergence  0.49613812D-04

 converged in     66 iterations, threshold :   0.99876328D-06
eig.   :       -0.00    -0.00    -0.00     0.00     0.00     0.00
eig.   :       74.62    79.65    80.17    82.31    87.33    89.58
eig.   :       89.71    89.77    90.26    92.33    95.46    97.26
eig.   :       99.94   100.34   101.80   102.05   102.48   104.21
eig.   :      104.69   104.83   106.04   106.95   107.02   107.70
eig.   :      109.83   111.19   112.10   113.95   115.70   116.17
eig.   :      117.58   119.16   119.19   119.58   120.51   121.06
eig.   :      122.67   123.91   124.06   125.26   125.65   127.90
eig.   :      128.93   129.65   130.23   133.01   133.28   135.29
eig.   :      136.36   139.11   139.70   141.12   141.23   141.71
eig.   :      143.02   147.15   148.11   151.31   151.79   158.40
eig.   :      159.38   159.99   161.66   163.23   164.90   164.94
eig.   :      164.98   167.72   169.11   169.53   171.09   179.35
eig.   :      180.64   188.12   189.90   190.55   192.00   203.54
eig.   :      205.53   213.81   216.63   217.03   225.46   225.78
eig.   :      241.98   246.94   314.52   388.50   460.41   515.53
eig.   :      517.97   580.68   723.72   765.55   766.30   768.38
eig.   :      861.21   861.94   863.60   880.80   886.24   890.90
eig.   :      978.27   983.67   986.25   987.49   992.66   994.79
eig.   :     1045.38  1050.15  1052.68  1079.59  1093.31  1101.25
eig.   :     1122.93  1124.32  1130.61  1136.35  1138.54  1139.46
eig.   :     1171.71  1182.01  1185.81  1233.84  1234.62  1236.49
eig.   :     1270.34  1275.30  1275.33  1309.39  1318.80  1330.00
eig.   :     1338.86  1342.06  1345.19  1350.67  1351.35  1355.22
eig.   :     1355.52  1355.71  1361.44  1407.43  1411.37  1413.48
eig.   :     1464.24  1468.71  1469.61  1471.67  1474.42  1476.56
eig.   :     1481.24  1482.00  1483.01  1495.76  1497.48  1500.81
eig.   :     1501.93  1503.73  1504.78  2896.57  2900.32  2906.59
eig.   :     2954.53  2955.09  2961.69  2962.37  2962.91  2968.42
eig.   :     2980.33  2981.66  2983.93  2984.39  2986.53  2986.99
eig.   :     2988.93  2989.91  3009.07  3022.23  3027.37  3028.66
eig.   :     3028.87  3029.97  3038.06  3040.43  3051.17  3054.49
eig.   :     3177.19  3238.41  3467.19
written to xtb_localmodes and g98l.out
 
 normal mode %tage of torsion character
   1:  0.00   2:  0.00   3:  0.00   4:  0.00   5:  0.00   6:  0.00   7:  0.48   8:  0.21
   9:  0.36  10:  0.41  11:  0.50  12:  0.29  13:  0.42  14:  0.23  15:  0.33  16:  0.01
  17:  0.59  18:  0.20  19:  0.61  20:  0.17  21:  0.60  22:  0.38  23:  0.09  24:  0.31
  25:  0.47  26:  0.01  27:  0.36  28:  0.01  29:  0.02  30:  0.38  31:  0.02  32:  0.02
  33:  0.03  34:  0.01  35:  0.59  36:  0.38  37:  0.35  38:  0.02  39:  0.02  40:  0.00
  41:  0.02  42:  0.61  43:  0.20  44:  0.37  45:  0.01  46:  0.05  47:  0.58  48:  0.57
  49:  0.03  50:  0.19  51:  0.15  52:  0.04  53:  0.02  54:  0.22  55:  0.02  56:  0.32
  57:  0.06  58:  0.01  59:  0.78  60:  0.60  61:  0.38  62:  0.12  63:  0.50  64:  0.37
  65:  0.00  66:  0.01  67:  0.38  68:  0.12  69:  0.56  70:  0.42  71:  0.02  72:  0.05
  73:  0.19  74:  0.39  75:  0.58  76:  0.53  77:  0.25  78:  0.22  79:  0.43  80:  0.09
  81:  0.23  82:  0.69  83:  0.30  84:  0.41  85:  0.02  86:  0.65  87:  0.66  88:  0.98
  89:  0.19  90:  0.62  91:  0.61  92:  0.65  93:  0.51  94:  0.10  95:  0.25  96:  0.23
  97:  0.19  98:  0.37  99:  0.36 100:  0.58 101:  0.57 102:  0.57 103:  0.34 104:  0.38
 105:  0.36 106:  0.38 107:  0.34 108:  0.32 109:  0.38 110:  0.24 111:  0.22 112:  0.23
 113:  0.33 114:  0.34 115:  0.09 116:  0.09 117:  0.12 118:  0.21 119:  0.21 120:  0.22
 121:  0.24 122:  0.20 123:  0.20 124:  0.07 125:  0.05 126:  0.08 127:  0.30 128:  0.29
 129:  0.24 130:  0.32 131:  0.32 132:  0.32 133:  0.12 134:  0.11 135:  0.13 136:  0.27
 137:  0.23 138:  0.20 139:  0.15 140:  0.15 141:  0.12 142:  0.09 143:  0.09 144:  0.09
 145:  0.10 146:  0.10 147:  0.13 148:  0.00 149:  0.00 150:  0.00 151:  0.58 152:  0.60
 153:  0.61 154:  0.62 155:  0.61 156:  0.63 157:  0.70 158:  0.71 159:  0.72 160:  0.76
 161:  0.80 162:  0.81 163:  0.89 164:  0.91 165:  0.90 166:  0.10 167:  0.10 168:  0.10
 169:  0.16 170:  0.16 171:  0.18 172:  0.22 173:  0.17 174:  0.15 175:  0.06 176:  0.05
 177:  0.07 178:  0.01 179:  0.02 180:  0.09 181:  0.06 182:  0.02 183:  0.12 184:  0.05
 185:  0.05 186:  0.03 187:  0.03 188:  0.04 189:  0.03 190:  0.00 191:  0.01 192:  0.02
 193:  0.06 194:  0.09 195:  0.12
 recommended # of modes for mode following          96

------------------------------------------------------------------------
 * finished run on 2020/05/30 at 20:42:57.193     
------------------------------------------------------------------------
 total:
 * wall-time:     0 d,  0 h,  1 min, 34.962 sec
 *  cpu-time:     0 d,  0 h,  1 min, 34.359 sec
 * ratio c/w:     0.994 speedup
 SCF:
 * wall-time:     0 d,  0 h,  0 min,  2.203 sec
 *  cpu-time:     0 d,  0 h,  0 min,  2.186 sec
 * ratio c/w:     0.992 speedup
 ANC optimizer:
 * wall-time:     0 d,  0 h,  0 min,  2.218 sec
 *  cpu-time:     0 d,  0 h,  0 min,  2.210 sec
 * ratio c/w:     0.996 speedup
 numerical hessian:
 * wall-time:     0 d,  0 h,  1 min, 30.510 sec
 *  cpu-time:     0 d,  0 h,  1 min, 29.937 sec
 * ratio c/w:     0.994 speedup

normal termination of xtb
