# Supplementary material for: Heterogeneous Nucleation of Butanol on NaCl: A Computational Study of Temperature, Humidity, Seed Charge, and Seed Size Effects
Source: J Phys Chem A. 2021 Mar 31;125(14):3025–36. doi: 10.1021/acs.jpca.0c10972 (PMC8054243; doi:10.1021/acs.jpca.0c10972)
Supplement: Supplementary file 2 — jp0c10972_si_002.zip [file jp0c10972_si_002.zip › ALL CLUSTERS/low_level_calc/normal seed/1Seed3BuOH.xyz]

    65
       -102.16978287  Gyration_radius:  4.21589445242
 Na          0.61919269112857   -3.34368574105923   -2.41440352720795
Na          3.23117853258975   -0.72302598047319    0.31521794964301
Na          3.53788823045530   -2.10092783163786   -3.51041463251540
Na         -0.15894324044468    1.12437336223316   -0.09520929277957
Na         -2.31722942905224   -4.40644247679127   -0.78953496934379
Na         -1.16984926284463   -1.08869588015502   -4.28884081670445
Na          2.54990254094874   -4.82269018088323   -0.15011622745486
Na         -2.16354273510905   -1.14620764039850   -1.12032852904531
Na          0.69609679979017   -2.22119475217673    1.48911878824716
Na          1.39083652872659    0.43885062548235   -2.71083187695278
Cl         -3.60749323606287   -2.70159896024786    0.36698116018817
Cl          3.79437256578430   -0.13184990517955   -2.02653016939732
Cl          0.03103634537217   -4.58967102769572   -0.05855767182891
Cl          1.27063168018721   -1.42436687774662   -4.43002251130493
Cl          0.56005151248368   -1.27682668678758   -0.95247119412161
Cl          2.97849520375770   -4.26117470329773   -2.51155719932767
Cl         -1.89798605640010   -3.04004579069608   -2.92814630310836
Cl          1.46540741119813    0.43647404345509    1.65784204414527
Cl         -1.27972829341476    0.81857627638344   -2.64228225422799
Cl          3.08466020384225   -2.96792153234295    1.29385945924659
O           1.41153763041465    2.07613482297891   -1.28340407204467
H           2.26423194286889    2.10217155173522   -0.82773056092578
C           1.28901786247012    3.33283705366525   -1.94534679774324
H           1.30034379264334    4.14530567283288   -1.20822744215794
H           0.31841819196146    3.33468628077056   -2.43864418699902
C           2.39604184110834    3.58410010114528   -2.96371097577331
H           2.31636870969931    4.61915216409351   -3.30224292168252
H           3.36271495267886    3.46943623691169   -2.46587815773192
C           2.36829269270083    2.66785172009462   -4.18536794370019
H           2.50170404358734    1.63003623198680   -3.87832015721461
H           3.22459326853614    2.92154885312540   -4.81209288299848
C           1.10167016575215    2.79293416294913   -5.01806041436887
H           0.95945128343246    3.82185157167776   -5.34053328271756
H           1.17753200739227    2.16572532983883   -5.90205104534269
H           0.22261015501427    2.48315441687262   -4.46236968300114
O          -1.23341431562126   -1.83776843075612    2.07751477676575
H          -2.03851846533774   -2.27151561774047    1.72256308077812
C          -1.37984804516847   -1.78216625870495    3.48526362253428
H          -2.35717067699461   -1.35810869164803    3.75134591910794
H          -0.60230654693136   -1.11442319700334    3.85924232006209
C          -1.24802745753065   -3.15558539032976    4.13217648723693
H          -1.40284450616880   -3.04825406230335    5.20744964699548
H          -2.04072259536785   -3.79710703251871    3.73745172664275
C           0.10025800712803   -3.82498656297056    3.87736324832454
H           0.24177192400983   -3.96379253102547    2.80506049423458
H           0.07462232832785   -4.82043573224763    4.32419126383806
C           1.27883801159793   -3.05998288591829    4.45932973361301
H           1.15583530170006   -2.93395954104651    5.53289703594358
H           2.19990465721905   -3.60694948759369    4.28331158097116
H           1.38644813735042   -2.07697140361953    4.00884058839884
O          -1.92601639147901    0.32540965241869    0.55657668644232
H          -1.78646689449810   -0.25482339597928    1.33224084607763
C          -3.03682346210088    1.15059289691609    0.88152795434648
H          -3.90277881301982    0.53416804272655    1.15182426154703
H          -3.29391457139947    1.71236658926947   -0.01702993838316
C          -2.72880769364412    2.11188149820056    2.02682105862224
H          -3.60913936640505    2.73491452271693    2.19515065121415
H          -2.54740741076056    1.53641405090108    2.93769007854963
C          -1.51591528909495    3.00635115720996    1.77453744753031
H          -0.61024937413729    2.40033323813337    1.74283521240521
H          -1.41431857432499    3.68268394245641    2.62463846656819
C          -1.62719428616426    3.83596829669642    0.50393582947844
H          -2.54244239149570    4.42320767660941    0.51710146612070
H          -0.78787184750501    4.52217326262618    0.43336702979930
H          -1.63498590523986    3.21149089358927   -0.38501031745047
