# Supplementary material for: Heterogeneous Nucleation of Butanol on NaCl: A Computational Study of Temperature, Humidity, Seed Charge, and Seed Size Effects
Source: J Phys Chem A. 2021 Mar 31;125(14):3025–36. doi: 10.1021/acs.jpca.0c10972 (PMC8054243; doi:10.1021/acs.jpca.0c10972)
Supplement: Supplementary file 2 — jp0c10972_si_002.zip [file jp0c10972_si_002.zip › ALL CLUSTERS/low_level_calc/normal seed/1Seed3BuOH1W.log]

      -----------------------------------------------------------      
     |                   =====================                   |     
     |                           x T B                           |     
     |                   =====================                   |     
     |                         S. Grimme                         |     
     |          Mulliken Center for Theoretical Chemistry        |     
     |                    University of Bonn                     |     
     |                 Version 6.0.1 (SAW181210)                 |     
      -----------------------------------------------------------      

   This program is distributed in the hope that it will be useful,
   but WITHOUT ANY WARRANTY; without even the implied warranty of
   MERCHANTABILITY or FITNESS FOR A PARTICULAR PURPOSE.
   
   FOR NON-COMMERCIAL, ACADEMIA USE ONLY.
   
   Cite this work as:
   S. Grimme, C. Bannwarth, P. Shushkov, J. Comput. Theory Chem., 2017,
   13, 1989-2009.
   C. Bannwarth, S. Ehlert and S. Grimme., ChemRxiv, 2018, preprint.
   http://doi.org/10.26434/chemrxiv.7246238.v1
   
   for sTDA-xTB:
   S. Grimme and C. Bannwarth, J. Chem. Phys., 2016, 145, 054103.
   
   in the mass-spec context:
   V. Asgeirsson, C. Bauer and S. Grimme, Chem. Sci., 2017, 8, 4879.
   
   if GBSA is used:
   P. Shushkov, F. März and S. Grimme, unpublished.
   
   for ANC optimizer:
   S. Grimme, unpublished.
   Rational Function algorithm used in ANCopt:
   F. Eckert, P. Pulay, H.-J. Werner, J. Comput. Chem., 1997, 18, 1473.
   
   with help from (in alphabetical order)
   C. Bannwarth, F. Bohle, G. Brandenburg, E. Caldeweyher, M. Checinski,
   S. Dohm, S. Ehlert, S. Ehrlich, F. März, H. Neugebauer, J. Pisarek,
   P. Pracht, P. Shushkov, and S. Spicher.
   
 * started run on 2020/05/30 at 20:52:17.281     
========================================================================
 # omp threads = 1
========================================================================
number of atoms            : 68
number of electrons        : 184
charge                     : 0
spin                       : .0
first test random number   : .9838

########################################################################
# WARNING! Please study the warnings concerning your input carefully
#  - the use of '-ohess' is discouraged, please use '--ohess' next time
########################################################################

           ------------------------------------------------- 
          |                 G F N 2 - x T B                 |
          | Geometry, Frequencies, Noncovalent interactions |
          |            JCTC 2018 parametrisation            |
           ------------------------------------------------- 
      method parameters     
 k(s)        :  1.8500
 k(p)        :  2.2300
 k(d)        :  2.2300
 k(f)        :  2.0000
 kEN (H0ij)  : -2.0000
 D4 a1       :  0.5200
 D4 a2       :  5.0000
 D4 s6       :  1.0000
 D4 s8       :  2.7000
 D4 s9       :  5.0000
 alphaj      :  2.0000


            Z     q(EN)     CN     RAES       Cart. coordinates
     1  Na  1.0    0.33    9.52    5.00     1.77801     3.72654     0.08477
     2  Na  1.0    0.43    5.18    5.00     7.14965     1.07694    -1.00770
     3  Na  1.0    0.33    7.88    5.00    -2.71863    -4.12720    -1.14908
     4  Na  1.0    0.37    9.16    5.00    -3.71016     0.92778     2.34625
     5  Na  1.0    0.42    7.83    5.00    -0.34494     0.29342    -4.36518
     6  Na  1.0    0.41    4.59    5.00     7.27902    -3.65589     5.60630
     7  Na  1.0    0.41    4.70    5.00     4.30099     4.01077     5.99898
     8  Na  1.0    0.34    9.52    5.00     3.93445    -5.31011    -0.11034
     9  Na  1.0    0.23    8.57    5.00     1.29530    -1.62248     5.14894
    10  Na  1.0    0.38    5.04    5.00    -0.83386    -7.74366     3.75140
    11  Cl  7.0   -0.16    2.91    4.86    -0.13928    -8.00218    -0.82581
    12  Cl  7.0   -0.17    2.73    4.73     4.25590     1.36578    -4.71264
    13  Cl  7.0   -0.14    3.74    4.99    -3.25315    -3.68208     3.87359
    14  Cl  7.0   -0.05    5.91    5.00     1.17226    -1.13129     0.18186
    15  Cl  7.0   -0.20    2.91    4.86     6.00060     4.69041     1.73729
    16  Cl  7.0   -0.20    2.94    4.88     8.04494    -2.91233     1.09061
    17  Cl  7.0   -0.11    3.80    5.00    -0.20314     3.21473     4.63701
    18  Cl  7.0   -0.16    3.78    5.00     3.39598    -6.21827     4.80151
    19  Cl  7.0   -0.23    2.86    4.83     5.21106    -0.13508     7.79264
    20  Cl  7.0   -0.12    3.04    4.91    -4.79093    -0.06045    -2.30102
    21  O   6.0   -0.31    3.22    3.45     4.13728    -4.47542    -4.00216
    22  H   1.0    0.02    1.44    1.57     4.66627    -2.76331    -4.44631
    23  C   4.0   -0.03    4.40    4.38     5.34995    -6.18763    -5.67419
    24  H   1.0    0.00    1.01    1.43     5.52503    -5.34256    -7.55798
    25  H   1.0    0.01    1.04    1.43     4.14084    -7.85525    -5.80872
    26  C   4.0   -0.09    4.32    4.23     7.95482    -6.97532    -4.73032
    27  H   1.0    0.01    1.03    1.43     8.98082    -7.87309    -6.27735
    28  H   1.0   -0.01    1.04    1.43     8.98609    -5.27197    -4.18450
    29  C   4.0   -0.08    4.45    4.46     7.86765    -8.78782    -2.48778
    30  H   1.0   -0.04    1.76    1.92     6.68744    -7.99690    -0.99238
    31  H   1.0   -0.01    1.03    1.43     9.77462    -8.96956    -1.73027
    32  C   4.0   -0.13    4.04    3.70     6.87456   -11.40004    -3.16546
    33  H   1.0    0.01    1.00    1.43     7.94560   -12.19954    -4.72742
    34  H   1.0   -0.01    1.00    1.43     7.04634   -12.65556    -1.54991
    35  H   1.0    0.00    1.00    1.43     4.89288   -11.33024    -3.69532
    36  O   6.0   -0.28    3.94    4.85    -1.05445     4.28601    -2.60490
    37  H   1.0    0.02    1.55    1.65    -2.86075     3.99064    -2.46110
    38  C   4.0   -0.05    4.69    4.75    -0.78671     6.71633    -3.72522
    39  H   1.0   -0.01    1.02    1.43    -1.49748     6.68665    -5.67404
    40  H   1.0   -0.01    1.18    1.46     1.23024     7.13277    -3.79803
    41  C   4.0   -0.08    4.24    4.07    -2.18497     8.75193    -2.24217
    42  H   1.0    0.01    1.03    1.43    -1.97569    10.55264    -3.22650
    43  H   1.0    0.02    1.03    1.43    -4.19499     8.27253    -2.21604
    44  C   4.0   -0.08    4.33    4.26    -1.27060     9.03171     0.47997
    45  H   1.0   -0.01    1.28    1.49    -1.39363     7.21203     1.43323
    46  H   1.0    0.01    1.03    1.43    -2.55053    10.31494     1.46533
    47  C   4.0   -0.13    4.19    3.98     1.40307    10.06643     0.68333
    48  H   1.0    0.01    1.00    1.43     1.52575    11.92505    -0.18711
    49  H   1.0   -0.02    1.00    1.43     1.94309    10.24527     2.65854
    50  H   1.0   -0.02    1.16    1.45     2.76785     8.83827    -0.23510
    51  O   6.0   -0.28    3.01    2.82    -6.06272     4.08001     1.82329
    52  H   1.0    0.06    1.25    1.48    -7.63698     3.67847     1.00094
    53  C   4.0   -0.02    4.61    4.67    -6.67708     4.91348     4.28303
    54  H   1.0    0.01    1.01    1.43    -8.10149     6.42090     4.18691
    55  H   1.0   -0.01    1.11    1.45    -4.94707     5.71692     5.06094
    56  C   4.0   -0.09    4.51    4.55    -7.61558     2.81711     6.02171
    57  H   1.0   -0.03    1.39    1.54    -6.16559     1.36077     6.19846
    58  H   1.0   -0.00    1.03    1.43    -7.86814     3.65748     7.88616
    59  C   4.0   -0.08    4.15    3.91   -10.09805     1.60597     5.16347
    60  H   1.0    0.01    1.02    1.43   -11.28818     3.03972     4.26533
    61  H   1.0    0.00    1.03    1.43   -11.11110     0.93447     6.83110
    62  C   4.0   -0.13    4.19    3.99    -9.75064    -0.63150     3.38599
    63  H   1.0   -0.02    1.04    1.44    -8.59433    -2.07093     4.28131
    64  H   1.0    0.00    1.00    1.43   -11.57388    -1.47148     2.94841
    65  H   1.0   -0.01    1.14    1.45    -8.87228    -0.09694     1.61056
    66  O   6.0   -0.33    3.64    4.54    -0.79161    -3.58092    -5.34005
    67  H   1.0    0.03    1.52    1.62     0.86753    -4.29051    -4.92679
    68  H   1.0    0.03    1.15    1.45    -1.46727    -4.72741    -6.58024

  Z AO/shell   Hii/eV     exponent
  1     Wed Apr 25 08:07:45 CEST 2018   EN: 2.200 GM2: 0.406  GM3: 0.0800  RAES: 1.40
     1s    -10.707211    1.230000
  6     Wed Apr 25 08:07:45 CEST 2018   EN: 2.550 GM2: 0.538  GM3: 0.1500  RAES: 3.00
     2s    -13.970922    2.096432
     2p    -10.063292    1.800000
  8     Wed Apr 25 08:07:45 CEST 2018   EN: 3.440 GM2: 0.452  GM3:-0.0517  RAES: 1.80
     2s    -20.229985    2.439742
     2p    -15.503117    2.137023
 11     Tue Apr 24 16:34:09 CEST 2018   EN: 0.930 GM2: 0.271  GM3: 0.1799  RAES: 5.00
     3s     -4.546934    0.763787
     3p     -1.332719    0.573553
 17     Mon Apr 23 14:09:22 CEST 2018   EN: 3.160 GM2: 0.249  GM3: 0.1495  RAES: 2.50
     3s    -29.278781    2.485265
     3p    -12.673758    2.199650
     3d     -0.240338    2.476089
 no old-style atom pair restraining (fixing) potential
           ------------------------------------------------- 
          |        Self-Consistent Charge Iterations        |
           ------------------------------------------------- 

 Ncao       : 236
 Nao        : 226
 Nshell     : 114
 Nel        : 184
 T(el)      :   300.0
 intcut     :    25.0
 scfconv/Eh :  0.100E-05
   qconv/e  :  0.100E-03
 intneglect :  0.100E-07
 broydamp   :      0.250
 iter      E             dE          RMSdq      gap      omega  full diag
   1   -107.5829619 -0.107583E+03  0.961E+00    4.10       0.0  T
   2   -107.8157855 -0.232824E+00  0.541E+00    4.68       1.0  T
   3   -107.9259588 -0.110173E+00  0.410E+00    4.56       1.0  T
   4   -107.9635115 -0.375527E-01  0.232E+00    3.90       1.0  T
   5   -107.9811424 -0.176308E-01  0.132E+00    3.17       1.0  T
   6   -107.9809305  0.211834E-03  0.735E-01    3.37       1.0  T
   7   -107.9823090 -0.137847E-02  0.278E-01    3.12       1.0  T
   8   -107.9825378 -0.228813E-03  0.165E-01    3.15       1.0  T
   9   -107.9826495 -0.111680E-03  0.112E-01    3.16       1.0  T
  10   -107.9827783 -0.128845E-03  0.639E-02    3.17       1.0  T
  11   -107.9828320 -0.536578E-04  0.369E-02    3.16       1.0  T
  12   -107.9828431 -0.111348E-04  0.197E-02    3.17       1.0  T
  13   -107.9828473 -0.421224E-05  0.144E-02    3.17       1.0  T
  14   -107.9828490 -0.166858E-05  0.864E-03    3.17       1.4  T
  15   -107.9828500 -0.986397E-06  0.600E-03    3.17       2.0  T
  16   -107.9828505 -0.481130E-06  0.458E-03    3.17       2.6  T
  17   -107.9828507 -0.202418E-06  0.228E-03    3.17       5.3  T
  18   -107.9828507 -0.447765E-07  0.122E-03    3.17      10.0  T
  19   -107.9828507 -0.741143E-08  0.579E-04    3.17      20.9  T
  20   -107.9828507 -0.333374E-08  0.393E-04    3.17      30.8  T
speedup  0.99
cpu  time for SCC    0.20 s
wall time for SCC    0.20 s

   *** convergence criteria satisfied after 20 iterations ***

          eigenvalues
 #    :          80         81         82         83         84         85         86         87
 occ. :        2.000      2.000      2.000      2.000      2.000      2.000      2.000      2.000
 eps  :       -10.736    -10.731    -10.706    -10.687    -10.647    -10.620    -10.611    -10.601
 #    :          88         89         90         91         92         93         94         95
 occ. :        2.000      2.000      2.000      2.000      2.000      0.000      0.000      0.000
 eps  :       -10.587    -10.557    -10.536    -10.506    -10.479     -7.313     -5.857     -5.193
 #    :          96         97         98         99        100        101        102        103
 occ. :        0.000      0.000      0.000      0.000      0.000      0.000      0.000      0.000
 eps  :        -4.414     -3.401     -1.802     -1.341     -0.657     -0.064      0.613      1.092


   #   Z            q   n(s)   n(p)   n(d)      C6AA      α(0)
   1  11 Na     0.783  0.044  0.173  0.000    67.162    26.521
   2  11 Na     0.719  0.088  0.194  0.000    67.952    26.677
   3  11 Na     0.755  0.060  0.186  0.000    67.512    26.590
   4  11 Na     0.800  0.059  0.141  0.000    66.965    26.482
   5  11 Na     0.801  0.056  0.143  0.000    66.952    26.480
   6  11 Na     0.705  0.111  0.184  0.000    68.120    26.710
   7  11 Na     0.702  0.105  0.193  0.000    68.153    26.716
   8  11 Na     0.826  0.043  0.131  0.000    66.653    26.420
   9  11 Na     0.687  0.048  0.265  0.000    68.340    26.753
  10  11 Na     0.697  0.114  0.189  0.000    68.221    26.729
  11  17 Cl    -0.779  1.975  5.801  0.003   126.483    17.206
  12  17 Cl    -0.765  1.975  5.786  0.004   125.948    17.170
  13  17 Cl    -0.749  1.975  5.773  0.001   125.309    17.126
  14  17 Cl    -0.729  1.966  5.760  0.003   124.480    17.069
  15  17 Cl    -0.772  1.974  5.798  0.001   126.218    17.188
  16  17 Cl    -0.764  1.976  5.786  0.002   125.897    17.166
  17  17 Cl    -0.759  1.977  5.780  0.002   125.687    17.152
  18  17 Cl    -0.744  1.971  5.772  0.001   125.111    17.113
  19  17 Cl    -0.755  1.976  5.779  0.001   125.521    17.141
  20  17 Cl    -0.788  1.975  5.811  0.002   126.876    17.233
  21   8 O     -0.470  1.697  4.773  0.000    22.205     6.364
  22   1 H      0.340  0.660  0.000  0.000     0.608     1.223
  23   6 C      0.053  1.042  2.905  0.000    19.656     6.307
  24   1 H      0.038  0.962  0.000  0.000     2.475     2.460
  25   1 H      0.063  0.937  0.000  0.000     2.168     2.302
  26   6 C     -0.081  1.058  3.023  0.000    22.031     6.679
  27   1 H      0.038  0.962  0.000  0.000     2.481     2.463
  28   1 H      0.056  0.944  0.000  0.000     2.250     2.346
  29   6 C     -0.067  1.056  3.011  0.000    21.707     6.619
  30   1 H      0.034  0.966  0.000  0.000     2.513     2.475
  31   1 H      0.038  0.962  0.000  0.000     2.472     2.459
  32   6 C     -0.112  1.039  3.073  0.000    22.702     6.795
  33   1 H      0.032  0.968  0.000  0.000     2.555     2.500
  34   1 H      0.037  0.963  0.000  0.000     2.487     2.466
  35   1 H      0.045  0.955  0.000  0.000     2.382     2.413
  36   8 O     -0.506  1.710  4.797  0.000    22.969     6.473
  37   1 H      0.352  0.648  0.000  0.000     0.575     1.187
  38   6 C      0.046  1.044  2.910  0.000    19.721     6.308
  39   1 H      0.050  0.950  0.000  0.000     2.320     2.382
  40   1 H      0.068  0.932  0.000  0.000     2.110     2.271
  41   6 C     -0.079  1.054  3.025  0.000    21.999     6.677
  42   1 H      0.041  0.959  0.000  0.000     2.440     2.443
  43   1 H      0.047  0.953  0.000  0.000     2.359     2.402
  44   6 C     -0.074  1.054  3.020  0.000    21.867     6.650
  45   1 H      0.056  0.944  0.000  0.000     2.240     2.338
  46   1 H      0.033  0.967  0.000  0.000     2.543     2.494
  47   6 C     -0.117  1.041  3.075  0.000    22.766     6.799
  48   1 H      0.034  0.966  0.000  0.000     2.534     2.489
  49   1 H      0.040  0.960  0.000  0.000     2.448     2.447
  50   1 H      0.046  0.954  0.000  0.000     2.366     2.405
  51   8 O     -0.455  1.692  4.764  0.000    21.896     6.320
  52   1 H      0.310  0.690  0.000  0.000     0.684     1.296
  53   6 C      0.056  1.045  2.899  0.000    19.563     6.282
  54   1 H      0.024  0.976  0.000  0.000     2.667     2.554
  55   1 H      0.062  0.938  0.000  0.000     2.172     2.305
  56   6 C     -0.094  1.065  3.029  0.000    22.203     6.694
  57   1 H      0.054  0.946  0.000  0.000     2.256     2.345
  58   1 H      0.041  0.959  0.000  0.000     2.441     2.443
  59   6 C     -0.058  1.048  3.010  0.000    21.621     6.620
  60   1 H      0.028  0.972  0.000  0.000     2.621     2.532
  61   1 H      0.034  0.966  0.000  0.000     2.525     2.485
  62   6 C     -0.125  1.047  3.078  0.000    22.919     6.820
  63   1 H      0.056  0.944  0.000  0.000     2.250     2.345
  64   1 H      0.035  0.965  0.000  0.000     2.520     2.482
  65   1 H      0.047  0.953  0.000  0.000     2.357     2.400
  66   8 O     -0.647  1.721  4.926  0.000    26.242     6.919
  67   1 H      0.361  0.639  0.000  0.000     0.554     1.164
  68   1 H      0.321  0.679  0.000  0.000     0.660     1.276

 Mol. C6AA /au·bohr⁶  :      85746.069022
 Mol. C8AA /au·bohr⁸  :    4036404.257161
 Mol. α(0) /au        :        614.559751

 
 Wiberg/Mayer (AO) data. WBOs > 0.1 written file <wbo>
 largest (>0.05) Wiberg bond orders for each atom
           total WBO             WBO to atom ...
     1  Na  0.423    Cl  15 0.134    Cl  14 0.093    Cl  12 0.089    O   36 0.069    Cl  17 0.055
     2  Na  0.532    Cl  16 0.170    Cl  12 0.168    Cl  15 0.112
     3  Na  0.480    Cl  20 0.154    Cl  11 0.102    Cl  13 0.089    O   66 0.064
     4  Na  0.380    Cl  20 0.108    Cl  17 0.086    O   51 0.077    Cl  14 0.075    Cl  13 0.058
     5  Na  0.385    Cl  12 0.103    O   66 0.086    Cl  20 0.074
     6  Na  0.549    Cl  16 0.184    Cl  19 0.171    Cl  18 0.149
     7  Na  0.553    Cl  15 0.173    Cl  19 0.165    Cl  17 0.154
     8  Na  0.348    Cl  11 0.103    Cl  18 0.083    O   21 0.079    Cl  14 0.073    Cl  16 0.056
     9  Na  0.598    Cl  17 0.134    Cl  13 0.133    Cl  19 0.125    Cl  18 0.096    Cl  14 0.066
    10  Na  0.556    Cl  11 0.188    Cl  13 0.167    Cl  18 0.151
    11  Cl  0.421    Na  10 0.188    Na   8 0.103    Na   3 0.102
    12  Cl  0.442    Na   2 0.168    Na   5 0.103    Na   1 0.089
    13  Cl  0.469    Na  10 0.167    Na   9 0.133    Na   3 0.089    Na   4 0.058
    14  Cl  0.523    Na   1 0.093    Na   4 0.075    Na   8 0.073    Na   9 0.066
    15  Cl  0.442    Na   7 0.173    Na   1 0.134    Na   2 0.112
    16  Cl  0.448    Na   6 0.184    Na   2 0.170    Na   8 0.056
    17  Cl  0.456    Na   7 0.154    Na   9 0.134    Na   4 0.086    Na   1 0.055
    18  Cl  0.486    Na  10 0.151    Na   6 0.149    Na   9 0.096    Na   8 0.083
    19  Cl  0.470    Na   6 0.171    Na   7 0.165    Na   9 0.125
    20  Cl  0.397    Na   3 0.154    Na   4 0.108    Na   5 0.074
    21  O   2.051    C   23 0.983    H   22 0.837    Na   8 0.079    H   67 0.050
    22  H   0.884    O   21 0.837
    23  C   3.946    C   26 1.009    O   21 0.983    H   24 0.972    H   25 0.967
    24  H   0.998    C   23 0.972
    25  H   0.994    C   23 0.967
    26  C   3.993    C   29 1.014    C   23 1.009    H   27 0.974    H   28 0.968
    27  H   0.998    C   26 0.974
    28  H   0.996    C   26 0.968
    29  C   3.995    C   32 1.023    C   26 1.014    H   31 0.980    H   30 0.969
    30  H   1.002    C   29 0.969
    31  H   0.998    C   29 0.980
    32  C   3.993    C   29 1.023    H   34 0.987    H   33 0.987    H   35 0.984
    33  H   0.998    C   32 0.987
    34  H   0.998    C   32 0.987
    35  H   0.997    C   32 0.984
    36  O   2.000    C   38 0.977    H   37 0.848    Na   1 0.069
    37  H   0.875    O   36 0.848
    38  C   3.939    C   41 1.009    O   36 0.977    H   39 0.969    H   40 0.969
    39  H   0.996    C   38 0.969
    40  H   0.993    C   38 0.969
    41  C   3.995    C   44 1.011    C   38 1.009    H   42 0.973    H   43 0.971
    42  H   0.997    C   41 0.973
    43  H   0.997    C   41 0.971
    44  C   3.990    C   47 1.025    C   41 1.011    H   46 0.978    H   45 0.968
    45  H   0.998    C   44 0.968
    46  H   0.998    C   44 0.978
    47  C   3.994    C   44 1.025    H   48 0.987    H   49 0.983    H   50 0.978
    48  H   0.998    C   47 0.987
    49  H   0.998    C   47 0.983
    50  H   0.998    C   47 0.978
    51  O   2.013    C   53 0.991    H   52 0.889    Na   4 0.077
    52  H   0.903    O   51 0.889
    53  C   3.943    C   56 1.009    O   51 0.991    H   55 0.973    H   54 0.972
    54  H   0.999    C   53 0.972
    55  H   0.995    C   53 0.973
    56  C   3.994    C   59 1.010    C   53 1.009    H   58 0.976    H   57 0.969
    57  H   1.000    C   56 0.969
    58  H   0.998    C   56 0.976
    59  C   3.996    C   62 1.023    C   56 1.010    H   61 0.978    H   60 0.974
    60  H   0.998    C   59 0.974
    61  H   0.998    C   59 0.978
    62  C   3.991    C   59 1.023    H   64 0.987    H   63 0.984    H   65 0.978
    63  H   0.997    C   62 0.984
    64  H   0.998    C   62 0.987
    65  H   0.999    C   62 0.978
    66  O   1.889    H   68 0.897    H   67 0.817    Na   5 0.086    Na   3 0.064
    67  H   0.870    O   66 0.817    O   21 0.050
    68  H   0.896    O   66 0.897
 MOs/occ written to file <molden.input>
 
molecular dipole:
                 x           y           z       tot (Debye)
 q only:       -2.139       0.428      -2.041
   full:       -1.568       0.503      -0.281       4.245
molecular quadrupole (traceless):
                xx          xy          yy          xz          yz          zz
 q only:       -9.609     -18.195      11.365     -10.696       7.767      -1.756
  q+dip:       -5.062     -23.092      10.857      -8.435       3.702      -5.796
   full:       -4.671     -22.316      10.217      -7.817       4.622      -5.546

SCC energy    :    -107.9828507
rep           :       0.7181035
ES            :       0.8434084
AES           :      -0.0228980
AXC           :       0.0195352
disp          :      -0.0955501
XB            :       0.0000000
fix           :       0.0000000
total E       :    -107.2612762
atomizationE  :      13.6540256     8568.03
(atE without considering molecular charge,
 total energy contains solvation terms)
H-L gap (eV)  :          3.1658
           ------------------------------------------------- 
          |                 ===============                 |
          |                   A N C O P T                   |
          |                 ===============                 |
          |          Approximate Normal Coordinate          |
          |           Rational Function Optimizer           |
           ------------------------------------------------- 
dumping coords to <xtbopt.coord> and <xtbopt.log>
 optlevel               0
 Maxcycle             204
 Maxmicro              25
 Econv         5.000000000000000E-006
 Gconv         1.000000000000000E-003
 Maxdispl       1.00000000000000     
 Hlow          5.000000000000000E-003
 S6             20.0000000000000     
 Nvar              198

generating ANC from model Hessian ...
 Shifting diagonal of input Hessian by   2.715925221737467E-002
 Lowest  eigenvalues of input Hessian
    0.005000    0.010869    0.011642    0.012178    0.013891    0.017700
    0.018134    0.019605    0.020040    0.021142    0.021429    0.022354
    0.023098    0.023870    0.024591    0.025966    0.026204    0.027133
 Highest eigenvalues
    1.341468    1.342792    1.429937    1.476174    1.495533    1.510455
 
cpu  time for ANC gen    0.05 s
wall time for ANC gen    0.05 s
................................................................................
.............................. CYCLE    1 ......................................
................................................................................
   1   -107.9828507 -0.107983E+03  0.263E-04    3.17       0.0  T
   2   -107.9828507 -0.228013E-09  0.208E-04    3.17      58.4  T
   3   -107.9828507 -0.201254E-09  0.186E-04    3.17      65.1  T
speedup  1.01
cpu  time for SCC    0.03 s
wall time for SCC    0.03 s
speedup  1.00
cpu  time for grad    0.12 s
wall time for grad    0.12 s
 E :   -107.26127614  G :  0.000070    pred/act E change:  0.000D+00  0.681D-07
Maxdispl :   0.0005   ||displ|| :   0.0012   Lambda : -0.469D-07
Largest |displ|/coords:  0.0005 (   2)  0.0003 (  22)  0.0003 (  21)
................................................................................
.............................. CYCLE    2 ......................................
................................................................................
   1   -107.9828457 -0.107983E+03  0.133E-03    3.17       0.0  T
   2   -107.9828457 -0.729599E-09  0.669E-04    3.17      18.1  T
   3   -107.9828457 -0.221902E-09  0.251E-04    3.17      48.4  T
speedup  0.98
cpu  time for SCC    0.03 s
wall time for SCC    0.03 s
speedup  0.99
cpu  time for grad    0.12 s
wall time for grad    0.12 s
 E :   -107.26127619  G :  0.000045    pred/act E change:  0.000D+00 -0.477D-07
Maxdispl :   0.0027   ||displ|| :   0.0067   Lambda : -0.219D-06
Largest |displ|/coords:  0.0027 (   1)  0.0019 (  22)  0.0019 (  21)

   *** GEOMETRY OPTIMIZATION CONVERGED AFTER 2 ITERATIONS ***

------------------------------------------------------------------------
 total energy gain (kcal):     -0.0000
------------------------------------------------------------------------
================
 final structure:
================
$coord
        1.77794102864100        3.72656454287901        0.08479107637061      Na
        7.14964495910780        1.07686909465667       -1.00758617303373      Na
       -2.71884738807035       -4.12721686245526       -1.14911194640308      Na
       -3.71013130506708        0.92779251236156        2.34627344340900      Na
       -0.34489878330122        0.29344599584944       -4.36525395103164      Na
        7.27915494913172       -3.65582300256723        5.60638690755979      Na
        4.30102623365680        4.01071721911630        5.99899415997300      Na
        3.93452349729350       -5.31011914246285       -0.11033288776138      Na
        1.29502216501063       -1.62242240767537        5.14876723799664      Na
       -0.83386285956129       -7.74373041081903        3.75123692154506      Na
       -0.13932993970392       -8.00227602305819       -0.82594666456609      Cl
        4.25599197851188        1.36574708852709       -4.71258502612265      Cl
       -3.25316461831187       -3.68205930292640        3.87357119741536      Cl
        1.17224841674341       -1.13101564605132        0.18205986489551      Cl
        6.00064424832036        4.69050582576907        1.73724368331114      Cl
        8.04489932861473       -2.91250793163245        1.09063490674167      Cl
       -0.20306825972390        3.21471035980872        4.63701885162733      Cl
        3.39587004613418       -6.21805509319010        4.80156612025375      Cl
        5.21109141415207       -0.13506328879044        7.79283868349604      Cl
       -4.79092741811488       -0.06029338216316       -2.30107243727226      Cl
        4.13731112781902       -4.47547917600581       -4.00210612488492      O 
        4.66630417450500       -2.76335965887660       -4.44621327679511      H 
        5.34991503610156       -6.18769685983029       -5.67420982152654      C 
        5.52485875272462       -5.34262649409193       -7.55801829562042      H 
        4.14081839299587       -7.85532783970783       -5.80864733895299      H 
        7.95481293938528       -6.97531459049665       -4.73040673552996      C 
        8.98085987244737       -7.87311394151112       -6.27737652567689      H 
        8.98603660782372       -5.27191947079656       -4.18461821210457      H 
        7.86765416935539       -8.78778363880007       -2.48782705153449      C 
        6.68749613195502       -7.99684839511234       -0.99242128780735      H 
        9.77465477570192       -8.96958930112868       -1.73037872528575      H 
        6.87452362589305      -11.40000483306067       -3.16551781249239      C 
        7.94557100871791      -12.19945818461578       -4.72749317387533      H 
        7.04633865792628      -12.65555978868156       -1.54999081116332      H 
        4.89283511802046      -11.33021221848286       -3.69534067212942      H 
       -1.05447521292803        4.28597836618198       -2.60490959908049      O 
       -2.86078766066127        3.99065777557085       -2.46102564239344      H 
       -0.78671644676934        6.71630507710031       -3.72521158514827      C 
       -1.49738264028825        6.68660450918495       -5.67405894071368      H 
        1.23023682298486        7.13278204288026       -3.79789823857488      H 
       -2.18505100635484        8.75184944097400       -2.24217876675709      C 
       -1.97594286664350       10.55256650711866       -3.22655832765677      H 
       -4.19504327591649        8.27232842318274       -2.21594053533916      H 
       -1.27060642669379        9.03164478229285        0.47992967829638      C 
       -1.39359660275930        7.21192692982604        1.43314629821220      H 
       -2.55053856048080       10.31482616220799        1.46535771424790      H 
        1.40303774088497       10.06642211436069        0.68335924862895      C 
        1.52568737383793       11.92508760249724       -0.18697871265614      H 
        1.94296480317101       10.24517890874682        2.65861062727662      H 
        2.76790717729677        8.83835474990821       -0.23505451602486      H 
       -6.06262957841731        4.08004243311939        1.82325801444783      O 
       -7.63683339306401        3.67839577722463        1.00088503516639      H 
       -6.67707846145413        4.91352941034334        4.28295409443719      C 
       -8.10153251582869        6.42093108895365        4.18674333493890      H 
       -4.94711616858352        5.71706772394202        5.06092004863959      H 
       -7.61557011236119        2.81718395908098        6.02165066065598      C 
       -6.16560881777420        1.36080477313749        6.19834039755009      H 
       -7.86805711621555        3.65753739265617        7.88610857564097      H 
      -10.09805666394445        1.60602783551833        5.16346989147116      C 
      -11.28821617812888        3.03972045165315        4.26532026985390      H 
      -11.11106031653255        0.93455062353935        6.83112269573296      H 
       -9.75059517477770       -0.63148154186019        3.38604384103816      C 
       -8.59423547953105       -2.07085923004343        4.28142044644170      H 
      -11.57379768668222       -1.47148830665487        2.94841073529241      H 
       -8.87213016681686       -0.09696283823753        1.61064994674884      H 
       -0.79154721163104       -3.58099393799673       -5.33995476498492      O 
        0.86763475295191       -4.29049726550611       -4.92666574371933      H 
       -1.46708105226024       -4.72749753268353       -6.58019420911393      H 
$end
 
 Bond Distances (Angstroems)
 ---------------------------
Na1-Na2=3.2219       Na1-Na4=3.4727       Na1-Na5=3.1793       Na1-Na7=3.4059       Na1-Na9=3.9062       Na1-Cl12=3.1185      
Na1-Cl14=2.5909      Na1-Cl15=2.4532      Na1-Cl17=2.6411      Na1-O36=2.0881       Na1-C38=2.9000       Na2-Na1=3.2219       
Na2-Na8=3.8136       Na2-Cl12=2.4924      Na2-Cl15=2.4771      Na2-Cl16=2.4319      Na3-Na4=3.2942       Na3-Na5=3.1539       
Na3-Na8=3.6180       Na3-Na10=3.3737      Na3-Cl11=2.4693      Na3-Cl13=2.6832      Na3-Cl14=2.6926      Na3-Cl20=2.4911      
Na3-O66=2.4580       Na4-Na1=3.4727       Na4-Na3=3.2942       Na4-Na5=3.9872       Na4-Na9=3.3220       Na4-Cl13=2.5812      
Na4-Cl14=3.0288      Na4-Cl17=2.5255      Na4-Cl20=2.5785      Na4-O51=2.0997       Na4-C53=2.8220       Na4-C56=3.0089       
Na4-H57=2.4282       Na5-Na1=3.1793       Na5-Na3=3.1539       Na5-Na4=3.9872       Na5-Cl12=2.5067      Na5-Cl14=2.6464      
Na5-Cl20=2.6007      Na5-O36=2.3393       Na5-O66=2.1273       Na6-Na8=3.6125       Na6-Na9=3.3532       Na6-Cl16=2.4555      
Na6-Cl18=2.4985      Na6-Cl19=2.4510      Na7-Na1=3.4059       Na7-Na9=3.4086       Na7-Cl15=2.4545      Na7-Cl17=2.5254      
Na7-Cl19=2.4384      Na8-Na2=3.8136       Na8-Na3=3.6180       Na8-Na6=3.6125       Na8-Na9=3.6748       Na8-Na10=3.4930      
Na8-Cl11=2.6116      Na8-Cl14=2.6554      Na8-Cl16=2.5971      Na8-Cl18=2.6586      Na8-O21=2.1090       Na8-C29=3.0498       
Na8-H30=2.0884       Na9-Na1=3.9062       Na9-Na4=3.3220       Na9-Na6=3.3532       Na9-Na7=3.4086       Na9-Na8=3.6748       
Na9-Na10=3.5084      Na9-Cl13=2.7269      Na9-Cl14=2.6419      Na9-Cl17=2.6933      Na9-Cl18=2.6803      Na9-Cl19=2.6214      
Na10-Na3=3.3737      Na10-Na8=3.4930      Na10-Na9=3.5084      Na10-Cl11=2.4537     Na10-Cl13=2.5026     Na10-Cl18=2.4435     
Cl11-Na3=2.4693      Cl11-Na8=2.6116      Cl11-Na10=2.4537     Cl12-Na1=3.1185      Cl12-Na2=2.4924      Cl12-Na5=2.5067      
Cl13-Na3=2.6832      Cl13-Na4=2.5812      Cl13-Na9=2.7269      Cl13-Na10=2.5026     Cl14-Na1=2.5909      Cl14-Na3=2.6926      
Cl14-Na4=3.0288      Cl14-Na5=2.6464      Cl14-Na8=2.6554      Cl14-Na9=2.6419      Cl15-Na1=2.4532      Cl15-Na2=2.4771      
Cl15-Na7=2.4545      Cl16-Na2=2.4319      Cl16-Na6=2.4555      Cl16-Na8=2.5971      Cl17-Na1=2.6411      Cl17-Na4=2.5255      
Cl17-Na7=2.5254      Cl17-Na9=2.6933      Cl18-Na6=2.4985      Cl18-Na8=2.6586      Cl18-Na9=2.6803      Cl18-Na10=2.4435     
Cl19-Na6=2.4510      Cl19-Na7=2.4384      Cl19-Na9=2.6214      Cl20-Na3=2.4911      Cl20-Na4=2.5785      Cl20-Na5=2.6007      
O21-Na8=2.1090       O21-H22=0.9770       O21-C23=1.4197       H22-O21=0.9770       C23-O21=1.4197       C23-H24=1.0965       
C23-H25=1.0923       C23-C26=1.5242       H24-C23=1.0965       H25-C23=1.0923       C26-C23=1.5242       C26-H27=1.0912       
C26-H28=1.0926       C26-C29=1.5265       H27-C26=1.0912       H28-C26=1.0926       C29-Na8=3.0498       C29-C26=1.5265       
C29-H30=1.0915       C29-H31=1.0901       C29-C32=1.5217       H30-Na8=2.0884       H30-C29=1.0915       H31-C29=1.0901       
C32-C29=1.5217       C32-H33=1.0878       C32-H34=1.0865       C32-H35=1.0861       H33-C32=1.0878       H34-C32=1.0865       
H35-C32=1.0861       O36-Na1=2.0881       O36-Na5=2.3393       O36-H37=0.9715       O36-C38=1.4232       H37-O36=0.9715       
C38-Na1=2.9000       C38-O36=1.4232       C38-H39=1.0978       C38-H40=1.0905       C38-C41=1.5244       H39-C38=1.0978       
H40-C38=1.0905       C41-C38=1.5244       C41-H42=1.0916       C41-H43=1.0936       C41-C44=1.5268       H42-C41=1.0916       
H43-C41=1.0936       C44-C41=1.5268       C44-H45=1.0890       C44-H46=1.0917       C44-C47=1.5209       H45-C44=1.0890       
H46-C44=1.0917       C47-C44=1.5209       C47-H48=1.0880       C47-H49=1.0877       C47-H50=1.0864       H48-C47=1.0880       
H49-C47=1.0877       H50-C47=1.0864       O51-Na4=2.0997       O51-H52=0.9636       O51-C53=1.4123       H52-O51=0.9636       
C53-Na4=2.8220       C53-O51=1.4123       C53-H54=1.0987       C53-H55=1.0901       C53-C56=1.5244       H54-C53=1.0987       
H55-C53=1.0901       C56-Na4=3.0089       C56-C53=1.5244       C56-H57=1.0915       C56-H58=1.0904       C56-C59=1.5306       
H57-Na4=2.4282       H57-C56=1.0915       H58-C56=1.0904       C59-C56=1.5306       C59-H60=1.0946       C59-H61=1.0920       
C59-C62=1.5233       H60-C59=1.0946       H61-C59=1.0920       C62-C59=1.5233       C62-H63=1.0859       C62-H64=1.0872       
C62-H65=1.0857       H63-C62=1.0859       H64-C62=1.0872       H65-C62=1.0857       O66-Na3=2.4580       O66-Na5=2.1273       
O66-H67=0.9796       O66-H68=0.9626       H67-O66=0.9796       H68-O66=0.9626       
 C  H  Rav=1.0906 sigma=0.0035  Rmin=1.0857  Rmax=1.0987    27
 C  C  Rav=1.5248 sigma=0.0028  Rmin=1.5209  Rmax=1.5306     9
 O  H  Rav=0.9709 sigma=0.0069  Rmin=0.9626  Rmax=0.9796     5
 O  C  Rav=1.4184 sigma=0.0046  Rmin=1.4123  Rmax=1.4232     3
 Na H  Rav=2.2583 sigma=0.1699  Rmin=2.0884  Rmax=2.4282     2
 Na C  Rav=2.9452 sigma=0.0897  Rmin=2.8220  Rmax=3.0498     4
 Na O  Rav=2.2036 sigma=0.1426  Rmin=2.0881  Rmax=2.4580     6
 Na Na Rav=3.4888 sigma=0.2340  Rmin=3.1539  Rmax=3.9872    18
 Cl Na Rav=2.5866 sigma=0.1479  Rmin=2.4319  Rmax=3.1185    36
 
 selected bond angles (degree)
 --------------------
Na4-Na1-Na2=127.88             Na5-Na1-Na2= 86.00             Na5-Na1-Na4= 73.50             Na7-Na1-Na2= 80.69             
Na7-Na1-Na4= 91.72             Na7-Na1-Na5=147.60             Na9-Na1-Na2= 82.27             Na9-Na1-Na4= 53.12             
Na9-Na1-Na5= 94.07             Na9-Na1-Na7= 55.06             Cl12-Na1-Na2= 46.26            Cl12-Na1-Na4=117.47            
Cl12-Na1-Na5= 46.90            Cl12-Na1-Na7=126.93            Cl12-Na1-Na9=107.20            Cl14-Na1-Na2= 71.39            
Cl14-Na1-Na4= 57.76            Cl14-Na1-Na5= 53.42            Cl14-Na1-Na7= 94.25            Cl14-Na1-Na9= 42.21            
Cl14-Na1-Cl12= 70.78           Cl15-Na1-Na2= 49.52            Cl15-Na1-Na4=136.69            Cl15-Na1-Na5=134.80            
Cl15-Na1-Na7= 46.07            Cl15-Na1-Na9= 88.04            Cl15-Na1-Cl12= 89.45           Cl15-Na1-Cl14=108.17           
Cl17-Na1-Na2=117.98            Cl17-Na1-Na4= 46.37            Cl17-Na1-Na5=118.47            Cl17-Na1-Na7= 47.31            
Cl17-Na1-Na9= 43.45            Cl17-Na1-Cl12=150.27           Cl17-Na1-Cl14= 80.27           Cl17-Na1-Cl15= 93.31           
O36-Na1-Na2=124.94             O36-Na1-Na4= 72.25             O36-Na1-Na5= 47.35             O36-Na1-Na7=154.36             
O36-Na1-Na9=121.56             O36-Na1-Cl12= 78.68            O36-Na1-Cl14= 93.75            O36-Na1-Cl15=150.15            
O36-Na1-Cl17=110.57            C38-Na1-Na2=121.71             C38-Na1-Na4= 94.64             C38-Na1-Na5= 68.37             
C38-Na1-Na7=142.96             C38-Na1-Na9=147.32             C38-Na1-Cl12= 81.34            C38-Na1-Cl14=119.81            
C38-Na1-Cl15=124.10            C38-Na1-Cl17=120.29            C38-Na1-O36= 27.48             Na8-Na2-Na1= 88.27             
Cl12-Na2-Na1= 64.68            Cl12-Na2-Na8= 83.00            Cl15-Na2-Na1= 48.87            Cl15-Na2-Na8=120.11            
Cl15-Na2-Cl12=105.25           Cl16-Na2-Na1=117.89            Cl16-Na2-Na8= 42.33            Cl16-Na2-Cl12=122.15           
Cl16-Na2-Cl15=116.76           Na5-Na3-Na4= 76.36             Na8-Na3-Na4=102.13             Na8-Na3-Na5= 79.79             
Na10-Na3-Na4= 94.37            Na10-Na3-Na5=135.87            Na10-Na3-Na8= 59.82            Cl11-Na3-Na4=136.34            
Cl11-Na3-Na5=115.67            Cl11-Na3-Na8= 46.20            Cl11-Na3-Na10= 46.55           Cl13-Na3-Na4= 49.89            
Cl13-Na3-Na5=120.76            Cl13-Na3-Na8= 88.12            Cl13-Na3-Na10= 47.12           Cl13-Na3-Cl11= 93.59           
Cl14-Na3-Na4= 59.78            Cl14-Na3-Na5= 53.12            Cl14-Na3-Na8= 47.00            Cl14-Na3-Na10= 84.65           
Cl14-Na3-Cl11= 92.76           Cl14-Na3-Cl13= 76.69           Cl20-Na3-Na4= 50.64            Cl20-Na3-Na5= 53.31            
Cl20-Na3-Na8=127.95            Cl20-Na3-Na10=143.93           Cl20-Na3-Cl11=167.88           Cl20-Na3-Cl13= 96.90           
Cl20-Na3-Cl14= 83.79           O66-Na3-Na4=118.50             O66-Na3-Na5= 42.32             O66-Na3-Na8= 75.74             
O66-Na3-Na10=129.61            O66-Na3-Cl11= 86.03            O66-Na3-Cl13=157.99            O66-Na3-Cl14= 81.34            
O66-Na3-Cl20= 81.97            Na3-Na4-Na1= 91.13             Na5-Na4-Na1= 49.87             Na5-Na4-Na3= 50.24             
Na9-Na4-Na1= 70.14             Na9-Na4-Na3= 78.10             Na9-Na4-Na5= 90.42             Cl13-Na4-Na1=115.63            
Cl13-Na4-Na3= 52.66            Cl13-Na4-Na5= 99.06            Cl13-Na4-Na9= 53.24            Cl14-Na4-Na1= 46.35            
Cl14-Na4-Na3= 50.19            Cl14-Na4-Na5= 41.58            Cl14-Na4-Na9= 48.90            Cl14-Na4-Cl13= 72.45           
Cl17-Na4-Na1= 49.19            Cl17-Na4-Na3=122.79            Cl17-Na4-Na5= 98.03            Cl17-Na4-Na9= 52.73            
Cl17-Na4-Cl13=103.52           Cl17-Na4-Cl14= 74.16           Cl20-Na4-Na1= 86.75            Cl20-Na4-Na3= 48.33            
Cl20-Na4-Na5= 39.86            Cl20-Na4-Na9=121.35            Cl20-Na4-Cl13= 97.34           Cl20-Na4-Cl14= 75.86           
Cl20-Na4-Cl17=135.89           O51-Na4-Na1= 96.41             O51-Na4-Na3=131.72             O51-Na4-Na5=102.37             
O51-Na4-Na9=148.68             O51-Na4-Cl13=147.95            O51-Na4-Cl14=137.87            O51-Na4-Cl17= 96.79            
O51-Na4-Cl20= 84.48            C53-Na4-Na1=105.76             C53-Na4-Na3=154.08             C53-Na4-Na5=129.41             
C53-Na4-Na9=125.81             C53-Na4-Cl13=130.15            C53-Na4-Cl14=151.73            C53-Na4-Cl17= 82.90            
C53-Na4-Cl20=111.99            C53-Na4-O51= 28.87             C56-Na4-Na1=130.95             C56-Na4-Na3=137.91             
C56-Na4-Na5=155.58             C56-Na4-Na9=113.21             C56-Na4-Cl13=100.14            C56-Na4-Cl14=161.77            
C56-Na4-Cl17= 92.02            C56-Na4-Cl20=122.11            C56-Na4-O51= 54.13             C56-Na4-C53= 30.09             
H57-Na4-Na1=134.15             H57-Na4-Na3=129.29             H57-Na4-Na5=174.11             H57-Na4-Na9= 95.18             
H57-Na4-Cl13= 82.90            H57-Na4-Cl14=143.89            H57-Na4-Cl17= 86.85            H57-Na4-Cl20=134.52            
H57-Na4-O51= 73.65             H57-Na4-C53= 47.69             H57-Na4-C56= 19.69             Na3-Na5-Na1= 99.49             
Na4-Na5-Na1= 56.63             Na4-Na5-Na3= 53.41             Cl12-Na5-Na1= 65.28            Cl12-Na5-Na3=126.47            
Cl12-Na5-Na4=118.69            Cl14-Na5-Na1= 51.83            Cl14-Na5-Na3= 54.47            Cl14-Na5-Na4= 49.42            
Cl14-Na5-Cl12= 80.59           Cl20-Na5-Na1= 92.85            Cl20-Na5-Na3= 50.18            Cl20-Na5-Na4= 39.46            
Cl20-Na5-Cl12=157.78           Cl20-Na5-Cl14= 82.65           O36-Na5-Na1= 41.03             O36-Na5-Na3=113.02             
O36-Na5-Na4= 59.84             O36-Na5-Cl12= 88.89            O36-Na5-Cl14= 86.78            O36-Na5-Cl20= 75.67            
O66-Na5-Na1=140.32             O66-Na5-Na3= 51.08             O66-Na5-Na4=104.33             O66-Na5-Cl12=107.96            
O66-Na5-Cl14= 88.83            O66-Na5-Cl20= 86.10            O66-Na5-O36=161.65             Na9-Na6-Na8= 63.55             
Cl16-Na6-Na8= 45.95            Cl16-Na6-Na9= 91.96            Cl18-Na6-Na8= 47.37            Cl18-Na6-Na9= 52.06            
Cl18-Na6-Cl16= 93.25           Cl19-Na6-Na8=111.15            Cl19-Na6-Na9= 50.84            Cl19-Na6-Cl16=114.29           
Cl19-Na6-Cl18= 97.22           Na9-Na7-Na1= 69.95             Cl15-Na7-Na1= 46.04            Cl15-Na7-Na9=100.25            
Cl17-Na7-Na1= 50.24            Cl17-Na7-Na9= 51.39            Cl17-Na7-Cl15= 96.20           Cl19-Na7-Na1=113.29            
Cl19-Na7-Na9= 49.97            Cl19-Na7-Cl15=114.66           Cl19-Na7-Cl17= 98.48           Na3-Na8-Na2=105.18             
Na6-Na8-Na2= 70.79             Na6-Na8-Na3=124.20             Na9-Na8-Na2= 78.07             Na9-Na8-Na3= 69.71             
Na9-Na8-Na6= 54.79             Na10-Na8-Na2=136.21            Na10-Na8-Na3= 56.61            Na10-Na8-Na6= 87.33            
Na10-Na8-Na9= 58.54            Cl11-Na8-Na2=146.48            Cl11-Na8-Na3= 43.03            Cl11-Na8-Na6=131.15            
Cl11-Na8-Na9= 94.92            Cl11-Na8-Na10= 44.55           Cl14-Na8-Na2= 60.97            Cl14-Na8-Na3= 47.86            
Cl14-Na8-Na6= 91.09            Cl14-Na8-Na9= 45.92            Cl14-Na8-Na10= 82.84           Cl14-Na8-Cl11= 90.48           
Cl16-Na8-Na2= 39.09            Cl16-Na8-Na3=140.15            Cl16-Na8-Na6= 42.81            Cl16-Na8-Na9= 82.74            
Cl16-Na8-Na10=129.94           Cl16-Na8-Cl11=173.38           Cl16-Na8-Cl14= 92.29           Cl18-Na8-Na2=109.25            
Cl18-Na8-Na3= 94.33            Cl18-Na8-Na6= 43.75            Cl18-Na8-Na9= 46.75            Cl18-Na8-Na10= 44.27           
Cl18-Na8-Cl11= 87.40           Cl18-Na8-Cl14= 91.98           Cl18-Na8-Cl16= 86.49           O21-Na8-Na2= 70.74             
O21-Na8-Na3= 82.24             O21-Na8-Na6=137.91             O21-Na8-Na9=130.36             O21-Na8-Na10=133.25            
O21-Na8-Cl11= 90.84            O21-Na8-Cl14= 84.86            O21-Na8-Cl16= 95.40            O21-Na8-Cl18=176.38            
C29-Na8-Na2=100.31             C29-Na8-Na3=134.90             C29-Na8-Na6= 99.05             C29-Na8-Na9=153.15             
C29-Na8-Na10=120.79            C29-Na8-Cl11=100.04            C29-Na8-Cl14=154.45            C29-Na8-Cl16= 79.87            
C29-Na8-Cl18=111.56            C29-Na8-O21= 71.87             H30-Na8-Na2=105.33             H30-Na8-Na3=139.70             
H30-Na8-Na6= 90.59             H30-Na8-Na9=142.74             H30-Na8-Na10=112.56            H30-Na8-Cl11= 99.91            
H30-Na8-Cl14=164.57            H30-Na8-Cl16= 78.64            H30-Na8-Cl18= 99.80            H30-Na8-O21= 83.62             
H30-Na8-C29= 11.75             Na4-Na9-Na1= 56.74             Na6-Na9-Na1=102.73             Na6-Na9-Na4=156.28             
Na7-Na9-Na1= 54.99             Na7-Na9-Na4= 94.34             Na7-Na9-Na6= 80.23             Na8-Na9-Na1= 80.82             
Na8-Na9-Na4=100.41             Na8-Na9-Na6= 61.66             Na8-Na9-Na7=112.77             Na10-Na9-Na1=123.05            
Na10-Na9-Na4= 91.43            Na10-Na9-Na6= 91.27            Na10-Na9-Na7=170.10            Na10-Na9-Na8= 58.14            
Cl13-Na9-Na1=100.23            Cl13-Na9-Na4= 49.32            Cl13-Na9-Na6=136.31            Cl13-Na9-Na7=142.57            
Cl13-Na9-Na8= 86.32            Cl13-Na9-Na10= 45.20           Cl14-Na9-Na1= 41.22            Cl14-Na9-Na4= 59.75            
Cl14-Na9-Na6= 97.28            Cl14-Na9-Na7= 93.25            Cl14-Na9-Na8= 46.23            Cl14-Na9-Na10= 82.72           
Cl14-Na9-Cl13= 76.79           Cl17-Na9-Na1= 42.40            Cl17-Na9-Na4= 48.27            Cl17-Na9-Na6=126.17            
Cl17-Na9-Na7= 47.12            Cl17-Na9-Na8=122.71            Cl17-Na9-Na10=139.62           Cl17-Na9-Cl13= 95.46           
Cl17-Na9-Cl14= 78.42           Cl18-Na9-Na1=125.68            Cl18-Na9-Na4=131.97            Cl18-Na9-Na6= 47.32            
Cl18-Na9-Na7=127.52            Cl18-Na9-Na8= 46.26            Cl18-Na9-Na10= 44.03           Cl18-Na9-Cl13= 89.22           
Cl18-Na9-Cl14= 91.79           Cl18-Na9-Cl17=167.83           Cl19-Na9-Na1= 95.56            Cl19-Na9-Na4=138.30            
Cl19-Na9-Na6= 46.47            Cl19-Na9-Na7= 45.42            Cl19-Na9-Na8=105.26            Cl19-Na9-Na10=130.06           
Cl19-Na9-Cl13=161.77           Cl19-Na9-Cl14=121.39           Cl19-Na9-Cl17= 90.06           Cl19-Na9-Cl18= 88.92           
Na8-Na10-Na3= 63.56            Na9-Na10-Na3= 74.53            Na9-Na10-Na8= 63.32            Cl11-Na10-Na3= 46.93           
Cl11-Na10-Na8= 48.31           Cl11-Na10-Na9=102.21           Cl13-Na10-Na3= 51.79           Cl13-Na10-Na8= 93.90           
Cl13-Na10-Na9= 50.64           Cl13-Na10-Cl11= 98.63          Cl18-Na10-Na3=104.97           Cl18-Na10-Na8= 49.42           
Cl18-Na10-Na9= 49.67           Cl18-Na10-Cl11= 96.07          Cl18-Na10-Cl13=100.31          
 
 selected dihedral angles (degree)
 ---------------------------------
Na8-Na2-Na1-Na4= 10.62        Na8-Na2-Na1-Na5=305.14        Na8-Na2-Na1-Na7= 95.51        Na8-Na2-Na1-Na9= 39.81        
Na8-Na2-Na1-Cl12=276.92       Na8-Na2-Na1-Cl14=357.79       Na8-Na2-Na1-Cl15=133.84       Na8-Na2-Na1-Cl17= 65.41       
Na8-Na2-Na1-O36=276.48        Na8-Na2-Na1-C38=243.67        Cl12-Na2-Na1-Na4= 93.70       Cl12-Na2-Na1-Na5= 28.22       
Cl12-Na2-Na1-Na7=178.59       Cl12-Na2-Na1-Na9=122.89       Cl12-Na2-Na1-Cl14= 80.87      Cl12-Na2-Na1-Cl15=216.92      
Cl12-Na2-Na1-Cl17=148.49      Cl12-Na2-Na1-O36=359.56       Cl12-Na2-Na1-C38=326.75       Cl15-Na2-Na1-Na4=236.77       
Cl15-Na2-Na1-Na5=171.30       Cl15-Na2-Na1-Na7=321.67       Cl15-Na2-Na1-Na9=265.96       Cl15-Na2-Na1-Cl12=143.08      
Cl15-Na2-Na1-Cl14=223.94      Cl15-Na2-Na1-Cl17=291.56      Cl15-Na2-Na1-O36=142.63       Cl15-Na2-Na1-C38=109.82       
Cl16-Na2-Na1-Na4=339.14       Cl16-Na2-Na1-Na5=273.67       Cl16-Na2-Na1-Na7= 64.03       Cl16-Na2-Na1-Na9=  8.33       
Cl16-Na2-Na1-Cl12=245.44      Cl16-Na2-Na1-Cl14=326.31      Cl16-Na2-Na1-Cl15=102.37      Cl16-Na2-Na1-Cl17= 33.93      
Cl16-Na2-Na1-O36=245.00       Cl16-Na2-Na1-C38=212.19       Na3-Na4-Na1-Na2=320.25        Na3-Na4-Na1-Na5= 31.42        
Na3-Na4-Na1-Na7=240.72        Na3-Na4-Na1-Na9=283.08        Na3-Na4-Na1-Cl12= 14.60       Na3-Na4-Na1-Cl14=334.65       
Na3-Na4-Na1-Cl15=252.20       Na3-Na4-Na1-Cl17=225.68       Na3-Na4-Na1-O36= 81.10        Na3-Na4-Na1-C38= 97.24        
Na5-Na4-Na1-Na2=288.82        Na5-Na4-Na1-Na7=209.29        Na5-Na4-Na1-Na9=251.66        Na5-Na4-Na1-Cl12=343.18       
Na5-Na4-Na1-Cl14=303.23       Na5-Na4-Na1-Cl15=220.78       Na5-Na4-Na1-Cl17=194.25       Na5-Na4-Na1-O36= 49.68        
Na5-Na4-Na1-C38= 65.82        Na9-Na4-Na1-Na2= 37.17        Na9-Na4-Na1-Na5=108.34        Na9-Na4-Na1-Na7=317.64        
Na9-Na4-Na1-Cl12= 91.52       Na9-Na4-Na1-Cl14= 51.57       Na9-Na4-Na1-Cl15=329.12       Na9-Na4-Na1-Cl17=302.60       
Na9-Na4-Na1-O36=158.02        Na9-Na4-Na1-C38=174.16        Cl13-Na4-Na1-Na2=  8.69       Cl13-Na4-Na1-Na5= 79.86       
Cl13-Na4-Na1-Na7=289.16       Cl13-Na4-Na1-Na9=331.52       Cl13-Na4-Na1-Cl12= 63.04      Cl13-Na4-Na1-Cl14= 23.09      
Cl13-Na4-Na1-Cl15=300.64      Cl13-Na4-Na1-Cl17=274.12      Cl13-Na4-Na1-O36=129.54       Cl13-Na4-Na1-C38=145.68       
Cl14-Na4-Na1-Na2=345.59       Cl14-Na4-Na1-Na5= 56.77       Cl14-Na4-Na1-Na7=266.06       Cl14-Na4-Na1-Na9=308.43       
Cl14-Na4-Na1-Cl12= 39.95      Cl14-Na4-Na1-Cl15=277.55      Cl14-Na4-Na1-Cl17=251.02      Cl14-Na4-Na1-O36=106.45       
Cl14-Na4-Na1-C38=122.58       Cl17-Na4-Na1-Na2= 94.57       Cl17-Na4-Na1-Na5=165.75       Cl17-Na4-Na1-Na7= 15.04       
Cl17-Na4-Na1-Na9= 57.40       Cl17-Na4-Na1-Cl12=148.92      Cl17-Na4-Na1-Cl14=108.98      Cl17-Na4-Na1-Cl15= 26.52      
Cl17-Na4-Na1-O36=215.42       Cl17-Na4-Na1-C38=231.56       Cl20-Na4-Na1-Na2=272.10       Cl20-Na4-Na1-Na5=343.27       
Cl20-Na4-Na1-Na7=192.57       Cl20-Na4-Na1-Na9=234.93       Cl20-Na4-Na1-Cl12=326.45      Cl20-Na4-Na1-Cl14=286.51      
Cl20-Na4-Na1-Cl15=204.05      Cl20-Na4-Na1-Cl17=177.53      Cl20-Na4-Na1-O36= 32.95       Cl20-Na4-Na1-C38= 49.09       
O51-Na4-Na1-Na2=188.03        O51-Na4-Na1-Na5=259.20        O51-Na4-Na1-Na7=108.50        O51-Na4-Na1-Na9=150.86        
O51-Na4-Na1-Cl12=242.38       O51-Na4-Na1-Cl14=202.43       O51-Na4-Na1-Cl15=119.98       O51-Na4-Na1-Cl17= 93.46       
O51-Na4-Na1-O36=308.88        O51-Na4-Na1-C38=325.02        C53-Na4-Na1-Na2=160.15        C53-Na4-Na1-Na5=231.33        
C53-Na4-Na1-Na7= 80.62        C53-Na4-Na1-Na9=122.98        C53-Na4-Na1-Cl12=214.50       C53-Na4-Na1-Cl14=174.56       
C53-Na4-Na1-Cl15= 92.11       C53-Na4-Na1-Cl17= 65.58       C53-Na4-Na1-O36=281.00        C53-Na4-Na1-C38=297.14        
C56-Na4-Na1-Na2=141.13        C56-Na4-Na1-Na5=212.31        C56-Na4-Na1-Na7= 61.60        C56-Na4-Na1-Na9=103.96        
C56-Na4-Na1-Cl12=195.48       C56-Na4-Na1-Cl14=155.54       C56-Na4-Na1-Cl15= 73.08       C56-Na4-Na1-Cl17= 46.56       
C56-Na4-Na1-O36=261.98        C56-Na4-Na1-C38=278.12        H57-Na4-Na1-Na2=114.64        H57-Na4-Na1-Na5=185.81        
H57-Na4-Na1-Na7= 35.11        H57-Na4-Na1-Na9= 77.47        H57-Na4-Na1-Cl12=168.99       H57-Na4-Na1-Cl14=129.05       
H57-Na4-Na1-Cl15= 46.59       H57-Na4-Na1-Cl17= 20.07       H57-Na4-Na1-O36=235.49        H57-Na4-Na1-C38=251.63        
Na1-Na4-Na3-Na5=328.76        Na1-Na4-Na3-Na8= 44.95        Na1-Na4-Na3-Na10=105.00       Na1-Na4-Na3-Cl11= 81.80       
Na1-Na4-Na3-Cl13=121.95       Na1-Na4-Na3-Cl14= 23.78       Na1-Na4-Na3-Cl20=275.36       Na1-Na4-Na3-O66=324.74        
Na5-Na4-Na3-Na8= 76.19        Na5-Na4-Na3-Na10=136.24       Na5-Na4-Na3-Cl11=113.03       Na5-Na4-Na3-Cl13=153.19       
Na5-Na4-Na3-Cl14= 55.01       Na5-Na4-Na3-Cl20=306.60       Na5-Na4-Na3-O66=355.97        Na9-Na4-Na3-Na5=259.33        
Na9-Na4-Na3-Na8=335.52        Na9-Na4-Na3-Na10= 35.57       Na9-Na4-Na3-Cl11= 12.37       Na9-Na4-Na3-Cl13= 52.52       
Na9-Na4-Na3-Cl14=314.35       Na9-Na4-Na3-Cl20=205.93       Na9-Na4-Na3-O66=255.31        Cl13-Na4-Na3-Na5=206.81       
Cl13-Na4-Na3-Na8=283.00       Cl13-Na4-Na3-Na10=343.05      Cl13-Na4-Na3-Cl11=319.84      Cl13-Na4-Na3-Cl14=261.82      
Cl13-Na4-Na3-Cl20=153.41      Cl13-Na4-Na3-O66=202.78       Cl14-Na4-Na3-Na5=304.99       Cl14-Na4-Na3-Na8= 21.17       
Cl14-Na4-Na3-Na10= 81.22      Cl14-Na4-Na3-Cl11= 58.02      Cl14-Na4-Na3-Cl13= 98.18      Cl14-Na4-Na3-Cl20=251.58      
Cl14-Na4-Na3-O66=300.96       Cl17-Na4-Na3-Na5=288.66       Cl17-Na4-Na3-Na8=  4.84       Cl17-Na4-Na3-Na10= 64.90      
Cl17-Na4-Na3-Cl11= 41.69      Cl17-Na4-Na3-Cl13= 81.85      Cl17-Na4-Na3-Cl14=343.67      Cl17-Na4-Na3-Cl20=235.25      
Cl17-Na4-Na3-O66=284.63       Cl20-Na4-Na3-Na5= 53.40       Cl20-Na4-Na3-Na8=129.59       Cl20-Na4-Na3-Na10=189.64      
Cl20-Na4-Na3-Cl11=166.44      Cl20-Na4-Na3-Cl13=206.59      Cl20-Na4-Na3-Cl14=108.42      Cl20-Na4-Na3-O66= 49.38       
O51-Na4-Na3-Na5= 68.38        O51-Na4-Na3-Na8=144.57        O51-Na4-Na3-Na10=204.62       O51-Na4-Na3-Cl11=181.41       
O51-Na4-Na3-Cl13=221.57       O51-Na4-Na3-Cl14=123.39       O51-Na4-Na3-Cl20= 14.98       O51-Na4-Na3-O66= 64.35        
C53-Na4-Na3-Na5=100.22        C53-Na4-Na3-Na8=176.40        C53-Na4-Na3-Na10=236.46       C53-Na4-Na3-Cl11=213.25       
C53-Na4-Na3-Cl13=253.41       C53-Na4-Na3-Cl14=155.23       C53-Na4-Na3-Cl20= 46.81       C53-Na4-Na3-O66= 96.19        
C56-Na4-Na3-Na5=147.77        C56-Na4-Na3-Na8=223.96        C56-Na4-Na3-Na10=284.01       C56-Na4-Na3-Cl11=260.80       
C56-Na4-Na3-Cl13=300.96       C56-Na4-Na3-Cl14=202.78       C56-Na4-Na3-Cl20= 94.37       C56-Na4-Na3-O66=143.74        
H57-Na4-Na3-Na5=172.39        H57-Na4-Na3-Na8=248.57        H57-Na4-Na3-Na10=308.62       H57-Na4-Na3-Cl11=285.42       
H57-Na4-Na3-Cl13=325.58       H57-Na4-Na3-Cl14=227.40       H57-Na4-Na3-Cl20=118.98       H57-Na4-Na3-O66=168.36        
Na3-Na5-Na1-Na2= 98.00        Na3-Na5-Na1-Na4=326.49        Na3-Na5-Na1-Na7= 32.40        Na3-Na5-Na1-Na9= 16.06        
Na3-Na5-Na1-Cl12=125.90       Na3-Na5-Na1-Cl14= 28.26       Na3-Na5-Na1-Cl15=107.33       Na3-Na5-Na1-Cl17=338.19       
Na3-Na5-Na1-O36=245.68        Na3-Na5-Na1-C38=224.48        Na4-Na5-Na1-Na2=131.51        Na4-Na5-Na1-Na7= 65.90        
Na4-Na5-Na1-Na9= 49.57        Na4-Na5-Na1-Cl12=159.41       Na4-Na5-Na1-Cl14= 61.77       Na4-Na5-Na1-Cl15=140.84       
Na4-Na5-Na1-Cl17= 11.70       Na4-Na5-Na1-O36=279.18        Na4-Na5-Na1-C38=257.99        Cl12-Na5-Na1-Na2=332.10       
Cl12-Na5-Na1-Na4=200.59       Cl12-Na5-Na1-Na7=266.49       Cl12-Na5-Na1-Na9=250.16       Cl12-Na5-Na1-Cl14=262.36      
Cl12-Na5-Na1-Cl15=341.43      Cl12-Na5-Na1-Cl17=212.29      Cl12-Na5-Na1-O36=119.77       Cl12-Na5-Na1-C38= 98.58       
Cl14-Na5-Na1-Na2= 69.74       Cl14-Na5-Na1-Na4=298.23       Cl14-Na5-Na1-Na7=  4.13       Cl14-Na5-Na1-Na9=347.80       
Cl14-Na5-Na1-Cl12= 97.64      Cl14-Na5-Na1-Cl15= 79.07      Cl14-Na5-Na1-Cl17=309.93      Cl14-Na5-Na1-O36=217.41       
Cl14-Na5-Na1-C38=196.22       Cl20-Na5-Na1-Na2=148.08       Cl20-Na5-Na1-Na4= 16.57       Cl20-Na5-Na1-Na7= 82.47       
Cl20-Na5-Na1-Na9= 66.14       Cl20-Na5-Na1-Cl12=175.98      Cl20-Na5-Na1-Cl14= 78.34      Cl20-Na5-Na1-Cl15=157.41      
Cl20-Na5-Na1-Cl17= 28.27      Cl20-Na5-Na1-O36=295.76       Cl20-Na5-Na1-C38=274.56       O36-Na5-Na1-Na2=212.32        
O36-Na5-Na1-Na4= 80.82        O36-Na5-Na1-Na7=146.72        O36-Na5-Na1-Na9=130.38        O36-Na5-Na1-Cl12=240.23       
O36-Na5-Na1-Cl14=142.59       O36-Na5-Na1-Cl15=221.66       O36-Na5-Na1-Cl17= 92.51       O36-Na5-Na1-C38=338.80        
O66-Na5-Na1-Na2= 60.76        O66-Na5-Na1-Na4=289.25        O66-Na5-Na1-Na7=355.15        O66-Na5-Na1-Na9=338.82        
O66-Na5-Na1-Cl12= 88.66       O66-Na5-Na1-Cl14=351.02       O66-Na5-Na1-Cl15= 70.09       O66-Na5-Na1-Cl17=300.95       
O66-Na5-Na1-O36=208.44        O66-Na5-Na1-C38=187.24        Na1-Na5-Na3-Na4= 35.04        Na1-Na5-Na3-Na8=289.77        
Na1-Na5-Na3-Na10=312.96       Na1-Na5-Na3-Cl11=259.86       Na1-Na5-Na3-Cl13= 11.37       Na1-Na5-Na3-Cl14=332.77       
Na1-Na5-Na3-Cl20= 85.77       Na1-Na5-Na3-O66=209.78        Na4-Na5-Na3-Na8=254.73        Na4-Na5-Na3-Na10=277.91       
Na4-Na5-Na3-Cl11=224.82       Na4-Na5-Na3-Cl13=336.33       Na4-Na5-Na3-Cl14=297.73       Na4-Na5-Na3-Cl20= 50.73       
Na4-Na5-Na3-O66=174.74        Cl12-Na5-Na3-Na4=101.23       Cl12-Na5-Na3-Na8=355.96       Cl12-Na5-Na3-Na10= 19.15      
Cl12-Na5-Na3-Cl11=326.05      Cl12-Na5-Na3-Cl13= 77.56      Cl12-Na5-Na3-Cl14= 38.96      Cl12-Na5-Na3-Cl20=151.96      
Cl12-Na5-Na3-O66=275.97       Cl14-Na5-Na3-Na4= 62.27       Cl14-Na5-Na3-Na8=316.99       Cl14-Na5-Na3-Na10=340.18      
Cl14-Na5-Na3-Cl11=287.09      Cl14-Na5-Na3-Cl13= 38.60      Cl14-Na5-Na3-Cl20=112.99      Cl14-Na5-Na3-O66=237.01       
Cl20-Na5-Na3-Na4=309.27       Cl20-Na5-Na3-Na8=204.00       Cl20-Na5-Na3-Na10=227.19      Cl20-Na5-Na3-Cl11=174.09      
Cl20-Na5-Na3-Cl13=285.61      Cl20-Na5-Na3-Cl14=247.01      Cl20-Na5-Na3-O66=124.02       O36-Na5-Na3-Na4=354.50        
O36-Na5-Na3-Na8=249.22        O36-Na5-Na3-Na10=272.41       O36-Na5-Na3-Cl11=219.32       O36-Na5-Na3-Cl13=330.83       
O36-Na5-Na3-Cl14=292.23       O36-Na5-Na3-Cl20= 45.23       O36-Na5-Na3-O66=169.24        O66-Na5-Na3-Na4=185.26        
O66-Na5-Na3-Na8= 79.98        O66-Na5-Na3-Na10=103.17       O66-Na5-Na3-Cl11= 50.08       O66-Na5-Na3-Cl13=161.59       
O66-Na5-Na3-Cl14=122.99       O66-Na5-Na3-Cl20=235.98       Na1-Na5-Na4-Na3=222.70        Na1-Na5-Na4-Na9=296.77        
Na1-Na5-Na4-Cl13=243.99       Na1-Na5-Na4-Cl14=294.21       Na1-Na5-Na4-Cl17=349.15       Na1-Na5-Na4-Cl20=153.37       
Na1-Na5-Na4-O51= 87.96        Na1-Na5-Na4-C53= 76.53        Na1-Na5-Na4-C56=102.52        Na1-Na5-Na4-H57=134.91        
Na3-Na5-Na4-Na1=137.30        Na3-Na5-Na4-Na9= 74.08        Na3-Na5-Na4-Cl13= 21.29       Na3-Na5-Na4-Cl14= 71.51       
Na3-Na5-Na4-Cl17=126.45       Na3-Na5-Na4-Cl20=290.67       Na3-Na5-Na4-O51=225.27        Na3-Na5-Na4-C53=213.84        
Na3-Na5-Na4-C56=239.83        Na3-Na5-Na4-H57=272.22        Cl12-Na5-Na4-Na1= 21.36       Cl12-Na5-Na4-Na3=244.05       
Cl12-Na5-Na4-Na9=318.13       Cl12-Na5-Na4-Cl13=265.35      Cl12-Na5-Na4-Cl14=315.57      Cl12-Na5-Na4-Cl17= 10.51      
Cl12-Na5-Na4-Cl20=174.72      Cl12-Na5-Na4-O51=109.32       Cl12-Na5-Na4-C53= 97.89       Cl12-Na5-Na4-C56=123.88       
Cl12-Na5-Na4-H57=156.27       Cl14-Na5-Na4-Na1= 65.79       Cl14-Na5-Na4-Na3=288.49       Cl14-Na5-Na4-Na9=  2.56       
Cl14-Na5-Na4-Cl13=309.78      Cl14-Na5-Na4-Cl17= 54.94      Cl14-Na5-Na4-Cl20=219.15      Cl14-Na5-Na4-O51=153.75       
Cl14-Na5-Na4-C53=142.32       Cl14-Na5-Na4-C56=168.31       Cl14-Na5-Na4-H57=200.70       Cl20-Na5-Na4-Na1=206.63       
Cl20-Na5-Na4-Na3= 69.33       Cl20-Na5-Na4-Na9=143.41       Cl20-Na5-Na4-Cl13= 90.62      Cl20-Na5-Na4-Cl14=140.85      
Cl20-Na5-Na4-Cl17=195.78      Cl20-Na5-Na4-O51=294.60       Cl20-Na5-Na4-C53=283.17       Cl20-Na5-Na4-C56=309.16       
Cl20-Na5-Na4-H57=341.55       O36-Na5-Na4-Na1=311.45        O36-Na5-Na4-Na3=174.14        O36-Na5-Na4-Na9=248.22        
O36-Na5-Na4-Cl13=195.44       O36-Na5-Na4-Cl14=245.66       O36-Na5-Na4-Cl17=300.60       O36-Na5-Na4-Cl20=104.81       
O36-Na5-Na4-O51= 39.41        O36-Na5-Na4-C53= 27.98        O36-Na5-Na4-C56= 53.97        O36-Na5-Na4-H57= 86.36        
O66-Na5-Na4-Na1=141.52        O66-Na5-Na4-Na3=  4.22        O66-Na5-Na4-Na9= 78.30        O66-Na5-Na4-Cl13= 25.51       
O66-Na5-Na4-Cl14= 75.73       O66-Na5-Na4-Cl17=130.67       O66-Na5-Na4-Cl20=294.89       O66-Na5-Na4-O51=229.49        
O66-Na5-Na4-C53=218.06        O66-Na5-Na4-C56=244.05        O66-Na5-Na4-H57=276.44        Na9-Na7-Na1-Na2=272.97        
Na9-Na7-Na1-Na4= 41.11        Na9-Na7-Na1-Na5=339.99        Na9-Na7-Na1-Cl12=274.24       Na9-Na7-Na1-Cl14=343.31       
Na9-Na7-Na1-Cl15=232.04       Na9-Na7-Na1-Cl17= 55.91       Na9-Na7-Na1-O36= 91.14        Na9-Na7-Na1-C38=141.14        
Cl15-Na7-Na1-Na2= 40.93       Cl15-Na7-Na1-Na4=169.07       Cl15-Na7-Na1-Na5=107.94       Cl15-Na7-Na1-Na9=127.96       
Cl15-Na7-Na1-Cl12= 42.20      Cl15-Na7-Na1-Cl14=111.27      Cl15-Na7-Na1-Cl17=183.87      Cl15-Na7-Na1-O36=219.10       
Cl15-Na7-Na1-C38=269.09       Cl17-Na7-Na1-Na2=217.05       Cl17-Na7-Na1-Na4=345.20       Cl17-Na7-Na1-Na5=284.07       
Cl17-Na7-Na1-Na9=304.09       Cl17-Na7-Na1-Cl12=218.33      Cl17-Na7-Na1-Cl14=287.40      Cl17-Na7-Na1-Cl15=176.13      
Cl17-Na7-Na1-O36= 35.23       Cl17-Na7-Na1-C38= 85.22       Cl19-Na7-Na1-Na2=298.46       Cl19-Na7-Na1-Na4= 66.60       
Cl19-Na7-Na1-Na5=  5.48       Cl19-Na7-Na1-Na9= 25.49       Cl19-Na7-Na1-Cl12=299.74      Cl19-Na7-Na1-Cl14=  8.81      
Cl19-Na7-Na1-Cl15=257.54      Cl19-Na7-Na1-Cl17= 81.41      Cl19-Na7-Na1-O36=116.64       Cl19-Na7-Na1-C38=166.63       
Na3-Na8-Na2-Na1= 21.31        Na3-Na8-Na2-Cl12=316.61       Na3-Na8-Na2-Cl15= 60.22       Na3-Na8-Na2-Cl16=158.05       
Na6-Na8-Na2-Na1=259.83        Na6-Na8-Na2-Cl12=195.13       Na6-Na8-Na2-Cl15=298.74       Na6-Na8-Na2-Cl16= 36.57       
Na9-Na8-Na2-Na1=316.43        Na9-Na8-Na2-Cl12=251.73       Na9-Na8-Na2-Cl15=355.34       Na9-Na8-Na2-Cl16= 93.17       
Na10-Na8-Na2-Na1=324.06       Na10-Na8-Na2-Cl12=259.35      Na10-Na8-Na2-Cl15=  2.96      Na10-Na8-Na2-Cl16=100.79      
Cl11-Na8-Na2-Na1= 37.21       Cl11-Na8-Na2-Cl12=332.50      Cl11-Na8-Na2-Cl15= 76.11      Cl11-Na8-Na2-Cl16=173.94      
Cl14-Na8-Na2-Na1=  2.34       Cl14-Na8-Na2-Cl12=297.63      Cl14-Na8-Na2-Cl15= 41.24      Cl14-Na8-Na2-Cl16=139.07      
Cl16-Na8-Na2-Na1=223.27       Cl16-Na8-Na2-Cl12=158.56      Cl16-Na8-Na2-Cl15=262.17      Cl18-Na8-Na2-Na1=281.08       
Cl18-Na8-Na2-Cl12=216.38      Cl18-Na8-Na2-Cl15=319.99      Cl18-Na8-Na2-Cl16= 57.82      O21-Na8-Na2-Na1= 97.24        
O21-Na8-Na2-Cl12= 32.54       O21-Na8-Na2-Cl15=136.15       O21-Na8-Na2-Cl16=233.98       C29-Na8-Na2-Na1=163.75        
C29-Na8-Na2-Cl12= 99.05       C29-Na8-Na2-Cl15=202.66       C29-Na8-Na2-Cl16=300.49       H30-Na8-Na2-Na1=174.66        
H30-Na8-Na2-Cl12=109.95       H30-Na8-Na2-Cl15=213.56       H30-Na8-Na2-Cl16=311.39       Na2-Na8-Na3-Na4=312.20        
Na2-Na8-Na3-Na5= 25.70        Na2-Na8-Na3-Na10=224.20       Na2-Na8-Na3-Cl11=167.20       Na2-Na8-Na3-Cl13=263.98       
Na2-Na8-Na3-Cl14=337.46       Na2-Na8-Na3-Cl20=  1.27       Na2-Na8-Na3-O66= 68.87        Na6-Na8-Na3-Na4= 29.03        
Na6-Na8-Na3-Na5=102.53        Na6-Na8-Na3-Na10=301.03       Na6-Na8-Na3-Cl11=244.03       Na6-Na8-Na3-Cl13=340.81       
Na6-Na8-Na3-Cl14= 54.29       Na6-Na8-Na3-Cl20= 78.10       Na6-Na8-Na3-O66=145.70        Na9-Na8-Na3-Na4= 23.00        
Na9-Na8-Na3-Na5= 96.51        Na9-Na8-Na3-Na10=295.00       Na9-Na8-Na3-Cl11=238.01       Na9-Na8-Na3-Cl13=334.79       
Na9-Na8-Na3-Cl14= 48.27       Na9-Na8-Na3-Cl20= 72.08       Na9-Na8-Na3-O66=139.68        Na10-Na8-Na3-Na4= 88.00       
Na10-Na8-Na3-Na5=161.51       Na10-Na8-Na3-Cl11=303.00      Na10-Na8-Na3-Cl13= 39.79      Na10-Na8-Na3-Cl14=113.26      
Na10-Na8-Na3-Cl20=137.08      Na10-Na8-Na3-O66=204.68       Cl11-Na8-Na3-Na4=145.00       Cl11-Na8-Na3-Na5=218.51       
Cl11-Na8-Na3-Na10= 57.00      Cl11-Na8-Na3-Cl13= 96.79      Cl11-Na8-Na3-Cl14=170.26      Cl11-Na8-Na3-Cl20=194.08      
Cl11-Na8-Na3-O66=261.68       Cl14-Na8-Na3-Na4=334.74       Cl14-Na8-Na3-Na5= 48.25       Cl14-Na8-Na3-Na10=246.74      
Cl14-Na8-Na3-Cl11=189.74      Cl14-Na8-Na3-Cl13=286.53      Cl14-Na8-Na3-Cl20= 23.82      Cl14-Na8-Na3-O66= 91.42       
Cl16-Na8-Na3-Na4=333.78       Cl16-Na8-Na3-Na5= 47.29       Cl16-Na8-Na3-Na10=245.78      Cl16-Na8-Na3-Cl11=188.78      
Cl16-Na8-Na3-Cl13=285.57      Cl16-Na8-Na3-Cl14=359.04      Cl16-Na8-Na3-Cl20= 22.86      Cl16-Na8-Na3-O66= 90.46       
Cl18-Na8-Na3-Na4= 63.49       Cl18-Na8-Na3-Na5=137.00       Cl18-Na8-Na3-Na10=335.49      Cl18-Na8-Na3-Cl11=278.49      
Cl18-Na8-Na3-Cl13= 15.28      Cl18-Na8-Na3-Cl14= 88.75      Cl18-Na8-Na3-Cl20=112.57      Cl18-Na8-Na3-O66=180.17       
O21-Na8-Na3-Na4=244.65        O21-Na8-Na3-Na5=318.16        O21-Na8-Na3-Na10=156.65       O21-Na8-Na3-Cl11= 99.65       
O21-Na8-Na3-Cl13=196.44       O21-Na8-Na3-Cl14=269.91       O21-Na8-Na3-Cl20=293.73       O21-Na8-Na3-O66=  1.33        
C29-Na8-Na3-Na4=190.04        C29-Na8-Na3-Na5=263.55        C29-Na8-Na3-Na10=102.04       C29-Na8-Na3-Cl11= 45.05       
C29-Na8-Na3-Cl13=141.83       C29-Na8-Na3-Cl14=215.31       C29-Na8-Na3-Cl20=239.12       C29-Na8-Na3-O66=306.72        
H30-Na8-Na3-Na4=174.18        H30-Na8-Na3-Na5=247.69        H30-Na8-Na3-Na10= 86.18       H30-Na8-Na3-Cl11= 29.18       
H30-Na8-Na3-Cl13=125.96       H30-Na8-Na3-Cl14=199.44       H30-Na8-Na3-Cl20=223.25       H30-Na8-Na3-O66=290.85        
Na2-Na8-Na6-Na9= 88.74        Na2-Na8-Na6-Cl16=326.44       Na2-Na8-Na6-Cl18=150.34       Na2-Na8-Na6-Cl19= 70.29       
Na3-Na8-Na6-Na9=353.08        Na3-Na8-Na6-Cl16=230.79       Na3-Na8-Na6-Cl18= 54.69       Na3-Na8-Na6-Cl19=334.64       
Na9-Na8-Na6-Cl16=237.70       Na9-Na8-Na6-Cl18= 61.61       Na9-Na8-Na6-Cl19=341.56       Na10-Na8-Na6-Na9=307.33       
Na10-Na8-Na6-Cl16=185.04      Na10-Na8-Na6-Cl18=  8.94      Na10-Na8-Na6-Cl19=288.89      Cl11-Na8-Na6-Na9=298.52       
Cl11-Na8-Na6-Cl16=176.22      Cl11-Na8-Na6-Cl18=  0.13      Cl11-Na8-Na6-Cl19=280.07      Cl14-Na8-Na6-Na9= 30.11       
Cl14-Na8-Na6-Cl16=267.81      Cl14-Na8-Na6-Cl18= 91.72      Cl14-Na8-Na6-Cl19= 11.67      Cl16-Na8-Na6-Na9=122.30       
Cl16-Na8-Na6-Cl18=183.90      Cl16-Na8-Na6-Cl19=103.85      Cl18-Na8-Na6-Na9=298.39       Cl18-Na8-Na6-Cl16=176.10      
Cl18-Na8-Na6-Cl19=279.95      O21-Na8-Na6-Na9=113.66        O21-Na8-Na6-Cl16=351.36       O21-Na8-Na6-Cl18=175.26       
O21-Na8-Na6-Cl19= 95.21       C29-Na8-Na6-Na9=186.58        C29-Na8-Na6-Cl16= 64.28       C29-Na8-Na6-Cl18=248.18       
C29-Na8-Na6-Cl19=168.13       H30-Na8-Na6-Na9=194.78        H30-Na8-Na6-Cl16= 72.48       H30-Na8-Na6-Cl18=256.38       
H30-Na8-Na6-Cl19=176.33       Na4-Na9-Na1-Na2=208.76        Na4-Na9-Na1-Na5=294.16        Na4-Na9-Na1-Na7=124.75        
Na4-Na9-Na1-Cl12=248.19       Na4-Na9-Na1-Cl14=279.52       Na4-Na9-Na1-Cl15=159.37       Na4-Na9-Na1-Cl17= 62.47       
Na4-Na9-Na1-O36=335.27        Na4-Na9-Na1-C38=349.17        Na6-Na9-Na1-Na2= 15.76        Na6-Na9-Na1-Na4=166.99        
Na6-Na9-Na1-Na5=101.15        Na6-Na9-Na1-Na7=291.74        Na6-Na9-Na1-Cl12= 55.19       Na6-Na9-Na1-Cl14= 86.52       
Na6-Na9-Na1-Cl15=326.37       Na6-Na9-Na1-Cl17=229.46       Na6-Na9-Na1-O36=142.26        Na6-Na9-Na1-C38=156.16        
Na7-Na9-Na1-Na2= 84.01        Na7-Na9-Na1-Na4=235.25        Na7-Na9-Na1-Na5=169.41        Na7-Na9-Na1-Cl12=123.44       
Na7-Na9-Na1-Cl14=154.77       Na7-Na9-Na1-Cl15= 34.62       Na7-Na9-Na1-Cl17=297.72       Na7-Na9-Na1-O36=210.52        
Na7-Na9-Na1-C38=224.42        Na8-Na9-Na1-Na2=317.73        Na8-Na9-Na1-Na4=108.96        Na8-Na9-Na1-Na5= 43.12        
Na8-Na9-Na1-Na7=233.71        Na8-Na9-Na1-Cl12=357.15       Na8-Na9-Na1-Cl14= 28.48       Na8-Na9-Na1-Cl15=268.33       
Na8-Na9-Na1-Cl17=171.43       Na8-Na9-Na1-O36= 84.23        Na8-Na9-Na1-C38= 98.13        Na10-Na9-Na1-Na2=275.73       
Na10-Na9-Na1-Na4= 66.97       Na10-Na9-Na1-Na5=  1.12       Na10-Na9-Na1-Na7=191.72       Na10-Na9-Na1-Cl12=315.16      
Na10-Na9-Na1-Cl14=346.49      Na10-Na9-Na1-Cl15=226.34      Na10-Na9-Na1-Cl17=129.43      Na10-Na9-Na1-O36= 42.24       
Na10-Na9-Na1-C38= 56.14       Cl13-Na9-Na1-Na2=233.19       Cl13-Na9-Na1-Na4= 24.43       Cl13-Na9-Na1-Na5=318.58       
Cl13-Na9-Na1-Na7=149.18       Cl13-Na9-Na1-Cl12=272.62      Cl13-Na9-Na1-Cl14=303.95      Cl13-Na9-Na1-Cl15=183.80      
Cl13-Na9-Na1-Cl17= 86.89      Cl13-Na9-Na1-O36=359.70       Cl13-Na9-Na1-C38= 13.60       Cl14-Na9-Na1-Na2=289.24       
Cl14-Na9-Na1-Na4= 80.48       Cl14-Na9-Na1-Na5= 14.63       Cl14-Na9-Na1-Na7=205.23       Cl14-Na9-Na1-Cl12=328.67      
Cl14-Na9-Na1-Cl15=239.85      Cl14-Na9-Na1-Cl17=142.94      Cl14-Na9-Na1-O36= 55.75       Cl14-Na9-Na1-C38= 69.65       
Cl17-Na9-Na1-Na2=146.30       Cl17-Na9-Na1-Na4=297.53       Cl17-Na9-Na1-Na5=231.69       Cl17-Na9-Na1-Na7= 62.28       
Cl17-Na9-Na1-Cl12=185.72      Cl17-Na9-Na1-Cl14=217.06      Cl17-Na9-Na1-Cl15= 96.91      Cl17-Na9-Na1-O36=272.80       
Cl17-Na9-Na1-C38=286.70       Cl18-Na9-Na1-Na2=329.66       Cl18-Na9-Na1-Na4=120.90       Cl18-Na9-Na1-Na5= 55.05       
Cl18-Na9-Na1-Na7=245.65       Cl18-Na9-Na1-Cl12=  9.09      Cl18-Na9-Na1-Cl14= 40.42      Cl18-Na9-Na1-Cl15=280.27      
Cl18-Na9-Na1-Cl17=183.36      Cl18-Na9-Na1-O36= 96.17       Cl18-Na9-Na1-C38=110.07       Cl19-Na9-Na1-Na2= 62.33       
Cl19-Na9-Na1-Na4=213.57       Cl19-Na9-Na1-Na5=147.72       Cl19-Na9-Na1-Na7=338.32       Cl19-Na9-Na1-Cl12=101.76      
Cl19-Na9-Na1-Cl14=133.09      Cl19-Na9-Na1-Cl15= 12.94      Cl19-Na9-Na1-Cl17=276.03      Cl19-Na9-Na1-O36=188.83       
Cl19-Na9-Na1-C38=202.74       Na1-Na9-Na4-Na3= 95.59        Na1-Na9-Na4-Na5= 46.53        Na1-Na9-Na4-Cl13=147.55       
Na1-Na9-Na4-Cl14= 48.79       Na1-Na9-Na4-Cl17=306.75       Na1-Na9-Na4-Cl20= 73.11       Na1-Na9-Na4-O51=291.42        
Na1-Na9-Na4-C53=264.51        Na1-Na9-Na4-C56=232.89        Na1-Na9-Na4-H57=224.69        Na6-Na9-Na4-Na1=326.93        
Na6-Na9-Na4-Na3= 62.52        Na6-Na9-Na4-Na5= 13.45        Na6-Na9-Na4-Cl13=114.47       Na6-Na9-Na4-Cl14= 15.71       
Na6-Na9-Na4-Cl17=273.67       Na6-Na9-Na4-Cl20= 40.03       Na6-Na9-Na4-O51=258.35        Na6-Na9-Na4-C53=231.44        
Na6-Na9-Na4-C56=199.81        Na6-Na9-Na4-H57=191.62        Na7-Na9-Na4-Na1= 42.45        Na7-Na9-Na4-Na3=138.04        
Na7-Na9-Na4-Na5= 88.98        Na7-Na9-Na4-Cl13=189.99       Na7-Na9-Na4-Cl14= 91.23       Na7-Na9-Na4-Cl17=349.19       
Na7-Na9-Na4-Cl20=115.56       Na7-Na9-Na4-O51=333.87        Na7-Na9-Na4-C53=306.96        Na7-Na9-Na4-C56=275.34        
Na7-Na9-Na4-H57=267.14        Na8-Na9-Na4-Na1=288.33        Na8-Na9-Na4-Na3= 23.93        Na8-Na9-Na4-Na5=334.86        
Na8-Na9-Na4-Cl13= 75.88       Na8-Na9-Na4-Cl14=337.12       Na8-Na9-Na4-Cl17=235.08       Na8-Na9-Na4-Cl20=  1.44       
Na8-Na9-Na4-O51=219.76        Na8-Na9-Na4-C53=192.85        Na8-Na9-Na4-C56=161.22        Na8-Na9-Na4-H57=153.03        
Na10-Na9-Na4-Na1=230.50       Na10-Na9-Na4-Na3=326.09       Na10-Na9-Na4-Na5=277.03       Na10-Na9-Na4-Cl13= 18.04      
Na10-Na9-Na4-Cl14=279.28      Na10-Na9-Na4-Cl17=177.24      Na10-Na9-Na4-Cl20=303.60      Na10-Na9-Na4-O51=161.92       
Na10-Na9-Na4-C53=135.01       Na10-Na9-Na4-C56=103.38       Na10-Na9-Na4-H57= 95.19       Cl13-Na9-Na4-Na1=212.45       
Cl13-Na9-Na4-Na3=308.05       Cl13-Na9-Na4-Na5=258.98       Cl13-Na9-Na4-Cl14=261.24      Cl13-Na9-Na4-Cl17=159.20      
Cl13-Na9-Na4-Cl20=285.56      Cl13-Na9-Na4-O51=143.88       Cl13-Na9-Na4-C53=116.97       Cl13-Na9-Na4-C56= 85.34       
Cl13-Na9-Na4-H57= 77.14       Cl14-Na9-Na4-Na1=311.21       Cl14-Na9-Na4-Na3= 46.81       Cl14-Na9-Na4-Na5=357.74       
Cl14-Na9-Na4-Cl13= 98.76      Cl14-Na9-Na4-Cl17=257.96      Cl14-Na9-Na4-Cl20= 24.32      Cl14-Na9-Na4-O51=242.64       
Cl14-Na9-Na4-C53=215.73       Cl14-Na9-Na4-C56=184.10       Cl14-Na9-Na4-H57=175.90       Cl17-Na9-Na4-Na1= 53.25       
Cl17-Na9-Na4-Na3=148.85       Cl17-Na9-Na4-Na5= 99.78       Cl17-Na9-Na4-Cl13=200.80      Cl17-Na9-Na4-Cl14=102.04      
Cl17-Na9-Na4-Cl20=126.36      Cl17-Na9-Na4-O51=344.68       Cl17-Na9-Na4-C53=317.77       Cl17-Na9-Na4-C56=286.14       
Cl17-Na9-Na4-H57=277.95       Cl18-Na9-Na4-Na1=249.61       Cl18-Na9-Na4-Na3=345.21       Cl18-Na9-Na4-Na5=296.14       
Cl18-Na9-Na4-Cl13= 37.16      Cl18-Na9-Na4-Cl14=298.40      Cl18-Na9-Na4-Cl17=196.36      Cl18-Na9-Na4-Cl20=322.72      
Cl18-Na9-Na4-O51=181.04       Cl18-Na9-Na4-C53=154.13       Cl18-Na9-Na4-C56=122.50       Cl18-Na9-Na4-H57=114.31       
Cl19-Na9-Na4-Na1= 55.81       Cl19-Na9-Na4-Na3=151.40       Cl19-Na9-Na4-Na5=102.34       Cl19-Na9-Na4-Cl13=203.36      
Cl19-Na9-Na4-Cl14=104.60      Cl19-Na9-Na4-Cl17=  2.55      Cl19-Na9-Na4-Cl20=128.92      Cl19-Na9-Na4-O51=347.23       
Cl19-Na9-Na4-C53=320.32       Cl19-Na9-Na4-C56=288.70       Cl19-Na9-Na4-H57=280.50       Na1-Na9-Na6-Na8=287.92        
Na1-Na9-Na6-Cl16=325.36       Na1-Na9-Na6-Cl18=232.76       Na1-Na9-Na6-Cl19= 85.55       Na4-Na9-Na6-Na8=315.81        
Na4-Na9-Na6-Cl16=353.25       Na4-Na9-Na6-Cl18=260.65       Na4-Na9-Na6-Cl19=113.44       Na7-Na9-Na6-Na8=237.39        
Na7-Na9-Na6-Cl16=274.83       Na7-Na9-Na6-Cl18=182.22       Na7-Na9-Na6-Cl19= 35.02       Na8-Na9-Na6-Cl16= 37.44       
Na8-Na9-Na6-Cl18=304.84       Na8-Na9-Na6-Cl19=157.63       Na10-Na9-Na6-Na8= 52.28       Na10-Na9-Na6-Cl16= 89.71      
Na10-Na9-Na6-Cl18=357.11      Na10-Na9-Na6-Cl19=209.91      Cl13-Na9-Na6-Na8= 47.92       Cl13-Na9-Na6-Cl16= 85.36      
Cl13-Na9-Na6-Cl18=352.76      Cl13-Na9-Na6-Cl19=205.55      Cl14-Na9-Na6-Na8=329.45       Cl14-Na9-Na6-Cl16=  6.89      
Cl14-Na9-Na6-Cl18=274.29      Cl14-Na9-Na6-Cl19=127.09      Cl17-Na9-Na6-Na8=248.51       Cl17-Na9-Na6-Cl16=285.95      
Cl17-Na9-Na6-Cl18=193.35      Cl17-Na9-Na6-Cl19= 46.14      Cl18-Na9-Na6-Na8= 55.16       Cl18-Na9-Na6-Cl16= 92.60      
Cl18-Na9-Na6-Cl19=212.80      Cl19-Na9-Na6-Na8=202.37       Cl19-Na9-Na6-Cl16=239.81      Cl19-Na9-Na6-Cl18=147.20      
Na1-Na9-Na7-Cl15=324.78       Na1-Na9-Na7-Cl17= 54.56       Na1-Na9-Na7-Cl19=211.09       Na4-Na9-Na7-Na1=316.45        
Na4-Na9-Na7-Cl15=281.23       Na4-Na9-Na7-Cl17= 11.01       Na4-Na9-Na7-Cl19=167.53       Na6-Na9-Na7-Na1=113.17        
Na6-Na9-Na7-Cl15= 77.95       Na6-Na9-Na7-Cl17=167.73       Na6-Na9-Na7-Cl19=324.26       Na8-Na9-Na7-Na1= 59.65        
Na8-Na9-Na7-Cl15= 24.43       Na8-Na9-Na7-Cl17=114.21       Na8-Na9-Na7-Cl19=270.74       Na10-Na9-Na7-Na1= 81.96       
Na10-Na9-Na7-Cl15= 46.74      Na10-Na9-Na7-Cl17=136.52      Na10-Na9-Na7-Cl19=293.04      Cl13-Na9-Na7-Na1=303.94       
Cl13-Na9-Na7-Cl15=268.72      Cl13-Na9-Na7-Cl17=358.50      Cl13-Na9-Na7-Cl19=155.03      Cl14-Na9-Na7-Na1= 16.34       
Cl14-Na9-Na7-Cl15=341.12      Cl14-Na9-Na7-Cl17= 70.90      Cl14-Na9-Na7-Cl19=227.42      Cl17-Na9-Na7-Na1=305.44       
Cl17-Na9-Na7-Cl15=270.22      Cl17-Na9-Na7-Cl19=156.53      Cl18-Na9-Na7-Na1=111.11       Cl18-Na9-Na7-Cl15= 75.89      
Cl18-Na9-Na7-Cl17=165.67      Cl18-Na9-Na7-Cl19=322.19      Cl19-Na9-Na7-Na1=148.91       Cl19-Na9-Na7-Cl15=113.69      
Cl19-Na9-Na7-Cl17=203.47      Na1-Na9-Na8-Na2= 35.14        Na1-Na9-Na8-Na3=283.83        Na1-Na9-Na8-Na6=109.92        
Na1-Na9-Na8-Na10=221.32       Na1-Na9-Na8-Cl11=248.31       Na1-Na9-Na8-Cl14=334.20       Na1-Na9-Na8-Cl16= 74.54       
Na1-Na9-Na8-Cl18=166.56       Na1-Na9-Na8-O21=343.61        Na1-Na9-Na8-C29=124.42        Na1-Na9-Na8-H30=134.83        
Na4-Na9-Na8-Na2= 88.66        Na4-Na9-Na8-Na3=337.34        Na4-Na9-Na8-Na6=163.44        Na4-Na9-Na8-Na10=274.84       
Na4-Na9-Na8-Cl11=301.83       Na4-Na9-Na8-Cl14= 27.72       Na4-Na9-Na8-Cl16=128.05       Na4-Na9-Na8-Cl18=220.07       
Na4-Na9-Na8-O21= 37.13        Na4-Na9-Na8-C29=177.94        Na4-Na9-Na8-H30=188.35        Na6-Na9-Na8-Na2=285.22        
Na6-Na9-Na8-Na3=173.90        Na6-Na9-Na8-Na10=111.40       Na6-Na9-Na8-Cl11=138.39       Na6-Na9-Na8-Cl14=224.28       
Na6-Na9-Na8-Cl16=324.62       Na6-Na9-Na8-Cl18= 56.63       Na6-Na9-Na8-O21=233.69        Na6-Na9-Na8-C29= 14.50        
Na6-Na9-Na8-H30= 24.91        Na7-Na9-Na8-Na2=349.41        Na7-Na9-Na8-Na3=238.10        Na7-Na9-Na8-Na6= 64.19        
Na7-Na9-Na8-Na10=175.59       Na7-Na9-Na8-Cl11=202.58       Na7-Na9-Na8-Cl14=288.48       Na7-Na9-Na8-Cl16= 28.81       
Na7-Na9-Na8-Cl18=120.83       Na7-Na9-Na8-O21=297.89        Na7-Na9-Na8-C29= 78.70        Na7-Na9-Na8-H30= 89.11        
Na10-Na9-Na8-Na2=173.82       Na10-Na9-Na8-Na3= 62.51       Na10-Na9-Na8-Na6=248.60       Na10-Na9-Na8-Cl11= 26.99      
Na10-Na9-Na8-Cl14=112.88      Na10-Na9-Na8-Cl16=213.22      Na10-Na9-Na8-Cl18=305.24      Na10-Na9-Na8-O21=122.29       
Na10-Na9-Na8-C29=263.10       Na10-Na9-Na8-H30=273.51       Cl13-Na9-Na8-Na2=136.13       Cl13-Na9-Na8-Na3= 24.82       
Cl13-Na9-Na8-Na6=210.91       Cl13-Na9-Na8-Na10=322.31      Cl13-Na9-Na8-Cl11=349.30      Cl13-Na9-Na8-Cl14= 75.19      
Cl13-Na9-Na8-Cl16=175.53      Cl13-Na9-Na8-Cl18=267.55      Cl13-Na9-Na8-O21= 84.61       Cl13-Na9-Na8-C29=225.42       
Cl13-Na9-Na8-H30=235.83       Cl14-Na9-Na8-Na2= 60.94       Cl14-Na9-Na8-Na3=309.62       Cl14-Na9-Na8-Na6=135.72       
Cl14-Na9-Na8-Na10=247.12      Cl14-Na9-Na8-Cl11=274.11      Cl14-Na9-Na8-Cl16=100.33      Cl14-Na9-Na8-Cl18=192.35      
Cl14-Na9-Na8-O21=  9.41       Cl14-Na9-Na8-C29=150.22       Cl14-Na9-Na8-H30=160.63       Cl17-Na9-Na8-Na2= 42.00       
Cl17-Na9-Na8-Na3=290.69       Cl17-Na9-Na8-Na6=116.78       Cl17-Na9-Na8-Na10=228.18      Cl17-Na9-Na8-Cl11=255.17      
Cl17-Na9-Na8-Cl14=341.06      Cl17-Na9-Na8-Cl16= 81.40      Cl17-Na9-Na8-Cl18=173.42      Cl17-Na9-Na8-O21=350.47       
Cl17-Na9-Na8-C29=131.28       Cl17-Na9-Na8-H30=141.69       Cl18-Na9-Na8-Na2=228.59       Cl18-Na9-Na8-Na3=117.27       
Cl18-Na9-Na8-Na6=303.37       Cl18-Na9-Na8-Na10= 54.76      Cl18-Na9-Na8-Cl11= 81.75      Cl18-Na9-Na8-Cl14=167.65      
Cl18-Na9-Na8-Cl16=267.98      Cl18-Na9-Na8-O21=177.06       Cl18-Na9-Na8-C29=317.87       Cl18-Na9-Na8-H30=328.28       
Cl19-Na9-Na8-Na2=301.84       Cl19-Na9-Na8-Na3=190.52       Cl19-Na9-Na8-Na6= 16.62       Cl19-Na9-Na8-Na10=128.02      
Cl19-Na9-Na8-Cl11=155.01      Cl19-Na9-Na8-Cl14=240.90      Cl19-Na9-Na8-Cl16=341.23      Cl19-Na9-Na8-Cl18= 73.25      
Cl19-Na9-Na8-O21=250.31       Cl19-Na9-Na8-C29= 31.12       Cl19-Na9-Na8-H30= 41.53       Na8-Na10-Na3-Na4=258.50       
Na8-Na10-Na3-Na5=333.37       Na8-Na10-Na3-Cl11= 56.49      Na8-Na10-Na3-Cl13=240.78      Na8-Na10-Na3-Cl14=317.56      
Na8-Na10-Na3-Cl20=245.79      Na8-Na10-Na3-O66= 31.68       Na9-Na10-Na3-Na4=326.00       Na9-Na10-Na3-Na5= 40.87       
Na9-Na10-Na3-Na8= 67.50       Na9-Na10-Na3-Cl11=123.99      Na9-Na10-Na3-Cl13=308.28      Na9-Na10-Na3-Cl14= 25.06      
Na9-Na10-Na3-Cl20=313.29      Na9-Na10-Na3-O66= 99.18       Cl11-Na10-Na3-Na4=202.01      Cl11-Na10-Na3-Na5=276.87      
Cl11-Na10-Na3-Na8=303.51      Cl11-Na10-Na3-Cl13=184.29     Cl11-Na10-Na3-Cl14=261.07     Cl11-Na10-Na3-Cl20=189.30     
Cl11-Na10-Na3-O66=335.19      Cl13-Na10-Na3-Na4= 17.72      Cl13-Na10-Na3-Na5= 92.58      Cl13-Na10-Na3-Na8=119.22      
Cl13-Na10-Na3-Cl11=175.71     Cl13-Na10-Na3-Cl14= 76.78     Cl13-Na10-Na3-Cl20=  5.01     Cl13-Na10-Na3-O66=150.90      
Cl18-Na10-Na3-Na4=286.27      Cl18-Na10-Na3-Na5=  1.13      Cl18-Na10-Na3-Na8= 27.77      Cl18-Na10-Na3-Cl11= 84.26     
Cl18-Na10-Na3-Cl13=268.55     Cl18-Na10-Na3-Cl14=345.33     Cl18-Na10-Na3-Cl20=273.56     Cl18-Na10-Na3-O66= 59.45      
Na3-Na10-Na8-Na2= 76.45       Na3-Na10-Na8-Na6=134.80       Na3-Na10-Na8-Na9= 85.21       Na3-Na10-Na8-Cl11=305.34      
Na3-Na10-Na8-Cl14= 43.36      Na3-Na10-Na8-Cl16=130.34      Na3-Na10-Na8-Cl18=143.66      Na3-Na10-Na8-O21=327.37       
Na3-Na10-Na8-C29=233.75       Na3-Na10-Na8-H30=224.34       Na9-Na10-Na8-Na2=351.25       Na9-Na10-Na8-Na3=274.79       
Na9-Na10-Na8-Na6= 49.60       Na9-Na10-Na8-Cl11=220.13      Na9-Na10-Na8-Cl14=318.16      Na9-Na10-Na8-Cl16= 45.13      
Na9-Na10-Na8-Cl18= 58.45      Na9-Na10-Na8-O21=242.17       Na9-Na10-Na8-C29=148.54       Na9-Na10-Na8-H30=139.13       
Cl11-Na10-Na8-Na2=131.12      Cl11-Na10-Na8-Na3= 54.66      Cl11-Na10-Na8-Na6=189.47      Cl11-Na10-Na8-Na9=139.87      
Cl11-Na10-Na8-Cl14= 98.03     Cl11-Na10-Na8-Cl16=185.00     Cl11-Na10-Na8-Cl18=198.32     Cl11-Na10-Na8-O21= 22.04      
Cl11-Na10-Na8-C29=288.41      Cl11-Na10-Na8-H30=279.00      Cl13-Na10-Na8-Na2= 33.03      Cl13-Na10-Na8-Na3=316.58      
Cl13-Na10-Na8-Na6= 91.38      Cl13-Na10-Na8-Na9= 41.78      Cl13-Na10-Na8-Cl11=261.91     Cl13-Na10-Na8-Cl14=359.94     
Cl13-Na10-Na8-Cl16= 86.92     Cl13-Na10-Na8-Cl18=100.24     Cl13-Na10-Na8-O21=283.95      Cl13-Na10-Na8-C29=190.33      
Cl13-Na10-Na8-H30=180.91      Cl18-Na10-Na8-Na2=292.79      Cl18-Na10-Na8-Na3=216.34      Cl18-Na10-Na8-Na6=351.14      
Cl18-Na10-Na8-Na9=301.55      Cl18-Na10-Na8-Cl11=161.68     Cl18-Na10-Na8-Cl14=259.70     Cl18-Na10-Na8-Cl16=346.68     
Cl18-Na10-Na8-O21=183.71      Cl18-Na10-Na8-C29= 90.09      Cl18-Na10-Na8-H30= 80.68      Na3-Na10-Na9-Na1=343.25       
Na3-Na10-Na9-Na4= 33.58       Na3-Na10-Na9-Na6=237.15       Na3-Na10-Na9-Na7=267.87       Na3-Na10-Na9-Na8=292.20       
Na3-Na10-Na9-Cl13= 52.91      Na3-Na10-Na9-Cl14=334.32      Na3-Na10-Na9-Cl17= 36.76      Na3-Na10-Na9-Cl18=234.09      
Na3-Na10-Na9-Cl19=208.97      Na8-Na10-Na9-Na1= 51.05       Na8-Na10-Na9-Na4=101.38       Na8-Na10-Na9-Na6=304.95       
Na8-Na10-Na9-Na7=335.67       Na8-Na10-Na9-Cl13=120.71      Na8-Na10-Na9-Cl14= 42.12      Na8-Na10-Na9-Cl17=104.56      
Na8-Na10-Na9-Cl18=301.89      Na8-Na10-Na9-Cl19=276.76      Cl11-Na10-Na9-Na1= 21.55      Cl11-Na10-Na9-Na4= 71.88      
Cl11-Na10-Na9-Na6=275.45      Cl11-Na10-Na9-Na7=306.17      Cl11-Na10-Na9-Na8=330.50      Cl11-Na10-Na9-Cl13= 91.21     
Cl11-Na10-Na9-Cl14= 12.62     Cl11-Na10-Na9-Cl17= 75.06     Cl11-Na10-Na9-Cl18=272.39     Cl11-Na10-Na9-Cl19=247.26     
Cl13-Na10-Na9-Na1=290.34      Cl13-Na10-Na9-Na4=340.67      Cl13-Na10-Na9-Na6=184.24      Cl13-Na10-Na9-Na7=214.96      
Cl13-Na10-Na9-Na8=239.29      Cl13-Na10-Na9-Cl14=281.41     Cl13-Na10-Na9-Cl17=343.85     Cl13-Na10-Na9-Cl18=181.18     
Cl13-Na10-Na9-Cl19=156.05     Cl18-Na10-Na9-Na1=109.16      Cl18-Na10-Na9-Na4=159.49      Cl18-Na10-Na9-Na6=  3.06      
Cl18-Na10-Na9-Na7= 33.77      Cl18-Na10-Na9-Na8= 58.11      Cl18-Na10-Na9-Cl13=178.82     Cl18-Na10-Na9-Cl14=100.23     
Cl18-Na10-Na9-Cl17=162.67     Cl18-Na10-Na9-Cl19=334.87     

========================================================================
 FINAL SINGLEPOINT CALCULATION ON OPTIMIZED GEOMETRY
========================================================================

 Ncao       : 236
 Nao        : 226
 Nshell     : 114
 Nel        : 184
 T(el)      :   300.0
 intcut     :    25.0
 scfconv/Eh :  0.100E-05
   qconv/e  :  0.100E-03
 intneglect :  0.100E-07
 broydamp   :      0.250
 iter      E             dE          RMSdq      gap      omega  full diag
   1   -107.9828457 -0.107983E+03  0.177E-04    3.17       0.0  T
   2   -107.9828457 -0.257359E-10  0.103E-04    3.17     117.9  T
   3   -107.9828457 -0.315055E-10  0.688E-05    3.17     176.3  T
speedup  0.98
cpu  time for SCC    0.03 s
wall time for SCC    0.03 s

   *** convergence criteria satisfied after 3 iterations ***

          eigenvalues
 #    :          80         81         82         83         84         85         86         87
 occ. :        2.000      2.000      2.000      2.000      2.000      2.000      2.000      2.000
 eps  :       -10.736    -10.731    -10.706    -10.687    -10.647    -10.620    -10.611    -10.601
 #    :          88         89         90         91         92         93         94         95
 occ. :        2.000      2.000      2.000      2.000      2.000      0.000      0.000      0.000
 eps  :       -10.587    -10.557    -10.536    -10.506    -10.479     -7.313     -5.857     -5.193
 #    :          96         97         98         99        100        101        102        103
 occ. :        0.000      0.000      0.000      0.000      0.000      0.000      0.000      0.000
 eps  :        -4.414     -3.401     -1.802     -1.342     -0.657     -0.064      0.613      1.092


   #   Z            q   n(s)   n(p)   n(d)      C6AA      α(0)
   1  11 Na     0.783  0.044  0.173  0.000    67.162    26.521
   2  11 Na     0.719  0.088  0.194  0.000    67.952    26.677
   3  11 Na     0.754  0.060  0.186  0.000    67.513    26.590
   4  11 Na     0.800  0.059  0.141  0.000    66.965    26.482
   5  11 Na     0.801  0.056  0.143  0.000    66.952    26.480
   6  11 Na     0.705  0.111  0.184  0.000    68.120    26.710
   7  11 Na     0.702  0.105  0.193  0.000    68.153    26.716
   8  11 Na     0.826  0.044  0.131  0.000    66.653    26.420
   9  11 Na     0.687  0.048  0.265  0.000    68.340    26.753
  10  11 Na     0.697  0.114  0.189  0.000    68.221    26.729
  11  17 Cl    -0.779  1.975  5.801  0.003   126.483    17.206
  12  17 Cl    -0.765  1.975  5.786  0.004   125.948    17.170
  13  17 Cl    -0.749  1.975  5.773  0.001   125.309    17.126
  14  17 Cl    -0.729  1.966  5.760  0.003   124.480    17.069
  15  17 Cl    -0.772  1.974  5.798  0.001   126.218    17.188
  16  17 Cl    -0.764  1.976  5.786  0.002   125.897    17.166
  17  17 Cl    -0.759  1.977  5.780  0.002   125.687    17.152
  18  17 Cl    -0.744  1.971  5.772  0.001   125.110    17.113
  19  17 Cl    -0.755  1.976  5.779  0.001   125.520    17.141
  20  17 Cl    -0.788  1.975  5.811  0.002   126.876    17.233
  21   8 O     -0.470  1.697  4.773  0.000    22.205     6.364
  22   1 H      0.340  0.660  0.000  0.000     0.608     1.223
  23   6 C      0.053  1.042  2.905  0.000    19.656     6.307
  24   1 H      0.038  0.962  0.000  0.000     2.475     2.460
  25   1 H      0.063  0.937  0.000  0.000     2.168     2.302
  26   6 C     -0.081  1.058  3.023  0.000    22.031     6.679
  27   1 H      0.038  0.962  0.000  0.000     2.480     2.463
  28   1 H      0.056  0.944  0.000  0.000     2.250     2.346
  29   6 C     -0.067  1.056  3.011  0.000    21.707     6.619
  30   1 H      0.034  0.966  0.000  0.000     2.513     2.475
  31   1 H      0.038  0.962  0.000  0.000     2.472     2.459
  32   6 C     -0.112  1.039  3.073  0.000    22.702     6.795
  33   1 H      0.032  0.968  0.000  0.000     2.555     2.500
  34   1 H      0.037  0.963  0.000  0.000     2.487     2.466
  35   1 H      0.045  0.955  0.000  0.000     2.382     2.413
  36   8 O     -0.506  1.710  4.797  0.000    22.969     6.473
  37   1 H      0.352  0.648  0.000  0.000     0.575     1.187
  38   6 C      0.046  1.044  2.910  0.000    19.721     6.308
  39   1 H      0.050  0.950  0.000  0.000     2.320     2.382
  40   1 H      0.068  0.932  0.000  0.000     2.110     2.271
  41   6 C     -0.079  1.054  3.025  0.000    21.999     6.677
  42   1 H      0.041  0.959  0.000  0.000     2.440     2.443
  43   1 H      0.047  0.953  0.000  0.000     2.359     2.402
  44   6 C     -0.074  1.054  3.020  0.000    21.867     6.650
  45   1 H      0.056  0.944  0.000  0.000     2.240     2.338
  46   1 H      0.033  0.967  0.000  0.000     2.543     2.494
  47   6 C     -0.117  1.041  3.075  0.000    22.766     6.799
  48   1 H      0.034  0.966  0.000  0.000     2.534     2.489
  49   1 H      0.040  0.960  0.000  0.000     2.448     2.447
  50   1 H      0.046  0.954  0.000  0.000     2.366     2.405
  51   8 O     -0.455  1.692  4.764  0.000    21.896     6.320
  52   1 H      0.310  0.690  0.000  0.000     0.684     1.296
  53   6 C      0.056  1.045  2.899  0.000    19.563     6.282
  54   1 H      0.024  0.976  0.000  0.000     2.667     2.554
  55   1 H      0.062  0.938  0.000  0.000     2.172     2.305
  56   6 C     -0.094  1.065  3.029  0.000    22.203     6.694
  57   1 H      0.054  0.946  0.000  0.000     2.256     2.345
  58   1 H      0.041  0.959  0.000  0.000     2.441     2.443
  59   6 C     -0.058  1.048  3.010  0.000    21.621     6.620
  60   1 H      0.028  0.972  0.000  0.000     2.621     2.532
  61   1 H      0.034  0.966  0.000  0.000     2.525     2.485
  62   6 C     -0.125  1.047  3.078  0.000    22.919     6.820
  63   1 H      0.056  0.944  0.000  0.000     2.250     2.346
  64   1 H      0.035  0.965  0.000  0.000     2.520     2.482
  65   1 H      0.047  0.953  0.000  0.000     2.357     2.400
  66   8 O     -0.647  1.721  4.926  0.000    26.242     6.919
  67   1 H      0.361  0.639  0.000  0.000     0.554     1.164
  68   1 H      0.321  0.679  0.000  0.000     0.660     1.276

 Mol. C6AA /au·bohr⁶  :      85746.048780
 Mol. C8AA /au·bohr⁸  :    4036403.643952
 Mol. α(0) /au        :        614.559701

 
 Wiberg/Mayer (AO) data. WBOs > 0.1 written file <wbo>
 largest (>0.05) Wiberg bond orders for each atom
           total WBO             WBO to atom ...
     1  Na  0.423    Cl  15 0.134    Cl  14 0.093    Cl  12 0.089    O   36 0.069    Cl  17 0.055
     2  Na  0.532    Cl  16 0.170    Cl  12 0.167    Cl  15 0.112
     3  Na  0.480    Cl  20 0.154    Cl  11 0.102    Cl  13 0.089    O   66 0.064
     4  Na  0.380    Cl  20 0.108    Cl  17 0.086    O   51 0.077    Cl  14 0.075    Cl  13 0.058
     5  Na  0.385    Cl  12 0.103    O   66 0.086    Cl  20 0.074
     6  Na  0.549    Cl  16 0.184    Cl  19 0.171    Cl  18 0.149
     7  Na  0.553    Cl  15 0.173    Cl  19 0.165    Cl  17 0.154
     8  Na  0.348    Cl  11 0.103    Cl  18 0.083    O   21 0.079    Cl  14 0.073    Cl  16 0.056
     9  Na  0.598    Cl  17 0.134    Cl  13 0.133    Cl  19 0.125    Cl  18 0.096    Cl  14 0.066
    10  Na  0.556    Cl  11 0.188    Cl  13 0.167    Cl  18 0.151
    11  Cl  0.421    Na  10 0.188    Na   8 0.103    Na   3 0.102
    12  Cl  0.442    Na   2 0.167    Na   5 0.103    Na   1 0.089
    13  Cl  0.469    Na  10 0.167    Na   9 0.133    Na   3 0.089    Na   4 0.058
    14  Cl  0.523    Na   1 0.093    Na   4 0.075    Na   8 0.073    Na   9 0.066
    15  Cl  0.442    Na   7 0.173    Na   1 0.134    Na   2 0.112
    16  Cl  0.448    Na   6 0.184    Na   2 0.170    Na   8 0.056
    17  Cl  0.456    Na   7 0.154    Na   9 0.134    Na   4 0.086    Na   1 0.055
    18  Cl  0.486    Na  10 0.151    Na   6 0.149    Na   9 0.096    Na   8 0.083
    19  Cl  0.470    Na   6 0.171    Na   7 0.165    Na   9 0.125
    20  Cl  0.397    Na   3 0.154    Na   4 0.108    Na   5 0.074
    21  O   2.051    C   23 0.983    H   22 0.837    Na   8 0.079    H   67 0.050
    22  H   0.884    O   21 0.837
    23  C   3.946    C   26 1.009    O   21 0.983    H   24 0.972    H   25 0.967
    24  H   0.998    C   23 0.972
    25  H   0.994    C   23 0.967
    26  C   3.993    C   29 1.014    C   23 1.009    H   27 0.974    H   28 0.968
    27  H   0.998    C   26 0.974
    28  H   0.996    C   26 0.968
    29  C   3.995    C   32 1.023    C   26 1.014    H   31 0.980    H   30 0.969
    30  H   1.002    C   29 0.969
    31  H   0.998    C   29 0.980
    32  C   3.993    C   29 1.023    H   34 0.987    H   33 0.987    H   35 0.984
    33  H   0.998    C   32 0.987
    34  H   0.998    C   32 0.987
    35  H   0.997    C   32 0.984
    36  O   2.000    C   38 0.977    H   37 0.848    Na   1 0.069
    37  H   0.875    O   36 0.848
    38  C   3.939    C   41 1.009    O   36 0.977    H   39 0.969    H   40 0.969
    39  H   0.996    C   38 0.969
    40  H   0.993    C   38 0.969
    41  C   3.995    C   44 1.011    C   38 1.009    H   42 0.973    H   43 0.971
    42  H   0.997    C   41 0.973
    43  H   0.997    C   41 0.971
    44  C   3.990    C   47 1.025    C   41 1.011    H   46 0.978    H   45 0.968
    45  H   0.998    C   44 0.968
    46  H   0.998    C   44 0.978
    47  C   3.994    C   44 1.025    H   48 0.987    H   49 0.983    H   50 0.978
    48  H   0.998    C   47 0.987
    49  H   0.998    C   47 0.983
    50  H   0.998    C   47 0.978
    51  O   2.013    C   53 0.991    H   52 0.889    Na   4 0.077
    52  H   0.903    O   51 0.889
    53  C   3.943    C   56 1.009    O   51 0.991    H   55 0.973    H   54 0.972
    54  H   0.999    C   53 0.972
    55  H   0.995    C   53 0.973
    56  C   3.994    C   59 1.010    C   53 1.009    H   58 0.976    H   57 0.969
    57  H   1.000    C   56 0.969
    58  H   0.998    C   56 0.976
    59  C   3.996    C   62 1.023    C   56 1.010    H   61 0.978    H   60 0.974
    60  H   0.998    C   59 0.974
    61  H   0.998    C   59 0.978
    62  C   3.991    C   59 1.023    H   64 0.987    H   63 0.984    H   65 0.978
    63  H   0.997    C   62 0.984
    64  H   0.998    C   62 0.987
    65  H   0.999    C   62 0.978
    66  O   1.889    H   68 0.897    H   67 0.817    Na   5 0.086    Na   3 0.064
    67  H   0.870    O   66 0.817    O   21 0.050
    68  H   0.896    O   66 0.897
 MOs/occ written to file <molden.input>
 
molecular dipole:
                 x           y           z       tot (Debye)
 q only:       -2.139       0.428      -2.041
   full:       -1.568       0.502      -0.281       4.246
molecular quadrupole (traceless):
                xx          xy          yy          xz          yz          zz
 q only:       -9.606     -18.198      11.365     -10.696       7.768      -1.759
  q+dip:       -5.059     -23.093      10.860      -8.438       3.702      -5.802
   full:       -4.668     -22.317      10.220      -7.820       4.622      -5.552

SCC energy    :    -107.9828457
rep           :       0.7180984
ES            :       0.8434095
AES           :      -0.0228957
AXC           :       0.0195369
disp          :      -0.0955501
XB            :       0.0000000
fix           :       0.0000000
total E       :    -107.2612762
atomizationE  :      13.6540256     8568.03
(atE without considering molecular charge,
 total energy contains solvation terms)
H-L gap (eV)  :          3.1656
optimized geometry written to: xtbopt.xyz

           ------------------------------------------------- 
          |                Numerical Hessian                |
           ------------------------------------------------- 
step length          :   0.00500
SCC accuracy         :   0.25000
Hessian scale factor :   1.00000
frozen atoms in %    :   0.00000    0
RMS gradient         :   0.00004
estimated CPU  time      1.57 min
estimated wall time      1.57 min

writing file <hessian>.
 
 projected vibrational frequencies (cm-1)
eigval :       -0.00    -0.00    -0.00    -0.00    -0.00     0.00
eigval :        2.30    12.00    22.71    24.40    25.75    28.29
eigval :       30.37    32.88    36.16    40.21    41.86    43.41
eigval :       45.39    49.60    50.40    53.41    57.77    58.07
eigval :       58.76    63.15    65.59    66.29    68.99    71.93
eigval :       74.33    77.32    80.90    81.51    83.55    84.21
eigval :       89.36    91.78    93.28    95.76    96.19    98.31
eigval :      102.47   105.15   107.45   107.85   111.88   115.10
eigval :      117.64   119.35   123.45   124.54   127.55   131.28
eigval :      138.25   139.06   141.12   145.63   147.49   149.36
eigval :      154.09   156.45   159.39   161.27   162.35   165.28
eigval :      168.49   169.68   171.90   175.18   177.84   180.31
eigval :      182.63   187.03   189.08   190.77   195.23   200.43
eigval :      207.63   209.54   213.10   218.34   220.53   226.13
eigval :      230.49   233.65   237.92   250.25   251.30   259.20
eigval :      279.66   291.18   296.85   300.20   365.93   394.42
eigval :      411.58   441.22   443.48   479.59   483.01   488.89
eigval :      515.31   544.55   647.66   775.23   779.12   799.18
eigval :      856.43   864.25   865.40   868.56   885.56   891.20
eigval :      966.26   979.92   980.65   990.26   994.44   994.73
eigval :     1043.80  1053.25  1067.41  1085.23  1098.31  1101.85
eigval :     1117.41  1122.99  1132.14  1137.22  1137.85  1140.37
eigval :     1173.58  1180.03  1194.77  1220.42  1231.73  1238.01
eigval :     1267.80  1274.50  1275.53  1305.81  1313.97  1321.69
eigval :     1337.88  1340.46  1340.67  1351.35  1352.61  1353.24
eigval :     1354.62  1360.42  1360.94  1412.76  1414.15  1415.40
eigval :     1462.14  1463.37  1466.91  1471.48  1477.56  1478.47
eigval :     1480.22  1483.85  1484.40  1497.76  1497.78  1498.99
eigval :     1502.88  1505.53  1508.78  1544.24  2886.01  2891.84
eigval :     2915.62  2939.85  2953.04  2955.84  2960.65  2963.89
eigval :     2972.14  2974.00  2975.65  2982.79  2983.65  2987.95
eigval :     2988.98  2990.91  2999.74  3002.50  3021.42  3025.44
eigval :     3028.10  3034.29  3037.26  3040.06  3045.75  3049.19
eigval :     3051.24  3228.39  3262.18  3376.58  3531.34  3591.55
 reduced masses (amu)
   1: 24.58   2: 20.88   3: 23.83   4: 19.48   5: 25.51   6: 24.93   7: 10.79   8: 15.85
   9: 16.13  10: 14.50  11: 16.85  12: 19.84  13: 22.56  14: 19.51  15: 17.94  16: 16.91
  17: 19.80  18: 15.75  19: 15.65  20: 24.56  21: 22.63  22: 22.04  23: 24.50  24: 23.37
  25: 20.33  26: 27.35  27: 22.27  28: 19.88  29: 24.69  30: 27.08  31: 18.12  32: 24.83
  33: 22.28  34: 28.00  35: 26.86  36: 25.74  37: 26.34  38: 25.76  39: 22.25  40: 29.26
  41: 21.85  42: 30.35  43: 26.55  44: 28.69  45: 27.35  46: 22.83  47: 25.77  48: 24.33
  49: 23.50  50: 24.74  51: 24.69  52: 26.70  53: 24.10  54: 28.39  55: 24.43  56: 25.13
  57: 26.31  58: 23.15  59: 25.18  60: 25.09  61: 25.43  62: 17.76  63: 26.77  64: 23.17
  65: 22.68  66: 24.05  67: 22.48  68: 25.56  69: 25.64  70: 25.90  71: 23.74  72: 28.88
  73: 26.49  74: 26.02  75: 25.67  76: 27.16  77: 26.48  78: 14.05  79: 18.12  80: 27.25
  81: 27.32  82: 19.80  83: 25.91  84: 25.91  85: 22.70  86:  9.94  87: 18.82  88:  7.60
  89: 15.02  90:  8.12  91:  9.85  92:  9.43  93:  3.49  94:  7.38  95:  7.02  96:  7.33
  97:  7.03  98:  3.48  99:  3.58 100:  6.41 101:  7.48 102:  7.65 103:  2.99 104:  5.26
 105:  2.21 106:  3.17 107:  3.40 108:  3.71 109:  6.04 110:  7.05 111:  5.89 112:  6.31
 113:  5.21 114:  6.11 115:  3.41 116:  5.75 117:  5.52 118:  6.47 119:  7.30 120:  8.28
 121:  7.27 122:  7.22 123:  7.26 124:  4.79 125:  4.14 126:  6.09 127:  8.33 128:  7.76
 129:  7.84 130:  7.30 131:  7.60 132:  7.94 133:  4.70 134:  3.71 135:  4.90 136:  3.21
 137:  3.55 138:  3.56 139:  2.52 140:  2.18 141:  2.44 142:  3.27 143:  3.02 144:  2.97
 145:  4.04 146:  3.93 147:  3.97 148:  5.15 149:  4.89 150:  4.62 151:  5.05 152:  3.86
 153:  3.86 154:  3.21 155:  3.34 156:  3.25 157:  1.84 158:  1.94 159:  1.92 160:  1.93
 161:  1.86 162:  1.82 163:  1.90 164:  1.76 165:  1.56 166:  1.63 167:  1.70 168:  1.95
 169:  1.57 170:  1.56 171:  1.55 172:  1.91 173:  1.74 174:  1.78 175:  1.77 176:  1.82
 177:  1.81 178:  1.78 179:  1.79 180:  1.88 181:  1.87 182:  1.60 183:  1.71 184:  1.70
 185:  1.67 186:  1.69 187:  1.68 188:  1.62 189:  1.68 190:  1.65 191:  1.89 192:  1.87
 193:  1.77 194:  1.92 195:  1.38 196:  1.94 197:  1.93 198:  1.44 199:  1.31 200:  1.91
 201:  1.90 202:  1.88 203:  1.88 204:  1.83
 IR intensities (amu)
   1:  0.37   2:  0.33   3:  0.31   4:  0.18   5:  0.36   6:  0.41   7:  0.21   8:  0.27
   9:  0.33  10:  0.38  11:  0.40  12:  0.53  13:  0.24  14:  0.14  15:  0.08  16:  0.19
  17:  0.26  18:  0.10  19:  0.11  20:  0.28  21:  0.19  22:  0.03  23:  0.17  24:  0.14
  25:  0.27  26:  0.11  27:  0.28  28:  0.17  29:  0.12  30:  0.39  31:  0.22  32:  0.14
  33:  0.07  34:  0.12  35:  0.29  36:  0.31  37:  0.34  38:  0.10  39:  0.28  40:  0.32
  41:  0.09  42:  0.45  43:  0.41  44:  0.40  45:  0.50  46:  0.41  47:  0.70  48:  0.25
  49:  0.81  50:  0.37  51:  0.56  52:  1.31  53:  0.57  54:  0.64  55:  0.42  56:  0.63
  57:  0.68  58:  1.02  59:  0.34  60:  0.66  61:  0.61  62:  0.48  63:  0.77  64:  0.46
  65:  0.15  66:  0.40  67:  0.68  68:  0.61  69:  0.75  70:  0.12  71:  0.23  72:  0.61
  73:  0.99  74:  0.63  75:  1.20  76:  0.88  77:  1.43  78:  0.54  79:  0.77  80:  1.91
  81:  1.57  82:  0.52  83:  1.10  84:  1.41  85:  1.59  86:  1.11  87:  0.81  88:  0.64
  89:  0.45  90:  0.43  91:  0.49  92:  0.34  93:  0.45  94:  0.18  95:  0.08  96:  0.20
  97:  0.17  98:  0.67  99:  0.75 100:  0.20 101:  0.57 102:  0.35 103:  0.47 104:  0.70
 105:  0.71 106:  0.07 107:  0.10 108:  0.09 109:  0.17 110:  0.21 111:  0.16 112:  0.26
 113:  0.28 114:  0.25 115:  0.22 116:  0.39 117:  0.09 118:  0.20 119:  0.69 120:  0.14
 121:  0.56 122:  0.68 123:  0.65 124:  0.49 125:  0.46 126:  0.48 127:  0.46 128:  0.61
 129:  0.70 130:  0.17 131:  0.42 132:  0.54 133:  0.17 134:  0.28 135:  0.07 136:  0.28
 137:  0.10 138:  0.06 139:  0.05 140:  0.05 141:  0.13 142:  0.38 143:  0.43 144:  0.31
 145:  0.07 146:  0.36 147:  0.07 148:  0.11 149:  0.17 150:  0.21 151:  0.26 152:  0.28
 153:  0.34 154:  0.05 155:  0.08 156:  0.10 157:  0.07 158:  0.05 159:  0.04 160:  0.02
 161:  0.04 162:  0.07 163:  0.04 164:  0.06 165:  0.14 166:  0.04 167:  0.06 168:  0.03
 169:  0.08 170:  0.06 171:  0.03 172:  0.61 173:  0.32 174:  0.27 175:  0.26 176:  0.23
 177:  0.27 178:  0.17 179:  0.25 180:  0.30 181:  0.17 182:  0.18 183:  0.23 184:  0.29
 185:  0.26 186:  0.20 187:  0.18 188:  0.21 189:  0.24 190:  0.13 191:  0.27 192:  0.31
 193:  0.27 194:  0.26 195:  0.20 196:  0.23 197:  0.22 198:  0.18 199:  0.16 200:  0.60
 201:  0.81 202:  0.43 203:  0.26 204:  0.33
 Raman intensities (amu)
   1:  0.00   2:  0.00   3:  0.00   4:  0.00   5:  0.00   6:  0.00   7:  0.00   8:  0.00
   9:  0.00  10:  0.00  11:  0.00  12:  0.00  13:  0.00  14:  0.00  15:  0.00  16:  0.00
  17:  0.00  18:  0.00  19:  0.00  20:  0.00  21:  0.00  22:  0.00  23:  0.00  24:  0.00
  25:  0.00  26:  0.00  27:  0.00  28:  0.00  29:  0.00  30:  0.00  31:  0.00  32:  0.00
  33:  0.00  34:  0.00  35:  0.00  36:  0.00  37:  0.00  38:  0.00  39:  0.00  40:  0.00
  41:  0.00  42:  0.00  43:  0.00  44:  0.00  45:  0.00  46:  0.00  47:  0.00  48:  0.00
  49:  0.00  50:  0.00  51:  0.00  52:  0.00  53:  0.00  54:  0.00  55:  0.00  56:  0.00
  57:  0.00  58:  0.00  59:  0.00  60:  0.00  61:  0.00  62:  0.00  63:  0.00  64:  0.00
  65:  0.00  66:  0.00  67:  0.00  68:  0.00  69:  0.00  70:  0.00  71:  0.00  72:  0.00
  73:  0.00  74:  0.00  75:  0.00  76:  0.00  77:  0.00  78:  0.00  79:  0.00  80:  0.00
  81:  0.00  82:  0.00  83:  0.00  84:  0.00  85:  0.00  86:  0.00  87:  0.00  88:  0.00
  89:  0.00  90:  0.00  91:  0.00  92:  0.00  93:  0.00  94:  0.00  95:  0.00  96:  0.00
  97:  0.00  98:  0.00  99:  0.00 100:  0.00 101:  0.00 102:  0.00 103:  0.00 104:  0.00
 105:  0.00 106:  0.00 107:  0.00 108:  0.00 109:  0.00 110:  0.00 111:  0.00 112:  0.00
 113:  0.00 114:  0.00 115:  0.00 116:  0.00 117:  0.00 118:  0.00 119:  0.00 120:  0.00
 121:  0.00 122:  0.00 123:  0.00 124:  0.00 125:  0.00 126:  0.00 127:  0.00 128:  0.00
 129:  0.00 130:  0.00 131:  0.00 132:  0.00 133:  0.00 134:  0.00 135:  0.00 136:  0.00
 137:  0.00 138:  0.00 139:  0.00 140:  0.00 141:  0.00 142:  0.00 143:  0.00 144:  0.00
 145:  0.00 146:  0.00 147:  0.00 148:  0.00 149:  0.00 150:  0.00 151:  0.00 152:  0.00
 153:  0.00 154:  0.00 155:  0.00 156:  0.00 157:  0.00 158:  0.00 159:  0.00 160:  0.00
 161:  0.00 162:  0.00 163:  0.00 164:  0.00 165:  0.00 166:  0.00 167:  0.00 168:  0.00
 169:  0.00 170:  0.00 171:  0.00 172:  0.00 173:  0.00 174:  0.00 175:  0.00 176:  0.00
 177:  0.00 178:  0.00 179:  0.00 180:  0.00 181:  0.00 182:  0.00 183:  0.00 184:  0.00
 185:  0.00 186:  0.00 187:  0.00 188:  0.00 189:  0.00 190:  0.00 191:  0.00 192:  0.00
 193:  0.00 194:  0.00 195:  0.00 196:  0.00 197:  0.00 198:  0.00 199:  0.00 200:  0.00
 201:  0.00 202:  0.00 203:  0.00 204:  0.00
 output can be read by thermo (or use thermo option).
 writing <g98.out> molden fake output.
 recommended (thermochemical) frequency scaling factor: 1.0
                    ==================
                    thermo calculation
                    ==================
Nvib :  198 Nimag : 0  symmetry :   C1  rot number :  1  scale factor : 1.00 sthr :  50.
omega=  2.30     Gvib=    -3.259     Grot=    -1.968     Gused=    -1.968
omega= 12.00     Gvib=    -2.280     Grot=    -1.479     Gused=    -1.482
omega= 22.71     Gvib=    -1.903     Grot=    -1.290     Gused=    -1.315
omega= 24.40     Gvib=    -1.860     Grot=    -1.269     Gused=    -1.301
omega= 25.75     Gvib=    -1.828     Grot=    -1.253     Gused=    -1.291
omega= 28.29     Gvib=    -1.773     Grot=    -1.225     Gused=    -1.276
omega= 30.37     Gvib=    -1.731     Grot=    -1.204     Gused=    -1.267
omega= 32.88     Gvib=    -1.684     Grot=    -1.181     Gused=    -1.260
omega= 36.16     Gvib=    -1.628     Grot=    -1.153     Gused=    -1.255
omega= 40.21     Gvib=    -1.565     Grot=    -1.121     Gused=    -1.252
omega= 41.86     Gvib=    -1.541     Grot=    -1.109     Gused=    -1.252
omega= 43.41     Gvib=    -1.520     Grot=    -1.098     Gused=    -1.251
omega= 45.39     Gvib=    -1.493     Grot=    -1.085     Gused=    -1.250
omega= 49.60     Gvib=    -1.441     Grot=    -1.059     Gused=    -1.247
omega= 50.40     Gvib=    -1.432     Grot=    -1.054     Gused=    -1.246
omega= 53.41     Gvib=    -1.397     Grot=    -1.037     Gused=    -1.241
omega= 57.77     Gvib=    -1.351     Grot=    -1.014     Gused=    -1.230
omega= 58.07     Gvib=    -1.348     Grot=    -1.012     Gused=    -1.229
omega= 58.76     Gvib=    -1.341     Grot=    -1.009     Gused=    -1.227
omega= 63.15     Gvib=    -1.299     Grot=    -0.987     Gused=    -1.211
omega= 65.59     Gvib=    -1.277     Grot=    -0.976     Gused=    -1.201
omega= 66.29     Gvib=    -1.270     Grot=    -0.973     Gused=    -1.198
omega= 68.99     Gvib=    -1.247     Grot=    -0.961     Gused=    -1.185
omega= 71.93     Gvib=    -1.222     Grot=    -0.949     Gused=    -1.171
omega= 74.33     Gvib=    -1.203     Grot=    -0.939     Gused=    -1.158
omega= 77.32     Gvib=    -1.180     Grot=    -0.927     Gused=    -1.142
omega= 80.90     Gvib=    -1.154     Grot=    -0.914     Gused=    -1.123
omega= 81.51     Gvib=    -1.149     Grot=    -0.912     Gused=    -1.120
omega= 83.55     Gvib=    -1.135     Grot=    -0.904     Gused=    -1.109
omega= 84.21     Gvib=    -1.130     Grot=    -0.902     Gused=    -1.105
omega= 89.36     Gvib=    -1.095     Grot=    -0.885     Gused=    -1.077
omega= 91.78     Gvib=    -1.080     Grot=    -0.877     Gused=    -1.063
omega= 93.28     Gvib=    -1.070     Grot=    -0.872     Gused=    -1.055
omega= 95.76     Gvib=    -1.055     Grot=    -0.864     Gused=    -1.042
omega= 96.19     Gvib=    -1.053     Grot=    -0.863     Gused=    -1.040
omega= 98.31     Gvib=    -1.040     Grot=    -0.856     Gused=    -1.028
omega=102.47     Gvib=    -1.016     Grot=    -0.844     Gused=    -1.007
omega=105.15     Gvib=    -1.001     Grot=    -0.836     Gused=    -0.993
omega=107.45     Gvib=    -0.988     Grot=    -0.830     Gused=    -0.981
omega=107.85     Gvib=    -0.986     Grot=    -0.829     Gused=    -0.979
omega=111.88     Gvib=    -0.965     Grot=    -0.818     Gused=    -0.959
omega=115.10     Gvib=    -0.948     Grot=    -0.810     Gused=    -0.944
omega=117.64     Gvib=    -0.936     Grot=    -0.803     Gused=    -0.932
omega=119.35     Gvib=    -0.928     Grot=    -0.799     Gused=    -0.924
omega=123.45     Gvib=    -0.908     Grot=    -0.789     Gused=    -0.905
omega=124.54     Gvib=    -0.903     Grot=    -0.786     Gused=    -0.900
omega=127.55     Gvib=    -0.889     Grot=    -0.779     Gused=    -0.887
omega=131.28     Gvib=    -0.873     Grot=    -0.771     Gused=    -0.871
omega=138.25     Gvib=    -0.843     Grot=    -0.755     Gused=    -0.842
omega=139.06     Gvib=    -0.840     Grot=    -0.754     Gused=    -0.838
omega=141.12     Gvib=    -0.831     Grot=    -0.749     Gused=    -0.830
omega=145.63     Gvib=    -0.814     Grot=    -0.740     Gused=    -0.813
omega=147.49     Gvib=    -0.806     Grot=    -0.736     Gused=    -0.805
omega=149.36     Gvib=    -0.799     Grot=    -0.732     Gused=    -0.798
omega=154.09     Gvib=    -0.782     Grot=    -0.723     Gused=    -0.781
omega=156.45     Gvib=    -0.773     Grot=    -0.719     Gused=    -0.772
omega=159.39     Gvib=    -0.762     Grot=    -0.713     Gused=    -0.762
omega=161.27     Gvib=    -0.756     Grot=    -0.710     Gused=    -0.755
omega=162.35     Gvib=    -0.752     Grot=    -0.708     Gused=    -0.752
omega=165.28     Gvib=    -0.742     Grot=    -0.702     Gused=    -0.742
omega=168.49     Gvib=    -0.731     Grot=    -0.697     Gused=    -0.731
omega=169.68     Gvib=    -0.727     Grot=    -0.695     Gused=    -0.727
omega=171.90     Gvib=    -0.720     Grot=    -0.691     Gused=    -0.720
omega=175.18     Gvib=    -0.709     Grot=    -0.685     Gused=    -0.709
omega=177.84     Gvib=    -0.701     Grot=    -0.681     Gused=    -0.701
omega=180.31     Gvib=    -0.693     Grot=    -0.677     Gused=    -0.693
omega=182.63     Gvib=    -0.686     Grot=    -0.673     Gused=    -0.686
omega=187.03     Gvib=    -0.673     Grot=    -0.666     Gused=    -0.673
omega=189.08     Gvib=    -0.667     Grot=    -0.663     Gused=    -0.667
omega=190.77     Gvib=    -0.662     Grot=    -0.660     Gused=    -0.662
omega=195.23     Gvib=    -0.649     Grot=    -0.653     Gused=    -0.649
omega=200.43     Gvib=    -0.635     Grot=    -0.645     Gused=    -0.635
omega=207.63     Gvib=    -0.616     Grot=    -0.635     Gused=    -0.616
omega=209.54     Gvib=    -0.611     Grot=    -0.632     Gused=    -0.611
omega=213.10     Gvib=    -0.601     Grot=    -0.627     Gused=    -0.601
omega=218.34     Gvib=    -0.588     Grot=    -0.620     Gused=    -0.588
omega=220.53     Gvib=    -0.583     Grot=    -0.617     Gused=    -0.583
omega=226.13     Gvib=    -0.569     Grot=    -0.610     Gused=    -0.569
omega=230.49     Gvib=    -0.559     Grot=    -0.604     Gused=    -0.559
omega=233.65     Gvib=    -0.552     Grot=    -0.600     Gused=    -0.552
omega=237.92     Gvib=    -0.542     Grot=    -0.594     Gused=    -0.542
omega=250.25     Gvib=    -0.515     Grot=    -0.579     Gused=    -0.516
omega=251.30     Gvib=    -0.513     Grot=    -0.578     Gused=    -0.513
omega=259.20     Gvib=    -0.497     Grot=    -0.569     Gused=    -0.497
omega=279.66     Gvib=    -0.458     Grot=    -0.547     Gused=    -0.458
omega=291.18     Gvib=    -0.437     Grot=    -0.535     Gused=    -0.438
omega=296.85     Gvib=    -0.428     Grot=    -0.529     Gused=    -0.428
 
   temp. (K)  partition function   enthalpy   heat capacity  entropy
                                   cal/mol     cal/K/mol   cal/K/mol   J/K/mol
 298.15  VIB  0.322E+39            40693.260    197.841    285.062
         ROT  0.646E+08              888.752      2.981     38.720
         INT  0.208E+47            41582.013    200.821    323.782
         TR   0.229E+29             1481.254      4.968     45.987
         TOT                       43063.2665   205.7896   369.7683  1547.1046
                     Eh         kcal/mol          kJ/mol 
ZPVE            0.447053         280.530         1173.73    
H(0)-H(T)+PV    0.686257E-01     43.0633         180.176    
H(T)            0.515678         323.593         1353.91    
T*S             0.175689         110.246         461.269    
G(T)            0.339989         213.347         892.639    
   -106.92128670  <=== TOTAL FREE ENERGY in Eh incl. el.,ZPVE,RRHO,solv. parts
 
 normal mode %tage of torsion character
   1:  0.00   2:  0.00   3:  0.00   4:  0.00   5:  0.00   6:  0.00   7:  0.37   8:  0.28
   9:  0.25  10:  0.43  11:  0.24  12:  0.23  13:  0.32  14:  0.27  15:  0.26  16:  0.30
  17:  0.40  18:  0.34  19:  0.30  20:  0.39  21:  0.36  22:  0.33  23:  0.47  24:  0.31
  25:  0.44  26:  0.41  27:  0.39  28:  0.20  29:  0.36  30:  0.45  31:  0.34  32:  0.42
  33:  0.23  34:  0.30  35:  0.49  36:  0.41  37:  0.46  38:  0.24  39:  0.41  40:  0.34
  41:  0.45  42:  0.33  43:  0.40  44:  0.49  45:  0.33  46:  0.34  47:  0.50  48:  0.45
  49:  0.44  50:  0.59  51:  0.52  52:  0.53  53:  0.26  54:  0.42  55:  0.36  56:  0.33
  57:  0.29  58:  0.39  59:  0.28  60:  0.35  61:  0.36  62:  0.43  63:  0.23  64:  0.35
  65:  0.44  66:  0.42  67:  0.42  68:  0.35  69:  0.24  70:  0.17  71:  0.21  72:  0.32
  73:  0.14  74:  0.15  75:  0.26  76:  0.08  77:  0.15  78:  0.49  79:  0.16  80:  0.10
  81:  0.07  82:  0.39  83:  0.10  84:  0.11  85:  0.12  86:  0.51  87:  0.14  88:  0.64
  89:  0.32  90:  0.64  91:  0.41  92:  0.56  93:  0.40  94:  0.35  95:  0.42  96:  0.41
  97:  0.38  98:  0.34  99:  0.35 100:  0.25 101:  0.29 102:  0.25 103:  0.45 104:  0.38
 105:  0.54 106:  0.56 107:  0.57 108:  0.47 109:  0.41 110:  0.33 111:  0.36 112:  0.43
 113:  0.37 114:  0.31 115:  0.33 116:  0.29 117:  0.33 118:  0.28 119:  0.25 120:  0.23
 121:  0.09 122:  0.12 123:  0.11 124:  0.20 125:  0.23 126:  0.22 127:  0.26 128:  0.20
 129:  0.23 130:  0.11 131:  0.07 132:  0.15 133:  0.29 134:  0.24 135:  0.34 136:  0.28
 137:  0.32 138:  0.33 139:  0.25 140:  0.09 141:  0.23 142:  0.22 143:  0.18 144:  0.22
 145:  0.08 146:  0.15 147:  0.12 148:  0.10 149:  0.10 150:  0.10 151:  0.13 152:  0.12
 153:  0.14 154:  0.00 155:  0.00 156:  0.00 157:  0.57 158:  0.66 159:  0.62 160:  0.60
 161:  0.60 162:  0.60 163:  0.66 164:  0.73 165:  0.83 166:  0.84 167:  0.78 168:  0.58
 169:  0.90 170:  0.93 171:  0.92 172:  0.30 173:  0.13 174:  0.11 175:  0.10 176:  0.13
 177:  0.17 178:  0.14 179:  0.13 180:  0.13 181:  0.17 182:  0.09 183:  0.09 184:  0.08
 185:  0.08 186:  0.06 187:  0.08 188:  0.04 189:  0.07 190:  0.04 191:  0.04 192:  0.04
 193:  0.04 194:  0.04 195:  0.00 196:  0.04 197:  0.05 198:  0.01 199:  0.00 200:  0.10
 201:  0.10 202:  0.04 203:  0.07 204:  0.00
 recommended # of modes for mode following          97
 
 Pipek-Mezey localization of normal modes
 number of localized modes           96
 frequency thrshold           500.000000000000     
 number of groups                    38
 atom-group assingment :   
  1  2  3  4  5  6  7  8  9 10 11 12 13 14 15 16 17 18 19 20 21 22 21 21 21 21 21 21 21 21
 21 23 23 23 23 24 25 26 26 26 27 27 27 28 29 28 30 30 30 30 31 32 31 31 31 33 34 33 35 35
 35 36 36 36 36 37 38 37
 pop matrix done.
 initialization of trafo matrix to unity
iteration     50  convergence  0.11479510D-02
iteration    100  convergence  0.52838641D-03

 converged in    122 iterations, threshold :   0.99996246D-06
eig.   :       -0.00    -0.00    -0.00    -0.00    -0.00     0.00
eig.   :       36.76    78.61    81.46    83.58    85.57    87.47
eig.   :       88.78    89.34    90.47    91.72    92.71    99.15
eig.   :      100.40   100.40   105.82   108.00   108.08   109.39
eig.   :      110.12   110.54   111.42   112.94   113.43   113.51
eig.   :      113.60   113.74   114.05   114.27   114.47   114.61
eig.   :      119.02   119.54   119.64   120.47   121.28   121.37
eig.   :      124.14   124.45   125.41   126.66   127.56   127.69
eig.   :      129.12   133.57   133.90   135.76   136.60   138.10
eig.   :      140.81   141.58   142.51   143.24   143.75   143.85
eig.   :      145.15   147.81   150.34   152.91   153.43   156.68
eig.   :      160.37   162.66   163.14   164.58   164.62   167.82
eig.   :      171.31   172.60   172.76   175.38   175.56   176.18
eig.   :      176.94   177.32   177.41   184.65   185.13   189.00
eig.   :      189.87   195.72   202.34   203.05   209.31   212.43
eig.   :      213.70   217.25   217.26   226.06   231.41   233.75
eig.   :      291.15   326.61   381.88   399.65   406.68   437.43
eig.   :      515.31   544.55   647.66   775.23   779.12   799.18
eig.   :      856.43   864.25   865.40   868.56   885.56   891.20
eig.   :      966.26   979.92   980.65   990.26   994.44   994.73
eig.   :     1043.80  1053.25  1067.41  1085.23  1098.31  1101.85
eig.   :     1117.41  1122.99  1132.14  1137.22  1137.85  1140.37
eig.   :     1173.58  1180.03  1194.77  1220.42  1231.73  1238.01
eig.   :     1267.80  1274.50  1275.53  1305.81  1313.97  1321.69
eig.   :     1337.88  1340.46  1340.67  1351.35  1352.61  1353.24
eig.   :     1354.62  1360.42  1360.94  1412.76  1414.15  1415.40
eig.   :     1462.14  1463.37  1466.91  1471.48  1477.56  1478.47
eig.   :     1480.22  1483.85  1484.40  1497.76  1497.78  1498.99
eig.   :     1502.88  1505.53  1508.78  1544.24  2886.01  2891.84
eig.   :     2915.62  2939.85  2953.04  2955.84  2960.65  2963.89
eig.   :     2972.14  2974.00  2975.65  2982.79  2983.65  2987.95
eig.   :     2988.98  2990.91  2999.74  3002.50  3021.42  3025.44
eig.   :     3028.10  3034.29  3037.26  3040.06  3045.75  3049.19
eig.   :     3051.24  3228.39  3262.18  3376.58  3531.34  3591.55
written to xtb_localmodes and g98l.out
 
 normal mode %tage of torsion character
   1:  0.00   2:  0.00   3:  0.00   4:  0.00   5:  0.00   6:  0.00   7:  0.38   8:  0.35
   9:  0.42  10:  0.18  11:  0.20  12:  0.36  13:  0.01  14:  0.47  15:  0.17  16:  0.08
  17:  0.01  18:  0.46  19:  0.37  20:  0.44  21:  0.42  22:  0.04  23:  0.50  24:  0.06
  25:  0.77  26:  0.22  27:  0.23  28:  0.04  29:  0.32  30:  0.44  31:  0.45  32:  0.25
  33:  0.81  34:  0.26  35:  0.50  36:  0.25  37:  0.39  38:  0.02  39:  0.01  40:  0.02
  41:  0.17  42:  0.05  43:  0.37  44:  0.17  45:  0.20  46:  0.02  47:  0.12  48:  0.03
  49:  0.02  50:  0.07  51:  0.39  52:  0.07  53:  0.01  54:  0.05  55:  0.59  56:  0.07
  57:  0.09  58:  0.50  59:  0.29  60:  0.29  61:  0.36  62:  0.14  63:  0.01  64:  0.64
  65:  0.03  66:  0.15  67:  0.31  68:  0.48  69:  0.09  70:  0.01  71:  0.16  72:  0.09
  73:  0.17  74:  0.26  75:  0.14  76:  0.48  77:  0.01  78:  0.55  79:  0.21  80:  0.27
  81:  0.07  82:  0.69  83:  0.94  84:  0.63  85:  0.09  86:  0.17  87:  0.53  88:  0.99
  89:  0.56  90:  0.93  91:  0.21  92:  0.21  93:  0.50  94:  0.37  95:  0.25  96:  0.52
  97:  0.60  98:  0.52  99:  0.27 100:  0.22 101:  0.06 102:  0.31 103:  0.45 104:  0.38
 105:  0.54 106:  0.56 107:  0.57 108:  0.47 109:  0.41 110:  0.33 111:  0.36 112:  0.43
 113:  0.37 114:  0.31 115:  0.33 116:  0.29 117:  0.33 118:  0.28 119:  0.25 120:  0.23
 121:  0.09 122:  0.12 123:  0.11 124:  0.20 125:  0.23 126:  0.22 127:  0.26 128:  0.20
 129:  0.23 130:  0.11 131:  0.07 132:  0.15 133:  0.29 134:  0.24 135:  0.34 136:  0.28
 137:  0.32 138:  0.33 139:  0.25 140:  0.09 141:  0.23 142:  0.22 143:  0.18 144:  0.22
 145:  0.08 146:  0.15 147:  0.12 148:  0.10 149:  0.10 150:  0.10 151:  0.13 152:  0.12
 153:  0.14 154:  0.00 155:  0.00 156:  0.00 157:  0.57 158:  0.66 159:  0.62 160:  0.60
 161:  0.60 162:  0.60 163:  0.66 164:  0.73 165:  0.83 166:  0.84 167:  0.78 168:  0.58
 169:  0.90 170:  0.93 171:  0.92 172:  0.30 173:  0.13 174:  0.11 175:  0.10 176:  0.13
 177:  0.17 178:  0.14 179:  0.13 180:  0.13 181:  0.17 182:  0.09 183:  0.09 184:  0.08
 185:  0.08 186:  0.06 187:  0.08 188:  0.04 189:  0.07 190:  0.04 191:  0.04 192:  0.04
 193:  0.04 194:  0.04 195:  0.00 196:  0.04 197:  0.05 198:  0.01 199:  0.00 200:  0.10
 201:  0.10 202:  0.04 203:  0.07 204:  0.00
 recommended # of modes for mode following          99

------------------------------------------------------------------------
 * finished run on 2020/05/30 at 20:54:01.302     
------------------------------------------------------------------------
 total:
 * wall-time:     0 d,  0 h,  1 min, 44.019 sec
 *  cpu-time:     0 d,  0 h,  1 min, 43.862 sec
 * ratio c/w:     0.998 speedup
 SCF:
 * wall-time:     0 d,  0 h,  0 min,  2.113 sec
 *  cpu-time:     0 d,  0 h,  0 min,  2.098 sec
 * ratio c/w:     0.993 speedup
 ANC optimizer:
 * wall-time:     0 d,  0 h,  0 min,  2.334 sec
 *  cpu-time:     0 d,  0 h,  0 min,  2.320 sec
 * ratio c/w:     0.994 speedup
 numerical hessian:
 * wall-time:     0 d,  0 h,  1 min, 39.545 sec
 *  cpu-time:     0 d,  0 h,  1 min, 39.421 sec
 * ratio c/w:     0.999 speedup

normal termination of xtb
