# Supplementary material for: Heterogeneous Nucleation of Butanol on NaCl: A Computational Study of Temperature, Humidity, Seed Charge, and Seed Size Effects
Source: J Phys Chem A. 2021 Mar 31;125(14):3025–36. doi: 10.1021/acs.jpca.0c10972 (PMC8054243; doi:10.1021/acs.jpca.0c10972)
Supplement: Supplementary file 2 — jp0c10972_si_002.zip [file jp0c10972_si_002.zip › ALL CLUSTERS/low_level_calc/normal seed/1Seed3BuOH1W.xyz]

    68
       -107.26127618  Gyration_radius:  4.46606870535
 Na          0.94084596197783    1.97201321401387    0.04486950946625
Na          3.78342952943348    0.56985463688910   -0.53319169025988
Na         -1.43875221117722   -2.18402931069987   -0.60808391123085
Na         -1.96331711825562    0.49096669954001    1.24159455199394
Na         -0.18251259312467    0.15528494804158   -2.30999312501110
Na          3.85196327109696   -1.93457839954350    2.96677246224237
Na          2.27600527751462    2.12238034864678    3.17453129233051
Na          2.08206036370339   -2.80999429808204   -0.05838565523345
Na          0.68529628091959   -0.85854904425625    2.72461053938083
Na         -0.44126126323841   -4.09780604097589    1.98506927575405
Cl         -0.07373023572848   -4.23462249964563   -0.43707219286122
Cl          2.25217417377090    0.72272230215974   -2.49379283164061
Cl         -1.72150073904722   -1.94846205308010    2.04980579266318
Cl          0.62032720521162   -0.59850776059457    0.09634194046137
Cl          3.17540448156093    2.48210902089451    0.91930985228689
Cl          4.25717778369218   -1.54123296698953    0.57713919160991
Cl         -0.10745910527366    1.70115161989719    2.45380493047249
Cl          1.79701720632936   -3.29045335674338    2.54087960322471
Cl          2.75759107615052   -0.07147242108872    4.12379302215444
Cl         -2.53524984397691   -0.03190588676923   -1.21767520741725
O           2.18937096638678   -2.36832180754581   -2.11782355339582
H           2.46930205739112   -1.46230709267885   -2.35283495919006
C           2.83105338003702   -3.27438846999560   -3.00266280602050
H           2.92362961665383   -2.82719644934698   -3.99953141270629
H           2.19122693136316   -4.15686086261831   -3.07380408313343
C           4.20950611507645   -3.69117786263704   -2.50322367499329
H           4.75246681974565   -4.16627286323666   -3.32184490984601
H           4.75520623038785   -2.78977990049678   -2.21440479962760
C           4.16338367596706   -4.65029526745305   -1.31650150248490
H           3.53887087936855   -4.23175032236095   -0.52516677784757
H           5.17252503165186   -4.74650268969659   -0.91567707260901
C           3.63784157615535   -6.03262332154580   -1.67512004249592
H           4.20461549552878   -6.45567585561955   -2.50168188442005
H           3.72876218403351   -6.69703445274069   -0.82021989047658
H           2.58917708138584   -5.99569065699528   -1.95549025164400
O          -0.55800430391517    2.26804228823546   -1.37845892418911
H          -1.51386377571054    2.11176534727428   -1.30231880623150
C          -0.41631245369833    3.55411591802403   -1.97129725954902
H          -0.79238084275930    3.53839905287413   -3.00258296332537
H           0.65101335113823    3.77450605762858   -2.00976138364788
C          -1.15627930450310    4.63127970710715   -1.18651001622270
H          -1.04562403208695    5.58417823020482   -1.70742129505959
H          -2.21992150633091    4.37752808879996   -1.17262534081371
C          -0.67237602741621    4.77934103918703    0.25396787215356
H          -0.73745963179347    3.81638773204556    0.75838843126707
H          -1.34968700695957    5.45837144589354    0.77543398014557
C           0.74245566739810    5.32692167248080    0.36161817478513
H           0.80735906410415    6.31048518274946   -0.09894488284170
H           1.02817279081848    5.42151570314043    1.40687628714912
H           1.46471353601624    4.67705634946441   -0.12438550474066
O          -3.20820570870183    2.15906567544185    0.96482668035854
H          -4.04123857001812    1.94652339858730    0.52964560048435
C          -3.53335808503731    2.60012803029490    2.26644191240005
H          -4.28714677852713    3.39781072030131    2.21552936630623
H          -2.61790137899272    3.02534223339008    2.67812380441817
C          -4.02998652539718    1.49078968838243    3.18652059728312
H          -3.26269998042159    0.72010694124382    3.28002078812287
H          -4.16359690628245    1.93548561579334    4.17314932812019
C          -5.34366195675086    0.84987340948332    2.73239084926121
H          -5.97346730742991    1.60855093977177    2.25711049342375
H          -5.87972045399743    0.49454293829585    3.61487479085178
C          -5.15979323795809   -0.33416567206215    1.79181740204045
H          -4.54787398285303   -1.09585161320009    2.26563034075600
H          -6.12459054763284   -0.77867815023766    1.56023191425662
H          -4.69492953203949   -0.05131052906036    0.85231932563970
O          -0.41886878461155   -1.89498056018572   -2.82578263105866
H           0.45913258124787   -2.27043358699801   -2.60707947919726
H          -0.77634593143299   -2.50168419100223   -3.48208914184678
