# Supplementary material for: Heterogeneous Nucleation of Butanol on NaCl: A Computational Study of Temperature, Humidity, Seed Charge, and Seed Size Effects
Source: J Phys Chem A. 2021 Mar 31;125(14):3025–36. doi: 10.1021/acs.jpca.0c10972 (PMC8054243; doi:10.1021/acs.jpca.0c10972)
Supplement: Supplementary file 2 — jp0c10972_si_002.zip [file jp0c10972_si_002.zip › ALL CLUSTERS/low_level_calc/normal seed/1Seed3BuOH2W.log]

      -----------------------------------------------------------      
     |                   =====================                   |     
     |                           x T B                           |     
     |                   =====================                   |     
     |                         S. Grimme                         |     
     |          Mulliken Center for Theoretical Chemistry        |     
     |                    University of Bonn                     |     
     |                 Version 6.0.1 (SAW181210)                 |     
      -----------------------------------------------------------      

   This program is distributed in the hope that it will be useful,
   but WITHOUT ANY WARRANTY; without even the implied warranty of
   MERCHANTABILITY or FITNESS FOR A PARTICULAR PURPOSE.
   
   FOR NON-COMMERCIAL, ACADEMIA USE ONLY.
   
   Cite this work as:
   S. Grimme, C. Bannwarth, P. Shushkov, J. Comput. Theory Chem., 2017,
   13, 1989-2009.
   C. Bannwarth, S. Ehlert and S. Grimme., ChemRxiv, 2018, preprint.
   http://doi.org/10.26434/chemrxiv.7246238.v1
   
   for sTDA-xTB:
   S. Grimme and C. Bannwarth, J. Chem. Phys., 2016, 145, 054103.
   
   in the mass-spec context:
   V. Asgeirsson, C. Bauer and S. Grimme, Chem. Sci., 2017, 8, 4879.
   
   if GBSA is used:
   P. Shushkov, F. März and S. Grimme, unpublished.
   
   for ANC optimizer:
   S. Grimme, unpublished.
   Rational Function algorithm used in ANCopt:
   F. Eckert, P. Pulay, H.-J. Werner, J. Comput. Chem., 1997, 18, 1473.
   
   with help from (in alphabetical order)
   C. Bannwarth, F. Bohle, G. Brandenburg, E. Caldeweyher, M. Checinski,
   S. Dohm, S. Ehlert, S. Ehrlich, F. März, H. Neugebauer, J. Pisarek,
   P. Pracht, P. Shushkov, and S. Spicher.
   
 * started run on 2020/05/30 at 20:51:25.785     
========================================================================
 # omp threads = 1
========================================================================
number of atoms            : 71
number of electrons        : 192
charge                     : 0
spin                       : .0
first test random number   : .5357

########################################################################
# WARNING! Please study the warnings concerning your input carefully
#  - the use of '-ohess' is discouraged, please use '--ohess' next time
########################################################################

           ------------------------------------------------- 
          |                 G F N 2 - x T B                 |
          | Geometry, Frequencies, Noncovalent interactions |
          |            JCTC 2018 parametrisation            |
           ------------------------------------------------- 
      method parameters     
 k(s)        :  1.8500
 k(p)        :  2.2300
 k(d)        :  2.2300
 k(f)        :  2.0000
 kEN (H0ij)  : -2.0000
 D4 a1       :  0.5200
 D4 a2       :  5.0000
 D4 s6       :  1.0000
 D4 s8       :  2.7000
 D4 s9       :  5.0000
 alphaj      :  2.0000


            Z     q(EN)     CN     RAES       Cart. coordinates
     1  Na  1.0    0.42    7.54    5.00    -5.07164     4.69993    -0.88260
     2  Na  1.0    0.41    4.99    5.00    -1.80440    -4.25708     6.65444
     3  Na  1.0    0.30    9.58    5.00    -7.63490    -0.61635    -0.20189
     4  Na  1.0    0.36    9.06    5.00     1.32827     0.72524     3.69554
     5  Na  1.0    0.25    9.25    5.00    -2.74841    -4.64341     0.54873
     6  Na  1.0    0.39    5.04    5.00    -4.68729    -3.10110    -5.51094
     7  Na  1.0    0.44    6.64    5.00     3.55403    -3.83982    -0.98225
     8  Na  1.0    0.30    9.97    5.00    -0.45496     1.10248    -2.71261
     9  Na  1.0    0.45    4.31    5.00    -9.60809    -5.97293     1.83473
    10  Na  1.0    0.45    6.72    5.00    -4.73062     2.42854     5.52673
    11  Cl  7.0   -0.17    2.93    4.87    -1.41999     0.12885     7.77840
    12  Cl  7.0   -0.12    3.72    4.99    -5.22585     1.39408    -4.44040
    13  Cl  7.0   -0.03    5.88    5.00    -3.05553     0.21515     1.33641
    14  Cl  7.0   -0.15    3.80    5.00    -6.89536    -5.22737    -2.02597
    15  Cl  7.0   -0.12    3.81    5.00     1.36668    -4.41464     3.17652
    16  Cl  7.0   -0.12    3.81    5.00    -0.33262    -3.61917    -3.83802
    17  Cl  7.0   -0.21    2.00    3.27   -12.09756    -2.10458     1.56361
    18  Cl  7.0   -0.13    2.96    4.89     3.75207     0.73871    -0.50927
    19  Cl  7.0   -0.19    3.07    4.93    -5.72780    -5.72848     4.54372
    20  Cl  7.0   -0.18    2.10    3.50    -4.91444     6.65429     3.49937
    21  O   6.0   -0.27    3.90    4.82    -0.87006     5.00660    -1.65073
    22  H   1.0    0.04    1.57    1.66    -0.20538     5.16882     0.06603
    23  C   4.0   -0.04    4.72    4.78     0.87542     6.27825    -3.24990
    24  H   1.0    0.00    1.09    1.44     2.82192     5.77593    -2.75238
    25  H   1.0    0.01    1.01    1.43     0.65203     8.33462    -3.06320
    26  C   4.0   -0.08    4.62    4.68     0.39453     5.52880    -5.97862
    27  H   1.0   -0.03    1.48    1.59     0.75767     3.50703    -6.20391
    28  H   1.0   -0.01    1.07    1.44    -1.58373     5.89401    -6.42987
    29  C   4.0   -0.08    4.10    3.80     2.08019     6.97137    -7.81421
    30  H   1.0    0.01    1.03    1.43     4.05758     6.64139    -7.32068
    31  H   1.0    0.01    1.03    1.43     1.70879     8.99442    -7.63794
    32  C   4.0   -0.12    4.01    3.64     1.62477     6.14911   -10.53343
    33  H   1.0    0.00    1.00    1.43    -0.33385     6.47558   -11.06374
    34  H   1.0    0.01    1.00    1.43     2.83020     7.20135   -11.82143
    35  H   1.0    0.00    1.00    1.43     2.03176     4.14597   -10.75369
    36  O   6.0   -0.31    3.23    3.49     0.70118     4.75303     3.34255
    37  H   1.0    0.04    1.35    1.52    -0.73881     5.71285     3.96999
    38  C   4.0   -0.02    4.42    4.41     2.87837     6.30213     3.57753
    39  H   1.0    0.01    1.01    1.43     2.52480     8.17388     2.75395
    40  H   1.0    0.01    1.10    1.44     4.37185     5.38681     2.49351
    41  C   4.0   -0.08    4.22    4.04     3.72468     6.63601     6.31048
    42  H   1.0    0.01    1.03    1.43     5.33485     7.92626     6.33136
    43  H   1.0    0.01    1.03    1.43     2.18654     7.51600     7.37276
    44  C   4.0   -0.08    4.34    4.28     4.45281     4.16642     7.61357
    45  H   1.0   -0.02    1.34    1.51     2.82493     2.90925     7.65873
    46  H   1.0    0.01    1.03    1.43     4.94222     4.59870     9.56983
    47  C   4.0   -0.12    4.20    3.99     6.67340     2.81871     6.38034
    48  H   1.0    0.01    1.00    1.43     8.30682     4.06313     6.28051
    49  H   1.0   -0.00    1.00    1.43     7.18690     1.16632     7.48519
    50  H   1.0   -0.01    1.17    1.46     6.21956     2.18927     4.48005
    51  O   6.0   -0.31    2.99    2.77     5.77123    -6.90910    -1.94229
    52  H   1.0    0.06    1.15    1.45     7.25279    -7.74066    -1.28765
    53  C   4.0   -0.03    4.50    4.53     4.57575    -8.68352    -3.55817
    54  H   1.0   -0.00    1.01    1.43     5.79595    -9.08024    -5.18843
    55  H   1.0   -0.02    1.19    1.46     2.86338    -7.78092    -4.24784
    56  C   4.0   -0.08    4.17    3.93     3.94028   -11.14671    -2.20238
    57  H   1.0    0.01    1.03    1.43     3.21110   -12.49274    -3.58383
    58  H   1.0    0.01    1.02    1.43     5.68985   -11.92795    -1.42255
    59  C   4.0   -0.08    4.16    3.91     2.01954   -10.80259    -0.07210
    60  H   1.0   -0.01    1.10    1.44     2.56523    -9.17707     1.06994
    61  H   1.0    0.00    1.03    1.43     2.07527   -12.46550     1.14760
    62  C   4.0   -0.14    4.20    4.00    -0.66692   -10.44917    -1.03598
    63  H   1.0    0.00    1.00    1.43    -1.29038   -12.11554    -2.06367
    64  H   1.0   -0.03    1.09    1.44    -1.94728   -10.14930     0.54466
    65  H   1.0   -0.03    1.13    1.45    -0.79434    -8.83669    -2.29616
    66  O   6.0   -0.32    3.79    4.73    -8.91647     3.34083     0.47799
    67  H   1.0    0.02    1.38    1.53   -10.65815     2.78491     0.47198
    68  H   1.0    0.02    1.48    1.59    -8.80376     4.44251     1.93483
    69  O   6.0   -0.37    3.44    4.13    -7.82171     0.05534     4.94337
    70  H   1.0   -0.01    1.47    1.58    -7.27940    -1.66091     5.27986
    71  H   1.0    0.03    1.31    1.50    -9.60550    -0.15932     4.56390

  Z AO/shell   Hii/eV     exponent
  1     Wed Apr 25 08:07:45 CEST 2018   EN: 2.200 GM2: 0.406  GM3: 0.0800  RAES: 1.40
     1s    -10.707211    1.230000
  6     Wed Apr 25 08:07:45 CEST 2018   EN: 2.550 GM2: 0.538  GM3: 0.1500  RAES: 3.00
     2s    -13.970922    2.096432
     2p    -10.063292    1.800000
  8     Wed Apr 25 08:07:45 CEST 2018   EN: 3.440 GM2: 0.452  GM3:-0.0517  RAES: 1.80
     2s    -20.229985    2.439742
     2p    -15.503117    2.137023
 11     Tue Apr 24 16:34:09 CEST 2018   EN: 0.930 GM2: 0.271  GM3: 0.1799  RAES: 5.00
     3s     -4.546934    0.763787
     3p     -1.332719    0.573553
 17     Mon Apr 23 14:09:22 CEST 2018   EN: 3.160 GM2: 0.249  GM3: 0.1495  RAES: 2.50
     3s    -29.278781    2.485265
     3p    -12.673758    2.199650
     3d     -0.240338    2.476089
 no old-style atom pair restraining (fixing) potential
           ------------------------------------------------- 
          |        Self-Consistent Charge Iterations        |
           ------------------------------------------------- 

 Ncao       : 242
 Nao        : 232
 Nshell     : 118
 Nel        : 192
 T(el)      :   300.0
 intcut     :    25.0
 scfconv/Eh :  0.100E-05
   qconv/e  :  0.100E-03
 intneglect :  0.100E-07
 broydamp   :      0.250
 iter      E             dE          RMSdq      gap      omega  full diag
   1   -112.7135358 -0.112714E+03  0.967E+00    4.44       0.0  T
   2   -112.9410322 -0.227496E+00  0.582E+00    4.87       1.0  T
   3   -113.0520595 -0.111027E+00  0.466E+00    4.51       1.0  T
   4   -113.0842737 -0.322142E-01  0.255E+00    3.96       1.0  T
   5   -113.1084176 -0.241438E-01  0.134E+00    3.02       1.0  T
   6   -113.1090673 -0.649727E-03  0.579E-01    3.11       1.0  T
   7   -113.1097491 -0.681811E-03  0.274E-01    2.99       1.0  T
   8   -113.1099654 -0.216284E-03  0.165E-01    3.01       1.0  T
   9   -113.1101117 -0.146327E-03  0.103E-01    3.02       1.0  T
  10   -113.1102209 -0.109128E-03  0.656E-02    3.02       1.0  T
  11   -113.1102727 -0.518815E-04  0.397E-02    3.02       1.0  T
  12   -113.1102825 -0.981463E-05  0.175E-02    3.02       1.0  T
  13   -113.1102853 -0.274028E-05  0.112E-02    3.01       1.1  T
  14   -113.1102862 -0.956428E-06  0.830E-03    3.01       1.4  T
  15   -113.1102872 -0.937602E-06  0.546E-03    3.01       2.2  T
  16   -113.1102876 -0.432017E-06  0.299E-03    3.01       4.0  T
  17   -113.1102877 -0.104909E-06  0.170E-03    3.01       7.0  T
  18   -113.1102877 -0.213212E-07  0.110E-03    3.01      10.8  T
  19   -113.1102877 -0.945445E-08  0.666E-04    3.01      17.8  T
  20   -113.1102878 -0.444813E-08  0.400E-04    3.01      29.7  T
speedup  0.54
cpu  time for SCC    0.23 s
wall time for SCC    0.43 s

   *** convergence criteria satisfied after 20 iterations ***

          eigenvalues
 #    :          84         85         86         87         88         89         90         91
 occ. :        2.000      2.000      2.000      2.000      2.000      2.000      2.000      2.000
 eps  :       -10.788    -10.739    -10.719    -10.677    -10.667    -10.656    -10.628    -10.576
 #    :          92         93         94         95         96         97         98         99
 occ. :        2.000      2.000      2.000      2.000      2.000      0.000      0.000      0.000
 eps  :       -10.546    -10.538    -10.516    -10.381    -10.342     -7.328     -5.626     -5.134
 #    :         100        101        102        103        104        105        106        107
 occ. :        0.000      0.000      0.000      0.000      0.000      0.000      0.000      0.000
 eps  :        -4.712     -3.471     -2.225     -1.168     -0.101      0.094      0.515      0.857


   #   Z            q   n(s)   n(p)   n(d)      C6AA      α(0)
   1  11 Na     0.747  0.076  0.178  0.000    67.608    26.609
   2  11 Na     0.708  0.103  0.189  0.000    68.081    26.702
   3  11 Na     0.747  0.041  0.212  0.000    67.606    26.609
   4  11 Na     0.801  0.048  0.151  0.000    66.954    26.480
   5  11 Na     0.718  0.033  0.249  0.000    67.961    26.678
   6  11 Na     0.704  0.111  0.185  0.000    68.130    26.711
   7  11 Na     0.778  0.075  0.147  0.000    67.230    26.535
   8  11 Na     0.804  0.041  0.155  0.000    66.920    26.473
   9  11 Na     0.704  0.114  0.182  0.000    68.128    26.711
  10  11 Na     0.766  0.067  0.167  0.000    67.367    26.562
  11  17 Cl    -0.775  1.976  5.798  0.001   126.346    17.197
  12  17 Cl    -0.753  1.978  5.775  0.000   125.443    17.135
  13  17 Cl    -0.729  1.969  5.760  0.001   124.510    17.071
  14  17 Cl    -0.746  1.974  5.771  0.001   125.162    17.116
  15  17 Cl    -0.756  1.974  5.783  0.000   125.593    17.146
  16  17 Cl    -0.757  1.974  5.782  0.000   125.628    17.148
  17  17 Cl    -0.806  1.979  5.810  0.017   127.610    17.283
  18  17 Cl    -0.797  1.975  5.820  0.002   127.251    17.258
  19  17 Cl    -0.742  1.971  5.769  0.002   125.019    17.106
  20  17 Cl    -0.809  1.979  5.824  0.005   127.706    17.289
  21   8 O     -0.517  1.709  4.808  0.000    23.200     6.505
  22   1 H      0.360  0.640  0.000  0.000     0.556     1.166
  23   6 C      0.050  1.043  2.907  0.000    19.657     6.297
  24   1 H      0.058  0.942  0.000  0.000     2.219     2.330
  25   1 H      0.048  0.952  0.000  0.000     2.351     2.398
  26   6 C     -0.092  1.066  3.026  0.000    22.154     6.685
  27   1 H      0.043  0.957  0.000  0.000     2.392     2.415
  28   1 H      0.064  0.936  0.000  0.000     2.151     2.294
  29   6 C     -0.058  1.047  3.010  0.000    21.608     6.618
  30   1 H      0.037  0.963  0.000  0.000     2.487     2.466
  31   1 H      0.036  0.964  0.000  0.000     2.500     2.472
  32   6 C     -0.110  1.038  3.072  0.000    22.660     6.788
  33   1 H      0.040  0.960  0.000  0.000     2.446     2.446
  34   1 H      0.036  0.964  0.000  0.000     2.498     2.472
  35   1 H      0.039  0.961  0.000  0.000     2.458     2.452
  36   8 O     -0.463  1.697  4.765  0.000    22.049     6.342
  37   1 H      0.334  0.666  0.000  0.000     0.625     1.241
  38   6 C      0.054  1.041  2.904  0.000    19.634     6.302
  39   1 H      0.031  0.969  0.000  0.000     2.568     2.506
  40   1 H      0.067  0.933  0.000  0.000     2.117     2.275
  41   6 C     -0.076  1.054  3.021  0.000    21.948     6.670
  42   1 H      0.035  0.965  0.000  0.000     2.511     2.478
  43   1 H      0.044  0.956  0.000  0.000     2.391     2.418
  44   6 C     -0.074  1.054  3.020  0.000    21.873     6.650
  45   1 H      0.057  0.943  0.000  0.000     2.229     2.332
  46   1 H      0.036  0.964  0.000  0.000     2.505     2.475
  47   6 C     -0.122  1.044  3.079  0.000    22.868     6.813
  48   1 H      0.035  0.965  0.000  0.000     2.513     2.479
  49   1 H      0.037  0.963  0.000  0.000     2.483     2.464
  50   1 H      0.046  0.954  0.000  0.000     2.368     2.406
  51   8 O     -0.458  1.701  4.758  0.000    21.953     6.328
  52   1 H      0.303  0.697  0.000  0.000     0.711     1.324
  53   6 C      0.059  1.046  2.896  0.000    19.529     6.279
  54   1 H      0.025  0.975  0.000  0.000     2.655     2.548
  55   1 H      0.068  0.932  0.000  0.000     2.100     2.265
  56   6 C     -0.072  1.055  3.018  0.000    21.886     6.661
  57   1 H      0.041  0.959  0.000  0.000     2.437     2.441
  58   1 H      0.030  0.970  0.000  0.000     2.584     2.514
  59   6 C     -0.064  1.050  3.014  0.000    21.721     6.635
  60   1 H      0.058  0.942  0.000  0.000     2.217     2.329
  61   1 H      0.033  0.967  0.000  0.000     2.545     2.495
  62   6 C     -0.122  1.045  3.077  0.000    22.861     6.812
  63   1 H      0.037  0.963  0.000  0.000     2.489     2.467
  64   1 H      0.044  0.956  0.000  0.000     2.398     2.422
  65   1 H      0.052  0.948  0.000  0.000     2.298     2.370
  66   8 O     -0.625  1.713  4.911  0.000    25.695     6.846
  67   1 H      0.337  0.663  0.000  0.000     0.607     1.217
  68   1 H      0.337  0.663  0.000  0.000     0.606     1.217
  69   8 O     -0.628  1.715  4.914  0.000    25.785     6.858
  70   1 H      0.323  0.677  0.000  0.000     0.647     1.259
  71   1 H      0.338  0.662  0.000  0.000     0.616     1.231

 Mol. C6AA /au·bohr⁶  :      89567.002150
 Mol. C8AA /au·bohr⁸  :    4142407.353302
 Mol. α(0) /au        :        623.993861

 
 Wiberg/Mayer (AO) data. WBOs > 0.1 written file <wbo>
 largest (>0.05) Wiberg bond orders for each atom
           total WBO             WBO to atom ...
     1  Na  0.476    Cl  20 0.115    O   21 0.090    Cl  12 0.081    O   66 0.063    Cl  13 0.060
     2  Na  0.549    Cl  11 0.193    Cl  19 0.159    Cl  15 0.138
     3  Na  0.495    Cl  12 0.113    Cl  17 0.096    Cl  14 0.074    O   66 0.068    Cl  13 0.065
     4  Na  0.390    Cl  11 0.091    Cl  15 0.085    Cl  18 0.084    O   36 0.080    Cl  13 0.078
     5  Na  0.544    Cl  15 0.120    Cl  19 0.115    Cl  14 0.098    Cl  16 0.079    Cl  13 0.070
     6  Na  0.549    Cl  12 0.168    Cl  14 0.165    Cl  16 0.162
     7  Na  0.415    Cl  18 0.165    Cl  15 0.096    O   51 0.088    Cl  16 0.078
     8  Na  0.384    Cl  16 0.111    Cl  18 0.108    Cl  12 0.073    Cl  13 0.057    O   21 0.051
     9  Na  0.556    Cl  17 0.217    Cl  19 0.154    Cl  14 0.132
    10  Na  0.444    Cl  20 0.151    Cl  11 0.115    O   69 0.096    Cl  13 0.057
    11  Cl  0.427    Na   2 0.193    Na  10 0.115    Na   4 0.091
    12  Cl  0.456    Na   6 0.168    Na   3 0.113    Na   1 0.081    Na   8 0.073
    13  Cl  0.521    Na   4 0.078    Na   5 0.070    Na   3 0.065    Na   1 0.060    Na  10 0.057    Na   8 0.057
    14  Cl  0.485    Na   6 0.165    Na   9 0.132    Na   5 0.098    Na   3 0.074
    15  Cl  0.460    Na   2 0.138    Na   5 0.120    Na   7 0.096    Na   4 0.085
    16  Cl  0.464    Na   6 0.162    Na   8 0.111    Na   5 0.079    Na   7 0.078
    17  Cl  0.372    Na   9 0.217    Na   3 0.096
    18  Cl  0.388    Na   7 0.165    Na   8 0.108    Na   4 0.084
    19  Cl  0.489    Na   2 0.159    Na   9 0.154    Na   5 0.115
    20  Cl  0.367    Na  10 0.151    Na   1 0.115
    21  O   1.992    C   23 0.981    H   22 0.808    Na   1 0.090    Na   8 0.051
    22  H   0.870    O   21 0.808    O   36 0.050
    23  C   3.942    C   26 1.015    O   21 0.981    H   24 0.971    H   25 0.965
    24  H   0.996    C   23 0.971
    25  H   0.997    C   23 0.965
    26  C   3.992    C   23 1.015    C   29 1.008    H   28 0.970    H   27 0.968
    27  H   1.000    C   26 0.968
    28  H   0.995    C   26 0.970
    29  C   3.995    C   32 1.020    C   26 1.008    H   30 0.976    H   31 0.975
    30  H   0.996    C   29 0.976
    31  H   0.997    C   29 0.975
    32  C   3.994    C   29 1.020    H   34 0.987    H   33 0.987    H   35 0.986
    33  H   0.997    C   32 0.987
    34  H   0.998    C   32 0.987
    35  H   0.998    C   32 0.986
    36  O   2.057    C   38 0.982    H   37 0.851    Na   4 0.080    H   22 0.050
    37  H   0.887    O   36 0.851
    38  C   3.943    C   41 1.007    O   36 0.982    H   39 0.972    H   40 0.969
    39  H   0.999    C   38 0.972
    40  H   0.992    C   38 0.969
    41  C   3.995    C   44 1.011    C   38 1.007    H   42 0.974    H   43 0.972
    42  H   0.998    C   41 0.974
    43  H   0.998    C   41 0.972
    44  C   3.994    C   47 1.024    C   41 1.011    H   46 0.978    H   45 0.966
    45  H   0.997    C   44 0.966
    46  H   0.998    C   44 0.978
    47  C   3.992    C   44 1.024    H   48 0.988    H   49 0.988    H   50 0.979
    48  H   0.998    C   47 0.988
    49  H   0.997    C   47 0.988
    50  H   0.998    C   47 0.979
    51  O   2.018    C   53 0.979    H   52 0.897    Na   7 0.088
    52  H   0.908    O   51 0.897
    53  C   3.936    C   56 1.007    O   51 0.979    H   54 0.974    H   55 0.970
    54  H   0.999    C   53 0.974
    55  H   0.995    C   53 0.970
    56  C   3.996    C   59 1.009    C   53 1.007    H   58 0.974    H   57 0.973
    57  H   0.997    C   56 0.973
    58  H   0.998    C   56 0.974
    59  C   3.993    C   62 1.022    C   56 1.009    H   61 0.978    H   60 0.968
    60  H   0.996    C   59 0.968
    61  H   0.998    C   59 0.978
    62  C   3.994    C   59 1.022    H   63 0.987    H   64 0.978    H   65 0.977
    63  H   0.998    C   62 0.987
    64  H   0.997    C   62 0.978
    65  H   0.998    C   62 0.977
    66  O   1.900    H   67 0.881    H   68 0.875    Na   3 0.068    Na   1 0.063
    67  H   0.886    O   66 0.881
    68  H   0.886    O   66 0.875
    69  O   1.901    H   70 0.871    H   71 0.862    Na  10 0.096
    70  H   0.896    O   69 0.871
    71  H   0.886    O   69 0.862
 MOs/occ written to file <molden.input>
 
molecular dipole:
                 x           y           z       tot (Debye)
 q only:        2.745      -0.557      -1.721
   full:        2.094      -1.749      -1.522       7.941
molecular quadrupole (traceless):
                xx          xy          yy          xz          yz          zz
 q only:      -31.780      -9.671      27.716       4.486      -5.993       4.064
  q+dip:      -21.693      -2.803      33.332       4.983      -1.513     -11.639
   full:      -22.222      -1.388      32.899       4.602      -1.606     -10.676

SCC energy    :    -113.1102878
rep           :       0.7477673
ES            :       0.8729173
AES           :      -0.0319483
AXC           :       0.0183565
disp          :      -0.0962499
XB            :       0.0000000
fix           :       0.0000000
total E       :    -112.3592322
atomizationE  :      14.1992233     8910.15
(atE without considering molecular charge,
 total energy contains solvation terms)
H-L gap (eV)  :          3.0142
           ------------------------------------------------- 
          |                 ===============                 |
          |                   A N C O P T                   |
          |                 ===============                 |
          |          Approximate Normal Coordinate          |
          |           Rational Function Optimizer           |
           ------------------------------------------------- 
dumping coords to <xtbopt.coord> and <xtbopt.log>
 optlevel               0
 Maxcycle             213
 Maxmicro              25
 Econv         5.000000000000000E-006
 Gconv         1.000000000000000E-003
 Maxdispl       1.00000000000000     
 Hlow          5.000000000000000E-003
 S6             20.0000000000000     
 Nvar              207

generating ANC from model Hessian ...
 Shifting diagonal of input Hessian by   2.374492850949105E-002
 Lowest  eigenvalues of input Hessian
    0.005000    0.007405    0.008624    0.010975    0.011537    0.013484
    0.015061    0.016365    0.017037    0.019209    0.020065    0.021325
    0.021517    0.022003    0.022183    0.022491    0.023079    0.023361
 Highest eigenvalues
    1.378942    1.408681    1.419384    1.483125    1.488588    1.492463
 
cpu  time for ANC gen    0.05 s
wall time for ANC gen    0.10 s
................................................................................
.............................. CYCLE    1 ......................................
................................................................................
   1   -113.1102878 -0.113110E+03  0.216E-04    3.01       0.0  T
   2   -113.1102878 -0.113829E-09  0.182E-04    3.01      65.2  T
   3   -113.1102878 -0.120124E-09  0.147E-04    3.01      80.8  T
speedup  0.99
cpu  time for SCC    0.04 s
wall time for SCC    0.04 s
speedup  1.00
cpu  time for grad    0.13 s
wall time for grad    0.13 s
 E :   -112.35923219  G :  0.000098    pred/act E change:  0.000D+00  0.484D-07
Maxdispl :   0.0051   ||displ|| :   0.0067   Lambda : -0.416D-06
Largest |displ|/coords:  0.0051 (   2)  0.0034 (   3)  0.0014 (   1)
................................................................................
.............................. CYCLE    2 ......................................
................................................................................
   1   -113.1102824 -0.113110E+03  0.814E-03    3.01       0.0  T
   2   -113.1102824 -0.274012E-07  0.406E-03    3.01       2.9  T
   3   -113.1102824 -0.555998E-08  0.152E-03    3.01       7.8  T
   4   -113.1102824 -0.112429E-08  0.494E-04    3.01      24.0  T
   5   -113.1102824 -0.612062E-09  0.315E-04    3.01      37.7  T
speedup  0.99
cpu  time for SCC    0.05 s
wall time for SCC    0.05 s
speedup  0.99
cpu  time for grad    0.14 s
wall time for grad    0.14 s
 E :   -112.35923190  G :  0.000168    pred/act E change:  0.000D+00  0.286D-06
Maxdispl :   0.0038   ||displ|| :   0.0050   Lambda : -0.771D-06
Largest |displ|/coords:  0.0038 (   2)  0.0022 (   1)  0.0021 (   3)
................................................................................
.............................. CYCLE    3 ......................................
................................................................................
   1   -113.1102839 -0.113110E+03  0.623E-03    3.01       0.0  T
   2   -113.1102840 -0.198560E-07  0.315E-03    3.01       3.8  T
   3   -113.1102840 -0.339915E-08  0.121E-03    3.01       9.8  T
   4   -113.1102840 -0.367578E-09  0.356E-04    3.01      33.3  T
   5   -113.1102840 -0.181757E-09  0.182E-04    3.01      65.1  T
speedup  0.97
cpu  time for SCC    0.05 s
wall time for SCC    0.05 s
speedup  0.98
cpu  time for grad    0.14 s
wall time for grad    0.14 s
 E :   -112.35923227  G :  0.000060    pred/act E change: -0.208D-06 -0.368D-06
Maxdispl :   0.0054   ||displ|| :   0.0065   Lambda : -0.283D-06
Largest |displ|/coords:  0.0054 (   1)  0.0025 (   3)  0.0017 (   2)

   *** GEOMETRY OPTIMIZATION CONVERGED AFTER 3 ITERATIONS ***

------------------------------------------------------------------------
 total energy gain (kcal):     -0.0001
------------------------------------------------------------------------
================
 final structure:
================
$coord
       -5.07154887835735        4.69980244052258       -0.88278505212279      Na
       -1.80419892857690       -4.25709553943951        6.65425180722396      Na
       -7.63493643362639       -0.61635020752145       -0.20208117453902      Na
        1.32778585470358        0.72496443065046        3.69626850306460      Na
       -2.74963541282171       -4.64425000581542        0.54790237469570      Na
       -4.68751608746712       -3.10094041464080       -5.51098842461540      Na
        3.55386188756075       -3.83972547124143       -0.98252596249672      Na
       -0.45536660638399        1.10262759770652       -2.71268249262728      Na
       -9.60817732201508       -5.97286998115379        1.83501443470585      Na
       -4.73047159151371        2.42847789266740        5.52669662396571      Na
       -1.41966506013107        0.12882703929343        7.77804114207682      Cl
       -5.22558328277274        1.39432607436377       -4.43977383267895      Cl
       -3.05583376463139        0.21582155597176        1.33658153866256      Cl
       -6.89494389094099       -5.22722925651160       -2.02547343866503      Cl
        1.36734122926366       -4.41467019174175        3.17668070858240      Cl
       -0.33269150024190       -3.61892476823284       -3.83821750134118      Cl
      -12.09765589887296       -2.10429490162759        1.56383155141105      Cl
        3.75215220896147        0.73870929230352       -0.50960923677100      Cl
       -5.72755785833235       -5.72842238320040        4.54351785298435      Cl
       -4.91409902425716        6.65434905431743        3.49946381585468      Cl
       -0.87004635724107        5.00667788650814       -1.65056551635571      O 
       -0.20531170463808        5.16886796405621        0.06619529477792      H 
        0.87543513121248        6.27829670739644       -3.24982941772134      C 
        2.82192477696059        5.77606665232929       -2.75220840864718      H 
        0.65190350000314        8.33464345428668       -3.06326644634924      H 
        0.39457972221833        5.52867827712323       -5.97850137989184      C 
        0.75784225059631        3.50692962851466       -6.20375726244852      H 
       -1.58369462131306        5.89378904045308       -6.42975494297144      H 
        2.08016252117485        6.97129433103072       -7.81415061119688      C 
        4.05757040138143        6.64139405170835       -7.32063515469496      H 
        1.70866757953258        8.99432885611022       -7.63789499052599      H 
        1.62475786455619        6.14904839865876      -10.53338045502374      C 
       -0.33387797759669        6.47546059371300      -11.06369365726004      H 
        2.83015767968105        7.20136142829440      -11.82135274959201      H 
        2.03181758363155        4.14591578472817      -10.75370206522363      H 
        0.70113700999461        4.75291209598846        3.34266433433479      O 
       -0.73892494573287        5.71267891448838        3.97008460950149      H 
        2.87831197276516        6.30207806469472        3.57752200602299      C 
        2.52464285411892        8.17381638898779        2.75396300664844      H 
        4.37172171100650        5.38679595557054        2.49336242415884      H 
        3.72472911544219        6.63600227641379        6.31038927694023      C 
        5.33500135654584        7.92613618515520        6.33121024512130      H 
        2.18668994039388        7.51612968134356        7.37270300452398      H 
        4.45276471256220        4.16640460092181        7.61357029907471      C 
        2.82479982838497        2.90937309999062        7.65888218069083      H 
        4.94231357803909        4.59876832854832        9.56976034791816      H 
        6.67321723317592        2.81860436819576        6.38018074306002      C 
        8.30670534779491        4.06295033916864        6.28036901396107      H 
        7.18675262162676        1.16606734619414        7.48484692784622      H 
        6.21923713558063        2.18933203611552        4.47990752923910      H 
        5.77115263260683       -6.90901609281834       -1.94217058763086      O 
        7.25275204448662       -7.74046689156849       -1.28747516401025      H 
        4.57586797120094       -8.68355927204608       -3.55805906307579      C 
        5.79618649837536       -9.08025894840121       -5.18822726454237      H 
        2.86349961886811       -7.78107682839518       -4.24786163583277      H 
        3.94041633952365      -11.14673829452883       -2.20224193571350      C 
        3.21125444214893      -12.49277615018176       -3.58368486989596      H 
        5.68995716679289      -11.92797322063059       -1.42237033028356      H 
        2.01959193643356      -10.80257473037656       -0.07204917734821      C 
        2.56520420999293       -9.17700888762378        1.06995641944529      H 
        2.07528167502509      -12.46544435512165        1.14771472534830      H 
       -0.66680764236907      -10.44921983288103       -1.03611466663847      C 
       -1.29018888662341      -12.11564272907329       -2.06377062686670      H 
       -1.94727328804042      -10.14926482900163        0.54441192009710      H 
       -0.79412119167159       -8.83680450465221       -2.29639772614531      H 
       -8.91646211903690        3.34099039082342        0.47787189182712      O 
      -10.65819764855463        2.78522615852709        0.47172868952784      H 
       -8.80376779534534        4.44239000389251        1.93491992417597      H 
       -7.82168000765379        0.05540895726138        4.94333669387987      O 
       -7.27941954789166       -1.66090978222280        5.27957472366503      H 
       -9.60549388898414       -0.15921519183803        4.56387671271787      H 
$end
 
 Bond Distances (Angstroems)
 ---------------------------
Na1-Na3=3.1439       Na1-Na8=3.2447       Na1-Na10=3.6029      Na1-Cl12=2.5708      Na1-Cl13=2.8544      Na1-Cl20=2.5406      
Na1-O21=2.2660       Na1-O66=2.2749       Na1-H68=2.4784       Na2-Na4=3.4853       Na2-Na5=3.2763       Na2-Na10=3.9077      
Na2-Cl11=2.4045      Na2-Cl15=2.4920      Na2-Cl19=2.4828      Na3-Na1=3.1439       Na3-Na5=3.3740       Na3-Na6=3.4719       
Na3-Na8=4.1264       Na3-Na9=3.2073       Na3-Na10=3.7615      Na3-Cl12=2.7904      Na3-Cl13=2.5939      Na3-Cl14=2.6529      
Na3-Cl17=2.6590      Na3-O66=2.2304       Na3-H67=2.4345       Na3-O69=2.7477       Na4-Na2=3.4853       Na4-Na5=3.9375       
Na4-Na7=3.6541       Na4-Na8=3.5260       Na4-Na10=3.4682      Na4-Cl11=2.6228      Na4-Cl13=2.6482      Na4-Cl15=2.7337      
Na4-Cl18=2.5689      Na4-O36=2.1652       Na5-Na2=3.2763       Na5-Na3=3.3740       Na5-Na4=3.9375       Na5-Na6=3.4639       
Na5-Na7=3.4589       Na5-Na8=3.7013       Na5-Na9=3.7591       Na5-Cl13=2.6105      Na5-Cl14=2.6003      Na5-Cl15=2.5877      
Na5-Cl16=2.7051      Na5-Cl19=2.6987      Na6-Na3=3.4719       Na6-Na5=3.4639       Na6-Na8=3.4866       Na6-Cl12=2.4619      
Na6-Cl14=2.4561      Na6-Cl16=2.4838      Na7-Na4=3.6541       Na7-Na5=3.4589       Na7-Na8=3.4899       Na7-Cl15=2.5051      
Na7-Cl16=2.5548      Na7-Cl18=2.4380      Na7-O51=2.0670       Na7-C53=2.9530       Na8-Na1=3.2447       Na8-Na3=4.1264       
Na8-Na4=3.5260       Na8-Na5=3.7013       Na8-Na6=3.4866       Na8-Na7=3.4899       Na8-Cl12=2.6891      Na8-Cl13=2.5895      
Na8-Cl16=2.5694      Na8-Cl18=2.5206      Na8-O21=2.1522       Na8-C23=2.8422       Na8-C26=2.9453       Na8-H27=2.3332       
Na9-Na3=3.2073       Na9-Na5=3.7591       Na9-Cl14=2.5279      Na9-Cl17=2.4386      Na9-Cl19=2.5076      Na10-Na1=3.6029      
Na10-Na2=3.9077      Na10-Na3=3.7615      Na10-Na4=3.4682      Na10-Cl11=2.4433     Na10-Cl13=2.6595     Na10-Cl20=2.4821     
Na10-O69=2.0852      Cl11-Na2=2.4045      Cl11-Na4=2.6228      Cl11-Na10=2.4433     Cl12-Na1=2.5708      Cl12-Na3=2.7904      
Cl12-Na6=2.4619      Cl12-Na8=2.6891      Cl13-Na1=2.8544      Cl13-Na3=2.5939      Cl13-Na4=2.6482      Cl13-Na5=2.6105      
Cl13-Na8=2.5895      Cl13-Na10=2.6595     Cl14-Na3=2.6529      Cl14-Na5=2.6003      Cl14-Na6=2.4561      Cl14-Na9=2.5279      
Cl15-Na2=2.4920      Cl15-Na4=2.7337      Cl15-Na5=2.5877      Cl15-Na7=2.5051      Cl16-Na5=2.7051      Cl16-Na6=2.4838      
Cl16-Na7=2.5548      Cl16-Na8=2.5694      Cl17-Na3=2.6590      Cl17-Na9=2.4386      Cl18-Na4=2.5689      Cl18-Na7=2.4380      
Cl18-Na8=2.5206      Cl19-Na2=2.4828      Cl19-Na5=2.6987      Cl19-Na9=2.5076      Cl20-Na1=2.5406      Cl20-Na10=2.4821     
O21-Na1=2.2660       O21-Na8=2.1522       O21-H22=0.9780       O21-C23=1.4220       H22-O21=0.9780       C23-Na8=2.8422       
C23-O21=1.4220       C23-H24=1.0959       C23-H25=1.0990       C23-C26=1.5189       H24-C23=1.0959       H25-C23=1.0990       
C26-Na8=2.9453       C26-C23=1.5189       C26-H27=1.0935       C26-H28=1.0910       C26-C29=1.5238       H27-Na8=2.3332       
H27-C26=1.0935       H28-C26=1.0910       C29-C26=1.5238       C29-H30=1.0925       C29-H31=1.0924       C29-C32=1.5225       
H30-C29=1.0925       H31-C29=1.0924       C32-C29=1.5225       C32-H33=1.0876       C32-H34=1.0870       C32-H35=1.0879       
H33-C32=1.0876       H34-C32=1.0870       H35-C32=1.0879       O36-Na4=2.1652       O36-H37=0.9741       O36-C38=1.4195       
H37-O36=0.9741       C38-O36=1.4195       C38-H39=1.0982       C38-H40=1.0901       C38-C41=1.5242       H39-C38=1.0982       
H40-C38=1.0901       C41-C38=1.5242       C41-H42=1.0919       C41-H43=1.0933       C41-C44=1.5270       H42-C41=1.0919       
H43-C41=1.0933       C44-C41=1.5270       C44-H45=1.0887       C44-H46=1.0913       C44-C47=1.5216       H45-C44=1.0887       
H46-C44=1.0913       C47-C44=1.5216       C47-H48=1.0879       C47-H49=1.0864       C47-H50=1.0862       H48-C47=1.0879       
H49-C47=1.0864       H50-C47=1.0862       O51-Na7=2.0670       O51-H52=0.9635       O51-C53=1.4188       H52-O51=0.9635       
C53-Na7=2.9530       C53-O51=1.4188       C53-H54=1.0978       C53-H55=1.0874       C53-C56=1.5254       H54-C53=1.0978       
H55-C53=1.0874       C56-C53=1.5254       C56-H57=1.0912       C56-H58=1.0947       C56-C59=1.5287       H57-C56=1.0912       
H58-C56=1.0947       C59-C56=1.5287       C59-H60=1.0902       C59-H61=1.0917       C59-C62=1.5219       H60-C59=1.0902       
H61-C59=1.0917       C62-C59=1.5219       C62-H63=1.0873       C62-H64=1.0881       C62-H65=1.0851       H63-C62=1.0873       
H64-C62=1.0881       H65-C62=1.0851       O66-Na1=2.2749       O66-Na3=2.2304       O66-H67=0.9675       O66-H68=0.9684       
H67-Na3=2.4345       H67-O66=0.9675       H68-Na1=2.4784       H68-O66=0.9684       O69-Na3=2.7477       O69-Na10=2.0852      
O69-H70=0.9690       O69-H71=0.9717       H70-O69=0.9690       H71-O69=0.9717       
 C  H  Rav=1.0909 sigma=0.0038  Rmin=1.0851  Rmax=1.0990    27
 C  C  Rav=1.5238 sigma=0.0028  Rmin=1.5189  Rmax=1.5287     9
 O  H  Rav=0.9703 sigma=0.0044  Rmin=0.9635  Rmax=0.9780     7
 O  C  Rav=1.4201 sigma=0.0014  Rmin=1.4188  Rmax=1.4220     3
 Na H  Rav=2.4154 sigma=0.0608  Rmin=2.3332  Rmax=2.4784     3
 Na C  Rav=2.9135 sigma=0.0505  Rmin=2.8422  Rmax=2.9530     3
 Na O  Rav=2.2486 sigma=0.2020  Rmin=2.0670  Rmax=2.7477     8
 Na Na Rav=3.5499 sigma=0.2447  Rmin=3.1439  Rmax=4.1264    21
 Cl Na Rav=2.5756 sigma=0.1048  Rmin=2.4045  Rmax=2.8544    35
 
 selected bond angles (degree)
 --------------------
Na8-Na1-Na3= 80.45             Na10-Na1-Na3= 67.37            Na10-Na1-Na8= 92.72            Cl12-Na1-Na3= 57.41            
Cl12-Na1-Na8= 53.57            Cl12-Na1-Na10=117.64           Cl13-Na1-Na3= 50.97            Cl13-Na1-Na8= 49.74            
Cl13-Na1-Na10= 46.89           Cl13-Na1-Cl12= 75.37           Cl20-Na1-Na3=105.89            Cl20-Na1-Na8=119.11            
Cl20-Na1-Na10= 43.52           Cl20-Na1-Cl12=161.15           Cl20-Na1-Cl13= 87.17           O21-Na1-Na3=120.53             
O21-Na1-Na8= 41.40             O21-Na1-Na10= 98.25            O21-Na1-Cl12= 87.05            O21-Na1-Cl13= 76.51            
O21-Na1-Cl20= 95.87            O66-Na1-Na3= 45.17             O66-Na1-Na8=125.62             O66-Na1-Na10= 68.99            
O66-Na1-Cl12= 89.33            O66-Na1-Cl13= 86.63            O66-Na1-Cl20= 82.48            O66-Na1-O21=163.13             
H68-Na1-Na3= 62.49             H68-Na1-Na8=138.35             H68-Na1-Na10= 56.99            H68-Na1-Cl12=112.20            
H68-Na1-Cl13= 90.26            H68-Na1-Cl20= 59.96            H68-Na1-O21=153.34             H68-Na1-O66= 23.00             
Na5-Na2-Na4= 71.15             Na10-Na2-Na4= 55.60            Na10-Na2-Na5= 81.11            Cl11-Na2-Na4= 48.75            
Cl11-Na2-Na5=108.49            Cl11-Na2-Na10= 36.62           Cl15-Na2-Na4= 51.20            Cl15-Na2-Na5= 51.13            
Cl15-Na2-Na10=100.63           Cl15-Na2-Cl11= 99.09           Cl19-Na2-Na4=115.65            Cl19-Na2-Na5= 53.77            
Cl19-Na2-Na10= 83.33           Cl19-Na2-Cl11=118.99           Cl19-Na2-Cl15=102.74           Na5-Na3-Na1=104.37             
Na6-Na3-Na1= 93.00             Na6-Na3-Na5= 60.77             Na8-Na3-Na1= 50.85             Na8-Na3-Na5= 58.11             
Na8-Na3-Na6= 53.80             Na9-Na3-Na1=165.88             Na9-Na3-Na5= 69.61             Na9-Na3-Na6= 94.79             
Na9-Na3-Na8=127.07             Na10-Na3-Na1= 62.14            Na10-Na3-Na5= 82.11            Na10-Na3-Na6=129.11            
Na10-Na3-Na8= 77.81            Na10-Na3-Na9=103.93            Cl12-Na3-Na1= 50.92            Cl12-Na3-Na5= 89.16            
Cl12-Na3-Na6= 44.67            Cl12-Na3-Na8= 40.23            Cl12-Na3-Na9=139.10            Cl12-Na3-Na10=107.32           
Cl13-Na3-Na1= 58.73            Cl13-Na3-Na5= 49.80            Cl13-Na3-Na6= 84.18            Cl13-Na3-Na8= 37.21            
Cl13-Na3-Na9=110.41            Cl13-Na3-Na10= 44.98           Cl13-Na3-Cl12= 76.15           Cl14-Na3-Na1=135.86            
Cl14-Na3-Na5= 49.36            Cl14-Na3-Na6= 44.85            Cl14-Na3-Na8= 87.12            Cl14-Na3-Na9= 50.02            
Cl14-Na3-Na10=128.81           Cl14-Na3-Cl12= 89.48           Cl14-Na3-Cl13= 97.61           Cl17-Na3-Na1=133.51            
Cl17-Na3-Na5=116.88            Cl17-Na3-Na6=124.84            Cl17-Na3-Na8=174.98            Cl17-Na3-Na9= 48.01            
Cl17-Na3-Na10=101.92           Cl17-Na3-Cl12=143.24           Cl17-Na3-Cl13=140.32           Cl17-Na3-Cl14= 89.23           
O66-Na3-Na1= 46.33             O66-Na3-Na5=143.82             O66-Na3-Na6=128.51             O66-Na3-Na8= 97.18             
O66-Na3-Na9=132.58             O66-Na3-Na10= 65.92            O66-Na3-Cl12= 84.87            O66-Na3-Cl13= 94.24            
O66-Na3-Cl14=165.26            O66-Na3-Cl17= 87.21            H67-Na3-Na1= 68.82             H67-Na3-Na5=162.44             
H67-Na3-Na6=133.93             H67-Na3-Na8=119.29             H67-Na3-Na9=112.97             H67-Na3-Na10= 80.43            
H67-Na3-Cl12= 97.82            H67-Na3-Cl13=116.26            H67-Na3-Cl14=146.13            H67-Na3-Cl17= 65.41            
H67-Na3-O66= 23.42             O69-Na3-Na1= 90.76             O69-Na3-Na5= 89.58             O69-Na3-Na6=150.11             
O69-Na3-Na8=108.88             O69-Na3-Na9= 76.68             O69-Na3-Na10= 32.93            O69-Na3-Cl12=139.77            
O69-Na3-Cl13= 72.58            O69-Na3-Cl14=118.99            O69-Na3-Cl17= 70.01            O69-Na3-O66= 73.01             
O69-Na3-H67= 74.67             Na5-Na4-Na2= 51.95             Na7-Na4-Na2= 87.57             Na7-Na4-Na5= 54.05             
Na8-Na4-Na2=110.34             Na8-Na4-Na5= 59.15             Na8-Na4-Na7= 58.13             Na10-Na4-Na2= 68.38            
Na10-Na4-Na5= 78.42            Na10-Na4-Na7=131.23            Na10-Na4-Na8= 90.37            Cl11-Na4-Na2= 43.58            
Cl11-Na4-Na5= 87.59            Cl11-Na4-Na7=131.09            Cl11-Na4-Na8=130.59            Cl11-Na4-Na10= 44.67           
Cl13-Na4-Na2= 73.64            Cl13-Na4-Na5= 41.15            Cl13-Na4-Na7= 84.01            Cl13-Na4-Na8= 46.98            
Cl13-Na4-Na10= 49.34           Cl13-Na4-Cl11= 83.71           Cl15-Na4-Na2= 45.27            Cl15-Na4-Na5= 40.86            
Cl15-Na4-Na7= 43.26            Cl15-Na4-Na8= 87.80            Cl15-Na4-Na10=107.08           Cl15-Na4-Cl11= 88.13           
Cl15-Na4-Cl13= 81.84           Cl18-Na4-Na2=128.96            Cl18-Na4-Na5= 84.79            Cl18-Na4-Na7= 41.74            
Cl18-Na4-Na8= 45.59            Cl18-Na4-Na10=134.66           Cl18-Na4-Cl11=172.17           Cl18-Na4-Cl13= 91.67           
Cl18-Na4-Cl15= 84.94           O36-Na4-Na2=135.29             O36-Na4-Na5=126.15             O36-Na4-Na7=129.91             
O36-Na4-Na8= 79.64             O36-Na4-Na10= 68.08            O36-Na4-Cl11= 96.01            O36-Na4-Cl13= 85.71            
O36-Na4-Cl15=166.38            O36-Na4-Cl18= 89.93            Na3-Na5-Na2=101.16             Na4-Na5-Na2= 56.90             
Na4-Na5-Na3= 90.79             Na6-Na5-Na2=160.63             Na6-Na5-Na3= 61.01             Na6-Na5-Na4=112.57             
Na7-Na5-Na2= 94.36             Na7-Na5-Na3=129.32             Na7-Na5-Na4= 58.79             Na7-Na5-Na6= 92.28             
Na8-Na5-Na2=111.00             Na8-Na5-Na3= 71.18             Na8-Na5-Na4= 54.87             Na8-Na5-Na6= 58.12             
Na8-Na5-Na7= 58.22             Na9-Na5-Na2= 88.88             Na9-Na5-Na3= 53.11             Na9-Na5-Na4=125.97             
Na9-Na5-Na6= 85.75             Na9-Na5-Na7=175.24             Na9-Na5-Na8=123.70             Cl13-Na5-Na2= 77.89            
Cl13-Na5-Na3= 49.37            Cl13-Na5-Na4= 41.88            Cl13-Na5-Na6= 84.11            Cl13-Na5-Na7= 88.63            
Cl13-Na5-Na8= 44.39            Cl13-Na5-Na9= 95.47            Cl14-Na5-Na2=130.75            Cl14-Na5-Na3= 50.73            
Cl14-Na5-Na4=140.31            Cl14-Na5-Na6= 45.05            Cl14-Na5-Na7=134.87            Cl14-Na5-Na8= 97.47            
Cl14-Na5-Na9= 42.12            Cl14-Na5-Cl13= 98.53           Cl15-Na5-Na2= 48.57            Cl15-Na5-Na3=132.74            
Cl15-Na5-Na4= 43.72            Cl15-Na5-Na6=137.37            Cl15-Na5-Na7= 46.23            Cl15-Na5-Na8= 86.32            
Cl15-Na5-Na9=136.41            Cl15-Na5-Cl13= 85.41           Cl15-Na5-Cl14=175.81           Cl16-Na5-Na2=139.60            
Cl16-Na5-Na3= 97.74            Cl16-Na5-Na4= 87.66            Cl16-Na5-Na6= 45.45            Cl16-Na5-Na7= 47.03            
Cl16-Na5-Na8= 43.96            Cl16-Na5-Na9=130.50            Cl16-Na5-Cl13= 88.22           Cl16-Na5-Cl14= 88.47           
Cl16-Na5-Cl15= 93.08           Cl19-Na5-Na2= 47.91            Cl19-Na5-Na3= 77.24            Cl19-Na5-Na4= 98.16            
Cl19-Na5-Na6=127.05            Cl19-Na5-Na7=140.60            Cl19-Na5-Na8=137.01            Cl19-Na5-Na9= 41.80            
Cl19-Na5-Cl13= 92.75           Cl19-Na5-Cl14= 83.83           Cl19-Na5-Cl15= 94.61           Cl19-Na5-Cl16=172.30           
Na5-Na6-Na3= 58.22             Na8-Na6-Na3= 72.74             Na8-Na6-Na5= 64.35             Cl12-Na6-Na3= 52.83            
Cl12-Na6-Na5= 92.80            Cl12-Na6-Na8= 50.21            Cl14-Na6-Na3= 49.62            Cl14-Na6-Na5= 48.52            
Cl14-Na6-Na8=106.19            Cl14-Na6-Cl12=102.40           Cl16-Na6-Na3= 99.80            Cl16-Na6-Na5= 50.91            
Cl16-Na6-Na8= 47.40            Cl16-Na6-Cl12= 97.58           Cl16-Na6-Cl14= 97.07           Na5-Na7-Na4= 67.16             
Na8-Na7-Na4= 59.10             Na8-Na7-Na5= 64.37             Cl15-Na7-Na4= 48.40            Cl15-Na7-Na5= 48.23            
Cl15-Na7-Na8= 92.33            Cl16-Na7-Na4= 96.37            Cl16-Na7-Na5= 50.79            Cl16-Na7-Na8= 47.25            
Cl16-Na7-Cl15= 98.82           Cl18-Na7-Na4= 44.55            Cl18-Na7-Na5= 98.04            Cl18-Na7-Na8= 46.24            
Cl18-Na7-Cl15= 92.89           Cl18-Na7-Cl16= 92.86           O51-Na7-Na4=150.33             O51-Na7-Na5=120.55             
O51-Na7-Na8=150.40             O51-Na7-Cl15=112.49            O51-Na7-Cl16=110.34            O51-Na7-Cl18=141.41            
C53-Na7-Na4=161.01             C53-Na7-Na5=100.24             C53-Na7-Na8=129.85             C53-Na7-Cl15=112.62            
C53-Na7-Cl16= 85.07            C53-Na7-Cl18=154.44            C53-Na7-O51= 25.92             Na3-Na8-Na1= 48.71             
Na4-Na8-Na1= 87.00             Na4-Na8-Na3= 85.65             Na5-Na8-Na1= 95.51             Na5-Na8-Na3= 50.71             
Na5-Na8-Na4= 65.97             Na6-Na8-Na1= 91.00             Na6-Na8-Na3= 53.47             Na6-Na8-Na4=122.97             
Na6-Na8-Na5= 57.53             Na7-Na8-Na1=144.99             Na7-Na8-Na3=108.06             Na7-Na8-Na4= 62.77             
Na7-Na8-Na5= 57.41             Na7-Na8-Na6= 91.36             Cl12-Na8-Na1= 50.29            Cl12-Na8-Na3= 42.08            
Cl12-Na8-Na4=125.55            Cl12-Na8-Na5= 84.13            Cl12-Na8-Na6= 44.71            Cl12-Na8-Na7=134.66            
Cl13-Na8-Na1= 57.27            Cl13-Na8-Na3= 37.28            Cl13-Na8-Na4= 48.40            Cl13-Na8-Na5= 44.85            
Cl13-Na8-Na6= 83.94            Cl13-Na8-Na7= 88.29            Cl13-Na8-Cl12= 78.04           Cl16-Na8-Na1=131.20            
Cl16-Na8-Na3= 83.31            Cl16-Na8-Na4= 99.27            Cl16-Na8-Na5= 46.95            Cl16-Na8-Na6= 45.36            
Cl16-Na8-Na7= 46.90            Cl16-Na8-Cl12= 90.04           Cl16-Na8-Cl13= 91.66           Cl18-Na8-Na1=124.88            
Cl18-Na8-Na3=130.36            Cl18-Na8-Na4= 46.72            Cl18-Na8-Na5= 90.65            Cl18-Na8-Na6=135.65            
Cl18-Na8-Na7= 44.31            Cl18-Na8-Cl12=172.21           Cl18-Na8-Cl13= 94.18           Cl18-Na8-Cl16= 90.61           
O21-Na8-Na1= 44.12             O21-Na8-Na3= 91.93             O21-Na8-Na4= 80.24             O21-Na8-Na5=129.31             
O21-Na8-Na6=131.13             O21-Na8-Na7=135.47             O21-Na8-Cl12= 86.44            O21-Na8-Cl13= 84.47            
O21-Na8-Cl16=175.24            O21-Na8-Cl18= 92.44            C23-Na8-Na1= 69.58             C23-Na8-Na3=118.21             
C23-Na8-Na4= 94.85             C23-Na8-Na5=156.88             C23-Na8-Na6=137.01             C23-Na8-Na7=126.71             
C23-Na8-Cl12= 98.24            C23-Na8-Cl13=112.90            C23-Na8-Cl16=155.18            C23-Na8-Cl18= 84.32            
C23-Na8-O21= 29.12             C26-Na8-Na1= 79.84             C26-Na8-Na3=120.32             C26-Na8-Na4=124.65             
C26-Na8-Na5=167.69             C26-Na8-Na6=110.87             C26-Na8-Na7=131.08             C26-Na8-Cl12= 84.16            
C26-Na8-Cl13=135.30            C26-Na8-Cl16=129.30            C26-Na8-Cl18=101.38            C26-Na8-O21= 53.52             
C26-Na8-C23= 30.36             H27-Na8-Na1= 97.10             H27-Na8-Na3=128.94             H27-Na8-Na4=135.96             
H27-Na8-Na5=155.15             H27-Na8-Na6=100.86             H27-Na8-Na7=116.69             H27-Na8-Cl12= 87.59            
H27-Na8-Cl13=154.19            H27-Na8-Cl16=109.86            H27-Na8-Cl18= 99.49            H27-Na8-O21= 73.23             
H27-Na8-C23= 47.71             H27-Na8-C26= 19.91             Na5-Na9-Na3= 57.28             Cl14-Na9-Na3= 53.53            
Cl14-Na9-Na5= 43.62            Cl17-Na9-Na3= 54.14            Cl17-Na9-Na5=110.73            Cl17-Na9-Cl14= 97.37           
Cl19-Na9-Na3= 83.10            Cl19-Na9-Na5= 45.83            Cl19-Na9-Cl14= 89.35           Cl19-Na9-Cl17=115.64           
Na2-Na10-Na1=117.75            Na3-Na10-Na1= 50.49            Na3-Na10-Na2= 84.10            Na4-Na10-Na1= 82.54            
Na4-Na10-Na2= 56.02            Na4-Na10-Na3= 92.37            Cl11-Na10-Na1=131.38           Cl11-Na10-Na2= 35.95           
Cl11-Na10-Na3=118.21           Cl11-Na10-Na4= 49.00           Cl13-Na10-Na1= 51.59           Cl13-Na10-Na2= 66.21           
Cl13-Na10-Na3= 43.58           Cl13-Na10-Na4= 49.06           Cl13-Na10-Cl11= 87.04          Cl20-Na10-Na1= 44.82           
Cl20-Na10-Na2=153.79           Cl20-Na10-Na3= 91.24           Cl20-Na10-Na4= 98.61           Cl20-Na10-Cl11=133.43          
Cl20-Na10-Cl13= 92.83          O69-Na10-Na1= 91.27            O69-Na10-Na2= 77.77            O69-Na10-Na3= 45.75            
O69-Na10-Na4=121.82            O69-Na10-Cl11=109.56           O69-Na10-Cl13= 82.69           O69-Na10-Cl20=116.61           
 
 selected dihedral angles (degree)
 ---------------------------------
Na5-Na3-Na1-Na8= 24.23        Na5-Na3-Na1-Na10=287.20       Na5-Na3-Na1-Cl12= 76.85       Na5-Na3-Na1-Cl13=339.23       
Na5-Na3-Na1-Cl20=266.51       Na5-Na3-Na1-O21= 13.45        Na5-Na3-Na1-O66=204.87        Na5-Na3-Na1-H68=223.84        
Na6-Na3-Na1-Na8=323.65        Na6-Na3-Na1-Na10=226.62       Na6-Na3-Na1-Cl12= 16.27       Na6-Na3-Na1-Cl13=278.66       
Na6-Na3-Na1-Cl20=205.94       Na6-Na3-Na1-O21=312.88        Na6-Na3-Na1-O66=144.29        Na6-Na3-Na1-H68=163.26        
Na8-Na3-Na1-Na10=262.97       Na8-Na3-Na1-Cl12= 52.62       Na8-Na3-Na1-Cl13=315.01       Na8-Na3-Na1-Cl20=242.28       
Na8-Na3-Na1-O21=349.23        Na8-Na3-Na1-O66=180.64        Na8-Na3-Na1-H68=199.61        Na9-Na3-Na1-Na8= 87.10        
Na9-Na3-Na1-Na10=350.08       Na9-Na3-Na1-Cl12=139.72       Na9-Na3-Na1-Cl13= 42.11       Na9-Na3-Na1-Cl20=329.39       
Na9-Na3-Na1-O21= 76.33        Na9-Na3-Na1-O66=267.74        Na9-Na3-Na1-H68=286.72        Na10-Na3-Na1-Na8= 97.03       
Na10-Na3-Na1-Cl12=149.65      Na10-Na3-Na1-Cl13= 52.04      Na10-Na3-Na1-Cl20=339.31      Na10-Na3-Na1-O21= 86.26       
Na10-Na3-Na1-O66=277.67       Na10-Na3-Na1-H68=296.64       Cl12-Na3-Na1-Na8=307.38       Cl12-Na3-Na1-Na10=210.35      
Cl12-Na3-Na1-Cl13=262.39      Cl12-Na3-Na1-Cl20=189.66      Cl12-Na3-Na1-O21=296.61       Cl12-Na3-Na1-O66=128.02       
Cl12-Na3-Na1-H68=146.99       Cl13-Na3-Na1-Na8= 44.99       Cl13-Na3-Na1-Na10=307.96      Cl13-Na3-Na1-Cl12= 97.61      
Cl13-Na3-Na1-Cl20=287.28      Cl13-Na3-Na1-O21= 34.22       Cl13-Na3-Na1-O66=225.63       Cl13-Na3-Na1-H68=244.60       
Cl14-Na3-Na1-Na8=338.77       Cl14-Na3-Na1-Na10=241.75      Cl14-Na3-Na1-Cl12= 31.39      Cl14-Na3-Na1-Cl13=293.78      
Cl14-Na3-Na1-Cl20=221.06      Cl14-Na3-Na1-O21=328.00       Cl14-Na3-Na1-O66=159.41       Cl14-Na3-Na1-H68=178.38       
Cl17-Na3-Na1-Na8=176.68       Cl17-Na3-Na1-Na10= 79.65      Cl17-Na3-Na1-Cl12=229.30      Cl17-Na3-Na1-Cl13=131.69      
Cl17-Na3-Na1-Cl20= 58.96      Cl17-Na3-Na1-O21=165.91       Cl17-Na3-Na1-O66=357.32       Cl17-Na3-Na1-H68= 16.29       
O66-Na3-Na1-Na8=179.36        O66-Na3-Na1-Na10= 82.33       O66-Na3-Na1-Cl12=231.98       O66-Na3-Na1-Cl13=134.37       
O66-Na3-Na1-Cl20= 61.64       O66-Na3-Na1-O21=168.59        O66-Na3-Na1-H68= 18.97        H67-Na3-Na1-Na8=187.21        
H67-Na3-Na1-Na10= 90.18       H67-Na3-Na1-Cl12=239.83       H67-Na3-Na1-Cl13=142.21       H67-Na3-Na1-Cl20= 69.49       
H67-Na3-Na1-O21=176.43        H67-Na3-Na1-O66=  7.85        H67-Na3-Na1-H68= 26.82        O69-Na3-Na1-Na8=113.99        
O69-Na3-Na1-Na10= 16.96       O69-Na3-Na1-Cl12=166.61       O69-Na3-Na1-Cl13= 69.00       O69-Na3-Na1-Cl20=356.27       
O69-Na3-Na1-O21=103.22        O69-Na3-Na1-O66=294.63        O69-Na3-Na1-H68=313.60        Na5-Na4-Na2-Na10=267.94       
Na5-Na4-Na2-Cl11=221.83       Na5-Na4-Na2-Cl15= 54.80       Na5-Na4-Na2-Cl19=328.94       Na7-Na4-Na2-Na5=315.47        
Na7-Na4-Na2-Na10=223.42       Na7-Na4-Na2-Cl11=177.31       Na7-Na4-Na2-Cl15= 10.27       Na7-Na4-Na2-Cl19=284.41       
Na8-Na4-Na2-Na5= 10.07        Na8-Na4-Na2-Na10=278.01       Na8-Na4-Na2-Cl11=231.90       Na8-Na4-Na2-Cl15= 64.87       
Na8-Na4-Na2-Cl19=339.01       Na10-Na4-Na2-Na5= 92.06       Na10-Na4-Na2-Cl11=313.89      Na10-Na4-Na2-Cl15=146.85      
Na10-Na4-Na2-Cl19= 61.00      Cl11-Na4-Na2-Na5=138.17       Cl11-Na4-Na2-Na10= 46.11      Cl11-Na4-Na2-Cl15=192.96      
Cl11-Na4-Na2-Cl19=107.11      Cl13-Na4-Na2-Na5= 39.94       Cl13-Na4-Na2-Na10=307.89      Cl13-Na4-Na2-Cl11=261.78      
Cl13-Na4-Na2-Cl15= 94.74      Cl13-Na4-Na2-Cl19=  8.88      Cl15-Na4-Na2-Na5=305.20       Cl15-Na4-Na2-Na10=213.15      
Cl15-Na4-Na2-Cl11=167.04      Cl15-Na4-Na2-Cl19=274.14      Cl18-Na4-Na2-Na5=321.38       Cl18-Na4-Na2-Na10=229.32      
Cl18-Na4-Na2-Cl11=183.21      Cl18-Na4-Na2-Cl15= 16.17      Cl18-Na4-Na2-Cl19=290.31      O36-Na4-Na2-Na5=105.91        
O36-Na4-Na2-Na10= 13.85       O36-Na4-Na2-Cl11=327.74       O36-Na4-Na2-Cl15=160.71       O36-Na4-Na2-Cl19= 74.85       
Na3-Na5-Na2-Na4=276.42        Na3-Na5-Na2-Na10=332.99       Na3-Na5-Na2-Cl11=308.34       Na3-Na5-Na2-Cl15=221.54       
Na3-Na5-Na2-Cl19= 61.21       Na4-Na5-Na2-Na10= 56.57       Na4-Na5-Na2-Cl11= 31.92       Na4-Na5-Na2-Cl15=305.12       
Na4-Na5-Na2-Cl19=144.79       Na6-Na5-Na2-Na4=298.24        Na6-Na5-Na2-Na10=354.81       Na6-Na5-Na2-Cl11=330.16       
Na6-Na5-Na2-Cl15=243.36       Na6-Na5-Na2-Cl19= 83.03       Na7-Na5-Na2-Na4= 47.93        Na7-Na5-Na2-Na10=104.50       
Na7-Na5-Na2-Cl11= 79.85       Na7-Na5-Na2-Cl15=353.05       Na7-Na5-Na2-Cl19=192.72       Na8-Na5-Na2-Na4=350.37        
Na8-Na5-Na2-Na10= 46.95       Na8-Na5-Na2-Cl11= 22.29       Na8-Na5-Na2-Cl15=295.49       Na8-Na5-Na2-Cl19=135.16       
Na9-Na5-Na2-Na4=224.43        Na9-Na5-Na2-Na10=281.01       Na9-Na5-Na2-Cl11=256.36       Na9-Na5-Na2-Cl15=169.55       
Na9-Na5-Na2-Cl19=  9.22       Cl13-Na5-Na2-Na4=320.27       Cl13-Na5-Na2-Na10= 16.85      Cl13-Na5-Na2-Cl11=352.20      
Cl13-Na5-Na2-Cl15=265.39      Cl13-Na5-Na2-Cl19=105.06      Cl14-Na5-Na2-Na4=229.40       Cl14-Na5-Na2-Na10=285.98      
Cl14-Na5-Na2-Cl11=261.32      Cl14-Na5-Na2-Cl15=174.52      Cl14-Na5-Na2-Cl19= 14.19      Cl15-Na5-Na2-Na4= 54.88       
Cl15-Na5-Na2-Na10=111.46      Cl15-Na5-Na2-Cl11= 86.81      Cl15-Na5-Na2-Cl19=199.67      Cl16-Na5-Na2-Na4= 32.75       
Cl16-Na5-Na2-Na10= 89.32      Cl16-Na5-Na2-Cl11= 64.67      Cl16-Na5-Na2-Cl15=337.86      Cl16-Na5-Na2-Cl19=177.53      
Cl19-Na5-Na2-Na4=215.21       Cl19-Na5-Na2-Na10=271.79      Cl19-Na5-Na2-Cl11=247.14      Cl19-Na5-Na2-Cl15=160.33      
Na2-Na5-Na3-Na1= 86.57        Na2-Na5-Na3-Na6=171.90        Na2-Na5-Na3-Na8=108.58        Na2-Na5-Na3-Na9=279.96        
Na2-Na5-Na3-Na10= 28.07       Na2-Na5-Na3-Cl12=135.68       Na2-Na5-Na3-Cl13= 63.19       Na2-Na5-Na3-Cl14=225.72       
Na2-Na5-Na3-Cl17=288.66       Na2-Na5-Na3-O66= 55.56        Na2-Na5-Na3-H67= 21.82        Na2-Na5-Na3-O69=355.89        
Na4-Na5-Na3-Na1= 30.21        Na4-Na5-Na3-Na6=115.54        Na4-Na5-Na3-Na8= 52.22        Na4-Na5-Na3-Na9=223.60        
Na4-Na5-Na3-Na10=331.71       Na4-Na5-Na3-Cl12= 79.32       Na4-Na5-Na3-Cl13=  6.83       Na4-Na5-Na3-Cl14=169.36       
Na4-Na5-Na3-Cl17=232.30       Na4-Na5-Na3-O66=359.20        Na4-Na5-Na3-H67=325.46        Na4-Na5-Na3-O69=299.53        
Na6-Na5-Na3-Na1=274.67        Na6-Na5-Na3-Na8=296.68        Na6-Na5-Na3-Na9=108.06        Na6-Na5-Na3-Na10=216.17       
Na6-Na5-Na3-Cl12=323.78       Na6-Na5-Na3-Cl13=251.29       Na6-Na5-Na3-Cl14= 53.82       Na6-Na5-Na3-Cl17=116.76       
Na6-Na5-Na3-O66=243.66        Na6-Na5-Na3-H67=209.92        Na6-Na5-Na3-O69=183.99        Na7-Na5-Na3-Na1=341.40        
Na7-Na5-Na3-Na6= 66.73        Na7-Na5-Na3-Na8=  3.41        Na7-Na5-Na3-Na9=174.80        Na7-Na5-Na3-Na10=282.90       
Na7-Na5-Na3-Cl12= 30.51       Na7-Na5-Na3-Cl13=318.03       Na7-Na5-Na3-Cl14=120.55       Na7-Na5-Na3-Cl17=183.49       
Na7-Na5-Na3-O66=310.39        Na7-Na5-Na3-H67=276.65        Na7-Na5-Na3-O69=250.72        Na8-Na5-Na3-Na1=337.99        
Na8-Na5-Na3-Na6= 63.32        Na8-Na5-Na3-Na9=171.38        Na8-Na5-Na3-Na10=279.49       Na8-Na5-Na3-Cl12= 27.10       
Na8-Na5-Na3-Cl13=314.61       Na8-Na5-Na3-Cl14=117.14       Na8-Na5-Na3-Cl17=180.08       Na8-Na5-Na3-O66=306.98        
Na8-Na5-Na3-H67=273.24        Na8-Na5-Na3-O69=247.31        Na9-Na5-Na3-Na1=166.61        Na9-Na5-Na3-Na6=251.94        
Na9-Na5-Na3-Na8=188.62        Na9-Na5-Na3-Na10=108.11       Na9-Na5-Na3-Cl12=215.72       Na9-Na5-Na3-Cl13=143.23       
Na9-Na5-Na3-Cl14=305.76       Na9-Na5-Na3-Cl17=  8.70       Na9-Na5-Na3-O66=135.60        Na9-Na5-Na3-H67=101.86        
Na9-Na5-Na3-O69= 75.93        Cl13-Na5-Na3-Na1= 23.38       Cl13-Na5-Na3-Na6=108.71       Cl13-Na5-Na3-Na8= 45.39       
Cl13-Na5-Na3-Na9=216.77       Cl13-Na5-Na3-Na10=324.87      Cl13-Na5-Na3-Cl12= 72.49      Cl13-Na5-Na3-Cl14=162.53      
Cl13-Na5-Na3-Cl17=225.47      Cl13-Na5-Na3-O66=352.37       Cl13-Na5-Na3-H67=318.63       Cl13-Na5-Na3-O69=292.70       
Cl14-Na5-Na3-Na1=220.85       Cl14-Na5-Na3-Na6=306.18       Cl14-Na5-Na3-Na8=242.86       Cl14-Na5-Na3-Na9= 54.24       
Cl14-Na5-Na3-Na10=162.35      Cl14-Na5-Na3-Cl12=269.96      Cl14-Na5-Na3-Cl13=197.47      Cl14-Na5-Na3-Cl17= 62.94      
Cl14-Na5-Na3-O66=189.84       Cl14-Na5-Na3-H67=156.10       Cl14-Na5-Na3-O69=130.17       Cl15-Na5-Na3-Na1= 43.97       
Cl15-Na5-Na3-Na6=129.29       Cl15-Na5-Na3-Na8= 65.98       Cl15-Na5-Na3-Na9=237.36       Cl15-Na5-Na3-Na10=345.46      
Cl15-Na5-Na3-Cl12= 93.08      Cl15-Na5-Na3-Cl13= 20.59      Cl15-Na5-Na3-Cl14=183.11      Cl15-Na5-Na3-Cl17=246.05      
Cl15-Na5-Na3-O66= 12.95       Cl15-Na5-Na3-H67=339.22       Cl15-Na5-Na3-O69=313.29       Cl16-Na5-Na3-Na1=302.46       
Cl16-Na5-Na3-Na6= 27.79       Cl16-Na5-Na3-Na8=324.47       Cl16-Na5-Na3-Na9=135.85       Cl16-Na5-Na3-Na10=243.96      
Cl16-Na5-Na3-Cl12=351.57      Cl16-Na5-Na3-Cl13=279.08      Cl16-Na5-Na3-Cl14= 81.61      Cl16-Na5-Na3-Cl17=144.55      
Cl16-Na5-Na3-O66=271.45       Cl16-Na5-Na3-H67=237.71       Cl16-Na5-Na3-O69=211.78       Cl19-Na5-Na3-Na1=128.39       
Cl19-Na5-Na3-Na6=213.72       Cl19-Na5-Na3-Na8=150.40       Cl19-Na5-Na3-Na9=321.79       Cl19-Na5-Na3-Na10= 69.89      
Cl19-Na5-Na3-Cl12=177.50      Cl19-Na5-Na3-Cl13=105.02      Cl19-Na5-Na3-Cl14=267.54      Cl19-Na5-Na3-Cl17=330.48      
Cl19-Na5-Na3-O66= 97.38       Cl19-Na5-Na3-H67= 63.65       Cl19-Na5-Na3-O69= 37.72       Na2-Na5-Na4-Na7=120.07        
Na2-Na5-Na4-Na8=191.01        Na2-Na5-Na4-Na10=288.49       Na2-Na5-Na4-Cl11=332.60       Na2-Na5-Na4-Cl13=249.40       
Na2-Na5-Na4-Cl15= 62.54       Na2-Na5-Na4-Cl18=150.83       Na2-Na5-Na4-O36=236.92        Na3-Na5-Na4-Na2=102.83        
Na3-Na5-Na4-Na7=222.90        Na3-Na5-Na4-Na8=293.84        Na3-Na5-Na4-Na10= 31.32       Na3-Na5-Na4-Cl11= 75.43       
Na3-Na5-Na4-Cl13=352.23       Na3-Na5-Na4-Cl15=165.36       Na3-Na5-Na4-Cl18=253.66       Na3-Na5-Na4-O36=339.75        
Na6-Na5-Na4-Na2=161.55        Na6-Na5-Na4-Na7=281.62        Na6-Na5-Na4-Na8=352.56        Na6-Na5-Na4-Na10= 90.04       
Na6-Na5-Na4-Cl11=134.15       Na6-Na5-Na4-Cl13= 50.95       Na6-Na5-Na4-Cl15=224.09       Na6-Na5-Na4-Cl18=312.38       
Na6-Na5-Na4-O36= 38.47        Na7-Na5-Na4-Na2=239.93        Na7-Na5-Na4-Na8= 70.94        Na7-Na5-Na4-Na10=168.42       
Na7-Na5-Na4-Cl11=212.53       Na7-Na5-Na4-Cl13=129.33       Na7-Na5-Na4-Cl15=302.47       Na7-Na5-Na4-Cl18= 30.76       
Na7-Na5-Na4-O36=116.85        Na8-Na5-Na4-Na2=168.99        Na8-Na5-Na4-Na7=289.06        Na8-Na5-Na4-Na10= 97.48       
Na8-Na5-Na4-Cl11=141.59       Na8-Na5-Na4-Cl13= 58.39       Na8-Na5-Na4-Cl15=231.53       Na8-Na5-Na4-Cl18=319.82       
Na8-Na5-Na4-O36= 45.91        Na9-Na5-Na4-Na2= 59.87        Na9-Na5-Na4-Na7=179.94        Na9-Na5-Na4-Na8=250.87        
Na9-Na5-Na4-Na10=348.35       Na9-Na5-Na4-Cl11= 32.47       Na9-Na5-Na4-Cl13=309.26       Na9-Na5-Na4-Cl15=122.40       
Na9-Na5-Na4-Cl18=210.69       Na9-Na5-Na4-O36=296.79        Cl13-Na5-Na4-Na2=110.60       Cl13-Na5-Na4-Na7=230.67       
Cl13-Na5-Na4-Na8=301.61       Cl13-Na5-Na4-Na10= 39.09      Cl13-Na5-Na4-Cl11= 83.21      Cl13-Na5-Na4-Cl15=173.14      
Cl13-Na5-Na4-Cl18=261.43      Cl13-Na5-Na4-O36=347.53       Cl14-Na5-Na4-Na2=115.76       Cl14-Na5-Na4-Na7=235.83       
Cl14-Na5-Na4-Na8=306.77       Cl14-Na5-Na4-Na10= 44.25      Cl14-Na5-Na4-Cl11= 88.36      Cl14-Na5-Na4-Cl13=  5.16      
Cl14-Na5-Na4-Cl15=178.30      Cl14-Na5-Na4-Cl18=266.59      Cl14-Na5-Na4-O36=352.68       Cl15-Na5-Na4-Na2=297.46       
Cl15-Na5-Na4-Na7= 57.53       Cl15-Na5-Na4-Na8=128.47       Cl15-Na5-Na4-Na10=225.95      Cl15-Na5-Na4-Cl11=270.07      
Cl15-Na5-Na4-Cl13=186.86      Cl15-Na5-Na4-Cl18= 88.29      Cl15-Na5-Na4-O36=174.39       Cl16-Na5-Na4-Na2=200.54       
Cl16-Na5-Na4-Na7=320.61       Cl16-Na5-Na4-Na8= 31.55       Cl16-Na5-Na4-Na10=129.03      Cl16-Na5-Na4-Cl11=173.14      
Cl16-Na5-Na4-Cl13= 89.94      Cl16-Na5-Na4-Cl15=263.08      Cl16-Na5-Na4-Cl18=351.37      Cl16-Na5-Na4-O36= 77.46       
Cl19-Na5-Na4-Na2= 25.61       Cl19-Na5-Na4-Na7=145.68       Cl19-Na5-Na4-Na8=216.62       Cl19-Na5-Na4-Na10=314.10      
Cl19-Na5-Na4-Cl11=358.21      Cl19-Na5-Na4-Cl13=275.01      Cl19-Na5-Na4-Cl15= 88.15      Cl19-Na5-Na4-Cl18=176.44      
Cl19-Na5-Na4-O36=262.53       Na5-Na6-Na3-Na1=104.80        Na5-Na6-Na3-Na8= 70.08        Na5-Na6-Na3-Na9=296.58        
Na5-Na6-Na3-Na10= 48.89       Na5-Na6-Na3-Cl12=122.82       Na5-Na6-Na3-Cl13= 46.65       Na5-Na6-Na3-Cl14=299.73       
Na5-Na6-Na3-Cl17=256.01       Na5-Na6-Na3-O66=137.45        Na5-Na6-Na3-H67=167.94        Na5-Na6-Na3-O69=  8.03        
Na8-Na6-Na3-Na1= 34.72        Na8-Na6-Na3-Na5=289.92        Na8-Na6-Na3-Na9=226.50        Na8-Na6-Na3-Na10=338.81       
Na8-Na6-Na3-Cl12= 52.74       Na8-Na6-Na3-Cl13=336.57       Na8-Na6-Na3-Cl14=229.65       Na8-Na6-Na3-Cl17=185.93       
Na8-Na6-Na3-O66= 67.37        Na8-Na6-Na3-H67= 97.86        Na8-Na6-Na3-O69=297.95        Cl12-Na6-Na3-Na1=341.98       
Cl12-Na6-Na3-Na5=237.18       Cl12-Na6-Na3-Na8=307.26       Cl12-Na6-Na3-Na9=173.76       Cl12-Na6-Na3-Na10=286.06      
Cl12-Na6-Na3-Cl13=283.83      Cl12-Na6-Na3-Cl14=176.90      Cl12-Na6-Na3-Cl17=133.19      Cl12-Na6-Na3-O66= 14.63       
Cl12-Na6-Na3-H67= 45.11       Cl12-Na6-Na3-O69=245.21       Cl14-Na6-Na3-Na1=165.07       Cl14-Na6-Na3-Na5= 60.27       
Cl14-Na6-Na3-Na8=130.35       Cl14-Na6-Na3-Na9=356.86       Cl14-Na6-Na3-Na10=109.16      Cl14-Na6-Na3-Cl12=183.10      
Cl14-Na6-Na3-Cl13=106.93      Cl14-Na6-Na3-Cl17=316.28      Cl14-Na6-Na3-O66=197.73       Cl14-Na6-Na3-H67=228.21       
Cl14-Na6-Na3-O69= 68.30       Cl16-Na6-Na3-Na1= 74.10       Cl16-Na6-Na3-Na5=329.30       Cl16-Na6-Na3-Na8= 39.38       
Cl16-Na6-Na3-Na9=265.88       Cl16-Na6-Na3-Na10= 18.18      Cl16-Na6-Na3-Cl12= 92.12      Cl16-Na6-Na3-Cl13= 15.95      
Cl16-Na6-Na3-Cl14=269.02      Cl16-Na6-Na3-Cl17=225.31      Cl16-Na6-Na3-O66=106.75       Cl16-Na6-Na3-H67=137.23       
Cl16-Na6-Na3-O69=337.33       Na3-Na6-Na5-Na2=335.36        Na3-Na6-Na5-Na4=282.31        Na3-Na6-Na5-Na7=225.34        
Na3-Na6-Na5-Na8=275.15        Na3-Na6-Na5-Na9= 49.68        Na3-Na6-Na5-Cl13=313.72       Na3-Na6-Na5-Cl14= 62.00       
Na3-Na6-Na5-Cl15=237.07       Na3-Na6-Na5-Cl16=220.41       Na3-Na6-Na5-Cl19= 42.72       Na8-Na6-Na5-Na2= 60.22        
Na8-Na6-Na5-Na3= 84.85        Na8-Na6-Na5-Na4=  7.16        Na8-Na6-Na5-Na7=310.19        Na8-Na6-Na5-Na9=134.53        
Na8-Na6-Na5-Cl13= 38.58       Na8-Na6-Na5-Cl14=146.86       Na8-Na6-Na5-Cl15=321.92       Na8-Na6-Na5-Cl16=305.27       
Na8-Na6-Na5-Cl19=127.57       Cl12-Na6-Na5-Na2= 17.46       Cl12-Na6-Na5-Na3= 42.10       Cl12-Na6-Na5-Na4=324.41       
Cl12-Na6-Na5-Na7=267.44       Cl12-Na6-Na5-Na8=317.25       Cl12-Na6-Na5-Na9= 91.78       Cl12-Na6-Na5-Cl13=355.82      
Cl12-Na6-Na5-Cl14=104.10      Cl12-Na6-Na5-Cl15=279.17      Cl12-Na6-Na5-Cl16=262.51      Cl12-Na6-Na5-Cl19= 84.82      
Cl14-Na6-Na5-Na2=273.36       Cl14-Na6-Na5-Na3=298.00       Cl14-Na6-Na5-Na4=220.31       Cl14-Na6-Na5-Na7=163.34       
Cl14-Na6-Na5-Na8=213.14       Cl14-Na6-Na5-Na9=347.68       Cl14-Na6-Na5-Cl13=251.72      Cl14-Na6-Na5-Cl15=175.07      
Cl14-Na6-Na5-Cl16=158.41      Cl14-Na6-Na5-Cl19=340.72      Cl16-Na6-Na5-Na2=114.95       Cl16-Na6-Na5-Na3=139.59       
Cl16-Na6-Na5-Na4= 61.90       Cl16-Na6-Na5-Na7=  4.93       Cl16-Na6-Na5-Na8= 54.73       Cl16-Na6-Na5-Na9=189.27       
Cl16-Na6-Na5-Cl13= 93.31      Cl16-Na6-Na5-Cl14=201.59      Cl16-Na6-Na5-Cl15= 16.66      Cl16-Na6-Na5-Cl19=182.31      
Na5-Na7-Na4-Na2= 43.01        Na5-Na7-Na4-Na8=287.15        Na5-Na7-Na4-Na10=344.84       Na5-Na7-Na4-Cl11= 45.47       
Na5-Na7-Na4-Cl13=329.21       Na5-Na7-Na4-Cl15= 53.66       Na5-Na7-Na4-Cl18=229.91       Na5-Na7-Na4-O36=249.92        
Na8-Na7-Na4-Na2=115.85        Na8-Na7-Na4-Na5= 72.85        Na8-Na7-Na4-Na10= 57.69       Na8-Na7-Na4-Cl11=118.32       
Na8-Na7-Na4-Cl13= 42.06       Na8-Na7-Na4-Cl15=126.51       Na8-Na7-Na4-Cl18=302.75       Na8-Na7-Na4-O36=322.76        
Cl15-Na7-Na4-Na2=349.35       Cl15-Na7-Na4-Na5=306.34       Cl15-Na7-Na4-Na8=233.49       Cl15-Na7-Na4-Na10=291.18      
Cl15-Na7-Na4-Cl11=351.81      Cl15-Na7-Na4-Cl13=275.55      Cl15-Na7-Na4-Cl18=176.24      Cl15-Na7-Na4-O36=196.26       
Cl16-Na7-Na4-Na2= 85.50       Cl16-Na7-Na4-Na5= 42.50       Cl16-Na7-Na4-Na8=329.65       Cl16-Na7-Na4-Na10= 27.34      
Cl16-Na7-Na4-Cl11= 87.97      Cl16-Na7-Na4-Cl13= 11.71      Cl16-Na7-Na4-Cl15= 96.16      Cl16-Na7-Na4-Cl18=272.40      
Cl16-Na7-Na4-O36=292.41       Cl18-Na7-Na4-Na2=173.10       Cl18-Na7-Na4-Na5=130.09       Cl18-Na7-Na4-Na8= 57.25       
Cl18-Na7-Na4-Na10=114.94      Cl18-Na7-Na4-Cl11=175.56      Cl18-Na7-Na4-Cl13= 99.31      Cl18-Na7-Na4-Cl15=183.76      
Cl18-Na7-Na4-O36= 20.01       O51-Na7-Na4-Na2=291.00        O51-Na7-Na4-Na5=247.99        O51-Na7-Na4-Na8=175.15        
O51-Na7-Na4-Na10=232.83       O51-Na7-Na4-Cl11=293.46       O51-Na7-Na4-Cl13=217.20       O51-Na7-Na4-Cl15=301.65       
O51-Na7-Na4-Cl18=117.90       O51-Na7-Na4-O36=137.91        C53-Na7-Na4-Na2=352.11        C53-Na7-Na4-Na5=309.11        
C53-Na7-Na4-Na8=236.26        C53-Na7-Na4-Na10=293.95       C53-Na7-Na4-Cl11=354.58       C53-Na7-Na4-Cl13=278.32       
C53-Na7-Na4-Cl15=  2.77       C53-Na7-Na4-Cl18=179.01       C53-Na7-Na4-O36=199.02        Na4-Na7-Na5-Na2=313.36        
Na4-Na7-Na5-Na3= 61.61        Na4-Na7-Na5-Na6=115.15        Na4-Na7-Na5-Na8= 65.41        Na4-Na7-Na5-Na9=180.63        
Na4-Na7-Na5-Cl13= 31.10       Na4-Na7-Na5-Cl14=131.78       Na4-Na7-Na5-Cl15=306.14       Na4-Na7-Na5-Cl16=119.95       
Na4-Na7-Na5-Cl19=298.44       Na8-Na7-Na5-Na2=247.94        Na8-Na7-Na5-Na3=356.20        Na8-Na7-Na5-Na4=294.59        
Na8-Na7-Na5-Na6= 49.73        Na8-Na7-Na5-Na9=115.21        Na8-Na7-Na5-Cl13=325.69       Na8-Na7-Na5-Cl14= 66.37       
Na8-Na7-Na5-Cl15=240.72       Na8-Na7-Na5-Cl16= 54.53       Na8-Na7-Na5-Cl19=233.03       Cl15-Na7-Na5-Na2=  7.22       
Cl15-Na7-Na5-Na3=115.48       Cl15-Na7-Na5-Na4= 53.86       Cl15-Na7-Na5-Na6=169.01       Cl15-Na7-Na5-Na8=119.28       
Cl15-Na7-Na5-Na9=234.49       Cl15-Na7-Na5-Cl13= 84.96      Cl15-Na7-Na5-Cl14=185.65      Cl15-Na7-Na5-Cl16=173.81      
Cl15-Na7-Na5-Cl19=352.31      Cl16-Na7-Na5-Na2=193.41       Cl16-Na7-Na5-Na3=301.67       Cl16-Na7-Na5-Na4=240.05       
Cl16-Na7-Na5-Na6=355.20       Cl16-Na7-Na5-Na8=305.47       Cl16-Na7-Na5-Na9= 60.68       Cl16-Na7-Na5-Cl13=271.16      
Cl16-Na7-Na5-Cl14= 11.84      Cl16-Na7-Na5-Cl15=186.19      Cl16-Na7-Na5-Cl19=178.50      Cl18-Na7-Na5-Na2=280.54       
Cl18-Na7-Na5-Na3= 28.79       Cl18-Na7-Na5-Na4=327.18       Cl18-Na7-Na5-Na6= 82.33       Cl18-Na7-Na5-Na8= 32.59       
Cl18-Na7-Na5-Na9=147.81       Cl18-Na7-Na5-Cl13=358.28      Cl18-Na7-Na5-Cl14= 98.96      Cl18-Na7-Na5-Cl15=273.32      
Cl18-Na7-Na5-Cl16= 87.13      Cl18-Na7-Na5-Cl19=265.62      O51-Na7-Na5-Na2=101.16        O51-Na7-Na5-Na3=209.41        
O51-Na7-Na5-Na4=147.80        O51-Na7-Na5-Na6=262.94        O51-Na7-Na5-Na8=213.21        O51-Na7-Na5-Na9=328.42        
O51-Na7-Na5-Cl13=178.90       O51-Na7-Na5-Cl14=279.58       O51-Na7-Na5-Cl15= 93.93       O51-Na7-Na5-Cl16=267.74       
O51-Na7-Na5-Cl19= 86.24       C53-Na7-Na5-Na2=118.49        C53-Na7-Na5-Na3=226.74        C53-Na7-Na5-Na4=165.13        
C53-Na7-Na5-Na6=280.28        C53-Na7-Na5-Na8=230.54        C53-Na7-Na5-Na9=345.76        C53-Na7-Na5-Cl13=196.23       
C53-Na7-Na5-Cl14=296.91       C53-Na7-Na5-Cl15=111.27       C53-Na7-Na5-Cl16=285.08       C53-Na7-Na5-Cl19=103.57       
Na3-Na8-Na1-Na10= 66.51       Na3-Na8-Na1-Cl12=303.69       Na3-Na8-Na1-Cl13= 46.03       Na3-Na8-Na1-Cl20=102.95       
Na3-Na8-Na1-O21=165.91        Na3-Na8-Na1-O66=  0.56        Na3-Na8-Na1-H68= 26.61        Na4-Na8-Na1-Na3=273.15        
Na4-Na8-Na1-Na10=339.66       Na4-Na8-Na1-Cl12=216.84       Na4-Na8-Na1-Cl13=319.18       Na4-Na8-Na1-Cl20= 16.11       
Na4-Na8-Na1-O21= 79.06        Na4-Na8-Na1-O66=273.71        Na4-Na8-Na1-H68=299.76        Na5-Na8-Na1-Na3=338.65        
Na5-Na8-Na1-Na10= 45.16       Na5-Na8-Na1-Cl12=282.34       Na5-Na8-Na1-Cl13= 24.68       Na5-Na8-Na1-Cl20= 81.61       
Na5-Na8-Na1-O21=144.56        Na5-Na8-Na1-O66=339.21        Na5-Na8-Na1-H68=  5.26        Na6-Na8-Na1-Na3= 36.12        
Na6-Na8-Na1-Na10=102.63       Na6-Na8-Na1-Cl12=339.81       Na6-Na8-Na1-Cl13= 82.14       Na6-Na8-Na1-Cl20=139.07       
Na6-Na8-Na1-O21=202.03        Na6-Na8-Na1-O66= 36.68        Na6-Na8-Na1-H68= 62.73        Na7-Na8-Na1-Na3=302.31        
Na7-Na8-Na1-Na10=  8.82       Na7-Na8-Na1-Cl12=246.00       Na7-Na8-Na1-Cl13=348.34       Na7-Na8-Na1-Cl20= 45.27       
Na7-Na8-Na1-O21=108.22        Na7-Na8-Na1-O66=302.87        Na7-Na8-Na1-H68=328.92        Cl12-Na8-Na1-Na3= 56.31       
Cl12-Na8-Na1-Na10=122.82      Cl12-Na8-Na1-Cl13=102.34      Cl12-Na8-Na1-Cl20=159.27      Cl12-Na8-Na1-O21=222.22       
Cl12-Na8-Na1-O66= 56.87       Cl12-Na8-Na1-H68= 82.92       Cl13-Na8-Na1-Na3=313.97       Cl13-Na8-Na1-Na10= 20.48      
Cl13-Na8-Na1-Cl12=257.66      Cl13-Na8-Na1-Cl20= 56.93      Cl13-Na8-Na1-O21=119.88       Cl13-Na8-Na1-O66=314.53       
Cl13-Na8-Na1-H68=340.58       Cl16-Na8-Na1-Na3= 12.85       Cl16-Na8-Na1-Na10= 79.36      Cl16-Na8-Na1-Cl12=316.54      
Cl16-Na8-Na1-Cl13= 58.88      Cl16-Na8-Na1-Cl20=115.81      Cl16-Na8-Na1-O21=178.76       Cl16-Na8-Na1-O66= 13.41       
Cl16-Na8-Na1-H68= 39.46       Cl18-Na8-Na1-Na3=244.00       Cl18-Na8-Na1-Na10=310.51      Cl18-Na8-Na1-Cl12=187.69      
Cl18-Na8-Na1-Cl13=290.03      Cl18-Na8-Na1-Cl20=346.95      Cl18-Na8-Na1-O21= 49.91       Cl18-Na8-Na1-O66=244.56       
Cl18-Na8-Na1-H68=270.61       O21-Na8-Na1-Na3=194.09        O21-Na8-Na1-Na10=260.60       O21-Na8-Na1-Cl12=137.78       
O21-Na8-Na1-Cl13=240.12       O21-Na8-Na1-Cl20=297.04       O21-Na8-Na1-O66=194.65        O21-Na8-Na1-H68=220.70        
C23-Na8-Na1-Na3=176.85        C23-Na8-Na1-Na10=243.36       C23-Na8-Na1-Cl12=120.53       C23-Na8-Na1-Cl13=222.87       
C23-Na8-Na1-Cl20=279.80       C23-Na8-Na1-O21=342.76        C23-Na8-Na1-O66=177.41        C23-Na8-Na1-H68=203.46        
C26-Na8-Na1-Na3=147.15        C26-Na8-Na1-Na10=213.66       C26-Na8-Na1-Cl12= 90.83       C26-Na8-Na1-Cl13=193.17       
C26-Na8-Na1-Cl20=250.10       C26-Na8-Na1-O21=313.06        C26-Na8-Na1-O66=147.71        C26-Na8-Na1-H68=173.76        
H27-Na8-Na1-Na3=137.19        H27-Na8-Na1-Na10=203.70       H27-Na8-Na1-Cl12= 80.88       H27-Na8-Na1-Cl13=183.21       
H27-Na8-Na1-Cl20=240.14       H27-Na8-Na1-O21=303.10        H27-Na8-Na1-O66=137.75        H27-Na8-Na1-H68=163.80        
Na1-Na8-Na4-Na2= 88.16        Na1-Na8-Na4-Na5= 97.39        Na1-Na8-Na4-Na7=161.67        Na1-Na8-Na4-Na10= 21.14       
Na1-Na8-Na4-Cl11= 42.57       Na1-Na8-Na4-Cl13= 47.34       Na1-Na8-Na4-Cl15=128.22       Na1-Na8-Na4-Cl18=213.29       
Na1-Na8-Na4-O36=313.52        Na3-Na8-Na4-Na2= 39.36        Na3-Na8-Na4-Na5= 48.59        Na3-Na8-Na4-Na7=112.88        
Na3-Na8-Na4-Na10=332.35       Na3-Na8-Na4-Cl11=353.78       Na3-Na8-Na4-Cl13=358.55       Na3-Na8-Na4-Cl15= 79.43       
Na3-Na8-Na4-Cl18=164.50       Na3-Na8-Na4-O36=264.72        Na5-Na8-Na4-Na2=350.77        Na5-Na8-Na4-Na7= 64.29        
Na5-Na8-Na4-Na10=283.76       Na5-Na8-Na4-Cl11=305.18       Na5-Na8-Na4-Cl13=309.96       Na5-Na8-Na4-Cl15= 30.84       
Na5-Na8-Na4-Cl18=115.91       Na5-Na8-Na4-O36=216.13        Na6-Na8-Na4-Na2=358.91        Na6-Na8-Na4-Na5=  8.14        
Na6-Na8-Na4-Na7= 72.43        Na6-Na8-Na4-Na10=291.90       Na6-Na8-Na4-Cl11=313.32       Na6-Na8-Na4-Cl13=318.10       
Na6-Na8-Na4-Cl15= 38.98       Na6-Na8-Na4-Cl18=124.05       Na6-Na8-Na4-O36=224.27        Na7-Na8-Na4-Na2=286.48        
Na7-Na8-Na4-Na5=295.71        Na7-Na8-Na4-Na10=219.47       Na7-Na8-Na4-Cl11=240.90       Na7-Na8-Na4-Cl13=245.67       
Na7-Na8-Na4-Cl15=326.55       Na7-Na8-Na4-Cl18= 51.62       Na7-Na8-Na4-O36=151.84        Cl12-Na8-Na4-Na2= 53.63       
Cl12-Na8-Na4-Na5= 62.86       Cl12-Na8-Na4-Na7=127.14       Cl12-Na8-Na4-Na10=346.61      Cl12-Na8-Na4-Cl11=  8.04      
Cl12-Na8-Na4-Cl13= 12.81      Cl12-Na8-Na4-Cl15= 93.69      Cl12-Na8-Na4-Cl18=178.76      Cl12-Na8-Na4-O36=278.99       
Cl13-Na8-Na4-Na2= 40.81       Cl13-Na8-Na4-Na5= 50.04       Cl13-Na8-Na4-Na7=114.33       Cl13-Na8-Na4-Na10=333.80      
Cl13-Na8-Na4-Cl11=355.23      Cl13-Na8-Na4-Cl15= 80.88      Cl13-Na8-Na4-Cl18=165.95      Cl13-Na8-Na4-O36=266.17       
Cl16-Na8-Na4-Na2=316.88       Cl16-Na8-Na4-Na5=326.10       Cl16-Na8-Na4-Na7= 30.39       Cl16-Na8-Na4-Na10=249.86      
Cl16-Na8-Na4-Cl11=271.29      Cl16-Na8-Na4-Cl13=276.06      Cl16-Na8-Na4-Cl15=356.94      Cl16-Na8-Na4-Cl18= 82.01      
Cl16-Na8-Na4-O36=182.24       Cl18-Na8-Na4-Na2=234.86       Cl18-Na8-Na4-Na5=244.09       Cl18-Na8-Na4-Na7=308.38       
Cl18-Na8-Na4-Na10=167.85      Cl18-Na8-Na4-Cl11=189.28      Cl18-Na8-Na4-Cl13=194.05      Cl18-Na8-Na4-Cl15=274.93      
Cl18-Na8-Na4-O36=100.22       O21-Na8-Na4-Na2=132.08        O21-Na8-Na4-Na5=141.30        O21-Na8-Na4-Na7=205.59        
O21-Na8-Na4-Na10= 65.06       O21-Na8-Na4-Cl11= 86.49       O21-Na8-Na4-Cl13= 91.26       O21-Na8-Na4-Cl15=172.14       
O21-Na8-Na4-Cl18=257.21       O21-Na8-Na4-O36=357.44        C23-Na8-Na4-Na2=157.36        C23-Na8-Na4-Na5=166.59        
C23-Na8-Na4-Na7=230.87        C23-Na8-Na4-Na10= 90.34       C23-Na8-Na4-Cl11=111.77       C23-Na8-Na4-Cl13=116.54       
C23-Na8-Na4-Cl15=197.42       C23-Na8-Na4-Cl18=282.49       C23-Na8-Na4-O36= 22.72        C26-Na8-Na4-Na2=163.62        
C26-Na8-Na4-Na5=172.85        C26-Na8-Na4-Na7=237.14        C26-Na8-Na4-Na10= 96.61       C26-Na8-Na4-Cl11=118.03       
C26-Na8-Na4-Cl13=122.81       C26-Na8-Na4-Cl15=203.69       C26-Na8-Na4-Cl18=288.76       C26-Na8-Na4-O36= 28.98        
H27-Na8-Na4-Na2=185.27        H27-Na8-Na4-Na5=194.50        H27-Na8-Na4-Na7=258.79        H27-Na8-Na4-Na10=118.25       
H27-Na8-Na4-Cl11=139.68       H27-Na8-Na4-Cl13=144.45       H27-Na8-Na4-Cl15=225.33       H27-Na8-Na4-Cl18=310.40       
H27-Na8-Na4-O36= 50.63        Na1-Na8-Na5-Na2=285.63        Na1-Na8-Na5-Na3= 20.69        Na1-Na8-Na5-Na4=275.77        
Na1-Na8-Na5-Na6= 87.68        Na1-Na8-Na5-Na7=203.80        Na1-Na8-Na5-Na9= 28.98        Na1-Na8-Na5-Cl13=330.13       
Na1-Na8-Na5-Cl14= 64.71       Na1-Na8-Na5-Cl15=242.93       Na1-Na8-Na5-Cl16=144.64       Na1-Na8-Na5-Cl19=335.75       
Na3-Na8-Na5-Na2=264.94        Na3-Na8-Na5-Na4=255.08        Na3-Na8-Na5-Na6= 66.98        Na3-Na8-Na5-Na7=183.11        
Na3-Na8-Na5-Na9=  8.28        Na3-Na8-Na5-Cl13=309.44       Na3-Na8-Na5-Cl14= 44.01       Na3-Na8-Na5-Cl15=222.24       
Na3-Na8-Na5-Cl16=123.94       Na3-Na8-Na5-Cl19=315.06       Na4-Na8-Na5-Na2=  9.86        Na4-Na8-Na5-Na3=104.92        
Na4-Na8-Na5-Na6=171.91        Na4-Na8-Na5-Na7=288.03        Na4-Na8-Na5-Na9=113.21        Na4-Na8-Na5-Cl13= 54.36       
Na4-Na8-Na5-Cl14=148.94       Na4-Na8-Na5-Cl15=327.16       Na4-Na8-Na5-Cl16=228.87       Na4-Na8-Na5-Cl19= 59.98       
Na6-Na8-Na5-Na2=197.96        Na6-Na8-Na5-Na3=293.02        Na6-Na8-Na5-Na4=188.09        Na6-Na8-Na5-Na7=116.12        
Na6-Na8-Na5-Na9=301.30        Na6-Na8-Na5-Cl13=242.46       Na6-Na8-Na5-Cl14=337.03       Na6-Na8-Na5-Cl15=155.26       
Na6-Na8-Na5-Cl16= 56.96       Na6-Na8-Na5-Cl19=248.08       Na7-Na8-Na5-Na2= 81.83        Na7-Na8-Na5-Na3=176.89        
Na7-Na8-Na5-Na4= 71.97        Na7-Na8-Na5-Na6=243.88        Na7-Na8-Na5-Na9=185.18        Na7-Na8-Na5-Cl13=126.33       
Na7-Na8-Na5-Cl14=220.91       Na7-Na8-Na5-Cl15= 39.13       Na7-Na8-Na5-Cl16=300.84       Na7-Na8-Na5-Cl19=131.96       
Cl12-Na8-Na5-Na2=236.57       Cl12-Na8-Na5-Na3=331.63       Cl12-Na8-Na5-Na4=226.71       Cl12-Na8-Na5-Na6= 38.61       
Cl12-Na8-Na5-Na7=154.74       Cl12-Na8-Na5-Na9=339.91       Cl12-Na8-Na5-Cl13=281.07      Cl12-Na8-Na5-Cl14= 15.64      
Cl12-Na8-Na5-Cl15=193.87      Cl12-Na8-Na5-Cl16= 95.57      Cl12-Na8-Na5-Cl19=286.69      Cl13-Na8-Na5-Na2=315.50       
Cl13-Na8-Na5-Na3= 50.56       Cl13-Na8-Na5-Na4=305.64       Cl13-Na8-Na5-Na6=117.54       Cl13-Na8-Na5-Na7=233.67       
Cl13-Na8-Na5-Na9= 58.84       Cl13-Na8-Na5-Cl14= 94.57      Cl13-Na8-Na5-Cl15=272.80      Cl13-Na8-Na5-Cl16=174.50      
Cl13-Na8-Na5-Cl19=  5.62      Cl16-Na8-Na5-Na2=141.00       Cl16-Na8-Na5-Na3=236.06       Cl16-Na8-Na5-Na4=131.13       
Cl16-Na8-Na5-Na6=303.04       Cl16-Na8-Na5-Na7= 59.16       Cl16-Na8-Na5-Na9=244.34       Cl16-Na8-Na5-Cl13=185.50      
Cl16-Na8-Na5-Cl14=280.07      Cl16-Na8-Na5-Cl15= 98.30      Cl16-Na8-Na5-Cl19=191.12      Cl18-Na8-Na5-Na2= 50.77       
Cl18-Na8-Na5-Na3=145.83       Cl18-Na8-Na5-Na4= 40.91       Cl18-Na8-Na5-Na6=212.82       Cl18-Na8-Na5-Na7=328.94       
Cl18-Na8-Na5-Na9=154.12       Cl18-Na8-Na5-Cl13= 95.27      Cl18-Na8-Na5-Cl14=189.85      Cl18-Na8-Na5-Cl15=  8.07      
Cl18-Na8-Na5-Cl16=269.78      Cl18-Na8-Na5-Cl19=100.89      O21-Na8-Na5-Na2=317.08        O21-Na8-Na5-Na3= 52.14        
O21-Na8-Na5-Na4=307.22        O21-Na8-Na5-Na6=119.12        O21-Na8-Na5-Na7=235.25        O21-Na8-Na5-Na9= 60.42        
O21-Na8-Na5-Cl13=  1.58       O21-Na8-Na5-Cl14= 96.15       O21-Na8-Na5-Cl15=274.38       O21-Na8-Na5-Cl16=176.09       
O21-Na8-Na5-Cl19=  7.20       C23-Na8-Na5-Na2=333.81        C23-Na8-Na5-Na3= 68.87        C23-Na8-Na5-Na4=323.94        
C23-Na8-Na5-Na6=135.85        C23-Na8-Na5-Na7=251.97        C23-Na8-Na5-Na9= 77.15        C23-Na8-Na5-Cl13= 18.30       
C23-Na8-Na5-Cl14=112.88       C23-Na8-Na5-Cl15=291.10       C23-Na8-Na5-Cl16=192.81       C23-Na8-Na5-Cl19= 23.93       
C26-Na8-Na5-Na2=218.57        C26-Na8-Na5-Na3=313.63        C26-Na8-Na5-Na4=208.71        C26-Na8-Na5-Na6= 20.61        
C26-Na8-Na5-Na7=136.74        C26-Na8-Na5-Na9=321.91        C26-Na8-Na5-Cl13=263.07       C26-Na8-Na5-Cl14=357.64       
C26-Na8-Na5-Cl15=175.87       C26-Na8-Na5-Cl16= 77.57       C26-Na8-Na5-Cl19=268.69       H27-Na8-Na5-Na2=165.40        
H27-Na8-Na5-Na3=260.46        H27-Na8-Na5-Na4=155.54        H27-Na8-Na5-Na6=327.44        H27-Na8-Na5-Na7= 83.57        
H27-Na8-Na5-Na9=268.75        H27-Na8-Na5-Cl13=209.90       H27-Na8-Na5-Cl14=304.47       H27-Na8-Na5-Cl15=122.70       
H27-Na8-Na5-Cl16= 24.41       H27-Na8-Na5-Cl19=215.52       Na1-Na8-Na6-Na3=326.55        Na1-Na8-Na6-Na5=264.11        
Na1-Na8-Na6-Cl12= 22.18       Na1-Na8-Na6-Cl14=289.36       Na1-Na8-Na6-Cl16=204.69       Na3-Na8-Na6-Na5=297.56        
Na3-Na8-Na6-Cl12= 55.63       Na3-Na8-Na6-Cl14=322.81       Na3-Na8-Na6-Cl16=238.14       Na4-Na8-Na6-Na3= 53.62        
Na4-Na8-Na6-Na5=351.18        Na4-Na8-Na6-Cl12=109.25       Na4-Na8-Na6-Cl14= 16.43       Na4-Na8-Na6-Cl16=291.76       
Na5-Na8-Na6-Na3= 62.44        Na5-Na8-Na6-Cl12=118.07       Na5-Na8-Na6-Cl14= 25.25       Na5-Na8-Na6-Cl16=300.58       
Na7-Na8-Na6-Na3=111.61        Na7-Na8-Na6-Na5= 49.17        Na7-Na8-Na6-Cl12=167.24       Na7-Na8-Na6-Cl14= 74.42       
Na7-Na8-Na6-Cl16=349.75       Cl12-Na8-Na6-Na3=304.37       Cl12-Na8-Na6-Na5=241.93       Cl12-Na8-Na6-Cl14=267.18      
Cl12-Na8-Na6-Cl16=182.51      Cl13-Na8-Na6-Na3= 23.48       Cl13-Na8-Na6-Na5=321.04       Cl13-Na8-Na6-Cl12= 79.11      
Cl13-Na8-Na6-Cl14=346.29      Cl13-Na8-Na6-Cl16=261.62      Cl16-Na8-Na6-Na3=121.86       Cl16-Na8-Na6-Na5= 59.42       
Cl16-Na8-Na6-Cl12=177.49      Cl16-Na8-Na6-Cl14= 84.67      Cl18-Na8-Na6-Na3=113.26       Cl18-Na8-Na6-Na5= 50.82       
Cl18-Na8-Na6-Cl12=168.89      Cl18-Na8-Na6-Cl14= 76.07      Cl18-Na8-Na6-Cl16=351.40      O21-Na8-Na6-Na3=306.26        
O21-Na8-Na6-Na5=243.82        O21-Na8-Na6-Cl12=  1.89       O21-Na8-Na6-Cl14=269.07       O21-Na8-Na6-Cl16=184.40       
C23-Na8-Na6-Na3=266.10        C23-Na8-Na6-Na5=203.65        C23-Na8-Na6-Cl12=321.72       C23-Na8-Na6-Cl14=228.90       
C23-Na8-Na6-Cl16=144.23       C26-Na8-Na6-Na3=247.05        C26-Na8-Na6-Na5=184.61        C26-Na8-Na6-Cl12=302.68       
C26-Na8-Na6-Cl14=209.86       C26-Na8-Na6-Cl16=125.19       H27-Na8-Na6-Na3=229.13        H27-Na8-Na6-Na5=166.69        
H27-Na8-Na6-Cl12=284.76       H27-Na8-Na6-Cl14=191.94       H27-Na8-Na6-Cl16=107.27       Na1-Na8-Na7-Na4=326.82        
Na1-Na8-Na7-Na5= 44.43        Na1-Na8-Na7-Cl15=  3.81       Na1-Na8-Na7-Cl16=103.68       Na1-Na8-Na7-Cl18=272.04       
Na1-Na8-Na7-O51=151.69        Na1-Na8-Na7-C53=126.18        Na3-Na8-Na7-Na4=284.92        Na3-Na8-Na7-Na5=  2.53        
Na3-Na8-Na7-Cl15=321.90       Na3-Na8-Na7-Cl16= 61.77       Na3-Na8-Na7-Cl18=230.14       Na3-Na8-Na7-O51=109.78        
Na3-Na8-Na7-C53= 84.28        Na4-Na8-Na7-Na5= 77.61        Na4-Na8-Na7-Cl15= 36.98       Na4-Na8-Na7-Cl16=136.85       
Na4-Na8-Na7-Cl18=305.22       Na4-Na8-Na7-O51=184.86        Na4-Na8-Na7-C53=159.36        Na5-Na8-Na7-Na4=282.39        
Na5-Na8-Na7-Cl15=319.37       Na5-Na8-Na7-Cl16= 59.24       Na5-Na8-Na7-Cl18=227.61       Na5-Na8-Na7-O51=107.25        
Na5-Na8-Na7-C53= 81.75        Na6-Na8-Na7-Na4=233.13        Na6-Na8-Na7-Na5=310.74        Na6-Na8-Na7-Cl15=270.11       
Na6-Na8-Na7-Cl16=  9.98       Na6-Na8-Na7-Cl18=178.35       Na6-Na8-Na7-O51= 58.00        Na6-Na8-Na7-C53= 32.49        
Cl12-Na8-Na7-Na4=245.75       Cl12-Na8-Na7-Na5=323.36       Cl12-Na8-Na7-Cl15=282.73      Cl12-Na8-Na7-Cl16= 22.60      
Cl12-Na8-Na7-Cl18=190.97      Cl12-Na8-Na7-O51= 70.61       Cl12-Na8-Na7-C53= 45.11       Cl13-Na8-Na7-Na4=317.03       
Cl13-Na8-Na7-Na5= 34.64       Cl13-Na8-Na7-Cl15=354.01      Cl13-Na8-Na7-Cl16= 93.88      Cl13-Na8-Na7-Cl18=262.25      
Cl13-Na8-Na7-O51=141.89       Cl13-Na8-Na7-C53=116.39       Cl16-Na8-Na7-Na4=223.15       Cl16-Na8-Na7-Na5=300.76       
Cl16-Na8-Na7-Cl15=260.13      Cl16-Na8-Na7-Cl18=168.36      Cl16-Na8-Na7-O51= 48.01       Cl16-Na8-Na7-C53= 22.50       
Cl18-Na8-Na7-Na4= 54.78       Cl18-Na8-Na7-Na5=132.39       Cl18-Na8-Na7-Cl15= 91.76      Cl18-Na8-Na7-Cl16=191.64      
Cl18-Na8-Na7-O51=239.65       Cl18-Na8-Na7-C53=214.14       O21-Na8-Na7-Na4= 37.37        O21-Na8-Na7-Na5=114.98        
O21-Na8-Na7-Cl15= 74.35       O21-Na8-Na7-Cl16=174.23       O21-Na8-Na7-Cl18=342.59       O21-Na8-Na7-O51=222.24        
O21-Na8-Na7-C53=196.73        C23-Na8-Na7-Na4= 74.63        C23-Na8-Na7-Na5=152.24        C23-Na8-Na7-Cl15=111.61       
C23-Na8-Na7-Cl16=211.48       C23-Na8-Na7-Cl18= 19.85       C23-Na8-Na7-O51=259.49        C23-Na8-Na7-C53=233.99        
C26-Na8-Na7-Na4=113.57        C26-Na8-Na7-Na5=191.18        C26-Na8-Na7-Cl15=150.55       C26-Na8-Na7-Cl16=250.42       
C26-Na8-Na7-Cl18= 58.78       C26-Na8-Na7-O51=298.43        C26-Na8-Na7-C53=272.92        H27-Na8-Na7-Na4=130.26        
H27-Na8-Na7-Na5=207.86        H27-Na8-Na7-Cl15=167.24       H27-Na8-Na7-Cl16=267.11       H27-Na8-Na7-Cl18= 75.47       
H27-Na8-Na7-O51=315.12        H27-Na8-Na7-C53=289.61        Na5-Na9-Na3-Na1=293.10        Na5-Na9-Na3-Na6= 56.37        
Na5-Na9-Na3-Na8=  9.17        Na5-Na9-Na3-Na10=284.07       Na5-Na9-Na3-Cl12= 63.07       Na5-Na9-Na3-Cl13=330.80       
Na5-Na9-Na3-Cl14= 53.47       Na5-Na9-Na3-Cl17=190.45       Na5-Na9-Na3-O66=214.12        Na5-Na9-Na3-H67=198.71        
Na5-Na9-Na3-O69=265.41        Cl14-Na9-Na3-Na1=239.62       Cl14-Na9-Na3-Na5=306.53       Cl14-Na9-Na3-Na6=  2.89       
Cl14-Na9-Na3-Na8=315.70       Cl14-Na9-Na3-Na10=230.59      Cl14-Na9-Na3-Cl12=  9.59      Cl14-Na9-Na3-Cl13=277.33      
Cl14-Na9-Na3-Cl17=136.98      Cl14-Na9-Na3-O66=160.65       Cl14-Na9-Na3-H67=145.23       Cl14-Na9-Na3-O69=211.94       
Cl17-Na9-Na3-Na1=102.65       Cl17-Na9-Na3-Na5=169.55       Cl17-Na9-Na3-Na6=225.91       Cl17-Na9-Na3-Na8=178.72       
Cl17-Na9-Na3-Na10= 93.61      Cl17-Na9-Na3-Cl12=232.61      Cl17-Na9-Na3-Cl13=140.35      Cl17-Na9-Na3-Cl14=223.02      
Cl17-Na9-Na3-O66= 23.67       Cl17-Na9-Na3-H67=  8.25       Cl17-Na9-Na3-O69= 74.96       Cl19-Na9-Na3-Na1=333.94       
Cl19-Na9-Na3-Na5= 40.85       Cl19-Na9-Na3-Na6= 97.21       Cl19-Na9-Na3-Na8= 50.02       Cl19-Na9-Na3-Na10=324.91      
Cl19-Na9-Na3-Cl12=103.91      Cl19-Na9-Na3-Cl13= 11.65      Cl19-Na9-Na3-Cl14= 94.32      Cl19-Na9-Na3-Cl17=231.30      
Cl19-Na9-Na3-O66=254.97       Cl19-Na9-Na3-H67=239.55       Cl19-Na9-Na3-O69=306.25       Na3-Na9-Na5-Na2=104.87        
Na3-Na9-Na5-Na4= 58.44        Na3-Na9-Na5-Na6=303.50        Na3-Na9-Na5-Na7=237.77        Na3-Na9-Na5-Na8=350.18        
Na3-Na9-Na5-Cl13= 27.15       Na3-Na9-Na5-Cl14=290.49       Na3-Na9-Na5-Cl15=116.25       Na3-Na9-Na5-Cl16=294.82       
Na3-Na9-Na5-Cl19=115.15       Cl14-Na9-Na5-Na2=174.39       Cl14-Na9-Na5-Na3= 69.51       Cl14-Na9-Na5-Na4=127.95       
Cl14-Na9-Na5-Na6= 13.01       Cl14-Na9-Na5-Na7=307.29       Cl14-Na9-Na5-Na8= 59.70       Cl14-Na9-Na5-Cl13= 96.67      
Cl14-Na9-Na5-Cl15=185.76      Cl14-Na9-Na5-Cl16=  4.33      Cl14-Na9-Na5-Cl19=184.67      Cl17-Na9-Na5-Na2= 95.83       
Cl17-Na9-Na5-Na3=350.95       Cl17-Na9-Na5-Na4= 49.39       Cl17-Na9-Na5-Na6=294.45       Cl17-Na9-Na5-Na7=228.73       
Cl17-Na9-Na5-Na8=341.14       Cl17-Na9-Na5-Cl13= 18.11      Cl17-Na9-Na5-Cl14=281.44      Cl17-Na9-Na5-Cl15=107.20      
Cl17-Na9-Na5-Cl16=285.77      Cl17-Na9-Na5-Cl19=106.11      Cl19-Na9-Na5-Na2=349.72       Cl19-Na9-Na5-Na3=244.85       
Cl19-Na9-Na5-Na4=303.28       Cl19-Na9-Na5-Na6=188.35       Cl19-Na9-Na5-Na7=122.62       Cl19-Na9-Na5-Na8=235.03       
Cl19-Na9-Na5-Cl13=272.00      Cl19-Na9-Na5-Cl14=175.33      Cl19-Na9-Na5-Cl15=  1.09      Cl19-Na9-Na5-Cl16=179.66      
Na2-Na10-Na1-Na3= 54.23       Na2-Na10-Na1-Na8=335.75       Na2-Na10-Na1-Cl12= 25.51      Na2-Na10-Na1-Cl13=357.21      
Na2-Na10-Na1-Cl20=204.66      Na2-Na10-Na1-O21=294.51       Na2-Na10-Na1-O66=103.08       Na2-Na10-Na1-H68=125.20       
Na3-Na10-Na1-Na8=281.53       Na3-Na10-Na1-Cl12=331.28      Na3-Na10-Na1-Cl13=302.98      Na3-Na10-Na1-Cl20=150.43      
Na3-Na10-Na1-O21=240.28       Na3-Na10-Na1-O66= 48.85       Na3-Na10-Na1-H68= 70.97       Na4-Na10-Na1-Na3= 99.32       
Na4-Na10-Na1-Na8= 20.85       Na4-Na10-Na1-Cl12= 70.60      Na4-Na10-Na1-Cl13= 42.31      Na4-Na10-Na1-Cl20=249.76      
Na4-Na10-Na1-O21=339.61       Na4-Na10-Na1-O66=148.17       Na4-Na10-Na1-H68=170.30       Cl11-Na10-Na1-Na3= 95.15      
Cl11-Na10-Na1-Na8= 16.68      Cl11-Na10-Na1-Cl12= 66.43     Cl11-Na10-Na1-Cl13= 38.14     Cl11-Na10-Na1-Cl20=245.59     
Cl11-Na10-Na1-O21=335.44      Cl11-Na10-Na1-O66=144.00      Cl11-Na10-Na1-H68=166.13      Cl13-Na10-Na1-Na3= 57.02      
Cl13-Na10-Na1-Na8=338.54      Cl13-Na10-Na1-Cl12= 28.30     Cl13-Na10-Na1-Cl20=207.45     Cl13-Na10-Na1-O21=297.30      
Cl13-Na10-Na1-O66=105.86      Cl13-Na10-Na1-H68=127.99      Cl20-Na10-Na1-Na3=209.57      Cl20-Na10-Na1-Na8=131.09      
Cl20-Na10-Na1-Cl12=180.84     Cl20-Na10-Na1-Cl13=152.55     Cl20-Na10-Na1-O21= 89.85      Cl20-Na10-Na1-O66=258.41      
Cl20-Na10-Na1-H68=280.54      O69-Na10-Na1-Na3=337.39       O69-Na10-Na1-Na8=258.91       O69-Na10-Na1-Cl12=308.66      
O69-Na10-Na1-Cl13=280.37      O69-Na10-Na1-Cl20=127.82      O69-Na10-Na1-O21=217.67       O69-Na10-Na1-O66= 26.23       
O69-Na10-Na1-H68= 48.36       Na1-Na10-Na2-Na4= 57.88       Na1-Na10-Na2-Na5=344.69       Na1-Na10-Na2-Cl11=123.16      
Na1-Na10-Na2-Cl15= 32.19      Na1-Na10-Na2-Cl19=290.42      Na3-Na10-Na2-Na4= 96.88       Na3-Na10-Na2-Na5= 23.69       
Na3-Na10-Na2-Cl11=162.15      Na3-Na10-Na2-Cl15= 71.18      Na3-Na10-Na2-Cl19=329.42      Na4-Na10-Na2-Na5=286.81       
Na4-Na10-Na2-Cl11= 65.28      Na4-Na10-Na2-Cl15=334.31      Na4-Na10-Na2-Cl19=232.54      Cl11-Na10-Na2-Na4=294.72      
Cl11-Na10-Na2-Na5=221.53      Cl11-Na10-Na2-Cl15=269.03     Cl11-Na10-Na2-Cl19=167.26     Cl13-Na10-Na2-Na4= 55.49      
Cl13-Na10-Na2-Na5=342.30      Cl13-Na10-Na2-Cl11=120.77     Cl13-Na10-Na2-Cl15= 29.80     Cl13-Na10-Na2-Cl19=288.03     
Cl20-Na10-Na2-Na4= 16.13      Cl20-Na10-Na2-Na5=302.94      Cl20-Na10-Na2-Cl11= 81.41     Cl20-Na10-Na2-Cl15=350.44     
Cl20-Na10-Na2-Cl19=248.67     O69-Na10-Na2-Na4=142.82       O69-Na10-Na2-Na5= 69.62       O69-Na10-Na2-Cl11=208.09      
O69-Na10-Na2-Cl15=117.12      O69-Na10-Na2-Cl19= 15.36      Na1-Na10-Na3-Na5=110.89       Na1-Na10-Na3-Na6= 69.31       
Na1-Na10-Na3-Na8= 51.94       Na1-Na10-Na3-Na9=177.52       Na1-Na10-Na3-Cl12= 24.26      Na1-Na10-Na3-Cl13= 72.45      
Na1-Na10-Na3-Cl14=128.07      Na1-Na10-Na3-Cl17=226.82      Na1-Na10-Na3-O66=308.26       Na1-Na10-Na3-H67=288.98       
Na1-Na10-Na3-O69=212.46       Na2-Na10-Na3-Na1=226.21       Na2-Na10-Na3-Na5=337.10       Na2-Na10-Na3-Na6=295.51       
Na2-Na10-Na3-Na8=278.15       Na2-Na10-Na3-Na9= 43.73       Na2-Na10-Na3-Cl12=250.47      Na2-Na10-Na3-Cl13=298.66      
Na2-Na10-Na3-Cl14=354.28      Na2-Na10-Na3-Cl17= 93.03      Na2-Na10-Na3-O66=174.47       Na2-Na10-Na3-H67=155.19       
Na2-Na10-Na3-O69= 78.67       Na4-Na10-Na3-Na1=281.69       Na4-Na10-Na3-Na5= 32.58       Na4-Na10-Na3-Na6=350.99       
Na4-Na10-Na3-Na8=333.63       Na4-Na10-Na3-Na9= 99.21       Na4-Na10-Na3-Cl12=305.95      Na4-Na10-Na3-Cl13=354.14      
Na4-Na10-Na3-Cl14= 49.76      Na4-Na10-Na3-Cl17=148.51      Na4-Na10-Na3-O66=229.95       Na4-Na10-Na3-H67=210.67       
Na4-Na10-Na3-O69=134.15       Cl11-Na10-Na3-Na1=237.99      Cl11-Na10-Na3-Na5=348.88      Cl11-Na10-Na3-Na6=307.30      
Cl11-Na10-Na3-Na8=289.93      Cl11-Na10-Na3-Na9= 55.51      Cl11-Na10-Na3-Cl12=262.25     Cl11-Na10-Na3-Cl13=310.44     
Cl11-Na10-Na3-Cl14=  6.06     Cl11-Na10-Na3-Cl17=104.81     Cl11-Na10-Na3-O66=186.25      Cl11-Na10-Na3-H67=166.97      
Cl11-Na10-Na3-O69= 90.45      Cl13-Na10-Na3-Na1=287.55      Cl13-Na10-Na3-Na5= 38.45      Cl13-Na10-Na3-Na6=356.86      
Cl13-Na10-Na3-Na8=339.49      Cl13-Na10-Na3-Na9=105.07      Cl13-Na10-Na3-Cl12=311.81     Cl13-Na10-Na3-Cl14= 55.62     
Cl13-Na10-Na3-Cl17=154.37     Cl13-Na10-Na3-O66=235.81      Cl13-Na10-Na3-H67=216.54      Cl13-Na10-Na3-O69=140.01      
Cl20-Na10-Na3-Na1= 20.36      Cl20-Na10-Na3-Na5=131.25      Cl20-Na10-Na3-Na6= 89.66      Cl20-Na10-Na3-Na8= 72.30      
Cl20-Na10-Na3-Na9=197.87      Cl20-Na10-Na3-Cl12= 44.62     Cl20-Na10-Na3-Cl13= 92.80     Cl20-Na10-Na3-Cl14=148.42     
Cl20-Na10-Na3-Cl17=247.18     Cl20-Na10-Na3-O66=328.62      Cl20-Na10-Na3-H67=309.34      Cl20-Na10-Na3-O69=232.82      
O69-Na10-Na3-Na1=147.54       O69-Na10-Na3-Na5=258.43       O69-Na10-Na3-Na6=216.85       O69-Na10-Na3-Na8=199.48       
O69-Na10-Na3-Na9=325.06       O69-Na10-Na3-Cl12=171.80      O69-Na10-Na3-Cl13=219.99      O69-Na10-Na3-Cl14=275.61      
O69-Na10-Na3-Cl17= 14.36      O69-Na10-Na3-O66= 95.80       O69-Na10-Na3-H67= 76.53       Na1-Na10-Na4-Na2=229.11       
Na1-Na10-Na4-Na5=282.55       Na1-Na10-Na4-Na7=295.03       Na1-Na10-Na4-Na8=340.90       Na1-Na10-Na4-Cl11=184.15      
Na1-Na10-Na4-Cl13=315.72      Na1-Na10-Na4-Cl15=253.09      Na1-Na10-Na4-Cl18=353.11      Na1-Na10-Na4-O36= 59.57       
Na2-Na10-Na4-Na5= 53.45       Na2-Na10-Na4-Na7= 65.93       Na2-Na10-Na4-Na8=111.80       Na2-Na10-Na4-Cl11=315.04      
Na2-Na10-Na4-Cl13= 86.61      Na2-Na10-Na4-Cl15= 23.98      Na2-Na10-Na4-Cl18=124.00      Na2-Na10-Na4-O36=190.46       
Na3-Na10-Na4-Na2=278.74       Na3-Na10-Na4-Na5=332.19       Na3-Na10-Na4-Na7=344.67       Na3-Na10-Na4-Na8= 30.54       
Na3-Na10-Na4-Cl11=233.78      Na3-Na10-Na4-Cl13=  5.35      Na3-Na10-Na4-Cl15=302.72      Na3-Na10-Na4-Cl18= 42.74      
Na3-Na10-Na4-O36=109.20       Cl11-Na10-Na4-Na2= 44.96      Cl11-Na10-Na4-Na5= 98.41      Cl11-Na10-Na4-Na7=110.89      
Cl11-Na10-Na4-Na8=156.76      Cl11-Na10-Na4-Cl13=131.57     Cl11-Na10-Na4-Cl15= 68.94     Cl11-Na10-Na4-Cl18=168.96     
Cl11-Na10-Na4-O36=235.42      Cl13-Na10-Na4-Na2=273.39      Cl13-Na10-Na4-Na5=326.84      Cl13-Na10-Na4-Na7=339.32      
Cl13-Na10-Na4-Na8= 25.19      Cl13-Na10-Na4-Cl11=228.43     Cl13-Na10-Na4-Cl15=297.37     Cl13-Na10-Na4-Cl18= 37.39     
Cl13-Na10-Na4-O36=103.85      Cl20-Na10-Na4-Na2=187.13      Cl20-Na10-Na4-Na5=240.58      Cl20-Na10-Na4-Na7=253.06      
Cl20-Na10-Na4-Na8=298.93      Cl20-Na10-Na4-Cl11=142.17     Cl20-Na10-Na4-Cl13=273.74     Cl20-Na10-Na4-Cl15=211.11     
Cl20-Na10-Na4-Cl18=311.13     Cl20-Na10-Na4-O36= 17.59      O69-Na10-Na4-Na2=315.96       O69-Na10-Na4-Na5=  9.41       
O69-Na10-Na4-Na7= 21.89       O69-Na10-Na4-Na8= 67.76       O69-Na10-Na4-Cl11=271.00      O69-Na10-Na4-Cl13= 42.57      
O69-Na10-Na4-Cl15=339.94      O69-Na10-Na4-Cl18= 79.96      O69-Na10-Na4-O36=146.42       

========================================================================
 FINAL SINGLEPOINT CALCULATION ON OPTIMIZED GEOMETRY
========================================================================

 Ncao       : 242
 Nao        : 232
 Nshell     : 118
 Nel        : 192
 T(el)      :   300.0
 intcut     :    25.0
 scfconv/Eh :  0.100E-05
   qconv/e  :  0.100E-03
 intneglect :  0.100E-07
 broydamp   :      0.250
 iter      E             dE          RMSdq      gap      omega  full diag
   1   -113.1102840 -0.113110E+03  0.116E-04    3.01       0.0  T
   2   -113.1102840 -0.311076E-10  0.926E-05    3.01     128.1  T
   3   -113.1102840 -0.524523E-10  0.725E-05    3.01     163.8  T
speedup  1.00
cpu  time for SCC    0.03 s
wall time for SCC    0.03 s

   *** convergence criteria satisfied after 3 iterations ***

          eigenvalues
 #    :          84         85         86         87         88         89         90         91
 occ. :        2.000      2.000      2.000      2.000      2.000      2.000      2.000      2.000
 eps  :       -10.788    -10.738    -10.719    -10.676    -10.666    -10.656    -10.628    -10.576
 #    :          92         93         94         95         96         97         98         99
 occ. :        2.000      2.000      2.000      2.000      2.000      0.000      0.000      0.000
 eps  :       -10.545    -10.538    -10.516    -10.381    -10.342     -7.328     -5.627     -5.135
 #    :         100        101        102        103        104        105        106        107
 occ. :        0.000      0.000      0.000      0.000      0.000      0.000      0.000      0.000
 eps  :        -4.711     -3.470     -2.225     -1.167     -0.100      0.094      0.515      0.857


   #   Z            q   n(s)   n(p)   n(d)      C6AA      α(0)
   1  11 Na     0.747  0.075  0.178  0.000    67.607    26.609
   2  11 Na     0.708  0.103  0.189  0.000    68.081    26.702
   3  11 Na     0.747  0.041  0.212  0.000    67.606    26.609
   4  11 Na     0.801  0.048  0.151  0.000    66.954    26.480
   5  11 Na     0.718  0.033  0.249  0.000    67.961    26.678
   6  11 Na     0.704  0.111  0.185  0.000    68.130    26.712
   7  11 Na     0.778  0.075  0.147  0.000    67.230    26.535
   8  11 Na     0.804  0.041  0.155  0.000    66.919    26.473
   9  11 Na     0.704  0.114  0.182  0.000    68.129    26.711
  10  11 Na     0.766  0.067  0.167  0.000    67.367    26.562
  11  17 Cl    -0.775  1.976  5.798  0.001   126.346    17.197
  12  17 Cl    -0.753  1.978  5.775  0.000   125.444    17.135
  13  17 Cl    -0.729  1.969  5.760  0.001   124.510    17.071
  14  17 Cl    -0.746  1.974  5.771  0.001   125.163    17.116
  15  17 Cl    -0.756  1.974  5.782  0.000   125.592    17.145
  16  17 Cl    -0.757  1.974  5.782  0.000   125.628    17.148
  17  17 Cl    -0.806  1.979  5.810  0.017   127.610    17.283
  18  17 Cl    -0.797  1.975  5.820  0.002   127.250    17.258
  19  17 Cl    -0.742  1.971  5.769  0.002   125.019    17.106
  20  17 Cl    -0.809  1.979  5.824  0.005   127.706    17.289
  21   8 O     -0.517  1.709  4.808  0.000    23.200     6.505
  22   1 H      0.360  0.640  0.000  0.000     0.556     1.166
  23   6 C      0.050  1.043  2.907  0.000    19.657     6.297
  24   1 H      0.058  0.942  0.000  0.000     2.219     2.330
  25   1 H      0.048  0.952  0.000  0.000     2.351     2.398
  26   6 C     -0.092  1.066  3.026  0.000    22.154     6.685
  27   1 H      0.043  0.957  0.000  0.000     2.392     2.415
  28   1 H      0.064  0.936  0.000  0.000     2.151     2.294
  29   6 C     -0.058  1.047  3.010  0.000    21.608     6.618
  30   1 H      0.037  0.963  0.000  0.000     2.487     2.466
  31   1 H      0.036  0.964  0.000  0.000     2.500     2.472
  32   6 C     -0.110  1.038  3.072  0.000    22.660     6.788
  33   1 H      0.040  0.960  0.000  0.000     2.446     2.446
  34   1 H      0.036  0.964  0.000  0.000     2.498     2.472
  35   1 H      0.039  0.961  0.000  0.000     2.458     2.452
  36   8 O     -0.463  1.697  4.765  0.000    22.049     6.342
  37   1 H      0.334  0.666  0.000  0.000     0.625     1.241
  38   6 C      0.054  1.041  2.904  0.000    19.634     6.302
  39   1 H      0.031  0.969  0.000  0.000     2.568     2.506
  40   1 H      0.067  0.933  0.000  0.000     2.117     2.275
  41   6 C     -0.076  1.054  3.021  0.000    21.948     6.670
  42   1 H      0.035  0.965  0.000  0.000     2.511     2.478
  43   1 H      0.044  0.956  0.000  0.000     2.391     2.418
  44   6 C     -0.074  1.054  3.020  0.000    21.873     6.650
  45   1 H      0.057  0.943  0.000  0.000     2.229     2.332
  46   1 H      0.036  0.964  0.000  0.000     2.505     2.475
  47   6 C     -0.122  1.044  3.079  0.000    22.868     6.813
  48   1 H      0.035  0.965  0.000  0.000     2.513     2.479
  49   1 H      0.037  0.963  0.000  0.000     2.483     2.464
  50   1 H      0.046  0.954  0.000  0.000     2.368     2.406
  51   8 O     -0.458  1.701  4.758  0.000    21.953     6.328
  52   1 H      0.303  0.697  0.000  0.000     0.711     1.324
  53   6 C      0.059  1.046  2.896  0.000    19.529     6.279
  54   1 H      0.025  0.975  0.000  0.000     2.655     2.548
  55   1 H      0.068  0.932  0.000  0.000     2.100     2.265
  56   6 C     -0.072  1.055  3.018  0.000    21.886     6.661
  57   1 H      0.041  0.959  0.000  0.000     2.437     2.441
  58   1 H      0.030  0.970  0.000  0.000     2.584     2.514
  59   6 C     -0.064  1.050  3.014  0.000    21.721     6.635
  60   1 H      0.058  0.942  0.000  0.000     2.217     2.329
  61   1 H      0.033  0.967  0.000  0.000     2.545     2.495
  62   6 C     -0.122  1.045  3.077  0.000    22.861     6.812
  63   1 H      0.037  0.963  0.000  0.000     2.489     2.467
  64   1 H      0.044  0.956  0.000  0.000     2.398     2.422
  65   1 H      0.052  0.948  0.000  0.000     2.298     2.370
  66   8 O     -0.625  1.713  4.911  0.000    25.695     6.846
  67   1 H      0.337  0.663  0.000  0.000     0.607     1.217
  68   1 H      0.337  0.663  0.000  0.000     0.606     1.217
  69   8 O     -0.628  1.715  4.914  0.000    25.785     6.858
  70   1 H      0.323  0.677  0.000  0.000     0.647     1.259
  71   1 H      0.338  0.662  0.000  0.000     0.616     1.231

 Mol. C6AA /au·bohr⁶  :      89567.086872
 Mol. C8AA /au·bohr⁸  :    4142408.611378
 Mol. α(0) /au        :        623.994031

 
 Wiberg/Mayer (AO) data. WBOs > 0.1 written file <wbo>
 largest (>0.05) Wiberg bond orders for each atom
           total WBO             WBO to atom ...
     1  Na  0.476    Cl  20 0.115    O   21 0.090    Cl  12 0.081    O   66 0.063    Cl  13 0.060
     2  Na  0.549    Cl  11 0.193    Cl  19 0.159    Cl  15 0.138
     3  Na  0.495    Cl  12 0.113    Cl  17 0.096    Cl  14 0.074    O   66 0.068    Cl  13 0.065
     4  Na  0.390    Cl  11 0.091    Cl  15 0.085    Cl  18 0.084    O   36 0.080    Cl  13 0.078
     5  Na  0.544    Cl  15 0.120    Cl  19 0.115    Cl  14 0.098    Cl  16 0.079    Cl  13 0.070
     6  Na  0.549    Cl  12 0.168    Cl  14 0.165    Cl  16 0.162
     7  Na  0.415    Cl  18 0.165    Cl  15 0.096    O   51 0.088    Cl  16 0.078
     8  Na  0.384    Cl  16 0.111    Cl  18 0.109    Cl  12 0.073    Cl  13 0.057    O   21 0.051
     9  Na  0.556    Cl  17 0.217    Cl  19 0.154    Cl  14 0.132
    10  Na  0.444    Cl  20 0.151    Cl  11 0.115    O   69 0.096    Cl  13 0.057
    11  Cl  0.427    Na   2 0.193    Na  10 0.115    Na   4 0.091
    12  Cl  0.456    Na   6 0.168    Na   3 0.113    Na   1 0.081    Na   8 0.073
    13  Cl  0.521    Na   4 0.078    Na   5 0.070    Na   3 0.065    Na   1 0.060    Na  10 0.057    Na   8 0.057
    14  Cl  0.485    Na   6 0.165    Na   9 0.132    Na   5 0.098    Na   3 0.074
    15  Cl  0.460    Na   2 0.138    Na   5 0.120    Na   7 0.096    Na   4 0.085
    16  Cl  0.464    Na   6 0.162    Na   8 0.111    Na   5 0.079    Na   7 0.078
    17  Cl  0.372    Na   9 0.217    Na   3 0.096
    18  Cl  0.388    Na   7 0.165    Na   8 0.109    Na   4 0.084
    19  Cl  0.489    Na   2 0.159    Na   9 0.154    Na   5 0.115
    20  Cl  0.367    Na  10 0.151    Na   1 0.115
    21  O   1.992    C   23 0.981    H   22 0.808    Na   1 0.090    Na   8 0.051
    22  H   0.870    O   21 0.808    O   36 0.050
    23  C   3.942    C   26 1.015    O   21 0.981    H   24 0.971    H   25 0.965
    24  H   0.996    C   23 0.971
    25  H   0.997    C   23 0.965
    26  C   3.992    C   23 1.015    C   29 1.008    H   28 0.970    H   27 0.968
    27  H   1.000    C   26 0.968
    28  H   0.995    C   26 0.970
    29  C   3.995    C   32 1.020    C   26 1.008    H   30 0.976    H   31 0.975
    30  H   0.996    C   29 0.976
    31  H   0.997    C   29 0.975
    32  C   3.994    C   29 1.020    H   34 0.987    H   33 0.987    H   35 0.986
    33  H   0.997    C   32 0.987
    34  H   0.998    C   32 0.987
    35  H   0.998    C   32 0.986
    36  O   2.057    C   38 0.982    H   37 0.851    Na   4 0.080    H   22 0.050
    37  H   0.887    O   36 0.851
    38  C   3.943    C   41 1.007    O   36 0.982    H   39 0.972    H   40 0.969
    39  H   0.999    C   38 0.972
    40  H   0.992    C   38 0.969
    41  C   3.995    C   44 1.011    C   38 1.007    H   42 0.974    H   43 0.972
    42  H   0.998    C   41 0.974
    43  H   0.998    C   41 0.972
    44  C   3.994    C   47 1.024    C   41 1.011    H   46 0.978    H   45 0.966
    45  H   0.997    C   44 0.966
    46  H   0.998    C   44 0.978
    47  C   3.992    C   44 1.024    H   48 0.988    H   49 0.988    H   50 0.979
    48  H   0.998    C   47 0.988
    49  H   0.997    C   47 0.988
    50  H   0.998    C   47 0.979
    51  O   2.018    C   53 0.979    H   52 0.897    Na   7 0.088
    52  H   0.908    O   51 0.897
    53  C   3.936    C   56 1.007    O   51 0.979    H   54 0.974    H   55 0.970
    54  H   0.999    C   53 0.974
    55  H   0.995    C   53 0.970
    56  C   3.996    C   59 1.009    C   53 1.007    H   58 0.974    H   57 0.973
    57  H   0.997    C   56 0.973
    58  H   0.998    C   56 0.974
    59  C   3.993    C   62 1.022    C   56 1.009    H   61 0.978    H   60 0.968
    60  H   0.996    C   59 0.968
    61  H   0.998    C   59 0.978
    62  C   3.994    C   59 1.022    H   63 0.987    H   64 0.978    H   65 0.977
    63  H   0.998    C   62 0.987
    64  H   0.997    C   62 0.978
    65  H   0.998    C   62 0.977
    66  O   1.900    H   67 0.881    H   68 0.875    Na   3 0.068    Na   1 0.063
    67  H   0.886    O   66 0.881
    68  H   0.886    O   66 0.875
    69  O   1.901    H   70 0.871    H   71 0.862    Na  10 0.096
    70  H   0.896    O   69 0.871
    71  H   0.886    O   69 0.862
 MOs/occ written to file <molden.input>
 
molecular dipole:
                 x           y           z       tot (Debye)
 q only:        2.743      -0.559      -1.722
   full:        2.091      -1.751      -1.524       7.941
molecular quadrupole (traceless):
                xx          xy          yy          xz          yz          zz
 q only:      -31.774      -9.657      27.710       4.494      -5.992       4.064
  q+dip:      -21.685      -2.782      33.325       4.994      -1.511     -11.641
   full:      -22.215      -1.367      32.892       4.614      -1.604     -10.677

SCC energy    :    -113.1102840
rep           :       0.7477633
ES            :       0.8729204
AES           :      -0.0319463
AXC           :       0.0183562
disp          :      -0.0962514
XB            :       0.0000000
fix           :       0.0000000
total E       :    -112.3592323
atomizationE  :      14.1992233     8910.15
(atE without considering molecular charge,
 total energy contains solvation terms)
H-L gap (eV)  :          3.0144
optimized geometry written to: xtbopt.xyz

           ------------------------------------------------- 
          |                Numerical Hessian                |
           ------------------------------------------------- 
step length          :   0.00500
SCC accuracy         :   0.25000
Hessian scale factor :   1.00000
frozen atoms in %    :   0.00000    0
RMS gradient         :   0.00006
estimated CPU  time      1.68 min
estimated wall time      1.69 min

writing file <hessian>.
 
 projected vibrational frequencies (cm-1)
eigval :       -0.00    -0.00    -0.00    -0.00     0.00     0.00
eigval :       12.23    14.61    19.84    23.27    24.17    26.46
eigval :       30.31    34.50    41.84    44.43    49.42    50.22
eigval :       52.00    53.26    54.10    56.11    57.24    62.56
eigval :       63.26    67.66    68.87    69.26    70.54    73.90
eigval :       75.67    77.37    78.04    79.77    80.83    84.55
eigval :       87.28    91.05    93.64    94.61    97.17    98.46
eigval :       99.28   101.18   105.16   106.20   110.39   112.07
eigval :      115.35   115.98   117.63   119.00   122.51   123.62
eigval :      124.30   128.49   130.86   132.42   136.52   140.57
eigval :      142.95   145.49   147.61   149.18   151.51   153.98
eigval :      156.40   160.39   163.00   165.34   168.87   171.24
eigval :      173.51   176.32   177.19   181.91   187.72   189.30
eigval :      191.50   194.89   197.53   199.81   201.80   206.25
eigval :      207.62   211.80   218.87   228.33   238.07   239.32
eigval :      241.25   249.73   255.87   266.60   278.99   279.38
eigval :      286.56   357.41   375.48   391.57   397.40   398.17
eigval :      403.53   424.49   451.68   477.13   479.01   505.83
eigval :      535.88   572.33   659.92   769.36   783.81   788.60
eigval :      842.43   853.15   863.13   887.74   891.85   945.16
eigval :      959.68   976.61   985.72   988.38   988.71  1040.05
eigval :     1045.02  1051.98  1081.80  1089.43  1097.64  1104.76
eigval :     1124.62  1128.66  1131.00  1136.26  1141.62  1157.85
eigval :     1170.01  1180.62  1225.52  1231.97  1234.40  1248.30
eigval :     1275.26  1275.91  1276.39  1281.30  1291.02  1314.30
eigval :     1321.78  1340.38  1345.51  1350.12  1353.47  1356.07
eigval :     1356.69  1364.26  1376.61  1403.14  1410.65  1416.00
eigval :     1467.06  1469.54  1471.82  1472.39  1474.87  1477.87
eigval :     1478.32  1479.13  1484.37  1491.00  1497.31  1498.93
eigval :     1502.11  1502.50  1504.43  1538.74  1555.70  2875.21
eigval :     2895.68  2898.62  2915.76  2930.10  2943.32  2958.85
eigval :     2963.34  2972.68  2974.69  2974.91  2977.22  2982.23
eigval :     2987.26  2996.76  3002.85  3007.54  3013.77  3026.45
eigval :     3026.58  3029.40  3031.31  3033.70  3035.76  3043.19
eigval :     3045.01  3052.65  3215.45  3327.31  3403.67  3456.16
eigval :     3466.95  3494.57  3537.16
 reduced masses (amu)
   1: 26.32   2: 21.06   3: 22.05   4: 21.54   5: 23.29   6: 23.29   7: 14.47   8: 12.54
   9: 12.08  10: 14.55  11: 16.71  12: 15.16  13: 16.84  14: 21.27  15: 27.09  16: 20.13
  17: 14.42  18: 17.81  19: 21.00  20: 24.71  21: 20.01  22: 26.82  23: 19.41  24: 25.01
  25: 23.72  26: 16.51  27: 26.27  28: 27.34  29: 22.65  30: 21.61  31: 25.89  32: 24.24
  33: 25.87  34: 27.64  35: 23.08  36: 25.61  37: 28.25  38: 23.55  39: 27.68  40: 25.53
  41: 25.22  42: 28.09  43: 26.47  44: 22.96  45: 27.79  46: 27.99  47: 25.06  48: 27.44
  49: 25.63  50: 24.03  51: 22.25  52: 18.03  53: 24.14  54: 23.04  55: 21.23  56: 22.78
  57: 16.08  58: 21.42  59: 24.92  60: 24.94  61: 18.56  62: 23.88  63: 23.76  64: 24.57
  65: 15.24  66: 17.03  67: 16.00  68: 24.61  69: 23.46  70: 25.05  71: 27.83  72: 28.21
  73: 26.57  74: 23.32  75: 25.82  76: 26.75  77: 24.62  78: 24.71  79: 28.39  80: 27.20
  81: 24.97  82: 24.87  83: 24.21  84: 21.28  85: 25.62  86: 25.62  87: 24.60  88: 27.07
  89:  2.74  90: 10.87  91: 14.74  92: 11.67  93: 16.81  94:  8.02  95:  4.83  96:  8.12
  97:  7.66  98:  2.13  99:  3.77 100:  7.38 101:  3.70 102:  6.67 103:  9.65 104:  2.38
 105: 10.15 106:  2.78 107:  5.98 108:  8.38 109:  6.33 110:  2.28 111:  2.01 112:  3.22
 113:  3.24 114:  1.72 115:  2.38 116:  6.29 117:  6.44 118:  5.72 119:  6.24 120:  5.50
 121:  2.57 122:  5.44 123:  5.97 124:  6.22 125:  6.45 126: 10.80 127:  7.35 128:  7.01
 129:  4.72 130:  6.15 131:  7.96 132: 10.10 133:  7.89 134:  7.98 135:  7.35 136:  7.44
 137:  7.58 138:  5.15 139:  4.81 140:  4.43 141:  4.35 142:  3.57 143:  3.50 144:  2.67
 145:  1.82 146:  2.30 147:  2.12 148:  2.54 149:  3.49 150:  3.23 151:  3.34 152:  3.77
 153:  4.36 154:  4.31 155:  5.11 156:  4.82 157:  4.79 158:  3.72 159:  4.85 160:  3.36
 161:  3.38 162:  3.18 163:  1.83 164:  2.00 165:  1.82 166:  1.93 167:  1.94 168:  1.87
 169:  1.75 170:  1.84 171:  1.76 172:  1.88 173:  1.67 174:  1.62 175:  1.58 176:  1.58
 177:  1.55 178:  1.97 179:  1.96 180:  1.84 181:  1.74 182:  1.75 183:  1.60 184:  1.78
 185:  1.78 186:  1.83 187:  1.87 188:  1.77 189:  1.89 190:  1.59 191:  1.69 192:  1.70
 193:  1.61 194:  1.68 195:  1.72 196:  1.65 197:  1.78 198:  1.79 199:  1.74 200:  1.86
 201:  1.76 202:  1.94 203:  1.78 204:  1.52 205:  1.40 206:  1.59 207:  1.92 208:  1.89
 209:  2.07 210:  2.01 211:  1.66 212:  1.70 213:  1.87
 IR intensities (amu)
   1:  0.58   2:  0.34   3:  0.48   4:  0.13   5:  0.40   6:  0.43   7:  0.28   8:  0.11
   9:  0.24  10:  0.29  11:  0.20  12:  0.15  13:  0.15  14:  0.26  15:  0.18  16:  0.33
  17:  0.31  18:  0.29  19:  0.25  20:  0.27  21:  0.11  22:  0.44  23:  0.13  24:  0.12
  25:  0.19  26:  0.23  27:  0.23  28:  0.26  29:  0.11  30:  0.23  31:  0.30  32:  0.31
  33:  0.10  34:  0.21  35:  0.24  36:  0.29  37:  0.31  38:  0.13  39:  0.22  40:  0.41
  41:  0.40  42:  0.38  43:  0.40  44:  0.22  45:  0.70  46:  0.60  47:  0.69  48:  0.18
  49:  0.57  50:  0.46  51:  0.24  52:  0.12  53:  0.74  54:  0.73  55:  1.00  56:  0.56
  57:  0.43  58:  0.32  59:  0.98  60:  0.64  61:  0.08  62:  1.11  63:  0.80  64:  0.30
  65:  0.29  66:  0.32  67:  0.40  68:  0.57  69:  0.35  70:  0.57  71:  0.26  72:  0.46
  73:  0.62  74:  0.35  75:  0.48  76:  0.90  77:  0.85  78:  0.42  79:  0.82  80:  1.10
  81:  1.00  82:  1.25  83:  1.71  84:  1.68  85:  1.47  86:  1.30  87:  1.46  88:  1.39
  89:  0.25  90:  0.73  91:  0.95  92:  0.57  93:  0.90  94:  0.32  95:  0.42  96:  0.49
  97:  0.33  98:  0.41  99:  0.59 100:  0.19 101:  0.75 102:  0.13 103:  0.26 104:  0.63
 105:  0.54 106:  0.83 107:  0.20 108:  0.54 109:  0.44 110:  0.73 111:  0.76 112:  0.10
 113:  0.08 114:  0.03 115:  0.11 116:  0.18 117:  0.19 118:  0.29 119:  0.32 120:  0.17
 121:  0.08 122:  0.31 123:  0.46 124:  0.21 125:  0.36 126:  0.43 127:  0.61 128:  0.67
 129:  0.46 130:  0.36 131:  0.76 132:  0.57 133:  0.68 134:  0.71 135:  0.30 136:  0.16
 137:  0.39 138:  0.23 139:  0.13 140:  0.23 141:  0.05 142:  0.09 143:  0.07 144:  0.23
 145:  0.02 146:  0.04 147:  0.06 148:  0.07 149:  0.38 150:  0.33 151:  0.45 152:  0.34
 153:  0.18 154:  0.33 155:  0.09 156:  0.18 157:  0.12 158:  0.41 159:  0.27 160:  0.08
 161:  0.09 162:  0.05 163:  0.03 164:  0.03 165:  0.08 166:  0.02 167:  0.04 168:  0.08
 169:  0.09 170:  0.02 171:  0.05 172:  0.05 173:  0.04 174:  0.04 175:  0.04 176:  0.03
 177:  0.05 178:  0.59 179:  0.46 180:  0.23 181:  0.34 182:  0.27 183:  0.23 184:  0.33
 185:  0.24 186:  0.19 187:  0.22 188:  0.14 189:  0.22 190:  0.17 191:  0.31 192:  0.27
 193:  0.18 194:  0.15 195:  0.19 196:  0.09 197:  0.30 198:  0.25 199:  0.23 200:  0.27
 201:  0.23 202:  0.26 203:  0.23 204:  0.20 205:  0.18 206:  0.22 207:  0.77 208:  0.57
 209:  0.56 210:  0.44 211:  0.48 212:  0.30 213:  0.26
 Raman intensities (amu)
   1:  0.00   2:  0.00   3:  0.00   4:  0.00   5:  0.00   6:  0.00   7:  0.00   8:  0.00
   9:  0.00  10:  0.00  11:  0.00  12:  0.00  13:  0.00  14:  0.00  15:  0.00  16:  0.00
  17:  0.00  18:  0.00  19:  0.00  20:  0.00  21:  0.00  22:  0.00  23:  0.00  24:  0.00
  25:  0.00  26:  0.00  27:  0.00  28:  0.00  29:  0.00  30:  0.00  31:  0.00  32:  0.00
  33:  0.00  34:  0.00  35:  0.00  36:  0.00  37:  0.00  38:  0.00  39:  0.00  40:  0.00
  41:  0.00  42:  0.00  43:  0.00  44:  0.00  45:  0.00  46:  0.00  47:  0.00  48:  0.00
  49:  0.00  50:  0.00  51:  0.00  52:  0.00  53:  0.00  54:  0.00  55:  0.00  56:  0.00
  57:  0.00  58:  0.00  59:  0.00  60:  0.00  61:  0.00  62:  0.00  63:  0.00  64:  0.00
  65:  0.00  66:  0.00  67:  0.00  68:  0.00  69:  0.00  70:  0.00  71:  0.00  72:  0.00
  73:  0.00  74:  0.00  75:  0.00  76:  0.00  77:  0.00  78:  0.00  79:  0.00  80:  0.00
  81:  0.00  82:  0.00  83:  0.00  84:  0.00  85:  0.00  86:  0.00  87:  0.00  88:  0.00
  89:  0.00  90:  0.00  91:  0.00  92:  0.00  93:  0.00  94:  0.00  95:  0.00  96:  0.00
  97:  0.00  98:  0.00  99:  0.00 100:  0.00 101:  0.00 102:  0.00 103:  0.00 104:  0.00
 105:  0.00 106:  0.00 107:  0.00 108:  0.00 109:  0.00 110:  0.00 111:  0.00 112:  0.00
 113:  0.00 114:  0.00 115:  0.00 116:  0.00 117:  0.00 118:  0.00 119:  0.00 120:  0.00
 121:  0.00 122:  0.00 123:  0.00 124:  0.00 125:  0.00 126:  0.00 127:  0.00 128:  0.00
 129:  0.00 130:  0.00 131:  0.00 132:  0.00 133:  0.00 134:  0.00 135:  0.00 136:  0.00
 137:  0.00 138:  0.00 139:  0.00 140:  0.00 141:  0.00 142:  0.00 143:  0.00 144:  0.00
 145:  0.00 146:  0.00 147:  0.00 148:  0.00 149:  0.00 150:  0.00 151:  0.00 152:  0.00
 153:  0.00 154:  0.00 155:  0.00 156:  0.00 157:  0.00 158:  0.00 159:  0.00 160:  0.00
 161:  0.00 162:  0.00 163:  0.00 164:  0.00 165:  0.00 166:  0.00 167:  0.00 168:  0.00
 169:  0.00 170:  0.00 171:  0.00 172:  0.00 173:  0.00 174:  0.00 175:  0.00 176:  0.00
 177:  0.00 178:  0.00 179:  0.00 180:  0.00 181:  0.00 182:  0.00 183:  0.00 184:  0.00
 185:  0.00 186:  0.00 187:  0.00 188:  0.00 189:  0.00 190:  0.00 191:  0.00 192:  0.00
 193:  0.00 194:  0.00 195:  0.00 196:  0.00 197:  0.00 198:  0.00 199:  0.00 200:  0.00
 201:  0.00 202:  0.00 203:  0.00 204:  0.00 205:  0.00 206:  0.00 207:  0.00 208:  0.00
 209:  0.00 210:  0.00 211:  0.00 212:  0.00 213:  0.00
 output can be read by thermo (or use thermo option).
 writing <g98.out> molden fake output.
 recommended (thermochemical) frequency scaling factor: 1.0
                    ==================
                    thermo calculation
                    ==================
Nvib :  207 Nimag : 0  symmetry :   C1  rot number :  1  scale factor : 1.00 sthr :  50.
omega= 12.23     Gvib=    -2.269     Grot=    -1.474     Gused=    -1.477
omega= 14.61     Gvib=    -2.164     Grot=    -1.421     Gused=    -1.426
omega= 19.84     Gvib=    -1.983     Grot=    -1.330     Gused=    -1.346
omega= 23.27     Gvib=    -1.888     Grot=    -1.283     Gused=    -1.310
omega= 24.17     Gvib=    -1.866     Grot=    -1.272     Gused=    -1.303
omega= 26.46     Gvib=    -1.812     Grot=    -1.245     Gused=    -1.286
omega= 30.31     Gvib=    -1.732     Grot=    -1.205     Gused=    -1.268
omega= 34.50     Gvib=    -1.655     Grot=    -1.166     Gused=    -1.257
omega= 41.84     Gvib=    -1.542     Grot=    -1.109     Gused=    -1.252
omega= 44.43     Gvib=    -1.506     Grot=    -1.092     Gused=    -1.251
omega= 49.42     Gvib=    -1.443     Grot=    -1.060     Gused=    -1.247
omega= 50.22     Gvib=    -1.434     Grot=    -1.055     Gused=    -1.246
omega= 52.00     Gvib=    -1.413     Grot=    -1.045     Gused=    -1.244
omega= 53.26     Gvib=    -1.399     Grot=    -1.038     Gused=    -1.241
omega= 54.10     Gvib=    -1.390     Grot=    -1.033     Gused=    -1.239
omega= 56.11     Gvib=    -1.368     Grot=    -1.022     Gused=    -1.235
omega= 57.24     Gvib=    -1.357     Grot=    -1.017     Gused=    -1.232
omega= 62.56     Gvib=    -1.304     Grot=    -0.990     Gused=    -1.213
omega= 63.26     Gvib=    -1.298     Grot=    -0.987     Gused=    -1.211
omega= 67.66     Gvib=    -1.258     Grot=    -0.967     Gused=    -1.191
omega= 68.87     Gvib=    -1.248     Grot=    -0.962     Gused=    -1.186
omega= 69.26     Gvib=    -1.245     Grot=    -0.960     Gused=    -1.184
omega= 70.54     Gvib=    -1.234     Grot=    -0.955     Gused=    -1.178
omega= 73.90     Gvib=    -1.207     Grot=    -0.941     Gused=    -1.161
omega= 75.67     Gvib=    -1.193     Grot=    -0.934     Gused=    -1.151
omega= 77.37     Gvib=    -1.180     Grot=    -0.927     Gused=    -1.142
omega= 78.04     Gvib=    -1.175     Grot=    -0.925     Gused=    -1.139
omega= 79.77     Gvib=    -1.162     Grot=    -0.918     Gused=    -1.129
omega= 80.83     Gvib=    -1.154     Grot=    -0.914     Gused=    -1.123
omega= 84.55     Gvib=    -1.128     Grot=    -0.901     Gused=    -1.103
omega= 87.28     Gvib=    -1.109     Grot=    -0.892     Gused=    -1.088
omega= 91.05     Gvib=    -1.085     Grot=    -0.879     Gused=    -1.067
omega= 93.64     Gvib=    -1.068     Grot=    -0.871     Gused=    -1.053
omega= 94.61     Gvib=    -1.062     Grot=    -0.868     Gused=    -1.048
omega= 97.17     Gvib=    -1.047     Grot=    -0.860     Gused=    -1.034
omega= 98.46     Gvib=    -1.039     Grot=    -0.856     Gused=    -1.028
omega= 99.28     Gvib=    -1.034     Grot=    -0.853     Gused=    -1.023
omega=101.18     Gvib=    -1.023     Grot=    -0.848     Gused=    -1.013
omega=105.16     Gvib=    -1.001     Grot=    -0.836     Gused=    -0.993
omega=106.20     Gvib=    -0.995     Grot=    -0.833     Gused=    -0.987
omega=110.39     Gvib=    -0.973     Grot=    -0.822     Gused=    -0.967
omega=112.07     Gvib=    -0.964     Grot=    -0.817     Gused=    -0.958
omega=115.35     Gvib=    -0.947     Grot=    -0.809     Gused=    -0.942
omega=115.98     Gvib=    -0.944     Grot=    -0.807     Gused=    -0.939
omega=117.63     Gvib=    -0.936     Grot=    -0.803     Gused=    -0.932
omega=119.00     Gvib=    -0.929     Grot=    -0.800     Gused=    -0.925
omega=122.51     Gvib=    -0.912     Grot=    -0.791     Gused=    -0.909
omega=123.62     Gvib=    -0.907     Grot=    -0.788     Gused=    -0.904
omega=124.30     Gvib=    -0.904     Grot=    -0.787     Gused=    -0.901
omega=128.49     Gvib=    -0.885     Grot=    -0.777     Gused=    -0.883
omega=130.86     Gvib=    -0.875     Grot=    -0.772     Gused=    -0.872
omega=132.42     Gvib=    -0.868     Grot=    -0.768     Gused=    -0.866
omega=136.52     Gvib=    -0.850     Grot=    -0.759     Gused=    -0.849
omega=140.57     Gvib=    -0.834     Grot=    -0.750     Gused=    -0.832
omega=142.95     Gvib=    -0.824     Grot=    -0.745     Gused=    -0.823
omega=145.49     Gvib=    -0.814     Grot=    -0.740     Gused=    -0.813
omega=147.61     Gvib=    -0.806     Grot=    -0.736     Gused=    -0.805
omega=149.18     Gvib=    -0.800     Grot=    -0.733     Gused=    -0.799
omega=151.51     Gvib=    -0.791     Grot=    -0.728     Gused=    -0.790
omega=153.98     Gvib=    -0.782     Grot=    -0.723     Gused=    -0.781
omega=156.40     Gvib=    -0.773     Grot=    -0.719     Gused=    -0.773
omega=160.39     Gvib=    -0.759     Grot=    -0.711     Gused=    -0.758
omega=163.00     Gvib=    -0.750     Grot=    -0.706     Gused=    -0.749
omega=165.34     Gvib=    -0.742     Grot=    -0.702     Gused=    -0.741
omega=168.87     Gvib=    -0.730     Grot=    -0.696     Gused=    -0.730
omega=171.24     Gvib=    -0.722     Grot=    -0.692     Gused=    -0.722
omega=173.51     Gvib=    -0.715     Grot=    -0.688     Gused=    -0.715
omega=176.32     Gvib=    -0.706     Grot=    -0.683     Gused=    -0.706
omega=177.19     Gvib=    -0.703     Grot=    -0.682     Gused=    -0.703
omega=181.91     Gvib=    -0.688     Grot=    -0.674     Gused=    -0.688
omega=187.72     Gvib=    -0.671     Grot=    -0.665     Gused=    -0.671
omega=189.30     Gvib=    -0.666     Grot=    -0.662     Gused=    -0.666
omega=191.50     Gvib=    -0.660     Grot=    -0.659     Gused=    -0.660
omega=194.89     Gvib=    -0.650     Grot=    -0.654     Gused=    -0.650
omega=197.53     Gvib=    -0.643     Grot=    -0.650     Gused=    -0.643
omega=199.81     Gvib=    -0.637     Grot=    -0.646     Gused=    -0.637
omega=201.80     Gvib=    -0.631     Grot=    -0.643     Gused=    -0.631
omega=206.25     Gvib=    -0.619     Grot=    -0.637     Gused=    -0.619
omega=207.62     Gvib=    -0.616     Grot=    -0.635     Gused=    -0.616
omega=211.80     Gvib=    -0.605     Grot=    -0.629     Gused=    -0.605
omega=218.87     Gvib=    -0.587     Grot=    -0.619     Gused=    -0.587
omega=228.33     Gvib=    -0.564     Grot=    -0.607     Gused=    -0.564
omega=238.07     Gvib=    -0.542     Grot=    -0.594     Gused=    -0.542
omega=239.32     Gvib=    -0.539     Grot=    -0.593     Gused=    -0.539
omega=241.25     Gvib=    -0.535     Grot=    -0.590     Gused=    -0.535
omega=249.73     Gvib=    -0.517     Grot=    -0.580     Gused=    -0.517
omega=255.87     Gvib=    -0.504     Grot=    -0.573     Gused=    -0.504
omega=266.60     Gvib=    -0.482     Grot=    -0.561     Gused=    -0.483
omega=278.99     Gvib=    -0.459     Grot=    -0.547     Gused=    -0.459
omega=279.38     Gvib=    -0.458     Grot=    -0.547     Gused=    -0.459
omega=286.56     Gvib=    -0.446     Grot=    -0.539     Gused=    -0.446
 
   temp. (K)  partition function   enthalpy   heat capacity  entropy
                                   cal/mol     cal/K/mol   cal/K/mol   J/K/mol
 298.15  VIB  0.866E+39            42689.413    208.198    297.140
         ROT  0.732E+08              888.752      2.981     38.966
         INT  0.633E+47            43578.165    211.179    336.106
         TR   0.237E+29             1481.254      4.968     46.051
         TOT                       45059.4190   216.1469   382.1573  1598.9400
                     Eh         kcal/mol          kJ/mol 
ZPVE            0.469765         294.782         1233.36    
H(0)-H(T)+PV    0.718067E-01     45.0594         188.528    
H(T)            0.541571         339.841         1421.89    
T*S             0.181575         113.940         476.724    
G(T)            0.359996         225.901         945.166    
   -111.99923609  <=== TOTAL FREE ENERGY in Eh incl. el.,ZPVE,RRHO,solv. parts
 
 normal mode %tage of torsion character
   1:  0.00   2:  0.00   3:  0.00   4:  0.00   5:  0.00   6:  0.00   7:  0.32   8:  0.33
   9:  0.33  10:  0.32  11:  0.36  12:  0.35  13:  0.34  14:  0.30  15:  0.39  16:  0.62
  17:  0.50  18:  0.57  19:  0.50  20:  0.54  21:  0.72  22:  0.33  23:  0.34  24:  0.47
  25:  0.44  26:  0.33  27:  0.60  28:  0.60  29:  0.51  30:  0.61  31:  0.54  32:  0.41
  33:  0.72  34:  0.62  35:  0.64  36:  0.36  37:  0.62  38:  0.81  39:  0.28  40:  0.44
  41:  0.38  42:  0.48  43:  0.63  44:  0.55  45:  0.58  46:  0.45  47:  0.33  48:  0.62
  49:  0.65  50:  0.58  51:  0.46  52:  0.62  53:  0.80  54:  0.58  55:  0.60  56:  0.55
  57:  0.59  58:  0.20  59:  0.59  60:  0.36  61:  0.68  62:  0.80  63:  0.64  64:  0.65
  65:  0.70  66:  0.49  67:  0.72  68:  0.80  69:  0.58  70:  0.62  71:  0.67  72:  0.57
  73:  0.77  74:  0.45  75:  0.44  76:  0.58  77:  0.49  78:  0.65  79:  0.11  80:  0.28
  81:  0.26  82:  0.37  83:  0.29  84:  0.63  85:  0.39  86:  0.33  87:  0.25  88:  0.32
  89:  0.84  90:  0.50  91:  0.37  92:  0.48  93:  0.04  94:  0.66  95:  0.44  96:  0.49
  97:  0.49  98:  0.95  99:  0.75 100:  0.28 101:  0.37 102:  0.41 103:  0.39 104:  0.05
 105:  0.89 106:  0.21 107:  0.77 108:  0.49 109:  0.89 110:  0.94 111:  0.90 112:  0.60
 113:  0.54 114:  0.52 115:  0.54 116:  0.45 117:  0.37 118:  0.30 119:  0.30 120:  0.22
 121:  0.50 122:  0.29 123:  0.29 124:  0.30 125:  0.23 126:  0.08 127:  0.08 128:  0.11
 129:  0.14 130:  0.57 131:  0.56 132:  0.19 133:  0.19 134:  0.23 135:  0.09 136:  0.13
 137:  0.10 138:  0.35 139:  0.28 140:  0.36 141:  0.43 142:  0.31 143:  0.41 144:  0.84
 145:  0.11 146:  0.10 147:  0.22 148:  0.22 149:  0.79 150:  0.11 151:  0.32 152:  0.13
 153:  0.10 154:  0.09 155:  0.11 156:  0.20 157:  0.21 158:  0.13 159:  0.61 160:  0.00
 161:  0.00 162:  0.00 163:  0.60 164:  0.56 165:  0.61 166:  0.62 167:  0.63 168:  0.67
 169:  0.71 170:  0.63 171:  0.73 172:  0.59 173:  0.82 174:  0.87 175:  0.88 176:  0.88
 177:  0.91 178:  0.30 179:  0.20 180:  0.17 181:  0.11 182:  0.11 183:  0.14 184:  0.12
 185:  0.12 186:  0.15 187:  0.19 188:  0.18 189:  0.15 190:  0.02 191:  0.03 192:  0.04
 193:  0.08 194:  0.03 195:  0.12 196:  0.06 197:  0.03 198:  0.03 199:  0.09 200:  0.04
 201:  0.04 202:  0.05 203:  0.03 204:  0.01 205:  0.00 206:  0.02 207:  0.05 208:  0.46
 209:  0.00 210:  0.04 211:  0.00 212:  0.05 213:  0.02
 recommended # of modes for mode following         102
 
 Pipek-Mezey localization of normal modes
 number of localized modes          101
 frequency thrshold           500.000000000000     
 number of groups                    45
 atom-group assingment :   
  1  2  3  4  5  6  7  8  9 10 11 12 13 14 15 16 17 18 19 20 21 22 23 23 23 24 25 24 26 26
 26 27 27 27 27 28 29 30 30 30 31 31 31 32 33 32 34 34 34 34 35 35 36 36 36 37 37 37 38 38
 38 39 39 39 39 40 41 42 43 44 45
 pop matrix done.
 initialization of trafo matrix to unity

 converged in     50 iterations, threshold :   0.99802353D-06
eig.   :       -0.00    -0.00    -0.00    -0.00     0.00     0.00
eig.   :       64.20    76.93    77.35    88.23    89.88    90.77
eig.   :       91.98    94.33    94.50    94.54    95.02    97.64
eig.   :      100.32   102.42   103.59   104.09   104.32   104.45
eig.   :      105.43   105.93   106.59   107.99   109.87   109.97
eig.   :      110.64   110.76   112.88   113.35   117.69   118.27
eig.   :      119.92   121.27   121.68   124.74   125.85   129.61
eig.   :      129.68   132.10   132.79   132.85   133.03   134.46
eig.   :      135.40   135.73   136.41   136.75   136.88   137.47
eig.   :      137.66   138.22   138.24   139.37   140.26   143.18
eig.   :      143.68   145.01   146.09   147.85   148.61   148.77
eig.   :      150.30   151.66   152.75   153.14   156.25   157.75
eig.   :      158.24   160.69   164.81   167.72   168.04   168.06
eig.   :      168.27   170.34   174.40   176.93   178.08   179.18
eig.   :      180.18   184.21   189.58   190.20   195.06   195.83
eig.   :      195.88   198.46   207.37   208.20   216.99   224.02
eig.   :      228.28   249.15   264.70   265.24   277.23   322.81
eig.   :      350.41   352.38   352.78   366.03   391.97   505.83
eig.   :      535.88   572.33   659.92   769.36   783.81   788.60
eig.   :      842.43   853.15   863.13   887.74   891.85   945.16
eig.   :      959.68   976.61   985.72   988.38   988.71  1040.05
eig.   :     1045.02  1051.98  1081.80  1089.43  1097.64  1104.76
eig.   :     1124.62  1128.66  1131.00  1136.26  1141.62  1157.85
eig.   :     1170.01  1180.62  1225.52  1231.97  1234.40  1248.30
eig.   :     1275.26  1275.91  1276.39  1281.30  1291.02  1314.30
eig.   :     1321.78  1340.38  1345.51  1350.12  1353.47  1356.07
eig.   :     1356.69  1364.26  1376.61  1403.14  1410.65  1416.00
eig.   :     1467.06  1469.54  1471.82  1472.39  1474.87  1477.87
eig.   :     1478.32  1479.13  1484.37  1491.00  1497.31  1498.93
eig.   :     1502.11  1502.50  1504.43  1538.74  1555.70  2875.21
eig.   :     2895.68  2898.62  2915.76  2930.10  2943.32  2958.85
eig.   :     2963.34  2972.68  2974.69  2974.91  2977.22  2982.23
eig.   :     2987.26  2996.76  3002.85  3007.54  3013.77  3026.45
eig.   :     3026.58  3029.40  3031.31  3033.70  3035.76  3043.19
eig.   :     3045.01  3052.65  3215.45  3327.31  3403.67  3456.16
eig.   :     3466.95  3494.57  3537.16
written to xtb_localmodes and g98l.out
 
 normal mode %tage of torsion character
   1:  0.00   2:  0.00   3:  0.00   4:  0.00   5:  0.00   6:  0.00   7:  0.43   8:  0.45
   9:  0.43  10:  0.37  11:  0.45  12:  0.04  13:  0.07  14:  0.43  15:  0.32  16:  0.63
  17:  0.31  18:  0.59  19:  0.64  20:  0.68  21:  0.19  22:  0.07  23:  0.60  24:  0.58
  25:  0.04  26:  0.49  27:  0.29  28:  0.04  29:  0.01  30:  0.81  31:  0.17  32:  0.05
  33:  0.57  34:  0.08  35:  0.67  36:  0.02  37:  0.81  38:  0.29  39:  0.60  40:  0.01
  41:  0.34  42:  0.16  43:  0.83  44:  0.43  45:  0.05  46:  0.67  47:  0.91  48:  0.40
  49:  0.63  50:  0.05  51:  0.20  52:  0.42  53:  0.03  54:  0.10  55:  0.04  56:  0.47
  57:  0.05  58:  0.44  59:  0.03  60:  0.02  61:  0.34  62:  0.12  63:  0.62  64:  0.72
  65:  0.05  66:  0.66  67:  0.42  68:  0.86  69:  0.70  70:  0.15  71:  0.71  72:  0.58
  73:  0.04  74:  0.74  75:  0.87  76:  0.74  77:  0.63  78:  0.22  79:  0.18  80:  0.56
  81:  0.52  82:  0.48  83:  0.15  84:  0.21  85:  0.23  86:  0.62  87:  0.60  88:  0.05
  89:  0.03  90:  0.56  91:  0.94  92:  0.33  93:  0.97  94:  0.91  95:  0.64  96:  0.53
  97:  0.07  98:  0.53  99:  0.82 100:  0.41 101:  0.72 102:  0.36 103:  0.03 104:  0.87
 105:  0.88 106:  0.61 107:  0.15 108:  0.49 109:  0.89 110:  0.94 111:  0.90 112:  0.60
 113:  0.54 114:  0.52 115:  0.54 116:  0.45 117:  0.37 118:  0.30 119:  0.30 120:  0.22
 121:  0.50 122:  0.29 123:  0.29 124:  0.30 125:  0.23 126:  0.08 127:  0.08 128:  0.11
 129:  0.14 130:  0.57 131:  0.56 132:  0.19 133:  0.19 134:  0.23 135:  0.09 136:  0.13
 137:  0.10 138:  0.35 139:  0.28 140:  0.36 141:  0.43 142:  0.31 143:  0.41 144:  0.84
 145:  0.11 146:  0.10 147:  0.22 148:  0.22 149:  0.79 150:  0.11 151:  0.32 152:  0.13
 153:  0.10 154:  0.09 155:  0.11 156:  0.20 157:  0.21 158:  0.13 159:  0.61 160:  0.00
 161:  0.00 162:  0.00 163:  0.60 164:  0.56 165:  0.61 166:  0.62 167:  0.63 168:  0.67
 169:  0.71 170:  0.63 171:  0.73 172:  0.59 173:  0.82 174:  0.87 175:  0.88 176:  0.88
 177:  0.91 178:  0.30 179:  0.20 180:  0.17 181:  0.11 182:  0.11 183:  0.14 184:  0.12
 185:  0.12 186:  0.15 187:  0.19 188:  0.18 189:  0.15 190:  0.02 191:  0.03 192:  0.04
 193:  0.08 194:  0.03 195:  0.12 196:  0.06 197:  0.03 198:  0.03 199:  0.09 200:  0.04
 201:  0.04 202:  0.05 203:  0.03 204:  0.01 205:  0.00 206:  0.02 207:  0.05 208:  0.46
 209:  0.00 210:  0.04 211:  0.00 212:  0.05 213:  0.02
 recommended # of modes for mode following         105

------------------------------------------------------------------------
 * finished run on 2020/05/30 at 20:53:21.283     
------------------------------------------------------------------------
 total:
 * wall-time:     0 d,  0 h,  1 min, 55.065 sec
 *  cpu-time:     0 d,  0 h,  1 min, 50.007 sec
 * ratio c/w:     0.956 speedup
 SCF:
 * wall-time:     0 d,  0 h,  0 min,  2.265 sec
 *  cpu-time:     0 d,  0 h,  0 min,  1.784 sec
 * ratio c/w:     0.787 speedup
 ANC optimizer:
 * wall-time:     0 d,  0 h,  0 min,  2.507 sec
 *  cpu-time:     0 d,  0 h,  0 min,  2.211 sec
 * ratio c/w:     0.882 speedup
 numerical hessian:
 * wall-time:     0 d,  0 h,  1 min, 49.523 sec
 *  cpu-time:     0 d,  0 h,  1 min, 45.965 sec
 * ratio c/w:     0.968 speedup

normal termination of xtb
