# Supplementary material for: Heterogeneous Nucleation of Butanol on NaCl: A Computational Study of Temperature, Humidity, Seed Charge, and Seed Size Effects
Source: J Phys Chem A. 2021 Mar 31;125(14):3025–36. doi: 10.1021/acs.jpca.0c10972 (PMC8054243; doi:10.1021/acs.jpca.0c10972)
Supplement: Supplementary file 2 — jp0c10972_si_002.zip [file jp0c10972_si_002.zip › ALL CLUSTERS/low_level_calc/normal seed/1Seed3BuOH2W.xyz]

    71
       -112.35923228  Gyration_radius:  4.53168294926
 Na         -2.68374833940521    2.48702857801705   -0.46714977505129
Na         -0.95474104551926   -2.25275815311882    3.52127873869682
Na         -4.04023474222059   -0.32615851401663   -0.10693676224014
Na          0.70263408045880    0.38363469100907    1.95598123867603
Na         -1.45504453375596   -2.45763149283239    0.28993747738896
Na         -2.48052691937177   -1.64094715204288   -2.91628975442969
Na          1.88062289607782   -2.03189540402375   -0.51993039671288
Na         -0.24096965306178    0.58348545095472   -1.43548988869848
Na         -5.08442894885808   -3.16070697096321    0.97104791061809
Na         -2.50325799530506    1.28509527721231    2.92460217632142
Cl         -0.75125446663789    0.06817233966721    4.11596249973148
Cl         -2.76525984347948    0.73784565157838   -2.34942735179674
Cl         -1.61707773858312    0.11420785963807    0.70728855639604
Cl         -3.64864751606189   -2.76613085535264   -1.07183448447554
Cl          0.72356588518678   -2.33614307586958    1.68102719326249
Cl         -0.17605277652330   -1.91505269299959   -2.03109742064377
Cl         -6.40180440098843   -1.11354501027526    0.82754409547725
Cl          1.98555362504118    0.39090815923771   -0.26967361958517
Cl         -3.03089337396378   -3.03135086086465    2.40432632820334
Cl         -2.60042945702508    3.52133019964729    1.85183667354312
O          -0.46040874739781    2.64942008568497   -0.87344173739560
H          -0.10864628530631    2.73524738652104    0.03502904471547
C           0.46326036404276    3.32233184908707   -1.71973582673717
H           1.49329842139812    3.05656312465699   -1.45640610463687
H           0.34497250791607    4.41050378621636   -1.62101094472903
C           0.20880261625506    2.92565082210959   -3.16368697911738
H           0.40103288568279    1.85578741183021   -3.28288726984761
H          -0.83805518038319    3.11885913544499   -3.40248010319308
C           1.10077470331000    3.68905043274837   -4.13507080966049
H           2.14717398726012    3.51447470686332   -3.87391365262115
H           0.90418802798788    4.75959429961534   -4.04180034325427
C           0.85978491492930    3.25393658320963   -5.57402540772702
H          -0.17668063335896    3.42666649421902   -5.85465509502825
H           1.49765508630157    3.81079670889452   -6.25559105752257
H           1.07519166172597    2.19392435515320   -5.69061459373138
O           0.37102576183354    2.51513299997603    1.76886195354301
H          -0.39102227812857    3.02301977522874    2.10087849562417
C           1.52313724317306    3.33491640258126    1.89314329273695
H           1.33598358802123    4.32539776046765    1.45733459799959
H           2.31341571651293    2.85056992394790    1.31943069580333
C           1.97104194755192    3.51162150198641    3.33931450710461
H           2.82316139995321    4.19433102884728    3.35033248999722
H           1.15714659112720    3.97736491057806    3.90146677472777
C           2.35630183001835    2.20476657076720    4.02892826968174
H           1.49481983323323    1.53957408537074    4.05290628704080
H           2.61535995728752    2.43356362347598    5.06409955976798
C           3.53131481083681    1.49154133658586    3.37624656391727
H           4.39571957557346    2.15002092799733    3.32342846659682
H           3.80306606061026    0.61705632323449    3.96081078879708
H           3.29107886669681    1.15854472810183    2.37066519137612
O           3.05396273716467   -3.65609420529351   -1.02775251001509
H           3.83799145436083   -4.09607906080093   -0.68130257960900
C           2.42144527512187   -4.59514210262894   -1.88284394591661
H           3.06721008965927   -4.80506655040544   -2.74549188810783
H           1.51529888232367   -4.11756891589965   -2.24787178130910
C           2.08517872180835   -5.89860042863584   -1.16537635339796
H           1.69932282685920   -6.61089305294653   -1.89640454015500
H           3.01099594304082   -6.31201218624667   -0.75268603408475
C           1.06872212724001   -5.71647689676591   -0.03812678625438
H           1.35744773518452   -4.85626441814840    0.56619660636147
H           1.09819187051799   -6.59642968852574    0.60734453362147
C          -0.35285944113592   -5.52948952030164   -0.54828832033756
H          -0.68273861990583   -6.41132262250992   -1.09210048559380
H          -1.03045274303642   -5.37076015322545    0.28809040818832
H          -0.42023087631671   -4.67623599492751   -1.21520145659180
O          -4.71838899304574    1.76797614070226    0.25287893834809
H          -5.64007582820058    1.47387834704969    0.24962809538773
H          -4.65875371961708    2.35081177011123    1.02391562379485
O          -4.13905519504701    0.02932116018303    2.61590136692481
H          -3.85210329074375   -0.87891568766386    2.79383088623432
H          -5.08300893711937   -0.08425305896722    2.41509977381385
