# Supplementary material for: Heterogeneous Nucleation of Butanol on NaCl: A Computational Study of Temperature, Humidity, Seed Charge, and Seed Size Effects
Source: J Phys Chem A. 2021 Mar 31;125(14):3025–36. doi: 10.1021/acs.jpca.0c10972 (PMC8054243; doi:10.1021/acs.jpca.0c10972)
Supplement: Supplementary file 2 — jp0c10972_si_002.zip [file jp0c10972_si_002.zip › ALL CLUSTERS/low_level_calc/normal seed/1Seed3BuOH3W.log]

      -----------------------------------------------------------      
     |                   =====================                   |     
     |                           x T B                           |     
     |                   =====================                   |     
     |                         S. Grimme                         |     
     |          Mulliken Center for Theoretical Chemistry        |     
     |                    University of Bonn                     |     
     |                 Version 6.0.1 (SAW181210)                 |     
      -----------------------------------------------------------      

   This program is distributed in the hope that it will be useful,
   but WITHOUT ANY WARRANTY; without even the implied warranty of
   MERCHANTABILITY or FITNESS FOR A PARTICULAR PURPOSE.
   
   FOR NON-COMMERCIAL, ACADEMIA USE ONLY.
   
   Cite this work as:
   S. Grimme, C. Bannwarth, P. Shushkov, J. Comput. Theory Chem., 2017,
   13, 1989-2009.
   C. Bannwarth, S. Ehlert and S. Grimme., ChemRxiv, 2018, preprint.
   http://doi.org/10.26434/chemrxiv.7246238.v1
   
   for sTDA-xTB:
   S. Grimme and C. Bannwarth, J. Chem. Phys., 2016, 145, 054103.
   
   in the mass-spec context:
   V. Asgeirsson, C. Bauer and S. Grimme, Chem. Sci., 2017, 8, 4879.
   
   if GBSA is used:
   P. Shushkov, F. März and S. Grimme, unpublished.
   
   for ANC optimizer:
   S. Grimme, unpublished.
   Rational Function algorithm used in ANCopt:
   F. Eckert, P. Pulay, H.-J. Werner, J. Comput. Chem., 1997, 18, 1473.
   
   with help from (in alphabetical order)
   C. Bannwarth, F. Bohle, G. Brandenburg, E. Caldeweyher, M. Checinski,
   S. Dohm, S. Ehlert, S. Ehrlich, F. März, H. Neugebauer, J. Pisarek,
   P. Pracht, P. Shushkov, and S. Spicher.
   
 * started run on 2020/05/30 at 20:57:17.479     
========================================================================
 # omp threads = 1
========================================================================
number of atoms            : 74
number of electrons        : 200
charge                     : 0
spin                       : .0
first test random number   : .4739

########################################################################
# WARNING! Please study the warnings concerning your input carefully
#  - the use of '-ohess' is discouraged, please use '--ohess' next time
########################################################################

           ------------------------------------------------- 
          |                 G F N 2 - x T B                 |
          | Geometry, Frequencies, Noncovalent interactions |
          |            JCTC 2018 parametrisation            |
           ------------------------------------------------- 
      method parameters     
 k(s)        :  1.8500
 k(p)        :  2.2300
 k(d)        :  2.2300
 k(f)        :  2.0000
 kEN (H0ij)  : -2.0000
 D4 a1       :  0.5200
 D4 a2       :  5.0000
 D4 s6       :  1.0000
 D4 s8       :  2.7000
 D4 s9       :  5.0000
 alphaj      :  2.0000


            Z     q(EN)     CN     RAES       Cart. coordinates
     1  Na  1.0    0.36    9.46    5.00     1.73044    -2.94698    -0.53095
     2  Na  1.0    0.33    6.83    5.00    -5.02780    -5.61097    -1.42754
     3  Na  1.0    0.38    6.86    5.00    -4.94590    -0.74219     5.28797
     4  Na  1.0    0.37    5.93    5.00    -2.41442    -5.98143     3.91394
     5  Na  1.0    0.51    4.06    5.00    -8.69795     6.25284     1.17103
     6  Na  1.0    0.29   10.64    5.00    -2.20694    -0.50520    -4.24963
     7  Na  1.0    0.41   10.93    5.00    -0.08532     2.56984     1.31795
     8  Na  1.0    0.27    8.02    5.00    -7.82605    -0.24319    -0.05791
     9  Na  1.0    0.48    6.82    5.00     0.01408     5.37246    -4.16295
    10  Na  1.0    0.44    4.53    5.00    -7.68423     1.76460    -6.48445
    11  Cl  7.0   -0.20    2.85    4.82    -9.57459     3.74340    -2.73971
    12  Cl  7.0    0.01    6.39    5.00    -2.75013    -1.47489     0.49503
    13  Cl  7.0   -0.15    2.91    4.86    -3.20808     3.05085    -7.13527
    14  Cl  7.0   -0.25    1.50    2.64    -4.82434     8.98668     1.30176
    15  Cl  7.0   -0.20    2.12    3.54    -1.10657    -2.94900     7.16075
    16  Cl  7.0   -0.16    3.55    4.99    -7.14809    -4.80069     2.83192
    17  Cl  7.0   -0.17    3.01    4.90    -8.04855     2.58660     3.93797
    18  Cl  7.0   -0.15    2.93    4.87    -0.57635    -7.37414    -0.23614
    19  Cl  7.0   -0.06    3.81    5.00     2.19687     1.42863    -2.76268
    20  Cl  7.0   -0.13    3.76    5.00    -6.72102    -2.46011    -4.54258
    21  O   6.0   -0.26    3.90    4.82     2.33806    -0.57123     2.90658
    22  H   1.0    0.01    1.53    1.63     1.40742    -1.21582     4.37287
    23  C   4.0   -0.05    4.73    4.78     4.91392    -1.14204     3.38738
    24  H   1.0    0.01    1.01    1.43     5.43643    -0.57014     5.30828
    25  H   1.0   -0.00    1.09    1.44     6.04096    -0.05293     2.04450
    26  C   4.0   -0.07    4.71    4.77     5.47198    -3.94957     3.07132
    27  H   1.0   -0.01    1.10    1.44     4.17262    -5.02366     4.26104
    28  H   1.0   -0.02    1.65    1.76     5.18037    -4.50154     1.09892
    29  C   4.0   -0.08    4.10    3.81     8.17698    -4.61730     3.80063
    30  H   1.0    0.01    1.03    1.43     8.48439    -4.14120     5.78516
    31  H   1.0    0.01    1.03    1.43     9.48347    -3.49222     2.66450
    32  C   4.0   -0.12    4.01    3.64     8.71891    -7.41386     3.39683
    33  H   1.0    0.01    1.00    1.43     8.45939    -7.91882     1.41987
    34  H   1.0    0.01    1.00    1.43    10.64954    -7.86528     3.93290
    35  H   1.0    0.01    1.00    1.43     7.44648    -8.56228     4.53178
    36  O   6.0   -0.28    3.90    4.82     0.12797    -3.70460    -4.75955
    37  H   1.0    0.02    1.43    1.56    -0.11584    -5.50295    -4.55327
    38  C   4.0   -0.04    4.74    4.80     0.98773    -3.36817    -7.28764
    39  H   1.0    0.00    1.01    1.43     2.68551    -4.50409    -7.63564
    40  H   1.0   -0.03    1.23    1.47     1.50378    -1.38304    -7.46693
    41  C   4.0   -0.09    4.35    4.28    -1.03244    -4.01081    -9.24082
    42  H   1.0   -0.02    1.19    1.46    -2.86446    -3.38537    -8.52856
    43  H   1.0   -0.00    1.03    1.43    -0.64585    -2.94682   -10.96170
    44  C   4.0   -0.08    4.08    3.77    -1.17948    -6.81581    -9.91515
    45  H   1.0    0.01    1.02    1.43     0.63644    -7.42870   -10.68611
    46  H   1.0    0.00    1.03    1.43    -2.59038    -7.04342   -11.40378
    47  C   4.0   -0.12    4.03    3.68    -1.89255    -8.51979    -7.70219
    48  H   1.0   -0.02    1.05    1.44    -3.55725    -7.78818    -6.73221
    49  H   1.0   -0.00    1.00    1.43    -2.34494   -10.40403    -8.38598
    50  H   1.0    0.01    1.00    1.43    -0.34193    -8.72333    -6.36828
    51  O   6.0   -0.27    3.60    4.46    -2.34216     3.46171     4.19713
    52  H   1.0    0.01    1.68    1.81    -4.06483     3.88842     3.72859
    53  C   4.0   -0.04    4.53    4.57    -1.82467     4.95368     6.37150
    54  H   1.0   -0.01    1.04    1.43    -3.22737     4.56801     7.84867
    55  H   1.0    0.02    1.02    1.43    -1.94265     6.96354     5.89158
    56  C   4.0   -0.08    4.33    4.25     0.77219     4.31062     7.41325
    57  H   1.0    0.01    1.03    1.43     0.94976     5.16565     9.27973
    58  H   1.0    0.01    1.05    1.44     0.85814     2.26804     7.65213
    59  C   4.0   -0.06    4.36    4.31     2.97429     5.18654     5.76975
    60  H   1.0    0.00    1.57    1.67     2.77494     4.42520     3.86897
    61  H   1.0    0.01    1.03    1.43     4.71385     4.41673     6.56042
    62  C   4.0   -0.11    4.03    3.67     3.22527     8.05279     5.65286
    63  H   1.0    0.01    1.00    1.43     3.57322     8.81294     7.53045
    64  H   1.0    0.01    1.00    1.43     4.80619     8.58315     4.45083
    65  H   1.0    0.02    1.00    1.43     1.51874     8.93453     4.92909
    66  O   6.0   -0.32    4.20    4.94    -3.49128     3.86162    -1.23182
    67  H   1.0    0.03    1.60    1.70    -3.92748     5.38784    -0.28237
    68  H   1.0   -0.03    1.62    1.72    -4.52750     4.02494    -2.73182
    69  O   6.0   -0.27    3.68    4.59     0.50083     6.56344     0.12601
    70  H   1.0    0.04    1.16    1.45     1.81536     7.71293     0.62672
    71  H   1.0    0.06    1.42    1.55    -1.05570     7.44791     0.60534
    72  O   6.0   -0.35    2.90    2.55    -2.35392     8.57862    -4.02800
    73  H   1.0    0.04    1.09    1.44    -3.41733     9.37068    -5.26082
    74  H   1.0    0.07    1.28    1.49    -3.16018     8.96036    -2.41145

  Z AO/shell   Hii/eV     exponent
  1     Wed Apr 25 08:07:45 CEST 2018   EN: 2.200 GM2: 0.406  GM3: 0.0800  RAES: 1.40
     1s    -10.707211    1.230000
  6     Wed Apr 25 08:07:45 CEST 2018   EN: 2.550 GM2: 0.538  GM3: 0.1500  RAES: 3.00
     2s    -13.970922    2.096432
     2p    -10.063292    1.800000
  8     Wed Apr 25 08:07:45 CEST 2018   EN: 3.440 GM2: 0.452  GM3:-0.0517  RAES: 1.80
     2s    -20.229985    2.439742
     2p    -15.503117    2.137023
 11     Tue Apr 24 16:34:09 CEST 2018   EN: 0.930 GM2: 0.271  GM3: 0.1799  RAES: 5.00
     3s     -4.546934    0.763787
     3p     -1.332719    0.573553
 17     Mon Apr 23 14:09:22 CEST 2018   EN: 3.160 GM2: 0.249  GM3: 0.1495  RAES: 2.50
     3s    -29.278781    2.485265
     3p    -12.673758    2.199650
     3d     -0.240338    2.476089
 no old-style atom pair restraining (fixing) potential
           ------------------------------------------------- 
          |        Self-Consistent Charge Iterations        |
           ------------------------------------------------- 

 Ncao       : 248
 Nao        : 238
 Nshell     : 122
 Nel        : 200
 T(el)      :   300.0
 intcut     :    25.0
 scfconv/Eh :  0.100E-05
   qconv/e  :  0.100E-03
 intneglect :  0.100E-07
 broydamp   :      0.250
 iter      E             dE          RMSdq      gap      omega  full diag
   1   -117.8118384 -0.117812E+03  0.946E+00    4.57       0.0  T
   2   -118.0602534 -0.248415E+00  0.575E+00    5.05       1.0  T
   3   -118.1577377 -0.974843E-01  0.488E+00    4.84       1.0  T
   4   -118.2116576 -0.539199E-01  0.294E+00    4.12       1.0  T
   5   -118.2364003 -0.247427E-01  0.144E+00    3.11       1.0  T
   6   -118.2376153 -0.121500E-02  0.834E-01    3.28       1.0  T
   7   -118.2390118 -0.139649E-02  0.398E-01    3.06       1.0  T
   8   -118.2399157 -0.903905E-03  0.347E-01    3.16       1.0  T
   9   -118.2403591 -0.443446E-03  0.168E-01    3.14       1.0  T
  10   -118.2407959 -0.436788E-03  0.859E-02    3.18       1.0  T
  11   -118.2408794 -0.834489E-04  0.462E-02    3.17       1.0  T
  12   -118.2408932 -0.137859E-04  0.303E-02    3.16       1.0  T
  13   -118.2408985 -0.532863E-05  0.174E-02    3.16       1.0  T
  14   -118.2409021 -0.361698E-05  0.122E-02    3.16       1.0  T
  15   -118.2409045 -0.243616E-05  0.819E-03    3.16       1.4  T
  16   -118.2409053 -0.740390E-06  0.500E-03    3.16       2.3  T
  17   -118.2409055 -0.187057E-06  0.324E-03    3.16       3.6  T
  18   -118.2409055 -0.697491E-07  0.172E-03    3.16       6.8  T
  19   -118.2409056 -0.236653E-07  0.930E-04    3.16      12.5  T
  20   -118.2409056 -0.738464E-08  0.728E-04    3.16      16.0  T
speedup  0.90
cpu  time for SCC    0.25 s
wall time for SCC    0.28 s

   *** convergence criteria satisfied after 20 iterations ***

          eigenvalues
 #    :          88         89         90         91         92         93         94         95
 occ. :        2.000      2.000      2.000      2.000      2.000      2.000      2.000      2.000
 eps  :       -10.784    -10.761    -10.756    -10.726    -10.722    -10.692    -10.689    -10.558
 #    :          96         97         98         99        100        101        102        103
 occ. :        2.000      2.000      2.000      2.000      2.000      0.000      0.000      0.000
 eps  :       -10.499    -10.444    -10.416    -10.353    -10.240     -7.078     -5.670     -4.970
 #    :         104        105        106        107        108        109        110        111
 occ. :        0.000      0.000      0.000      0.000      0.000      0.000      0.000      0.000
 eps  :        -4.775     -2.960     -2.442     -2.177     -0.423     -0.112      0.515      0.952


   #   Z            q   n(s)   n(p)   n(d)      C6AA      α(0)
   1  11 Na     0.785  0.066  0.149  0.000    67.144    26.518
   2  11 Na     0.691  0.092  0.217  0.000    68.292    26.743
   3  11 Na     0.703  0.081  0.216  0.000    68.144    26.714
   4  11 Na     0.660  0.107  0.233  0.000    68.677    26.819
   5  11 Na     0.696  0.100  0.203  0.000    68.228    26.731
   6  11 Na     0.803  0.020  0.177  0.000    66.924    26.474
   7  11 Na     0.938  0.026  0.036  0.000    65.344    26.160
   8  11 Na     0.687  0.056  0.257  0.000    68.344    26.754
   9  11 Na     0.798  0.072  0.131  0.000    66.989    26.487
  10  11 Na     0.702  0.105  0.193  0.000    68.162    26.718
  11  17 Cl    -0.759  1.975  5.780  0.004   125.675    17.151
  12  17 Cl    -0.728  1.967  5.757  0.004   124.448    17.067
  13  17 Cl    -0.777  1.974  5.801  0.002   126.438    17.203
  14  17 Cl    -0.786  1.977  5.739  0.070   126.258    17.186
  15  17 Cl    -0.792  1.974  5.805  0.014   127.039    17.244
  16  17 Cl    -0.742  1.974  5.766  0.002   125.000    17.105
  17  17 Cl    -0.751  1.972  5.773  0.006   125.369    17.130
  18  17 Cl    -0.780  1.973  5.804  0.003   126.556    17.211
  19  17 Cl    -0.774  1.977  5.797  0.000   126.301    17.194
  20  17 Cl    -0.751  1.979  5.771  0.001   125.379    17.131
  21   8 O     -0.518  1.711  4.806  0.000    23.213     6.507
  22   1 H      0.363  0.637  0.000  0.000     0.553     1.166
  23   6 C      0.040  1.046  2.914  0.000    19.823     6.324
  24   1 H      0.057  0.943  0.000  0.000     2.229     2.335
  25   1 H      0.068  0.932  0.000  0.000     2.107     2.270
  26   6 C     -0.102  1.072  3.030  0.000    22.350     6.714
  27   1 H      0.065  0.935  0.000  0.000     2.142     2.289
  28   1 H      0.035  0.965  0.000  0.000     2.505     2.471
  29   6 C     -0.057  1.047  3.010  0.000    21.593     6.616
  30   1 H      0.039  0.961  0.000  0.000     2.461     2.453
  31   1 H      0.034  0.966  0.000  0.000     2.529     2.487
  32   6 C     -0.109  1.038  3.071  0.000    22.642     6.785
  33   1 H      0.039  0.961  0.000  0.000     2.466     2.456
  34   1 H      0.036  0.964  0.000  0.000     2.504     2.474
  35   1 H      0.041  0.959  0.000  0.000     2.429     2.437
  36   8 O     -0.503  1.708  4.795  0.000    22.889     6.462
  37   1 H      0.349  0.651  0.000  0.000     0.587     1.201
  38   6 C      0.039  1.047  2.913  0.000    19.831     6.325
  39   1 H      0.053  0.947  0.000  0.000     2.285     2.364
  40   1 H      0.075  0.925  0.000  0.000     2.029     2.226
  41   6 C     -0.090  1.061  3.030  0.000    22.188     6.700
  42   1 H      0.068  0.932  0.000  0.000     2.111     2.271
  43   1 H      0.045  0.955  0.000  0.000     2.382     2.414
  44   6 C     -0.057  1.046  3.011  0.000    21.598     6.617
  45   1 H      0.034  0.966  0.000  0.000     2.537     2.491
  46   1 H      0.034  0.966  0.000  0.000     2.533     2.489
  47   6 C     -0.115  1.041  3.074  0.000    22.761     6.804
  48   1 H      0.049  0.951  0.000  0.000     2.328     2.386
  49   1 H      0.036  0.964  0.000  0.000     2.503     2.474
  50   1 H      0.050  0.950  0.000  0.000     2.317     2.380
  51   8 O     -0.508  1.706  4.802  0.000    23.007     6.478
  52   1 H      0.346  0.654  0.000  0.000     0.588     1.198
  53   6 C      0.058  1.041  2.901  0.000    19.591     6.298
  54   1 H      0.035  0.965  0.000  0.000     2.519     2.482
  55   1 H      0.051  0.949  0.000  0.000     2.304     2.374
  56   6 C     -0.086  1.058  3.028  0.000    22.121     6.693
  57   1 H      0.037  0.963  0.000  0.000     2.488     2.467
  58   1 H      0.071  0.929  0.000  0.000     2.079     2.255
  59   6 C     -0.084  1.059  3.025  0.000    22.036     6.673
  60   1 H      0.054  0.946  0.000  0.000     2.256     2.345
  61   1 H      0.038  0.962  0.000  0.000     2.478     2.462
  62   6 C     -0.118  1.039  3.079  0.000    22.828     6.814
  63   1 H      0.033  0.967  0.000  0.000     2.541     2.493
  64   1 H      0.031  0.969  0.000  0.000     2.575     2.510
  65   1 H      0.049  0.951  0.000  0.000     2.339     2.391
  66   8 O     -0.682  1.734  4.948  0.000    27.140     7.036
  67   1 H      0.368  0.632  0.000  0.000     0.540     1.151
  68   1 H      0.348  0.652  0.000  0.000     0.586     1.199
  69   8 O     -0.665  1.728  4.937  0.000    26.704     6.979
  70   1 H      0.320  0.680  0.000  0.000     0.663     1.279
  71   1 H      0.371  0.629  0.000  0.000     0.537     1.148
  72   8 O     -0.616  1.721  4.895  0.000    25.492     6.819
  73   1 H      0.287  0.713  0.000  0.000     0.762     1.370
  74   1 H      0.342  0.658  0.000  0.000     0.602     1.217

 Mol. C6AA /au·bohr⁶  :      93436.789591
 Mol. C8AA /au·bohr⁸  :    4249858.908794
 Mol. α(0) /au        :        633.256791

 
 Wiberg/Mayer (AO) data. WBOs > 0.1 written file <wbo>
 largest (>0.05) Wiberg bond orders for each atom
           total WBO             WBO to atom ...
     1  Na  0.407    Cl  19 0.116    Cl  18 0.089    O   36 0.074    Cl  12 0.063    O   21 0.052
     2  Na  0.581    Cl  16 0.151    Cl  20 0.150    Cl  18 0.131    Cl  12 0.077
     3  Na  0.559    Cl  15 0.152    Cl  17 0.130    Cl  16 0.084    Cl  12 0.078    O   51 0.057
     4  Na  0.612    Cl  15 0.177    Cl  18 0.161    Cl  16 0.126    Cl  12 0.090
     5  Na  0.555    Cl  14 0.190    Cl  17 0.145    Cl  11 0.126
     6  Na  0.385    Cl  13 0.124    Cl  19 0.079    Cl  20 0.062    Cl  12 0.054
     7  Na  0.130    Cl  19 0.080    O   21 0.062
     8  Na  0.600    Cl  17 0.146    Cl  16 0.126    Cl  11 0.122    Cl  20 0.089    Cl  12 0.075
     9  Na  0.388    Cl  19 0.112    Cl  13 0.081    O   72 0.080    O   69 0.068
    10  Na  0.555    Cl  11 0.183    Cl  13 0.179    Cl  20 0.140
    11  Cl  0.464    Na  10 0.183    Na   5 0.126    Na   8 0.122
    12  Cl  0.526    Na   4 0.090    Na   3 0.078    Na   2 0.077    Na   8 0.075    Na   1 0.063    Na   6 0.054
    13  Cl  0.417    Na  10 0.179    Na   6 0.124    Na   9 0.081
    14  Cl  0.408    Na   5 0.190
    15  Cl  0.401    Na   4 0.177    Na   3 0.152
    16  Cl  0.492    Na   2 0.151    Na   8 0.126    Na   4 0.126    Na   3 0.084
    17  Cl  0.461    Na   8 0.146    Na   5 0.145    Na   3 0.130
    18  Cl  0.419    Na   4 0.161    Na   2 0.131    Na   1 0.089
    19  Cl  0.403    Na   1 0.116    Na   9 0.112    Na   7 0.080    Na   6 0.079
    20  Cl  0.466    Na   2 0.150    Na  10 0.140    Na   8 0.089    Na   6 0.062
    21  O   1.989    C   23 0.987    H   22 0.819    Na   7 0.062    Na   1 0.052
    22  H   0.867    O   21 0.819
    23  C   3.944    C   26 1.009    O   21 0.987    H   25 0.971    H   24 0.969
    24  H   0.997    C   23 0.969
    25  H   0.993    C   23 0.971
    26  C   3.996    C   23 1.009    C   29 1.008    H   27 0.970    H   28 0.968
    27  H   0.996    C   26 0.970
    28  H   0.999    C   26 0.968
    29  C   3.996    C   32 1.020    C   26 1.008    H   31 0.976    H   30 0.975
    30  H   0.998    C   29 0.975
    31  H   0.997    C   29 0.976
    32  C   3.995    C   29 1.020    H   34 0.987    H   35 0.986    H   33 0.985
    33  H   0.998    C   32 0.985
    34  H   0.998    C   32 0.987
    35  H   0.997    C   32 0.986
    36  O   2.008    C   38 0.976    H   37 0.846    Na   1 0.074
    37  H   0.878    O   36 0.846
    38  C   3.936    C   41 1.010    O   36 0.976    H   40 0.974    H   39 0.967
    39  H   0.997    C   38 0.967
    40  H   0.994    C   38 0.974
    41  C   3.995    C   38 1.010    C   44 1.009    H   43 0.975    H   42 0.961
    42  H   0.998    C   41 0.961
    43  H   0.997    C   41 0.975
    44  C   3.996    C   47 1.019    C   41 1.009    H   46 0.977    H   45 0.974
    45  H   0.997    C   44 0.974
    46  H   0.998    C   44 0.977
    47  C   3.996    C   44 1.019    H   49 0.985    H   50 0.976    H   48 0.972
    48  H   0.999    C   47 0.972
    49  H   0.998    C   47 0.985
    50  H   0.997    C   47 0.976
    51  O   1.984    C   53 0.981    H   52 0.836    Na   3 0.057
    52  H   0.879    O   51 0.836
    53  C   3.941    C   56 1.016    O   51 0.981    H   54 0.968    H   55 0.967
    54  H   0.997    C   53 0.968
    55  H   0.995    C   53 0.967
    56  C   3.987    C   53 1.016    C   59 1.013    H   57 0.974    H   58 0.970
    57  H   0.998    C   56 0.974
    58  H   0.994    C   56 0.970
    59  C   3.992    C   62 1.022    C   56 1.013    H   61 0.979    H   60 0.968
    60  H   0.997    C   59 0.968
    61  H   0.997    C   59 0.979
    62  C   3.991    C   59 1.022    H   63 0.987    H   64 0.987    H   65 0.980
    63  H   0.998    C   62 0.987
    64  H   0.998    C   62 0.987
    65  H   0.997    C   62 0.980
    66  O   1.861    H   68 0.853    H   67 0.814
    67  H   0.865    O   66 0.814
    68  H   0.879    O   66 0.853
    69  O   1.862    H   70 0.895    H   71 0.821    Na   9 0.068
    70  H   0.897    O   69 0.895
    71  H   0.861    O   69 0.821
    72  O   1.879    H   73 0.920    H   74 0.840    Na   9 0.080
    73  H   0.917    O   72 0.920
    74  H   0.883    O   72 0.840
 MOs/occ written to file <molden.input>
 
molecular dipole:
                 x           y           z       tot (Debye)
 q only:        4.233       1.452      -2.723
   full:        1.071       0.891      -1.008       4.372
molecular quadrupole (traceless):
                xx          xy          yy          xz          yz          zz
 q only:      -15.067       1.841       9.489      21.643      13.198       5.578
  q+dip:       -4.694     -11.721      11.006      14.898      16.239      -6.312
   full:       -5.501     -13.212      11.512      16.200      16.541      -6.011

SCC energy    :    -118.2409056
rep           :       0.7758028
ES            :       0.9216295
AES           :      -0.0893319
AXC           :      -0.0025571
disp          :      -0.1030787
XB            :       0.0000000
fix           :       0.0000000
total E       :    -117.4607295
atomizationE  :      14.7479622     9254.49
(atE without considering molecular charge,
 total energy contains solvation terms)
H-L gap (eV)  :          3.1623
           ------------------------------------------------- 
          |                 ===============                 |
          |                   A N C O P T                   |
          |                 ===============                 |
          |          Approximate Normal Coordinate          |
          |           Rational Function Optimizer           |
           ------------------------------------------------- 
dumping coords to <xtbopt.coord> and <xtbopt.log>
 optlevel               0
 Maxcycle             222
 Maxmicro              25
 Econv         5.000000000000000E-006
 Gconv         1.000000000000000E-003
 Maxdispl       1.00000000000000     
 Hlow          5.000000000000000E-003
 S6             20.0000000000000     
 Nvar              216

generating ANC from model Hessian ...
 Shifting diagonal of input Hessian by   2.121661538765319E-002
 Lowest  eigenvalues of input Hessian
    0.005000    0.005546    0.006938    0.007313    0.008254    0.010329
    0.013354    0.013947    0.015111    0.015810    0.017455    0.018015
    0.018650    0.018731    0.018909    0.019660    0.020221    0.020738
 Highest eigenvalues
    1.366912    1.397459    1.429512    1.473974    1.475020    1.490189
 
cpu  time for ANC gen    0.06 s
wall time for ANC gen    0.06 s
................................................................................
.............................. CYCLE    1 ......................................
................................................................................
   1   -118.2409056 -0.118241E+03  0.293E-04    3.16       0.0  T
   2   -118.2409056 -0.312397E-09  0.251E-04    3.16      46.4  T
   3   -118.2409056 -0.203514E-09  0.224E-04    3.16      52.0  T
speedup  0.97
cpu  time for SCC    0.04 s
wall time for SCC    0.04 s
speedup  0.98
cpu  time for grad    0.14 s
wall time for grad    0.14 s
 E :   -117.46072941  G :  0.000105    pred/act E change:  0.000D+00  0.948D-07
Maxdispl :   0.0003   ||displ|| :   0.0011   Lambda : -0.509D-07
Largest |displ|/coords:  0.0003 (  27)  0.0002 (  33)  0.0002 (  67)
................................................................................
.............................. CYCLE    2 ......................................
................................................................................
   1   -118.2409188 -0.118241E+03  0.129E-03    3.16       0.0  T
   2   -118.2409188 -0.379387E-09  0.596E-04    3.16      19.5  T
   3   -118.2409188 -0.198881E-09  0.219E-04    3.16      53.0  T
speedup  1.01
cpu  time for SCC    0.04 s
wall time for SCC    0.04 s
speedup  0.99
cpu  time for grad    0.14 s
wall time for grad    0.14 s
 E :   -117.46072945  G :  0.000065    pred/act E change:  0.000D+00 -0.378D-07
Maxdispl :   0.0030   ||displ|| :   0.0063   Lambda : -0.197D-06
Largest |displ|/coords:  0.0030 (   1)  0.0017 (  27)  0.0013 (  33)

   *** GEOMETRY OPTIMIZATION CONVERGED AFTER 2 ITERATIONS ***

------------------------------------------------------------------------
 total energy gain (kcal):     -0.0000
------------------------------------------------------------------------
================
 final structure:
================
$coord
        1.73047910835331       -2.94704153474152       -0.53101191179176      Na
       -5.02785886189355       -5.61094484481695       -1.42756899805129      Na
       -4.94592644636182       -0.74216193659593        5.28801947630198      Na
       -2.41426305560280       -5.98132793725555        3.91388992214970      Na
       -8.69795479906153        6.25282983483789        1.17083042979459      Na
       -2.20693074765902       -0.50516369679030       -4.24958138614006      Na
       -0.08544571630936        2.56990453287534        1.31798048071203      Na
       -7.82603886307477       -0.24325688945688       -0.05790562449408      Na
        0.01413329345815        5.37247097309580       -4.16281870639458      Na
       -7.68410125487341        1.76461250263712       -6.48460053359751      Na
       -9.57454597482816        3.74330353643111       -2.73984005632378      Cl
       -2.75021872666824       -1.47490914574341        0.49500387390817      Cl
       -3.20802155103515        3.05087889302443       -7.13535364892684      Cl
       -4.82437865203414        8.98666502672039        1.30169509012875      Cl
       -1.10668817231429       -2.94892729235174        7.16082939740445      Cl
       -7.14794558802998       -4.80075417029395        2.83190660985625      Cl
       -8.04849960330594        2.58663435390324        3.93786874468377      Cl
       -0.57635204948214       -7.37424121586132       -0.23626128542193      Cl
        2.19686798058789        1.42859555255568       -2.76258605971102      Cl
       -6.72100150454633       -2.46006223758285       -4.54260942255135      Cl
        2.33807578333143       -0.57130846178331        2.90663553317335      O 
        1.40736330839882       -1.21592224631483        4.37287412541777      H 
        4.91394446853160       -1.14213279762005        3.38743926870276      C 
        5.43642325522216       -0.57022031136648        5.30832105714195      H 
        6.04096209338007       -0.05299155546249        2.04457361650213      H 
        5.47205364437234       -3.94961462016164        3.07138292774247      C 
        4.17277393415274       -5.02372481376698        4.26110983460938      H 
        5.18045831065476       -4.50159470257490        1.09900480783578      H 
        8.17707282069642       -4.61737147037590        3.80066658390030      C 
        8.48452197877105       -4.14121757249079        5.78513254559830      H 
        9.48354824950284       -3.49234975314123        2.66452660917944      H 
        8.71900358547328       -7.41389556189310        3.39690957937564      C 
        8.45947937120010       -7.91881587515529        1.41996912552319      H 
       10.64960438106415       -7.86538698643969        3.93300440138568      H 
        7.44655302592084       -8.56235964976427        4.53177482809946      H 
        0.12797082968194       -3.70461163361096       -4.75961164369980      O 
       -0.11582249237869       -5.50295522382403       -4.55316897242016      H 
        0.98768626890816       -3.36816704214803       -7.28765595962132      C 
        2.68546438052885       -4.50406698183995       -7.63577786138264      H 
        1.50373764824421       -1.38302944440813       -7.46692833540301      H 
       -1.03252815514869       -4.01078427163776       -9.24082930700286      C 
       -2.86454044124502       -3.38541365467809       -8.52844536591792      H 
       -0.64603643629044       -2.94674166603521      -10.96169059368929      H 
       -1.17954464311269       -6.81577042090509       -9.91518841639143      C 
        0.63637687668027       -7.42864253040071      -10.68616922055904      H 
       -2.59044640424012       -7.04339814110597      -11.40380500841943      H 
       -1.89255501487321       -8.51974757242103       -7.70220435772519      C 
       -3.55720558386815       -7.78809330296736       -6.73215138975497      H 
       -2.34500899752831      -10.40397866675059       -8.38595039601045      H 
       -0.34187113591074       -8.72327756231840       -6.36836011954076      H 
       -2.34214639808667        3.46179164090363        4.19719261790927      O 
       -4.06487164983819        3.88833743553861        3.72869899343783      H 
       -1.82469060837425        4.95374743164585        6.37158146950424      C 
       -3.22737573216286        4.56803299287418        7.84876134373330      H 
       -1.94270943702692        6.96361321138069        5.89169972880420      H 
        0.77219187998667        4.31067683822275        7.41327676233005      C 
        0.94986454149021        5.16572156480070        9.27974079578107      H 
        0.85811489864308        2.26810296809370        7.65215272042389      H 
        2.97421345592747        5.18656172489963        5.76965890245612      C 
        2.77468678604692        4.42530046534259        3.86887208804514      H 
        4.71379781662785        4.41666782416119        6.56016595800319      H 
        3.22527802342426        8.05280815065676        5.65282328070279      C 
        3.57320240202955        8.81292163225007        7.53043384707467      H 
        4.80623761927529        8.58315828324735        4.45084228353961      H 
        1.51878686372502        8.93460182492593        4.92903011400024      H 
       -3.49124942779939        3.86168390542255       -1.23188825194407      O 
       -3.92750934075487        5.38794293400932       -0.28249938357958      H 
       -4.52752666962924        4.02503238198804       -2.73185400770845      H 
        0.50080468200793        6.56350454950472        0.12606448382775      O 
        1.81536524508869        7.71302438801857        0.62664280136443      H 
       -1.05570969367438        7.44794594193398        0.60548354063109      H 
       -2.35399411038288        8.57853133666411       -4.02798500962739      O 
       -3.41734990769815        9.37068306581661       -5.26078720529157      H 
       -3.16023503911102        8.96008769680701       -2.41138216148260      H 
$end
 
 Bond Distances (Angstroems)
 ---------------------------
Na1-Na2=3.8733       Na1-Na4=3.5946       Na1-Na6=3.1438       Na1-Na7=3.2255       Na1-Cl12=2.5542      Na1-Cl18=2.6463      
Na1-Cl19=2.6109      Na1-O21=2.2345       Na1-C23=2.8372       Na1-C26=2.7992       Na1-H28=2.1803       Na1-O36=2.4263       
Na2-Na1=3.8733       Na2-Na4=3.1529       Na2-Na6=3.4291       Na2-Na8=3.2842       Na2-Cl12=2.6978      Na2-Cl16=2.5540      
Na2-Cl18=2.6110      Na2-Cl20=2.5100      Na3-Na4=3.1639       Na3-Na7=3.7551       Na3-Na8=3.2242       Na3-Cl12=2.8166      
Na3-Cl15=2.5443      Na3-Cl16=2.7676      Na3-Cl17=2.5118      Na3-O51=2.6797       Na4-Na1=3.5946       Na4-Na2=3.1529       
Na4-Na3=3.1639       Na4-Cl12=2.9986      Na4-Cl15=2.4507      Na4-Cl16=2.6444      Na4-Cl18=2.5124      Na5-Na8=3.5288       
Na5-Cl11=2.5023      Na5-Cl14=2.5099      Na5-Cl17=2.4548      Na6-Na1=3.1438       Na6-Na2=3.4291       Na6-Na7=3.5480       
Na6-Na8=3.7123       Na6-Na9=3.3253       Na6-Na10=3.3529      Na6-Cl12=2.5787      Na6-Cl13=2.4807      Na6-Cl19=2.6640      
Na6-Cl20=2.6077      Na6-O36=2.1133       Na6-C38=2.7817       Na6-O66=2.8900       Na7-Na1=3.2255       Na7-Na3=3.7551       
Na7-Na6=3.5480       Na7-Na9=3.2579       Na7-Cl12=2.5999      Na7-Cl19=2.5468      Na7-O21=2.2615       Na7-O51=1.9925       
Na7-H60=2.2532       Na7-O66=2.3529       Na7-O69=2.2272       Na8-Na2=3.2842       Na8-Na3=3.2242       Na8-Na5=3.5288       
Na8-Na6=3.7123       Na8-Na10=3.5638      Na8-Cl11=2.7057      Na8-Cl12=2.7794      Na8-Cl16=2.8781      Na8-Cl17=2.5937      
Na8-Cl20=2.7111      Na9-Na6=3.3253       Na9-Na7=3.2579       Na9-Cl13=2.6251      Na9-Cl19=2.4978      Na9-O66=2.5467       
Na9-O69=2.3695       Na9-O72=2.1104       Na10-Na6=3.3529      Na10-Na8=3.5638      Na10-Cl11=2.4544     Na10-Cl13=2.4884     
Na10-Cl20=2.5127     Cl11-Na5=2.5023      Cl11-Na8=2.7057      Cl11-Na10=2.4544     Cl12-Na1=2.5542      Cl12-Na2=2.6978      
Cl12-Na3=2.8166      Cl12-Na4=2.9986      Cl12-Na6=2.5787      Cl12-Na7=2.5999      Cl12-Na8=2.7794      Cl13-Na6=2.4807      
Cl13-Na9=2.6251      Cl13-Na10=2.4884     Cl14-Na5=2.5099      Cl15-Na3=2.5443      Cl15-Na4=2.4507      Cl16-Na2=2.5540      
Cl16-Na3=2.7676      Cl16-Na4=2.6444      Cl16-Na8=2.8781      Cl17-Na3=2.5118      Cl17-Na5=2.4548      Cl17-Na8=2.5937      
Cl18-Na1=2.6463      Cl18-Na2=2.6110      Cl18-Na4=2.5124      Cl19-Na1=2.6109      Cl19-Na6=2.6640      Cl19-Na7=2.5468      
Cl19-Na9=2.4978      Cl20-Na2=2.5100      Cl20-Na6=2.6077      Cl20-Na8=2.7111      Cl20-Na10=2.5127     O21-Na1=2.2345       
O21-Na7=2.2615       O21-H22=0.9803       O21-C23=1.4192       H22-O21=0.9803       C23-Na1=2.8372       C23-O21=1.4192       
C23-H24=1.0960       C23-H25=1.0922       C23-C26=1.5239       H24-C23=1.0960       H25-C23=1.0922       C26-Na1=2.7992       
C26-C23=1.5239       C26-H27=1.0919       C26-H28=1.0948       C26-C29=1.5241       H27-C26=1.0919       H28-Na1=2.1803       
H28-C26=1.0948       C29-C26=1.5241       C29-H30=1.0921       C29-H31=1.0926       C29-C32=1.5225       H30-C29=1.0921       
H31-C29=1.0926       C32-C29=1.5225       C32-H33=1.0884       C32-H34=1.0869       C32-H35=1.0878       H33-C32=1.0884       
H34-C32=1.0869       H35-C32=1.0878       O36-Na1=2.4263       O36-Na6=2.1133       O36-H37=0.9665       O36-C38=1.4242       
H37-O36=0.9665       C38-Na6=2.7817       C38-O36=1.4242       C38-H39=1.0965       C38-H40=1.0895       C38-C41=1.5254       
H39-C38=1.0965       H40-C38=1.0895       C41-C38=1.5254       C41-H42=1.0915       C41-H43=1.0900       C41-C44=1.5286       
H42-C41=1.0915       H43-C41=1.0900       C44-C41=1.5286       C44-H45=1.0932       C44-H46=1.0920       C44-C47=1.5254       
H45-C44=1.0932       H46-C44=1.0920       C47-C44=1.5254       C47-H48=1.0906       C47-H49=1.0874       C47-H50=1.0877       
H48-C47=1.0906       H49-C47=1.0874       H50-C47=1.0877       O51-Na3=2.6797       O51-Na7=1.9925       O51-H52=0.9713       
O51-C53=1.4221       H52-O51=0.9713       C53-O51=1.4221       C53-H54=1.0971       C53-H55=1.0953       C53-C56=1.5193       
H54-C53=1.0971       H55-C53=1.0953       C56-C53=1.5193       C56-H57=1.0905       C56-H58=1.0892       C56-C59=1.5262       
H57-C56=1.0905       H58-C56=1.0892       C59-C56=1.5262       C59-H60=1.0887       C59-H61=1.0901       C59-C62=1.5238       
H60-Na7=2.2532       H60-C59=1.0887       H61-C59=1.0901       C62-C59=1.5238       C62-H63=1.0876       C62-H64=1.0878       
C62-H65=1.0862       H63-C62=1.0876       H64-C62=1.0878       H65-C62=1.0862       O66-Na6=2.8900       O66-Na7=2.3529       
O66-Na9=2.5467       O66-H67=0.9788       O66-H68=0.9686       H67-O66=0.9788       H68-O66=0.9686       O69-Na7=2.2272       
O69-Na9=2.3695       O69-H70=0.9613       O69-H71=0.9807       H70-O69=0.9613       H71-O69=0.9807       O72-Na9=2.1104       
O72-H73=0.9581       O72-H74=0.9770       H73-O72=0.9581       H74-O72=0.9770       
 C  H  Rav=1.0909 sigma=0.0031  Rmin=1.0862  Rmax=1.0971    27
 C  C  Rav=1.5243 sigma=0.0024  Rmin=1.5193  Rmax=1.5286     9
 O  H  Rav=0.9714 sigma=0.0079  Rmin=0.9581  Rmax=0.9807     9
 O  C  Rav=1.4218 sigma=0.0021  Rmin=1.4192  Rmax=1.4242     3
 Na H  Rav=2.2168 sigma=0.0364  Rmin=2.1803  Rmax=2.2532     2
 Na C  Rav=2.8060 sigma=0.0232  Rmin=2.7817  Rmax=2.8372     3
 Na O  Rav=2.3504 sigma=0.2454  Rmin=1.9925  Rmax=2.8900    12
 Na Na Rav=3.4197 sigma=0.2210  Rmin=3.1438  Rmax=3.8733    17
 Cl Na Rav=2.6065 sigma=0.1267  Rmin=2.4507  Rmax=2.9986    34
 
 selected bond angles (degree)
 --------------------
Na4-Na1-Na2= 49.77             Na6-Na1-Na2= 57.38             Na6-Na1-Na4=100.88             Na7-Na1-Na2= 95.25             
Na7-Na1-Na4= 91.38             Na7-Na1-Na6= 67.69             Cl12-Na1-Na2= 43.94            Cl12-Na1-Na4= 55.30            
Cl12-Na1-Na6= 52.59            Cl12-Na1-Na7= 51.89            Cl18-Na1-Na2= 42.19            Cl18-Na1-Na4= 44.32            
Cl18-Na1-Na6= 95.45            Cl18-Na1-Na7=130.24            Cl18-Na1-Cl12= 80.17           Cl19-Na1-Na2=110.77            
Cl19-Na1-Na4=138.57            Cl19-Na1-Na6= 54.20            Cl19-Na1-Na7= 50.41            Cl19-Na1-Cl12= 85.03           
Cl19-Na1-Cl18=148.80           O21-Na1-Na2=115.93             O21-Na1-Na4= 78.84             O21-Na1-Na6=111.94             
O21-Na1-Na7= 44.49             O21-Na1-Cl12= 77.81            O21-Na1-Cl18=121.10            O21-Na1-Cl19= 81.70            
C23-Na1-Na2=139.49             C23-Na1-Na4= 91.97             C23-Na1-Na6=135.45             C23-Na1-Na7= 69.54             
C23-Na1-Cl12=107.05            C23-Na1-Cl18=121.93            C23-Na1-Cl19= 88.62            C23-Na1-O21= 29.56             
C26-Na1-Na2=131.88             C26-Na1-Na4= 84.34             C26-Na1-Na6=166.65             C26-Na1-Na7=100.12             
C26-Na1-Cl12=124.73            C26-Na1-Cl18= 96.80            C26-Na1-Cl19=114.16            C26-Na1-O21= 56.66             
C26-Na1-C23= 31.36             H28-Na1-Na2=133.18             H28-Na1-Na4= 94.79             H28-Na1-Na6=163.27             
H28-Na1-Na7=118.10             H28-Na1-Cl12=143.93            H28-Na1-Cl18= 91.66            H28-Na1-Cl19=115.75            
H28-Na1-O21= 76.69             H28-Na1-C23= 48.75             H28-Na1-C26= 21.06             O36-Na1-Na2= 60.28             
O36-Na1-Na4=108.45             O36-Na1-Na6= 42.18             O36-Na1-Na7=108.98             O36-Na1-Cl12= 85.53            
O36-Na1-Cl18= 75.34            O36-Na1-Cl19= 76.26            O36-Na1-O21=153.39             O36-Na1-C23=159.58             
O36-Na1-C26=147.56             O36-Na1-H28=126.52             Na4-Na2-Na1= 60.51             Na6-Na2-Na1= 50.55             
Na6-Na2-Na4=104.39             Na8-Na2-Na1= 94.27             Na8-Na2-Na4= 93.08             Na8-Na2-Na6= 67.10             
Cl12-Na2-Na1= 41.06            Cl12-Na2-Na4= 61.08            Cl12-Na2-Na6= 47.97            Cl12-Na2-Na8= 54.31            
Cl16-Na2-Na1=103.67            Cl16-Na2-Na4= 53.98            Cl16-Na2-Na6=116.31            Cl16-Na2-Na8= 57.45            
Cl16-Na2-Cl12= 74.17           Cl18-Na2-Na1= 42.90            Cl18-Na2-Na4= 50.62            Cl18-Na2-Na6= 89.66            
Cl18-Na2-Na8=131.50            Cl18-Na2-Cl12= 78.22           Cl18-Na2-Cl16=104.08           Cl20-Na2-Na1= 99.69            
Cl20-Na2-Na4=141.87            Cl20-Na2-Na6= 49.15            Cl20-Na2-Na8= 53.80            Cl20-Na2-Cl12= 82.43           
Cl20-Na2-Cl16=108.14           Cl20-Na2-Cl18=135.89           Na7-Na3-Na4= 89.45             Na8-Na3-Na4= 94.03             
Na8-Na3-Na7= 78.15             Cl12-Na3-Na4= 59.85            Cl12-Na3-Na7= 43.77            Cl12-Na3-Na8= 54.28            
Cl15-Na3-Na4= 49.40            Cl15-Na3-Na7= 83.41            Cl15-Na3-Na8=139.18            Cl15-Na3-Cl12= 87.60           
Cl16-Na3-Na4= 52.44            Cl16-Na3-Na7=112.82            Cl16-Na3-Na8= 56.80            Cl16-Na3-Cl12= 69.14           
Cl16-Na3-Cl15= 99.38           Cl17-Na3-Na4=145.68            Cl17-Na3-Na7= 87.78            Cl17-Na3-Na8= 51.98            
Cl17-Na3-Cl12= 96.32           Cl17-Na3-Cl15=162.67           Cl17-Na3-Cl16= 97.78           O51-Na3-Na4=117.40             
O51-Na3-Na7= 30.66             O51-Na3-Na8= 89.20             O51-Na3-Cl12= 73.03            O51-Na3-Cl15= 93.12            
O51-Na3-Cl16=139.43            O51-Na3-Cl17= 72.10            Na2-Na4-Na1= 69.71             Na3-Na4-Na1= 90.99             
Na3-Na4-Na2= 88.04             Cl12-Na4-Na1= 44.45            Cl12-Na4-Na2= 51.95            Cl12-Na4-Na3= 54.32            
Cl15-Na4-Na1= 89.66            Cl15-Na4-Na2=135.37            Cl15-Na4-Na3= 52.02            Cl15-Na4-Cl12= 85.36           
Cl16-Na4-Na1=109.32            Cl16-Na4-Na2= 51.37            Cl16-Na4-Na3= 56.06            Cl16-Na4-Cl12= 68.00           
Cl16-Na4-Cl15=105.34           Cl18-Na4-Na1= 47.38            Cl18-Na4-Na2= 53.44            Cl18-Na4-Na3=128.45            
Cl18-Na4-Cl12= 74.27           Cl18-Na4-Cl15=134.08           Cl18-Na4-Cl16=104.28           Cl11-Na5-Na8= 49.82            
Cl14-Na5-Na8=117.37            Cl14-Na5-Cl11=118.69           Cl17-Na5-Na8= 47.29            Cl17-Na5-Cl11= 95.73           
Cl17-Na5-Cl14=108.95           Na2-Na6-Na1= 72.07             Na7-Na6-Na1= 57.25             Na7-Na6-Na2= 97.90             
Na8-Na6-Na1= 99.92             Na8-Na6-Na2= 54.59             Na8-Na6-Na7= 74.94             Na9-Na6-Na1= 98.14             
Na9-Na6-Na2=152.23             Na9-Na6-Na7= 56.48             Na9-Na6-Na8=103.88             Na10-Na6-Na1=160.21            
Na10-Na6-Na2= 93.41            Na10-Na6-Na7=113.71            Na10-Na6-Na8= 60.33            Na10-Na6-Na9= 88.59            
Cl12-Na6-Na1= 51.88            Cl12-Na6-Na2= 51.00            Cl12-Na6-Na7= 47.00            Cl12-Na6-Na8= 48.42            
Cl12-Na6-Na9=102.25            Cl12-Na6-Na10=108.56           Cl13-Na6-Na1=147.00            Cl13-Na6-Na2=140.61            
Cl13-Na6-Na7=103.35            Cl13-Na6-Na8= 99.70            Cl13-Na6-Na9= 51.28            Cl13-Na6-Na10= 47.66           
Cl13-Na6-Cl12=136.59           Cl19-Na6-Na1= 52.64            Cl19-Na6-Na2=123.70            Cl19-Na6-Na7= 45.71            
Cl19-Na6-Na8=120.65            Cl19-Na6-Na9= 47.74            Cl19-Na6-Na10=136.28           Cl19-Na6-Cl12= 83.48           
Cl19-Na6-Cl13= 94.43           Cl20-Na6-Na1=118.77            Cl20-Na6-Na2= 46.73            Cl20-Na6-Na7=121.41            
Cl20-Na6-Na8= 46.89            Cl20-Na6-Na9=134.08            Cl20-Na6-Na10= 47.88           Cl20-Na6-Cl12= 82.92           
Cl20-Na6-Cl13= 93.94           Cl20-Na6-Cl19=166.23           O36-Na6-Na1= 50.44             O36-Na6-Na2= 71.27             
O36-Na6-Na7=106.77             O36-Na6-Na8=125.07             O36-Na6-Na9=122.99             O36-Na6-Na10=138.36            
O36-Na6-Cl12= 91.72            O36-Na6-Cl13=130.84            O36-Na6-Cl19= 80.45            O36-Na6-Cl20=102.13            
C38-Na6-Na1= 74.64             C38-Na6-Na2= 95.00             C38-Na6-Na7=122.51             C38-Na6-Na8=148.48             
C38-Na6-Na9=107.61             C38-Na6-Na10=121.10            C38-Na6-Cl12=121.47            C38-Na6-Cl13=100.79            
C38-Na6-Cl19= 81.27            C38-Na6-Cl20=107.83            C38-Na6-O36= 30.06             O66-Na6-Na1= 97.97             
O66-Na6-Na2=106.68             O66-Na6-Na7= 41.31             O66-Na6-Na8= 56.74             O66-Na6-Na9= 47.75             
O66-Na6-Na10= 72.85            O66-Na6-Cl12= 66.10            O66-Na6-Cl13= 71.54            O66-Na6-Cl19= 74.65            
O66-Na6-Cl20= 97.74            O66-Na6-O36=148.07             O66-Na6-C38=153.87             Na3-Na7-Na1= 87.21             
Na6-Na7-Na1= 55.06             Na6-Na7-Na3= 91.94             Na9-Na7-Na1= 97.88             Na9-Na7-Na3=136.19             
Na9-Na7-Na6= 58.31             Cl12-Na7-Na1= 50.63            Cl12-Na7-Na3= 48.54            Cl12-Na7-Na6= 46.51            
Cl12-Na7-Na9=103.56            Cl19-Na7-Na1= 52.18            Cl19-Na7-Na3=133.51            Cl19-Na7-Na6= 48.49            
Cl19-Na7-Na9= 49.12            Cl19-Na7-Cl12= 85.41           O21-Na7-Na1= 43.83             O21-Na7-Na3= 80.64             
O21-Na7-Na6= 98.69             O21-Na7-Na9=131.02             O21-Na7-Cl12= 76.39            O21-Na7-Cl19= 82.64            
O51-Na7-Na1=128.67             O51-Na7-Na3= 43.30             O51-Na7-Na6=123.64             O51-Na7-Na9=125.63             
O51-Na7-Cl12= 89.89            O51-Na7-Cl19=171.38            O51-Na7-O21=103.28             H60-Na7-Na1=112.09             
H60-Na7-Na3=109.17             H60-Na7-Na6=155.49             H60-Na7-Na9=108.91             H60-Na7-Cl12=145.43            
H60-Na7-Cl19=107.02            H60-Na7-O21= 73.54             H60-Na7-O51= 80.87             O66-Na7-Na1=108.49             
O66-Na7-Na3= 86.09             O66-Na7-Na6= 54.17             O66-Na7-Na9= 50.92             O66-Na7-Cl12= 74.20            
O66-Na7-Cl19= 86.90            O66-Na7-O21=149.44             O66-Na7-O51= 84.87             O66-Na7-H60=137.01             
O69-Na7-Na1=137.01             O69-Na7-Na3=134.17             O69-Na7-Na6=104.13             O69-Na7-Na9= 46.66             
O69-Na7-Cl12=144.03            O69-Na7-Cl19= 85.35            O69-Na7-O21=136.36             O69-Na7-O51= 94.32             
O69-Na7-H60= 70.28             O69-Na7-O66= 70.65             Na3-Na8-Na2= 84.82             Na5-Na8-Na2=160.41             
Na5-Na8-Na3= 88.85             Na6-Na8-Na2= 58.31             Na6-Na8-Na3= 98.20             Na6-Na8-Na5=104.55             
Na10-Na8-Na2= 92.16            Na10-Na8-Na3=148.40            Na10-Na8-Na5= 83.58            Na10-Na8-Na6= 54.83            
Cl11-Na8-Na2=135.46            Cl11-Na8-Na3=133.29            Cl11-Na8-Na5= 44.96            Cl11-Na8-Na6= 89.40            
Cl11-Na8-Na10= 43.46           Cl12-Na8-Na2= 52.03            Cl12-Na8-Na3= 55.36            Cl12-Na8-Na5=109.60            
Cl12-Na8-Na6= 43.95            Cl12-Na8-Na10= 98.63           Cl12-Na8-Cl11=124.65           Cl16-Na8-Na2= 48.42            
Cl16-Na8-Na3= 53.58            Cl16-Na8-Na5=137.28            Cl16-Na8-Na6=100.74            Cl16-Na8-Na10=138.96           
Cl16-Na8-Cl11=167.08           Cl16-Na8-Cl12= 68.10           Cl17-Na8-Na2=134.40            Cl17-Na8-Na3= 49.72            
Cl17-Na8-Na5= 44.06            Cl17-Na8-Na6=123.03            Cl17-Na8-Na10=127.36           Cl17-Na8-Cl11= 87.82           
Cl17-Na8-Cl12= 95.36           Cl17-Na8-Cl16= 93.23           Cl20-Na8-Na2= 48.34            Cl20-Na8-Na3=129.10            
Cl20-Na8-Na5=127.66            Cl20-Na8-Na6= 44.61            Cl20-Na8-Na10= 44.69           Cl20-Na8-Cl11= 87.25           
Cl20-Na8-Cl12= 77.42           Cl20-Na8-Cl16= 94.34           Cl20-Na8-Cl17=166.71           Na7-Na9-Na6= 65.22             
Cl13-Na9-Na6= 47.50            Cl13-Na9-Na7=108.05            Cl19-Na9-Na6= 52.12            Cl19-Na9-Na7= 50.43            
Cl19-Na9-Cl13= 95.00           O66-Na9-Na6= 57.13             O66-Na9-Na7= 45.82             O66-Na9-Cl13= 75.22            
O66-Na9-Cl19= 83.91            O69-Na9-Na6=107.48             O69-Na9-Na7= 43.13             O69-Na9-Cl13=140.27            
O69-Na9-Cl19= 83.56            O69-Na9-O66= 65.12             O72-Na9-Na6=122.86             O72-Na9-Na7=109.04             
O72-Na9-Cl13= 90.62            O72-Na9-Cl19=159.43            O72-Na9-O66= 78.42             O72-Na9-O69= 79.53             
Na8-Na10-Na6= 64.84            Cl11-Na10-Na6=102.73           Cl11-Na10-Na8= 49.32           Cl13-Na10-Na6= 47.47           
Cl13-Na10-Na8=103.51           Cl13-Na10-Cl11=112.52          Cl20-Na10-Na6= 50.33           Cl20-Na10-Na8= 49.36           
Cl20-Na10-Cl11= 97.59          Cl20-Na10-Cl13= 96.14          
 
 selected dihedral angles (degree)
 ---------------------------------
Na4-Na2-Na1-Na6=213.40        Na4-Na2-Na1-Na7=272.64        Na4-Na2-Na1-Cl12=281.35       Na4-Na2-Na1-Cl18= 62.47       
Na4-Na2-Na1-Cl19=223.16       Na4-Na2-Na1-O21=313.89        Na4-Na2-Na1-C23=337.00        Na4-Na2-Na1-C26= 21.26        
Na4-Na2-Na1-H28= 49.93        Na4-Na2-Na1-O36=163.76        Na6-Na2-Na1-Na4=146.60        Na6-Na2-Na1-Na7= 59.24        
Na6-Na2-Na1-Cl12= 67.95       Na6-Na2-Na1-Cl18=209.07       Na6-Na2-Na1-Cl19=  9.76       Na6-Na2-Na1-O21=100.49        
Na6-Na2-Na1-C23=123.60        Na6-Na2-Na1-C26=167.87        Na6-Na2-Na1-H28=196.53        Na6-Na2-Na1-O36=310.37        
Na8-Na2-Na1-Na4= 91.12        Na8-Na2-Na1-Na6=304.52        Na8-Na2-Na1-Na7=  3.77        Na8-Na2-Na1-Cl12= 12.47       
Na8-Na2-Na1-Cl18=153.60       Na8-Na2-Na1-Cl19=314.28       Na8-Na2-Na1-O21= 45.02        Na8-Na2-Na1-C23= 68.12        
Na8-Na2-Na1-C26=112.39        Na8-Na2-Na1-H28=141.05        Na8-Na2-Na1-O36=254.89        Cl12-Na2-Na1-Na4= 78.65       
Cl12-Na2-Na1-Na6=292.05       Cl12-Na2-Na1-Na7=351.29       Cl12-Na2-Na1-Cl18=141.12      Cl12-Na2-Na1-Cl19=301.81      
Cl12-Na2-Na1-O21= 32.54       Cl12-Na2-Na1-C23= 55.65       Cl12-Na2-Na1-C26= 99.92       Cl12-Na2-Na1-H28=128.58       
Cl12-Na2-Na1-O36=242.42       Cl16-Na2-Na1-Na4= 33.61       Cl16-Na2-Na1-Na6=247.01       Cl16-Na2-Na1-Na7=306.25       
Cl16-Na2-Na1-Cl12=314.96      Cl16-Na2-Na1-Cl18= 96.08      Cl16-Na2-Na1-Cl19=256.77      Cl16-Na2-Na1-O21=347.50       
Cl16-Na2-Na1-C23= 10.61       Cl16-Na2-Na1-C26= 54.87       Cl16-Na2-Na1-H28= 83.54       Cl16-Na2-Na1-O36=197.37       
Cl18-Na2-Na1-Na4=297.53       Cl18-Na2-Na1-Na6=150.93       Cl18-Na2-Na1-Na7=210.17       Cl18-Na2-Na1-Cl12=218.88      
Cl18-Na2-Na1-Cl19=160.69      Cl18-Na2-Na1-O21=251.42       Cl18-Na2-Na1-C23=274.53       Cl18-Na2-Na1-C26=318.79       
Cl18-Na2-Na1-H28=347.46       Cl18-Na2-Na1-O36=101.29       Cl20-Na2-Na1-Na4=145.11       Cl20-Na2-Na1-Na6=358.51       
Cl20-Na2-Na1-Na7= 57.75       Cl20-Na2-Na1-Cl12= 66.46      Cl20-Na2-Na1-Cl18=207.58      Cl20-Na2-Na1-Cl19=  8.27      
Cl20-Na2-Na1-O21= 99.00       Cl20-Na2-Na1-C23=122.11       Cl20-Na2-Na1-C26=166.37       Cl20-Na2-Na1-H28=195.04       
Cl20-Na2-Na1-O36=308.87       Na2-Na4-Na1-Na6= 28.17        Na2-Na4-Na1-Na7= 95.71        Na2-Na4-Na1-Cl12= 55.84       
Na2-Na4-Na1-Cl18=301.52       Na2-Na4-Na1-Cl19= 75.14       Na2-Na4-Na1-O21=138.66        Na2-Na4-Na1-C23=165.29        
Na2-Na4-Na1-C26=195.75        Na2-Na4-Na1-H28=214.06        Na2-Na4-Na1-O36=345.17        Na3-Na4-Na1-Na2=272.46        
Na3-Na4-Na1-Na6=300.63        Na3-Na4-Na1-Na7=  8.17        Na3-Na4-Na1-Cl12=328.30       Na3-Na4-Na1-Cl18=213.97       
Na3-Na4-Na1-Cl19=347.60       Na3-Na4-Na1-O21= 51.11        Na3-Na4-Na1-C23= 77.74        Na3-Na4-Na1-C26=108.20        
Na3-Na4-Na1-H28=126.51        Na3-Na4-Na1-O36=257.62        Cl12-Na4-Na1-Na2=304.16       Cl12-Na4-Na1-Na6=332.33       
Cl12-Na4-Na1-Na7= 39.87       Cl12-Na4-Na1-Cl18=245.68      Cl12-Na4-Na1-Cl19= 19.30      Cl12-Na4-Na1-O21= 82.82       
Cl12-Na4-Na1-C23=109.45       Cl12-Na4-Na1-C26=139.91       Cl12-Na4-Na1-H28=158.22       Cl12-Na4-Na1-O36=289.33       
Cl15-Na4-Na1-Na2=220.45       Cl15-Na4-Na1-Na6=248.62       Cl15-Na4-Na1-Na7=316.16       Cl15-Na4-Na1-Cl12=276.29      
Cl15-Na4-Na1-Cl18=161.97      Cl15-Na4-Na1-Cl19=295.59      Cl15-Na4-Na1-O21=359.10       Cl15-Na4-Na1-C23= 25.74       
Cl15-Na4-Na1-C26= 56.19       Cl15-Na4-Na1-H28= 74.50       Cl15-Na4-Na1-O36=205.62       Cl16-Na4-Na1-Na2=326.60       
Cl16-Na4-Na1-Na6=354.78       Cl16-Na4-Na1-Na7= 62.32       Cl16-Na4-Na1-Cl12= 22.44      Cl16-Na4-Na1-Cl18=268.12      
Cl16-Na4-Na1-Cl19= 41.74      Cl16-Na4-Na1-O21=105.26       Cl16-Na4-Na1-C23=131.89       Cl16-Na4-Na1-C26=162.35       
Cl16-Na4-Na1-H28=180.66       Cl16-Na4-Na1-O36=311.77       Cl18-Na4-Na1-Na2= 58.48       Cl18-Na4-Na1-Na6= 86.66       
Cl18-Na4-Na1-Na7=154.19       Cl18-Na4-Na1-Cl12=114.32      Cl18-Na4-Na1-Cl19=133.62      Cl18-Na4-Na1-O21=197.14       
Cl18-Na4-Na1-C23=223.77       Cl18-Na4-Na1-C26=254.23       Cl18-Na4-Na1-H28=272.54       Cl18-Na4-Na1-O36= 43.65       
Na1-Na4-Na2-Na6=333.97        Na1-Na4-Na2-Na8=266.83        Na1-Na4-Na2-Cl12=312.62       Na1-Na4-Na2-Cl16=221.68       
Na1-Na4-Na2-Cl18= 51.35       Na1-Na4-Na2-Cl20=294.04       Na3-Na4-Na2-Na1= 91.78        Na3-Na4-Na2-Na6= 65.75        
Na3-Na4-Na2-Na8=358.61        Na3-Na4-Na2-Cl12= 44.40       Na3-Na4-Na2-Cl16=313.46       Na3-Na4-Na2-Cl18=143.13       
Na3-Na4-Na2-Cl20= 25.82       Cl12-Na4-Na2-Na1= 47.38       Cl12-Na4-Na2-Na6= 21.35       Cl12-Na4-Na2-Na8=314.21       
Cl12-Na4-Na2-Cl16=269.06      Cl12-Na4-Na2-Cl18= 98.73      Cl12-Na4-Na2-Cl20=341.42      Cl15-Na4-Na2-Na1= 67.44       
Cl15-Na4-Na2-Na6= 41.41       Cl15-Na4-Na2-Na8=334.27       Cl15-Na4-Na2-Cl12= 20.06      Cl15-Na4-Na2-Cl16=289.12      
Cl15-Na4-Na2-Cl18=118.79      Cl15-Na4-Na2-Cl20=  1.48      Cl16-Na4-Na2-Na1=138.32       Cl16-Na4-Na2-Na6=112.29       
Cl16-Na4-Na2-Na8= 45.15       Cl16-Na4-Na2-Cl12= 90.94      Cl16-Na4-Na2-Cl18=189.67      Cl16-Na4-Na2-Cl20= 72.36      
Cl18-Na4-Na2-Na1=308.65       Cl18-Na4-Na2-Na6=282.62       Cl18-Na4-Na2-Na8=215.48       Cl18-Na4-Na2-Cl12=261.27      
Cl18-Na4-Na2-Cl16=170.33      Cl18-Na4-Na2-Cl20=242.69      Na1-Na4-Na3-Na7=352.99        Na1-Na4-Na3-Na8= 71.07        
Na1-Na4-Na3-Cl12= 26.94       Na1-Na4-Na3-Cl15=271.21       Na1-Na4-Na3-Cl16=112.78       Na1-Na4-Na3-Cl17= 78.24       
Na1-Na4-Na3-O51=339.88        Na2-Na4-Na3-Na7=283.33        Na2-Na4-Na3-Na8=  1.41        Na2-Na4-Na3-Cl12=317.28       
Na2-Na4-Na3-Cl15=201.55       Na2-Na4-Na3-Cl16= 43.11       Na2-Na4-Na3-Cl17=  8.58       Na2-Na4-Na3-O51=270.22        
Cl12-Na4-Na3-Na7=326.05       Cl12-Na4-Na3-Na8= 44.13       Cl12-Na4-Na3-Cl15=244.27      Cl12-Na4-Na3-Cl16= 85.83      
Cl12-Na4-Na3-Cl17= 51.30      Cl12-Na4-Na3-O51=312.94       Cl15-Na4-Na3-Na7= 81.78       Cl15-Na4-Na3-Na8=159.86       
Cl15-Na4-Na3-Cl12=115.73      Cl15-Na4-Na3-Cl16=201.56      Cl15-Na4-Na3-Cl17=167.03      Cl15-Na4-Na3-O51= 68.67       
Cl16-Na4-Na3-Na7=240.22       Cl16-Na4-Na3-Na8=318.30       Cl16-Na4-Na3-Cl12=274.17      Cl16-Na4-Na3-Cl15=158.44      
Cl16-Na4-Na3-Cl17=325.47      Cl16-Na4-Na3-O51=227.11       Cl18-Na4-Na3-Na7=321.32       Cl18-Na4-Na3-Na8= 39.40       
Cl18-Na4-Na3-Cl12=355.27      Cl18-Na4-Na3-Cl15=239.54      Cl18-Na4-Na3-Cl16= 81.10      Cl18-Na4-Na3-Cl17= 46.57      
Cl18-Na4-Na3-O51=308.21       Na2-Na6-Na1-Na4=334.66        Na2-Na6-Na1-Na7=247.67        Na2-Na6-Na1-Cl12=305.93       
Na2-Na6-Na1-Cl18= 19.14       Na2-Na6-Na1-Cl19=191.27       Na2-Na6-Na1-O21=252.42        Na2-Na6-Na1-C23=230.46        
Na2-Na6-Na1-C26=222.66        Na2-Na6-Na1-H28=133.88        Na2-Na6-Na1-O36= 80.19        Na7-Na6-Na1-Na2=112.33        
Na7-Na6-Na1-Na4= 86.99        Na7-Na6-Na1-Cl12= 58.27       Na7-Na6-Na1-Cl18=131.47       Na7-Na6-Na1-Cl19=303.60       
Na7-Na6-Na1-O21=  4.76        Na7-Na6-Na1-C23=342.80        Na7-Na6-Na1-C26=334.99        Na7-Na6-Na1-H28=246.21        
Na7-Na6-Na1-O36=192.52        Na8-Na6-Na1-Na2= 47.55        Na8-Na6-Na1-Na4= 22.21        Na8-Na6-Na1-Na7=295.22        
Na8-Na6-Na1-Cl12=353.49       Na8-Na6-Na1-Cl18= 66.69       Na8-Na6-Na1-Cl19=238.82       Na8-Na6-Na1-O21=299.98        
Na8-Na6-Na1-C23=278.02        Na8-Na6-Na1-C26=270.21        Na8-Na6-Na1-H28=181.43        Na8-Na6-Na1-O36=127.74        
Na9-Na6-Na1-Na2=153.28        Na9-Na6-Na1-Na4=127.94        Na9-Na6-Na1-Na7= 40.95        Na9-Na6-Na1-Cl12= 99.21       
Na9-Na6-Na1-Cl18=172.42       Na9-Na6-Na1-Cl19=344.55       Na9-Na6-Na1-O21= 45.70        Na9-Na6-Na1-C23= 23.74        
Na9-Na6-Na1-C26= 15.94        Na9-Na6-Na1-H28=287.16        Na9-Na6-Na1-O36=233.47        Na10-Na6-Na1-Na2= 44.38       
Na10-Na6-Na1-Na4= 19.04       Na10-Na6-Na1-Na7=292.05       Na10-Na6-Na1-Cl12=350.32      Na10-Na6-Na1-Cl18= 63.52      
Na10-Na6-Na1-Cl19=235.65      Na10-Na6-Na1-O21=296.81       Na10-Na6-Na1-C23=274.85       Na10-Na6-Na1-C26=267.04       
Na10-Na6-Na1-H28=178.26       Na10-Na6-Na1-O36=124.57       Cl12-Na6-Na1-Na2= 54.07       Cl12-Na6-Na1-Na4= 28.73       
Cl12-Na6-Na1-Na7=301.73       Cl12-Na6-Na1-Cl18= 73.20      Cl12-Na6-Na1-Cl19=245.34      Cl12-Na6-Na1-O21=306.49       
Cl12-Na6-Na1-C23=284.53       Cl12-Na6-Na1-C26=276.72       Cl12-Na6-Na1-H28=187.95       Cl12-Na6-Na1-O36=134.25       
Cl13-Na6-Na1-Na2=173.23       Cl13-Na6-Na1-Na4=147.89       Cl13-Na6-Na1-Na7= 60.89       Cl13-Na6-Na1-Cl12=119.16      
Cl13-Na6-Na1-Cl18=192.36      Cl13-Na6-Na1-Cl19=  4.50      Cl13-Na6-Na1-O21= 65.65       Cl13-Na6-Na1-C23= 43.69       
Cl13-Na6-Na1-C26= 35.88       Cl13-Na6-Na1-H28=307.11       Cl13-Na6-Na1-O36=253.41       Cl19-Na6-Na1-Na2=168.73       
Cl19-Na6-Na1-Na4=143.39       Cl19-Na6-Na1-Na7= 56.40       Cl19-Na6-Na1-Cl12=114.66      Cl19-Na6-Na1-Cl18=187.87      
Cl19-Na6-Na1-O21= 61.15       Cl19-Na6-Na1-C23= 39.19       Cl19-Na6-Na1-C26= 31.39       Cl19-Na6-Na1-H28=302.61       
Cl19-Na6-Na1-O36=248.92       Cl20-Na6-Na1-Na2=  1.62       Cl20-Na6-Na1-Na4=336.28       Cl20-Na6-Na1-Na7=249.28       
Cl20-Na6-Na1-Cl12=307.55      Cl20-Na6-Na1-Cl18= 20.75      Cl20-Na6-Na1-Cl19=192.89      Cl20-Na6-Na1-O21=254.04       
Cl20-Na6-Na1-C23=232.08       Cl20-Na6-Na1-C26=224.27       Cl20-Na6-Na1-H28=135.50       Cl20-Na6-Na1-O36= 81.80       
O36-Na6-Na1-Na2=279.81        O36-Na6-Na1-Na4=254.47        O36-Na6-Na1-Na7=167.48        O36-Na6-Na1-Cl12=225.75       
O36-Na6-Na1-Cl18=298.95       O36-Na6-Na1-Cl19=111.08       O36-Na6-Na1-O21=172.24        O36-Na6-Na1-C23=150.28        
O36-Na6-Na1-C26=142.47        O36-Na6-Na1-H28= 53.69        C38-Na6-Na1-Na2=259.40        C38-Na6-Na1-Na4=234.07        
C38-Na6-Na1-Na7=147.07        C38-Na6-Na1-Cl12=205.34       C38-Na6-Na1-Cl18=278.54       C38-Na6-Na1-Cl19= 90.67       
C38-Na6-Na1-O21=151.83        C38-Na6-Na1-C23=129.87        C38-Na6-Na1-C26=122.06        C38-Na6-Na1-H28= 33.29        
C38-Na6-Na1-O36=339.59        O66-Na6-Na1-Na2=105.03        O66-Na6-Na1-Na4= 79.69        O66-Na6-Na1-Na7=352.70        
O66-Na6-Na1-Cl12= 50.96       O66-Na6-Na1-Cl18=124.17       O66-Na6-Na1-Cl19=296.30       O66-Na6-Na1-O21=357.45        
O66-Na6-Na1-C23=335.49        O66-Na6-Na1-C26=327.69        O66-Na6-Na1-H28=238.91        O66-Na6-Na1-O36=185.22        
Na1-Na6-Na2-Na4= 29.65        Na1-Na6-Na2-Na8=116.89        Na1-Na6-Na2-Cl12= 55.05       Na1-Na6-Na2-Cl16= 86.25       
Na1-Na6-Na2-Cl18=340.68       Na1-Na6-Na2-Cl20=178.05       Na7-Na6-Na2-Na1=308.24        Na7-Na6-Na2-Na4=337.89        
Na7-Na6-Na2-Na8= 65.13        Na7-Na6-Na2-Cl12=  3.29       Na7-Na6-Na2-Cl16= 34.49       Na7-Na6-Na2-Cl18=288.92       
Na7-Na6-Na2-Cl20=126.30       Na8-Na6-Na2-Na1=243.11        Na8-Na6-Na2-Na4=272.76        Na8-Na6-Na2-Cl12=298.16       
Na8-Na6-Na2-Cl16=329.36       Na8-Na6-Na2-Cl18=223.80       Na8-Na6-Na2-Cl20= 61.17       Na9-Na6-Na2-Na1=287.18        
Na9-Na6-Na2-Na4=316.83        Na9-Na6-Na2-Na8= 44.07        Na9-Na6-Na2-Cl12=342.23       Na9-Na6-Na2-Cl16= 13.43       
Na9-Na6-Na2-Cl18=267.86       Na9-Na6-Na2-Cl20=105.23       Na10-Na6-Na2-Na1=193.72       Na10-Na6-Na2-Na4=223.37       
Na10-Na6-Na2-Na8=310.61       Na10-Na6-Na2-Cl12=248.77      Na10-Na6-Na2-Cl16=279.97      Na10-Na6-Na2-Cl18=174.41      
Na10-Na6-Na2-Cl20= 11.78      Cl12-Na6-Na2-Na1=304.95       Cl12-Na6-Na2-Na4=334.60       Cl12-Na6-Na2-Na8= 61.84       
Cl12-Na6-Na2-Cl16= 31.20      Cl12-Na6-Na2-Cl18=285.63      Cl12-Na6-Na2-Cl20=123.00      Cl13-Na6-Na2-Na1=185.81       
Cl13-Na6-Na2-Na4=215.46       Cl13-Na6-Na2-Na8=302.70       Cl13-Na6-Na2-Cl12=240.86      Cl13-Na6-Na2-Cl16=272.06      
Cl13-Na6-Na2-Cl18=166.49      Cl13-Na6-Na2-Cl20=  3.87      Cl19-Na6-Na2-Na1=349.24       Cl19-Na6-Na2-Na4= 18.89       
Cl19-Na6-Na2-Na8=106.13       Cl19-Na6-Na2-Cl12= 44.29      Cl19-Na6-Na2-Cl16= 75.49      Cl19-Na6-Na2-Cl18=329.92      
Cl19-Na6-Na2-Cl20=167.29      Cl20-Na6-Na2-Na1=181.95       Cl20-Na6-Na2-Na4=211.59       Cl20-Na6-Na2-Na8=298.83       
Cl20-Na6-Na2-Cl12=237.00      Cl20-Na6-Na2-Cl16=268.20      Cl20-Na6-Na2-Cl18=162.63      O36-Na6-Na2-Na1= 53.34        
O36-Na6-Na2-Na4= 82.99        O36-Na6-Na2-Na8=170.23        O36-Na6-Na2-Cl12=108.39       O36-Na6-Na2-Cl16=139.59       
O36-Na6-Na2-Cl18= 34.02       O36-Na6-Na2-Cl20=231.39       C38-Na6-Na2-Na1= 72.07        C38-Na6-Na2-Na4=101.72        
C38-Na6-Na2-Na8=188.96        C38-Na6-Na2-Cl12=127.13       C38-Na6-Na2-Cl16=158.32       C38-Na6-Na2-Cl18= 52.76       
C38-Na6-Na2-Cl20=250.13       O66-Na6-Na2-Na1=266.84        O66-Na6-Na2-Na4=296.49        O66-Na6-Na2-Na8= 23.73        
O66-Na6-Na2-Cl12=321.89       O66-Na6-Na2-Cl16=353.09       O66-Na6-Na2-Cl18=247.52       O66-Na6-Na2-Cl20= 84.89       
Na3-Na7-Na1-Na2= 42.84        Na3-Na7-Na1-Na4=353.12        Na3-Na7-Na1-Na6= 94.32        Na3-Na7-Na1-Cl12= 35.17       
Na3-Na7-Na1-Cl18= 16.60       Na3-Na7-Na1-Cl19=155.56       Na3-Na7-Na1-O21=280.62        Na3-Na7-Na1-C23=261.52        
Na3-Na7-Na1-C26=268.63        Na3-Na7-Na1-H28=256.95        Na3-Na7-Na1-O36=103.18        Na6-Na7-Na1-Na2=308.52        
Na6-Na7-Na1-Na4=258.80        Na6-Na7-Na1-Cl12=300.85       Na6-Na7-Na1-Cl18=282.28       Na6-Na7-Na1-Cl19= 61.24       
Na6-Na7-Na1-O21=186.30        Na6-Na7-Na1-C23=167.21        Na6-Na7-Na1-C26=174.31        Na6-Na7-Na1-H28=162.63        
Na6-Na7-Na1-O36=  8.86        Na9-Na7-Na1-Na2=266.57        Na9-Na7-Na1-Na4=216.85        Na9-Na7-Na1-Na6=318.05        
Na9-Na7-Na1-Cl12=258.90       Na9-Na7-Na1-Cl18=240.33       Na9-Na7-Na1-Cl19= 19.29       Na9-Na7-Na1-O21=144.35        
Na9-Na7-Na1-C23=125.26        Na9-Na7-Na1-C26=132.36        Na9-Na7-Na1-H28=120.68        Na9-Na7-Na1-O36=326.91        
Cl12-Na7-Na1-Na2=  7.67       Cl12-Na7-Na1-Na4=317.95       Cl12-Na7-Na1-Na6= 59.15       Cl12-Na7-Na1-Cl18=341.43      
Cl12-Na7-Na1-Cl19=120.39      Cl12-Na7-Na1-O21=245.45       Cl12-Na7-Na1-C23=226.35       Cl12-Na7-Na1-C26=233.46       
Cl12-Na7-Na1-H28=221.78       Cl12-Na7-Na1-O36= 68.01       Cl19-Na7-Na1-Na2=247.28       Cl19-Na7-Na1-Na4=197.56       
Cl19-Na7-Na1-Na6=298.76       Cl19-Na7-Na1-Cl12=239.61      Cl19-Na7-Na1-Cl18=221.04      Cl19-Na7-Na1-O21=125.07       
Cl19-Na7-Na1-C23=105.97       Cl19-Na7-Na1-C26=113.07       Cl19-Na7-Na1-H28=101.39       Cl19-Na7-Na1-O36=307.62       
O21-Na7-Na1-Na2=122.22        O21-Na7-Na1-Na4= 72.50        O21-Na7-Na1-Na6=173.70        O21-Na7-Na1-Cl12=114.55       
O21-Na7-Na1-Cl18= 95.97       O21-Na7-Na1-Cl19=234.93       O21-Na7-Na1-C23=340.90        O21-Na7-Na1-C26=348.00        
O21-Na7-Na1-H28=336.32        O21-Na7-Na1-O36=182.55        O51-Na7-Na1-Na2= 56.36        O51-Na7-Na1-Na4=  6.64        
O51-Na7-Na1-Na6=107.84        O51-Na7-Na1-Cl12= 48.69       O51-Na7-Na1-Cl18= 30.12       O51-Na7-Na1-Cl19=169.08       
O51-Na7-Na1-O21=294.14        O51-Na7-Na1-C23=275.04        O51-Na7-Na1-C26=282.15        O51-Na7-Na1-H28=270.47        
O51-Na7-Na1-O36=116.70        H60-Na7-Na1-Na2=152.41        H60-Na7-Na1-Na4=102.69        H60-Na7-Na1-Na6=203.89        
H60-Na7-Na1-Cl12=144.74       H60-Na7-Na1-Cl18=126.17       H60-Na7-Na1-Cl19=265.13       H60-Na7-Na1-O21= 30.19        
H60-Na7-Na1-C23= 11.09        H60-Na7-Na1-C26= 18.20        H60-Na7-Na1-H28=  6.52        H60-Na7-Na1-O36=212.74        
O66-Na7-Na1-Na2=317.91        O66-Na7-Na1-Na4=268.18        O66-Na7-Na1-Na6=  9.39        O66-Na7-Na1-Cl12=310.24       
O66-Na7-Na1-Cl18=291.66       O66-Na7-Na1-Cl19= 70.62       O66-Na7-Na1-O21=195.69        O66-Na7-Na1-C23=176.59        
O66-Na7-Na1-C26=183.69        O66-Na7-Na1-H28=172.01        O66-Na7-Na1-O36= 18.24        O69-Na7-Na1-Na2=236.75        
O69-Na7-Na1-Na4=187.02        O69-Na7-Na1-Na6=288.23        O69-Na7-Na1-Cl12=229.08       O69-Na7-Na1-Cl18=210.50       
O69-Na7-Na1-Cl19=349.46       O69-Na7-Na1-O21=114.53        O69-Na7-Na1-C23= 95.43        O69-Na7-Na1-C26=102.53        
O69-Na7-Na1-H28= 90.85        O69-Na7-Na1-O36=297.08        Na1-Na7-Na3-Na4=  7.82        Na1-Na7-Na3-Na8=273.59        
Na1-Na7-Na3-Cl12=323.55       Na1-Na7-Na3-Cl15= 56.98       Na1-Na7-Na3-Cl16=319.54       Na1-Na7-Na3-Cl17=222.03       
Na1-Na7-Na3-O51=164.57        Na6-Na7-Na3-Na4= 62.70        Na6-Na7-Na3-Na8=328.46        Na6-Na7-Na3-Cl12= 18.42       
Na6-Na7-Na3-Cl15=111.85       Na6-Na7-Na3-Cl16= 14.42       Na6-Na7-Na3-Cl17=276.91       Na6-Na7-Na3-O51=219.44        
Na9-Na7-Na3-Na4=106.31        Na9-Na7-Na3-Na8= 12.07        Na9-Na7-Na3-Cl12= 62.04       Na9-Na7-Na3-Cl15=155.46       
Na9-Na7-Na3-Cl16= 58.03       Na9-Na7-Na3-Cl17=320.52       Na9-Na7-Na3-O51=263.05        Cl12-Na7-Na3-Na4= 44.27       
Cl12-Na7-Na3-Na8=310.04       Cl12-Na7-Na3-Cl15= 93.43      Cl12-Na7-Na3-Cl16=355.99      Cl12-Na7-Na3-Cl17=258.48      
Cl12-Na7-Na3-O51=201.02       Cl19-Na7-Na3-Na4= 34.61       Cl19-Na7-Na3-Na8=300.38       Cl19-Na7-Na3-Cl12=350.34      
Cl19-Na7-Na3-Cl15= 83.77      Cl19-Na7-Na3-Cl16=346.34      Cl19-Na7-Na3-Cl17=248.82      Cl19-Na7-Na3-O51=191.36       
O21-Na7-Na3-Na4=324.21        O21-Na7-Na3-Na8=229.98        O21-Na7-Na3-Cl12=279.94       O21-Na7-Na3-Cl15= 13.36       
O21-Na7-Na3-Cl16=275.93       O21-Na7-Na3-Cl17=178.42       O21-Na7-Na3-O51=120.95        O51-Na7-Na3-Na4=203.26        
O51-Na7-Na3-Na8=109.02        O51-Na7-Na3-Cl12=158.98       O51-Na7-Na3-Cl15=252.41       O51-Na7-Na3-Cl16=154.98       
O51-Na7-Na3-Cl17= 57.47       H60-Na7-Na3-Na4=255.39        H60-Na7-Na3-Na8=161.16        H60-Na7-Na3-Cl12=211.12       
H60-Na7-Na3-Cl15=304.54       H60-Na7-Na3-Cl16=207.11       H60-Na7-Na3-Cl17=109.60       H60-Na7-Na3-O51= 52.13        
O66-Na7-Na3-Na4=116.59        O66-Na7-Na3-Na8= 22.35        O66-Na7-Na3-Cl12= 72.31       O66-Na7-Na3-Cl15=165.74       
O66-Na7-Na3-Cl16= 68.31       O66-Na7-Na3-Cl17=330.80       O66-Na7-Na3-O51=273.33        O69-Na7-Na3-Na4=174.62        
O69-Na7-Na3-Na8= 80.38        O69-Na7-Na3-Cl12=130.34       O69-Na7-Na3-Cl15=223.77       O69-Na7-Na3-Cl16=126.34       
O69-Na7-Na3-Cl17= 28.83       O69-Na7-Na3-O51=331.36        Na1-Na7-Na6-Na2= 62.68        Na1-Na7-Na6-Na8=112.65        
Na1-Na7-Na6-Na9=231.10        Na1-Na7-Na6-Na10=159.96       Na1-Na7-Na6-Cl12= 66.18       Na1-Na7-Na6-Cl13=209.28       
Na1-Na7-Na6-Cl19=292.36       Na1-Na7-Na6-Cl20=106.12       Na1-Na7-Na6-O36=349.95        Na1-Na7-Na6-C38=321.57        
Na1-Na7-Na6-O66=169.00        Na3-Na7-Na6-Na1=274.76        Na3-Na7-Na6-Na2=337.45        Na3-Na7-Na6-Na8= 27.41        
Na3-Na7-Na6-Na9=145.86        Na3-Na7-Na6-Na10= 74.72       Na3-Na7-Na6-Cl12=340.94       Na3-Na7-Na6-Cl13=124.04       
Na3-Na7-Na6-Cl19=207.12       Na3-Na7-Na6-Cl20= 20.89       Na3-Na7-Na6-O36=264.71        Na3-Na7-Na6-C38=236.33        
Na3-Na7-Na6-O66= 83.77        Na9-Na7-Na6-Na1=128.90        Na9-Na7-Na6-Na2=191.59        Na9-Na7-Na6-Na8=241.55        
Na9-Na7-Na6-Na10=288.86       Na9-Na7-Na6-Cl12=195.08       Na9-Na7-Na6-Cl13=338.18       Na9-Na7-Na6-Cl19= 61.26       
Na9-Na7-Na6-Cl20=235.03       Na9-Na7-Na6-O36=118.85        Na9-Na7-Na6-C38= 90.47        Na9-Na7-Na6-O66=297.91        
Cl12-Na7-Na6-Na1=293.82       Cl12-Na7-Na6-Na2=356.50       Cl12-Na7-Na6-Na8= 46.47       Cl12-Na7-Na6-Na9=164.92       
Cl12-Na7-Na6-Na10= 93.78      Cl12-Na7-Na6-Cl13=143.10      Cl12-Na7-Na6-Cl19=226.18      Cl12-Na7-Na6-Cl20= 39.94      
Cl12-Na7-Na6-O36=283.77       Cl12-Na7-Na6-C38=255.39       Cl12-Na7-Na6-O66=102.82       Cl19-Na7-Na6-Na1= 67.64       
Cl19-Na7-Na6-Na2=130.32       Cl19-Na7-Na6-Na8=180.29       Cl19-Na7-Na6-Na9=298.74       Cl19-Na7-Na6-Na10=227.60      
Cl19-Na7-Na6-Cl12=133.82      Cl19-Na7-Na6-Cl13=276.92      Cl19-Na7-Na6-Cl20=173.76      Cl19-Na7-Na6-O36= 57.59       
Cl19-Na7-Na6-C38= 29.21       Cl19-Na7-Na6-O66=236.64       O21-Na7-Na6-Na1=355.59        O21-Na7-Na6-Na2= 58.27        
O21-Na7-Na6-Na8=108.24        O21-Na7-Na6-Na9=226.69        O21-Na7-Na6-Na10=155.55       O21-Na7-Na6-Cl12= 61.77       
O21-Na7-Na6-Cl13=204.87       O21-Na7-Na6-Cl19=287.95       O21-Na7-Na6-Cl20=101.71       O21-Na7-Na6-O36=345.54        
O21-Na7-Na6-C38=317.16        O21-Na7-Na6-O66=164.59        O51-Na7-Na6-Na1=243.21        O51-Na7-Na6-Na2=305.89        
O51-Na7-Na6-Na8=355.86        O51-Na7-Na6-Na9=114.31        O51-Na7-Na6-Na10= 43.17       O51-Na7-Na6-Cl12=309.39       
O51-Na7-Na6-Cl13= 92.49       O51-Na7-Na6-Cl19=175.57       O51-Na7-Na6-Cl20=349.33       O51-Na7-Na6-O36=233.15        
O51-Na7-Na6-C38=204.78        O51-Na7-Na6-O66= 52.21        H60-Na7-Na6-Na1= 64.74        H60-Na7-Na6-Na2=127.43        
H60-Na7-Na6-Na8=177.40        H60-Na7-Na6-Na9=295.84        H60-Na7-Na6-Na10=224.70       H60-Na7-Na6-Cl12=130.93       
H60-Na7-Na6-Cl13=274.03       H60-Na7-Na6-Cl19=357.11       H60-Na7-Na6-Cl20=170.87       H60-Na7-Na6-O36= 54.69        
H60-Na7-Na6-C38= 26.31        H60-Na7-Na6-O66=233.75        O66-Na7-Na6-Na1=191.00        O66-Na7-Na6-Na2=253.68        
O66-Na7-Na6-Na8=303.65        O66-Na7-Na6-Na9= 62.09        O66-Na7-Na6-Na10=350.95       O66-Na7-Na6-Cl12=257.18       
O66-Na7-Na6-Cl13= 40.28       O66-Na7-Na6-Cl19=123.36       O66-Na7-Na6-Cl20=297.12       O66-Na7-Na6-O36=180.94        
O66-Na7-Na6-C38=152.57        O69-Na7-Na6-Na1=138.10        O69-Na7-Na6-Na2=200.78        O69-Na7-Na6-Na8=250.75        
O69-Na7-Na6-Na9=  9.19        O69-Na7-Na6-Na10=298.05       O69-Na7-Na6-Cl12=204.28       O69-Na7-Na6-Cl13=347.38       
O69-Na7-Na6-Cl19= 70.46       O69-Na7-Na6-Cl20=244.22       O69-Na7-Na6-O36=128.04        O69-Na7-Na6-C38= 99.66        
O69-Na7-Na6-O66=307.10        Na3-Na8-Na2-Na1=300.72        Na3-Na8-Na2-Na4=  1.37        Na3-Na8-Na2-Na6=257.04        
Na3-Na8-Na2-Cl12=310.78       Na3-Na8-Na2-Cl16= 44.23       Na3-Na8-Na2-Cl18=324.56       Na3-Na8-Na2-Cl20=201.84       
Na5-Na8-Na2-Na1= 12.36        Na5-Na8-Na2-Na4= 73.00        Na5-Na8-Na2-Na6=328.68        Na5-Na8-Na2-Cl12= 22.42       
Na5-Na8-Na2-Cl16=115.87       Na5-Na8-Na2-Cl18= 36.20       Na5-Na8-Na2-Cl20=273.48       Na6-Na8-Na2-Na1= 43.68        
Na6-Na8-Na2-Na4=104.32        Na6-Na8-Na2-Cl12= 53.74       Na6-Na8-Na2-Cl16=147.19       Na6-Na8-Na2-Cl18= 67.52       
Na6-Na8-Na2-Cl20=304.80       Na10-Na8-Na2-Na1= 89.20       Na10-Na8-Na2-Na4=149.84       Na10-Na8-Na2-Na6= 45.52       
Na10-Na8-Na2-Cl12= 99.26      Na10-Na8-Na2-Cl16=192.71      Na10-Na8-Na2-Cl18=113.04      Na10-Na8-Na2-Cl20=350.32      
Cl11-Na8-Na2-Na1= 93.54       Cl11-Na8-Na2-Na4=154.18       Cl11-Na8-Na2-Na6= 49.85       Cl11-Na8-Na2-Cl12=103.60      
Cl11-Na8-Na2-Cl16=197.04      Cl11-Na8-Na2-Cl18=117.38      Cl11-Na8-Na2-Cl20=354.65      Cl12-Na8-Na2-Na1=349.94       
Cl12-Na8-Na2-Na4= 50.58       Cl12-Na8-Na2-Na6=306.26       Cl12-Na8-Na2-Cl16= 93.45      Cl12-Na8-Na2-Cl18= 13.78      
Cl12-Na8-Na2-Cl20=251.06      Cl16-Na8-Na2-Na1=256.49       Cl16-Na8-Na2-Na4=317.14       Cl16-Na8-Na2-Na6=212.81       
Cl16-Na8-Na2-Cl12=266.55      Cl16-Na8-Na2-Cl18=280.33      Cl16-Na8-Na2-Cl20=157.61      Cl17-Na8-Na2-Na1=296.71       
Cl17-Na8-Na2-Na4=357.35       Cl17-Na8-Na2-Na6=253.03       Cl17-Na8-Na2-Cl12=306.77      Cl17-Na8-Na2-Cl16= 40.21      
Cl17-Na8-Na2-Cl18=320.55      Cl17-Na8-Na2-Cl20=197.82      Cl20-Na8-Na2-Na1= 98.88       Cl20-Na8-Na2-Na4=159.52       
Cl20-Na8-Na2-Na6= 55.20       Cl20-Na8-Na2-Cl12=108.94      Cl20-Na8-Na2-Cl16=202.39      Cl20-Na8-Na2-Cl18=122.72      
Na2-Na8-Na3-Na4=358.64        Na2-Na8-Na3-Na7= 87.23        Na2-Na8-Na3-Cl12= 46.51       Na2-Na8-Na3-Cl15= 22.21       
Na2-Na8-Na3-Cl16=319.58       Na2-Na8-Na3-Cl17=183.76       Na2-Na8-Na3-O51=116.05        Na5-Na8-Na3-Na4=197.19        
Na5-Na8-Na3-Na7=285.78        Na5-Na8-Na3-Cl12=245.06       Na5-Na8-Na3-Cl15=220.77       Na5-Na8-Na3-Cl16=158.13       
Na5-Na8-Na3-Cl17= 22.32       Na5-Na8-Na3-O51=314.61        Na6-Na8-Na3-Na4=301.73        Na6-Na8-Na3-Na7= 30.32        
Na6-Na8-Na3-Cl12=349.60       Na6-Na8-Na3-Cl15=325.30       Na6-Na8-Na3-Cl16=262.67       Na6-Na8-Na3-Cl17=126.85       
Na6-Na8-Na3-O51= 59.14        Na10-Na8-Na3-Na4=272.94       Na10-Na8-Na3-Na7=  1.53       Na10-Na8-Na3-Cl12=320.81      
Na10-Na8-Na3-Cl15=296.51      Na10-Na8-Na3-Cl16=233.88      Na10-Na8-Na3-Cl17= 98.06      Na10-Na8-Na3-O51= 30.36       
Cl11-Na8-Na3-Na4=204.76       Cl11-Na8-Na3-Na7=293.35       Cl11-Na8-Na3-Cl12=252.63      Cl11-Na8-Na3-Cl15=228.33      
Cl11-Na8-Na3-Cl16=165.70      Cl11-Na8-Na3-Cl17= 29.88      Cl11-Na8-Na3-O51=322.18       Cl12-Na8-Na3-Na4=312.13       
Cl12-Na8-Na3-Na7= 40.72       Cl12-Na8-Na3-Cl15=335.70      Cl12-Na8-Na3-Cl16=273.07      Cl12-Na8-Na3-Cl17=137.25      
Cl12-Na8-Na3-O51= 69.55       Cl16-Na8-Na3-Na4= 39.06       Cl16-Na8-Na3-Na7=127.65       Cl16-Na8-Na3-Cl12= 86.93      
Cl16-Na8-Na3-Cl15= 62.63      Cl16-Na8-Na3-Cl17=224.18      Cl16-Na8-Na3-O51=156.48       Cl17-Na8-Na3-Na4=174.88       
Cl17-Na8-Na3-Na7=263.47       Cl17-Na8-Na3-Cl12=222.75      Cl17-Na8-Na3-Cl15=198.45      Cl17-Na8-Na3-Cl16=135.82      
Cl17-Na8-Na3-O51=292.29       Cl20-Na8-Na3-Na4=337.65       Cl20-Na8-Na3-Na7= 66.24       Cl20-Na8-Na3-Cl12= 25.52      
Cl20-Na8-Na3-Cl15=  1.22      Cl20-Na8-Na3-Cl16=298.59      Cl20-Na8-Na3-Cl17=162.77      Cl20-Na8-Na3-O51= 95.07       
Na2-Na8-Na5-Cl11=101.23       Na2-Na8-Na5-Cl14=355.54       Na2-Na8-Na5-Cl17=264.41       Na3-Na8-Na5-Cl11=172.20       
Na3-Na8-Na5-Cl14= 66.51       Na3-Na8-Na5-Cl17=335.38       Na6-Na8-Na5-Cl11= 74.03       Na6-Na8-Na5-Cl14=328.34       
Na6-Na8-Na5-Cl17=237.21       Na10-Na8-Na5-Cl11= 22.94      Na10-Na8-Na5-Cl14=277.25      Na10-Na8-Na5-Cl17=186.12      
Cl11-Na8-Na5-Cl14=254.31      Cl11-Na8-Na5-Cl17=163.18      Cl12-Na8-Na5-Cl11=119.84      Cl12-Na8-Na5-Cl14= 14.15      
Cl12-Na8-Na5-Cl17=283.02      Cl16-Na8-Na5-Cl11=198.42      Cl16-Na8-Na5-Cl14= 92.73      Cl16-Na8-Na5-Cl17=  1.60      
Cl17-Na8-Na5-Cl11=196.82      Cl17-Na8-Na5-Cl14= 91.13      Cl20-Na8-Na5-Cl11= 30.82      Cl20-Na8-Na5-Cl14=285.13      
Cl20-Na8-Na5-Cl17=194.00      Na2-Na8-Na6-Na1=300.52        Na2-Na8-Na6-Na7=248.53        Na2-Na8-Na6-Na9=199.50        
Na2-Na8-Na6-Na10=119.29       Na2-Na8-Na6-Cl12=293.67       Na2-Na8-Na6-Cl13=147.19       Na2-Na8-Na6-Cl19=248.29       
Na2-Na8-Na6-Cl20= 60.89       Na2-Na8-Na6-O36=348.67        Na2-Na8-Na6-C38= 17.27        Na2-Na8-Na6-O66=207.45        
Na3-Na8-Na6-Na1= 19.21        Na3-Na8-Na6-Na2= 78.69        Na3-Na8-Na6-Na7=327.22        Na3-Na8-Na6-Na9=278.19        
Na3-Na8-Na6-Na10=197.98       Na3-Na8-Na6-Cl12= 12.36       Na3-Na8-Na6-Cl13=225.88       Na3-Na8-Na6-Cl19=326.97       
Na3-Na8-Na6-Cl20=139.58       Na3-Na8-Na6-O36= 67.36        Na3-Na8-Na6-C38= 95.96        Na3-Na8-Na6-O66=286.13        
Na5-Na8-Na6-Na1=110.15        Na5-Na8-Na6-Na2=169.63        Na5-Na8-Na6-Na7= 58.16        Na5-Na8-Na6-Na9=  9.13        
Na5-Na8-Na6-Na10=288.92       Na5-Na8-Na6-Cl12=103.30       Na5-Na8-Na6-Cl13=316.82       Na5-Na8-Na6-Cl19= 57.91       
Na5-Na8-Na6-Cl20=230.52       Na5-Na8-Na6-O36=158.30        Na5-Na8-Na6-C38=186.90        Na5-Na8-Na6-O66= 17.07        
Na10-Na8-Na6-Na1=181.23       Na10-Na8-Na6-Na2=240.71       Na10-Na8-Na6-Na7=129.24       Na10-Na8-Na6-Na9= 80.21       
Na10-Na8-Na6-Cl12=174.38      Na10-Na8-Na6-Cl13= 27.91      Na10-Na8-Na6-Cl19=129.00      Na10-Na8-Na6-Cl20=301.60      
Na10-Na8-Na6-O36=229.38       Na10-Na8-Na6-C38=257.98       Na10-Na8-Na6-O66= 88.16       Cl11-Na8-Na6-Na1=152.95       
Cl11-Na8-Na6-Na2=212.42       Cl11-Na8-Na6-Na7=100.95       Cl11-Na8-Na6-Na9= 51.92       Cl11-Na8-Na6-Na10=331.71      
Cl11-Na8-Na6-Cl12=146.10      Cl11-Na8-Na6-Cl13=359.62      Cl11-Na8-Na6-Cl19=100.71      Cl11-Na8-Na6-Cl20=273.32      
Cl11-Na8-Na6-O36=201.10       Cl11-Na8-Na6-C38=229.69       Cl11-Na8-Na6-O66= 59.87       Cl12-Na8-Na6-Na1=  6.85       
Cl12-Na8-Na6-Na2= 66.33       Cl12-Na8-Na6-Na7=314.86       Cl12-Na8-Na6-Na9=265.83       Cl12-Na8-Na6-Na10=185.62      
Cl12-Na8-Na6-Cl13=213.52      Cl12-Na8-Na6-Cl19=314.61      Cl12-Na8-Na6-Cl20=127.22      Cl12-Na8-Na6-O36= 55.00       
Cl12-Na8-Na6-C38= 83.59       Cl12-Na8-Na6-O66=273.77       Cl16-Na8-Na6-Na1=324.89       Cl16-Na8-Na6-Na2= 24.37       
Cl16-Na8-Na6-Na7=272.90       Cl16-Na8-Na6-Na9=223.86       Cl16-Na8-Na6-Na10=143.65      Cl16-Na8-Na6-Cl12=318.04      
Cl16-Na8-Na6-Cl13=171.56      Cl16-Na8-Na6-Cl19=272.65      Cl16-Na8-Na6-Cl20= 85.26      Cl16-Na8-Na6-O36= 13.04       
Cl16-Na8-Na6-C38= 41.63       Cl16-Na8-Na6-O66=231.81       Cl17-Na8-Na6-Na1= 65.94       Cl17-Na8-Na6-Na2=125.41       
Cl17-Na8-Na6-Na7= 13.94       Cl17-Na8-Na6-Na9=324.91       Cl17-Na8-Na6-Na10=244.70      Cl17-Na8-Na6-Cl12= 59.09      
Cl17-Na8-Na6-Cl13=272.61      Cl17-Na8-Na6-Cl19= 13.70      Cl17-Na8-Na6-Cl20=186.31      Cl17-Na8-Na6-O36=114.09       
Cl17-Na8-Na6-C38=142.68       Cl17-Na8-Na6-O66=332.86       Cl20-Na8-Na6-Na1=239.63       Cl20-Na8-Na6-Na2=299.11       
Cl20-Na8-Na6-Na7=187.64       Cl20-Na8-Na6-Na9=138.61       Cl20-Na8-Na6-Na10= 58.40      Cl20-Na8-Na6-Cl12=232.78      
Cl20-Na8-Na6-Cl13= 86.30      Cl20-Na8-Na6-Cl19=187.39      Cl20-Na8-Na6-O36=287.78       Cl20-Na8-Na6-C38=316.37       
Cl20-Na8-Na6-O66=146.55       Na7-Na9-Na6-Na1=318.61        Na7-Na9-Na6-Na2= 25.28        Na7-Na9-Na6-Na8= 61.00        
Na7-Na9-Na6-Na10=119.92       Na7-Na9-Na6-Cl12= 11.23       Na7-Na9-Na6-Cl13=152.39       Na7-Na9-Na6-Cl19=301.98       
Na7-Na9-Na6-Cl20=103.22       Na7-Na9-Na6-O36=271.00        Na7-Na9-Na6-C38=242.22        Na7-Na9-Na6-O66= 52.01        
Cl13-Na9-Na6-Na1=166.22       Cl13-Na9-Na6-Na2=232.89       Cl13-Na9-Na6-Na7=207.61       Cl13-Na9-Na6-Na8=268.61       
Cl13-Na9-Na6-Na10=327.54      Cl13-Na9-Na6-Cl12=218.84      Cl13-Na9-Na6-Cl19=149.60      Cl13-Na9-Na6-Cl20=310.83      
Cl13-Na9-Na6-O36=118.61       Cl13-Na9-Na6-C38= 89.83       Cl13-Na9-Na6-O66=259.62       Cl19-Na9-Na6-Na1= 16.63       
Cl19-Na9-Na6-Na2= 83.29       Cl19-Na9-Na6-Na7= 58.02       Cl19-Na9-Na6-Na8=119.02       Cl19-Na9-Na6-Na10=177.94      
Cl19-Na9-Na6-Cl12= 69.25      Cl19-Na9-Na6-Cl13=210.40      Cl19-Na9-Na6-Cl20=161.24      Cl19-Na9-Na6-O36=329.02       
Cl19-Na9-Na6-C38=300.24       Cl19-Na9-Na6-O66=110.03       O66-Na9-Na6-Na1=266.60        O66-Na9-Na6-Na2=333.26        
O66-Na9-Na6-Na7=307.99        O66-Na9-Na6-Na8=  8.99        O66-Na9-Na6-Na10= 67.91       O66-Na9-Na6-Cl12=319.22       
O66-Na9-Na6-Cl13=100.38       O66-Na9-Na6-Cl19=249.97       O66-Na9-Na6-Cl20= 51.21       O66-Na9-Na6-O36=218.99        
O66-Na9-Na6-C38=190.21        O69-Na9-Na6-Na1=309.83        O69-Na9-Na6-Na2= 16.50        O69-Na9-Na6-Na7=351.22        
O69-Na9-Na6-Na8= 52.22        O69-Na9-Na6-Na10=111.14       O69-Na9-Na6-Cl12=  2.45       O69-Na9-Na6-Cl13=143.61       
O69-Na9-Na6-Cl19=293.20       O69-Na9-Na6-Cl20= 94.44       O69-Na9-Na6-O36=262.22        O69-Na9-Na6-C38=233.44        
O69-Na9-Na6-O66= 43.23        O72-Na9-Na6-Na1=221.17        O72-Na9-Na6-Na2=287.83        O72-Na9-Na6-Na7=262.56        
O72-Na9-Na6-Na8=323.55        O72-Na9-Na6-Na10= 22.48       O72-Na9-Na6-Cl12=273.79       O72-Na9-Na6-Cl13= 54.94       
O72-Na9-Na6-Cl19=204.54       O72-Na9-Na6-Cl20=  5.78       O72-Na9-Na6-O36=173.56        O72-Na9-Na6-C38=144.78        
O72-Na9-Na6-O66=314.57        Na6-Na9-Na7-Na1= 40.09        Na6-Na9-Na7-Na3=305.89        Na6-Na9-Na7-Cl12=348.80       
Na6-Na9-Na7-Cl19= 60.28       Na6-Na9-Na7-O21= 72.43        Na6-Na9-Na7-O51=248.99        Na6-Na9-Na7-H60=156.75        
Na6-Na9-Na7-O66=292.63        Na6-Na9-Na7-O69=192.30        Cl13-Na9-Na7-Na1= 61.15       Cl13-Na9-Na7-Na3=326.95       
Cl13-Na9-Na7-Na6= 21.06       Cl13-Na9-Na7-Cl12=  9.87      Cl13-Na9-Na7-Cl19= 81.34      Cl13-Na9-Na7-O21= 93.49       
Cl13-Na9-Na7-O51=270.06       Cl13-Na9-Na7-H60=177.82       Cl13-Na9-Na7-O66=313.69       Cl13-Na9-Na7-O69=213.36       
Cl19-Na9-Na7-Na1=339.81       Cl19-Na9-Na7-Na3=245.61       Cl19-Na9-Na7-Na6=299.72       Cl19-Na9-Na7-Cl12=288.52      
Cl19-Na9-Na7-O21= 12.15       Cl19-Na9-Na7-O51=188.71       Cl19-Na9-Na7-H60= 96.47       Cl19-Na9-Na7-O66=232.35       
Cl19-Na9-Na7-O69=132.02       O66-Na9-Na7-Na1=107.46        O66-Na9-Na7-Na3= 13.26        O66-Na9-Na7-Na6= 67.37        
O66-Na9-Na7-Cl12= 56.17       O66-Na9-Na7-Cl19=127.65       O66-Na9-Na7-O21=139.80        O66-Na9-Na7-O51=316.37        
O66-Na9-Na7-H60=224.12        O66-Na9-Na7-O69=259.67        O69-Na9-Na7-Na1=207.79        O69-Na9-Na7-Na3=113.59        
O69-Na9-Na7-Na6=167.70        O69-Na9-Na7-Cl12=156.50       O69-Na9-Na7-Cl19=227.98       O69-Na9-Na7-O21=240.13        
O69-Na9-Na7-O51= 56.70        O69-Na9-Na7-H60=324.45        O69-Na9-Na7-O66=100.33        O72-Na9-Na7-Na1=158.31        
O72-Na9-Na7-Na3= 64.10        O72-Na9-Na7-Na6=118.22        O72-Na9-Na7-Cl12=107.02       O72-Na9-Na7-Cl19=178.50       
O72-Na9-Na7-O21=190.64        O72-Na9-Na7-O51=  7.21        O72-Na9-Na7-H60=274.97        O72-Na9-Na7-O66= 50.85        
O72-Na9-Na7-O69=310.51        Na8-Na10-Na6-Na1=  3.59       Na8-Na10-Na6-Na2= 45.40       Na8-Na10-Na6-Na7=305.23       
Na8-Na10-Na6-Na9=253.12       Na8-Na10-Na6-Cl12=355.57      Na8-Na10-Na6-Cl13=218.62      Na8-Na10-Na6-Cl19=255.33      
Na8-Na10-Na6-Cl20= 56.96      Na8-Na10-Na6-O36=110.76       Na8-Na10-Na6-C38=143.33       Na8-Na10-Na6-O66=298.99       
Cl11-Na10-Na6-Na1= 35.98      Cl11-Na10-Na6-Na2= 77.78      Cl11-Na10-Na6-Na7=337.61      Cl11-Na10-Na6-Na8= 32.38      
Cl11-Na10-Na6-Na9=285.51      Cl11-Na10-Na6-Cl12= 27.95     Cl11-Na10-Na6-Cl13=251.00     Cl11-Na10-Na6-Cl19=287.71     
Cl11-Na10-Na6-Cl20= 89.34     Cl11-Na10-Na6-O36=143.14      Cl11-Na10-Na6-C38=175.71      Cl11-Na10-Na6-O66=331.37      
Cl13-Na10-Na6-Na1=144.98      Cl13-Na10-Na6-Na2=186.79      Cl13-Na10-Na6-Na7= 86.61      Cl13-Na10-Na6-Na8=141.38      
Cl13-Na10-Na6-Na9= 34.51      Cl13-Na10-Na6-Cl12=136.95     Cl13-Na10-Na6-Cl19= 36.71     Cl13-Na10-Na6-Cl20=198.34     
Cl13-Na10-Na6-O36=252.14      Cl13-Na10-Na6-C38=284.71      Cl13-Na10-Na6-O66= 80.38      Cl20-Na10-Na6-Na1=306.63      
Cl20-Na10-Na6-Na2=348.44      Cl20-Na10-Na6-Na7=248.27      Cl20-Na10-Na6-Na8=303.04      Cl20-Na10-Na6-Na9=196.16      
Cl20-Na10-Na6-Cl12=298.61     Cl20-Na10-Na6-Cl13=161.66     Cl20-Na10-Na6-Cl19=198.37     Cl20-Na10-Na6-O36= 53.79      
Cl20-Na10-Na6-C38= 86.37      Cl20-Na10-Na6-O66=242.03      Na6-Na10-Na8-Na2=312.04       Na6-Na10-Na8-Na3= 35.66       
Na6-Na10-Na8-Na5=112.86       Na6-Na10-Na8-Cl11=136.46      Na6-Na10-Na8-Cl12=  3.94      Na6-Na10-Na8-Cl16=297.53      
Na6-Na10-Na8-Cl17=107.51      Na6-Na10-Na8-Cl20=301.75      Cl11-Na10-Na8-Na2=175.58      Cl11-Na10-Na8-Na3=259.20      
Cl11-Na10-Na8-Na5=336.40      Cl11-Na10-Na8-Na6=223.54      Cl11-Na10-Na8-Cl12=227.48     Cl11-Na10-Na8-Cl16=161.07     
Cl11-Na10-Na8-Cl17=331.05     Cl11-Na10-Na8-Cl20=165.29     Cl13-Na10-Na8-Na2=283.81      Cl13-Na10-Na8-Na3=  7.43      
Cl13-Na10-Na8-Na5= 84.63      Cl13-Na10-Na8-Na6=331.77      Cl13-Na10-Na8-Cl11=108.23     Cl13-Na10-Na8-Cl12=335.71     
Cl13-Na10-Na8-Cl16=269.30     Cl13-Na10-Na8-Cl17= 79.28     Cl13-Na10-Na8-Cl20=273.52     Cl20-Na10-Na8-Na2= 10.29      
Cl20-Na10-Na8-Na3= 93.92      Cl20-Na10-Na8-Na5=171.11      Cl20-Na10-Na8-Na6= 58.25      Cl20-Na10-Na8-Cl11=194.71     
Cl20-Na10-Na8-Cl12= 62.19     Cl20-Na10-Na8-Cl16=355.78     Cl20-Na10-Na8-Cl17=165.77     

========================================================================
 FINAL SINGLEPOINT CALCULATION ON OPTIMIZED GEOMETRY
========================================================================

 Ncao       : 248
 Nao        : 238
 Nshell     : 122
 Nel        : 200
 T(el)      :   300.0
 intcut     :    25.0
 scfconv/Eh :  0.100E-05
   qconv/e  :  0.100E-03
 intneglect :  0.100E-07
 broydamp   :      0.250
 iter      E             dE          RMSdq      gap      omega  full diag
   1   -118.2409188 -0.118241E+03  0.142E-04    3.16       0.0  T
   2   -118.2409188 -0.369766E-10  0.983E-05    3.16     118.2  T
   3   -118.2409188 -0.425189E-10  0.832E-05    3.16     139.6  T
speedup  1.00
cpu  time for SCC    0.04 s
wall time for SCC    0.04 s

   *** convergence criteria satisfied after 3 iterations ***

          eigenvalues
 #    :          88         89         90         91         92         93         94         95
 occ. :        2.000      2.000      2.000      2.000      2.000      2.000      2.000      2.000
 eps  :       -10.784    -10.761    -10.756    -10.726    -10.722    -10.692    -10.689    -10.558
 #    :          96         97         98         99        100        101        102        103
 occ. :        2.000      2.000      2.000      2.000      2.000      0.000      0.000      0.000
 eps  :       -10.499    -10.444    -10.416    -10.353    -10.240     -7.078     -5.670     -4.970
 #    :         104        105        106        107        108        109        110        111
 occ. :        0.000      0.000      0.000      0.000      0.000      0.000      0.000      0.000
 eps  :        -4.775     -2.960     -2.442     -2.177     -0.423     -0.113      0.515      0.952


   #   Z            q   n(s)   n(p)   n(d)      C6AA      α(0)
   1  11 Na     0.785  0.066  0.149  0.000    67.144    26.518
   2  11 Na     0.691  0.092  0.217  0.000    68.292    26.743
   3  11 Na     0.703  0.081  0.216  0.000    68.144    26.714
   4  11 Na     0.660  0.107  0.233  0.000    68.677    26.819
   5  11 Na     0.696  0.100  0.203  0.000    68.228    26.731
   6  11 Na     0.803  0.020  0.177  0.000    66.924    26.474
   7  11 Na     0.938  0.026  0.036  0.000    65.344    26.160
   8  11 Na     0.687  0.056  0.257  0.000    68.344    26.753
   9  11 Na     0.798  0.072  0.131  0.000    66.989    26.487
  10  11 Na     0.702  0.105  0.193  0.000    68.162    26.718
  11  17 Cl    -0.759  1.975  5.780  0.004   125.674    17.151
  12  17 Cl    -0.728  1.967  5.757  0.004   124.448    17.067
  13  17 Cl    -0.777  1.974  5.801  0.002   126.438    17.203
  14  17 Cl    -0.786  1.977  5.739  0.070   126.258    17.186
  15  17 Cl    -0.792  1.974  5.805  0.014   127.039    17.244
  16  17 Cl    -0.742  1.974  5.766  0.002   125.000    17.105
  17  17 Cl    -0.751  1.972  5.773  0.006   125.369    17.130
  18  17 Cl    -0.780  1.973  5.804  0.003   126.556    17.211
  19  17 Cl    -0.774  1.977  5.797  0.000   126.301    17.194
  20  17 Cl    -0.751  1.979  5.771  0.001   125.379    17.131
  21   8 O     -0.518  1.711  4.806  0.000    23.213     6.507
  22   1 H      0.363  0.637  0.000  0.000     0.553     1.166
  23   6 C      0.040  1.046  2.914  0.000    19.823     6.324
  24   1 H      0.057  0.943  0.000  0.000     2.229     2.335
  25   1 H      0.068  0.932  0.000  0.000     2.107     2.270
  26   6 C     -0.102  1.072  3.030  0.000    22.350     6.714
  27   1 H      0.065  0.935  0.000  0.000     2.142     2.289
  28   1 H      0.035  0.965  0.000  0.000     2.505     2.471
  29   6 C     -0.057  1.047  3.010  0.000    21.593     6.616
  30   1 H      0.039  0.961  0.000  0.000     2.461     2.453
  31   1 H      0.034  0.966  0.000  0.000     2.529     2.487
  32   6 C     -0.109  1.037  3.071  0.000    22.642     6.785
  33   1 H      0.039  0.961  0.000  0.000     2.466     2.456
  34   1 H      0.036  0.964  0.000  0.000     2.504     2.474
  35   1 H      0.041  0.959  0.000  0.000     2.430     2.437
  36   8 O     -0.503  1.708  4.795  0.000    22.889     6.462
  37   1 H      0.349  0.651  0.000  0.000     0.587     1.201
  38   6 C      0.039  1.047  2.913  0.000    19.831     6.325
  39   1 H      0.053  0.947  0.000  0.000     2.285     2.364
  40   1 H      0.075  0.925  0.000  0.000     2.029     2.226
  41   6 C     -0.090  1.061  3.030  0.000    22.188     6.700
  42   1 H      0.068  0.932  0.000  0.000     2.111     2.271
  43   1 H      0.045  0.955  0.000  0.000     2.382     2.414
  44   6 C     -0.057  1.046  3.011  0.000    21.598     6.617
  45   1 H      0.034  0.966  0.000  0.000     2.537     2.491
  46   1 H      0.034  0.966  0.000  0.000     2.533     2.489
  47   6 C     -0.115  1.041  3.074  0.000    22.761     6.804
  48   1 H      0.049  0.951  0.000  0.000     2.328     2.386
  49   1 H      0.036  0.964  0.000  0.000     2.503     2.474
  50   1 H      0.050  0.950  0.000  0.000     2.317     2.380
  51   8 O     -0.508  1.706  4.802  0.000    23.007     6.478
  52   1 H      0.346  0.654  0.000  0.000     0.588     1.198
  53   6 C      0.058  1.041  2.901  0.000    19.591     6.298
  54   1 H      0.035  0.965  0.000  0.000     2.519     2.482
  55   1 H      0.051  0.949  0.000  0.000     2.304     2.374
  56   6 C     -0.086  1.058  3.028  0.000    22.121     6.693
  57   1 H      0.037  0.963  0.000  0.000     2.488     2.467
  58   1 H      0.071  0.929  0.000  0.000     2.079     2.255
  59   6 C     -0.084  1.059  3.025  0.000    22.036     6.673
  60   1 H      0.054  0.946  0.000  0.000     2.256     2.345
  61   1 H      0.038  0.962  0.000  0.000     2.478     2.462
  62   6 C     -0.118  1.039  3.079  0.000    22.828     6.814
  63   1 H      0.033  0.967  0.000  0.000     2.541     2.493
  64   1 H      0.031  0.969  0.000  0.000     2.575     2.510
  65   1 H      0.048  0.952  0.000  0.000     2.339     2.391
  66   8 O     -0.682  1.734  4.948  0.000    27.140     7.036
  67   1 H      0.368  0.632  0.000  0.000     0.540     1.151
  68   1 H      0.348  0.652  0.000  0.000     0.586     1.199
  69   8 O     -0.665  1.728  4.937  0.000    26.704     6.979
  70   1 H      0.320  0.680  0.000  0.000     0.663     1.279
  71   1 H      0.371  0.629  0.000  0.000     0.537     1.148
  72   8 O     -0.616  1.721  4.895  0.000    25.492     6.819
  73   1 H      0.287  0.713  0.000  0.000     0.762     1.370
  74   1 H      0.342  0.658  0.000  0.000     0.602     1.217

 Mol. C6AA /au·bohr⁶  :      93436.890455
 Mol. C8AA /au·bohr⁸  :    4249860.050177
 Mol. α(0) /au        :        633.257006

 
 Wiberg/Mayer (AO) data. WBOs > 0.1 written file <wbo>
 largest (>0.05) Wiberg bond orders for each atom
           total WBO             WBO to atom ...
     1  Na  0.407    Cl  19 0.116    Cl  18 0.089    O   36 0.074    Cl  12 0.063    O   21 0.052
     2  Na  0.581    Cl  16 0.151    Cl  20 0.150    Cl  18 0.131    Cl  12 0.077
     3  Na  0.559    Cl  15 0.152    Cl  17 0.130    Cl  16 0.084    Cl  12 0.078    O   51 0.057
     4  Na  0.612    Cl  15 0.177    Cl  18 0.161    Cl  16 0.126    Cl  12 0.090
     5  Na  0.555    Cl  14 0.190    Cl  17 0.145    Cl  11 0.126
     6  Na  0.385    Cl  13 0.124    Cl  19 0.079    Cl  20 0.062    Cl  12 0.054
     7  Na  0.130    Cl  19 0.080    O   21 0.062
     8  Na  0.600    Cl  17 0.146    Cl  16 0.126    Cl  11 0.122    Cl  20 0.089    Cl  12 0.075
     9  Na  0.388    Cl  19 0.112    Cl  13 0.081    O   72 0.080    O   69 0.068
    10  Na  0.555    Cl  11 0.183    Cl  13 0.179    Cl  20 0.140
    11  Cl  0.464    Na  10 0.183    Na   5 0.126    Na   8 0.122
    12  Cl  0.526    Na   4 0.090    Na   3 0.078    Na   2 0.077    Na   8 0.075    Na   1 0.063    Na   6 0.054
    13  Cl  0.417    Na  10 0.179    Na   6 0.124    Na   9 0.081
    14  Cl  0.408    Na   5 0.190
    15  Cl  0.401    Na   4 0.177    Na   3 0.152
    16  Cl  0.492    Na   2 0.151    Na   8 0.126    Na   4 0.126    Na   3 0.084
    17  Cl  0.461    Na   8 0.146    Na   5 0.145    Na   3 0.130
    18  Cl  0.419    Na   4 0.161    Na   2 0.131    Na   1 0.089
    19  Cl  0.403    Na   1 0.116    Na   9 0.112    Na   7 0.080    Na   6 0.079
    20  Cl  0.466    Na   2 0.150    Na  10 0.140    Na   8 0.089    Na   6 0.062
    21  O   1.989    C   23 0.987    H   22 0.819    Na   7 0.062    Na   1 0.052
    22  H   0.867    O   21 0.819
    23  C   3.944    C   26 1.009    O   21 0.987    H   25 0.971    H   24 0.969
    24  H   0.997    C   23 0.969
    25  H   0.993    C   23 0.971
    26  C   3.996    C   23 1.009    C   29 1.008    H   27 0.970    H   28 0.968
    27  H   0.996    C   26 0.970
    28  H   0.999    C   26 0.968
    29  C   3.996    C   32 1.020    C   26 1.008    H   31 0.976    H   30 0.975
    30  H   0.998    C   29 0.975
    31  H   0.997    C   29 0.976
    32  C   3.995    C   29 1.020    H   34 0.987    H   35 0.986    H   33 0.985
    33  H   0.998    C   32 0.985
    34  H   0.998    C   32 0.987
    35  H   0.997    C   32 0.986
    36  O   2.008    C   38 0.976    H   37 0.846    Na   1 0.074
    37  H   0.878    O   36 0.846
    38  C   3.936    C   41 1.010    O   36 0.976    H   40 0.974    H   39 0.967
    39  H   0.997    C   38 0.967
    40  H   0.994    C   38 0.974
    41  C   3.995    C   38 1.010    C   44 1.009    H   43 0.975    H   42 0.961
    42  H   0.998    C   41 0.961
    43  H   0.997    C   41 0.975
    44  C   3.996    C   47 1.019    C   41 1.009    H   46 0.977    H   45 0.974
    45  H   0.997    C   44 0.974
    46  H   0.998    C   44 0.977
    47  C   3.996    C   44 1.019    H   49 0.985    H   50 0.976    H   48 0.972
    48  H   0.999    C   47 0.972
    49  H   0.998    C   47 0.985
    50  H   0.997    C   47 0.976
    51  O   1.984    C   53 0.981    H   52 0.836    Na   3 0.057
    52  H   0.879    O   51 0.836
    53  C   3.941    C   56 1.016    O   51 0.981    H   54 0.968    H   55 0.967
    54  H   0.997    C   53 0.968
    55  H   0.995    C   53 0.967
    56  C   3.987    C   53 1.016    C   59 1.013    H   57 0.974    H   58 0.970
    57  H   0.998    C   56 0.974
    58  H   0.994    C   56 0.970
    59  C   3.992    C   62 1.022    C   56 1.013    H   61 0.979    H   60 0.968
    60  H   0.997    C   59 0.968
    61  H   0.997    C   59 0.979
    62  C   3.991    C   59 1.022    H   63 0.987    H   64 0.987    H   65 0.980
    63  H   0.998    C   62 0.987
    64  H   0.998    C   62 0.987
    65  H   0.997    C   62 0.980
    66  O   1.861    H   68 0.853    H   67 0.814
    67  H   0.865    O   66 0.814
    68  H   0.879    O   66 0.853
    69  O   1.862    H   70 0.895    H   71 0.821    Na   9 0.068
    70  H   0.897    O   69 0.895
    71  H   0.861    O   69 0.821
    72  O   1.879    H   73 0.920    H   74 0.840    Na   9 0.080
    73  H   0.917    O   72 0.920
    74  H   0.883    O   72 0.840
 MOs/occ written to file <molden.input>
 
molecular dipole:
                 x           y           z       tot (Debye)
 q only:        4.233       1.452      -2.723
   full:        1.071       0.891      -1.008       4.371
molecular quadrupole (traceless):
                xx          xy          yy          xz          yz          zz
 q only:      -15.060       1.839       9.486      21.643      13.198       5.574
  q+dip:       -4.689     -11.722      11.004      14.893      16.238      -6.315
   full:       -5.496     -13.213      11.510      16.196      16.539      -6.014

SCC energy    :    -118.2409188
rep           :       0.7758161
ES            :       0.9216364
AES           :      -0.0893279
AXC           :      -0.0025569
disp          :      -0.1030786
XB            :       0.0000000
fix           :       0.0000000
total E       :    -117.4607295
atomizationE  :      14.7479622     9254.49
(atE without considering molecular charge,
 total energy contains solvation terms)
H-L gap (eV)  :          3.1623
optimized geometry written to: xtbopt.xyz

           ------------------------------------------------- 
          |                Numerical Hessian                |
           ------------------------------------------------- 
step length          :   0.00500
SCC accuracy         :   0.25000
Hessian scale factor :   1.00000
frozen atoms in %    :   0.00000    0
RMS gradient         :   0.00006
estimated CPU  time      1.98 min
estimated wall time      2.03 min

writing file <hessian>.
 
 projected vibrational frequencies (cm-1)
eigval :       -0.00    -0.00    -0.00     0.00     0.00     0.00
eigval :       17.52    20.44    23.28    28.20    30.03    31.58
eigval :       34.96    36.96    40.76    42.74    46.31    47.66
eigval :       50.06    50.77    53.36    54.16    56.44    58.90
eigval :       59.77    61.82    67.21    69.47    70.49    76.25
eigval :       77.98    78.25    80.70    83.01    84.35    87.33
eigval :       88.24    90.80    94.50    96.77    98.57   101.56
eigval :      102.74   103.25   106.37   108.46   110.81   111.37
eigval :      113.06   117.77   120.09   120.99   124.31   125.71
eigval :      129.93   130.27   132.84   133.65   136.82   138.79
eigval :      142.63   143.72   146.52   150.21   151.82   154.72
eigval :      156.56   157.73   161.65   165.47   170.55   172.69
eigval :      174.02   177.44   181.92   182.36   183.71   187.49
eigval :      189.37   194.69   195.36   199.16   201.39   203.95
eigval :      210.16   212.75   213.53   220.90   225.07   231.12
eigval :      236.76   243.53   244.74   252.18   265.32   278.96
eigval :      302.72   304.32   317.08   318.37   330.37   363.47
eigval :      369.44   401.64   405.22   438.85   446.21   452.82
eigval :      473.68   478.41   484.56   495.43   532.91   592.38
eigval :      678.43   704.38   757.81   779.31   788.26   808.16
eigval :      839.83   842.46   861.45   890.84   893.28   945.46
eigval :      958.47   960.04   987.08   989.89   996.97  1042.96
eigval :     1045.39  1048.09  1093.34  1095.01  1100.44  1115.14
eigval :     1121.20  1122.02  1127.23  1133.60  1134.37  1149.25
eigval :     1189.12  1208.60  1218.90  1219.54  1238.98  1255.02
eigval :     1262.92  1265.01  1274.58  1276.11  1284.34  1299.59
eigval :     1333.80  1338.97  1342.86  1349.62  1353.99  1358.22
eigval :     1358.82  1360.04  1380.44  1405.43  1412.71  1416.59
eigval :     1460.57  1461.15  1465.72  1469.67  1472.00  1478.98
eigval :     1486.18  1487.41  1490.47  1494.98  1501.32  1502.58
eigval :     1505.60  1511.49  1516.45  1517.08  1559.94  1567.92
eigval :     2893.31  2902.98  2906.24  2916.94  2931.72  2956.39
eigval :     2959.92  2961.61  2971.06  2974.72  2978.33  2980.43
eigval :     2980.49  2986.92  2990.62  2992.70  2998.25  3005.11
eigval :     3013.27  3018.74  3023.33  3026.60  3032.36  3036.20
eigval :     3041.53  3043.77  3044.02  3187.91  3204.12  3257.93
eigval :     3332.09  3355.00  3423.72  3457.41  3623.78  3682.03
 reduced masses (amu)
   1: 22.71   2: 21.55   3: 24.33   4: 25.43   5: 25.69   6: 20.11   7: 12.58   8: 14.47
   9: 12.52  10: 14.90  11: 17.29  12: 16.38  13: 18.70  14: 20.61  15: 26.90  16: 20.60
  17: 18.51  18: 17.15  19: 26.02  20: 18.11  21: 23.53  22: 23.59  23: 18.51  24: 20.23
  25: 21.19  26: 19.61  27: 24.63  28: 24.82  29: 23.64  30: 22.93  31: 27.04  32: 27.65
  33: 25.25  34: 24.27  35: 26.02  36: 27.58  37: 25.04  38: 21.05  39: 21.16  40: 25.90
  41: 27.66  42: 25.74  43: 25.18  44: 26.01  45: 28.63  46: 21.70  47: 23.71  48: 27.40
  49: 23.63  50: 24.04  51: 21.91  52: 24.40  53: 22.20  54: 16.72  55: 17.32  56: 22.40
  57: 25.96  58: 22.81  59: 24.60  60: 25.38  61: 24.06  62: 25.08  63: 22.71  64: 24.93
  65: 23.93  66: 25.75  67: 26.53  68: 23.56  69: 24.13  70: 24.48  71: 22.70  72: 24.31
  73: 26.05  74: 22.44  75: 18.41  76: 24.47  77: 19.43  78: 20.91  79: 25.10  80: 22.59
  81: 25.29  82: 20.20  83: 23.63  84: 20.79  85: 20.23  86: 25.81  87: 18.48  88: 21.06
  89: 24.82  90: 14.57  91: 12.71  92: 12.37  93: 18.31  94: 15.99  95: 11.12  96:  6.28
  97: 13.96  98:  6.67  99: 17.36 100:  6.25 101:  4.59 102:  4.02 103:  8.07 104: 10.02
 105:  7.00 106:  2.57 107:  2.49 108: 10.84 109:  2.27 110:  8.77 111:  6.61 112:  3.65
 113:  2.09 114:  2.01 115:  1.95 116:  1.81 117:  1.68 118:  3.32 119:  1.74 120:  2.83
 121:  2.43 122:  8.12 123:  6.68 124:  5.41 125:  4.95 126:  5.26 127:  2.90 128:  3.90
 129:  8.42 130:  6.24 131:  5.38 132: 10.99 133:  7.27 134:  6.97 135: 10.00 136:  7.40
 137:  7.40 138:  5.22 139:  6.54 140:  6.63 141:  7.05 142:  7.38 143:  7.12 144:  9.12
 145:  4.59 146:  3.41 147:  3.60 148:  4.87 149:  2.62 150:  3.05 151:  3.53 152:  2.38
 153:  2.27 154:  2.31 155:  2.24 156:  2.89 157:  3.35 158:  3.84 159:  4.27 160:  5.08
 161:  3.55 162:  4.99 163:  4.04 164:  5.10 165:  4.71 166:  3.31 167:  3.24 168:  3.18
 169:  1.98 170:  1.92 171:  1.94 172:  1.86 173:  1.84 174:  1.88 175:  1.88 176:  1.51
 177:  1.87 178:  1.95 179:  1.64 180:  1.53 181:  1.62 182:  1.61 183:  1.58 184:  1.87
 185:  1.94 186:  1.95 187:  1.90 188:  1.76 189:  1.76 190:  1.77 191:  1.53 192:  1.65
 193:  1.85 194:  1.78 195:  1.91 196:  1.82 197:  1.52 198:  1.72 199:  1.83 200:  1.71
 201:  1.69 202:  1.77 203:  1.63 204:  1.67 205:  1.64 206:  1.88 207:  1.83 208:  1.82
 209:  1.74 210:  1.88 211:  1.57 212:  1.46 213:  1.58 214:  1.91 215:  1.89 216:  1.90
 217:  1.87 218:  1.90 219:  1.82 220:  1.87 221:  1.82 222:  1.83
 IR intensities (amu)
   1:  0.55   2:  0.22   3:  0.35   4:  0.61   5:  0.55   6:  0.48   7:  0.14   8:  0.31
   9:  0.27  10:  0.22  11:  0.29  12:  0.50  13:  0.41  14:  0.33  15:  0.27  16:  0.34
  17:  0.19  18:  0.31  19:  0.23  20:  0.26  21:  0.16  22:  0.33  23:  0.24  24:  0.33
  25:  0.29  26:  0.16  27:  0.27  28:  0.14  29:  0.22  30:  0.29  31:  0.15  32:  0.30
  33:  0.12  34:  0.40  35:  0.13  36:  0.24  37:  0.34  38:  0.27  39:  0.14  40:  0.45
  41:  0.55  42:  0.57  43:  0.61  44:  0.49  45:  0.54  46:  0.26  47:  0.67  48:  0.51
  49:  0.54  50:  0.65  51:  0.40  52:  0.74  53:  0.54  54:  0.30  55:  0.11  56:  0.71
  57:  0.86  58:  0.54  59:  0.49  60:  0.68  61:  0.57  62:  0.90  63:  0.67  64:  0.48
  65:  0.94  66:  0.77  67:  0.71  68:  0.48  69:  0.82  70:  0.94  71:  0.50  72:  1.03
  73:  0.63  74:  0.91  75:  1.19  76:  0.69  77:  1.26  78:  1.55  79:  0.54  80:  1.11
  81:  0.68  82:  0.87  83:  0.62  84:  1.02  85:  1.17  86:  1.72  87:  1.13  88:  1.07
  89:  0.83  90:  0.85  91:  1.09  92:  0.78  93:  0.23  94:  0.62  95:  0.82  96:  0.26
  97:  0.51  98:  0.23  99:  0.15 100:  0.17 101:  0.51 102:  0.16 103:  0.21 104:  0.22
 105:  0.26 106:  0.20 107:  0.96 108:  0.46 109:  0.82 110:  0.37 111:  0.18 112:  0.74
 113:  0.43 114:  0.83 115:  0.59 116:  0.47 117:  0.53 118:  0.15 119:  0.05 120:  0.16
 121:  0.09 122:  0.27 123:  0.21 124:  0.28 125:  0.18 126:  0.13 127:  0.14 128:  0.14
 129:  0.52 130:  0.32 131:  0.14 132:  0.50 133:  0.68 134:  0.51 135:  1.00 136:  0.74
 137:  0.18 138:  0.14 139:  0.26 140:  0.37 141:  0.16 142:  0.15 143:  0.27 144:  0.77
 145:  0.26 146:  0.15 147:  0.26 148:  0.09 149:  0.29 150:  0.35 151:  0.18 152:  0.03
 153:  0.12 154:  0.06 155:  0.22 156:  0.31 157:  0.27 158:  0.13 159:  0.11 160:  0.18
 161:  0.37 162:  0.14 163:  0.29 164:  0.32 165:  0.18 166:  0.11 167:  0.07 168:  0.05
 169:  0.04 170:  0.06 171:  0.05 172:  0.03 173:  0.04 174:  0.05 175:  0.08 176:  0.08
 177:  0.05 178:  0.03 179:  0.03 180:  0.04 181:  0.09 182:  0.06 183:  0.07 184:  0.39
 185:  0.32 186:  0.65 187:  0.28 188:  0.25 189:  0.24 190:  0.33 191:  0.22 192:  0.12
 193:  0.10 194:  0.05 195:  0.38 196:  0.17 197:  0.20 198:  0.02 199:  0.23 200:  0.43
 201:  0.18 202:  0.15 203:  0.27 204:  0.24 205:  0.18 206:  0.27 207:  0.26 208:  0.23
 209:  0.24 210:  0.27 211:  0.16 212:  0.23 213:  0.17 214:  0.77 215:  0.74 216:  0.82
 217:  1.09 218:  0.75 219:  0.42 220:  0.39 221:  0.34 222:  0.25
 Raman intensities (amu)
   1:  0.00   2:  0.00   3:  0.00   4:  0.00   5:  0.00   6:  0.00   7:  0.00   8:  0.00
   9:  0.00  10:  0.00  11:  0.00  12:  0.00  13:  0.00  14:  0.00  15:  0.00  16:  0.00
  17:  0.00  18:  0.00  19:  0.00  20:  0.00  21:  0.00  22:  0.00  23:  0.00  24:  0.00
  25:  0.00  26:  0.00  27:  0.00  28:  0.00  29:  0.00  30:  0.00  31:  0.00  32:  0.00
  33:  0.00  34:  0.00  35:  0.00  36:  0.00  37:  0.00  38:  0.00  39:  0.00  40:  0.00
  41:  0.00  42:  0.00  43:  0.00  44:  0.00  45:  0.00  46:  0.00  47:  0.00  48:  0.00
  49:  0.00  50:  0.00  51:  0.00  52:  0.00  53:  0.00  54:  0.00  55:  0.00  56:  0.00
  57:  0.00  58:  0.00  59:  0.00  60:  0.00  61:  0.00  62:  0.00  63:  0.00  64:  0.00
  65:  0.00  66:  0.00  67:  0.00  68:  0.00  69:  0.00  70:  0.00  71:  0.00  72:  0.00
  73:  0.00  74:  0.00  75:  0.00  76:  0.00  77:  0.00  78:  0.00  79:  0.00  80:  0.00
  81:  0.00  82:  0.00  83:  0.00  84:  0.00  85:  0.00  86:  0.00  87:  0.00  88:  0.00
  89:  0.00  90:  0.00  91:  0.00  92:  0.00  93:  0.00  94:  0.00  95:  0.00  96:  0.00
  97:  0.00  98:  0.00  99:  0.00 100:  0.00 101:  0.00 102:  0.00 103:  0.00 104:  0.00
 105:  0.00 106:  0.00 107:  0.00 108:  0.00 109:  0.00 110:  0.00 111:  0.00 112:  0.00
 113:  0.00 114:  0.00 115:  0.00 116:  0.00 117:  0.00 118:  0.00 119:  0.00 120:  0.00
 121:  0.00 122:  0.00 123:  0.00 124:  0.00 125:  0.00 126:  0.00 127:  0.00 128:  0.00
 129:  0.00 130:  0.00 131:  0.00 132:  0.00 133:  0.00 134:  0.00 135:  0.00 136:  0.00
 137:  0.00 138:  0.00 139:  0.00 140:  0.00 141:  0.00 142:  0.00 143:  0.00 144:  0.00
 145:  0.00 146:  0.00 147:  0.00 148:  0.00 149:  0.00 150:  0.00 151:  0.00 152:  0.00
 153:  0.00 154:  0.00 155:  0.00 156:  0.00 157:  0.00 158:  0.00 159:  0.00 160:  0.00
 161:  0.00 162:  0.00 163:  0.00 164:  0.00 165:  0.00 166:  0.00 167:  0.00 168:  0.00
 169:  0.00 170:  0.00 171:  0.00 172:  0.00 173:  0.00 174:  0.00 175:  0.00 176:  0.00
 177:  0.00 178:  0.00 179:  0.00 180:  0.00 181:  0.00 182:  0.00 183:  0.00 184:  0.00
 185:  0.00 186:  0.00 187:  0.00 188:  0.00 189:  0.00 190:  0.00 191:  0.00 192:  0.00
 193:  0.00 194:  0.00 195:  0.00 196:  0.00 197:  0.00 198:  0.00 199:  0.00 200:  0.00
 201:  0.00 202:  0.00 203:  0.00 204:  0.00 205:  0.00 206:  0.00 207:  0.00 208:  0.00
 209:  0.00 210:  0.00 211:  0.00 212:  0.00 213:  0.00 214:  0.00 215:  0.00 216:  0.00
 217:  0.00 218:  0.00 219:  0.00 220:  0.00 221:  0.00 222:  0.00
 output can be read by thermo (or use thermo option).
 writing <g98.out> molden fake output.
 recommended (thermochemical) frequency scaling factor: 1.0
                    ==================
                    thermo calculation
                    ==================
Nvib :  216 Nimag : 0  symmetry :   C1  rot number :  1  scale factor : 1.00 sthr :  50.
omega= 17.52     Gvib=    -2.056     Grot=    -1.367     Gused=    -1.377
omega= 20.44     Gvib=    -1.965     Grot=    -1.322     Gused=    -1.339
omega= 23.28     Gvib=    -1.888     Grot=    -1.283     Gused=    -1.310
omega= 28.20     Gvib=    -1.775     Grot=    -1.226     Gused=    -1.277
omega= 30.03     Gvib=    -1.738     Grot=    -1.208     Gused=    -1.269
omega= 31.58     Gvib=    -1.708     Grot=    -1.193     Gused=    -1.263
omega= 34.96     Gvib=    -1.648     Grot=    -1.163     Gused=    -1.256
omega= 36.96     Gvib=    -1.615     Grot=    -1.146     Gused=    -1.254
omega= 40.76     Gvib=    -1.557     Grot=    -1.117     Gused=    -1.252
omega= 42.74     Gvib=    -1.529     Grot=    -1.103     Gused=    -1.251
omega= 46.31     Gvib=    -1.482     Grot=    -1.079     Gused=    -1.250
omega= 47.66     Gvib=    -1.465     Grot=    -1.071     Gused=    -1.249
omega= 50.06     Gvib=    -1.436     Grot=    -1.056     Gused=    -1.246
omega= 50.77     Gvib=    -1.427     Grot=    -1.052     Gused=    -1.245
omega= 53.36     Gvib=    -1.398     Grot=    -1.037     Gused=    -1.241
omega= 54.16     Gvib=    -1.389     Grot=    -1.033     Gused=    -1.239
omega= 56.44     Gvib=    -1.365     Grot=    -1.021     Gused=    -1.234
omega= 58.90     Gvib=    -1.340     Grot=    -1.008     Gused=    -1.226
omega= 59.77     Gvib=    -1.331     Grot=    -1.004     Gused=    -1.224
omega= 61.82     Gvib=    -1.311     Grot=    -0.994     Gused=    -1.216
omega= 67.21     Gvib=    -1.262     Grot=    -0.969     Gused=    -1.193
omega= 69.47     Gvib=    -1.243     Grot=    -0.959     Gused=    -1.183
omega= 70.49     Gvib=    -1.234     Grot=    -0.955     Gused=    -1.178
omega= 76.25     Gvib=    -1.188     Grot=    -0.932     Gused=    -1.148
omega= 77.98     Gvib=    -1.175     Grot=    -0.925     Gused=    -1.139
omega= 78.25     Gvib=    -1.173     Grot=    -0.924     Gused=    -1.137
omega= 80.70     Gvib=    -1.155     Grot=    -0.915     Gused=    -1.124
omega= 83.01     Gvib=    -1.139     Grot=    -0.906     Gused=    -1.112
omega= 84.35     Gvib=    -1.129     Grot=    -0.902     Gused=    -1.104
omega= 87.33     Gvib=    -1.109     Grot=    -0.891     Gused=    -1.088
omega= 88.24     Gvib=    -1.103     Grot=    -0.888     Gused=    -1.083
omega= 90.80     Gvib=    -1.086     Grot=    -0.880     Gused=    -1.069
omega= 94.50     Gvib=    -1.063     Grot=    -0.868     Gused=    -1.049
omega= 96.77     Gvib=    -1.049     Grot=    -0.861     Gused=    -1.037
omega= 98.57     Gvib=    -1.038     Grot=    -0.856     Gused=    -1.027
omega=101.56     Gvib=    -1.021     Grot=    -0.847     Gused=    -1.011
omega=102.74     Gvib=    -1.014     Grot=    -0.843     Gused=    -1.005
omega=103.25     Gvib=    -1.011     Grot=    -0.842     Gused=    -1.003
omega=106.37     Gvib=    -0.994     Grot=    -0.833     Gused=    -0.987
omega=108.46     Gvib=    -0.983     Grot=    -0.827     Gused=    -0.976
omega=110.81     Gvib=    -0.970     Grot=    -0.821     Gused=    -0.964
omega=111.37     Gvib=    -0.967     Grot=    -0.819     Gused=    -0.962
omega=113.06     Gvib=    -0.959     Grot=    -0.815     Gused=    -0.953
omega=117.77     Gvib=    -0.935     Grot=    -0.803     Gused=    -0.931
omega=120.09     Gvib=    -0.924     Grot=    -0.797     Gused=    -0.920
omega=120.99     Gvib=    -0.920     Grot=    -0.795     Gused=    -0.916
omega=124.31     Gvib=    -0.904     Grot=    -0.787     Gused=    -0.901
omega=125.71     Gvib=    -0.898     Grot=    -0.783     Gused=    -0.895
omega=129.93     Gvib=    -0.879     Grot=    -0.774     Gused=    -0.876
omega=130.27     Gvib=    -0.877     Grot=    -0.773     Gused=    -0.875
omega=132.84     Gvib=    -0.866     Grot=    -0.767     Gused=    -0.864
omega=133.65     Gvib=    -0.863     Grot=    -0.765     Gused=    -0.861
omega=136.82     Gvib=    -0.849     Grot=    -0.758     Gused=    -0.848
omega=138.79     Gvib=    -0.841     Grot=    -0.754     Gused=    -0.840
omega=142.63     Gvib=    -0.825     Grot=    -0.746     Gused=    -0.824
omega=143.72     Gvib=    -0.821     Grot=    -0.744     Gused=    -0.820
omega=146.52     Gvib=    -0.810     Grot=    -0.738     Gused=    -0.809
omega=150.21     Gvib=    -0.796     Grot=    -0.731     Gused=    -0.795
omega=151.82     Gvib=    -0.790     Grot=    -0.728     Gused=    -0.789
omega=154.72     Gvib=    -0.779     Grot=    -0.722     Gused=    -0.779
omega=156.56     Gvib=    -0.773     Grot=    -0.718     Gused=    -0.772
omega=157.73     Gvib=    -0.768     Grot=    -0.716     Gused=    -0.768
omega=161.65     Gvib=    -0.754     Grot=    -0.709     Gused=    -0.754
omega=165.47     Gvib=    -0.741     Grot=    -0.702     Gused=    -0.741
omega=170.55     Gvib=    -0.724     Grot=    -0.693     Gused=    -0.724
omega=172.69     Gvib=    -0.717     Grot=    -0.689     Gused=    -0.717
omega=174.02     Gvib=    -0.713     Grot=    -0.687     Gused=    -0.713
omega=177.44     Gvib=    -0.702     Grot=    -0.681     Gused=    -0.702
omega=181.92     Gvib=    -0.688     Grot=    -0.674     Gused=    -0.688
omega=182.36     Gvib=    -0.687     Grot=    -0.673     Gused=    -0.687
omega=183.71     Gvib=    -0.683     Grot=    -0.671     Gused=    -0.683
omega=187.49     Gvib=    -0.672     Grot=    -0.665     Gused=    -0.672
omega=189.37     Gvib=    -0.666     Grot=    -0.662     Gused=    -0.666
omega=194.69     Gvib=    -0.651     Grot=    -0.654     Gused=    -0.651
omega=195.36     Gvib=    -0.649     Grot=    -0.653     Gused=    -0.649
omega=199.16     Gvib=    -0.638     Grot=    -0.647     Gused=    -0.638
omega=201.39     Gvib=    -0.632     Grot=    -0.644     Gused=    -0.632
omega=203.95     Gvib=    -0.625     Grot=    -0.640     Gused=    -0.625
omega=210.16     Gvib=    -0.609     Grot=    -0.631     Gused=    -0.609
omega=212.75     Gvib=    -0.602     Grot=    -0.628     Gused=    -0.602
omega=213.53     Gvib=    -0.600     Grot=    -0.626     Gused=    -0.600
omega=220.90     Gvib=    -0.582     Grot=    -0.616     Gused=    -0.582
omega=225.07     Gvib=    -0.572     Grot=    -0.611     Gused=    -0.572
omega=231.12     Gvib=    -0.558     Grot=    -0.603     Gused=    -0.558
omega=236.76     Gvib=    -0.545     Grot=    -0.596     Gused=    -0.545
omega=243.53     Gvib=    -0.530     Grot=    -0.588     Gused=    -0.530
omega=244.74     Gvib=    -0.527     Grot=    -0.586     Gused=    -0.527
omega=252.18     Gvib=    -0.511     Grot=    -0.577     Gused=    -0.512
omega=265.32     Gvib=    -0.485     Grot=    -0.562     Gused=    -0.485
omega=278.96     Gvib=    -0.459     Grot=    -0.547     Gused=    -0.459
 
   temp. (K)  partition function   enthalpy   heat capacity  entropy
                                   cal/mol     cal/K/mol   cal/K/mol   J/K/mol
 298.15  VIB  0.584E+39            43713.237    216.002    301.287
         ROT  0.729E+08              888.752      2.981     38.959
         INT  0.425E+47            44601.990    218.983    340.246
         TR   0.244E+29             1481.254      4.968     46.114
         TOT                       46083.2435   223.9514   386.3600  1616.5240
                     Eh         kcal/mol          kJ/mol 
ZPVE            0.495050         310.649         1299.75    
H(0)-H(T)+PV    0.734383E-01     46.0832         192.812    
H(T)            0.568488         356.732         1492.56    
T*S             0.183572         115.193         481.967    
G(T)            0.384916         241.539         1010.59    
   -117.07581320  <=== TOTAL FREE ENERGY in Eh incl. el.,ZPVE,RRHO,solv. parts
 
 normal mode %tage of torsion character
   1:  0.00   2:  0.00   3:  0.00   4:  0.00   5:  0.00   6:  0.00   7:  0.36   8:  0.35
   9:  0.28  10:  0.29  11:  0.49  12:  0.48  13:  0.64  14:  0.45  15:  0.67  16:  0.51
  17:  0.43  18:  0.35  19:  0.34  20:  0.55  21:  0.41  22:  0.41  23:  0.42  24:  0.48
  25:  0.49  26:  0.53  27:  0.64  28:  0.30  29:  0.50  30:  0.39  31:  0.42  32:  0.38
  33:  0.41  34:  0.33  35:  0.51  36:  0.47  37:  0.48  38:  0.32  39:  0.50  40:  0.38
  41:  0.22  42:  0.55  43:  0.53  44:  0.56  45:  0.58  46:  0.48  47:  0.60  48:  0.41
  49:  0.49  50:  0.52  51:  0.60  52:  0.57  53:  0.59  54:  0.51  55:  0.54  56:  0.35
  57:  0.50  58:  0.55  59:  0.37  60:  0.33  61:  0.36  62:  0.63  63:  0.19  64:  0.62
  65:  0.39  66:  0.46  67:  0.33  68:  0.30  69:  0.48  70:  0.50  71:  0.30  72:  0.32
  73:  0.22  74:  0.42  75:  0.35  76:  0.34  77:  0.31  78:  0.44  79:  0.28  80:  0.20
  81:  0.34  82:  0.40  83:  0.76  84:  0.44  85:  0.28  86:  0.14  87:  0.18  88:  0.17
  89:  0.17  90:  0.41  91:  0.37  92:  0.54  93:  0.26  94:  0.39  95:  0.43  96:  0.61
  97:  0.30  98:  0.27  99:  0.44 100:  0.66 101:  0.12 102:  0.94 103:  0.37 104:  0.11
 105:  0.40 106:  0.09 107:  0.16 108:  0.11 109:  0.65 110:  0.19 111:  0.30 112:  0.36
 113:  0.38 114:  0.65 115:  0.04 116:  0.45 117:  0.76 118:  0.54 119:  0.49 120:  0.50
 121:  0.51 122:  0.32 123:  0.31 124:  0.29 125:  0.38 126:  0.15 127:  0.45 128:  0.34
 129:  0.26 130:  0.17 131:  0.36 132:  0.12 133:  0.09 134:  0.10 135:  0.13 136:  0.23
 137:  0.11 138:  0.24 139:  0.27 140:  0.27 141:  0.19 142:  0.10 143:  0.09 144:  0.19
 145:  0.41 146:  0.19 147:  0.25 148:  0.52 149:  0.29 150:  0.23 151:  0.13 152:  0.20
 153:  0.11 154:  0.22 155:  0.05 156:  0.17 157:  0.18 158:  0.09 159:  0.08 160:  0.11
 161:  0.24 162:  0.09 163:  0.13 164:  0.09 165:  0.15 166:  0.00 167:  0.00 168:  0.00
 169:  0.57 170:  0.63 171:  0.68 172:  0.59 173:  0.59 174:  0.68 175:  0.59 176:  0.89
 177:  0.60 178:  0.64 179:  0.83 180:  0.92 181:  0.80 182:  0.84 183:  0.91 184:  0.24
 185:  0.28 186:  0.19 187:  0.14 188:  0.23 189:  0.11 190:  0.07 191:  0.10 192:  0.19
 193:  0.20 194:  0.15 195:  0.03 196:  0.07 197:  0.02 198:  0.10 199:  0.15 200:  0.03
 201:  0.13 202:  0.12 203:  0.02 204:  0.03 205:  0.05 206:  0.04 207:  0.04 208:  0.03
 209:  0.03 210:  0.05 211:  0.02 212:  0.01 213:  0.02 214:  0.06 215:  0.03 216:  0.01
 217:  0.01 218:  0.05 219:  0.00 220:  0.06 221:  0.00 222:  0.00
 recommended # of modes for mode following         104
 
 Pipek-Mezey localization of normal modes
 number of localized modes          106
 frequency thrshold           500.000000000000     
 number of groups                    43
 atom-group assingment :   
  1  2  3  4  5  6  7  8  9 10 11 12 13 14 15 16 17 18 19 20 21 22 23 23 23 24 24 24 25 25
 25 26 26 26 26 27 28 29 29 30 31 31 31 32 32 32 33 33 33 33 34 35 34 34 34 34 34 34 34 34
 34 36 36 36 36 37 38 39 40 40 41 42 42 43
 pop matrix done.
 initialization of trafo matrix to unity
iteration     50  convergence  0.20006962D-01
iteration    100  convergence  0.19146014D-01
iteration    150  convergence  0.12870700D-02
iteration    200  convergence  0.22903710D-03
iteration    250  convergence  0.29141775D-04
iteration    300  convergence  0.40227914D-05

 converged in    304 iterations, threshold :   0.99991505D-06
eig.   :       -0.00    -0.00    -0.00     0.00     0.00     0.00
eig.   :       60.57    65.98    83.42    85.16    87.09    88.68
eig.   :       89.70    91.19    91.55    92.05    92.09    92.57
eig.   :       92.77    97.07   102.06   102.84   103.42   104.10
eig.   :      108.86   109.93   110.58   111.51   112.87   113.54
eig.   :      113.60   114.88   116.17   116.61   118.74   118.86
eig.   :      119.08   119.65   121.05   122.75   124.55   127.32
eig.   :      127.77   128.22   129.20   129.83   130.21   132.29
eig.   :      134.83   136.10   136.29   136.47   136.80   137.47
eig.   :      138.37   138.41   140.29   141.21   144.05   144.28
eig.   :      144.34   144.52   146.08   149.20   150.31   153.18
eig.   :      153.93   155.70   157.99   161.12   164.10   165.18
eig.   :      166.16   167.09   167.64   169.37   170.80   170.94
eig.   :      173.16   174.68   176.57   177.48   180.41   183.63
eig.   :      189.57   189.78   199.43   202.03   203.28   203.45
eig.   :      211.70   213.62   213.98   214.63   227.05   234.74
eig.   :      240.34   240.94   242.20   248.37   249.14   250.52
eig.   :      284.67   299.14   308.86   329.26   350.26   401.99
eig.   :      407.28   426.80   436.79   454.55   532.91   592.38
eig.   :      678.43   704.38   757.81   779.31   788.26   808.16
eig.   :      839.83   842.46   861.45   890.84   893.28   945.46
eig.   :      958.47   960.04   987.08   989.89   996.97  1042.96
eig.   :     1045.39  1048.09  1093.34  1095.01  1100.44  1115.14
eig.   :     1121.20  1122.02  1127.23  1133.60  1134.37  1149.25
eig.   :     1189.12  1208.60  1218.90  1219.54  1238.98  1255.02
eig.   :     1262.92  1265.01  1274.58  1276.11  1284.34  1299.59
eig.   :     1333.80  1338.97  1342.86  1349.62  1353.99  1358.22
eig.   :     1358.82  1360.04  1380.44  1405.43  1412.71  1416.59
eig.   :     1460.57  1461.15  1465.72  1469.67  1472.00  1478.98
eig.   :     1486.18  1487.41  1490.47  1494.98  1501.32  1502.58
eig.   :     1505.60  1511.49  1516.45  1517.08  1559.94  1567.92
eig.   :     2893.31  2902.98  2906.24  2916.94  2931.72  2956.39
eig.   :     2959.92  2961.61  2971.06  2974.72  2978.33  2980.43
eig.   :     2980.49  2986.92  2990.62  2992.70  2998.25  3005.11
eig.   :     3013.27  3018.74  3023.33  3026.60  3032.36  3036.20
eig.   :     3041.53  3043.77  3044.02  3187.91  3204.12  3257.93
eig.   :     3332.09  3355.00  3423.72  3457.41  3623.78  3682.03
written to xtb_localmodes and g98l.out
 
 normal mode %tage of torsion character
   1:  0.00   2:  0.00   3:  0.00   4:  0.00   5:  0.00   6:  0.00   7:  0.44   8:  0.40
   9:  0.15  10:  0.03  11:  0.09  12:  0.01  13:  0.46  14:  0.66  15:  0.65  16:  0.41
  17:  0.68  18:  0.14  19:  0.60  20:  0.24  21:  0.24  22:  0.19  23:  0.36  24:  0.58
  25:  0.21  26:  0.12  27:  0.55  28:  0.60  29:  0.06  30:  0.05  31:  0.14  32:  0.51
  33:  0.39  34:  0.33  35:  0.04  36:  0.73  37:  0.25  38:  0.62  39:  0.05  40:  0.10
  41:  0.93  42:  0.10  43:  0.44  44:  0.19  45:  0.07  46:  0.03  47:  0.73  48:  0.70
  49:  0.55  50:  0.00  51:  0.03  52:  0.02  53:  0.32  54:  0.74  55:  0.02  56:  0.36
  57:  0.00  58:  0.61  59:  0.02  60:  0.25  61:  0.46  62:  0.19  63:  0.21  64:  0.01
  65:  0.16  66:  0.47  67:  0.60  68:  0.91  69:  0.00  70:  0.16  71:  0.28  72:  0.10
  73:  0.01  74:  0.09  75:  0.01  76:  0.00  77:  0.49  78:  0.23  79:  0.21  80:  0.39
  81:  0.00  82:  0.36  83:  0.39  84:  0.55  85:  0.40  86:  0.74  87:  0.99  88:  0.16
  89:  0.57  90:  0.49  91:  0.40  92:  0.62  93:  0.10  94:  0.55  95:  0.07  96:  0.10
  97:  0.31  98:  0.52  99:  0.31 100:  0.19 101:  0.53 102:  0.17 103:  0.13 104:  0.66
 105:  0.11 106:  0.44 107:  0.94 108:  0.18 109:  0.47 110:  0.37 111:  0.29 112:  0.24
 113:  0.38 114:  0.65 115:  0.04 116:  0.45 117:  0.76 118:  0.54 119:  0.49 120:  0.50
 121:  0.51 122:  0.32 123:  0.31 124:  0.29 125:  0.38 126:  0.15 127:  0.45 128:  0.34
 129:  0.26 130:  0.17 131:  0.36 132:  0.12 133:  0.09 134:  0.10 135:  0.13 136:  0.23
 137:  0.11 138:  0.24 139:  0.27 140:  0.27 141:  0.19 142:  0.10 143:  0.09 144:  0.19
 145:  0.41 146:  0.19 147:  0.25 148:  0.52 149:  0.29 150:  0.23 151:  0.13 152:  0.20
 153:  0.11 154:  0.22 155:  0.05 156:  0.17 157:  0.18 158:  0.09 159:  0.08 160:  0.11
 161:  0.24 162:  0.09 163:  0.13 164:  0.09 165:  0.15 166:  0.00 167:  0.00 168:  0.00
 169:  0.57 170:  0.63 171:  0.68 172:  0.59 173:  0.59 174:  0.68 175:  0.59 176:  0.89
 177:  0.60 178:  0.64 179:  0.83 180:  0.92 181:  0.80 182:  0.84 183:  0.91 184:  0.24
 185:  0.28 186:  0.19 187:  0.14 188:  0.23 189:  0.11 190:  0.07 191:  0.10 192:  0.19
 193:  0.20 194:  0.15 195:  0.03 196:  0.07 197:  0.02 198:  0.10 199:  0.15 200:  0.03
 201:  0.13 202:  0.12 203:  0.02 204:  0.03 205:  0.05 206:  0.04 207:  0.04 208:  0.03
 209:  0.03 210:  0.05 211:  0.02 212:  0.01 213:  0.02 214:  0.06 215:  0.03 216:  0.01
 217:  0.01 218:  0.05 219:  0.00 220:  0.06 221:  0.00 222:  0.00
 recommended # of modes for mode following         108

------------------------------------------------------------------------
 * finished run on 2020/05/30 at 20:59:40.912     
------------------------------------------------------------------------
 total:
 * wall-time:     0 d,  0 h,  2 min, 23.431 sec
 *  cpu-time:     0 d,  0 h,  2 min, 21.882 sec
 * ratio c/w:     0.989 speedup
 SCF:
 * wall-time:     0 d,  0 h,  0 min,  2.182 sec
 *  cpu-time:     0 d,  0 h,  0 min,  2.097 sec
 * ratio c/w:     0.961 speedup
 ANC optimizer:
 * wall-time:     0 d,  0 h,  0 min,  2.346 sec
 *  cpu-time:     0 d,  0 h,  0 min,  2.302 sec
 * ratio c/w:     0.981 speedup
 numerical hessian:
 * wall-time:     0 d,  0 h,  2 min, 18.809 sec
 *  cpu-time:     0 d,  0 h,  2 min, 17.440 sec
 * ratio c/w:     0.990 speedup

normal termination of xtb
