# Supplementary material for: Heterogeneous Nucleation of Butanol on NaCl: A Computational Study of Temperature, Humidity, Seed Charge, and Seed Size Effects
Source: J Phys Chem A. 2021 Mar 31;125(14):3025–36. doi: 10.1021/acs.jpca.0c10972 (PMC8054243; doi:10.1021/acs.jpca.0c10972)
Supplement: Supplementary file 2 — jp0c10972_si_002.zip [file jp0c10972_si_002.zip › ALL CLUSTERS/low_level_calc/normal seed/1Seed3BuOH3W.xyz]

    74
       -117.46072945  Gyration_radius:  4.34755472561
 Na          0.91573019304565   -1.55950736446071   -0.28099942850933
Na         -2.66062857620354   -2.96918441899136   -0.75543705084972
Na         -2.61727180504728   -0.39273522008413    2.79829965729612
Na         -1.27757310868312   -3.16518272899834    2.07114154494479
Na         -4.60275988817123    3.30885535924577    0.61957683876333
Na         -1.16785756605595   -0.26732114091896   -2.24878183406460
Na         -0.04521593003532    1.35993503916855    0.69744529951668
Na         -4.14136180221542   -0.12872601423891   -0.03064233970837
Na          0.00747901750696    2.84298946897237   -2.20286899692663
Na         -4.06625164761647    0.93379280910725   -3.43150314256367
Cl         -5.06663200470359    1.98087110875692   -1.44986105384366
Cl         -1.45535321017899   -0.78048838049344    0.26194479368411
Cl         -1.69761205439773    1.61445573320250   -3.77586689307011
Cl         -2.55295147628592    4.75553877537772    0.68882744114978
Cl         -0.58563421469968   -1.56050526450591    3.78934807984594
Cl         -3.78253026090280   -2.54044993776973    1.49858058037962
Cl         -4.25908296718852    1.36878808002038    2.08383059255140
Cl         -0.30499239834034   -3.90228076118856   -0.12502409966365
Cl          1.16253257854923    0.75598028014960   -1.46189772159207
Cl         -3.55660116063171   -1.30180899431356   -2.40384560747591
O           1.23725653669568   -0.30232344642131    1.53812542726331
H           0.74474465936303   -0.64343840267793    2.31402554801347
C           2.60034766964971   -0.60439070440071    1.79255583062853
H           2.87683156239874   -0.30174762196526    2.80904279221868
H           3.19673976833873   -0.02804192612278    1.08194186424889
C           2.89568635410197   -2.09004624275308    1.62530600211354
H           2.20813707707436   -2.65844093194322    2.25488242683764
H           2.74138073437652   -2.38214155033910    0.58156835293736
C           4.32712099007660   -2.44340798309569    2.01122632904192
H           4.48981609313584   -2.19143816807453    3.06136058921653
H           5.01847807774971   -1.84807207332895    1.41000689024267
C           4.61389842729093   -3.92326493936875    1.79756730368175
H           4.47656411467819   -4.19045728725918    0.75141537112896
H           5.63552846645552   -4.16218393432381    2.08125649269322
H           3.94054652670150   -4.53100601859681    2.39811218647064
O           0.06771925301101   -1.96039623363837   -2.51867824827716
H          -0.06129062916332   -2.91203876724589   -2.40943348114232
C           0.52266111352044   -1.78235740658620   -3.85646181253508
H           1.42108668271586   -2.38344982430653   -4.04068000665512
H           0.79574376845671   -0.73186773189122   -3.95132867714493
C          -0.54639042001444   -2.12241583131636   -4.89003673280747
H          -1.51584966185723   -1.79148392174914   -4.51305935079614
H          -0.34186779121634   -1.55934868076034   -5.80067739333627
C          -0.62418820229005   -3.60675071612360   -5.24689223856975
H           0.33675617192902   -3.93106869975691   -5.65487774803177
H          -1.37080533037264   -3.72720612939955   -6.03463428792967
C          -1.00149707716986   -4.50845667626541   -4.07583139798108
H          -1.88239230412805   -4.12128187468862   -3.56250142633573
H          -1.24092543598738   -5.50554892396953   -4.43765425305673
H          -0.18091043097433   -4.61616011864713   -3.36999135875185
O          -1.23941061345837    1.83190141522429    2.22105888923745
H          -2.15103764191305    2.05761975009375    1.97314271671219
C          -0.96558477648722    2.62141049261039    3.37169602389903
H          -1.70785384693644    2.41729918275876    4.15338602227070
H          -1.02803765686205    3.68498575889824    3.11775351923135
C           0.40862638324560    2.28111215799618    3.92293748471149
H           0.50264671543695    2.73358238358414    4.91062780782165
H           0.45409489082912    1.20022851405369    4.04934520969546
C           1.57388612726283    2.74461052240326    3.05317228913634
H           1.46830115079851    2.34176837492672    2.04731913084220
H           2.49443461279711    2.33720017751978    3.47149064680140
C           1.70674378717386    4.26136295247021    2.99134553494651
H           1.89085745653141    4.66359772194882    3.98493434980624
H           2.54335165427702    4.54201218247514    2.35528452429563
H           0.80370747107000    4.72798811290530    2.60833065018414
O          -1.84748980617945    2.04351530805760   -0.65188724978995
H          -2.07834863156507    2.85117687885541   -0.14949224975433
H          -2.39586415761133    2.12995560731170   -1.44563501851918
O           0.26501444942013    3.47325735350444    0.06671045813528
H           0.96065000629526    4.08155711196484    0.33160512062475
H          -0.55865756305405    3.94128362618074    0.32040812100626
O          -1.24568015338855    4.53956370756005   -2.13151807071570
H          -1.80838386061696    4.95875238909723   -2.78388895873925
H          -1.67232451895276    4.74147465675605   -1.27604860502624
