# Supplementary material for: Heterogeneous Nucleation of Butanol on NaCl: A Computational Study of Temperature, Humidity, Seed Charge, and Seed Size Effects
Source: J Phys Chem A. 2021 Mar 31;125(14):3025–36. doi: 10.1021/acs.jpca.0c10972 (PMC8054243; doi:10.1021/acs.jpca.0c10972)
Supplement: Supplementary file 2 — jp0c10972_si_002.zip [file jp0c10972_si_002.zip › ALL CLUSTERS/low_level_calc/normal seed/1Seed3BuOH4W.log]

      -----------------------------------------------------------      
     |                   =====================                   |     
     |                           x T B                           |     
     |                   =====================                   |     
     |                         S. Grimme                         |     
     |          Mulliken Center for Theoretical Chemistry        |     
     |                    University of Bonn                     |     
     |                 Version 6.0.1 (SAW181210)                 |     
      -----------------------------------------------------------      

   This program is distributed in the hope that it will be useful,
   but WITHOUT ANY WARRANTY; without even the implied warranty of
   MERCHANTABILITY or FITNESS FOR A PARTICULAR PURPOSE.
   
   FOR NON-COMMERCIAL, ACADEMIA USE ONLY.
   
   Cite this work as:
   S. Grimme, C. Bannwarth, P. Shushkov, J. Comput. Theory Chem., 2017,
   13, 1989-2009.
   C. Bannwarth, S. Ehlert and S. Grimme., ChemRxiv, 2018, preprint.
   http://doi.org/10.26434/chemrxiv.7246238.v1
   
   for sTDA-xTB:
   S. Grimme and C. Bannwarth, J. Chem. Phys., 2016, 145, 054103.
   
   in the mass-spec context:
   V. Asgeirsson, C. Bauer and S. Grimme, Chem. Sci., 2017, 8, 4879.
   
   if GBSA is used:
   P. Shushkov, F. März and S. Grimme, unpublished.
   
   for ANC optimizer:
   S. Grimme, unpublished.
   Rational Function algorithm used in ANCopt:
   F. Eckert, P. Pulay, H.-J. Werner, J. Comput. Chem., 1997, 18, 1473.
   
   with help from (in alphabetical order)
   C. Bannwarth, F. Bohle, G. Brandenburg, E. Caldeweyher, M. Checinski,
   S. Dohm, S. Ehlert, S. Ehrlich, F. März, H. Neugebauer, J. Pisarek,
   P. Pracht, P. Shushkov, and S. Spicher.
   
 * started run on 2020/05/30 at 20:58:16.711     
========================================================================
 # omp threads = 1
========================================================================
number of atoms            : 77
number of electrons        : 208
charge                     : 0
spin                       : .0
first test random number   : .2563

########################################################################
# WARNING! Please study the warnings concerning your input carefully
#  - the use of '-ohess' is discouraged, please use '--ohess' next time
########################################################################

           ------------------------------------------------- 
          |                 G F N 2 - x T B                 |
          | Geometry, Frequencies, Noncovalent interactions |
          |            JCTC 2018 parametrisation            |
           ------------------------------------------------- 
      method parameters     
 k(s)        :  1.8500
 k(p)        :  2.2300
 k(d)        :  2.2300
 k(f)        :  2.0000
 kEN (H0ij)  : -2.0000
 D4 a1       :  0.5200
 D4 a2       :  5.0000
 D4 s6       :  1.0000
 D4 s8       :  2.7000
 D4 s9       :  5.0000
 alphaj      :  2.0000


            Z     q(EN)     CN     RAES       Cart. coordinates
     1  Na  1.0    0.38    8.01    5.00    -2.33223     6.31426    -0.06954
     2  Na  1.0    0.46    8.72    5.00     4.75259     1.09339     1.76961
     3  Na  1.0    0.44   10.28    5.00    -0.75421    -0.13822    -0.07228
     4  Na  1.0    0.33    9.24    5.00     1.98067     5.88442     4.09439
     5  Na  1.0    0.40    5.91    5.00     1.45492     1.95459     9.20249
     6  Na  1.0    0.47    4.77    5.00    -9.36647     3.18597     0.22191
     7  Na  1.0    0.26   10.56    5.00    -4.02652     1.91839     4.94827
     8  Na  1.0    0.32    6.60    5.00    -7.64091     7.81468     4.62979
     9  Na  1.0    0.37    5.21    5.00    -7.97934     3.61367     9.54225
    10  Na  1.0    0.32    6.66    5.00    -2.76473     7.11216     9.39772
    11  Cl  7.0   -0.18    2.87    4.84    -7.31678     7.45335    -0.13057
    12  Cl  7.0   -0.06    3.73    4.99     2.02853     4.07783    -0.79938
    13  Cl  7.0   -0.17    2.92    4.87     1.82446     6.83247     8.76113
    14  Cl  7.0   -0.21    2.89    4.85    -7.46234     8.25495     9.40826
    15  Cl  7.0   -0.14    3.74    4.99    -8.92344     2.91363     4.93190
    16  Cl  7.0   -0.15    3.70    4.99    -3.50871     2.11267     9.87231
    17  Cl  7.0   -0.10    5.22    5.00    -3.09058     6.49846     4.60281
    18  Cl  7.0   -0.04    5.09    5.00     0.59189     1.16027     4.40196
    19  Cl  7.0   -0.25    1.51    2.65    -8.26600    -0.70631    -2.11123
    20  Cl  7.0   -0.26    1.61    2.71     5.69825     0.13911     8.73121
    21  O   6.0   -0.24    3.91    4.83     2.68115    -2.23865     0.25387
    22  H   1.0    0.03    1.52    1.62     2.55972    -3.27983     1.74179
    23  C   4.0   -0.04    4.62    4.68     4.07968    -3.65508    -1.55795
    24  H   1.0    0.02    1.02    1.43     2.80459    -4.89765    -2.62232
    25  H   1.0    0.02    1.03    1.43     5.51113    -4.81924    -0.62481
    26  C   4.0   -0.07    4.50    4.54     5.39148    -1.84600    -3.35897
    27  H   1.0    0.01    1.08    1.44     3.98673    -0.61012    -4.21245
    28  H   1.0   -0.00    1.29    1.49     6.70105    -0.68077    -2.27145
    29  C   4.0   -0.07    4.10    3.80     6.84191    -3.23022    -5.42794
    30  H   1.0    0.02    1.02    1.43     5.52612    -4.33522    -6.57411
    31  H   1.0    0.02    1.03    1.43     8.17616    -4.54697    -4.56381
    32  C   4.0   -0.11    4.01    3.64     8.27759    -1.39702    -7.11792
    33  H   1.0    0.01    1.00    1.43     9.63940    -0.32700    -6.01271
    34  H   1.0    0.01    1.00    1.43     9.28734    -2.40800    -8.59354
    35  H   1.0    0.02    1.00    1.43     6.98408    -0.07229    -8.00597
    36  O   6.0   -0.26    3.93    4.84    -4.33912    -1.03911     2.20905
    37  H   1.0    0.04    1.53    1.63    -5.66854    -1.20264     0.92852
    38  C   4.0   -0.05    4.91    4.89    -4.84443    -2.97848     4.00317
    39  H   1.0   -0.03    1.13    1.45    -6.73829    -2.74748     4.80797
    40  H   1.0   -0.03    1.31    1.50    -3.47960    -2.78995     5.53205
    41  C   4.0   -0.08    4.19    3.97    -4.66104    -5.62044     2.86673
    42  H   1.0    0.01    1.03    1.43    -5.28263    -6.98382     4.28359
    43  H   1.0    0.02    1.03    1.43    -5.96002    -5.73049     1.26736
    44  C   4.0   -0.07    4.22    4.04    -2.01159    -6.31894     1.95883
    45  H   1.0    0.02    1.26    1.48    -1.43499    -4.98360     0.50791
    46  H   1.0    0.02    1.03    1.43    -2.10990    -8.18251     1.08061
    47  C   4.0   -0.11    4.04    3.69    -0.05927    -6.39524     4.07608
    48  H   1.0    0.01    1.00    1.43    -0.69030    -7.64717     5.58014
    49  H   1.0    0.02    1.00    1.43     1.73226    -7.12469     3.37660
    50  H   1.0   -0.00    1.01    1.43     0.24971    -4.53864     4.89658
    51  O   6.0   -0.24    3.00    2.80    -2.57288    -2.27846    -2.96742
    52  H   1.0    0.08    1.37    1.53    -4.39915    -2.02837    -2.79889
    53  C   4.0   -0.02    4.26    4.12    -2.19386    -2.96326    -5.51888
    54  H   1.0    0.02    1.01    1.43    -3.29327    -4.66288    -5.96514
    55  H   1.0    0.02    1.03    1.43    -0.19425    -3.41247    -5.73012
    56  C   4.0   -0.07    4.16    3.92    -2.92660    -0.82885    -7.31773
    57  H   1.0    0.01    1.03    1.43    -3.17706    -1.59373    -9.21424
    58  H   1.0    0.02    1.03    1.43    -4.75331    -0.08915    -6.70248
    59  C   4.0   -0.07    4.12    3.85    -0.94225     1.27419    -7.39179
    60  H   1.0    0.01    1.10    1.44    -0.11721     1.51568    -5.51724
    61  H   1.0    0.00    1.02    1.43    -1.82409     3.05178    -7.95616
    62  C   4.0   -0.11    4.01    3.64     1.18400     0.68459    -9.24268
    63  H   1.0    0.01    1.00    1.43     0.46479     0.58370   -11.16566
    64  H   1.0    0.01    1.00    1.43     2.61814     2.15335    -9.16527
    65  H   1.0    0.02    1.00    1.43     2.06747    -1.11424    -8.79271
    66  O   6.0   -0.32    3.60    4.46     0.59985     9.31696     1.54148
    67  H   1.0   -0.01    1.36    1.52    -0.47303    10.14901     2.75757
    68  H   1.0    0.02    1.09    1.44     1.53435    10.63614     0.70823
    69  O   6.0   -0.32    2.90    2.54     7.22715    -1.52067     3.51522
    70  H   1.0    0.06    1.52    1.63     6.71933    -1.13444     5.26653
    71  H   1.0    0.07    1.05    1.44     8.78844    -2.40781     3.76344
    72  O   6.0   -0.33    4.02    4.88    -3.51264     2.73012    -1.64708
    73  H   1.0    0.03    1.62    1.72    -5.08360     1.75641    -1.78723
    74  H   1.0    0.03    1.45    1.57    -3.07943     3.01195    -3.39570
    75  O   6.0   -0.31    3.76    4.69     5.95445     4.07770     4.38322
    76  H   1.0    0.02    1.62    1.72     5.98266     3.02309     5.92106
    77  H   1.0    0.03    1.16    1.46     7.35256     5.20723     4.65977

  Z AO/shell   Hii/eV     exponent
  1     Wed Apr 25 08:07:45 CEST 2018   EN: 2.200 GM2: 0.406  GM3: 0.0800  RAES: 1.40
     1s    -10.707211    1.230000
  6     Wed Apr 25 08:07:45 CEST 2018   EN: 2.550 GM2: 0.538  GM3: 0.1500  RAES: 3.00
     2s    -13.970922    2.096432
     2p    -10.063292    1.800000
  8     Wed Apr 25 08:07:45 CEST 2018   EN: 3.440 GM2: 0.452  GM3:-0.0517  RAES: 1.80
     2s    -20.229985    2.439742
     2p    -15.503117    2.137023
 11     Tue Apr 24 16:34:09 CEST 2018   EN: 0.930 GM2: 0.271  GM3: 0.1799  RAES: 5.00
     3s     -4.546934    0.763787
     3p     -1.332719    0.573553
 17     Mon Apr 23 14:09:22 CEST 2018   EN: 3.160 GM2: 0.249  GM3: 0.1495  RAES: 2.50
     3s    -29.278781    2.485265
     3p    -12.673758    2.199650
     3d     -0.240338    2.476089
 no old-style atom pair restraining (fixing) potential
           ------------------------------------------------- 
          |        Self-Consistent Charge Iterations        |
           ------------------------------------------------- 

 Ncao       : 254
 Nao        : 244
 Nshell     : 126
 Nel        : 208
 T(el)      :   300.0
 intcut     :    25.0
 scfconv/Eh :  0.100E-05
   qconv/e  :  0.100E-03
 intneglect :  0.100E-07
 broydamp   :      0.250
 iter      E             dE          RMSdq      gap      omega  full diag
   1   -122.9320414 -0.122932E+03  0.103E+01    3.92       0.0  T
   2   -123.1761407 -0.244099E+00  0.627E+00    4.49       1.0  T
   3   -123.2901653 -0.114025E+00  0.524E+00    3.90       1.0  T
   4   -123.3400007 -0.498354E-01  0.233E+00    3.10       1.0  T
   5   -123.3594729 -0.194722E-01  0.158E+00    2.45       1.0  T
   6   -123.3613982 -0.192532E-02  0.850E-01    2.72       1.0  T
   7   -123.3625869 -0.118867E-02  0.367E-01    2.60       1.0  T
   8   -123.3635709 -0.984003E-03  0.247E-01    2.65       1.0  T
   9   -123.3641696 -0.598646E-03  0.179E-01    2.66       1.0  T
  10   -123.3647534 -0.583843E-03  0.831E-02    2.65       1.0  T
  11   -123.3648352 -0.817803E-04  0.418E-02    2.65       1.0  T
  12   -123.3648495 -0.143397E-04  0.222E-02    2.64       1.0  T
  13   -123.3648532 -0.370565E-05  0.154E-02    2.64       1.0  T
  14   -123.3648559 -0.265487E-05  0.102E-02    2.64       1.1  T
  15   -123.3648575 -0.157865E-05  0.653E-03    2.64       1.7  T
  16   -123.3648582 -0.714507E-06  0.371E-03    2.64       3.1  T
  17   -123.3648584 -0.189546E-06  0.230E-03    2.64       5.0  T
  18   -123.3648584 -0.605413E-07  0.149E-03    2.64       7.7  T
  19   -123.3648584 -0.230763E-07  0.995E-04    2.64      11.5  T
  20   -123.3648585 -0.142258E-07  0.672E-04    2.64      16.9  T
speedup  1.00
cpu  time for SCC    0.23 s
wall time for SCC    0.24 s

   *** convergence criteria satisfied after 20 iterations ***

          eigenvalues
 #    :          92         93         94         95         96         97         98         99
 occ. :        2.000      2.000      2.000      2.000      2.000      2.000      2.000      2.000
 eps  :       -10.704    -10.656    -10.635    -10.627    -10.558    -10.532    -10.504    -10.384
 #    :         100        101        102        103        104        105        106        107
 occ. :        2.000      2.000      2.000      2.000      2.000      0.000      0.000      0.000
 eps  :       -10.310    -10.168    -10.100    -10.022     -9.951     -7.314     -5.493     -5.033
 #    :         108        109        110        111        112        113        114        115
 occ. :        0.000      0.000      0.000      0.000      0.000      0.000      0.000      0.000
 eps  :        -3.358     -2.983     -2.439     -1.593     -1.028     -0.128      0.224      0.674


   #   Z            q   n(s)   n(p)   n(d)      C6AA      α(0)
   1  11 Na     0.782  0.062  0.156  0.000    67.181    26.525
   2  11 Na     0.810  0.063  0.126  0.000    66.842    26.458
   3  11 Na     0.892  0.041  0.067  0.000    65.876    26.266
   4  11 Na     0.796  0.051  0.152  0.000    67.005    26.490
   5  11 Na     0.707  0.086  0.207  0.000    68.094    26.705
   6  11 Na     0.681  0.099  0.221  0.000    68.424    26.769
   7  11 Na     0.788  0.027  0.186  0.000    67.108    26.510
   8  11 Na     0.687  0.095  0.218  0.000    68.340    26.753
   9  11 Na     0.655  0.130  0.215  0.000    68.743    26.831
  10  11 Na     0.689  0.091  0.220  0.000    68.320    26.749
  11  17 Cl    -0.761  1.977  5.782  0.002   125.775    17.158
  12  17 Cl    -0.768  1.976  5.791  0.001   126.066    17.178
  13  17 Cl    -0.770  1.979  5.788  0.003   126.148    17.183
  14  17 Cl    -0.765  1.977  5.786  0.002   125.935    17.169
  15  17 Cl    -0.748  1.973  5.773  0.002   125.252    17.122
  16  17 Cl    -0.745  1.973  5.770  0.001   125.132    17.114
  17  17 Cl    -0.741  1.965  5.771  0.005   124.978    17.104
  18  17 Cl    -0.754  1.967  5.785  0.003   125.509    17.140
  19  17 Cl    -0.791  1.978  5.756  0.057   126.493    17.202
  20  17 Cl    -0.792  1.979  5.780  0.033   126.735    17.220
  21   8 O     -0.513  1.708  4.805  0.000    23.112     6.493
  22   1 H      0.357  0.643  0.000  0.000     0.562     1.173
  23   6 C      0.046  1.043  2.910  0.000    19.747     6.318
  24   1 H      0.053  0.947  0.000  0.000     2.286     2.364
  25   1 H      0.056  0.944  0.000  0.000     2.242     2.342
  26   6 C     -0.106  1.066  3.040  0.000    22.452     6.734
  27   1 H      0.078  0.922  0.000  0.000     1.996     2.209
  28   1 H      0.063  0.937  0.000  0.000     2.152     2.291
  29   6 C     -0.057  1.047  3.010  0.000    21.601     6.617
  30   1 H      0.032  0.968  0.000  0.000     2.552     2.498
  31   1 H      0.034  0.966  0.000  0.000     2.528     2.487
  32   6 C     -0.115  1.039  3.077  0.000    22.764     6.804
  33   1 H      0.041  0.959  0.000  0.000     2.432     2.439
  34   1 H      0.037  0.963  0.000  0.000     2.495     2.470
  35   1 H      0.045  0.955  0.000  0.000     2.379     2.412
  36   8 O     -0.527  1.713  4.814  0.000    23.420     6.536
  37   1 H      0.359  0.641  0.000  0.000     0.563     1.177
  38   6 C      0.043  1.048  2.910  0.000    19.773     6.315
  39   1 H      0.037  0.963  0.000  0.000     2.490     2.467
  40   1 H      0.062  0.938  0.000  0.000     2.166     2.299
  41   6 C     -0.076  1.054  3.022  0.000    21.956     6.671
  42   1 H      0.035  0.965  0.000  0.000     2.523     2.484
  43   1 H      0.049  0.951  0.000  0.000     2.334     2.389
  44   6 C     -0.078  1.055  3.024  0.000    21.992     6.676
  45   1 H      0.061  0.939  0.000  0.000     2.181     2.307
  46   1 H      0.029  0.971  0.000  0.000     2.596     2.520
  47   6 C     -0.125  1.040  3.085  0.000    22.963     6.834
  48   1 H      0.037  0.963  0.000  0.000     2.485     2.465
  49   1 H      0.033  0.967  0.000  0.000     2.547     2.496
  50   1 H      0.059  0.941  0.000  0.000     2.213     2.327
  51   8 O     -0.491  1.703  4.788  0.000    22.638     6.426
  52   1 H      0.340  0.660  0.000  0.000     0.605     1.218
  53   6 C      0.066  1.041  2.893  0.000    19.615     6.331
  54   1 H      0.020  0.980  0.000  0.000     2.734     2.586
  55   1 H      0.041  0.959  0.000  0.000     2.432     2.439
  56   6 C     -0.086  1.059  3.027  0.000    22.137     6.699
  57   1 H      0.036  0.964  0.000  0.000     2.506     2.476
  58   1 H      0.058  0.942  0.000  0.000     2.218     2.329
  59   6 C     -0.076  1.055  3.022  0.000    21.955     6.671
  60   1 H      0.063  0.937  0.000  0.000     2.163     2.300
  61   1 H      0.036  0.964  0.000  0.000     2.507     2.476
  62   6 C     -0.112  1.038  3.074  0.000    22.694     6.793
  63   1 H      0.031  0.969  0.000  0.000     2.566     2.505
  64   1 H      0.038  0.962  0.000  0.000     2.474     2.460
  65   1 H      0.038  0.962  0.000  0.000     2.481     2.463
  66   8 O     -0.602  1.711  4.891  0.000    25.141     6.772
  67   1 H      0.335  0.665  0.000  0.000     0.618     1.232
  68   1 H      0.321  0.679  0.000  0.000     0.662     1.278
  69   8 O     -0.630  1.726  4.904  0.000    25.822     6.863
  70   1 H      0.333  0.667  0.000  0.000     0.615     1.224
  71   1 H      0.284  0.716  0.000  0.000     0.772     1.380
  72   8 O     -0.687  1.733  4.954  0.000    27.268     7.053
  73   1 H      0.370  0.630  0.000  0.000     0.535     1.144
  74   1 H      0.344  0.656  0.000  0.000     0.592     1.203
  75   8 O     -0.654  1.726  4.928  0.000    26.424     6.943
  76   1 H      0.359  0.641  0.000  0.000     0.556     1.165
  77   1 H      0.324  0.676  0.000  0.000     0.652     1.268

 Mol. C6AA /au·bohr⁶  :      97543.343518
 Mol. C8AA /au·bohr⁸  :    4359974.584109
 Mol. α(0) /au        :        642.954981

 
 Wiberg/Mayer (AO) data. WBOs > 0.1 written file <wbo>
 largest (>0.05) Wiberg bond orders for each atom
           total WBO             WBO to atom ...
     1  Na  0.422    Cl  12 0.120    Cl  11 0.084    O   72 0.071    O   66 0.070
     2  Na  0.350    Cl  12 0.099    O   69 0.071    O   75 0.066
     3  Na  0.202    Cl  12 0.074    Cl  18 0.068    O   21 0.066    O   51 0.062
     4  Na  0.403    Cl  12 0.093    Cl  13 0.072    O   75 0.069    Cl  17 0.065    O   66 0.056
     5  Na  0.557    Cl  20 0.204    Cl  18 0.121    Cl  13 0.106    Cl  16 0.086
     6  Na  0.573    Cl  19 0.191    Cl  11 0.143    Cl  15 0.138
     7  Na  0.410    Cl  18 0.135    Cl  16 0.102    Cl  17 0.068    O   36 0.059
     8  Na  0.583    Cl  11 0.198    Cl  14 0.139    Cl  17 0.123    Cl  15 0.098
     9  Na  0.628    Cl  16 0.190    Cl  15 0.183    Cl  14 0.183
    10  Na  0.584    Cl  13 0.217    Cl  14 0.121    Cl  17 0.104    Cl  16 0.097
    11  Cl  0.430    Na   8 0.198    Na   6 0.143    Na   1 0.084
    12  Cl  0.414    Na   1 0.120    Na   2 0.099    Na   4 0.093    Na   3 0.074
    13  Cl  0.428    Na  10 0.217    Na   5 0.106    Na   4 0.072
    14  Cl  0.460    Na   9 0.183    Na   8 0.139    Na  10 0.121
    15  Cl  0.481    Na   9 0.183    Na   6 0.138    Na   8 0.098
    16  Cl  0.487    Na   9 0.190    Na   7 0.102    Na  10 0.097    Na   5 0.086
    17  Cl  0.500    Na   8 0.123    Na  10 0.104    Na   7 0.068    Na   4 0.065
    18  Cl  0.444    Na   7 0.135    Na   5 0.121    Na   3 0.068
    19  Cl  0.403    Na   6 0.191
    20  Cl  0.394    Na   5 0.204    H   70 0.063
    21  O   1.987    C   23 0.973    H   22 0.853    Na   3 0.066
    22  H   0.872    O   21 0.853
    23  C   3.936    C   26 1.013    O   21 0.973    H   25 0.972    H   24 0.969
    24  H   0.997    C   23 0.969
    25  H   0.996    C   23 0.972
    26  C   3.989    C   23 1.013    C   29 1.007    H   27 0.967    H   28 0.964
    27  H   0.993    C   26 0.967
    28  H   0.996    C   26 0.964
    29  C   3.998    C   32 1.020    C   26 1.007    H   31 0.976    H   30 0.976
    30  H   0.999    C   29 0.976
    31  H   0.998    C   29 0.976
    32  C   3.995    C   29 1.020    H   34 0.987    H   33 0.986    H   35 0.985
    33  H   0.998    C   32 0.986
    34  H   0.998    C   32 0.987
    35  H   0.998    C   32 0.985
    36  O   1.979    C   38 0.984    H   37 0.816    Na   7 0.059
    37  H   0.870    O   36 0.816
    38  C   3.943    C   41 1.006    O   36 0.984    H   39 0.977    H   40 0.973
    39  H   0.999    C   38 0.977
    40  H   0.997    C   38 0.973
    41  C   3.992    C   44 1.011    C   38 1.006    H   42 0.974    H   43 0.974
    42  H   0.998    C   41 0.974
    43  H   0.997    C   41 0.974
    44  C   3.990    C   47 1.021    C   41 1.011    H   46 0.979    H   45 0.969
    45  H   0.996    C   44 0.969
    46  H   0.998    C   44 0.979
    47  C   3.993    C   44 1.021    H   48 0.985    H   49 0.983    H   50 0.975
    48  H   0.998    C   47 0.985
    49  H   0.999    C   47 0.983
    50  H   0.996    C   47 0.975
    51  O   1.989    C   53 0.997    H   52 0.836    Na   3 0.062
    52  H   0.884    O   51 0.836
    53  C   3.950    C   56 1.004    O   51 0.997    H   55 0.975    H   54 0.975
    54  H   0.998    C   53 0.975
    55  H   0.993    C   53 0.975
    56  C   3.987    C   59 1.009    C   53 1.004    H   57 0.975    H   58 0.968
    57  H   0.998    C   56 0.975
    58  H   0.996    C   56 0.968
    59  C   3.992    C   62 1.020    C   56 1.009    H   61 0.976    H   60 0.964
    60  H   0.995    C   59 0.964
    61  H   0.998    C   59 0.976
    62  C   3.994    C   59 1.020    H   63 0.987    H   64 0.986    H   65 0.985
    63  H   0.998    C   62 0.987
    64  H   0.998    C   62 0.986
    65  H   0.997    C   62 0.985
    66  O   1.910    H   68 0.897    H   67 0.882    Na   1 0.070    Na   4 0.056
    67  H   0.887    O   66 0.882
    68  H   0.897    O   66 0.897
    69  O   1.867    H   71 0.922    H   70 0.829    Na   2 0.071
    70  H   0.889    O   69 0.829    Cl  20 0.063
    71  H   0.919    O   69 0.922
    72  O   1.854    H   74 0.870    H   73 0.813    Na   1 0.071
    73  H   0.863    O   72 0.813
    74  H   0.882    O   72 0.870
    75  O   1.883    H   77 0.896    H   76 0.823    Na   4 0.069    Na   2 0.066
    76  H   0.870    O   75 0.823
    77  H   0.895    O   75 0.896
 MOs/occ written to file <molden.input>
 
molecular dipole:
                 x           y           z       tot (Debye)
 q only:        3.276      -1.259      -4.867
   full:       -0.339      -1.572      -2.146       6.816
molecular quadrupole (traceless):
                xx          xy          yy          xz          yz          zz
 q only:        2.163      20.195      40.143     -22.497     -30.641     -42.306
  q+dip:       15.278       4.667      13.513     -27.261     -14.906     -28.791
   full:       15.253       3.888      11.106     -29.025     -15.318     -26.359

SCC energy    :    -123.3648585
rep           :       0.8077066
ES            :       0.9502274
AES           :      -0.1030675
AXC           :      -0.0031736
disp          :      -0.1048899
XB            :       0.0000000
fix           :       0.0000000
total E       :    -122.5520432
atomizationE  :      15.2865176     9592.43
(atE without considering molecular charge,
 total energy contains solvation terms)
H-L gap (eV)  :          2.6374
           ------------------------------------------------- 
          |                 ===============                 |
          |                   A N C O P T                   |
          |                 ===============                 |
          |          Approximate Normal Coordinate          |
          |           Rational Function Optimizer           |
           ------------------------------------------------- 
dumping coords to <xtbopt.coord> and <xtbopt.log>
 optlevel               0
 Maxcycle             231
 Maxmicro              25
 Econv         5.000000000000000E-006
 Gconv         1.000000000000000E-003
 Maxdispl       1.00000000000000     
 Hlow          5.000000000000000E-003
 S6             20.0000000000000     
 Nvar              225

generating ANC from model Hessian ...
 Shifting diagonal of input Hessian by   2.025404782756188E-002
 Lowest  eigenvalues of input Hessian
    0.005000    0.006466    0.009723    0.010418    0.010759    0.011142
    0.011636    0.012865    0.013485    0.014229    0.016628    0.016868
    0.017622    0.018106    0.018676    0.019155    0.019526    0.020141
 Highest eigenvalues
    1.387858    1.422126    1.433407    1.461526    1.491204    1.494095
 
cpu  time for ANC gen    0.07 s
wall time for ANC gen    0.07 s
................................................................................
.............................. CYCLE    1 ......................................
................................................................................
   1   -123.3648585 -0.123365E+03  0.435E-04    2.64       0.0  T
   2   -123.3648585 -0.411760E-09  0.347E-04    2.64      32.9  T
   3   -123.3648585 -0.435620E-09  0.292E-04    2.64      39.0  T
speedup  0.99
cpu  time for SCC    0.05 s
wall time for SCC    0.05 s
speedup  1.00
cpu  time for grad    0.15 s
wall time for grad    0.16 s
 E :   -122.55204309  G :  0.000084    pred/act E change:  0.000D+00  0.948D-07
Maxdispl :   0.0004   ||displ|| :   0.0013   Lambda : -0.494D-07
Largest |displ|/coords:  0.0004 (  20)  0.0003 (  48)  0.0003 (  19)
................................................................................
.............................. CYCLE    2 ......................................
................................................................................
   1   -123.3648667 -0.123365E+03  0.129E-03    2.64       0.0  T
   2   -123.3648667 -0.464183E-09  0.617E-04    2.64      18.5  T
   3   -123.3648667 -0.263483E-09  0.225E-04    2.64      50.6  T
speedup  0.98
cpu  time for SCC    0.03 s
wall time for SCC    0.03 s
speedup  0.99
cpu  time for grad    0.14 s
wall time for grad    0.14 s
 E :   -122.55204315  G :  0.000043    pred/act E change:  0.000D+00 -0.574D-07
Maxdispl :   0.0019   ||displ|| :   0.0050   Lambda : -0.135D-06
Largest |displ|/coords:  0.0019 (  20)  0.0015 (  19)  0.0012 (   2)

   *** GEOMETRY OPTIMIZATION CONVERGED AFTER 2 ITERATIONS ***

------------------------------------------------------------------------
 total energy gain (kcal):     -0.0000
------------------------------------------------------------------------
================
 final structure:
================
$coord
       -2.33227318912405        6.31440351516192       -0.06947363812907      Na
        4.75278133052648        1.09345832265025        1.76957360844452      Na
       -0.75418991976651       -0.13823880164103       -0.07237801755103      Na
        1.98075592058097        5.88447404329440        4.09432644772999      Na
        1.45479942313027        1.95451467061105        9.20239631052288      Na
       -9.36625821446347        3.18583662477963        0.22195920672473      Na
       -4.02650537040866        1.91842572053454        4.94827013300719      Na
       -7.64107339278699        7.81465859931400        4.62992831073558      Na
       -7.97926685236399        3.61364234715089        9.54222242660209      Na
       -2.76484299529832        7.11225588606454        9.39768641140344      Na
       -7.31679370836860        7.45341461772435       -0.13039186475467      Cl
        2.02870368992338        4.07783432056468       -0.79937301437022      Cl
        1.82426847002748        6.83235199389212        8.76119906506049      Cl
       -7.46237974597808        8.25496275701470        9.40835436145092      Cl
       -8.92335492862961        2.91353997728978        4.93196012327993      Cl
       -3.50869571900841        2.11258863692784        9.87226871217529      Cl
       -3.09069589884519        6.49850282270144        4.60278370655083      Cl
        0.59193778288717        1.16030541317948        4.40183060393151      Cl
       -8.26591776837726       -0.70638010853661       -2.11120750571286      Cl
        5.69812662140939        0.13915134049617        8.73115495201227      Cl
        2.68118225059621       -2.23857584802349        0.25392393529777      O 
        2.55969383585293       -3.27970712698717        1.74186490851941      H 
        4.07971375697857       -3.65505467952255       -1.55785254385458      C 
        2.80460746164776       -4.89762104355271       -2.62217274211469      H 
        5.51114624021255       -4.81918761659425       -0.62468062700575      H 
        5.39150157758242       -1.84601482857136       -3.35891511888452      C 
        3.98676434116048       -0.61015222528480       -4.21240120928635      H 
        6.70109823369459       -0.68077480262793       -2.27146167134871      H 
        6.84186576148490       -3.23029164309676       -5.42784737593812      C 
        5.52604130572849       -4.33528264821922       -6.57392533855504      H 
        8.17610764606967       -4.54701945576390       -4.56370634246881      H 
        8.27755381955027       -1.39713420673426       -7.11788804036399      C 
        9.63945994900566       -0.32724083378590       -6.01272576881136      H 
        9.28719806953993       -2.40810383462429       -8.59355739121569      H 
        6.98411594885066       -0.07231611404670       -8.00582665856623      H 
       -4.33908403620330       -1.03913909335849        2.20907699359598      O 
       -5.66855246185172       -1.20257807057189        0.92858985866201      H 
       -4.84441458920561       -2.97852907171085        4.00320225377417      C 
       -6.73826888752228       -2.74751234402618        4.80801033506932      H 
       -3.47957088013312       -2.79001287512986        5.53206656238927      H 
       -4.66107145920268       -5.62047112883130        2.86670931754486      C 
       -5.28269304151895       -6.98387818073808        4.28353965977566      H 
       -5.96005677908960       -5.73044723040950        1.26733890861392      H 
       -2.01163576367314       -6.31898498269732        1.95877975636943      C 
       -1.43504310425828       -4.98362674899365        0.50787500907394      H 
       -2.10997477282310       -8.18254863523871        1.08053141064390      H 
       -0.05928826855025       -6.39532946581318        4.07601018768910      C 
       -0.69032740902214       -7.64723892698645        5.58008505317844      H 
        1.73221384963970       -7.12481758433059        3.37650826423055      H 
        0.24973915096884       -4.53872295175289        4.89650202297630      H 
       -2.57292674937970       -2.27842777214260       -2.96751062621377      O 
       -4.39921636841439       -2.02853678158154       -2.79889259121873      H 
       -2.19392479153878       -2.96328826402831       -5.51896294137020      C 
       -3.29332245132604       -4.66290149245761       -5.96522281440923      H 
       -0.19431788625711       -3.41250660283573       -5.73020031871734      H 
       -2.92665764608985       -0.82887788019513       -7.31782986196816      C 
       -3.17723695407874       -1.59373755642386       -9.21432532133680      H 
       -4.75332040242013       -0.08912235212391       -6.70249699397726      H 
       -0.94226956681282        1.27411654963022       -7.39187513261029      C 
       -0.11729538211675        1.51553101567857       -5.51727855822882      H 
       -1.82406055174789        3.05174543647168       -7.95622556821338      H 
        1.18403777678652        0.68459327949146       -9.24272147624906      C 
        0.46490041324245        0.58376109163422      -11.16573589512555      H 
        2.61813833680698        2.15339091049714       -9.16520225290893      H 
        2.06756108081418       -1.11423216113217       -8.79280260128878      H 
        0.59982143829449        9.31711067969989        1.54153373317058      O 
       -0.47294198023940       10.14919528148295        2.75777822089133      H 
        1.53436035844843       10.63623674781094        0.70820282376137      H 
        7.22735809280329       -1.52051074960497        3.51528710659029      O 
        6.71942100341880       -1.13439596681417        5.26658128394904      H 
        8.78860912843010       -2.40773277622869        3.76344793960986      H 
       -3.51261974960230        2.73029076104986       -1.64703016094474      O 
       -5.08350651078908        1.75650842193386       -1.78723185883167      H 
       -3.07949669954549        3.01209319318314       -3.39568377411975      H 
        5.95447454353796        4.07779814269681        4.38308691807602      O 
        5.98273593048590        3.02314376301659        5.92090562489228      H 
        7.35254828793906        5.20736652298192        4.65966118489650      H 
$end
 
 Bond Distances (Angstroems)
 ---------------------------
Na1-Na3=3.5152       Na1-Na4=3.1805       Na1-Na6=4.0767       Na1-Na7=3.6422       Na1-Na8=3.8349       Na1-Cl11=2.7059      
Na1-Cl12=2.6221      Na1-Cl17=2.5067      Na1-O66=2.3789       Na1-O72=2.1643       Na2-Na3=3.1412       Na2-Na4=3.1769       
Na2-Cl12=2.5338      Na2-Cl18=2.6057      Na2-O21=2.2258       Na2-O69=2.1170       Na2-H70=2.4285       Na2-O75=2.1934       
Na3-Na1=3.5152       Na3-Na2=3.1412       Na3-Na4=4.1369       Na3-Na7=3.3529       Na3-Cl12=2.7008      Na3-Cl18=2.5662      
Na3-O21=2.1377       Na3-O36=2.2986       Na3-O51=2.1345       Na3-O72=2.2648       Na4-Na1=3.1805       Na4-Na2=3.1769       
Na4-Na3=4.1369       Na4-Na5=3.4218       Na4-Na7=3.8359       Na4-Na10=3.8216      Na4-Cl12=2.7606      Na4-Cl13=2.5214      
Na4-Cl17=2.7167      Na4-Cl18=2.6108      Na4-O66=2.3788       Na4-O75=2.3150       Na5-Na4=3.4218       Na5-Na7=3.6717       
Na5-Na10=3.5279      Na5-Cl13=2.5991      Na5-Cl16=2.6517      Na5-Cl18=2.6151      Na5-Cl20=2.4550      Na6-Na1=4.0767       
Na6-Na7=3.8327       Na6-Na8=3.5035       Na6-Cl11=2.5122      Na6-Cl15=2.5076      Na6-Cl19=2.4710      Na7-Na1=3.6422       
Na7-Na3=3.3529       Na7-Na4=3.8359       Na7-Na5=3.6717       Na7-Na6=3.8327       Na7-Na8=3.6636       Na7-Na9=3.3301       
Na7-Na10=3.6802      Na7-Cl15=2.6443      Na7-Cl16=2.6220      Na7-Cl17=2.4805      Na7-Cl18=2.4935      Na7-O36=2.1396       
Na7-C38=2.6744       Na8-Na1=3.8349       Na8-Na6=3.5035       Na8-Na7=3.6636       Na8-Na9=3.4251       Na8-Na10=3.6280      
Na8-Cl11=2.5321      Na8-Cl14=2.5411      Na8-Cl15=2.6856      Na8-Cl17=2.5067      Na9-Na7=3.3301       Na9-Na8=3.4251       
Na9-Na10=3.3238      Na9-Cl14=2.4723      Na9-Cl15=2.5177      Na9-Cl16=2.5016      Na10-Na4=3.8216      Na10-Na5=3.5279      
Na10-Na7=3.6802      Na10-Na8=3.6280      Na10-Na9=3.3238      Na10-Cl13=2.4562     Na10-Cl14=2.5583     Na10-Cl16=2.6866     
Na10-Cl17=2.5639     Cl11-Na1=2.7059      Cl11-Na6=2.5122      Cl11-Na8=2.5321      Cl12-Na1=2.6221      Cl12-Na2=2.5338      
Cl12-Na3=2.7008      Cl12-Na4=2.7606      Cl13-Na4=2.5214      Cl13-Na5=2.5991      Cl13-Na10=2.4562     Cl14-Na8=2.5411      
Cl14-Na9=2.4723      Cl14-Na10=2.5583     Cl15-Na6=2.5076      Cl15-Na7=2.6443      Cl15-Na8=2.6856      Cl15-Na9=2.5177      
Cl16-Na5=2.6517      Cl16-Na7=2.6220      Cl16-Na9=2.5016      Cl16-Na10=2.6866     Cl17-Na1=2.5067      Cl17-Na4=2.7167      
Cl17-Na7=2.4805      Cl17-Na8=2.5067      Cl17-Na10=2.5639     Cl18-Na2=2.6057      Cl18-Na3=2.5662      Cl18-Na4=2.6108      
Cl18-Na5=2.6151      Cl18-Na7=2.4935      Cl19-Na6=2.4710      Cl20-Na5=2.4550      O21-Na2=2.2258       O21-Na3=2.1377       
O21-H22=0.9631       O21-C23=1.4243       H22-O21=0.9631       C23-O21=1.4243       C23-H24=1.0977       C23-H25=1.0941       
C23-C26=1.5188       H24-C23=1.0977       H25-C23=1.0941       C26-C23=1.5188       C26-H27=1.0882       C26-H28=1.0916       
C26-C29=1.5246       H27-C26=1.0882       H28-C26=1.0916       C29-C26=1.5246       C29-H30=1.0930       C29-H31=1.0923       
C29-C32=1.5225       H30-C29=1.0930       H31-C29=1.0923       C32-C29=1.5225       C32-H33=1.0872       C32-H34=1.0869       
C32-H35=1.0866       H33-C32=1.0872       H34-C32=1.0869       H35-C32=1.0866       O36-Na3=2.2986       O36-Na7=2.1396       
O36-H37=0.9806       O36-C38=1.4234       H37-O36=0.9806       C38-Na7=2.6744       C38-O36=1.4234       C38-H39=1.0958       
C38-H40=1.0891       C38-C41=1.5250       H39-C38=1.0958       H40-C38=1.0891       C41-C38=1.5250       C41-H42=1.0913       
C41-H43=1.0919       C41-C44=1.5275       H42-C41=1.0913       H43-C41=1.0919       C44-C41=1.5275       C44-H45=1.0872       
C44-H46=1.0914       C44-C47=1.5246       H45-C44=1.0872       H46-C44=1.0914       C47-C44=1.5246       C47-H48=1.0881       
C47-H49=1.0885       C47-H50=1.0865       H48-C47=1.0881       H49-C47=1.0885       H50-C47=1.0865       O51-Na3=2.1345       
O51-H52=0.9795       O51-C53=1.4123       H52-O51=0.9795       C53-O51=1.4123       C53-H54=1.0969       C53-H55=1.0903       
C53-C56=1.5272       H54-C53=1.0969       H55-C53=1.0903       C56-C53=1.5272       C56-H57=1.0902       C56-H58=1.0925       
C56-C59=1.5306       H57-C56=1.0902       H58-C56=1.0925       C59-C56=1.5306       C59-H60=1.0913       C59-H61=1.0917       
C59-C62=1.5240       H60-C59=1.0913       H61-C59=1.0917       C62-C59=1.5240       C62-H63=1.0878       C62-H64=1.0871       
C62-H65=1.0869       H63-C62=1.0878       H64-C62=1.0871       H65-C62=1.0869       O66-Na1=2.3789       O66-Na4=2.3788       
O66-H67=0.9646       O66-H68=0.9624       H67-O66=0.9646       H68-O66=0.9624       O69-Na2=2.1170       O69-H70=0.9863       
O69-H71=0.9593       H70-Na2=2.4285       H70-O69=0.9863       H71-O69=0.9593       O72-Na1=2.1643       O72-Na3=2.2648       
O72-H73=0.9808       O72-H74=0.9649       H73-O72=0.9808       H74-O72=0.9649       O75-Na2=2.1934       O75-Na4=2.3150       
O75-H76=0.9869       O75-H77=0.9623       H76-O75=0.9869       H77-O75=0.9623       
 C  H  Rav=1.0904 sigma=0.0032  Rmin=1.0865  Rmax=1.0977    27
 C  C  Rav=1.5250 sigma=0.0031  Rmin=1.5188  Rmax=1.5306     9
 O  H  Rav=0.9719 sigma=0.0103  Rmin=0.9593  Rmax=0.9869    11
 O  C  Rav=1.4200 sigma=0.0055  Rmin=1.4123  Rmax=1.4243     3
 Na H  Rav=2.4285 sigma=0.0000  Rmin=2.4285  Rmax=2.4285     1
 Na C  Rav=2.6744 sigma=0.0000  Rmin=2.6744  Rmax=2.6744     1
 Na O  Rav=2.2290 sigma=0.0920  Rmin=2.1170  Rmax=2.3789    12
 Na Na Rav=3.5783 sigma=0.2694  Rmin=3.1412  Rmax=4.1369    22
 Cl Na Rav=2.5735 sigma=0.0838  Rmin=2.4550  Rmax=2.7606    33
 
 selected bond angles (degree)
 --------------------
Na4-Na1-Na3= 76.13             Na6-Na1-Na3= 79.77             Na6-Na1-Na4=126.87             Na7-Na1-Na3= 55.83             
Na7-Na1-Na4= 68.03             Na7-Na1-Na6= 59.22             Na8-Na1-Na3=112.05             Na8-Na1-Na4= 95.24             
Na8-Na1-Na6= 52.46             Na8-Na1-Na7= 58.61             Cl11-Na1-Na3=116.61            Cl11-Na1-Na4=136.36            
Cl11-Na1-Na6= 36.95            Cl11-Na1-Na7= 84.89            Cl11-Na1-Na8= 41.19            Cl12-Na1-Na3= 49.64            
Cl12-Na1-Na4= 55.82            Cl12-Na1-Na6=128.74            Cl12-Na1-Na7= 92.05            Cl12-Na1-Na8=146.48            
Cl12-Na1-Cl11=163.08           Cl17-Na1-Na3= 94.37            Cl17-Na1-Na4= 55.55            Cl17-Na1-Na6= 80.35            
Cl17-Na1-Na7= 42.81            Cl17-Na1-Na8= 40.10            Cl17-Na1-Cl11= 81.20           Cl17-Na1-Cl12=107.68           
O66-Na1-Na3=119.61             O66-Na1-Na4= 48.05             O66-Na1-Na6=148.56             O66-Na1-Na7=109.02             
O66-Na1-Na8= 96.15             O66-Na1-Cl11=119.43            O66-Na1-Cl12= 77.31            O66-Na1-Cl17= 74.04            
O72-Na1-Na3= 38.48             O72-Na1-Na4=114.31             O72-Na1-Na6= 52.79             O72-Na1-Na7= 69.54             
O72-Na1-Na8=102.72             O72-Na1-Cl11= 84.80            O72-Na1-Cl12= 78.56            O72-Na1-Cl17=111.61            
O72-Na1-O66=155.76             Na4-Na2-Na3= 81.80             Cl12-Na2-Na3= 55.60            Cl12-Na2-Na4= 56.47            
Cl18-Na2-Na3= 52.03            Cl18-Na2-Na4= 52.55            Cl18-Na2-Cl12= 78.32           O21-Na2-Na3= 42.85             
O21-Na2-Na4=122.98             O21-Na2-Cl12= 91.16            O21-Na2-Cl18= 77.71            O69-Na2-Na3=125.01             
O69-Na2-Na4=129.65             O69-Na2-Cl12=173.36            O69-Na2-Cl18=107.36            O69-Na2-O21= 86.81             
H70-Na2-Na3=122.23             H70-Na2-Na4=106.87             H70-Na2-Cl12=162.79            H70-Na2-Cl18= 87.79            
H70-Na2-O21= 95.80             H70-Na2-O69= 23.82             O75-Na2-Na3=127.88             O75-Na2-Na4= 46.77             
O75-Na2-Cl12= 93.12            O75-Na2-Cl18= 84.15            O75-Na2-O21=160.11             O75-Na2-O69= 90.92             
O75-Na2-H70= 75.22             Na2-Na3-Na1= 91.07             Na4-Na3-Na1= 48.28             Na4-Na3-Na2= 49.47             
Na7-Na3-Na1= 64.00             Na7-Na3-Na2= 99.55             Na7-Na3-Na4= 60.55             Cl12-Na3-Na1= 47.71            
Cl12-Na3-Na2= 50.72            Cl12-Na3-Na4= 41.30            Cl12-Na3-Na7= 97.26            Cl18-Na3-Na1= 78.78            
Cl18-Na3-Na2= 53.17            Cl18-Na3-Na4= 37.33            Cl18-Na3-Na7= 47.57            Cl18-Na3-Cl12= 76.05           
O21-Na3-Na1=134.99             O21-Na3-Na2= 45.08             O21-Na3-Na4= 93.44             O21-Na3-Na7=122.95             
O21-Na3-Cl12= 88.70            O21-Na3-Cl18= 80.13            O36-Na3-Na1= 90.30             O36-Na3-Na2=130.22             
O36-Na3-Na4= 99.70             O36-Na3-Na7= 39.19             O36-Na3-Cl12=134.12            O36-Na3-Cl18= 78.47            
O36-Na3-O21=123.47             O51-Na3-Na1=114.12             O51-Na3-Na2=138.69             O51-Na3-Na4=161.64             
O51-Na3-Na7=120.54             O51-Na3-Cl12=125.59            O51-Na3-Cl18=158.35            O51-Na3-O21= 99.53             
O51-Na3-O36= 83.96             O72-Na3-Na1= 36.49             O72-Na3-Na2=124.96             O72-Na3-Na4= 84.56             
O72-Na3-Na7= 75.00             O72-Na3-Cl12= 75.25            O72-Na3-Cl18=109.81            O72-Na3-O21=157.86             
O72-Na3-O36= 78.48             O72-Na3-O51= 78.52             Na2-Na4-Na1= 96.90             Na3-Na4-Na1= 55.58             
Na3-Na4-Na2= 48.73             Na5-Na4-Na1=122.16             Na5-Na4-Na2= 81.86             Na5-Na4-Na3= 85.66             
Na7-Na4-Na1= 61.71             Na7-Na4-Na2= 89.52             Na7-Na4-Na3= 49.56             Na7-Na4-Na5= 60.46             
Na10-Na4-Na1= 91.43            Na10-Na4-Na2=136.34            Na10-Na4-Na3=107.01            Na10-Na4-Na5= 57.98            
Na10-Na4-Na7= 57.45            Cl12-Na4-Na1= 51.79            Cl12-Na4-Na2= 49.92            Cl12-Na4-Na3= 40.22            
Cl12-Na4-Na5=122.09            Cl12-Na4-Na7= 85.91            Cl12-Na4-Na10=138.92           Cl13-Na4-Na1=129.85            
Cl13-Na4-Na2=123.59            Cl13-Na4-Na3=131.59            Cl13-Na4-Na5= 49.04            Cl13-Na4-Na7= 88.07            
Cl13-Na4-Na10= 39.22           Cl13-Na4-Cl12=171.12           Cl17-Na4-Na1= 49.55            Cl17-Na4-Na2=126.15            
Cl17-Na4-Na3= 78.42            Cl17-Na4-Na5= 85.07            Cl17-Na4-Na7= 40.10            Cl17-Na4-Na10= 42.08           
Cl17-Na4-Cl12= 98.25           Cl17-Na4-Cl13= 81.18           Cl18-Na4-Na1= 84.82            Cl18-Na4-Na2= 52.41            
Cl18-Na4-Na3= 36.59            Cl18-Na4-Na5= 49.15            Cl18-Na4-Na7= 40.14            Cl18-Na4-Na10= 86.10           
Cl18-Na4-Cl12= 74.30           Cl18-Na4-Cl13= 96.90           Cl18-Na4-Cl17= 80.23           O66-Na4-Na1= 48.05             
O66-Na4-Na2=122.10             O66-Na4-Na3=100.26             O66-Na4-Na5=152.59             O66-Na4-Na7=103.30             
O66-Na4-Na10= 94.90            O66-Na4-Cl12= 74.61            O66-Na4-Cl13=113.22            O66-Na4-Cl17= 70.21            
O66-Na4-Cl18=132.85            O75-Na4-Na1=136.64             O75-Na4-Na2= 43.66             O75-Na4-Na3= 91.99             
O75-Na4-Na5= 76.75             O75-Na4-Na7=121.27             O75-Na4-Na10=128.22            O75-Na4-Cl12= 84.87            
O75-Na4-Cl13= 92.71            O75-Na4-Cl17=160.08            O75-Na4-Cl18= 81.73            O75-Na4-O66=129.19             
Na7-Na5-Na4= 65.36             Na10-Na5-Na4= 66.70            Na10-Na5-Na7= 61.44            Cl13-Na5-Na4= 47.11            
Cl13-Na5-Na7= 90.55            Cl13-Na5-Na10= 44.10           Cl16-Na5-Na4= 99.61            Cl16-Na5-Na7= 45.54            
Cl16-Na5-Na10= 49.06           Cl16-Na5-Cl13= 93.16           Cl18-Na5-Na4= 49.04            Cl18-Na5-Na7= 42.75            
Cl18-Na5-Na10= 92.42           Cl18-Na5-Cl13= 94.90           Cl18-Na5-Cl16= 87.82           Cl20-Na5-Na4= 94.77            
Cl20-Na5-Na7=131.17            Cl20-Na5-Na10=152.20           Cl20-Na5-Cl13=108.10           Cl20-Na5-Cl16=158.73           
Cl20-Na5-Cl18= 89.89           Na7-Na6-Na1= 54.73             Na8-Na6-Na1= 60.22             Na8-Na6-Na7= 59.72             
Cl11-Na6-Na1= 40.35            Cl11-Na6-Na7= 83.54            Cl11-Na6-Na8= 46.24            Cl15-Na6-Na1= 88.60            
Cl15-Na6-Na7= 43.32            Cl15-Na6-Na8= 49.76            Cl15-Na6-Cl11= 94.88           Cl19-Na6-Na1= 96.00            
Cl19-Na6-Na7= 90.37            Cl19-Na6-Na8=148.65            Cl19-Na6-Cl11=127.63           Cl19-Na6-Cl15=115.26           
Na3-Na7-Na1= 60.17             Na4-Na7-Na1= 50.26             Na4-Na7-Na3= 69.89             Na5-Na7-Na1=104.43             
Na5-Na7-Na3= 94.56             Na5-Na7-Na4= 54.18             Na6-Na7-Na1= 66.05             Na6-Na7-Na3= 85.44             
Na6-Na7-Na4=116.00             Na6-Na7-Na5=168.99             Na8-Na7-Na1= 63.32             Na8-Na7-Na3=120.64             
Na8-Na7-Na4= 87.78             Na8-Na7-Na5=115.86             Na8-Na7-Na6= 55.67             Na9-Na7-Na1=120.98             
Na9-Na7-Na3=172.01             Na9-Na7-Na4=117.33             Na9-Na7-Na5= 92.71             Na9-Na7-Na6= 88.06             
Na9-Na7-Na8= 58.41             Na10-Na7-Na1= 86.83            Na10-Na7-Na3=130.97            Na10-Na7-Na4= 61.08            
Na10-Na7-Na5= 57.35            Na10-Na7-Na6=114.87            Na10-Na7-Na8= 59.21            Na10-Na7-Na9= 56.34            
Cl15-Na7-Na1= 96.41            Cl15-Na7-Na3=124.62            Cl15-Na7-Na4=134.65            Cl15-Na7-Na5=140.82            
Cl15-Na7-Na6= 40.58            Cl15-Na7-Na8= 47.05            Cl15-Na7-Na9= 48.18            Cl15-Na7-Na10= 91.78           
Cl16-Na7-Na1=132.35            Cl16-Na7-Na3=138.26            Cl16-Na7-Na4= 90.52            Cl16-Na7-Na5= 46.21            
Cl16-Na7-Na6=135.94            Cl16-Na7-Na8= 93.83            Cl16-Na7-Na9= 47.91            Cl16-Na7-Na10= 46.84           
Cl16-Na7-Cl15= 95.62           Cl17-Na7-Na1= 43.37            Cl17-Na7-Na3= 98.95            Cl17-Na7-Na4= 44.87            
Cl17-Na7-Na5= 83.25            Cl17-Na7-Na6= 85.88            Cl17-Na7-Na8= 43.00            Cl17-Na7-Na9= 85.18            
Cl17-Na7-Na10= 44.05           Cl17-Na7-Cl15= 90.05           Cl17-Na7-Cl16= 90.81           Cl18-Na7-Na1= 77.11            
Cl18-Na7-Na3= 49.43            Cl18-Na7-Na4= 42.45            Cl18-Na7-Na5= 45.38            Cl18-Na7-Na6=132.46            
Cl18-Na7-Na8=130.05            Cl18-Na7-Na9=138.04            Cl18-Na7-Na10= 90.95           Cl18-Na7-Cl15=172.82           
Cl18-Na7-Cl16= 91.10           Cl18-Na7-Cl17= 87.31           O36-Na7-Na1= 89.56             O36-Na7-Na3= 42.75             
O36-Na7-Na4=112.61             O36-Na7-Na5=118.70             O36-Na7-Na6= 68.22             O36-Na7-Na8=123.47             
O36-Na7-Na9=130.02             O36-Na7-Na10=173.59            O36-Na7-Cl15= 93.88            O36-Na7-Cl16=135.23            
O36-Na7-Cl17=132.86            O36-Na7-Cl18= 83.08            C38-Na7-Na1=121.49             C38-Na7-Na3= 67.72             
C38-Na7-Na4=129.96             C38-Na7-Na5=104.33             C38-Na7-Na6= 85.88             C38-Na7-Na8=137.06             
C38-Na7-Na9=107.21             C38-Na7-Na10=150.77            C38-Na7-Cl15= 91.93            C38-Na7-Cl16=103.93            
C38-Na7-Cl17=164.86            C38-Na7-Cl18= 88.91            C38-Na7-O36= 32.01             Na6-Na8-Na1= 67.32             
Na7-Na8-Na1= 58.07             Na7-Na8-Na6= 64.61             Na9-Na8-Na1=113.33             Na9-Na8-Na6= 92.17             
Na9-Na8-Na7= 55.92             Na10-Na8-Na1= 84.76            Na10-Na8-Na6=125.22            Na10-Na8-Na7= 60.62            
Na10-Na8-Na9= 56.14            Cl11-Na8-Na1= 44.73            Cl11-Na8-Na6= 45.77            Cl11-Na8-Na7= 86.91            
Cl11-Na8-Na9=135.20            Cl11-Na8-Na10=129.49           Cl14-Na8-Na1=129.57            Cl14-Na8-Na6=137.42            
Cl14-Na8-Na7= 90.74            Cl14-Na8-Na9= 46.07            Cl14-Na8-Na10= 44.84           Cl14-Na8-Cl11=173.91           
Cl15-Na8-Na1= 91.36            Cl15-Na8-Na6= 45.46            Cl15-Na8-Na7= 46.11            Cl15-Na8-Na9= 46.75            
Cl15-Na8-Na10= 92.26           Cl15-Na8-Cl11= 90.20           Cl15-Na8-Cl14= 92.22           Cl17-Na8-Na1= 40.10            
Cl17-Na8-Na6= 92.99            Cl17-Na8-Na7= 42.45            Cl17-Na8-Na9= 82.77            Cl17-Na8-Na10= 44.95           
Cl17-Na8-Cl11= 84.73           Cl17-Na8-Cl14= 89.74           Cl17-Na8-Cl15= 88.55           Na8-Na9-Na7= 65.67             
Na10-Na9-Na7= 67.16            Na10-Na9-Na8= 65.02            Cl14-Na9-Na7=100.21            Cl14-Na9-Na8= 47.75            
Cl14-Na9-Na10= 49.77           Cl15-Na9-Na7= 51.51            Cl15-Na9-Na8= 50.98            Cl15-Na9-Na10=102.97           
Cl15-Na9-Cl14= 98.07           Cl16-Na9-Na7= 51.06            Cl16-Na9-Na8=102.10            Cl16-Na9-Na10= 52.65           
Cl16-Na9-Cl14=102.29           Cl16-Na9-Cl15=102.04           Na5-Na10-Na4= 55.32            Na7-Na10-Na4= 61.47            
Na7-Na10-Na5= 61.20            Na8-Na10-Na4= 88.52            Na8-Na10-Na5=120.60            Na8-Na10-Na7= 60.17            
Na9-Na10-Na4=117.89            Na9-Na10-Na5= 95.46            Na9-Na10-Na7= 56.50            Na9-Na10-Na8= 58.84            
Cl13-Na10-Na4= 40.48           Cl13-Na10-Na5= 47.43           Cl13-Na10-Na7= 92.67           Cl13-Na10-Na8=127.88           
Cl13-Na10-Na9=142.22           Cl14-Na10-Na4=132.87           Cl14-Na10-Na5=142.93           Cl14-Na10-Na7= 90.10           
Cl14-Na10-Na8= 44.46           Cl14-Na10-Na9= 47.54           Cl14-Na10-Cl13=167.23          Cl16-Na10-Na4= 89.86           
Cl16-Na10-Na5= 48.21           Cl16-Na10-Na7= 45.39           Cl16-Na10-Na8= 93.54           Cl16-Na10-Na9= 47.75           
Cl16-Na10-Cl13= 95.64          Cl16-Na10-Cl14= 95.17          Cl17-Na10-Na4= 45.24           Cl17-Na10-Na5= 85.16           
Cl17-Na10-Na7= 42.27           Cl17-Na10-Na8= 43.69           Cl17-Na10-Na9= 84.05           Cl17-Na10-Cl13= 85.59          
Cl17-Na10-Cl14= 88.10          Cl17-Na10-Cl16= 87.59          
 
 selected dihedral angles (degree)
 ---------------------------------
Na2-Na3-Na1-Na4=332.55        Na2-Na3-Na1-Na6=200.29        Na2-Na3-Na1-Na7=259.89        Na2-Na3-Na1-Na8=242.46        
Na2-Na3-Na1-Cl11=197.31       Na2-Na3-Na1-Cl12= 29.21       Na2-Na3-Na1-Cl17=279.64       Na2-Na3-Na1-O66=353.75        
Na2-Na3-Na1-O72=159.81        Na4-Na3-Na1-Na6=227.74        Na4-Na3-Na1-Na7=287.35        Na4-Na3-Na1-Na8=269.92        
Na4-Na3-Na1-Cl11=224.76       Na4-Na3-Na1-Cl12= 56.66       Na4-Na3-Na1-Cl17=307.10       Na4-Na3-Na1-O66= 21.21        
Na4-Na3-Na1-O72=187.27        Na7-Na3-Na1-Na4= 72.65        Na7-Na3-Na1-Na6=300.40        Na7-Na3-Na1-Na8=342.57        
Na7-Na3-Na1-Cl11=297.41       Na7-Na3-Na1-Cl12=129.31       Na7-Na3-Na1-Cl17= 19.75       Na7-Na3-Na1-O66= 93.86        
Na7-Na3-Na1-O72=259.92        Cl12-Na3-Na1-Na4=303.34       Cl12-Na3-Na1-Na6=171.08       Cl12-Na3-Na1-Na7=230.69       
Cl12-Na3-Na1-Na8=213.26       Cl12-Na3-Na1-Cl11=168.10      Cl12-Na3-Na1-Cl17=250.44      Cl12-Na3-Na1-O66=324.55       
Cl12-Na3-Na1-O72=130.61       Cl18-Na3-Na1-Na4= 24.60       Cl18-Na3-Na1-Na6=252.35       Cl18-Na3-Na1-Na7=311.95       
Cl18-Na3-Na1-Na8=294.52       Cl18-Na3-Na1-Cl11=249.36      Cl18-Na3-Na1-Cl12= 81.26      Cl18-Na3-Na1-Cl17=331.70      
Cl18-Na3-Na1-O66= 45.81       Cl18-Na3-Na1-O72=211.87       O21-Na3-Na1-Na4=321.05        O21-Na3-Na1-Na6=188.79        
O21-Na3-Na1-Na7=248.40        O21-Na3-Na1-Na8=230.97        O21-Na3-Na1-Cl11=185.81       O21-Na3-Na1-Cl12= 17.71       
O21-Na3-Na1-Cl17=268.15       O21-Na3-Na1-O66=342.26        O21-Na3-Na1-O72=148.31        O36-Na3-Na1-Na4=102.78        
O36-Na3-Na1-Na6=330.52        O36-Na3-Na1-Na7= 30.13        O36-Na3-Na1-Na8= 12.70        O36-Na3-Na1-Cl11=327.54       
O36-Na3-Na1-Cl12=159.44       O36-Na3-Na1-Cl17= 49.88       O36-Na3-Na1-O66=123.99        O36-Na3-Na1-O72=290.05        
O51-Na3-Na1-Na4=186.30        O51-Na3-Na1-Na6= 54.04        O51-Na3-Na1-Na7=113.64        O51-Na3-Na1-Na8= 96.22        
O51-Na3-Na1-Cl11= 51.06       O51-Na3-Na1-Cl12=242.96       O51-Na3-Na1-Cl17=133.39       O51-Na3-Na1-O66=207.51        
O51-Na3-Na1-O72= 13.56        O72-Na3-Na1-Na4=172.73        O72-Na3-Na1-Na6= 40.48        O72-Na3-Na1-Na7=100.08        
O72-Na3-Na1-Na8= 82.65        O72-Na3-Na1-Cl11= 37.49       O72-Na3-Na1-Cl12=229.39       O72-Na3-Na1-Cl17=119.83       
O72-Na3-Na1-O66=193.94        Na1-Na3-Na2-Na4= 26.92        Na1-Na3-Na2-Cl12=332.20       Na1-Na3-Na2-Cl18= 75.10       
Na1-Na3-Na2-O21=191.48        Na1-Na3-Na2-O69=160.25        Na1-Na3-Na2-H70=131.74        Na1-Na3-Na2-O75= 35.53        
Na4-Na3-Na2-Cl12=305.29       Na4-Na3-Na2-Cl18= 48.18       Na4-Na3-Na2-O21=164.56        Na4-Na3-Na2-O69=133.33        
Na4-Na3-Na2-H70=104.82        Na4-Na3-Na2-O75=  8.61        Na7-Na3-Na2-Na4=323.11        Na7-Na3-Na2-Cl12=268.40       
Na7-Na3-Na2-Cl18= 11.30       Na7-Na3-Na2-O21=127.68        Na7-Na3-Na2-O69= 96.44        Na7-Na3-Na2-H70= 67.93        
Na7-Na3-Na2-O75=331.72        Cl12-Na3-Na2-Na4= 54.71       Cl12-Na3-Na2-Cl18=102.90      Cl12-Na3-Na2-O21=219.28       
Cl12-Na3-Na2-O69=188.04       Cl12-Na3-Na2-H70=159.53       Cl12-Na3-Na2-O75= 63.32       Cl18-Na3-Na2-Na4=311.82       
Cl18-Na3-Na2-Cl12=257.10      Cl18-Na3-Na2-O21=116.38       Cl18-Na3-Na2-O69= 85.14       Cl18-Na3-Na2-H70= 56.64       
Cl18-Na3-Na2-O75=320.42       O21-Na3-Na2-Na4=195.44        O21-Na3-Na2-Cl12=140.72       O21-Na3-Na2-Cl18=243.62       
O21-Na3-Na2-O69=328.76        O21-Na3-Na2-H70=300.26        O21-Na3-Na2-O75=204.04        O36-Na3-Na2-Na4=295.62        
O36-Na3-Na2-Cl12=240.91       O36-Na3-Na2-Cl18=343.81       O36-Na3-Na2-O21=100.19        O36-Na3-Na2-O69= 68.95        
O36-Na3-Na2-H70= 40.44        O36-Na3-Na2-O75=304.23        O51-Na3-Na2-Na4=156.73        O51-Na3-Na2-Cl12=102.02       
O51-Na3-Na2-Cl18=204.92       O51-Na3-Na2-O21=321.30        O51-Na3-Na2-O69=290.06        O51-Na3-Na2-H70=261.55        
O51-Na3-Na2-O75=165.34        O72-Na3-Na2-Na4= 41.42        O72-Na3-Na2-Cl12=346.70       O72-Na3-Na2-Cl18= 89.60       
O72-Na3-Na2-O21=205.98        O72-Na3-Na2-O69=174.75        O72-Na3-Na2-H70=146.24        O72-Na3-Na2-O75= 50.03        
Na2-Na4-Na1-Na3= 27.33        Na2-Na4-Na1-Na6= 92.89        Na2-Na4-Na1-Na7= 85.72        Na2-Na4-Na1-Na8=138.78        
Na2-Na4-Na1-Cl11=141.52       Na2-Na4-Na1-Cl12=337.02       Na2-Na4-Na1-Cl17=132.67       Na2-Na4-Na1-O66=232.35        
Na2-Na4-Na1-O72= 32.28        Na3-Na4-Na1-Na6= 65.56        Na3-Na4-Na1-Na7= 58.39        Na3-Na4-Na1-Na8=111.45        
Na3-Na4-Na1-Cl11=114.19       Na3-Na4-Na1-Cl12=309.69       Na3-Na4-Na1-Cl17=105.34       Na3-Na4-Na1-O66=205.02        
Na3-Na4-Na1-O72=  4.95        Na5-Na4-Na1-Na3=302.63        Na5-Na4-Na1-Na6=  8.19        Na5-Na4-Na1-Na7=  1.01        
Na5-Na4-Na1-Na8= 54.08        Na5-Na4-Na1-Cl11= 56.81       Na5-Na4-Na1-Cl12=252.32       Na5-Na4-Na1-Cl17= 47.96       
Na5-Na4-Na1-O66=147.65        Na5-Na4-Na1-O72=307.58        Na7-Na4-Na1-Na3=301.61        Na7-Na4-Na1-Na6=  7.18        
Na7-Na4-Na1-Na8= 53.06        Na7-Na4-Na1-Cl11= 55.80       Na7-Na4-Na1-Cl12=251.31       Na7-Na4-Na1-Cl17= 46.95       
Na7-Na4-Na1-O66=146.63        Na7-Na4-Na1-O72=306.57        Na10-Na4-Na1-Na3=250.27       Na10-Na4-Na1-Na6=315.84       
Na10-Na4-Na1-Na7=308.66       Na10-Na4-Na1-Na8=  1.72       Na10-Na4-Na1-Cl11=  4.46      Na10-Na4-Na1-Cl12=199.97      
Na10-Na4-Na1-Cl17=355.61      Na10-Na4-Na1-O66= 95.29       Na10-Na4-Na1-O72=255.23       Cl12-Na4-Na1-Na3= 50.31       
Cl12-Na4-Na1-Na6=115.87       Cl12-Na4-Na1-Na7=108.69       Cl12-Na4-Na1-Na8=161.76       Cl12-Na4-Na1-Cl11=164.49      
Cl12-Na4-Na1-Cl17=155.65      Cl12-Na4-Na1-O66=255.33       Cl12-Na4-Na1-O72= 55.26       Cl13-Na4-Na1-Na3=241.56       
Cl13-Na4-Na1-Na6=307.12       Cl13-Na4-Na1-Na7=299.94       Cl13-Na4-Na1-Na8=353.00       Cl13-Na4-Na1-Cl11=355.74      
Cl13-Na4-Na1-Cl12=191.25      Cl13-Na4-Na1-Cl17=346.89      Cl13-Na4-Na1-O66= 86.58       Cl13-Na4-Na1-O72=246.51       
Cl17-Na4-Na1-Na3=254.66       Cl17-Na4-Na1-Na6=320.22       Cl17-Na4-Na1-Na7=313.05       Cl17-Na4-Na1-Na8=  6.11       
Cl17-Na4-Na1-Cl11=  8.85      Cl17-Na4-Na1-Cl12=204.35      Cl17-Na4-Na1-O66= 99.68       Cl17-Na4-Na1-O72=259.62       
Cl18-Na4-Na1-Na3=336.23       Cl18-Na4-Na1-Na6= 41.79       Cl18-Na4-Na1-Na7= 34.62       Cl18-Na4-Na1-Na8= 87.68       
Cl18-Na4-Na1-Cl11= 90.42      Cl18-Na4-Na1-Cl12=285.92      Cl18-Na4-Na1-Cl17= 81.57      Cl18-Na4-Na1-O66=181.25       
Cl18-Na4-Na1-O72=341.18       O66-Na4-Na1-Na3=154.98        O66-Na4-Na1-Na6=220.54        O66-Na4-Na1-Na7=213.37        
O66-Na4-Na1-Na8=266.43        O66-Na4-Na1-Cl11=269.17       O66-Na4-Na1-Cl12=104.67       O66-Na4-Na1-Cl17=260.32       
O66-Na4-Na1-O72=159.93        O75-Na4-Na1-Na3= 48.38        O75-Na4-Na1-Na6=113.95        O75-Na4-Na1-Na7=106.77        
O75-Na4-Na1-Na8=159.83        O75-Na4-Na1-Cl11=162.57       O75-Na4-Na1-Cl12=358.08       O75-Na4-Na1-Cl17=153.72       
O75-Na4-Na1-O66=253.40        O75-Na4-Na1-O72= 53.34        Na1-Na4-Na2-Na3=329.74        Na1-Na4-Na2-Cl12= 23.64       
Na1-Na4-Na2-Cl18=282.01       Na1-Na4-Na2-O21=317.28        Na1-Na4-Na2-O69=200.44        Na1-Na4-Na2-H70=208.45        
Na1-Na4-Na2-O75=159.07        Na3-Na4-Na2-Cl12= 53.90       Na3-Na4-Na2-Cl18=312.27       Na3-Na4-Na2-O21=347.54        
Na3-Na4-Na2-O69=230.70        Na3-Na4-Na2-H70=238.71        Na3-Na4-Na2-O75=189.33        Na5-Na4-Na2-Na3= 91.37        
Na5-Na4-Na2-Cl12=145.26       Na5-Na4-Na2-Cl18= 43.63       Na5-Na4-Na2-O21= 78.90        Na5-Na4-Na2-O69=322.07        
Na5-Na4-Na2-H70=330.08        Na5-Na4-Na2-O75=280.70        Na7-Na4-Na2-Na3= 31.16        Na7-Na4-Na2-Cl12= 85.05       
Na7-Na4-Na2-Cl18=343.42       Na7-Na4-Na2-O21= 18.69        Na7-Na4-Na2-O69=261.86        Na7-Na4-Na2-H70=269.87        
Na7-Na4-Na2-O75=220.49        Na10-Na4-Na2-Na3= 69.14       Na10-Na4-Na2-Cl12=123.04      Na10-Na4-Na2-Cl18= 21.41      
Na10-Na4-Na2-O21= 56.68       Na10-Na4-Na2-O69=299.84       Na10-Na4-Na2-H70=307.85       Na10-Na4-Na2-O75=258.47       
Cl12-Na4-Na2-Na3=306.10       Cl12-Na4-Na2-Cl18=258.37      Cl12-Na4-Na2-O21=293.64       Cl12-Na4-Na2-O69=176.80       
Cl12-Na4-Na2-H70=184.82       Cl12-Na4-Na2-O75=135.43       Cl13-Na4-Na2-Na3=118.52       Cl13-Na4-Na2-Cl12=172.41      
Cl13-Na4-Na2-Cl18= 70.78      Cl13-Na4-Na2-O21=106.05       Cl13-Na4-Na2-O69=349.22       Cl13-Na4-Na2-H70=357.23       
Cl13-Na4-Na2-O75=307.84       Cl17-Na4-Na2-Na3= 13.60       Cl17-Na4-Na2-Cl12= 67.50      Cl17-Na4-Na2-Cl18=325.87      
Cl17-Na4-Na2-O21=  1.14       Cl17-Na4-Na2-O69=244.30       Cl17-Na4-Na2-H70=252.32       Cl17-Na4-Na2-O75=202.93       
Cl18-Na4-Na2-Na3= 47.73       Cl18-Na4-Na2-Cl12=101.63      Cl18-Na4-Na2-O21= 35.27       Cl18-Na4-Na2-O69=278.43       
Cl18-Na4-Na2-H70=286.45       Cl18-Na4-Na2-O75=237.06       O66-Na4-Na2-Na3=285.71        O66-Na4-Na2-Cl12=339.60       
O66-Na4-Na2-Cl18=237.97       O66-Na4-Na2-O21=273.24        O66-Na4-Na2-O69=156.41        O66-Na4-Na2-H70=164.42        
O66-Na4-Na2-O75=115.04        O75-Na4-Na2-Na3=170.67        O75-Na4-Na2-Cl12=224.57       O75-Na4-Na2-Cl18=122.94       
O75-Na4-Na2-O21=158.21        O75-Na4-Na2-O69= 41.37        O75-Na4-Na2-H70= 49.38        Na7-Na5-Na4-Na1=358.97        
Na7-Na5-Na4-Na2=265.91        Na7-Na5-Na4-Na3=314.81        Na7-Na5-Na4-Na10= 67.97       Na7-Na5-Na4-Cl12=296.88       
Na7-Na5-Na4-Cl13=116.13       Na7-Na5-Na4-Cl17= 33.53       Na7-Na5-Na4-Cl18=312.20       Na7-Na5-Na4-O66= 58.80        
Na7-Na5-Na4-O75=221.73        Na10-Na5-Na4-Na1=291.00       Na10-Na5-Na4-Na2=197.94       Na10-Na5-Na4-Na3=246.83       
Na10-Na5-Na4-Na7=292.03       Na10-Na5-Na4-Cl12=228.91      Na10-Na5-Na4-Cl13= 48.16      Na10-Na5-Na4-Cl17=325.56      
Na10-Na5-Na4-Cl18=244.23      Na10-Na5-Na4-O66=350.83       Na10-Na5-Na4-O75=153.75       Cl13-Na5-Na4-Na1=242.84       
Cl13-Na5-Na4-Na2=149.78       Cl13-Na5-Na4-Na3=198.67       Cl13-Na5-Na4-Na7=243.87       Cl13-Na5-Na4-Na10=311.84      
Cl13-Na5-Na4-Cl12=180.75      Cl13-Na5-Na4-Cl17=277.40      Cl13-Na5-Na4-Cl18=196.07      Cl13-Na5-Na4-O66=302.67       
Cl13-Na5-Na4-O75=105.59       Cl16-Na5-Na4-Na1=328.20       Cl16-Na5-Na4-Na2=235.14       Cl16-Na5-Na4-Na3=284.03       
Cl16-Na5-Na4-Na7=329.23       Cl16-Na5-Na4-Na10= 37.20      Cl16-Na5-Na4-Cl12=266.11      Cl16-Na5-Na4-Cl13= 85.36      
Cl16-Na5-Na4-Cl17=  2.76      Cl16-Na5-Na4-Cl18=281.42      Cl16-Na5-Na4-O66= 28.02       Cl16-Na5-Na4-O75=190.95       
Cl18-Na5-Na4-Na1= 46.78       Cl18-Na5-Na4-Na2=313.71       Cl18-Na5-Na4-Na3=  2.61       Cl18-Na5-Na4-Na7= 47.80       
Cl18-Na5-Na4-Na10=115.77      Cl18-Na5-Na4-Cl12=344.68      Cl18-Na5-Na4-Cl13=163.93      Cl18-Na5-Na4-Cl17= 81.33      
Cl18-Na5-Na4-O66=106.60       Cl18-Na5-Na4-O75=269.53       Cl20-Na5-Na4-Na1=132.48       Cl20-Na5-Na4-Na2= 39.41       
Cl20-Na5-Na4-Na3= 88.31       Cl20-Na5-Na4-Na7=133.50       Cl20-Na5-Na4-Na10=201.48      Cl20-Na5-Na4-Cl12= 70.39      
Cl20-Na5-Na4-Cl13=249.64      Cl20-Na5-Na4-Cl17=167.04      Cl20-Na5-Na4-Cl18= 85.70      Cl20-Na5-Na4-O66=192.30       
Cl20-Na5-Na4-O75=355.23       Na3-Na7-Na1-Na4=272.21        Na3-Na7-Na1-Na6= 98.89        Na3-Na7-Na1-Na8=161.02        
Na3-Na7-Na1-Cl11=127.17       Na3-Na7-Na1-Cl12=323.85       Na3-Na7-Na1-Cl17=209.73       Na3-Na7-Na1-O66=246.57        
Na3-Na7-Na1-O72= 40.83        Na4-Na7-Na1-Na3= 87.79        Na4-Na7-Na1-Na6=186.68        Na4-Na7-Na1-Na8=248.81        
Na4-Na7-Na1-Cl11=214.96       Na4-Na7-Na1-Cl12= 51.64       Na4-Na7-Na1-Cl17=297.52       Na4-Na7-Na1-O66=334.36        
Na4-Na7-Na1-O72=128.63        Na5-Na7-Na1-Na3= 86.97        Na5-Na7-Na1-Na4=359.17        Na5-Na7-Na1-Na6=185.85        
Na5-Na7-Na1-Na8=247.99        Na5-Na7-Na1-Cl11=214.14       Na5-Na7-Na1-Cl12= 50.81       Na5-Na7-Na1-Cl17=296.69       
Na5-Na7-Na1-O66=333.54        Na5-Na7-Na1-O72=127.80        Na6-Na7-Na1-Na3=261.11        Na6-Na7-Na1-Na4=173.32        
Na6-Na7-Na1-Na8= 62.13        Na6-Na7-Na1-Cl11= 28.28       Na6-Na7-Na1-Cl12=224.96       Na6-Na7-Na1-Cl17=110.84       
Na6-Na7-Na1-O66=147.69        Na6-Na7-Na1-O72=301.95        Na8-Na7-Na1-Na3=198.98        Na8-Na7-Na1-Na4=111.19        
Na8-Na7-Na1-Na6=297.87        Na8-Na7-Na1-Cl11=326.15       Na8-Na7-Na1-Cl12=162.83       Na8-Na7-Na1-Cl17= 48.70       
Na8-Na7-Na1-O66= 85.55        Na8-Na7-Na1-O72=239.81        Na9-Na7-Na1-Na3=189.17        Na9-Na7-Na1-Na4=101.38        
Na9-Na7-Na1-Na6=288.06        Na9-Na7-Na1-Na8=350.19        Na9-Na7-Na1-Cl11=316.34       Na9-Na7-Na1-Cl12=153.02       
Na9-Na7-Na1-Cl17= 38.90       Na9-Na7-Na1-O66= 75.74        Na9-Na7-Na1-O72=230.00        Na10-Na7-Na1-Na3=142.07       
Na10-Na7-Na1-Na4= 54.28       Na10-Na7-Na1-Na6=240.96       Na10-Na7-Na1-Na8=303.09       Na10-Na7-Na1-Cl11=269.24      
Na10-Na7-Na1-Cl12=105.92      Na10-Na7-Na1-Cl17=351.80      Na10-Na7-Na1-O66= 28.64       Na10-Na7-Na1-O72=182.90       
Cl15-Na7-Na1-Na3=233.51       Cl15-Na7-Na1-Na4=145.72       Cl15-Na7-Na1-Na6=332.40       Cl15-Na7-Na1-Na8= 34.53       
Cl15-Na7-Na1-Cl11=  0.68      Cl15-Na7-Na1-Cl12=197.36      Cl15-Na7-Na1-Cl17= 83.24      Cl15-Na7-Na1-O66=120.08       
Cl15-Na7-Na1-O72=274.34       Cl16-Na7-Na1-Na3=129.88       Cl16-Na7-Na1-Na4= 42.09       Cl16-Na7-Na1-Na6=228.77       
Cl16-Na7-Na1-Na8=290.90       Cl16-Na7-Na1-Cl11=257.05      Cl16-Na7-Na1-Cl12= 93.73      Cl16-Na7-Na1-Cl17=339.61      
Cl16-Na7-Na1-O66= 16.45       Cl16-Na7-Na1-O72=170.71       Cl17-Na7-Na1-Na3=150.27       Cl17-Na7-Na1-Na4= 62.48       
Cl17-Na7-Na1-Na6=249.16       Cl17-Na7-Na1-Na8=311.30       Cl17-Na7-Na1-Cl11=277.44      Cl17-Na7-Na1-Cl12=114.12      
Cl17-Na7-Na1-O66= 36.85       Cl17-Na7-Na1-O72=191.11       Cl18-Na7-Na1-Na3= 50.37       Cl18-Na7-Na1-Na4=322.58       
Cl18-Na7-Na1-Na6=149.26       Cl18-Na7-Na1-Na8=211.39       Cl18-Na7-Na1-Cl11=177.54      Cl18-Na7-Na1-Cl12= 14.22      
Cl18-Na7-Na1-Cl17=260.10      Cl18-Na7-Na1-O66=296.94       Cl18-Na7-Na1-O72= 91.20       O36-Na7-Na1-Na3=327.37        
O36-Na7-Na1-Na4=239.58        O36-Na7-Na1-Na6= 66.26        O36-Na7-Na1-Na8=128.39        O36-Na7-Na1-Cl11= 94.54       
O36-Na7-Na1-Cl12=291.22       O36-Na7-Na1-Cl17=177.10       O36-Na7-Na1-O66=213.94        O36-Na7-Na1-O72=  8.20        
C38-Na7-Na1-Na3=329.75        C38-Na7-Na1-Na4=241.96        C38-Na7-Na1-Na6= 68.64        C38-Na7-Na1-Na8=130.77        
C38-Na7-Na1-Cl11= 96.92       C38-Na7-Na1-Cl12=293.60       C38-Na7-Na1-Cl17=179.48       C38-Na7-Na1-O66=216.32        
C38-Na7-Na1-O72= 10.58        Na1-Na7-Na3-Na2= 86.51        Na1-Na7-Na3-Na4= 54.91        Na1-Na7-Na3-Cl12= 35.24       
Na1-Na7-Na3-Cl18= 98.77       Na1-Na7-Na3-O21=128.41        Na1-Na7-Na3-O36=232.60        Na1-Na7-Na3-O51=256.11        
Na1-Na7-Na3-O72=322.69        Na4-Na7-Na3-Na1=305.09        Na4-Na7-Na3-Na2= 31.60        Na4-Na7-Na3-Cl12=340.33       
Na4-Na7-Na3-Cl18= 43.86       Na4-Na7-Na3-O21= 73.50        Na4-Na7-Na3-O36=177.69        Na4-Na7-Na3-O51=201.20        
Na4-Na7-Na3-O72=267.78        Na5-Na7-Na3-Na1=255.97        Na5-Na7-Na3-Na2=342.48        Na5-Na7-Na3-Na4=310.88        
Na5-Na7-Na3-Cl12=291.21       Na5-Na7-Na3-Cl18=354.74       Na5-Na7-Na3-O21= 24.38        Na5-Na7-Na3-O36=128.57        
Na5-Na7-Na3-O51=152.08        Na5-Na7-Na3-O72=218.66        Na6-Na7-Na3-Na1= 64.93        Na6-Na7-Na3-Na2=151.43        
Na6-Na7-Na3-Na4=119.83        Na6-Na7-Na3-Cl12=100.17       Na6-Na7-Na3-Cl18=163.70       Na6-Na7-Na3-O21=193.34        
Na6-Na7-Na3-O36=297.52        Na6-Na7-Na3-O51=321.03        Na6-Na7-Na3-O72= 27.62        Na8-Na7-Na3-Na1= 19.74        
Na8-Na7-Na3-Na2=106.25        Na8-Na7-Na3-Na4= 74.65        Na8-Na7-Na3-Cl12= 54.98       Na8-Na7-Na3-Cl18=118.51       
Na8-Na7-Na3-O21=148.15        Na8-Na7-Na3-O36=252.34        Na8-Na7-Na3-O51=275.85        Na8-Na7-Na3-O72=342.43        
Na9-Na7-Na3-Na1=100.56        Na9-Na7-Na3-Na2=187.06        Na9-Na7-Na3-Na4=155.47        Na9-Na7-Na3-Cl12=135.80       
Na9-Na7-Na3-Cl18=199.33       Na9-Na7-Na3-O21=228.97        Na9-Na7-Na3-O36=333.16        Na9-Na7-Na3-O51=356.67        
Na9-Na7-Na3-O72= 63.25        Na10-Na7-Na3-Na1=305.62       Na10-Na7-Na3-Na2= 32.12       Na10-Na7-Na3-Na4=  0.53       
Na10-Na7-Na3-Cl12=340.86      Na10-Na7-Na3-Cl18= 44.39      Na10-Na7-Na3-O21= 74.03       Na10-Na7-Na3-O36=178.22       
Na10-Na7-Na3-O51=201.73       Na10-Na7-Na3-O72=268.31       Cl15-Na7-Na3-Na1= 76.14       Cl15-Na7-Na3-Na2=162.65       
Cl15-Na7-Na3-Na4=131.05       Cl15-Na7-Na3-Cl12=111.38      Cl15-Na7-Na3-Cl18=174.91      Cl15-Na7-Na3-O21=204.55       
Cl15-Na7-Na3-O36=308.74       Cl15-Na7-Na3-O51=332.25       Cl15-Na7-Na3-O72= 38.83       Cl16-Na7-Na3-Na1=238.41       
Cl16-Na7-Na3-Na2=324.92       Cl16-Na7-Na3-Na4=293.32       Cl16-Na7-Na3-Cl12=273.65      Cl16-Na7-Na3-Cl18=337.18      
Cl16-Na7-Na3-O21=  6.82       Cl16-Na7-Na3-O36=111.01       Cl16-Na7-Na3-O51=134.52       Cl16-Na7-Na3-O72=201.10       
Cl17-Na7-Na3-Na1=339.84       Cl17-Na7-Na3-Na2= 66.34       Cl17-Na7-Na3-Na4= 34.74       Cl17-Na7-Na3-Cl12= 15.08      
Cl17-Na7-Na3-Cl18= 78.61      Cl17-Na7-Na3-O21=108.25       Cl17-Na7-Na3-O36=212.43       Cl17-Na7-Na3-O51=235.94       
Cl17-Na7-Na3-O72=302.53       Cl18-Na7-Na3-Na1=261.23       Cl18-Na7-Na3-Na2=347.74       Cl18-Na7-Na3-Na4=316.14       
Cl18-Na7-Na3-Cl12=296.47      Cl18-Na7-Na3-O21= 29.64       Cl18-Na7-Na3-O36=133.83       Cl18-Na7-Na3-O51=157.34       
Cl18-Na7-Na3-O72=223.92       O36-Na7-Na3-Na1=127.40        O36-Na7-Na3-Na2=213.91        O36-Na7-Na3-Na4=182.31        
O36-Na7-Na3-Cl12=162.64       O36-Na7-Na3-Cl18=226.17       O36-Na7-Na3-O21=255.81        O36-Na7-Na3-O51= 23.51        
O36-Na7-Na3-O72= 90.09        C38-Na7-Na3-Na1=152.34        C38-Na7-Na3-Na2=238.84        C38-Na7-Na3-Na4=207.25        
C38-Na7-Na3-Cl12=187.58       C38-Na7-Na3-Cl18=251.11       C38-Na7-Na3-O21=280.75        C38-Na7-Na3-O36= 24.94        
C38-Na7-Na3-O51= 48.45        C38-Na7-Na3-O72=115.03        Na1-Na7-Na4-Na2=261.90        Na1-Na7-Na4-Na3=292.62        
Na1-Na7-Na4-Na5=180.99        Na1-Na7-Na4-Na10=112.17       Na1-Na7-Na4-Cl12=311.74       Na1-Na7-Na4-Cl13=138.27       
Na1-Na7-Na4-Cl17= 59.68       Na1-Na7-Na4-Cl18=241.37       Na1-Na7-Na4-O66= 24.85        Na1-Na7-Na4-O75=230.27        
Na3-Na7-Na4-Na1= 67.38        Na3-Na7-Na4-Na2=329.28        Na3-Na7-Na4-Na5=248.37        Na3-Na7-Na4-Na10=179.55       
Na3-Na7-Na4-Cl12= 19.12       Na3-Na7-Na4-Cl13=205.65       Na3-Na7-Na4-Cl17=127.06       Na3-Na7-Na4-Cl18=308.75       
Na3-Na7-Na4-O66= 92.23        Na3-Na7-Na4-O75=297.65        Na5-Na7-Na4-Na1=179.01        Na5-Na7-Na4-Na2= 80.91        
Na5-Na7-Na4-Na3=111.63        Na5-Na7-Na4-Na10=291.18       Na5-Na7-Na4-Cl12=130.75       Na5-Na7-Na4-Cl13=317.28       
Na5-Na7-Na4-Cl17=238.70       Na5-Na7-Na4-Cl18= 60.38       Na5-Na7-Na4-O66=203.87        Na5-Na7-Na4-O75= 49.28        
Na6-Na7-Na4-Na1=353.21        Na6-Na7-Na4-Na2=255.10        Na6-Na7-Na4-Na3=285.83        Na6-Na7-Na4-Na5=174.19        
Na6-Na7-Na4-Na10=105.37       Na6-Na7-Na4-Cl12=304.94       Na6-Na7-Na4-Cl13=131.47       Na6-Na7-Na4-Cl17= 52.89       
Na6-Na7-Na4-Cl18=234.57       Na6-Na7-Na4-O66= 18.06        Na6-Na7-Na4-O75=223.48        Na8-Na7-Na4-Na1=303.51        
Na8-Na7-Na4-Na2=205.41        Na8-Na7-Na4-Na3=236.13        Na8-Na7-Na4-Na5=124.50        Na8-Na7-Na4-Na10= 55.68       
Na8-Na7-Na4-Cl12=255.25       Na8-Na7-Na4-Cl13= 81.78       Na8-Na7-Na4-Cl17=  3.19       Na8-Na7-Na4-Cl18=184.88       
Na8-Na7-Na4-O66=328.36        Na8-Na7-Na4-O75=173.78        Na9-Na7-Na4-Na1=251.10        Na9-Na7-Na4-Na2=153.00        
Na9-Na7-Na4-Na3=183.72        Na9-Na7-Na4-Na5= 72.09        Na9-Na7-Na4-Na10=  3.27       Na9-Na7-Na4-Cl12=202.84       
Na9-Na7-Na4-Cl13= 29.37       Na9-Na7-Na4-Cl17=310.79       Na9-Na7-Na4-Cl18=132.47       Na9-Na7-Na4-O66=275.96        
Na9-Na7-Na4-O75=121.37        Na10-Na7-Na4-Na1=247.83       Na10-Na7-Na4-Na2=149.73       Na10-Na7-Na4-Na3=180.45       
Na10-Na7-Na4-Na5= 68.82       Na10-Na7-Na4-Cl12=199.57      Na10-Na7-Na4-Cl13= 26.10      Na10-Na7-Na4-Cl17=307.52      
Na10-Na7-Na4-Cl18=129.20      Na10-Na7-Na4-O66=272.69       Na10-Na7-Na4-O75=118.10       Cl15-Na7-Na4-Na1=308.11       
Cl15-Na7-Na4-Na2=210.01       Cl15-Na7-Na4-Na3=240.73       Cl15-Na7-Na4-Na5=129.10       Cl15-Na7-Na4-Na10= 60.28      
Cl15-Na7-Na4-Cl12=259.85      Cl15-Na7-Na4-Cl13= 86.38      Cl15-Na7-Na4-Cl17=  7.80      Cl15-Na7-Na4-Cl18=189.48      
Cl15-Na7-Na4-O66=332.97       Cl15-Na7-Na4-O75=178.38       Cl16-Na7-Na4-Na1=209.69       Cl16-Na7-Na4-Na2=111.59       
Cl16-Na7-Na4-Na3=142.31       Cl16-Na7-Na4-Na5= 30.68       Cl16-Na7-Na4-Na10=321.86      Cl16-Na7-Na4-Cl12=161.43      
Cl16-Na7-Na4-Cl13=347.96      Cl16-Na7-Na4-Cl17=269.37      Cl16-Na7-Na4-Cl18= 91.06      Cl16-Na7-Na4-O66=234.55       
Cl16-Na7-Na4-O75= 79.96       Cl17-Na7-Na4-Na1=300.32       Cl17-Na7-Na4-Na2=202.21       Cl17-Na7-Na4-Na3=232.94       
Cl17-Na7-Na4-Na5=121.30       Cl17-Na7-Na4-Na10= 52.48      Cl17-Na7-Na4-Cl12=252.05      Cl17-Na7-Na4-Cl13= 78.58      
Cl17-Na7-Na4-Cl18=181.68      Cl17-Na7-Na4-O66=325.17       Cl17-Na7-Na4-O75=170.58       Cl18-Na7-Na4-Na1=118.63       
Cl18-Na7-Na4-Na2= 20.53       Cl18-Na7-Na4-Na3= 51.25       Cl18-Na7-Na4-Na5=299.62       Cl18-Na7-Na4-Na10=230.80      
Cl18-Na7-Na4-Cl12= 70.37      Cl18-Na7-Na4-Cl13=256.90      Cl18-Na7-Na4-Cl17=178.32      Cl18-Na7-Na4-O66=143.49       
Cl18-Na7-Na4-O75=348.90       O36-Na7-Na4-Na1= 69.08        O36-Na7-Na4-Na2=330.97        O36-Na7-Na4-Na3=  1.70        
O36-Na7-Na4-Na5=250.06        O36-Na7-Na4-Na10=181.24       O36-Na7-Na4-Cl12= 20.81       O36-Na7-Na4-Cl13=207.35       
O36-Na7-Na4-Cl17=128.76       O36-Na7-Na4-Cl18=310.44       O36-Na7-Na4-O66= 93.93        O36-Na7-Na4-O75=299.35        
C38-Na7-Na4-Na1=100.93        C38-Na7-Na4-Na2=  2.83        C38-Na7-Na4-Na3= 33.55        C38-Na7-Na4-Na5=281.92        
C38-Na7-Na4-Na10=213.10       C38-Na7-Na4-Cl12= 52.67       C38-Na7-Na4-Cl13=239.20       C38-Na7-Na4-Cl17=160.62       
C38-Na7-Na4-Cl18=342.30       C38-Na7-Na4-O66=125.79        C38-Na7-Na4-O75=331.20        Na1-Na7-Na5-Na4=  0.78        
Na1-Na7-Na5-Na10= 76.55       Na1-Na7-Na5-Cl13= 41.91       Na1-Na7-Na5-Cl16=135.81       Na1-Na7-Na5-Cl18=305.27       
Na1-Na7-Na5-Cl20=287.01       Na3-Na7-Na5-Na4= 61.13        Na3-Na7-Na5-Na10=136.89       Na3-Na7-Na5-Cl13=102.25       
Na3-Na7-Na5-Cl16=196.15       Na3-Na7-Na5-Cl18=  5.61       Na3-Na7-Na5-Cl20=347.36       Na4-Na7-Na5-Na10= 75.77       
Na4-Na7-Na5-Cl13= 41.13       Na4-Na7-Na5-Cl16=135.03       Na4-Na7-Na5-Cl18=304.49       Na4-Na7-Na5-Cl20=286.23       
Na6-Na7-Na5-Na4=331.56        Na6-Na7-Na5-Na10= 47.33       Na6-Na7-Na5-Cl13= 12.69       Na6-Na7-Na5-Cl16=106.59       
Na6-Na7-Na5-Cl18=276.05       Na6-Na7-Na5-Cl20=257.79       Na8-Na7-Na5-Na4=293.76        Na8-Na7-Na5-Na10=  9.53       
Na8-Na7-Na5-Cl13=334.89       Na8-Na7-Na5-Cl16= 68.79       Na8-Na7-Na5-Cl18=238.25       Na8-Na7-Na5-Cl20=219.99       
Na9-Na7-Na5-Na4=237.81        Na9-Na7-Na5-Na10=313.58       Na9-Na7-Na5-Cl13=278.94       Na9-Na7-Na5-Cl16= 12.83       
Na9-Na7-Na5-Cl18=182.29       Na9-Na7-Na5-Cl20=164.04       Na10-Na7-Na5-Na4=284.23       Na10-Na7-Na5-Cl13=325.36      
Na10-Na7-Na5-Cl16= 59.26      Na10-Na7-Na5-Cl18=228.72      Na10-Na7-Na5-Cl20=210.46      Cl15-Na7-Na5-Na4=240.91       
Cl15-Na7-Na5-Na10=316.67      Cl15-Na7-Na5-Cl13=282.03      Cl15-Na7-Na5-Cl16= 15.93      Cl15-Na7-Na5-Cl18=185.39      
Cl15-Na7-Na5-Cl20=167.13      Cl16-Na7-Na5-Na4=224.97       Cl16-Na7-Na5-Na10=300.74      Cl16-Na7-Na5-Cl13=266.10      
Cl16-Na7-Na5-Cl18=169.46      Cl16-Na7-Na5-Cl20=151.20      Cl17-Na7-Na5-Na4=322.63       Cl17-Na7-Na5-Na10= 38.40      
Cl17-Na7-Na5-Cl13=  3.76      Cl17-Na7-Na5-Cl16= 97.65      Cl17-Na7-Na5-Cl18=267.11      Cl17-Na7-Na5-Cl20=248.86      
Cl18-Na7-Na5-Na4= 55.51       Cl18-Na7-Na5-Na10=131.28      Cl18-Na7-Na5-Cl13= 96.64      Cl18-Na7-Na5-Cl16=190.54      
Cl18-Na7-Na5-Cl20=341.74      O36-Na7-Na5-Na4= 98.36        O36-Na7-Na5-Na10=174.13       O36-Na7-Na5-Cl13=139.49       
O36-Na7-Na5-Cl16=233.39       O36-Na7-Na5-Cl18= 42.85       O36-Na7-Na5-Cl20= 24.59       C38-Na7-Na5-Na4=129.28        
C38-Na7-Na5-Na10=205.05       C38-Na7-Na5-Cl13=170.41       C38-Na7-Na5-Cl16=264.30       C38-Na7-Na5-Cl18= 73.77       
C38-Na7-Na5-Cl20= 55.51       Na1-Na7-Na6-Na8=286.95        Na1-Na7-Na6-Cl11=329.23       Na1-Na7-Na6-Cl15=225.05       
Na1-Na7-Na6-Cl19= 97.09       Na3-Na7-Na6-Na1=300.71        Na3-Na7-Na6-Na8=227.66        Na3-Na7-Na6-Cl11=269.94       
Na3-Na7-Na6-Cl15=165.76       Na3-Na7-Na6-Cl19= 37.79       Na4-Na7-Na6-Na1=  5.71        Na4-Na7-Na6-Na8=292.66        
Na4-Na7-Na6-Cl11=334.94       Na4-Na7-Na6-Cl15=230.76       Na4-Na7-Na6-Cl19=102.80       Na5-Na7-Na6-Na1= 31.15        
Na5-Na7-Na6-Na8=318.10        Na5-Na7-Na6-Cl11=  0.38       Na5-Na7-Na6-Cl15=256.20       Na5-Na7-Na6-Cl19=128.24       
Na8-Na7-Na6-Na1= 73.05        Na8-Na7-Na6-Cl11= 42.28       Na8-Na7-Na6-Cl15=298.10       Na8-Na7-Na6-Cl19=170.14       
Na9-Na7-Na6-Na1=125.36        Na9-Na7-Na6-Na8= 52.30        Na9-Na7-Na6-Cl11= 94.58       Na9-Na7-Na6-Cl15=350.41       
Na9-Na7-Na6-Cl19=222.44       Na10-Na7-Na6-Na1= 74.18       Na10-Na7-Na6-Na8=  1.13       Na10-Na7-Na6-Cl11= 43.41      
Na10-Na7-Na6-Cl15=299.23      Na10-Na7-Na6-Cl19=171.27      Cl15-Na7-Na6-Na1=134.95       Cl15-Na7-Na6-Na8= 61.90       
Cl15-Na7-Na6-Cl11=104.18      Cl15-Na7-Na6-Cl19=232.03      Cl16-Na7-Na6-Na1=126.94       Cl16-Na7-Na6-Na8= 53.89       
Cl16-Na7-Na6-Cl11= 96.17      Cl16-Na7-Na6-Cl15=351.99      Cl16-Na7-Na6-Cl19=224.03      Cl17-Na7-Na6-Na1= 40.05       
Cl17-Na7-Na6-Na8=327.00       Cl17-Na7-Na6-Cl11=  9.28      Cl17-Na7-Na6-Cl15=265.10      Cl17-Na7-Na6-Cl19=137.14      
Cl18-Na7-Na6-Na1=317.51       Cl18-Na7-Na6-Na8=244.46       Cl18-Na7-Na6-Cl11=286.74      Cl18-Na7-Na6-Cl15=182.56      
Cl18-Na7-Na6-Cl19= 54.60      O36-Na7-Na6-Na1=260.30        O36-Na7-Na6-Na8=187.25        O36-Na7-Na6-Cl11=229.53       
O36-Na7-Na6-Cl15=125.35       O36-Na7-Na6-Cl19=357.39       C38-Na7-Na6-Na1=232.77        C38-Na7-Na6-Na8=159.71        
C38-Na7-Na6-Cl11=202.00       C38-Na7-Na6-Cl15= 97.82       C38-Na7-Na6-Cl19=329.85       Na6-Na8-Na1-Na3=303.56        
Na6-Na8-Na1-Na4=226.42        Na6-Na8-Na1-Na7=286.69        Na6-Na8-Na1-Cl11= 49.29       Na6-Na8-Na1-Cl12=254.39       
Na6-Na8-Na1-Cl17=234.25       Na6-Na8-Na1-O66=178.13        Na6-Na8-Na1-O72=342.81        Na7-Na8-Na1-Na3= 16.88        
Na7-Na8-Na1-Na4=299.73        Na7-Na8-Na1-Na6= 73.31        Na7-Na8-Na1-Cl11=122.60       Na7-Na8-Na1-Cl12=327.70       
Na7-Na8-Na1-Cl17=307.57       Na7-Na8-Na1-O66=251.44        Na7-Na8-Na1-O72= 56.12        Na9-Na8-Na1-Na3= 25.77        
Na9-Na8-Na1-Na4=308.63        Na9-Na8-Na1-Na6= 82.21        Na9-Na8-Na1-Na7=  8.90        Na9-Na8-Na1-Cl11=131.50       
Na9-Na8-Na1-Cl12=336.60       Na9-Na8-Na1-Cl17=316.46       Na9-Na8-Na1-O66=260.34        Na9-Na8-Na1-O72= 65.02        
Na10-Na8-Na1-Na3= 75.32       Na10-Na8-Na1-Na4=358.18       Na10-Na8-Na1-Na6=131.76       Na10-Na8-Na1-Na7= 58.44       
Na10-Na8-Na1-Cl11=181.05      Na10-Na8-Na1-Cl12= 26.14      Na10-Na8-Na1-Cl17=  6.01      Na10-Na8-Na1-O66=309.89       
Na10-Na8-Na1-O72=114.56       Cl11-Na8-Na1-Na3=254.27       Cl11-Na8-Na1-Na4=177.13       Cl11-Na8-Na1-Na6=310.71       
Cl11-Na8-Na1-Na7=237.40       Cl11-Na8-Na1-Cl12=205.10      Cl11-Na8-Na1-Cl17=184.96      Cl11-Na8-Na1-O66=128.84       
Cl11-Na8-Na1-O72=293.52       Cl14-Na8-Na1-Na3= 77.19       Cl14-Na8-Na1-Na4=  0.04       Cl14-Na8-Na1-Na6=133.62       
Cl14-Na8-Na1-Na7= 60.31       Cl14-Na8-Na1-Cl11=182.91      Cl14-Na8-Na1-Cl12= 28.01      Cl14-Na8-Na1-Cl17=  7.88      
Cl14-Na8-Na1-O66=311.75       Cl14-Na8-Na1-O72=116.43       Cl15-Na8-Na1-Na3=343.18       Cl15-Na8-Na1-Na4=266.04       
Cl15-Na8-Na1-Na6= 39.62       Cl15-Na8-Na1-Na7=326.30       Cl15-Na8-Na1-Cl11= 88.90      Cl15-Na8-Na1-Cl12=294.00      
Cl15-Na8-Na1-Cl17=273.87      Cl15-Na8-Na1-O66=217.74       Cl15-Na8-Na1-O72= 22.42       Cl17-Na8-Na1-Na3= 69.31       
Cl17-Na8-Na1-Na4=352.17       Cl17-Na8-Na1-Na6=125.75       Cl17-Na8-Na1-Na7= 52.43       Cl17-Na8-Na1-Cl11=175.04      
Cl17-Na8-Na1-Cl12= 20.13      Cl17-Na8-Na1-O66=303.88       Cl17-Na8-Na1-O72=108.55       Na1-Na8-Na6-Na7= 64.14        
Na1-Na8-Na6-Cl11=311.89       Na1-Na8-Na6-Cl15=116.58       Na1-Na8-Na6-Cl19= 44.92       Na7-Na8-Na6-Na1=295.86        
Na7-Na8-Na6-Cl11=247.75       Na7-Na8-Na6-Cl15= 52.44       Na7-Na8-Na6-Cl19=340.78       Na9-Na8-Na6-Na1=245.56        
Na9-Na8-Na6-Na7=309.70        Na9-Na8-Na6-Cl11=197.45       Na9-Na8-Na6-Cl15=  2.14       Na9-Na8-Na6-Cl19=290.48       
Na10-Na8-Na6-Na1=294.59       Na10-Na8-Na6-Na7=358.73       Na10-Na8-Na6-Cl11=246.48      Na10-Na8-Na6-Cl15= 51.17      
Na10-Na8-Na6-Cl19=339.51      Cl11-Na8-Na6-Na1= 48.11       Cl11-Na8-Na6-Na7=112.25       Cl11-Na8-Na6-Cl15=164.69      
Cl11-Na8-Na6-Cl19= 93.03      Cl14-Na8-Na6-Na1=235.56       Cl14-Na8-Na6-Na7=299.70       Cl14-Na8-Na6-Cl11=187.45      
Cl14-Na8-Na6-Cl15=352.13      Cl14-Na8-Na6-Cl19=280.47      Cl15-Na8-Na6-Na1=243.42       Cl15-Na8-Na6-Na7=307.56       
Cl15-Na8-Na6-Cl11=195.31      Cl15-Na8-Na6-Cl19=288.34      Cl17-Na8-Na6-Na1=328.43       Cl17-Na8-Na6-Na7= 32.57       
Cl17-Na8-Na6-Cl11=280.32      Cl17-Na8-Na6-Cl15= 85.01      Cl17-Na8-Na6-Cl19= 13.35      Na1-Na8-Na7-Na3=340.86        
Na1-Na8-Na7-Na4= 45.85        Na1-Na8-Na7-Na5= 93.81        Na1-Na8-Na7-Na6=281.95        Na1-Na8-Na7-Na9=170.13        
Na1-Na8-Na7-Na10=103.15       Na1-Na8-Na7-Cl15=230.32       Na1-Na8-Na7-Cl16=136.22       Na1-Na8-Na7-Cl17= 49.15       
Na1-Na8-Na7-Cl18= 41.55       Na1-Na8-Na7-O36=290.02        Na1-Na8-Na7-C38=251.45        Na6-Na8-Na7-Na1= 78.05        
Na6-Na8-Na7-Na3= 58.91        Na6-Na8-Na7-Na4=123.90        Na6-Na8-Na7-Na5=171.85        Na6-Na8-Na7-Na9=248.17        
Na6-Na8-Na7-Na10=181.19       Na6-Na8-Na7-Cl15=308.37       Na6-Na8-Na7-Cl16=214.27       Na6-Na8-Na7-Cl17=127.20       
Na6-Na8-Na7-Cl18=119.60       Na6-Na8-Na7-O36=  8.07        Na6-Na8-Na7-C38=329.49        Na9-Na8-Na7-Na1=189.87        
Na9-Na8-Na7-Na3=170.73        Na9-Na8-Na7-Na4=235.72        Na9-Na8-Na7-Na5=283.68        Na9-Na8-Na7-Na6=111.83        
Na9-Na8-Na7-Na10=293.02       Na9-Na8-Na7-Cl15= 60.20       Na9-Na8-Na7-Cl16=326.09       Na9-Na8-Na7-Cl17=239.02       
Na9-Na8-Na7-Cl18=231.42       Na9-Na8-Na7-O36=119.90        Na9-Na8-Na7-C38= 81.32        Na10-Na8-Na7-Na1=256.85       
Na10-Na8-Na7-Na3=237.71       Na10-Na8-Na7-Na4=302.70       Na10-Na8-Na7-Na5=350.66       Na10-Na8-Na7-Na6=178.81       
Na10-Na8-Na7-Na9= 66.98       Na10-Na8-Na7-Cl15=127.18      Na10-Na8-Na7-Cl16= 33.07      Na10-Na8-Na7-Cl17=306.00      
Na10-Na8-Na7-Cl18=298.40      Na10-Na8-Na7-O36=186.88       Na10-Na8-Na7-C38=148.30       Cl11-Na8-Na7-Na1= 36.42       
Cl11-Na8-Na7-Na3= 17.28       Cl11-Na8-Na7-Na4= 82.27       Cl11-Na8-Na7-Na5=130.23       Cl11-Na8-Na7-Na6=318.38       
Cl11-Na8-Na7-Na9=206.55       Cl11-Na8-Na7-Na10=139.57      Cl11-Na8-Na7-Cl15=266.75      Cl11-Na8-Na7-Cl16=172.64      
Cl11-Na8-Na7-Cl17= 85.58      Cl11-Na8-Na7-Cl18= 77.98      Cl11-Na8-Na7-O36=326.45       Cl11-Na8-Na7-C38=287.87       
Cl14-Na8-Na7-Na1=222.04       Cl14-Na8-Na7-Na3=202.90       Cl14-Na8-Na7-Na4=267.89       Cl14-Na8-Na7-Na5=315.85       
Cl14-Na8-Na7-Na6=144.00       Cl14-Na8-Na7-Na9= 32.17       Cl14-Na8-Na7-Na10=325.19      Cl14-Na8-Na7-Cl15= 92.37      
Cl14-Na8-Na7-Cl16=358.26      Cl14-Na8-Na7-Cl17=271.20      Cl14-Na8-Na7-Cl18=263.60      Cl14-Na8-Na7-O36=152.07       
Cl14-Na8-Na7-C38=113.49       Cl15-Na8-Na7-Na1=129.68       Cl15-Na8-Na7-Na3=110.54       Cl15-Na8-Na7-Na4=175.53       
Cl15-Na8-Na7-Na5=223.48       Cl15-Na8-Na7-Na6= 51.63       Cl15-Na8-Na7-Na9=299.80       Cl15-Na8-Na7-Na10=232.82      
Cl15-Na8-Na7-Cl16=265.89      Cl15-Na8-Na7-Cl17=178.83      Cl15-Na8-Na7-Cl18=171.23      Cl15-Na8-Na7-O36= 59.70       
Cl15-Na8-Na7-C38= 21.12       Cl17-Na8-Na7-Na1=310.85       Cl17-Na8-Na7-Na3=291.71       Cl17-Na8-Na7-Na4=356.70       
Cl17-Na8-Na7-Na5= 44.65       Cl17-Na8-Na7-Na6=232.80       Cl17-Na8-Na7-Na9=120.98       Cl17-Na8-Na7-Na10= 54.00      
Cl17-Na8-Na7-Cl15=181.17      Cl17-Na8-Na7-Cl16= 87.07      Cl17-Na8-Na7-Cl18=352.40      Cl17-Na8-Na7-O36=240.87       
Cl17-Na8-Na7-C38=202.29       Na8-Na9-Na7-Na1= 10.29        Na8-Na9-Na7-Na3=274.38        Na8-Na9-Na7-Na4= 68.35        
Na8-Na9-Na7-Na5=118.92        Na8-Na9-Na7-Na6=309.91        Na8-Na9-Na7-Na10= 71.79       Na8-Na9-Na7-Cl15=301.54       
Na8-Na9-Na7-Cl16=131.40       Na8-Na9-Na7-Cl17= 35.93       Na8-Na9-Na7-Cl18=116.48       Na8-Na9-Na7-O36=250.79        
Na8-Na9-Na7-C38=224.83        Na10-Na9-Na7-Na1=298.50       Na10-Na9-Na7-Na3=202.59       Na10-Na9-Na7-Na4=356.56       
Na10-Na9-Na7-Na5= 47.13       Na10-Na9-Na7-Na6=238.12       Na10-Na9-Na7-Na8=288.21       Na10-Na9-Na7-Cl15=229.76      
Na10-Na9-Na7-Cl16= 59.61      Na10-Na9-Na7-Cl17=324.15      Na10-Na9-Na7-Cl18= 44.69      Na10-Na9-Na7-O36=179.00       
Na10-Na9-Na7-C38=153.04       Cl14-Na9-Na7-Na1=336.51       Cl14-Na9-Na7-Na3=240.60       Cl14-Na9-Na7-Na4= 34.57       
Cl14-Na9-Na7-Na5= 85.14       Cl14-Na9-Na7-Na6=276.13       Cl14-Na9-Na7-Na8=326.22       Cl14-Na9-Na7-Na10= 38.01      
Cl14-Na9-Na7-Cl15=267.76      Cl14-Na9-Na7-Cl16= 97.61      Cl14-Na9-Na7-Cl17=  2.15      Cl14-Na9-Na7-Cl18= 82.69      
Cl14-Na9-Na7-O36=217.01       Cl14-Na9-Na7-C38=191.04       Cl15-Na9-Na7-Na1= 68.75       Cl15-Na9-Na7-Na3=332.84       
Cl15-Na9-Na7-Na4=126.80       Cl15-Na9-Na7-Na5=177.37       Cl15-Na9-Na7-Na6=  8.36       Cl15-Na9-Na7-Na8= 58.46       
Cl15-Na9-Na7-Na10=130.24      Cl15-Na9-Na7-Cl16=189.85      Cl15-Na9-Na7-Cl17= 94.39      Cl15-Na9-Na7-Cl18=174.93      
Cl15-Na9-Na7-O36=309.25       Cl15-Na9-Na7-C38=283.28       Cl16-Na9-Na7-Na1=238.90       Cl16-Na9-Na7-Na3=142.99       
Cl16-Na9-Na7-Na4=296.95       Cl16-Na9-Na7-Na5=347.52       Cl16-Na9-Na7-Na6=178.51       Cl16-Na9-Na7-Na8=228.60       
Cl16-Na9-Na7-Na10=300.39      Cl16-Na9-Na7-Cl15=170.15      Cl16-Na9-Na7-Cl17=264.54      Cl16-Na9-Na7-Cl18=345.08      
Cl16-Na9-Na7-O36=119.39       Cl16-Na9-Na7-C38= 93.43       Na7-Na9-Na8-Na1=350.88        Na7-Na9-Na8-Na6= 57.06        
Na7-Na9-Na8-Na10=285.03       Na7-Na9-Na8-Cl11= 39.31       Na7-Na9-Na8-Cl14=227.67       Na7-Na9-Na8-Cl15= 59.15       
Na7-Na9-Na8-Cl17=324.32       Na10-Na9-Na8-Na1= 65.85       Na10-Na9-Na8-Na6=132.03       Na10-Na9-Na8-Na7= 74.97       
Na10-Na9-Na8-Cl11=114.28      Na10-Na9-Na8-Cl14=302.64      Na10-Na9-Na8-Cl15=134.12      Na10-Na9-Na8-Cl17= 39.29      
Cl14-Na9-Na8-Na1=123.21       Cl14-Na9-Na8-Na6=189.39       Cl14-Na9-Na8-Na7=132.33       Cl14-Na9-Na8-Na10= 57.36      
Cl14-Na9-Na8-Cl11=171.64      Cl14-Na9-Na8-Cl15=191.48      Cl14-Na9-Na8-Cl17= 96.65      Cl15-Na9-Na8-Na1=291.73       
Cl15-Na9-Na8-Na6=357.91       Cl15-Na9-Na8-Na7=300.85       Cl15-Na9-Na8-Na10=225.88      Cl15-Na9-Na8-Cl11=340.15      
Cl15-Na9-Na8-Cl14=168.52      Cl15-Na9-Na8-Cl17=265.16      Cl16-Na9-Na8-Na1= 27.52       Cl16-Na9-Na8-Na6= 93.69       
Cl16-Na9-Na8-Na7= 36.63       Cl16-Na9-Na8-Na10=321.66      Cl16-Na9-Na8-Cl11= 75.94      Cl16-Na9-Na8-Cl14=264.30      
Cl16-Na9-Na8-Cl15= 95.79      Cl16-Na9-Na8-Cl17=  0.95      Na5-Na10-Na4-Na1=127.77       Na5-Na10-Na4-Na2= 26.21       
Na5-Na10-Na4-Na3= 73.47       Na5-Na10-Na4-Na7= 73.11       Na5-Na10-Na4-Cl12=103.66      Na5-Na10-Na4-Cl13=297.16      
Na5-Na10-Na4-Cl17=122.78      Na5-Na10-Na4-Cl18= 43.06      Na5-Na10-Na4-O66=175.77       Na5-Na10-Na4-O75=326.78       
Na7-Na10-Na4-Na1= 54.66       Na7-Na10-Na4-Na2=313.10       Na7-Na10-Na4-Na3=  0.36       Na7-Na10-Na4-Na5=286.89       
Na7-Na10-Na4-Cl12= 30.56      Na7-Na10-Na4-Cl13=224.05      Na7-Na10-Na4-Cl17= 49.68      Na7-Na10-Na4-Cl18=329.95      
Na7-Na10-Na4-O66=102.67       Na7-Na10-Na4-O75=253.67       Na8-Na10-Na4-Na1=358.18       Na8-Na10-Na4-Na2=256.63       
Na8-Na10-Na4-Na3=303.89       Na8-Na10-Na4-Na5=230.42       Na8-Na10-Na4-Na7=303.53       Na8-Na10-Na4-Cl12=334.08      
Na8-Na10-Na4-Cl13=167.58      Na8-Na10-Na4-Cl17=353.20      Na8-Na10-Na4-Cl18=273.48      Na8-Na10-Na4-O66= 46.19       
Na8-Na10-Na4-O75=197.20       Na9-Na10-Na4-Na1= 51.37       Na9-Na10-Na4-Na2=309.81       Na9-Na10-Na4-Na3=357.07       
Na9-Na10-Na4-Na5=283.60       Na9-Na10-Na4-Na7=356.71       Na9-Na10-Na4-Cl12= 27.27      Na9-Na10-Na4-Cl13=220.76      
Na9-Na10-Na4-Cl17= 46.38      Na9-Na10-Na4-Cl18=326.66      Na9-Na10-Na4-O66= 99.38       Na9-Na10-Na4-O75=250.38       
Cl13-Na10-Na4-Na1=190.61      Cl13-Na10-Na4-Na2= 89.05      Cl13-Na10-Na4-Na3=136.31      Cl13-Na10-Na4-Na5= 62.84      
Cl13-Na10-Na4-Na7=135.95      Cl13-Na10-Na4-Cl12=166.51     Cl13-Na10-Na4-Cl17=185.62     Cl13-Na10-Na4-Cl18=105.90     
Cl13-Na10-Na4-O66=238.62      Cl13-Na10-Na4-O75= 29.62      Cl14-Na10-Na4-Na1=354.79      Cl14-Na10-Na4-Na2=253.23      
Cl14-Na10-Na4-Na3=300.49      Cl14-Na10-Na4-Na5=227.03      Cl14-Na10-Na4-Na7=300.13      Cl14-Na10-Na4-Cl12=330.69     
Cl14-Na10-Na4-Cl13=164.19     Cl14-Na10-Na4-Cl17=349.81     Cl14-Na10-Na4-Cl18=270.09     Cl14-Na10-Na4-O66= 42.80      
Cl14-Na10-Na4-O75=193.81      Cl16-Na10-Na4-Na1= 91.73      Cl16-Na10-Na4-Na2=350.17      Cl16-Na10-Na4-Na3= 37.43      
Cl16-Na10-Na4-Na5=323.96      Cl16-Na10-Na4-Na7= 37.07      Cl16-Na10-Na4-Cl12= 67.63     Cl16-Na10-Na4-Cl13=261.12     
Cl16-Na10-Na4-Cl17= 86.74     Cl16-Na10-Na4-Cl18=  7.02     Cl16-Na10-Na4-O66=139.74      Cl16-Na10-Na4-O75=290.74      
Cl17-Na10-Na4-Na1=  4.98      Cl17-Na10-Na4-Na2=263.43      Cl17-Na10-Na4-Na3=310.68      Cl17-Na10-Na4-Na5=237.22      
Cl17-Na10-Na4-Na7=310.32      Cl17-Na10-Na4-Cl12=340.88     Cl17-Na10-Na4-Cl13=174.38     Cl17-Na10-Na4-Cl18=280.28     
Cl17-Na10-Na4-O66= 52.99      Cl17-Na10-Na4-O75=204.00      Na4-Na10-Na5-Na7=286.40       Na4-Na10-Na5-Cl13= 51.65      
Na4-Na10-Na5-Cl16=232.10      Na4-Na10-Na5-Cl18=317.10      Na4-Na10-Na5-Cl20= 51.48      Na7-Na10-Na5-Na4= 73.60       
Na7-Na10-Na5-Cl13=125.25      Na7-Na10-Na5-Cl16=305.69      Na7-Na10-Na5-Cl18= 30.70      Na7-Na10-Na5-Cl20=125.07      
Na8-Na10-Na5-Na4= 63.53       Na8-Na10-Na5-Na7=349.93       Na8-Na10-Na5-Cl13=115.18      Na8-Na10-Na5-Cl16=295.63      
Na8-Na10-Na5-Cl18= 20.63      Na8-Na10-Na5-Cl20=115.01      Na9-Na10-Na5-Na4=120.34       Na9-Na10-Na5-Na7= 46.75       
Na9-Na10-Na5-Cl13=171.99      Na9-Na10-Na5-Cl16=352.44      Na9-Na10-Na5-Cl18= 77.45      Na9-Na10-Na5-Cl20=171.82      
Cl13-Na10-Na5-Na4=308.35      Cl13-Na10-Na5-Na7=234.75      Cl13-Na10-Na5-Cl16=180.45     Cl13-Na10-Na5-Cl18=265.45     
Cl13-Na10-Na5-Cl20=359.83     Cl14-Na10-Na5-Na4=117.17      Cl14-Na10-Na5-Na7= 43.57      Cl14-Na10-Na5-Cl13=168.82     
Cl14-Na10-Na5-Cl16=349.27     Cl14-Na10-Na5-Cl18= 74.27     Cl14-Na10-Na5-Cl20=168.64     Cl16-Na10-Na5-Na4=127.90      
Cl16-Na10-Na5-Na7= 54.31      Cl16-Na10-Na5-Cl13=179.55     Cl16-Na10-Na5-Cl18= 85.00     Cl16-Na10-Na5-Cl20=179.38     
Cl17-Na10-Na5-Na4= 36.81      Cl17-Na10-Na5-Na7=323.21      Cl17-Na10-Na5-Cl13= 88.46     Cl17-Na10-Na5-Cl16=268.91     
Cl17-Na10-Na5-Cl18=353.91     Cl17-Na10-Na5-Cl20= 88.29     Na4-Na10-Na7-Na1=314.50       Na4-Na10-Na7-Na3=359.44       
Na4-Na10-Na7-Na5= 63.89       Na4-Na10-Na7-Na6=252.79       Na4-Na10-Na7-Na8=253.87       Na4-Na10-Na7-Na9=183.49       
Na4-Na10-Na7-Cl15=218.18      Na4-Na10-Na7-Cl16=122.15      Na4-Na10-Na7-Cl17=306.40      Na4-Na10-Na7-Cl18= 31.54      
Na4-Na10-Na7-O36= 10.35       Na4-Na10-Na7-C38=121.01       Na5-Na10-Na7-Na1=250.62       Na5-Na10-Na7-Na3=295.55       
Na5-Na10-Na7-Na4=296.11       Na5-Na10-Na7-Na6=188.90       Na5-Na10-Na7-Na8=189.99       Na5-Na10-Na7-Na9=119.61       
Na5-Na10-Na7-Cl15=154.29      Na5-Na10-Na7-Cl16= 58.27      Na5-Na10-Na7-Cl17=242.52      Na5-Na10-Na7-Cl18=327.66      
Na5-Na10-Na7-O36=306.47       Na5-Na10-Na7-C38= 57.12       Na8-Na10-Na7-Na1= 60.63       Na8-Na10-Na7-Na3=105.56       
Na8-Na10-Na7-Na4=106.13       Na8-Na10-Na7-Na5=170.01       Na8-Na10-Na7-Na6=358.91       Na8-Na10-Na7-Na9=289.62       
Na8-Na10-Na7-Cl15=324.31      Na8-Na10-Na7-Cl16=228.28      Na8-Na10-Na7-Cl17= 52.53      Na8-Na10-Na7-Cl18=137.67      
Na8-Na10-Na7-O36=116.48       Na8-Na10-Na7-C38=227.13       Na9-Na10-Na7-Na1=131.01       Na9-Na10-Na7-Na3=175.94       
Na9-Na10-Na7-Na4=176.51       Na9-Na10-Na7-Na5=240.39       Na9-Na10-Na7-Na6= 69.30       Na9-Na10-Na7-Na8= 70.38       
Na9-Na10-Na7-Cl15= 34.69      Na9-Na10-Na7-Cl16=298.66      Na9-Na10-Na7-Cl17=122.91      Na9-Na10-Na7-Cl18=208.05      
Na9-Na10-Na7-O36=186.86       Na9-Na10-Na7-C38=297.52       Cl13-Na10-Na7-Na1=287.64      Cl13-Na10-Na7-Na3=332.57      
Cl13-Na10-Na7-Na4=333.14      Cl13-Na10-Na7-Na5= 37.02      Cl13-Na10-Na7-Na6=225.92      Cl13-Na10-Na7-Na8=227.01      
Cl13-Na10-Na7-Na9=156.63      Cl13-Na10-Na7-Cl15=191.32     Cl13-Na10-Na7-Cl16= 95.29     Cl13-Na10-Na7-Cl17=279.54     
Cl13-Na10-Na7-Cl18=  4.68     Cl13-Na10-Na7-O36=343.49      Cl13-Na10-Na7-C38= 94.15      Cl14-Na10-Na7-Na1= 95.17      
Cl14-Na10-Na7-Na3=140.10      Cl14-Na10-Na7-Na4=140.66      Cl14-Na10-Na7-Na5=204.55      Cl14-Na10-Na7-Na6= 33.45      
Cl14-Na10-Na7-Na8= 34.54      Cl14-Na10-Na7-Na9=324.15      Cl14-Na10-Na7-Cl15=358.84     Cl14-Na10-Na7-Cl16=262.82     
Cl14-Na10-Na7-Cl17= 87.06     Cl14-Na10-Na7-Cl18=172.20     Cl14-Na10-Na7-O36=151.01      Cl14-Na10-Na7-C38=261.67      
Cl16-Na10-Na7-Na1=192.35      Cl16-Na10-Na7-Na3=237.28      Cl16-Na10-Na7-Na4=237.85      Cl16-Na10-Na7-Na5=301.73      
Cl16-Na10-Na7-Na6=130.63      Cl16-Na10-Na7-Na8=131.72      Cl16-Na10-Na7-Na9= 61.34      Cl16-Na10-Na7-Cl15= 96.03     
Cl16-Na10-Na7-Cl17=184.25     Cl16-Na10-Na7-Cl18=269.39     Cl16-Na10-Na7-O36=248.20      Cl16-Na10-Na7-C38=358.86      
Cl17-Na10-Na7-Na1=  8.10      Cl17-Na10-Na7-Na3= 53.03      Cl17-Na10-Na7-Na4= 53.60      Cl17-Na10-Na7-Na5=117.48      
Cl17-Na10-Na7-Na6=306.39      Cl17-Na10-Na7-Na8=307.47      Cl17-Na10-Na7-Na9=237.09      Cl17-Na10-Na7-Cl15=271.78     
Cl17-Na10-Na7-Cl16=175.75     Cl17-Na10-Na7-Cl18= 85.14     Cl17-Na10-Na7-O36= 63.95      Cl17-Na10-Na7-C38=174.61      
Na4-Na10-Na8-Na1=  1.51       Na4-Na10-Na8-Na6= 58.92       Na4-Na10-Na8-Na7= 57.60       Na4-Na10-Na8-Na9=124.22       
Na4-Na10-Na8-Cl11=  0.56      Na4-Na10-Na8-Cl14=183.55      Na4-Na10-Na8-Cl15= 92.67      Na4-Na10-Na8-Cl17=  6.99      
Na5-Na10-Na8-Na1=314.09       Na5-Na10-Na8-Na6= 11.49       Na5-Na10-Na8-Na7= 10.17       Na5-Na10-Na8-Na9= 76.80       
Na5-Na10-Na8-Cl11=313.13      Na5-Na10-Na8-Cl14=136.13      Na5-Na10-Na8-Cl15= 45.25      Na5-Na10-Na8-Cl17=319.57      
Na7-Na10-Na8-Na1=303.91       Na7-Na10-Na8-Na6=  1.32       Na7-Na10-Na8-Na9= 66.63       Na7-Na10-Na8-Cl11=302.96      
Na7-Na10-Na8-Cl14=125.95      Na7-Na10-Na8-Cl15= 35.08      Na7-Na10-Na8-Cl17=309.39      Na9-Na10-Na8-Na1=237.29       
Na9-Na10-Na8-Na6=294.69       Na9-Na10-Na8-Na7=293.37       Na9-Na10-Na8-Cl11=236.33      Na9-Na10-Na8-Cl14= 59.33      
Na9-Na10-Na8-Cl15=328.45      Na9-Na10-Na8-Cl17=242.77      Cl13-Na10-Na8-Na1= 11.70      Cl13-Na10-Na8-Na6= 69.11      
Cl13-Na10-Na8-Na7= 67.79      Cl13-Na10-Na8-Na9=134.41      Cl13-Na10-Na8-Cl11= 10.75     Cl13-Na10-Na8-Cl14=193.74     
Cl13-Na10-Na8-Cl15=102.86     Cl13-Na10-Na8-Cl17= 17.18     Cl14-Na10-Na8-Na1=177.96      Cl14-Na10-Na8-Na6=235.37      
Cl14-Na10-Na8-Na7=234.05      Cl14-Na10-Na8-Na9=300.67      Cl14-Na10-Na8-Cl11=177.01     Cl14-Na10-Na8-Cl15=269.12     
Cl14-Na10-Na8-Cl17=183.44     Cl16-Na10-Na8-Na1=271.75      Cl16-Na10-Na8-Na6=329.15      Cl16-Na10-Na8-Na7=327.83      
Cl16-Na10-Na8-Na9= 34.46      Cl16-Na10-Na8-Cl11=270.79     Cl16-Na10-Na8-Cl14= 93.79     Cl16-Na10-Na8-Cl15=  2.91     
Cl16-Na10-Na8-Cl17=277.22     Cl17-Na10-Na8-Na1=354.52      Cl17-Na10-Na8-Na6= 51.93      Cl17-Na10-Na8-Na7= 50.61      
Cl17-Na10-Na8-Na9=117.23      Cl17-Na10-Na8-Cl11=353.57     Cl17-Na10-Na8-Cl14=176.56     Cl17-Na10-Na8-Cl15= 85.68     
Na4-Na10-Na9-Na7=  3.47       Na4-Na10-Na9-Na8=290.74       Na4-Na10-Na9-Cl14=236.01      Na4-Na10-Na9-Cl15=325.66      
Na4-Na10-Na9-Cl16= 61.02      Na5-Na10-Na9-Na7=310.06       Na5-Na10-Na9-Na8=237.33       Na5-Na10-Na9-Cl14=182.60      
Na5-Na10-Na9-Cl15=272.24      Na5-Na10-Na9-Cl16=  7.61      Na7-Na10-Na9-Na8=287.27       Na7-Na10-Na9-Cl14=232.54      
Na7-Na10-Na9-Cl15=322.19      Na7-Na10-Na9-Cl16= 57.55      Na8-Na10-Na9-Na7= 72.73       Na8-Na10-Na9-Cl14=305.26      
Na8-Na10-Na9-Cl15= 34.91      Na8-Na10-Na9-Cl16=130.28      Cl13-Na10-Na9-Na7=319.70      Cl13-Na10-Na9-Na8=246.97      
Cl13-Na10-Na9-Cl14=192.23     Cl13-Na10-Na9-Cl15=281.88     Cl13-Na10-Na9-Cl16= 17.25     Cl14-Na10-Na9-Na7=127.46      
Cl14-Na10-Na9-Na8= 54.74      Cl14-Na10-Na9-Cl15= 89.65     Cl14-Na10-Na9-Cl16=185.02     Cl16-Na10-Na9-Na7=302.45      
Cl16-Na10-Na9-Na8=229.72      Cl16-Na10-Na9-Cl14=174.98     Cl16-Na10-Na9-Cl15=264.63     Cl17-Na10-Na9-Na7= 34.59      
Cl17-Na10-Na9-Na8=321.87      Cl17-Na10-Na9-Cl14=267.13     Cl17-Na10-Na9-Cl15=356.78     Cl17-Na10-Na9-Cl16= 92.15     

========================================================================
 FINAL SINGLEPOINT CALCULATION ON OPTIMIZED GEOMETRY
========================================================================

 Ncao       : 254
 Nao        : 244
 Nshell     : 126
 Nel        : 208
 T(el)      :   300.0
 intcut     :    25.0
 scfconv/Eh :  0.100E-05
   qconv/e  :  0.100E-03
 intneglect :  0.100E-07
 broydamp   :      0.250
 iter      E             dE          RMSdq      gap      omega  full diag
   1   -123.3648667 -0.123365E+03  0.165E-04    2.64       0.0  T
   2   -123.3648667 -0.476348E-10  0.119E-04    2.64      96.1  T
   3   -123.3648667 -0.601688E-10  0.974E-05    2.64     117.0  T
speedup  1.00
cpu  time for SCC    0.03 s
wall time for SCC    0.03 s

   *** convergence criteria satisfied after 3 iterations ***

          eigenvalues
 #    :          92         93         94         95         96         97         98         99
 occ. :        2.000      2.000      2.000      2.000      2.000      2.000      2.000      2.000
 eps  :       -10.704    -10.656    -10.635    -10.627    -10.557    -10.532    -10.504    -10.384
 #    :         100        101        102        103        104        105        106        107
 occ. :        2.000      2.000      2.000      2.000      2.000      0.000      0.000      0.000
 eps  :       -10.310    -10.167    -10.100    -10.022     -9.951     -7.314     -5.493     -5.033
 #    :         108        109        110        111        112        113        114        115
 occ. :        0.000      0.000      0.000      0.000      0.000      0.000      0.000      0.000
 eps  :        -3.358     -2.983     -2.439     -1.593     -1.028     -0.128      0.224      0.674


   #   Z            q   n(s)   n(p)   n(d)      C6AA      α(0)
   1  11 Na     0.782  0.062  0.156  0.000    67.181    26.525
   2  11 Na     0.810  0.063  0.126  0.000    66.841    26.458
   3  11 Na     0.892  0.041  0.067  0.000    65.876    26.266
   4  11 Na     0.796  0.051  0.152  0.000    67.005    26.490
   5  11 Na     0.707  0.086  0.207  0.000    68.094    26.705
   6  11 Na     0.681  0.099  0.221  0.000    68.424    26.769
   7  11 Na     0.788  0.027  0.186  0.000    67.108    26.510
   8  11 Na     0.687  0.095  0.218  0.000    68.340    26.753
   9  11 Na     0.655  0.130  0.215  0.000    68.743    26.831
  10  11 Na     0.689  0.091  0.220  0.000    68.320    26.749
  11  17 Cl    -0.761  1.977  5.782  0.002   125.775    17.158
  12  17 Cl    -0.768  1.976  5.791  0.001   126.066    17.178
  13  17 Cl    -0.770  1.979  5.788  0.003   126.148    17.183
  14  17 Cl    -0.765  1.977  5.786  0.002   125.935    17.169
  15  17 Cl    -0.748  1.973  5.773  0.002   125.252    17.122
  16  17 Cl    -0.745  1.973  5.770  0.001   125.132    17.114
  17  17 Cl    -0.741  1.965  5.771  0.005   124.978    17.104
  18  17 Cl    -0.754  1.967  5.785  0.003   125.509    17.140
  19  17 Cl    -0.791  1.978  5.756  0.057   126.494    17.202
  20  17 Cl    -0.792  1.979  5.780  0.033   126.735    17.220
  21   8 O     -0.513  1.708  4.805  0.000    23.112     6.493
  22   1 H      0.357  0.643  0.000  0.000     0.562     1.173
  23   6 C      0.046  1.043  2.910  0.000    19.747     6.318
  24   1 H      0.053  0.947  0.000  0.000     2.286     2.364
  25   1 H      0.056  0.944  0.000  0.000     2.242     2.342
  26   6 C     -0.106  1.066  3.040  0.000    22.452     6.735
  27   1 H      0.078  0.922  0.000  0.000     1.996     2.209
  28   1 H      0.063  0.937  0.000  0.000     2.152     2.291
  29   6 C     -0.057  1.047  3.010  0.000    21.601     6.617
  30   1 H      0.032  0.968  0.000  0.000     2.552     2.498
  31   1 H      0.034  0.966  0.000  0.000     2.528     2.487
  32   6 C     -0.115  1.039  3.077  0.000    22.765     6.804
  33   1 H      0.041  0.959  0.000  0.000     2.432     2.439
  34   1 H      0.037  0.963  0.000  0.000     2.495     2.470
  35   1 H      0.045  0.955  0.000  0.000     2.379     2.412
  36   8 O     -0.527  1.713  4.814  0.000    23.420     6.536
  37   1 H      0.359  0.641  0.000  0.000     0.563     1.177
  38   6 C      0.043  1.048  2.910  0.000    19.773     6.315
  39   1 H      0.037  0.963  0.000  0.000     2.490     2.467
  40   1 H      0.062  0.938  0.000  0.000     2.166     2.299
  41   6 C     -0.076  1.054  3.022  0.000    21.956     6.671
  42   1 H      0.035  0.965  0.000  0.000     2.523     2.484
  43   1 H      0.049  0.951  0.000  0.000     2.334     2.389
  44   6 C     -0.078  1.055  3.024  0.000    21.992     6.676
  45   1 H      0.061  0.939  0.000  0.000     2.181     2.307
  46   1 H      0.029  0.971  0.000  0.000     2.596     2.520
  47   6 C     -0.125  1.040  3.085  0.000    22.963     6.834
  48   1 H      0.037  0.963  0.000  0.000     2.485     2.465
  49   1 H      0.033  0.967  0.000  0.000     2.547     2.496
  50   1 H      0.059  0.941  0.000  0.000     2.213     2.327
  51   8 O     -0.491  1.703  4.788  0.000    22.638     6.426
  52   1 H      0.340  0.660  0.000  0.000     0.605     1.218
  53   6 C      0.066  1.041  2.893  0.000    19.615     6.331
  54   1 H      0.020  0.980  0.000  0.000     2.734     2.586
  55   1 H      0.041  0.959  0.000  0.000     2.432     2.439
  56   6 C     -0.086  1.059  3.027  0.000    22.137     6.699
  57   1 H      0.036  0.964  0.000  0.000     2.506     2.476
  58   1 H      0.058  0.942  0.000  0.000     2.218     2.329
  59   6 C     -0.076  1.055  3.022  0.000    21.955     6.671
  60   1 H      0.063  0.937  0.000  0.000     2.163     2.300
  61   1 H      0.036  0.964  0.000  0.000     2.507     2.476
  62   6 C     -0.112  1.038  3.074  0.000    22.694     6.793
  63   1 H      0.031  0.969  0.000  0.000     2.566     2.505
  64   1 H      0.038  0.962  0.000  0.000     2.474     2.460
  65   1 H      0.038  0.962  0.000  0.000     2.481     2.463
  66   8 O     -0.602  1.711  4.891  0.000    25.141     6.772
  67   1 H      0.335  0.665  0.000  0.000     0.618     1.232
  68   1 H      0.321  0.679  0.000  0.000     0.662     1.278
  69   8 O     -0.630  1.726  4.904  0.000    25.823     6.863
  70   1 H      0.333  0.667  0.000  0.000     0.615     1.224
  71   1 H      0.284  0.716  0.000  0.000     0.772     1.380
  72   8 O     -0.687  1.733  4.954  0.000    27.268     7.053
  73   1 H      0.370  0.630  0.000  0.000     0.535     1.144
  74   1 H      0.344  0.656  0.000  0.000     0.592     1.203
  75   8 O     -0.654  1.726  4.928  0.000    26.424     6.943
  76   1 H      0.359  0.641  0.000  0.000     0.556     1.165
  77   1 H      0.324  0.676  0.000  0.000     0.652     1.268

 Mol. C6AA /au·bohr⁶  :      97543.285291
 Mol. C8AA /au·bohr⁸  :    4359974.316845
 Mol. α(0) /au        :        642.954831

 
 Wiberg/Mayer (AO) data. WBOs > 0.1 written file <wbo>
 largest (>0.05) Wiberg bond orders for each atom
           total WBO             WBO to atom ...
     1  Na  0.422    Cl  12 0.120    Cl  11 0.084    O   72 0.071    O   66 0.070
     2  Na  0.350    Cl  12 0.099    O   69 0.071    O   75 0.066
     3  Na  0.202    Cl  12 0.074    Cl  18 0.068    O   21 0.066    O   51 0.062
     4  Na  0.403    Cl  12 0.093    Cl  13 0.072    O   75 0.069    Cl  17 0.065    O   66 0.056
     5  Na  0.557    Cl  20 0.204    Cl  18 0.121    Cl  13 0.106    Cl  16 0.086
     6  Na  0.573    Cl  19 0.191    Cl  11 0.143    Cl  15 0.138
     7  Na  0.410    Cl  18 0.135    Cl  16 0.102    Cl  17 0.068    O   36 0.059
     8  Na  0.583    Cl  11 0.198    Cl  14 0.139    Cl  17 0.123    Cl  15 0.098
     9  Na  0.628    Cl  16 0.190    Cl  15 0.183    Cl  14 0.183
    10  Na  0.584    Cl  13 0.217    Cl  14 0.121    Cl  17 0.104    Cl  16 0.097
    11  Cl  0.430    Na   8 0.198    Na   6 0.143    Na   1 0.084
    12  Cl  0.414    Na   1 0.120    Na   2 0.099    Na   4 0.093    Na   3 0.074
    13  Cl  0.428    Na  10 0.217    Na   5 0.106    Na   4 0.072
    14  Cl  0.460    Na   9 0.183    Na   8 0.139    Na  10 0.121
    15  Cl  0.481    Na   9 0.183    Na   6 0.138    Na   8 0.098
    16  Cl  0.487    Na   9 0.190    Na   7 0.102    Na  10 0.097    Na   5 0.086
    17  Cl  0.500    Na   8 0.123    Na  10 0.104    Na   7 0.068    Na   4 0.065
    18  Cl  0.444    Na   7 0.135    Na   5 0.121    Na   3 0.068
    19  Cl  0.403    Na   6 0.191
    20  Cl  0.394    Na   5 0.204    H   70 0.063
    21  O   1.987    C   23 0.973    H   22 0.853    Na   3 0.066
    22  H   0.872    O   21 0.853
    23  C   3.936    C   26 1.013    O   21 0.973    H   25 0.972    H   24 0.969
    24  H   0.997    C   23 0.969
    25  H   0.996    C   23 0.972
    26  C   3.989    C   23 1.013    C   29 1.007    H   27 0.967    H   28 0.964
    27  H   0.993    C   26 0.967
    28  H   0.996    C   26 0.964
    29  C   3.998    C   32 1.020    C   26 1.007    H   31 0.976    H   30 0.976
    30  H   0.999    C   29 0.976
    31  H   0.998    C   29 0.976
    32  C   3.995    C   29 1.020    H   34 0.987    H   33 0.986    H   35 0.985
    33  H   0.998    C   32 0.986
    34  H   0.998    C   32 0.987
    35  H   0.998    C   32 0.985
    36  O   1.979    C   38 0.984    H   37 0.816    Na   7 0.059
    37  H   0.870    O   36 0.816
    38  C   3.943    C   41 1.006    O   36 0.984    H   39 0.977    H   40 0.973
    39  H   0.999    C   38 0.977
    40  H   0.997    C   38 0.973
    41  C   3.992    C   44 1.011    C   38 1.006    H   42 0.974    H   43 0.974
    42  H   0.998    C   41 0.974
    43  H   0.997    C   41 0.974
    44  C   3.990    C   47 1.021    C   41 1.011    H   46 0.979    H   45 0.969
    45  H   0.996    C   44 0.969
    46  H   0.998    C   44 0.979
    47  C   3.993    C   44 1.021    H   48 0.985    H   49 0.983    H   50 0.975
    48  H   0.998    C   47 0.985
    49  H   0.999    C   47 0.983
    50  H   0.996    C   47 0.975
    51  O   1.989    C   53 0.997    H   52 0.836    Na   3 0.062
    52  H   0.884    O   51 0.836
    53  C   3.950    C   56 1.004    O   51 0.997    H   55 0.975    H   54 0.975
    54  H   0.998    C   53 0.975
    55  H   0.993    C   53 0.975
    56  C   3.987    C   59 1.009    C   53 1.004    H   57 0.975    H   58 0.968
    57  H   0.998    C   56 0.975
    58  H   0.996    C   56 0.968
    59  C   3.992    C   62 1.020    C   56 1.009    H   61 0.976    H   60 0.964
    60  H   0.995    C   59 0.964
    61  H   0.998    C   59 0.976
    62  C   3.994    C   59 1.020    H   63 0.987    H   64 0.986    H   65 0.985
    63  H   0.998    C   62 0.987
    64  H   0.998    C   62 0.986
    65  H   0.997    C   62 0.985
    66  O   1.910    H   68 0.897    H   67 0.882    Na   1 0.070    Na   4 0.056
    67  H   0.887    O   66 0.882
    68  H   0.897    O   66 0.897
    69  O   1.867    H   71 0.922    H   70 0.829    Na   2 0.071
    70  H   0.889    O   69 0.829    Cl  20 0.063
    71  H   0.919    O   69 0.922
    72  O   1.854    H   74 0.870    H   73 0.813    Na   1 0.071
    73  H   0.863    O   72 0.813
    74  H   0.882    O   72 0.870
    75  O   1.883    H   77 0.896    H   76 0.823    Na   4 0.069    Na   2 0.066
    76  H   0.870    O   75 0.823
    77  H   0.895    O   75 0.896
 MOs/occ written to file <molden.input>
 
molecular dipole:
                 x           y           z       tot (Debye)
 q only:        3.277      -1.259      -4.867
   full:       -0.339      -1.572      -2.146       6.817
molecular quadrupole (traceless):
                xx          xy          yy          xz          yz          zz
 q only:        2.160      20.199      40.147     -22.492     -30.642     -42.307
  q+dip:       15.282       4.670      13.513     -27.253     -14.908     -28.795
   full:       15.257       3.891      11.106     -29.017     -15.320     -26.363

SCC energy    :    -123.3648667
rep           :       0.8077148
ES            :       0.9502361
AES           :      -0.1030717
AXC           :      -0.0031754
disp          :      -0.1048894
XB            :       0.0000000
fix           :       0.0000000
total E       :    -122.5520431
atomizationE  :      15.2865175     9592.43
(atE without considering molecular charge,
 total energy contains solvation terms)
H-L gap (eV)  :          2.6374
optimized geometry written to: xtbopt.xyz

           ------------------------------------------------- 
          |                Numerical Hessian                |
           ------------------------------------------------- 
step length          :   0.00500
SCC accuracy         :   0.25000
Hessian scale factor :   1.00000
frozen atoms in %    :   0.00000    0
RMS gradient         :   0.00004
estimated CPU  time      2.06 min
estimated wall time      2.06 min

writing file <hessian>.
 
 projected vibrational frequencies (cm-1)
eigval :       -0.00    -0.00    -0.00     0.00     0.00     0.00
eigval :       16.71    18.85    19.89    26.94    32.02    32.69
eigval :       35.67    37.60    42.31    46.42    50.21    51.77
eigval :       52.63    55.25    57.48    57.92    59.22    62.61
eigval :       65.92    68.88    69.59    71.66    72.40    74.59
eigval :       77.43    81.49    83.18    85.29    85.80    88.28
eigval :       89.55    91.90    94.45    94.80    97.22   101.10
eigval :      102.04   103.98   105.32   107.24   107.62   111.88
eigval :      112.89   114.87   118.13   119.33   120.86   121.68
eigval :      123.87   125.74   128.40   129.75   131.57   136.32
eigval :      137.49   139.20   143.95   145.75   147.94   149.51
eigval :      152.79   157.01   157.80   165.28   166.23   170.22
eigval :      171.51   175.03   177.39   180.10   181.46   186.34
eigval :      187.11   191.54   192.42   193.92   195.71   198.18
eigval :      201.98   207.29   207.48   210.70   214.58   215.66
eigval :      219.86   224.72   225.96   230.39   235.12   238.66
eigval :      241.25   251.74   272.99   279.90   289.47   297.29
eigval :      300.87   305.78   309.64   315.79   349.74   376.76
eigval :      400.10   402.79   404.11   415.77   450.05   454.71
eigval :      462.85   480.56   498.56   505.57   641.53   660.26
eigval :      725.40   759.18   766.05   771.63   785.11   810.67
eigval :      837.44   865.25   869.08   889.90   898.14   944.21
eigval :      953.91   986.07   988.00   990.26  1001.51  1040.37
eigval :     1047.53  1052.09  1089.42  1096.23  1104.11  1108.70
eigval :     1126.45  1129.79  1131.92  1136.51  1143.84  1152.13
eigval :     1186.19  1190.18  1222.72  1235.51  1240.45  1246.77
eigval :     1270.76  1278.18  1280.30  1281.66  1284.02  1330.98
eigval :     1338.08  1346.19  1351.54  1352.58  1355.95  1358.88
eigval :     1360.85  1369.35  1385.44  1409.86  1415.34  1417.82
eigval :     1467.77  1468.31  1470.47  1472.04  1474.02  1475.85
eigval :     1479.63  1485.63  1495.21  1498.20  1501.76  1506.05
eigval :     1507.82  1508.57  1512.81  1513.22  1535.08  1569.57
eigval :     1592.52  2889.87  2904.01  2908.70  2931.11  2954.80
eigval :     2965.03  2966.98  2971.88  2974.45  2975.26  2978.31
eigval :     2978.90  2990.72  2994.08  2997.98  3000.98  3013.19
eigval :     3013.89  3028.33  3033.00  3038.29  3039.45  3040.20
eigval :     3041.05  3043.30  3044.22  3050.33  3090.71  3140.80
eigval :     3167.60  3185.86  3248.04  3529.17  3530.01  3542.22
eigval :     3588.56  3592.56  3657.43
 reduced masses (amu)
   1: 22.93   2: 19.07   3: 20.78   4: 26.66   5: 26.75   6: 24.58   7: 22.35   8: 16.29
   9: 14.04  10: 16.70  11: 21.44  12: 23.17  13: 18.75  14: 16.56  15: 17.32  16: 26.89
  17: 27.72  18: 22.56  19: 23.22  20: 26.52  21: 17.91  22: 19.81  23: 15.82  24: 24.05
  25: 15.36  26: 26.15  27: 17.55  28: 22.66  29: 10.70  30: 28.21  31: 19.68  32: 26.56
  33: 21.95  34: 26.78  35: 23.34  36: 22.68  37: 23.38  38: 26.26  39: 22.50  40: 19.50
  41: 16.71  42: 22.17  43: 24.16  44: 26.26  45: 25.34  46: 28.53  47: 20.67  48: 24.00
  49: 20.90  50: 25.15  51: 18.56  52: 24.08  53: 21.50  54: 27.43  55: 22.56  56: 23.55
  57: 16.14  58: 20.03  59: 25.45  60: 19.87  61: 19.16  62: 23.64  63: 23.50  64: 24.28
  65: 17.74  66: 27.29  67: 24.63  68: 25.96  69: 25.50  70: 21.28  71: 18.06  72: 24.07
  73: 27.62  74: 26.03  75: 23.73  76: 25.06  77: 24.45  78: 20.57  79: 25.89  80: 25.01
  81: 23.38  82: 24.25  83: 25.64  84: 17.95  85: 20.99  86: 20.60  87: 17.10  88: 18.56
  89: 23.76  90: 18.56  91: 25.09  92: 18.14  93: 14.83  94:  5.51  95:  4.41  96: 18.04
  97: 17.26  98: 16.17  99: 11.27 100:  9.37 101: 10.46 102: 11.42 103: 10.98 104:  6.52
 105:  7.20 106: 14.07 107:  4.08 108:  3.84 109:  7.61 110:  7.05 111:  4.88 112:  6.65
 113: 10.44 114:  2.62 115:  2.75 116:  8.08 117:  8.58 118:  2.72 119:  2.38 120:  1.99
 121:  2.04 122:  1.87 123:  1.74 124:  3.20 125:  1.71 126:  3.21 127:  2.36 128:  7.00
 129:  7.16 130:  5.37 131:  5.77 132:  5.38 133:  2.69 134:  6.12 135:  6.18 136:  5.48
 137:  6.20 138: 10.56 139:  7.39 140:  7.46 141:  9.11 142:  5.87 143:  9.28 144:  7.24
 145:  7.73 146:  7.18 147:  7.35 148:  8.30 149:  7.59 150:  5.19 151:  3.67 152:  3.66
 153:  4.54 154:  3.03 155:  3.19 156:  3.37 157:  1.60 158:  2.41 159:  2.56 160:  3.67
 161:  2.22 162:  3.62 163:  3.26 164:  3.73 165:  3.90 166:  4.50 167:  5.03 168:  4.92
 169:  3.68 170:  5.14 171:  3.10 172:  3.31 173:  3.16 174:  3.15 175:  1.86 176:  1.95
 177:  1.83 178:  1.91 179:  1.93 180:  1.91 181:  1.95 182:  1.90 183:  1.70 184:  1.58
 185:  1.78 186:  1.57 187:  1.56 188:  1.56 189:  1.58 190:  2.06 191:  1.95 192:  1.91
 193:  1.94 194:  1.84 195:  1.77 196:  1.76 197:  1.60 198:  1.88 199:  1.81 200:  1.83
 201:  1.90 202:  1.51 203:  1.79 204:  1.85 205:  1.56 206:  1.56 207:  1.74 208:  1.71
 209:  1.68 210:  1.72 211:  1.83 212:  1.67 213:  1.87 214:  1.85 215:  1.88 216:  1.92
 217:  1.49 218:  1.72 219:  1.41 220:  1.51 221:  1.90 222:  1.87 223:  1.89 224:  1.90
 225:  1.87 226:  1.87 227:  1.82 228:  1.97 229:  1.83 230:  1.72 231:  1.83
 IR intensities (amu)
   1:  0.57   2:  0.33   3:  0.46   4:  0.48   5:  0.54   6:  0.61   7:  0.25   8:  0.49
   9:  0.36  10:  0.46  11:  0.18  12:  0.28  13:  0.38  14:  0.28  15:  0.14  16:  0.23
  17:  0.16  18:  0.22  19:  0.27  20:  0.37  21:  0.17  22:  0.40  23:  0.26  24:  0.20
  25:  0.44  26:  0.29  27:  0.21  28:  0.13  29:  0.14  30:  0.11  31:  0.09  32:  0.21
  33:  0.33  34:  0.46  35:  0.15  36:  0.37  37:  0.30  38:  0.44  39:  0.20  40:  0.20
  41:  0.18  42:  0.18  43:  0.13  44:  0.38  45:  0.33  46:  0.43  47:  0.43  48:  0.32
  49:  0.29  50:  0.42  51:  0.22  52:  0.30  53:  0.55  54:  0.61  55:  0.42  56:  0.45
  57:  0.34  58:  0.82  59:  0.45  60:  0.45  61:  0.42  62:  1.13  63:  1.20  64:  0.81
  65:  0.28  66:  0.41  67:  0.56  68:  1.09  69:  0.67  70:  0.80  71:  0.36  72:  0.68
  73:  0.58  74:  0.65  75:  0.38  76:  0.93  77:  0.83  78:  1.21  79:  1.20  80:  1.45
  81:  0.42  82:  0.66  83:  1.02  84:  1.02  85:  0.84  86:  0.58  87:  1.25  88:  0.48
  89:  0.43  90:  1.18  91:  1.36  92:  0.72  93:  1.61  94:  0.80  95:  0.46  96:  1.08
  97:  1.06  98:  0.72  99:  0.96 100:  0.51 101:  0.38 102:  0.32 103:  0.44 104:  0.42
 105:  0.13 106:  0.34 107:  0.53 108:  0.58 109:  0.31 110:  0.47 111:  0.81 112:  0.04
 113:  0.30 114:  0.54 115:  0.40 116:  0.22 117:  0.35 118:  0.81 119:  0.56 120:  0.73
 121:  0.87 122:  0.45 123:  0.36 124:  0.10 125:  0.04 126:  0.09 127:  0.09 128:  0.18
 129:  0.17 130:  0.30 131:  0.30 132:  0.16 133:  0.07 134:  0.49 135:  0.16 136:  0.14
 137:  0.37 138:  0.43 139:  0.68 140:  0.61 141:  0.84 142:  0.52 143:  0.31 144:  0.70
 145:  0.64 146:  0.23 147:  0.14 148:  0.77 149:  0.18 150:  0.26 151:  0.17 152:  0.13
 153:  0.09 154:  0.32 155:  0.08 156:  0.12 157:  0.04 158:  0.01 159:  0.07 160:  0.41
 161:  0.06 162:  0.08 163:  0.19 164:  0.06 165:  0.21 166:  0.17 167:  0.17 168:  0.04
 169:  0.44 170:  0.23 171:  0.46 172:  0.08 173:  0.09 174:  0.02 175:  0.06 176:  0.03
 177:  0.08 178:  0.03 179:  0.10 180:  0.05 181:  0.09 182:  0.06 183:  0.05 184:  0.03
 185:  0.02 186:  0.05 187:  0.06 188:  0.06 189:  0.06 190:  0.58 191:  0.56 192:  0.27
 193:  0.62 194:  0.26 195:  0.29 196:  0.30 197:  0.21 198:  0.10 199:  0.15 200:  0.39
 201:  0.13 202:  0.18 203:  0.18 204:  0.13 205:  0.23 206:  0.23 207:  0.31 208:  0.30
 209:  0.22 210:  0.21 211:  0.19 212:  0.13 213:  0.28 214:  0.27 215:  0.26 216:  0.18
 217:  0.20 218:  0.27 219:  0.11 220:  0.20 221:  0.77 222:  1.20 223:  0.68 224:  0.72
 225:  1.21 226:  0.45 227:  0.34 228:  0.25 229:  0.34 230:  0.32 231:  0.28
 Raman intensities (amu)
   1:  0.00   2:  0.00   3:  0.00   4:  0.00   5:  0.00   6:  0.00   7:  0.00   8:  0.00
   9:  0.00  10:  0.00  11:  0.00  12:  0.00  13:  0.00  14:  0.00  15:  0.00  16:  0.00
  17:  0.00  18:  0.00  19:  0.00  20:  0.00  21:  0.00  22:  0.00  23:  0.00  24:  0.00
  25:  0.00  26:  0.00  27:  0.00  28:  0.00  29:  0.00  30:  0.00  31:  0.00  32:  0.00
  33:  0.00  34:  0.00  35:  0.00  36:  0.00  37:  0.00  38:  0.00  39:  0.00  40:  0.00
  41:  0.00  42:  0.00  43:  0.00  44:  0.00  45:  0.00  46:  0.00  47:  0.00  48:  0.00
  49:  0.00  50:  0.00  51:  0.00  52:  0.00  53:  0.00  54:  0.00  55:  0.00  56:  0.00
  57:  0.00  58:  0.00  59:  0.00  60:  0.00  61:  0.00  62:  0.00  63:  0.00  64:  0.00
  65:  0.00  66:  0.00  67:  0.00  68:  0.00  69:  0.00  70:  0.00  71:  0.00  72:  0.00
  73:  0.00  74:  0.00  75:  0.00  76:  0.00  77:  0.00  78:  0.00  79:  0.00  80:  0.00
  81:  0.00  82:  0.00  83:  0.00  84:  0.00  85:  0.00  86:  0.00  87:  0.00  88:  0.00
  89:  0.00  90:  0.00  91:  0.00  92:  0.00  93:  0.00  94:  0.00  95:  0.00  96:  0.00
  97:  0.00  98:  0.00  99:  0.00 100:  0.00 101:  0.00 102:  0.00 103:  0.00 104:  0.00
 105:  0.00 106:  0.00 107:  0.00 108:  0.00 109:  0.00 110:  0.00 111:  0.00 112:  0.00
 113:  0.00 114:  0.00 115:  0.00 116:  0.00 117:  0.00 118:  0.00 119:  0.00 120:  0.00
 121:  0.00 122:  0.00 123:  0.00 124:  0.00 125:  0.00 126:  0.00 127:  0.00 128:  0.00
 129:  0.00 130:  0.00 131:  0.00 132:  0.00 133:  0.00 134:  0.00 135:  0.00 136:  0.00
 137:  0.00 138:  0.00 139:  0.00 140:  0.00 141:  0.00 142:  0.00 143:  0.00 144:  0.00
 145:  0.00 146:  0.00 147:  0.00 148:  0.00 149:  0.00 150:  0.00 151:  0.00 152:  0.00
 153:  0.00 154:  0.00 155:  0.00 156:  0.00 157:  0.00 158:  0.00 159:  0.00 160:  0.00
 161:  0.00 162:  0.00 163:  0.00 164:  0.00 165:  0.00 166:  0.00 167:  0.00 168:  0.00
 169:  0.00 170:  0.00 171:  0.00 172:  0.00 173:  0.00 174:  0.00 175:  0.00 176:  0.00
 177:  0.00 178:  0.00 179:  0.00 180:  0.00 181:  0.00 182:  0.00 183:  0.00 184:  0.00
 185:  0.00 186:  0.00 187:  0.00 188:  0.00 189:  0.00 190:  0.00 191:  0.00 192:  0.00
 193:  0.00 194:  0.00 195:  0.00 196:  0.00 197:  0.00 198:  0.00 199:  0.00 200:  0.00
 201:  0.00 202:  0.00 203:  0.00 204:  0.00 205:  0.00 206:  0.00 207:  0.00 208:  0.00
 209:  0.00 210:  0.00 211:  0.00 212:  0.00 213:  0.00 214:  0.00 215:  0.00 216:  0.00
 217:  0.00 218:  0.00 219:  0.00 220:  0.00 221:  0.00 222:  0.00 223:  0.00 224:  0.00
 225:  0.00 226:  0.00 227:  0.00 228:  0.00 229:  0.00 230:  0.00 231:  0.00
 output can be read by thermo (or use thermo option).
 writing <g98.out> molden fake output.
 recommended (thermochemical) frequency scaling factor: 1.0
                    ==================
                    thermo calculation
                    ==================
Nvib :  225 Nimag : 0  symmetry :   C1  rot number :  1  scale factor : 1.00 sthr :  50.
omega= 16.71     Gvib=    -2.085     Grot=    -1.381     Gused=    -1.390
omega= 18.85     Gvib=    -2.013     Grot=    -1.346     Gused=    -1.359
omega= 19.89     Gvib=    -1.981     Grot=    -1.330     Gused=    -1.346
omega= 26.94     Gvib=    -1.802     Grot=    -1.240     Gused=    -1.283
omega= 32.02     Gvib=    -1.699     Grot=    -1.189     Gused=    -1.262
omega= 32.69     Gvib=    -1.687     Grot=    -1.182     Gused=    -1.260
omega= 35.67     Gvib=    -1.636     Grot=    -1.157     Gused=    -1.255
omega= 37.60     Gvib=    -1.605     Grot=    -1.141     Gused=    -1.253
omega= 42.31     Gvib=    -1.535     Grot=    -1.106     Gused=    -1.251
omega= 46.42     Gvib=    -1.480     Grot=    -1.079     Gused=    -1.250
omega= 50.21     Gvib=    -1.434     Grot=    -1.055     Gused=    -1.246
omega= 51.77     Gvib=    -1.416     Grot=    -1.046     Gused=    -1.244
omega= 52.63     Gvib=    -1.406     Grot=    -1.041     Gused=    -1.242
omega= 55.25     Gvib=    -1.378     Grot=    -1.027     Gused=    -1.237
omega= 57.48     Gvib=    -1.354     Grot=    -1.015     Gused=    -1.231
omega= 57.92     Gvib=    -1.350     Grot=    -1.013     Gused=    -1.229
omega= 59.22     Gvib=    -1.337     Grot=    -1.006     Gused=    -1.225
omega= 62.61     Gvib=    -1.304     Grot=    -0.990     Gused=    -1.213
omega= 65.92     Gvib=    -1.274     Grot=    -0.975     Gused=    -1.199
omega= 68.88     Gvib=    -1.248     Grot=    -0.962     Gused=    -1.186
omega= 69.59     Gvib=    -1.242     Grot=    -0.959     Gused=    -1.182
omega= 71.66     Gvib=    -1.225     Grot=    -0.950     Gused=    -1.172
omega= 72.40     Gvib=    -1.219     Grot=    -0.947     Gused=    -1.168
omega= 74.59     Gvib=    -1.201     Grot=    -0.938     Gused=    -1.157
omega= 77.43     Gvib=    -1.179     Grot=    -0.927     Gused=    -1.142
omega= 81.49     Gvib=    -1.149     Grot=    -0.912     Gused=    -1.120
omega= 83.18     Gvib=    -1.137     Grot=    -0.906     Gused=    -1.111
omega= 85.29     Gvib=    -1.123     Grot=    -0.898     Gused=    -1.099
omega= 85.80     Gvib=    -1.119     Grot=    -0.897     Gused=    -1.096
omega= 88.28     Gvib=    -1.103     Grot=    -0.888     Gused=    -1.083
omega= 89.55     Gvib=    -1.094     Grot=    -0.884     Gused=    -1.076
omega= 91.90     Gvib=    -1.079     Grot=    -0.876     Gused=    -1.063
omega= 94.45     Gvib=    -1.063     Grot=    -0.868     Gused=    -1.049
omega= 94.80     Gvib=    -1.061     Grot=    -0.867     Gused=    -1.047
omega= 97.22     Gvib=    -1.046     Grot=    -0.860     Gused=    -1.034
omega=101.10     Gvib=    -1.024     Grot=    -0.848     Gused=    -1.014
omega=102.04     Gvib=    -1.018     Grot=    -0.845     Gused=    -1.009
omega=103.98     Gvib=    -1.007     Grot=    -0.840     Gused=    -0.999
omega=105.32     Gvib=    -1.000     Grot=    -0.836     Gused=    -0.992
omega=107.24     Gvib=    -0.989     Grot=    -0.831     Gused=    -0.982
omega=107.62     Gvib=    -0.987     Grot=    -0.829     Gused=    -0.980
omega=111.88     Gvib=    -0.965     Grot=    -0.818     Gused=    -0.959
omega=112.89     Gvib=    -0.960     Grot=    -0.815     Gused=    -0.954
omega=114.87     Gvib=    -0.950     Grot=    -0.810     Gused=    -0.945
omega=118.13     Gvib=    -0.933     Grot=    -0.802     Gused=    -0.929
omega=119.33     Gvib=    -0.928     Grot=    -0.799     Gused=    -0.924
omega=120.86     Gvib=    -0.920     Grot=    -0.795     Gused=    -0.917
omega=121.68     Gvib=    -0.916     Grot=    -0.793     Gused=    -0.913
omega=123.87     Gvib=    -0.906     Grot=    -0.788     Gused=    -0.903
omega=125.74     Gvib=    -0.898     Grot=    -0.783     Gused=    -0.895
omega=128.40     Gvib=    -0.885     Grot=    -0.777     Gused=    -0.883
omega=129.75     Gvib=    -0.880     Grot=    -0.774     Gused=    -0.877
omega=131.57     Gvib=    -0.872     Grot=    -0.770     Gused=    -0.869
omega=136.32     Gvib=    -0.851     Grot=    -0.759     Gused=    -0.850
omega=137.49     Gvib=    -0.846     Grot=    -0.757     Gused=    -0.845
omega=139.20     Gvib=    -0.839     Grot=    -0.753     Gused=    -0.838
omega=143.95     Gvib=    -0.820     Grot=    -0.743     Gused=    -0.819
omega=145.75     Gvib=    -0.813     Grot=    -0.740     Gused=    -0.812
omega=147.94     Gvib=    -0.805     Grot=    -0.735     Gused=    -0.804
omega=149.51     Gvib=    -0.799     Grot=    -0.732     Gused=    -0.798
omega=152.79     Gvib=    -0.786     Grot=    -0.726     Gused=    -0.786
omega=157.01     Gvib=    -0.771     Grot=    -0.718     Gused=    -0.770
omega=157.80     Gvib=    -0.768     Grot=    -0.716     Gused=    -0.768
omega=165.28     Gvib=    -0.742     Grot=    -0.702     Gused=    -0.742
omega=166.23     Gvib=    -0.739     Grot=    -0.701     Gused=    -0.738
omega=170.22     Gvib=    -0.725     Grot=    -0.694     Gused=    -0.725
omega=171.51     Gvib=    -0.721     Grot=    -0.691     Gused=    -0.721
omega=175.03     Gvib=    -0.710     Grot=    -0.685     Gused=    -0.710
omega=177.39     Gvib=    -0.702     Grot=    -0.681     Gused=    -0.702
omega=180.10     Gvib=    -0.694     Grot=    -0.677     Gused=    -0.694
omega=181.46     Gvib=    -0.690     Grot=    -0.675     Gused=    -0.690
omega=186.34     Gvib=    -0.675     Grot=    -0.667     Gused=    -0.675
omega=187.11     Gvib=    -0.673     Grot=    -0.666     Gused=    -0.673
omega=191.54     Gvib=    -0.660     Grot=    -0.659     Gused=    -0.660
omega=192.42     Gvib=    -0.657     Grot=    -0.657     Gused=    -0.657
omega=193.92     Gvib=    -0.653     Grot=    -0.655     Gused=    -0.653
omega=195.71     Gvib=    -0.648     Grot=    -0.652     Gused=    -0.648
omega=198.18     Gvib=    -0.641     Grot=    -0.649     Gused=    -0.641
omega=201.98     Gvib=    -0.631     Grot=    -0.643     Gused=    -0.631
omega=207.29     Gvib=    -0.616     Grot=    -0.635     Gused=    -0.616
omega=207.48     Gvib=    -0.616     Grot=    -0.635     Gused=    -0.616
omega=210.70     Gvib=    -0.608     Grot=    -0.630     Gused=    -0.608
omega=214.58     Gvib=    -0.598     Grot=    -0.625     Gused=    -0.598
omega=215.66     Gvib=    -0.595     Grot=    -0.624     Gused=    -0.595
omega=219.86     Gvib=    -0.584     Grot=    -0.618     Gused=    -0.585
omega=224.72     Gvib=    -0.573     Grot=    -0.611     Gused=    -0.573
omega=225.96     Gvib=    -0.570     Grot=    -0.610     Gused=    -0.570
omega=230.39     Gvib=    -0.559     Grot=    -0.604     Gused=    -0.559
omega=235.12     Gvib=    -0.548     Grot=    -0.598     Gused=    -0.549
omega=238.66     Gvib=    -0.541     Grot=    -0.594     Gused=    -0.541
omega=241.25     Gvib=    -0.535     Grot=    -0.590     Gused=    -0.535
omega=251.74     Gvib=    -0.512     Grot=    -0.578     Gused=    -0.512
omega=272.99     Gvib=    -0.470     Grot=    -0.554     Gused=    -0.470
omega=279.90     Gvib=    -0.457     Grot=    -0.546     Gused=    -0.458
omega=289.47     Gvib=    -0.440     Grot=    -0.536     Gused=    -0.440
omega=297.29     Gvib=    -0.427     Grot=    -0.528     Gused=    -0.427
 
   temp. (K)  partition function   enthalpy   heat capacity  entropy
                                   cal/mol     cal/K/mol   cal/K/mol   J/K/mol
 298.15  VIB  0.477E+40            45553.693    226.020    312.872
         ROT  0.816E+08              888.752      2.981     39.182
         INT  0.389E+48            46442.446    229.001    352.055
         TR   0.252E+29             1481.254      4.968     46.176
         TOT                       47923.6994   233.9693   398.2302  1666.1889
                     Eh         kcal/mol          kJ/mol 
ZPVE            0.518789         325.545         1362.07    
H(0)-H(T)+PV    0.763713E-01     47.9237         200.512    
H(T)            0.595160         373.469         1562.59    
T*S             0.189212         118.732         496.774    
G(T)            0.405948         254.736         1065.81    
   -122.14609512  <=== TOTAL FREE ENERGY in Eh incl. el.,ZPVE,RRHO,solv. parts
 
 normal mode %tage of torsion character
   1:  0.00   2:  0.00   3:  0.00   4:  0.00   5:  0.00   6:  0.00   7:  0.81   8:  0.39
   9:  0.38  10:  0.49  11:  0.62  12:  0.65  13:  0.90  14:  0.24  15:  0.80  16:  0.64
  17:  0.71  18:  0.78  19:  0.59  20:  0.59  21:  0.47  22:  0.46  23:  0.78  24:  0.36
  25:  0.45  26:  0.49  27:  0.81  28:  0.64  29:  0.49  30:  0.90  31:  0.76  32:  0.82
  33:  0.55  34:  0.46  35:  0.76  36:  0.45  37:  0.77  38:  0.80  39:  0.60  40:  0.68
  41:  0.51  42:  0.67  43:  0.48  44:  0.65  45:  0.56  46:  0.32  47:  0.60  48:  0.62
  49:  0.48  50:  0.83  51:  0.70  52:  0.46  53:  0.62  54:  0.79  55:  0.48  56:  0.52
  57:  0.51  58:  0.48  59:  0.45  60:  0.46  61:  0.61  62:  0.35  63:  0.35  64:  0.66
  65:  0.55  66:  0.80  67:  0.84  68:  0.25  69:  0.89  70:  0.68  71:  0.55  72:  0.41
  73:  0.27  74:  0.78  75:  0.61  76:  0.49  77:  0.76  78:  0.64  79:  0.31  80:  0.51
  81:  0.23  82:  0.59  83:  0.51  84:  0.55  85:  0.56  86:  0.28  87:  0.76  88:  0.82
  89:  0.30  90:  0.42  91:  0.29  92:  0.36  93:  0.68  94:  0.73  95:  0.71  96:  0.35
  97:  0.27  98:  0.58  99:  0.60 100:  0.51 101:  0.03 102:  0.45 103:  0.55 104:  0.46
 105:  0.68 106:  0.58 107:  0.69 108:  0.41 109:  0.29 110:  0.18 111:  0.23 112:  0.41
 113:  0.42 114:  0.34 115:  0.40 116:  0.60 117:  0.19 118:  0.46 119:  0.39 120:  0.66
 121:  0.08 122:  0.69 123:  0.36 124:  0.57 125:  0.51 126:  0.49 127:  0.50 128:  0.37
 129:  0.46 130:  0.34 131:  0.29 132:  0.14 133:  0.47 134:  0.29 135:  0.28 136:  0.38
 137:  0.26 138:  0.08 139:  0.14 140:  0.10 141:  0.11 142:  0.26 143:  0.08 144:  0.20
 145:  0.24 146:  0.07 147:  0.12 148:  0.21 149:  0.06 150:  0.34 151:  0.22 152:  0.25
 153:  0.45 154:  0.06 155:  0.31 156:  0.29 157:  0.06 158:  0.15 159:  0.18 160:  0.14
 161:  0.10 162:  0.10 163:  0.27 164:  0.07 165:  0.15 166:  0.10 167:  0.12 168:  0.10
 169:  0.16 170:  0.13 171:  0.24 172:  0.00 173:  0.00 174:  0.00 175:  0.57 176:  0.58
 177:  0.68 178:  0.67 179:  0.67 180:  0.62 181:  0.65 182:  0.62 183:  0.73 184:  0.87
 185:  0.71 186:  0.88 187:  0.91 188:  0.87 189:  0.93 190:  0.57 191:  0.59 192:  0.50
 193:  0.39 194:  0.18 195:  0.12 196:  0.10 197:  0.10 198:  0.24 199:  0.14 200:  0.03
 201:  0.15 202:  0.02 203:  0.14 204:  0.18 205:  0.02 206:  0.02 207:  0.08 208:  0.12
 209:  0.06 210:  0.09 211:  0.04 212:  0.08 213:  0.05 214:  0.03 215:  0.05 216:  0.04
 217:  0.01 218:  0.03 219:  0.01 220:  0.02 221:  0.08 222:  0.07 223:  0.03 224:  0.06
 225:  0.08 226:  0.14 227:  0.08 228:  0.03 229:  0.00 230:  0.00 231:  0.00
 recommended # of modes for mode following         109
 
 Pipek-Mezey localization of normal modes
 number of localized modes          111
 frequency thrshold           500.000000000000     
 number of groups                    50
 atom-group assingment :   
  1  2  3  4  5  6  7  8  9 10 11 12 13 14 15 16 17 18 19 20 21 22 23 23 23 24 24 25 26 26
 26 27 27 27 27 28 29 30 30 31 32 32 32 33 34 33 35 35 35 35 36 37 38 38 38 39 39 39 40 40
 40 41 41 41 41 42 43 42 44 45 44 46 47 48 49 50 49
 pop matrix done.
 initialization of trafo matrix to unity
iteration     50  convergence  0.22788537D-01
iteration    100  convergence  0.12946866D-01
iteration    150  convergence  0.11786299D-01
iteration    200  convergence  0.25225356D-02
iteration    250  convergence  0.11889498D-03

 converged in    299 iterations, threshold :   0.99980189D-06
eig.   :       -0.00    -0.00    -0.00     0.00     0.00     0.00
eig.   :       58.68    74.75    87.49    89.90    93.57    93.76
eig.   :       93.96    95.50    95.67    97.35    98.12    99.29
eig.   :      102.89   104.54   106.66   109.08   111.27   111.54
eig.   :      111.78   114.01   115.02   116.09   117.19   117.60
eig.   :      118.03   119.87   120.25   122.39   122.85   122.87
eig.   :      125.11   125.17   125.43   126.29   126.68   126.77
eig.   :      126.87   126.97   127.02   127.24   129.07   129.16
eig.   :      133.84   136.96   138.04   138.97   139.99   142.16
eig.   :      142.49   142.65   142.91   145.32   145.97   147.03
eig.   :      147.81   152.19   153.16   153.58   154.80   156.68
eig.   :      159.01   161.41   161.56   162.06   162.62   165.75
eig.   :      165.81   168.56   171.42   171.66   171.88   172.52
eig.   :      176.60   178.70   178.76   179.61   180.45   183.08
eig.   :      187.74   188.10   190.48   190.65   191.56   191.96
eig.   :      192.22   196.06   199.77   203.00   207.77   216.68
eig.   :      219.29   220.69   223.87   225.51   227.13   234.37
eig.   :      241.71   241.84   244.82   248.43   259.00   271.04
eig.   :      273.90   292.43   309.79   310.57   332.10   345.69
eig.   :      359.75   443.41   451.52   505.57   641.53   660.26
eig.   :      725.40   759.18   766.05   771.63   785.11   810.67
eig.   :      837.44   865.25   869.08   889.90   898.14   944.21
eig.   :      953.91   986.07   988.00   990.26  1001.51  1040.37
eig.   :     1047.53  1052.09  1089.42  1096.23  1104.11  1108.70
eig.   :     1126.45  1129.79  1131.92  1136.51  1143.84  1152.13
eig.   :     1186.19  1190.18  1222.72  1235.51  1240.45  1246.77
eig.   :     1270.76  1278.18  1280.30  1281.66  1284.02  1330.98
eig.   :     1338.08  1346.19  1351.54  1352.58  1355.95  1358.88
eig.   :     1360.85  1369.35  1385.44  1409.86  1415.34  1417.82
eig.   :     1467.77  1468.31  1470.47  1472.04  1474.02  1475.85
eig.   :     1479.63  1485.63  1495.21  1498.20  1501.76  1506.05
eig.   :     1507.82  1508.57  1512.81  1513.22  1535.08  1569.57
eig.   :     1592.52  2889.87  2904.01  2908.70  2931.11  2954.80
eig.   :     2965.03  2966.98  2971.88  2974.45  2975.26  2978.31
eig.   :     2978.90  2990.72  2994.08  2997.98  3000.98  3013.19
eig.   :     3013.89  3028.33  3033.00  3038.29  3039.45  3040.20
eig.   :     3041.05  3043.30  3044.22  3050.33  3090.71  3140.80
eig.   :     3167.60  3185.86  3248.04  3529.17  3530.01  3542.22
eig.   :     3588.56  3592.56  3657.43
written to xtb_localmodes and g98l.out
 
 normal mode %tage of torsion character
   1:  0.00   2:  0.00   3:  0.00   4:  0.00   5:  0.00   6:  0.00   7:  0.18   8:  0.44
   9:  0.18  10:  0.32  11:  0.01  12:  0.40  13:  0.03  14:  0.82  15:  0.04  16:  0.40
  17:  0.60  18:  0.01  19:  0.07  20:  0.63  21:  0.42  22:  0.02  23:  0.74  24:  0.33
  25:  0.41  26:  0.74  27:  0.55  28:  0.33  29:  0.01  30:  0.09  31:  0.92  32:  0.01
  33:  0.26  34:  0.02  35:  0.14  36:  0.45  37:  0.36  38:  0.04  39:  0.24  40:  0.02
  41:  0.07  42:  0.29  43:  0.01  44:  0.72  45:  0.04  46:  0.11  47:  0.96  48:  0.96
  49:  0.16  50:  0.91  51:  0.01  52:  0.10  53:  0.53  54:  0.65  55:  0.24  56:  0.80
  57:  0.75  58:  0.62  59:  0.79  60:  0.01  61:  0.08  62:  0.01  63:  0.01  64:  0.03
  65:  0.46  66:  0.70  67:  0.05  68:  0.05  69:  0.21  70:  0.01  71:  0.11  72:  0.31
  73:  0.21  74:  0.32  75:  0.14  76:  0.95  77:  0.62  78:  0.22  79:  0.51  80:  0.66
  81:  0.58  82:  0.24  83:  0.09  84:  0.57  85:  0.02  86:  0.79  87:  0.37  88:  0.22
  89:  0.99  90:  0.51  91:  0.08  92:  0.19  93:  0.35  94:  0.78  95:  0.58  96:  0.48
  97:  0.62  98:  0.92  99:  0.11 100:  0.51 101:  0.57 102:  0.59 103:  0.85 104:  0.08
 105:  0.04 106:  0.51 107:  0.01 108:  0.54 109:  0.09 110:  0.29 111:  0.12 112:  0.39
 113:  0.19 114:  0.31 115:  0.57 116:  0.42 117:  0.54 118:  0.46 119:  0.39 120:  0.66
 121:  0.08 122:  0.69 123:  0.36 124:  0.57 125:  0.51 126:  0.49 127:  0.50 128:  0.37
 129:  0.46 130:  0.34 131:  0.29 132:  0.14 133:  0.47 134:  0.29 135:  0.28 136:  0.38
 137:  0.26 138:  0.08 139:  0.14 140:  0.10 141:  0.11 142:  0.26 143:  0.08 144:  0.20
 145:  0.24 146:  0.07 147:  0.12 148:  0.21 149:  0.06 150:  0.34 151:  0.22 152:  0.25
 153:  0.45 154:  0.06 155:  0.31 156:  0.29 157:  0.06 158:  0.15 159:  0.18 160:  0.14
 161:  0.10 162:  0.10 163:  0.27 164:  0.07 165:  0.15 166:  0.10 167:  0.12 168:  0.10
 169:  0.16 170:  0.13 171:  0.24 172:  0.00 173:  0.00 174:  0.00 175:  0.57 176:  0.58
 177:  0.68 178:  0.67 179:  0.67 180:  0.62 181:  0.65 182:  0.62 183:  0.73 184:  0.87
 185:  0.71 186:  0.88 187:  0.91 188:  0.87 189:  0.93 190:  0.57 191:  0.59 192:  0.50
 193:  0.39 194:  0.18 195:  0.12 196:  0.10 197:  0.10 198:  0.24 199:  0.14 200:  0.03
 201:  0.15 202:  0.02 203:  0.14 204:  0.18 205:  0.02 206:  0.02 207:  0.08 208:  0.12
 209:  0.06 210:  0.09 211:  0.04 212:  0.08 213:  0.05 214:  0.03 215:  0.05 216:  0.04
 217:  0.01 218:  0.03 219:  0.01 220:  0.02 221:  0.08 222:  0.07 223:  0.03 224:  0.06
 225:  0.08 226:  0.14 227:  0.08 228:  0.03 229:  0.00 230:  0.00 231:  0.00
 recommended # of modes for mode following         115

------------------------------------------------------------------------
 * finished run on 2020/05/30 at 21:00:51.177     
------------------------------------------------------------------------
 total:
 * wall-time:     0 d,  0 h,  2 min, 34.464 sec
 *  cpu-time:     0 d,  0 h,  2 min, 34.220 sec
 * ratio c/w:     0.998 speedup
 SCF:
 * wall-time:     0 d,  0 h,  0 min,  2.485 sec
 *  cpu-time:     0 d,  0 h,  0 min,  2.448 sec
 * ratio c/w:     0.985 speedup
 ANC optimizer:
 * wall-time:     0 d,  0 h,  0 min,  2.768 sec
 *  cpu-time:     0 d,  0 h,  0 min,  2.749 sec
 * ratio c/w:     0.993 speedup
 numerical hessian:
 * wall-time:     0 d,  0 h,  2 min, 29.182 sec
 *  cpu-time:     0 d,  0 h,  2 min, 28.998 sec
 * ratio c/w:     0.999 speedup

normal termination of xtb
