# Supplementary material for: Heterogeneous Nucleation of Butanol on NaCl: A Computational Study of Temperature, Humidity, Seed Charge, and Seed Size Effects
Source: J Phys Chem A. 2021 Mar 31;125(14):3025–36. doi: 10.1021/acs.jpca.0c10972 (PMC8054243; doi:10.1021/acs.jpca.0c10972)
Supplement: Supplementary file 2 — jp0c10972_si_002.zip [file jp0c10972_si_002.zip › ALL CLUSTERS/low_level_calc/normal seed/1Seed3BuOH4W.xyz]

    77
       -122.55204314  Gyration_radius:  4.3505986819
 Na         -1.23418593579213    3.34143875068775   -0.03676386946737
Na          2.51506380186715    0.57863327910425    0.93641811348498
Na         -0.39910015526166   -0.07315283027809   -0.03830080101189
Na          1.04817099078182    3.11392985077165    2.16662445115529
Na          0.76984677258166    1.03428471802376    4.86969886503660
Na         -4.95641085838227    1.68587229590853    0.11745576484636
Na         -2.13073507928814    1.01518726630600    2.61851203072458
Na         -4.04348228145393    4.13533962542042    2.45005277747148
Na         -4.22244656974280    1.91225735588528    5.04952711801985
Na         -1.46309204058216    3.76364408220651    4.97304194552570
Cl         -3.87188084657973    3.94417752505132   -0.06900040971717
Cl          1.07354385998555    2.15789719249038   -0.42301002146237
Cl          0.96536139047354    3.61552530748337    4.63622731556327
Cl         -3.94892166705618    4.36833857315908    4.97868718210165
Cl         -4.72203651113971    1.54177910208267    2.60988114446653
Cl         -1.85672198675860    1.11793386639661    5.22418010709265
Cl         -1.63552598724413    3.43885991781942    2.43568847020521
Cl          0.31324001403871    0.61400723930949    2.32934865797262
Cl         -4.37413571605519   -0.37380029035391   -1.11720300316456
Cl          3.01531903265048    0.07363572508909    4.62032865414128
O           1.41882067693113   -1.18460343355925    0.13437077232929
H           1.35453177049554   -1.73554643106154    0.92175529958045
C           2.15889174750222   -1.93417182045992   -0.82438014064100
H           1.48413449193031   -2.59170968434556   -1.38759418691894
H           2.91637326685498   -2.55020449837528   -0.33056678257398
C           2.85306003211074   -0.97686906890276   -1.77746149918389
H           2.10970503032101   -0.32287868275911   -2.22910692995084
H           3.54606880229734   -0.36025054473169   -1.20200586343933
C           3.62055977695039   -1.70939688069484   -2.87229340209712
H           2.92425539681222   -2.29413299311019   -3.47877179810113
H           4.32661024161220   -2.40617929676783   -2.41500961775227
C           4.38029324973215   -0.73933165137191   -3.76662449018659
H           5.10098300369455   -0.17316840778294   -3.18179774747099
H           4.91457402751643   -1.27431378900198   -4.54751515393627
H           3.69583534133509   -0.03826804308508   -4.23650141521503
O          -2.29614460118780   -0.54988877818233    1.16899331060016
H          -2.99966905992895   -0.63637696832132    0.49138863707055
C          -2.56355403861985   -1.57616985299829    2.11840359987804
H          -3.56573866704229   -1.45392105402795    2.54428973516367
H          -1.84130978432463   -1.47641136862594    2.92744382562277
C          -2.46653302344508   -2.97422551186406    1.51699738187486
H          -2.79548102913207   -3.69570951985676    2.26675178026142
H          -3.15392651580306   -3.03242236396269    0.67064693115171
C          -1.06451190153856   -3.34386315912491    1.03654170441904
H          -0.75939217789329   -2.63722194789517    0.26875590572422
H          -1.11655066895165   -4.33001866661236    0.57179265122847
C          -0.03137400350157   -3.38426292351628    2.15693190285341
H          -0.36530556680923   -4.04674494194803    2.95285411900792
H           0.91664817868639   -3.77029144727588    1.78677139163288
H           0.13215627962442   -2.40178897550771    2.59111752410306
O          -1.36153432741746   -1.20569216557033   -1.57033914220069
H          -2.32796526398468   -1.07345553588654   -1.48111031245543
C          -1.16097510983256   -1.56810476414866   -2.92050968735582
H          -1.74275135108920   -2.46750143542863   -3.15666026421856
H          -0.10282860661853   -1.80582089382052   -3.03229170390997
C          -1.54872067411588   -0.43862332551627   -3.87242915550249
H          -1.68132154573013   -0.84336967326747   -4.87601142629363
H          -2.51534906645478   -0.04716152210169   -3.54680899443112
C          -0.49862762754739    0.67423350465397   -3.91161222893685
H          -0.06207004891919    0.80198455032180   -2.91961835010028
H          -0.96525136484804    1.61491428828959   -4.21025364612910
C           0.62656586645638    0.36227119585571   -4.89103802574463
H           0.24601472685251    0.30891309496561   -5.90865352686619
H           1.38545927137247    1.13952550172578   -4.85001661554017
H           1.09410630762788   -0.58962632203180   -4.65295118827087
O           0.31741186520594    4.93040310060033    0.81574459711678
H          -0.25027014124206    5.37072335026008    1.45935352261895
H           0.81194861033636    5.62845461891790    0.37476482980230
O           3.82455355258847   -0.80461971227651    1.86020999917878
H           3.55576479537561   -0.60029654947377    2.78695505340744
H           4.65073209779363   -1.27411743333689    1.99153106883539
O          -1.85879849451643    1.44480778393568   -0.87157090770610
H          -2.69007604657153    0.92950431388588   -0.94576245804125
H          -1.62959962564453    1.59393122283330   -1.79691863541515
O           3.15097252368917    2.15787804798539    2.31942992564931
H           3.16592780699808    1.59977893309921    3.13320861529909
H           3.89080135702928    2.75561994844730    2.46578673835188
