# Supplementary material for: Heterogeneous Nucleation of Butanol on NaCl: A Computational Study of Temperature, Humidity, Seed Charge, and Seed Size Effects
Source: J Phys Chem A. 2021 Mar 31;125(14):3025–36. doi: 10.1021/acs.jpca.0c10972 (PMC8054243; doi:10.1021/acs.jpca.0c10972)
Supplement: Supplementary file 2 — jp0c10972_si_002.zip [file jp0c10972_si_002.zip › ALL CLUSTERS/low_level_calc/normal seed/1Seed3BuOH5W.log]

      -----------------------------------------------------------      
     |                   =====================                   |     
     |                           x T B                           |     
     |                   =====================                   |     
     |                         S. Grimme                         |     
     |          Mulliken Center for Theoretical Chemistry        |     
     |                    University of Bonn                     |     
     |                 Version 6.0.1 (SAW181210)                 |     
      -----------------------------------------------------------      

   This program is distributed in the hope that it will be useful,
   but WITHOUT ANY WARRANTY; without even the implied warranty of
   MERCHANTABILITY or FITNESS FOR A PARTICULAR PURPOSE.
   
   FOR NON-COMMERCIAL, ACADEMIA USE ONLY.
   
   Cite this work as:
   S. Grimme, C. Bannwarth, P. Shushkov, J. Comput. Theory Chem., 2017,
   13, 1989-2009.
   C. Bannwarth, S. Ehlert and S. Grimme., ChemRxiv, 2018, preprint.
   http://doi.org/10.26434/chemrxiv.7246238.v1
   
   for sTDA-xTB:
   S. Grimme and C. Bannwarth, J. Chem. Phys., 2016, 145, 054103.
   
   in the mass-spec context:
   V. Asgeirsson, C. Bauer and S. Grimme, Chem. Sci., 2017, 8, 4879.
   
   if GBSA is used:
   P. Shushkov, F. März and S. Grimme, unpublished.
   
   for ANC optimizer:
   S. Grimme, unpublished.
   Rational Function algorithm used in ANCopt:
   F. Eckert, P. Pulay, H.-J. Werner, J. Comput. Chem., 1997, 18, 1473.
   
   with help from (in alphabetical order)
   C. Bannwarth, F. Bohle, G. Brandenburg, E. Caldeweyher, M. Checinski,
   S. Dohm, S. Ehlert, S. Ehrlich, F. März, H. Neugebauer, J. Pisarek,
   P. Pracht, P. Shushkov, and S. Spicher.
   
 * started run on 2020/05/30 at 20:59:16.794     
========================================================================
 # omp threads = 1
========================================================================
number of atoms            : 80
number of electrons        : 216
charge                     : 0
spin                       : .0
first test random number   : .0428

########################################################################
# WARNING! Please study the warnings concerning your input carefully
#  - the use of '-ohess' is discouraged, please use '--ohess' next time
########################################################################

           ------------------------------------------------- 
          |                 G F N 2 - x T B                 |
          | Geometry, Frequencies, Noncovalent interactions |
          |            JCTC 2018 parametrisation            |
           ------------------------------------------------- 
      method parameters     
 k(s)        :  1.8500
 k(p)        :  2.2300
 k(d)        :  2.2300
 k(f)        :  2.0000
 kEN (H0ij)  : -2.0000
 D4 a1       :  0.5200
 D4 a2       :  5.0000
 D4 s6       :  1.0000
 D4 s8       :  2.7000
 D4 s9       :  5.0000
 alphaj      :  2.0000


            Z     q(EN)     CN     RAES       Cart. coordinates
     1  Na  1.0    0.43    9.37    5.00    -1.27928     2.05353    -1.25709
     2  Na  1.0    0.30   11.28    5.00     1.93863     2.19440     4.04842
     3  Na  1.0    0.48    4.75    5.00     7.54858    -1.32998     7.49334
     4  Na  1.0    0.25   10.83    5.00     2.99592    -1.99486    -1.64466
     5  Na  1.0    0.28   10.31    5.00     3.09508    -4.35542     4.35158
     6  Na  1.0    0.46    6.77    5.00    -5.62682    -1.05115     2.14184
     7  Na  1.0    0.43    6.81    5.00     7.70341    -5.29510     0.33649
     8  Na  1.0    0.44    8.48    5.00    -1.47339    -1.90545     7.06660
     9  Na  1.0    0.43    4.64    5.00     7.63392     1.69215    -1.02310
    10  Na  1.0    0.44    6.02    5.00    -1.82577    -6.32202     0.00154
    11  Cl  7.0   -0.09    3.82    5.00     2.95720    -6.48822     0.00585
    12  Cl  7.0   -0.06    5.27    5.00     6.21152    -0.73226     2.86700
    13  Cl  7.0   -0.17    2.32    4.04    -5.20714    -3.45659    -1.97295
    14  Cl  7.0   -0.16    2.92    4.87     7.55935    -2.25765    -3.33516
    15  Cl  7.0   -0.09    3.73    4.99     3.00510    -0.68250     8.17231
    16  Cl  7.0   -0.25    1.62    2.72    -3.97440    -8.33225     3.61508
    17  Cl  7.0   -0.09    3.64    4.99     3.24256     3.25283    -1.15250
    18  Cl  7.0   -0.22    1.55    2.68    -6.78082     3.25046     4.32623
    19  Cl  7.0    0.03    6.28    5.00    -0.55854    -1.52931     2.22767
    20  Cl  7.0   -0.26    1.46    2.62    11.12537    -4.04949     7.29814
    21  O   6.0   -0.29    3.42    4.07    -4.82826     3.27672    -1.02287
    22  H   1.0    0.06    1.53    1.63    -5.75566     3.76935     0.48732
    23  C   4.0   -0.03    4.48    4.50    -6.27782     4.01967    -3.14457
    24  H   1.0    0.02    1.01    1.43    -6.41119     6.09111    -3.23689
    25  H   1.0    0.01    1.01    1.43    -8.19624     3.24346    -3.02844
    26  C   4.0   -0.07    4.53    4.57    -5.00514     3.03016    -5.51740
    27  H   1.0    0.00    1.26    1.48    -3.04797     3.69126    -5.54117
    28  H   1.0    0.01    1.11    1.44    -5.03445     0.97496    -5.44269
    29  C   4.0   -0.07    4.10    3.79    -6.32384     3.90342    -7.92384
    30  H   1.0    0.02    1.02    1.43    -6.31632     5.96687    -8.00073
    31  H   1.0    0.02    1.03    1.43    -8.29090     3.27980    -7.88465
    32  C   4.0   -0.10    4.01    3.63    -5.03888     2.85408   -10.27651
    33  H   1.0    0.02    1.00    1.43    -5.10124     0.79936   -10.27525
    34  H   1.0    0.02    1.00    1.43    -5.98375     3.52061   -11.97411
    35  H   1.0    0.02    1.00    1.43    -3.07294     3.45491   -10.35437
    36  O   6.0   -0.27    3.97    4.86    -0.21089    -1.04945    -3.89708
    37  H   1.0    0.02    1.56    1.65    -1.78857    -2.00550    -3.95745
    38  C   4.0   -0.04    4.79    4.83     0.78005    -1.09948    -6.39790
    39  H   1.0   -0.02    1.17    1.46     2.40491     0.17063    -6.42552
    40  H   1.0    0.02    1.01    1.43    -0.62189    -0.38261    -7.74143
    41  C   4.0   -0.09    4.41    4.40     1.64526    -3.72212    -7.21884
    42  H   1.0    0.01    1.03    1.43     2.40678    -3.56893    -9.12893
    43  H   1.0   -0.02    1.26    1.48     3.17785    -4.35218    -5.99265
    44  C   4.0   -0.08    4.15    3.90    -0.44234    -5.71679    -7.18306
    45  H   1.0   -0.01    1.17    1.46    -1.10998    -6.01426    -5.24927
    46  H   1.0    0.01    1.03    1.43     0.37441    -7.50068    -7.81799
    47  C   4.0   -0.10    4.01    3.64    -2.68951    -5.06419    -8.86294
    48  H   1.0    0.02    1.00    1.43    -2.05999    -4.54400   -10.75109
    49  H   1.0    0.01    1.00    1.43    -3.94156    -6.68569    -9.02137
    50  H   1.0    0.02    1.00    1.43    -3.78728    -3.51464    -8.08045
    51  O   6.0   -0.25    3.83    4.76    -1.13631     4.39288     2.71990
    52  H   1.0    0.05    1.43    1.56    -2.86769     4.29325     3.36085
    53  C   4.0   -0.04    4.69    4.75    -0.48009     6.99628     2.72664
    54  H   1.0    0.01    1.01    1.43    -2.01842     8.13387     1.93500
    55  H   1.0   -0.01    1.13    1.45     1.15887     7.22872     1.50483
    56  C   4.0   -0.08    4.34    4.28     0.12078     7.99113     5.36825
    57  H   1.0    0.02    1.03    1.43     0.53299    10.00643     5.21126
    58  H   1.0    0.02    1.03    1.43    -1.56179     7.78805     6.54748
    59  C   4.0   -0.06    4.68    4.75     2.34176     6.68310     6.67066
    60  H   1.0   -0.02    1.81    2.03     1.91692     4.69208     6.96899
    61  H   1.0    0.01    1.03    1.43     2.58124     7.53374     8.53430
    62  C   4.0   -0.13    4.41    4.40     4.82539     6.91408     5.24037
    63  H   1.0    0.01    1.00    1.43     5.32341     8.89099     4.98304
    64  H   1.0   -0.02    1.03    1.43     6.33208     6.00570     6.30286
    65  H   1.0   -0.03    1.29    1.49     4.72483     6.03548     3.39044
    66  O   6.0   -0.31    3.79    4.72    -0.08731    -5.75965     6.90090
    67  H   1.0    0.03    1.54    1.64    -1.32182    -6.78999     5.93458
    68  H   1.0    0.03    1.20    1.47     0.30606    -6.82461     8.32248
    69  O   6.0   -0.34    3.50    4.25    -2.08474     1.87922     7.27423
    70  H   1.0    0.06    1.47    1.58    -3.65752     2.45107     6.47701
    71  H   1.0    0.06    1.17    1.46    -1.87730     2.99891     8.68876
    72  O   6.0   -0.30    3.68    4.58    -5.17678    -3.30760     6.04551
    73  H   1.0    0.03    1.56    1.66    -4.90509    -5.02596     5.34230
    74  H   1.0    0.04    1.17    1.46    -6.71437    -3.50584     6.99713
    75  O   6.0   -0.35    3.58    4.42     6.32066    -6.53966     5.24752
    76  H   1.0    0.05    1.15    1.45     6.41484    -8.34811     5.42400
    77  H   1.0    0.03    1.57    1.66     7.95250    -5.96717     5.92481
    78  O   6.0   -0.37    2.91    2.56    11.16111    -6.12860     1.95370
    79  H   1.0    0.06    1.38    1.53    11.30670    -5.43617     3.67036
    80  H   1.0    0.06    1.08    1.44    12.82595    -6.76855     1.62734

  Z AO/shell   Hii/eV     exponent
  1     Wed Apr 25 08:07:45 CEST 2018   EN: 2.200 GM2: 0.406  GM3: 0.0800  RAES: 1.40
     1s    -10.707211    1.230000
  6     Wed Apr 25 08:07:45 CEST 2018   EN: 2.550 GM2: 0.538  GM3: 0.1500  RAES: 3.00
     2s    -13.970922    2.096432
     2p    -10.063292    1.800000
  8     Wed Apr 25 08:07:45 CEST 2018   EN: 3.440 GM2: 0.452  GM3:-0.0517  RAES: 1.80
     2s    -20.229985    2.439742
     2p    -15.503117    2.137023
 11     Tue Apr 24 16:34:09 CEST 2018   EN: 0.930 GM2: 0.271  GM3: 0.1799  RAES: 5.00
     3s     -4.546934    0.763787
     3p     -1.332719    0.573553
 17     Mon Apr 23 14:09:22 CEST 2018   EN: 3.160 GM2: 0.249  GM3: 0.1495  RAES: 2.50
     3s    -29.278781    2.485265
     3p    -12.673758    2.199650
     3d     -0.240338    2.476089
 no old-style atom pair restraining (fixing) potential
           ------------------------------------------------- 
          |        Self-Consistent Charge Iterations        |
           ------------------------------------------------- 

 Ncao       : 260
 Nao        : 250
 Nshell     : 130
 Nel        : 216
 T(el)      :   300.0
 intcut     :    25.0
 scfconv/Eh :  0.100E-05
   qconv/e  :  0.100E-03
 intneglect :  0.100E-07
 broydamp   :      0.250
 iter      E             dE          RMSdq      gap      omega  full diag
   1   -128.0330154 -0.128033E+03  0.997E+00    4.47       0.0  T
   2   -128.2918406 -0.258825E+00  0.594E+00    4.82       1.0  T
   3   -128.4063004 -0.114460E+00  0.478E+00    4.41       1.0  T
   4   -128.4559142 -0.496138E-01  0.325E+00    3.78       1.0  T
   5   -128.4863687 -0.304544E-01  0.140E+00    2.95       1.0  T
   6   -128.4893630 -0.299430E-02  0.546E-01    2.96       1.0  T
   7   -128.4902177 -0.854709E-03  0.358E-01    2.89       1.0  T
   8   -128.4911293 -0.911596E-03  0.290E-01    2.98       1.0  T
   9   -128.4917964 -0.667100E-03  0.148E-01    2.96       1.0  T
  10   -128.4922211 -0.424734E-03  0.703E-02    2.98       1.0  T
  11   -128.4922828 -0.617462E-04  0.426E-02    2.98       1.0  T
  12   -128.4923042 -0.213373E-04  0.213E-02    2.97       1.0  T
  13   -128.4923082 -0.399758E-05  0.140E-02    2.97       1.0  T
  14   -128.4923102 -0.201473E-05  0.107E-02    2.97       1.0  T
  15   -128.4923122 -0.205375E-05  0.759E-03    2.97       1.5  T
  16   -128.4923130 -0.793599E-06  0.388E-03    2.97       2.9  T
  17   -128.4923133 -0.230080E-06  0.228E-03    2.97       4.9  T
  18   -128.4923133 -0.539681E-07  0.170E-03    2.97       6.6  T
  19   -128.4923133 -0.235671E-07  0.882E-04    2.97      12.7  T
  20   -128.4923134 -0.997923E-08  0.514E-04    2.97      21.8  T
speedup  1.00
cpu  time for SCC    0.25 s
wall time for SCC    0.25 s

   *** convergence criteria satisfied after 20 iterations ***

          eigenvalues
 #    :          96         97         98         99        100        101        102        103
 occ. :        2.000      2.000      2.000      2.000      2.000      2.000      2.000      2.000
 eps  :       -10.706    -10.549    -10.518    -10.496    -10.481    -10.460    -10.411    -10.400
 #    :         104        105        106        107        108        109        110        111
 occ. :        2.000      2.000      2.000      2.000      2.000      0.000      0.000      0.000
 eps  :       -10.374    -10.320    -10.303    -10.245    -10.166     -7.196     -5.715     -4.627
 #    :         112        113        114        115        116        117        118        119
 occ. :        0.000      0.000      0.000      0.000      0.000      0.000      0.000      0.000
 eps  :        -3.953     -2.677     -2.083     -1.577     -0.808      0.052      0.869      0.936


   #   Z            q   n(s)   n(p)   n(d)      C6AA      α(0)
   1  11 Na     0.805  0.064  0.132  0.000    66.907    26.471
   2  11 Na     0.830  0.048  0.122  0.000    66.603    26.410
   3  11 Na     0.701  0.105  0.194  0.000    68.171    26.720
   4  11 Na     0.743  0.038  0.219  0.000    67.649    26.617
   5  11 Na     0.778  0.038  0.184  0.000    67.232    26.535
   6  11 Na     0.702  0.090  0.208  0.000    68.159    26.717
   7  11 Na     0.734  0.088  0.178  0.000    67.761    26.639
   8  11 Na     0.837  0.056  0.107  0.000    66.522    26.394
   9  11 Na     0.688  0.117  0.195  0.000    68.327    26.750
  10  11 Na     0.706  0.092  0.202  0.000    68.112    26.708
  11  17 Cl    -0.761  1.982  5.778  0.001   125.779    17.158
  12  17 Cl    -0.726  1.966  5.757  0.002   124.366    17.062
  13  17 Cl    -0.788  1.976  5.804  0.008   126.855    17.231
  14  17 Cl    -0.779  1.975  5.803  0.001   126.517    17.208
  15  17 Cl    -0.758  1.979  5.777  0.001   125.636    17.148
  16  17 Cl    -0.771  1.978  5.743  0.051   125.898    17.163
  17  17 Cl    -0.766  1.976  5.789  0.001   125.961    17.171
  18  17 Cl    -0.799  1.983  5.775  0.041   126.849    17.226
  19  17 Cl    -0.723  1.969  5.752  0.002   124.248    17.054
  20  17 Cl    -0.799  1.982  5.789  0.028   126.932    17.233
  21   8 O     -0.501  1.701  4.800  0.000    22.849     6.456
  22   1 H      0.343  0.657  0.000  0.000     0.598     1.211
  23   6 C      0.069  1.038  2.892  0.000    19.373     6.257
  24   1 H      0.028  0.972  0.000  0.000     2.609     2.526
  25   1 H      0.040  0.960  0.000  0.000     2.442     2.444
  26   6 C     -0.092  1.067  3.025  0.000    22.172     6.689
  27   1 H      0.045  0.955  0.000  0.000     2.374     2.407
  28   1 H      0.070  0.930  0.000  0.000     2.087     2.259
  29   6 C     -0.056  1.046  3.009  0.000    21.576     6.613
  30   1 H      0.029  0.971  0.000  0.000     2.598     2.521
  31   1 H      0.035  0.965  0.000  0.000     2.512     2.479
  32   6 C     -0.108  1.037  3.071  0.000    22.623     6.783
  33   1 H      0.042  0.958  0.000  0.000     2.425     2.435
  34   1 H      0.035  0.965  0.000  0.000     2.520     2.482
  35   1 H      0.037  0.963  0.000  0.000     2.485     2.465
  36   8 O     -0.513  1.709  4.804  0.000    23.115     6.493
  37   1 H      0.350  0.650  0.000  0.000     0.581     1.194
  38   6 C      0.044  1.044  2.911  0.000    19.753     6.312
  39   1 H      0.064  0.936  0.000  0.000     2.146     2.291
  40   1 H      0.053  0.947  0.000  0.000     2.284     2.364
  41   6 C     -0.088  1.059  3.028  0.000    22.113     6.684
  42   1 H      0.043  0.957  0.000  0.000     2.405     2.425
  43   1 H      0.059  0.941  0.000  0.000     2.209     2.323
  44   6 C     -0.061  1.049  3.012  0.000    21.677     6.629
  45   1 H      0.050  0.950  0.000  0.000     2.324     2.384
  46   1 H      0.035  0.965  0.000  0.000     2.514     2.480
  47   6 C     -0.107  1.035  3.072  0.000    22.607     6.781
  48   1 H      0.030  0.970  0.000  0.000     2.591     2.517
  49   1 H      0.036  0.964  0.000  0.000     2.506     2.476
  50   1 H      0.046  0.954  0.000  0.000     2.368     2.406
  51   8 O     -0.521  1.711  4.810  0.000    23.285     6.517
  52   1 H      0.368  0.632  0.000  0.000     0.547     1.161
  53   6 C      0.043  1.044  2.914  0.000    19.781     6.318
  54   1 H      0.046  0.954  0.000  0.000     2.370     2.408
  55   1 H      0.069  0.931  0.000  0.000     2.093     2.262
  56   6 C     -0.086  1.057  3.029  0.000    22.112     6.689
  57   1 H      0.040  0.960  0.000  0.000     2.452     2.449
  58   1 H      0.053  0.947  0.000  0.000     2.287     2.365
  59   6 C     -0.091  1.060  3.030  0.000    22.133     6.681
  60   1 H      0.046  0.954  0.000  0.000     2.351     2.394
  61   1 H      0.040  0.960  0.000  0.000     2.445     2.445
  62   6 C     -0.135  1.048  3.087  0.000    23.014     6.815
  63   1 H      0.042  0.958  0.000  0.000     2.428     2.437
  64   1 H      0.039  0.961  0.000  0.000     2.464     2.455
  65   1 H      0.047  0.953  0.000  0.000     2.344     2.391
  66   8 O     -0.674  1.730  4.944  0.000    26.923     7.008
  67   1 H      0.369  0.631  0.000  0.000     0.539     1.149
  68   1 H      0.326  0.674  0.000  0.000     0.646     1.262
  69   8 O     -0.657  1.725  4.932  0.000    26.496     6.952
  70   1 H      0.358  0.642  0.000  0.000     0.561     1.172
  71   1 H      0.321  0.679  0.000  0.000     0.659     1.274
  72   8 O     -0.655  1.727  4.928  0.000    26.453     6.946
  73   1 H      0.360  0.640  0.000  0.000     0.556     1.167
  74   1 H      0.313  0.687  0.000  0.000     0.684     1.299
  75   8 O     -0.633  1.718  4.915  0.000    25.906     6.874
  76   1 H      0.313  0.687  0.000  0.000     0.681     1.295
  77   1 H      0.346  0.654  0.000  0.000     0.588     1.200
  78   8 O     -0.620  1.725  4.896  0.000    25.585     6.831
  79   1 H      0.334  0.666  0.000  0.000     0.619     1.231
  80   1 H      0.287  0.713  0.000  0.000     0.761     1.370

 Mol. C6AA /au·bohr⁶  :     101632.144657
 Mol. C8AA /au·bohr⁸  :    4469103.299565
 Mol. α(0) /au        :        652.218780

 
 Wiberg/Mayer (AO) data. WBOs > 0.1 written file <wbo>
 largest (>0.05) Wiberg bond orders for each atom
           total WBO             WBO to atom ...
     1  Na  0.371    Cl  17 0.119    O   21 0.075    Cl  19 0.060    O   36 0.056    O   51 0.052
     2  Na  0.336    Cl  15 0.112    Cl  19 0.096    Cl  12 0.079    O   51 0.066
     3  Na  0.565    Cl  20 0.206    Cl  15 0.163    Cl  12 0.133
     4  Na  0.489    Cl  11 0.111    Cl  14 0.085    O   36 0.079    Cl  19 0.077    Cl  12 0.071    Cl  17 0.066
     5  Na  0.440    O   66 0.093    Cl  19 0.073    O   75 0.073    Cl  15 0.069    Cl  11 0.067
     6  Na  0.552    Cl  13 0.141    Cl  18 0.140    Cl  19 0.091    O   72 0.074
     7  Na  0.500    Cl  14 0.141    Cl  11 0.133    O   78 0.092    Cl  12 0.052
     8  Na  0.325    O   69 0.088    Cl  15 0.078    O   72 0.062    O   66 0.055
     9  Na  0.586    Cl  14 0.190    Cl  17 0.188    Cl  12 0.142
    10  Na  0.562    Cl  16 0.179    Cl  13 0.167    Cl  11 0.104    Cl  19 0.081
    11  Cl  0.446    Na   7 0.133    Na   4 0.111    Na  10 0.104    Na   5 0.067
    12  Cl  0.525    Na   9 0.142    Na   3 0.133    Na   2 0.079    Na   4 0.071    Na   7 0.052
    13  Cl  0.406    Na  10 0.167    Na   6 0.141
    14  Cl  0.427    Na   9 0.190    Na   7 0.141    Na   4 0.085
    15  Cl  0.445    Na   3 0.163    Na   2 0.112    Na   8 0.078    Na   5 0.069
    16  Cl  0.440    Na  10 0.179    H   73 0.066    H   67 0.066
    17  Cl  0.443    Na   9 0.188    Na   1 0.119    Na   4 0.066
    18  Cl  0.387    Na   6 0.140    H   70 0.055
    19  Cl  0.533    Na   2 0.096    Na   6 0.091    Na  10 0.081    Na   4 0.077    Na   5 0.073    Na   1 0.060
    20  Cl  0.389    Na   3 0.206    H   79 0.054    H   77 0.052
    21  O   1.999    C   23 0.986    H   22 0.830    Na   1 0.075
    22  H   0.882    O   21 0.830
    23  C   3.948    C   26 1.014    O   21 0.986    H   24 0.972    H   25 0.970
    24  H   0.999    C   23 0.972
    25  H   0.998    C   23 0.970
    26  C   3.991    C   23 1.014    C   29 1.008    H   28 0.972    H   27 0.970
    27  H   1.001    C   26 0.970
    28  H   0.995    C   26 0.972
    29  C   3.996    C   32 1.020    C   26 1.008    H   30 0.977    H   31 0.976
    30  H   0.998    C   29 0.977
    31  H   0.997    C   29 0.976
    32  C   3.995    C   29 1.020    H   34 0.987    H   35 0.985    H   33 0.985
    33  H   0.998    C   32 0.985
    34  H   0.998    C   32 0.987
    35  H   0.998    C   32 0.985
    36  O   2.007    C   38 0.977    H   37 0.832    Na   4 0.079    Na   1 0.056
    37  H   0.877    O   36 0.832
    38  C   3.938    C   41 1.010    O   36 0.977    H   39 0.972    H   40 0.967
    39  H   0.996    C   38 0.972
    40  H   0.996    C   38 0.967
    41  C   3.995    C   38 1.010    C   44 1.009    H   42 0.973    H   43 0.967
    42  H   0.996    C   41 0.973
    43  H   0.999    C   41 0.967
    44  C   3.998    C   47 1.019    C   41 1.009    H   46 0.977    H   45 0.959
    45  H   0.998    C   44 0.959
    46  H   0.998    C   44 0.977
    47  C   3.995    C   44 1.019    H   48 0.986    H   49 0.985    H   50 0.982
    48  H   0.997    C   47 0.986
    49  H   0.999    C   47 0.985
    50  H   0.998    C   47 0.982
    51  O   1.991    C   53 0.985    H   52 0.815    Na   2 0.066    Na   1 0.052
    52  H   0.864    O   51 0.815
    53  C   3.941    C   56 1.007    O   51 0.985    H   54 0.972    H   55 0.970
    54  H   0.997    C   53 0.972
    55  H   0.993    C   53 0.970
    56  C   3.991    C   59 1.014    C   53 1.007    H   57 0.974    H   58 0.972
    57  H   0.997    C   56 0.974
    58  H   0.997    C   56 0.972
    59  C   3.997    C   62 1.027    C   56 1.014    H   61 0.979    H   60 0.967
    60  H   0.998    C   59 0.967
    61  H   0.996    C   59 0.979
    62  C   3.992    C   59 1.027    H   63 0.988    H   64 0.984    H   65 0.980
    63  H   0.997    C   62 0.988
    64  H   0.999    C   62 0.984
    65  H   0.998    C   62 0.980
    66  O   1.871    H   68 0.894    H   67 0.798    Na   5 0.093    Na   8 0.055
    67  H   0.864    O   66 0.798    Cl  16 0.066
    68  H   0.893    O   66 0.894
    69  O   1.879    H   71 0.894    H   70 0.814    Na   8 0.088
    70  H   0.871    O   69 0.814    Cl  18 0.055
    71  H   0.897    O   69 0.894
    72  O   1.883    H   74 0.904    H   73 0.804    Na   6 0.074    Na   8 0.062
    73  H   0.870    O   72 0.804    Cl  16 0.066
    74  H   0.902    O   72 0.904
    75  O   1.896    H   76 0.902    H   77 0.827    Na   5 0.073
    76  H   0.902    O   75 0.902
    77  H   0.879    O   75 0.827    Cl  20 0.052
    78  O   1.877    H   80 0.921    H   79 0.836    Na   7 0.092
    79  H   0.888    O   78 0.836    Cl  20 0.054
    80  H   0.917    O   78 0.921
 MOs/occ written to file <molden.input>
 
molecular dipole:
                 x           y           z       tot (Debye)
 q only:        0.066       3.004       0.791
   full:        0.186       2.514       0.311       6.457
molecular quadrupole (traceless):
                xx          xy          yy          xz          yz          zz
 q only:      -47.317       1.089       8.685     -15.196      -2.736      38.633
  q+dip:      -15.191       1.663       5.470      -4.100       0.711       9.721
   full:      -13.869       0.815       4.122      -3.850       2.194       9.747

SCC energy    :    -128.4923134
rep           :       0.8371850
ES            :       0.9799375
AES           :      -0.1031197
AXC           :      -0.0133246
disp          :      -0.1086676
XB            :       0.0000000
fix           :       0.0000000
total E       :    -127.6503480
atomizationE  :      15.8320640     9934.77
(atE without considering molecular charge,
 total energy contains solvation terms)
H-L gap (eV)  :          2.9696
           ------------------------------------------------- 
          |                 ===============                 |
          |                   A N C O P T                   |
          |                 ===============                 |
          |          Approximate Normal Coordinate          |
          |           Rational Function Optimizer           |
           ------------------------------------------------- 
dumping coords to <xtbopt.coord> and <xtbopt.log>
 optlevel               0
 Maxcycle             240
 Maxmicro              25
 Econv         5.000000000000000E-006
 Gconv         1.000000000000000E-003
 Maxdispl       1.00000000000000     
 Hlow          5.000000000000000E-003
 S6             20.0000000000000     
 Nvar              234

generating ANC from model Hessian ...
 Shifting diagonal of input Hessian by   2.222954616439522E-002
 Lowest  eigenvalues of input Hessian
    0.005000    0.009157    0.011147    0.012408    0.015817    0.016926
    0.017055    0.017654    0.017864    0.018481    0.019991    0.020830
    0.021129    0.021798    0.022128   -0.000000   -0.000000   -0.000000
 Highest eigenvalues
    1.395978    1.425120    1.435471    1.472039    1.474451    1.522245
 
cpu  time for ANC gen    0.06 s
wall time for ANC gen    0.06 s
................................................................................
.............................. CYCLE    1 ......................................
................................................................................
   1   -128.4923134 -0.128492E+03  0.315E-04    2.97       0.0  T
   2   -128.4923134 -0.280409E-09  0.243E-04    2.97      46.1  T
   3   -128.4923134 -0.218790E-09  0.214E-04    2.97      52.1  T
speedup  1.01
cpu  time for SCC    0.04 s
wall time for SCC    0.04 s
speedup  1.01
cpu  time for grad    0.15 s
wall time for grad    0.15 s
 E :   -127.65034796  G :  0.000095    pred/act E change:  0.000D+00  0.295D-07
Maxdispl :   0.0003   ||displ|| :   0.0011   Lambda : -0.481D-07
Largest |displ|/coords:  0.0003 (  21)  0.0002 (  24)  0.0002 (  18)
................................................................................
.............................. CYCLE    2 ......................................
................................................................................
   1   -128.4923285 -0.128492E+03  0.132E-03    2.97       0.0  T
   2   -128.4923285 -0.519520E-09  0.600E-04    2.97      18.6  T
   3   -128.4923285 -0.200799E-09  0.218E-04    2.97      51.4  T
speedup  0.98
cpu  time for SCC    0.04 s
wall time for SCC    0.04 s
speedup  1.00
cpu  time for grad    0.15 s
wall time for grad    0.15 s
 E :   -127.65034800  G :  0.000054    pred/act E change:  0.000D+00 -0.431D-07
Maxdispl :   0.0021   ||displ|| :   0.0054   Lambda : -0.160D-06
Largest |displ|/coords:  0.0021 (   1)  0.0014 (  21)  0.0011 (  18)

   *** GEOMETRY OPTIMIZATION CONVERGED AFTER 2 ITERATIONS ***

------------------------------------------------------------------------
 total energy gain (kcal):     -0.0000
------------------------------------------------------------------------
================
 final structure:
================
$coord
       -1.27934911345808        2.05339382993379       -1.25689796597194      Na
        1.93862694440513        2.19446671850539        4.04848095731690      Na
        7.54845234504322       -1.33003459771489        7.49339359914123      Na
        2.99588362563013       -1.99486696931601       -1.64460353574626      Na
        3.09499886892268       -4.35545981015795        4.35158342555774      Na
       -5.62685737960462       -1.05126931386581        2.14180041406709      Na
        7.70349917739656       -5.29517068524215        0.33637474743827      Na
       -1.47344811611490       -1.90539511961136        7.06666696809600      Na
        7.63386252440183        1.69212654133369       -1.02307255518162      Na
       -1.82581297718956       -6.32217062173454        0.00155694243836      Na
        2.95710624126296       -6.48824386323368        0.00584083544452      Cl
        6.21138320841403       -0.73236440198643        2.86713827783875      Cl
       -5.20712286624614       -3.45652185054031       -1.97297174871690      Cl
        7.55927982898349       -2.25762704424087       -3.33517283111894      Cl
        3.00501617869807       -0.68255168918067        8.17238145136002      Cl
       -3.97439593023123       -8.33225574504554        3.61502558536224      Cl
        3.24250879201396        3.25280695146849       -1.15240763325457      Cl
       -6.78092233325200        3.25031645229757        4.32617530401332      Cl
       -0.55863572230082       -1.52932004340446        2.22759527253756      Cl
       11.12535161151969       -4.04944712759565        7.29815223273610      Cl
       -4.82832506876639        3.27663941761942       -1.02286336971528      O 
       -5.75576267435942        3.76930610343752        0.48729318510417      H 
       -6.27780002183832        4.01972049875051       -3.14458633506709      C 
       -6.41105931094569        6.09117748866815       -3.23684031499386      H 
       -8.19624607269267        3.24360010177730       -3.02846085642638      H 
       -5.00515617279794        3.03017916688922       -5.51742748597288      C 
       -3.04796249665429        3.69121054115547       -5.54120703518522      H 
       -5.03452477154943        0.97497644680833       -5.44271390723222      H 
       -6.32385724060580        3.90342455302312       -7.92383934809041      C 
       -6.31643390989362        5.96684695131809       -8.00072650142003      H 
       -8.29086483884558        3.27971913338653       -7.88462986883648      H 
       -5.03887883315682        2.85412355617487      -10.27651103813735      C 
       -5.10122437818898        0.79940222387041      -10.27531270086494      H 
       -5.98376613858216        3.52066305907265      -11.97408805504757      H 
       -3.07298501381275        3.45497857688370      -10.35440752791688      H 
       -0.21093763472549       -1.04950711711608       -3.89705642728216      O 
       -1.78857023534856       -2.00560004291022       -3.95754341683306      H 
        0.77997557135355       -1.09941866728381       -6.39785127026161      C 
        2.40484649863316        0.17068105816289       -6.42547625702114      H 
       -0.62194832345593       -0.38253554216405       -7.74139256190100      H 
        1.64524362261730       -3.72206453233686       -7.21878932215127      C 
        2.40671571205066       -3.56893585237583       -9.12891808650433      H 
        3.17784294341603       -4.35202863433095       -5.99258587508621      H 
       -0.44231229071498       -5.71684155084064       -7.18299825943690      C 
       -1.10987332203172       -6.01446864273094       -5.24922078983079      H 
        0.37452450154318       -7.50061549642693       -7.81809181684817      H 
       -2.68949469347829       -5.06426817530721       -8.86287622348486      C 
       -2.05990704911197       -4.54399004620769      -10.75097802096661      H 
       -3.94147106281172       -6.68579767133983       -9.02140997953455      H 
       -3.78737120879585       -3.51479106271244       -8.08041463399950      H 
       -1.13619078859821        4.39292573532501        2.71990428432187      O 
       -2.86754604313076        4.29326628995446        3.36083902975200      H 
       -0.47996447039721        6.99631457936716        2.72666194141994      C 
       -2.01826146917106        8.13390792025263        1.93497486601329      H 
        1.15901893207678        7.22874118982063        1.50490654453610      H 
        0.12087483294551        7.99117738462433        5.36826259897196      C 
        0.53315762865108       10.00645758999870        5.21126971555428      H 
       -1.56170959482130        7.78817083506938        6.54749551358310      H 
        2.34183370799467        6.68309972001139        6.67067121721233      C 
        1.91697745064087        4.69208434826104        6.96898568208933      H 
        2.58132371986402        7.53371095196263        8.53431595861209      H 
        4.82543550349166        6.91408096618330        5.24035231052577      C 
        5.32344514583484        8.89100243490786        4.98295481069796      H 
        6.33218345922651        6.00575465326260        6.30283647849405      H 
        4.72488376288874        6.03546633467620        3.39042523792242      H 
       -0.08736411761913       -5.75959872620855        6.90092793869931      O 
       -1.32188103005208       -6.78987399148757        5.93457903435494      H 
        0.30595507941576       -6.82462431947287        8.32249921771364      H 
       -2.08476286350380        1.87929657072468        7.27410844853767      O 
       -3.65751332359445        2.45105148462785        6.47679394982600      H 
       -1.87758689658572        2.99887752852504        8.68873493019585      H 
       -5.17673800578613       -3.30769044413872        6.04554299381009      O 
       -4.90503024693039       -5.02601346476233        5.34228047385385      H 
       -6.71435009325905       -3.50596362533148        6.99713763009705      H 
        6.32071100010563       -6.53966517074554        5.24740419406164      O 
        6.41487801041142       -8.34810160785328        5.42388850838551      H 
        7.95251996850709       -5.96706712271959        5.92467908332379      H 
       11.16111623149050       -6.12852445428532        1.95373410115293      O 
       11.30679469105128       -5.43598459660137        3.67035128846712      H 
       12.82594884312325       -6.76847652111383        1.62736635635201      H 
$end
 
 Bond Distances (Angstroems)
 ---------------------------
Na1-Na2=3.2844       Na1-Na4=3.1224       Na1-Na6=3.3506       Na1-Cl17=2.4762      Na1-Cl19=2.6721      Na1-O21=1.9903       
Na1-C23=3.0128       Na1-C26=3.0393       Na1-O36=2.2288       Na1-O51=2.4428       Na2-Na1=3.2844       Na2-Na3=3.9515       
Na2-Na4=3.7820       Na2-Na5=3.5233       Na2-Na8=3.2432       Na2-Na9=4.0443       Na2-Cl12=2.8110      Na2-Cl15=2.7200      
Na2-Cl17=2.8921      Na2-Cl19=2.5608      Na2-O51=2.1202       Na2-C53=2.9299       Na2-C59=2.7592       Na2-H60=2.0336       
Na2-C62=2.9948       Na2-O69=2.7339       Na3-Na2=3.9515       Na3-Na5=3.2987       Na3-Cl12=2.5679      Na3-Cl15=2.4550      
Na3-Cl20=2.3800      Na4-Na1=3.1224       Na4-Na2=3.7820       Na4-Na5=3.4105       Na4-Na7=3.2179       Na4-Na9=3.1525       
Na4-Na10=3.5373      Na4-Cl11=2.5332      Na4-Cl12=3.0070      Na4-Cl14=2.5790      Na4-Cl17=2.7922      Na4-Cl19=2.7924      
Na4-O36=2.1332       Na4-C38=2.8154       Na5-Na2=3.5233       Na5-Na3=3.2987       Na5-Na4=3.4105       Na5-Na7=3.2725       
Na5-Na8=3.0967       Na5-Na10=3.6281      Na5-Cl11=2.5627      Na5-Cl12=2.6481      Na5-Cl15=2.8050      Na5-Cl19=2.6904      
Na5-O66=2.2821       Na5-O75=2.1153       Na6-Na1=3.3506       Na6-Na8=3.4390       Na6-Na10=3.6206      Na6-Cl13=2.5319      
Na6-Cl18=2.6250      Na6-Cl19=2.6943      Na6-O21=2.8685       Na6-O72=2.3979       Na7-Na4=3.2179       Na7-Na5=3.2725       
Na7-Na9=3.7670       Na7-Cl11=2.5957      Na7-Cl12=2.8717      Na7-Cl14=2.5228      Na7-O75=2.7790       Na7-O78=2.0675       
Na8-Na2=3.2432       Na8-Na5=3.0967       Na8-Na6=3.4390       Na8-Cl15=2.5254      Na8-Cl19=2.6137      Na8-O66=2.1692       
Na8-O69=2.0317       Na8-O72=2.1640       Na9-Na2=4.0443       Na9-Na4=3.1525       Na9-Na7=3.7670       Na9-Cl12=2.5398      
Na9-Cl14=2.4222      Na9-Cl17=2.4671      Na10-Na4=3.5373      Na10-Na5=3.6281      Na10-Na6=3.6206      Na10-Cl11=2.5325     
Na10-Cl13=2.5677     Na10-Cl16=2.4659     Na10-Cl19=2.8757     Cl11-Na4=2.5332      Cl11-Na5=2.5627      Cl11-Na7=2.5957      
Cl11-Na10=2.5325     Cl12-Na2=2.8110      Cl12-Na3=2.5679      Cl12-Na4=3.0070      Cl12-Na5=2.6481      Cl12-Na7=2.8717      
Cl12-Na9=2.5398      Cl13-Na6=2.5319      Cl13-Na10=2.5677     Cl14-Na4=2.5790      Cl14-Na7=2.5228      Cl14-Na9=2.4222      
Cl15-Na2=2.7200      Cl15-Na3=2.4550      Cl15-Na5=2.8050      Cl15-Na8=2.5254      Cl16-Na10=2.4659     Cl17-Na1=2.4762      
Cl17-Na2=2.8921      Cl17-Na4=2.7922      Cl17-Na9=2.4671      Cl18-Na6=2.6250      Cl19-Na1=2.6721      Cl19-Na2=2.5608      
Cl19-Na4=2.7924      Cl19-Na5=2.6904      Cl19-Na6=2.6943      Cl19-Na8=2.6137      Cl19-Na10=2.8757     Cl20-Na3=2.3800      
O21-Na1=1.9903       O21-Na6=2.8685       O21-H22=0.9734       O21-C23=1.4155       H22-O21=0.9734       C23-Na1=3.0128       
C23-O21=1.4155       C23-H24=1.0995       C23-H25=1.0969       C23-C26=1.5180       H24-C23=1.0995       H25-C23=1.0969       
C26-Na1=3.0393       C26-C23=1.5180       C26-H27=1.0933       C26-H28=1.0884       C26-C29=1.5238       H27-C26=1.0933       
H28-C26=1.0884       C29-C26=1.5238       C29-H30=1.0927       C29-H31=1.0922       C29-C32=1.5234       H30-C29=1.0927       
H31-C29=1.0922       C32-C29=1.5234       C32-H33=1.0878       C32-H34=1.0869       C32-H35=1.0886       H33-C32=1.0878       
H34-C32=1.0869       H35-C32=1.0886       O36-Na1=2.2288       O36-Na4=2.1332       O36-H37=0.9767       O36-C38=1.4237       
H37-O36=0.9767       C38-Na4=2.8154       C38-O36=1.4237       C38-H39=1.0915       C38-H40=1.0953       C38-C41=1.5246       
H39-C38=1.0915       H40-C38=1.0953       C41-C38=1.5246       C41-H42=1.0912       C41-H43=1.0908       C41-C44=1.5281       
H42-C41=1.0912       H43-C41=1.0908       C44-C41=1.5281       C44-H45=1.0940       C44-H46=1.0912       C44-C47=1.5243       
H45-C44=1.0940       H46-C44=1.0912       C47-C44=1.5243       C47-H48=1.0886       C47-H49=1.0873       C47-H50=1.0869       
H48-C47=1.0886       H49-C47=1.0873       H50-C47=1.0869       O51-Na1=2.4428       O51-Na2=2.1202       O51-H52=0.9784       
O51-C53=1.4208       H52-O51=0.9784       C53-Na2=2.9299       C53-O51=1.4208       C53-H54=1.0957       C53-H55=1.0887       
C53-C56=1.5272       H54-C53=1.0957       H55-C53=1.0887       C56-C53=1.5272       C56-H57=1.0917       C56-H58=1.0926       
C56-C59=1.5282       H57-C56=1.0917       H58-C56=1.0926       C59-Na2=2.7592       C59-C56=1.5282       C59-H60=1.0888       
C59-H61=1.0914       C59-C62=1.5216       H60-Na2=2.0336       H60-C59=1.0888       H61-C59=1.0914       C62-Na2=2.9948       
C62-C59=1.5216       C62-H63=1.0874       C62-H64=1.0876       C62-H65=1.0850       H63-C62=1.0874       H64-C62=1.0876       
H65-C62=1.0850       O66-Na5=2.2821       O66-Na8=2.1692       O66-H67=0.9927       O66-H68=0.9627       H67-O66=0.9927       
H68-O66=0.9627       O69-Na2=2.7339       O69-Na8=2.0317       O69-H70=0.9809       O69-H71=0.9609       H70-O69=0.9809       
H71-O69=0.9609       O72-Na6=2.3979       O72-Na8=2.1640       O72-H73=0.9930       O72-H74=0.9626       H73-O72=0.9930       
H74-O72=0.9626       O75-Na5=2.1153       O75-Na7=2.7790       O75-H76=0.9628       O75-H77=0.9828       H76-O75=0.9628       
H77-O75=0.9828       O78-Na7=2.0675       O78-H79=0.9826       O78-H80=0.9595       H79-O78=0.9826       H80-O78=0.9595       
 C  H  Rav=1.0908 sigma=0.0034  Rmin=1.0850  Rmax=1.0995    27
 C  C  Rav=1.5244 sigma=0.0031  Rmin=1.5180  Rmax=1.5282     9
 O  H  Rav=0.9745 sigma=0.0114  Rmin=0.9595  Rmax=0.9930    13
 O  C  Rav=1.4200 sigma=0.0034  Rmin=1.4155  Rmax=1.4237     3
 Na H  Rav=2.0336 sigma=0.0000  Rmin=2.0336  Rmax=2.0336     1
 Na C  Rav=2.9252 sigma=0.1042  Rmin=2.7592  Rmax=3.0393     6
 Na O  Rav=2.3016 sigma=0.2742  Rmin=1.9903  Rmax=2.8685    15
 Na Na Rav=3.4601 sigma=0.2712  Rmin=3.0967  Rmax=4.0443    19
 Cl Na Rav=2.6302 sigma=0.1515  Rmin=2.3800  Rmax=3.0070    33
 
 selected bond angles (degree)
 --------------------
Na4-Na1-Na2= 72.31             Na6-Na1-Na2= 84.74             Na6-Na1-Na4=101.32             Cl17-Na1-Na2= 58.27            
Cl17-Na1-Na4= 58.48            Cl17-Na1-Na6=141.01            Cl19-Na1-Na2= 49.63            Cl19-Na1-Na4= 56.98            
Cl19-Na1-Na6= 51.66            Cl19-Na1-Cl17= 91.63           O21-Na1-Na2=115.38             O21-Na1-Na4=155.63             
O21-Na1-Na6= 58.55             O21-Na1-Cl17=145.80            O21-Na1-Cl19=108.81            C23-Na1-Na2=136.95             
C23-Na1-Na4=148.35             C23-Na1-Na6= 75.20             C23-Na1-Cl17=140.11            C23-Na1-Cl19=126.81            
C23-Na1-O21= 23.06             C26-Na1-Na2=165.14             C26-Na1-Na4=122.54             C26-Na1-Na6= 92.07             
C26-Na1-Cl17=126.86            C26-Na1-Cl19=136.48            C26-Na1-O21= 51.59             C26-Na1-C23= 29.05             
O36-Na1-Na2=114.90             O36-Na1-Na4= 43.08             O36-Na1-Na6= 98.59             O36-Na1-Cl17= 87.58            
O36-Na1-Cl19= 82.74            O36-Na1-O21=121.20             O36-Na1-C23=105.62             O36-Na1-C26= 79.91             
O51-Na1-Na2= 40.18             O51-Na1-Na4=112.45             O51-Na1-Na6= 78.89             O51-Na1-Cl17= 79.68            
O51-Na1-Cl19= 76.15            O51-Na1-O21= 79.10             O51-Na1-C23= 97.92             O51-Na1-C26=124.96             
O51-Na1-O36=154.89             Na3-Na2-Na1=140.64             Na4-Na2-Na1= 51.86             Na4-Na2-Na3= 88.84             
Na5-Na2-Na1= 96.12             Na5-Na2-Na3= 51.99             Na5-Na2-Na4= 55.52             Na8-Na2-Na1= 96.72             
Na8-Na2-Na3= 82.84             Na8-Na2-Na4= 94.73             Na8-Na2-Na5= 54.28             Na9-Na2-Na1= 79.49             
Na9-Na2-Na3= 73.46             Na9-Na2-Na4= 47.36             Na9-Na2-Na5= 80.57             Na9-Na2-Na8=134.24             
Cl12-Na2-Na1=102.38            Cl12-Na2-Na3= 40.38            Cl12-Na2-Na4= 51.75            Cl12-Na2-Na5= 47.81            
Cl12-Na2-Na8=100.88            Cl12-Na2-Na9= 38.45            Cl15-Na2-Na1=141.32            Cl15-Na2-Na3= 37.80            
Cl15-Na2-Na4=106.28            Cl15-Na2-Na5= 51.45            Cl15-Na2-Na8= 49.15            Cl15-Na2-Na9=109.94            
Cl15-Na2-Cl12= 72.73           Cl17-Na2-Na1= 46.74            Cl17-Na2-Na3=110.56            Cl17-Na2-Na4= 47.17            
Cl17-Na2-Na5=101.09            Cl17-Na2-Na8=136.97            Cl17-Na2-Na9= 37.20            Cl17-Na2-Cl12= 72.73           
Cl17-Na2-Cl15=145.32           Cl19-Na2-Na1= 52.65            Cl19-Na2-Na3=101.42            Cl19-Na2-Na4= 47.59            
Cl19-Na2-Na5= 49.44            Cl19-Na2-Na8= 51.92            Cl19-Na2-Na9= 94.83            Cl19-Na2-Cl12= 84.69           
Cl19-Na2-Cl15= 88.75           Cl19-Na2-Cl17= 85.07           O51-Na2-Na1= 48.02             O51-Na2-Na3=171.31             
O51-Na2-Na4= 99.85             O51-Na2-Na5=133.49             O51-Na2-Na8= 95.92             O51-Na2-Na9=112.82             
O51-Na2-Cl12=147.76            O51-Na2-Cl15=137.09            O51-Na2-Cl17= 76.19            O51-Na2-Cl19= 84.34            
C53-Na2-Na1= 65.74             C53-Na2-Na3=147.96             C53-Na2-Na4=112.51             C53-Na2-Na5=160.04             
C53-Na2-Na8=117.04             C53-Na2-Na9=102.95             C53-Na2-Cl12=140.91            C53-Na2-Cl15=140.14            
C53-Na2-Cl17= 73.09            C53-Na2-Cl19=110.62            C53-Na2-O51= 27.09             C59-Na2-Na1=119.31             
C59-Na2-Na3= 96.67             C59-Na2-Na4=153.35             C59-Na2-Na5=144.15             C59-Na2-Na8=111.79             
C59-Na2-Na9=109.43             C59-Na2-Cl12=121.60            C59-Na2-Cl15= 93.57            C59-Na2-Cl17=107.06            
C59-Na2-Cl19=153.07            C59-Na2-O51= 75.74             C59-Na2-C53= 53.65             H60-Na2-Na1=131.41             
H60-Na2-Na3= 87.73             H60-Na2-Na4=170.81             H60-Na2-Na5=127.28             H60-Na2-Na8= 93.29             
H60-Na2-Na9=123.45             H60-Na2-Cl12=122.12            H60-Na2-Cl15= 75.83            H60-Na2-Cl17=126.78            
H60-Na2-Cl19=141.55            H60-Na2-O51= 83.75             H60-Na2-C53= 67.37             H60-Na2-C59= 19.73             
C62-Na2-Na1=117.61             C62-Na2-Na3= 85.02             C62-Na2-Na4=125.53             C62-Na2-Na5=136.24             
C62-Na2-Na8=137.57             C62-Na2-Na9= 79.31             C62-Na2-Cl12= 95.51            C62-Na2-Cl15=101.07            
C62-Na2-Cl17= 85.25            C62-Na2-Cl19=169.80            C62-Na2-O51= 90.21             C62-Na2-C53= 63.25             
C62-Na2-C59= 30.31             C62-Na2-H60= 45.64             O69-Na2-Na1= 97.38             O69-Na2-Na3=105.56             
O69-Na2-Na4=125.22             O69-Na2-Na5= 92.68             O69-Na2-Na8= 38.57             O69-Na2-Na9=172.15             
O69-Na2-Cl12=137.02            O69-Na2-Cl15= 68.07            O69-Na2-Cl17=142.35            O69-Na2-Cl19= 77.65            
O69-Na2-O51= 69.07             O69-Na2-C53= 82.05             O69-Na2-C59= 78.39             O69-Na2-H60= 63.95             
O69-Na2-C62=108.46             Na5-Na3-Na2= 57.31             Cl12-Na3-Na2= 45.17            Cl12-Na3-Na5= 51.86            
Cl15-Na3-Na2= 42.77            Cl15-Na3-Na5= 56.07            Cl15-Na3-Cl12= 81.52           Cl20-Na3-Na2=149.64            
Cl20-Na3-Na5=104.65            Cl20-Na3-Cl12=104.61           Cl20-Na3-Cl15=150.41           Na2-Na4-Na1= 55.83             
Na5-Na4-Na1=101.61             Na5-Na4-Na2= 58.39             Na7-Na4-Na1=155.76             Na7-Na4-Na2= 99.97             
Na7-Na4-Na5= 59.08             Na9-Na4-Na1= 97.62             Na9-Na4-Na2= 70.69             Na9-Na4-Na5= 96.76             
Na9-Na4-Na7= 72.49             Na10-Na4-Na1= 84.57            Na10-Na4-Na2= 94.39            Na10-Na4-Na5= 62.93            
Na10-Na4-Na7= 97.29            Na10-Na4-Na9=159.47            Cl11-Na4-Na1=127.99            Cl11-Na4-Na2=105.92            
Cl11-Na4-Na5= 48.36            Cl11-Na4-Na7= 52.01            Cl11-Na4-Na9=123.45            Cl11-Na4-Na10= 45.70           
Cl12-Na4-Na1=101.85            Cl12-Na4-Na2= 47.23            Cl12-Na4-Na5= 48.24            Cl12-Na4-Na7= 54.82            
Cl12-Na4-Na9= 48.63            Cl12-Na4-Na10=110.88           Cl12-Na4-Cl11= 86.52           Cl14-Na4-Na1=137.58            
Cl14-Na4-Na2=116.52            Cl14-Na4-Na5=106.77            Cl14-Na4-Na7= 50.12            Cl14-Na4-Na9= 48.74            
Cl14-Na4-Na10=136.55           Cl14-Na4-Cl11= 94.39           Cl14-Na4-Cl12= 75.97           Cl17-Na4-Na1= 49.11            
Cl17-Na4-Na2= 49.43            Cl17-Na4-Na5=106.07            Cl17-Na4-Na7=118.24            Cl17-Na4-Na9= 48.58            
Cl17-Na4-Na10=130.89           Cl17-Na4-Cl11=154.39           Cl17-Na4-Cl12= 71.25           Cl17-Na4-Cl14= 92.42           
Cl19-Na4-Na1= 53.36            Cl19-Na4-Na2= 42.62            Cl19-Na4-Na5= 50.20            Cl19-Na4-Na7=109.29            
Cl19-Na4-Na9=113.16            Cl19-Na4-Na10= 52.45           Cl19-Na4-Cl11= 79.88           Cl19-Na4-Cl12= 77.23           
Cl19-Na4-Cl14=152.88           Cl19-Na4-Cl17= 82.84           O36-Na4-Na1= 45.53             O36-Na4-Na2=100.95             
O36-Na4-Na5=128.17             O36-Na4-Na7=157.69             O36-Na4-Na9=122.17             O36-Na4-Na10= 73.48            
O36-Na4-Cl11=113.97            O36-Na4-Cl12=147.32            O36-Na4-Cl14=124.31            O36-Na4-Cl17= 81.72            
O36-Na4-Cl19= 81.57            C38-Na4-Na1= 68.99             C38-Na4-Na2=123.46             C38-Na4-Na5=154.06             
C38-Na4-Na7=134.82             C38-Na4-Na9=108.26             C38-Na4-Na10= 91.64            C38-Na4-Cl11=117.56            
C38-Na4-Cl12=155.18            C38-Na4-Cl14= 95.11            C38-Na4-Cl17= 86.30            C38-Na4-Cl19=111.11            
C38-Na4-O36= 29.54             Na3-Na5-Na2= 70.71             Na4-Na5-Na2= 66.09             Na4-Na5-Na3=107.59             
Na7-Na5-Na2=104.44             Na7-Na5-Na3= 82.45             Na7-Na5-Na4= 57.52             Na8-Na5-Na2= 58.24             
Na8-Na5-Na3= 96.93             Na8-Na5-Na4=105.44             Na8-Na5-Na7=161.20             Na10-Na5-Na2= 97.39            
Na10-Na5-Na3=166.36            Na10-Na5-Na4= 60.25            Na10-Na5-Na7= 94.55            Na10-Na5-Na8= 81.61            
Cl11-Na5-Na2=112.80            Cl11-Na5-Na3=133.34            Cl11-Na5-Na4= 47.62            Cl11-Na5-Na7= 51.07            
Cl11-Na5-Na8=125.34            Cl11-Na5-Na10= 44.26           Cl12-Na5-Na2= 51.86            Cl12-Na5-Na3= 49.70            
Cl12-Na5-Na4= 57.89            Cl12-Na5-Na7= 56.86            Cl12-Na5-Na8=108.70            Cl12-Na5-Na10=117.80           
Cl12-Na5-Cl11= 94.04           Cl15-Na5-Na2= 49.32            Cl15-Na5-Na3= 46.57            Cl15-Na5-Na4=114.62            
Cl15-Na5-Na7=125.87            Cl15-Na5-Na8= 50.37            Cl15-Na5-Na10=130.09           Cl15-Na5-Cl11=162.08           
Cl15-Na5-Cl12= 73.90           Cl19-Na5-Na2= 46.32            Cl19-Na5-Na3=117.01            Cl19-Na5-Na4= 52.89            
Cl19-Na5-Na7=110.41            Cl19-Na5-Na8= 53.13            Cl19-Na5-Na10= 51.58           Cl19-Na5-Cl11= 81.34           
Cl19-Na5-Cl12= 85.48           Cl19-Na5-Cl15= 84.48           O66-Na5-Na2=102.65             O66-Na5-Na3=112.79             
O66-Na5-Na4=131.14             O66-Na5-Na7=152.16             O66-Na5-Na8= 44.44             O66-Na5-Na10= 75.64            
O66-Na5-Cl11=111.47            O66-Na5-Cl12=150.53            O66-Na5-Cl15= 77.70            O66-Na5-Cl19= 84.13            
O75-Na5-Na2=133.46             O75-Na5-Na3= 64.90             O75-Na5-Na4=114.90             O75-Na5-Na7= 57.39             
O75-Na5-Na8=139.01             O75-Na5-Na10=124.38            O75-Na5-Cl11= 89.05            O75-Na5-Cl12= 87.68            
O75-Na5-Cl15=103.34            O75-Na5-Cl19=167.77            O75-Na5-O66=106.56             Na8-Na6-Na1= 91.86             
Na10-Na6-Na1= 80.12            Na10-Na6-Na8= 77.33            Cl13-Na6-Na1= 74.02            Cl13-Na6-Na8=121.98            
Cl13-Na6-Na10= 45.17           Cl18-Na6-Na1= 88.33            Cl18-Na6-Na8= 85.93            Cl18-Na6-Na10=159.24           
Cl18-Na6-Cl13=146.62           Cl19-Na6-Na1= 51.07            Cl19-Na6-Na8= 48.60            Cl19-Na6-Na10= 51.68           
Cl19-Na6-Cl13= 83.11           Cl19-Na6-Cl18=107.79           O21-Na6-Na1= 36.29             O21-Na6-Na8=116.95             
O21-Na6-Na10=110.53            O21-Na6-Cl13= 83.47            O21-Na6-Cl18= 66.36            O21-Na6-Cl19= 86.45            
O72-Na6-Na1=129.67             O72-Na6-Na8= 38.58             O72-Na6-Na10= 80.25            O72-Na6-Cl13=118.81            
O72-Na6-Cl18= 94.33            O72-Na6-Cl19= 80.78            O72-Na6-O21=152.36             Na5-Na7-Na4= 63.39             
Na9-Na7-Na4= 52.95             Na9-Na7-Na5= 88.14             Cl11-Na7-Na4= 50.28            Cl11-Na7-Na5= 50.18            
Cl11-Na7-Na9=102.50            Cl12-Na7-Na4= 58.85            Cl12-Na7-Na5= 50.55            Cl12-Na7-Na9= 42.36            
Cl12-Na7-Cl11= 88.27           Cl14-Na7-Na4= 51.68            Cl14-Na7-Na5=112.38            Cl14-Na7-Na9= 39.40            
Cl14-Na7-Cl11= 94.23           Cl14-Na7-Cl12= 79.35           O75-Na7-Na4=103.26             O75-Na7-Na5= 39.88             
O75-Na7-Na9=114.12             O75-Na7-Cl11= 75.56            O75-Na7-Cl12= 71.99            O75-Na7-Cl14=149.68            
O78-Na7-Na4=159.34             O78-Na7-Na5=115.03             O78-Na7-Na9=107.28             O78-Na7-Cl11=146.34            
O78-Na7-Cl12=103.27            O78-Na7-Cl14=118.78            O78-Na7-O75= 78.19             Na5-Na8-Na2= 67.48             
Na6-Na8-Na2= 83.96             Na6-Na8-Na5=101.67             Cl15-Na8-Na2= 54.57            Cl15-Na8-Na5= 58.81            
Cl15-Na8-Na6=137.87            Cl19-Na8-Na2= 50.47            Cl19-Na8-Na5= 55.44            Cl19-Na8-Na6= 50.65            
Cl19-Na8-Cl15= 91.93           O66-Na8-Na2=114.89             O66-Na8-Na5= 47.44             O66-Na8-Na6=108.00             
O66-Na8-Cl15= 86.16            O66-Na8-Cl19= 88.24            O69-Na8-Na2= 57.03             O69-Na8-Na5=124.20             
O69-Na8-Na6= 79.03             O69-Na8-Cl15= 83.36            O69-Na8-Cl19= 90.42            O69-Na8-O66=169.38             
O72-Na8-Na2=127.63             O72-Na8-Na5=116.59             O72-Na8-Na6= 43.70             O72-Na8-Cl15=174.59            
O72-Na8-Cl19= 87.09            O72-Na8-O66= 88.49             O72-Na8-O69=101.97             Na4-Na9-Na2= 61.95             
Na7-Na9-Na2= 86.85             Na7-Na9-Na4= 54.55             Cl12-Na9-Na2= 43.49            Cl12-Na9-Na4= 62.69            
Cl12-Na9-Na7= 49.63            Cl14-Na9-Na2=112.32            Cl14-Na9-Na4= 53.17            Cl14-Na9-Na7= 41.38            
Cl14-Na9-Cl12= 88.21           Cl17-Na9-Na2= 45.13            Cl17-Na9-Na4= 58.06            Cl17-Na9-Na7=110.06            
Cl17-Na9-Cl12= 84.98           Cl17-Na9-Cl14=105.04           Na5-Na10-Na4= 56.83            Na6-Na10-Na4= 88.80            
Na6-Na10-Na5= 88.81            Cl11-Na10-Na4= 45.72           Cl11-Na10-Na5= 44.93           Cl11-Na10-Na6=125.57           
Cl13-Na10-Na4= 91.15           Cl13-Na10-Na5=126.08           Cl13-Na10-Na6= 44.37           Cl13-Na10-Cl11=135.83          
Cl16-Na10-Na4=143.40           Cl16-Na10-Na5= 87.86           Cl16-Na10-Na6= 80.42           Cl16-Na10-Cl11=116.43          
Cl16-Na10-Cl13=104.42          Cl19-Na10-Na4= 50.34           Cl19-Na10-Na5= 47.14           Cl19-Na10-Na6= 47.31           
Cl19-Na10-Cl11= 78.30          Cl19-Na10-Cl13= 78.95          Cl19-Na10-Cl16= 99.81          
 
 selected dihedral angles (degree)
 ---------------------------------
Na3-Na2-Na1-Na4=356.14        Na3-Na2-Na1-Na6= 99.81        Na3-Na2-Na1-Cl17=292.76       Na3-Na2-Na1-Cl19= 57.49       
Na3-Na2-Na1-O21=151.23        Na3-Na2-Na1-C23=161.49        Na3-Na2-Na1-C26=177.96        Na3-Na2-Na1-O36=  2.77        
Na3-Na2-Na1-O51=178.82        Na4-Na2-Na1-Na6=103.67        Na4-Na2-Na1-Cl17=296.61       Na4-Na2-Na1-Cl19= 61.35       
Na4-Na2-Na1-O21=155.08        Na4-Na2-Na1-C23=165.35        Na4-Na2-Na1-C26=181.82        Na4-Na2-Na1-O36=  6.62        
Na4-Na2-Na1-O51=182.67        Na5-Na2-Na1-Na4=323.90        Na5-Na2-Na1-Na6= 67.57        Na5-Na2-Na1-Cl17=260.51       
Na5-Na2-Na1-Cl19= 25.25       Na5-Na2-Na1-O21=118.98        Na5-Na2-Na1-C23=129.25        Na5-Na2-Na1-C26=145.72        
Na5-Na2-Na1-O36=330.52        Na5-Na2-Na1-O51=146.57        Na8-Na2-Na1-Na4=269.25        Na8-Na2-Na1-Na6= 12.92        
Na8-Na2-Na1-Cl17=205.87       Na8-Na2-Na1-Cl19=330.60       Na8-Na2-Na1-O21= 64.34        Na8-Na2-Na1-C23= 74.60        
Na8-Na2-Na1-C26= 91.07        Na8-Na2-Na1-O36=275.88        Na8-Na2-Na1-O51= 91.92        Na9-Na2-Na1-Na4= 43.09        
Na9-Na2-Na1-Na6=146.76        Na9-Na2-Na1-Cl17=339.71       Na9-Na2-Na1-Cl19=104.44       Na9-Na2-Na1-O21=198.18        
Na9-Na2-Na1-C23=208.44        Na9-Na2-Na1-C26=224.91        Na9-Na2-Na1-O36= 49.72        Na9-Na2-Na1-O51=225.76        
Cl12-Na2-Na1-Na4= 11.99       Cl12-Na2-Na1-Na6=115.66       Cl12-Na2-Na1-Cl17=308.60      Cl12-Na2-Na1-Cl19= 73.34      
Cl12-Na2-Na1-O21=167.07       Cl12-Na2-Na1-C23=177.34       Cl12-Na2-Na1-C26=193.80       Cl12-Na2-Na1-O36= 18.61       
Cl12-Na2-Na1-O51=194.66       Cl15-Na2-Na1-Na4=294.23       Cl15-Na2-Na1-Na6= 37.90       Cl15-Na2-Na1-Cl17=230.85      
Cl15-Na2-Na1-Cl19=355.58      Cl15-Na2-Na1-O21= 89.32       Cl15-Na2-Na1-C23= 99.58       Cl15-Na2-Na1-C26=116.05       
Cl15-Na2-Na1-O36=300.86       Cl15-Na2-Na1-O51=116.90       Cl17-Na2-Na1-Na4= 63.39       Cl17-Na2-Na1-Na6=167.06       
Cl17-Na2-Na1-Cl19=124.73      Cl17-Na2-Na1-O21=218.47       Cl17-Na2-Na1-C23=228.73       Cl17-Na2-Na1-C26=245.20       
Cl17-Na2-Na1-O36= 70.01       Cl17-Na2-Na1-O51=246.06       Cl19-Na2-Na1-Na4=298.65       Cl19-Na2-Na1-Na6= 42.32       
Cl19-Na2-Na1-Cl17=235.27      Cl19-Na2-Na1-O21= 93.74       Cl19-Na2-Na1-C23=104.00       Cl19-Na2-Na1-C26=120.47       
Cl19-Na2-Na1-O36=305.28       Cl19-Na2-Na1-O51=121.32       O51-Na2-Na1-Na4=177.33        O51-Na2-Na1-Na6=281.00        
O51-Na2-Na1-Cl17=113.94       O51-Na2-Na1-Cl19=238.68       O51-Na2-Na1-O21=332.41        O51-Na2-Na1-C23=342.68        
O51-Na2-Na1-C26=359.14        O51-Na2-Na1-O36=183.95        C53-Na2-Na1-Na4=152.58        C53-Na2-Na1-Na6=256.25        
C53-Na2-Na1-Cl17= 89.19       C53-Na2-Na1-Cl19=213.93       C53-Na2-Na1-O21=307.66        C53-Na2-Na1-C23=317.93        
C53-Na2-Na1-C26=334.39        C53-Na2-Na1-O36=159.20        C53-Na2-Na1-O51=335.25        C59-Na2-Na1-Na4=149.59        
C59-Na2-Na1-Na6=253.26        C59-Na2-Na1-Cl17= 86.20       C59-Na2-Na1-Cl19=210.93       C59-Na2-Na1-O21=304.67        
C59-Na2-Na1-C23=314.93        C59-Na2-Na1-C26=331.40        C59-Na2-Na1-O36=156.21        C59-Na2-Na1-O51=332.26        
H60-Na2-Na1-Na4=168.82        H60-Na2-Na1-Na6=272.49        H60-Na2-Na1-Cl17=105.44       H60-Na2-Na1-Cl19=230.17       
H60-Na2-Na1-O21=323.91        H60-Na2-Na1-C23=334.17        H60-Na2-Na1-C26=350.64        H60-Na2-Na1-O36=175.45        
H60-Na2-Na1-O51=351.49        C62-Na2-Na1-Na4=115.03        C62-Na2-Na1-Na6=218.71        C62-Na2-Na1-Cl17= 51.65       
C62-Na2-Na1-Cl19=176.38       C62-Na2-Na1-O21=270.12        C62-Na2-Na1-C23=280.38        C62-Na2-Na1-C26=296.85        
C62-Na2-Na1-O36=121.66        C62-Na2-Na1-O51=297.71        O69-Na2-Na1-Na4=230.38        O69-Na2-Na1-Na6=334.05        
O69-Na2-Na1-Cl17=167.00       O69-Na2-Na1-Cl19=291.73       O69-Na2-Na1-O21= 25.47        O69-Na2-Na1-C23= 35.73        
O69-Na2-Na1-C26= 52.20        O69-Na2-Na1-O36=237.00        O69-Na2-Na1-O51= 53.05        Na5-Na3-Na2-Na1=317.68        
Na5-Na3-Na2-Na4=314.65        Na5-Na3-Na2-Na8= 49.56        Na5-Na3-Na2-Na9=269.13        Na5-Na3-Na2-Cl12=293.37       
Na5-Na3-Na2-Cl15= 73.57       Na5-Na3-Na2-Cl17=271.85       Na5-Na3-Na2-Cl19=  0.83       Na5-Na3-Na2-O51=131.84        
Na5-Na3-Na2-C53=181.07        Na5-Na3-Na2-C59=160.79        Na5-Na3-Na2-H60=143.17        Na5-Na3-Na2-C62=188.83        
Na5-Na3-Na2-O69= 81.03        Cl12-Na3-Na2-Na1= 24.31       Cl12-Na3-Na2-Na4= 21.27       Cl12-Na3-Na2-Na5= 66.63       
Cl12-Na3-Na2-Na8=116.19       Cl12-Na3-Na2-Na9=335.76       Cl12-Na3-Na2-Cl15=140.20      Cl12-Na3-Na2-Cl17=338.48      
Cl12-Na3-Na2-Cl19= 67.46      Cl12-Na3-Na2-O51=198.47       Cl12-Na3-Na2-C53=247.70       Cl12-Na3-Na2-C59=227.42       
Cl12-Na3-Na2-H60=209.79       Cl12-Na3-Na2-C62=255.45       Cl12-Na3-Na2-O69=147.66       Cl15-Na3-Na2-Na1=244.11       
Cl15-Na3-Na2-Na4=241.08       Cl15-Na3-Na2-Na5=286.43       Cl15-Na3-Na2-Na8=335.99       Cl15-Na3-Na2-Na9=195.56       
Cl15-Na3-Na2-Cl12=219.80      Cl15-Na3-Na2-Cl17=198.29      Cl15-Na3-Na2-Cl19=287.26      Cl15-Na3-Na2-O51= 58.27       
Cl15-Na3-Na2-C53=107.50       Cl15-Na3-Na2-C59= 87.22       Cl15-Na3-Na2-H60= 69.60       Cl15-Na3-Na2-C62=115.26       
Cl15-Na3-Na2-O69=  7.46       Cl20-Na3-Na2-Na1= 17.60       Cl20-Na3-Na2-Na4= 14.56       Cl20-Na3-Na2-Na5= 59.92       
Cl20-Na3-Na2-Na8=109.48       Cl20-Na3-Na2-Na9=329.05       Cl20-Na3-Na2-Cl12=353.29      Cl20-Na3-Na2-Cl15=133.49      
Cl20-Na3-Na2-Cl17=331.77      Cl20-Na3-Na2-Cl19= 60.75      Cl20-Na3-Na2-O51=191.76       Cl20-Na3-Na2-C53=240.99       
Cl20-Na3-Na2-C59=220.71       Cl20-Na3-Na2-H60=203.08       Cl20-Na3-Na2-C62=248.74       Cl20-Na3-Na2-O69=140.95       
Na2-Na4-Na1-Na6=279.32        Na2-Na4-Na1-Cl17= 63.13       Na2-Na4-Na1-Cl19=307.13       Na2-Na4-Na1-O21=247.28        
Na2-Na4-Na1-C23=199.21        Na2-Na4-Na1-C26=179.45        Na2-Na4-Na1-O36=188.81        Na2-Na4-Na1-O51=  1.87        
Na5-Na4-Na1-Na2= 38.16        Na5-Na4-Na1-Na6=317.49        Na5-Na4-Na1-Cl17=101.29       Na5-Na4-Na1-Cl19=345.29       
Na5-Na4-Na1-O21=285.44        Na5-Na4-Na1-C23=237.37        Na5-Na4-Na1-C26=217.61        Na5-Na4-Na1-O36=226.97        
Na5-Na4-Na1-O51= 40.03        Na7-Na4-Na1-Na2=  3.37        Na7-Na4-Na1-Na6=282.70        Na7-Na4-Na1-Cl17= 66.50       
Na7-Na4-Na1-Cl19=310.50       Na7-Na4-Na1-O21=250.66        Na7-Na4-Na1-C23=202.59        Na7-Na4-Na1-C26=182.82        
Na7-Na4-Na1-O36=192.19        Na7-Na4-Na1-O51=  5.24        Na9-Na4-Na1-Na2=299.61        Na9-Na4-Na1-Na6=218.94        
Na9-Na4-Na1-Cl17=  2.74       Na9-Na4-Na1-Cl19=246.74       Na9-Na4-Na1-O21=186.89        Na9-Na4-Na1-C23=138.82        
Na9-Na4-Na1-C26=119.06        Na9-Na4-Na1-O36=128.42        Na9-Na4-Na1-O51=301.48        Na10-Na4-Na1-Na2= 99.06       
Na10-Na4-Na1-Na6= 18.39       Na10-Na4-Na1-Cl17=162.20      Na10-Na4-Na1-Cl19= 46.19      Na10-Na4-Na1-O21=346.35       
Na10-Na4-Na1-C23=298.28       Na10-Na4-Na1-C26=278.51       Na10-Na4-Na1-O36=287.88       Na10-Na4-Na1-O51=100.93       
Cl11-Na4-Na1-Na2= 83.72       Cl11-Na4-Na1-Na6=  3.04       Cl11-Na4-Na1-Cl17=146.85      Cl11-Na4-Na1-Cl19= 30.85      
Cl11-Na4-Na1-O21=331.00       Cl11-Na4-Na1-C23=282.93       Cl11-Na4-Na1-C26=263.17       Cl11-Na4-Na1-O36=272.53       
Cl11-Na4-Na1-O51= 85.59       Cl12-Na4-Na1-Na2=348.83       Cl12-Na4-Na1-Na6=268.15       Cl12-Na4-Na1-Cl17= 51.96      
Cl12-Na4-Na1-Cl19=295.95      Cl12-Na4-Na1-O21=236.11       Cl12-Na4-Na1-C23=188.04       Cl12-Na4-Na1-C26=168.27       
Cl12-Na4-Na1-O36=177.64       Cl12-Na4-Na1-O51=350.69       Cl14-Na4-Na1-Na2=266.73       Cl14-Na4-Na1-Na6=186.06       
Cl14-Na4-Na1-Cl17=329.86      Cl14-Na4-Na1-Cl19=213.86      Cl14-Na4-Na1-O21=154.02       Cl14-Na4-Na1-C23=105.95       
Cl14-Na4-Na1-C26= 86.18       Cl14-Na4-Na1-O36= 95.55       Cl14-Na4-Na1-O51=268.60       Cl17-Na4-Na1-Na2=296.87       
Cl17-Na4-Na1-Na6=216.19       Cl17-Na4-Na1-Cl19=243.99      Cl17-Na4-Na1-O21=184.15       Cl17-Na4-Na1-C23=136.08       
Cl17-Na4-Na1-C26=116.32       Cl17-Na4-Na1-O36=125.68       Cl17-Na4-Na1-O51=298.73       Cl19-Na4-Na1-Na2= 52.87       
Cl19-Na4-Na1-Na6=332.20       Cl19-Na4-Na1-Cl17=116.01      Cl19-Na4-Na1-O21=300.16       Cl19-Na4-Na1-C23=252.09       
Cl19-Na4-Na1-C26=232.32       Cl19-Na4-Na1-O36=241.69       Cl19-Na4-Na1-O51= 54.74       O36-Na4-Na1-Na2=171.19        
O36-Na4-Na1-Na6= 90.51        O36-Na4-Na1-Cl17=234.32       O36-Na4-Na1-Cl19=118.31       O36-Na4-Na1-O21= 58.47        
O36-Na4-Na1-C23= 10.40        O36-Na4-Na1-C26=350.64        O36-Na4-Na1-O51=173.05        C38-Na4-Na1-Na2=192.92        
C38-Na4-Na1-Na6=112.24        C38-Na4-Na1-Cl17=256.05       C38-Na4-Na1-Cl19=140.04       C38-Na4-Na1-O21= 80.20        
C38-Na4-Na1-C23= 32.13        C38-Na4-Na1-C26= 12.37        C38-Na4-Na1-O36= 21.73        C38-Na4-Na1-O51=194.79        
Na1-Na4-Na2-Na3=177.55        Na1-Na4-Na2-Na5=134.71        Na1-Na4-Na2-Na8= 94.84        Na1-Na4-Na2-Na9=245.94        
Na1-Na4-Na2-Cl12=194.97       Na1-Na4-Na2-Cl15=143.58       Na1-Na4-Na2-Cl17=297.41       Na1-Na4-Na2-Cl19= 70.88       
Na1-Na4-Na2-O51=357.98        Na1-Na4-Na2-C53=332.97        Na1-Na4-Na2-C59=280.19        Na1-Na4-Na2-H60=245.61        
Na1-Na4-Na2-C62=260.60        Na1-Na4-Na2-O69= 69.25        Na5-Na4-Na2-Na1=225.29        Na5-Na4-Na2-Na3= 42.84        
Na5-Na4-Na2-Na8=320.13        Na5-Na4-Na2-Na9=111.23        Na5-Na4-Na2-Cl12= 60.26       Na5-Na4-Na2-Cl15=  8.87       
Na5-Na4-Na2-Cl17=162.70       Na5-Na4-Na2-Cl19=296.17       Na5-Na4-Na2-O51=223.27        Na5-Na4-Na2-C53=198.26        
Na5-Na4-Na2-C59=145.48        Na5-Na4-Na2-H60=110.89        Na5-Na4-Na2-C62=125.89        Na5-Na4-Na2-O69=294.54        
Na7-Na4-Na2-Na1=181.41        Na7-Na4-Na2-Na3=358.96        Na7-Na4-Na2-Na5=316.12        Na7-Na4-Na2-Na8=276.25        
Na7-Na4-Na2-Na9= 67.34        Na7-Na4-Na2-Cl12= 16.38       Na7-Na4-Na2-Cl15=324.98       Na7-Na4-Na2-Cl17=118.81       
Na7-Na4-Na2-Cl19=252.29       Na7-Na4-Na2-O51=179.39        Na7-Na4-Na2-C53=154.37        Na7-Na4-Na2-C59=101.59        
Na7-Na4-Na2-H60= 67.01        Na7-Na4-Na2-C62= 82.00        Na7-Na4-Na2-O69=250.66        Na9-Na4-Na2-Na1=114.06        
Na9-Na4-Na2-Na3=291.62        Na9-Na4-Na2-Na5=248.77        Na9-Na4-Na2-Na8=208.90        Na9-Na4-Na2-Cl12=309.03       
Na9-Na4-Na2-Cl15=257.64       Na9-Na4-Na2-Cl17= 51.47       Na9-Na4-Na2-Cl19=184.95       Na9-Na4-Na2-O51=112.05        
Na9-Na4-Na2-C53= 87.03        Na9-Na4-Na2-C59= 34.25        Na9-Na4-Na2-H60=359.67        Na9-Na4-Na2-C62= 14.66        
Na9-Na4-Na2-O69=183.31        Na10-Na4-Na2-Na1=279.61       Na10-Na4-Na2-Na3= 97.16       Na10-Na4-Na2-Na5= 54.32       
Na10-Na4-Na2-Na8= 14.45       Na10-Na4-Na2-Na9=165.55       Na10-Na4-Na2-Cl12=114.58      Na10-Na4-Na2-Cl15= 63.19      
Na10-Na4-Na2-Cl17=217.02      Na10-Na4-Na2-Cl19=350.49      Na10-Na4-Na2-O51=277.59       Na10-Na4-Na2-C53=252.58       
Na10-Na4-Na2-C59=199.79       Na10-Na4-Na2-H60=165.21       Na10-Na4-Na2-C62=180.21       Na10-Na4-Na2-O69=348.86       
Cl11-Na4-Na2-Na1=234.56       Cl11-Na4-Na2-Na3= 52.11       Cl11-Na4-Na2-Na5=  9.27       Cl11-Na4-Na2-Na8=329.40       
Cl11-Na4-Na2-Na9=120.49       Cl11-Na4-Na2-Cl12= 69.53      Cl11-Na4-Na2-Cl15= 18.14      Cl11-Na4-Na2-Cl17=171.97      
Cl11-Na4-Na2-Cl19=305.44      Cl11-Na4-Na2-O51=232.54       Cl11-Na4-Na2-C53=207.53       Cl11-Na4-Na2-C59=154.74       
Cl11-Na4-Na2-H60=120.16       Cl11-Na4-Na2-C62=135.15       Cl11-Na4-Na2-O69=303.81       Cl12-Na4-Na2-Na1=165.03       
Cl12-Na4-Na2-Na3=342.58       Cl12-Na4-Na2-Na5=299.74       Cl12-Na4-Na2-Na8=259.87       Cl12-Na4-Na2-Na9= 50.97       
Cl12-Na4-Na2-Cl15=308.61      Cl12-Na4-Na2-Cl17=102.44      Cl12-Na4-Na2-Cl19=235.91      Cl12-Na4-Na2-O51=163.01       
Cl12-Na4-Na2-C53=138.00       Cl12-Na4-Na2-C59= 85.22       Cl12-Na4-Na2-H60= 50.63       Cl12-Na4-Na2-C62= 65.63       
Cl12-Na4-Na2-O69=234.28       Cl14-Na4-Na2-Na1=131.18       Cl14-Na4-Na2-Na3=308.74       Cl14-Na4-Na2-Na5=265.89       
Cl14-Na4-Na2-Na8=226.02       Cl14-Na4-Na2-Na9= 17.12       Cl14-Na4-Na2-Cl12=326.15      Cl14-Na4-Na2-Cl15=274.76      
Cl14-Na4-Na2-Cl17= 68.59      Cl14-Na4-Na2-Cl19=202.06      Cl14-Na4-Na2-O51=129.17       Cl14-Na4-Na2-C53=104.15       
Cl14-Na4-Na2-C59= 51.37       Cl14-Na4-Na2-H60= 16.79       Cl14-Na4-Na2-C62= 31.78       Cl14-Na4-Na2-O69=200.43       
Cl17-Na4-Na2-Na1= 62.59       Cl17-Na4-Na2-Na3=240.15       Cl17-Na4-Na2-Na5=197.30       Cl17-Na4-Na2-Na8=157.43       
Cl17-Na4-Na2-Na9=308.53       Cl17-Na4-Na2-Cl12=257.56      Cl17-Na4-Na2-Cl15=206.17      Cl17-Na4-Na2-Cl19=133.47      
Cl17-Na4-Na2-O51= 60.58       Cl17-Na4-Na2-C53= 35.56       Cl17-Na4-Na2-C59=342.78       Cl17-Na4-Na2-H60=308.20       
Cl17-Na4-Na2-C62=323.19       Cl17-Na4-Na2-O69=131.84       Cl19-Na4-Na2-Na1=289.12       Cl19-Na4-Na2-Na3=106.67       
Cl19-Na4-Na2-Na5= 63.83       Cl19-Na4-Na2-Na8= 23.96       Cl19-Na4-Na2-Na9=175.05       Cl19-Na4-Na2-Cl12=124.09      
Cl19-Na4-Na2-Cl15= 72.70      Cl19-Na4-Na2-Cl17=226.53      Cl19-Na4-Na2-O51=287.10       Cl19-Na4-Na2-C53=262.09       
Cl19-Na4-Na2-C59=209.30       Cl19-Na4-Na2-H60=174.72       Cl19-Na4-Na2-C62=189.71       Cl19-Na4-Na2-O69=358.37       
O36-Na4-Na2-Na1=353.61        O36-Na4-Na2-Na3=171.16        O36-Na4-Na2-Na5=128.32        O36-Na4-Na2-Na8= 88.45        
O36-Na4-Na2-Na9=239.54        O36-Na4-Na2-Cl12=188.58       O36-Na4-Na2-Cl15=137.19       O36-Na4-Na2-Cl17=291.02       
O36-Na4-Na2-Cl19= 64.49       O36-Na4-Na2-O51=351.59        O36-Na4-Na2-C53=326.57        O36-Na4-Na2-C59=273.79        
O36-Na4-Na2-H60=239.21        O36-Na4-Na2-C62=254.20        O36-Na4-Na2-O69= 62.86        C38-Na4-Na2-Na1= 14.49        
C38-Na4-Na2-Na3=192.04        C38-Na4-Na2-Na5=149.20        C38-Na4-Na2-Na8=109.33        C38-Na4-Na2-Na9=260.43        
C38-Na4-Na2-Cl12=209.46       C38-Na4-Na2-Cl15=158.07       C38-Na4-Na2-Cl17=311.90       C38-Na4-Na2-Cl19= 85.37       
C38-Na4-Na2-O51= 12.47        C38-Na4-Na2-C53=347.46        C38-Na4-Na2-C59=294.68        C38-Na4-Na2-H60=260.09        
C38-Na4-Na2-C62=275.09        C38-Na4-Na2-O69= 83.74        Na3-Na5-Na2-Na1=154.57        Na3-Na5-Na2-Na4=120.36        
Na3-Na5-Na2-Na8=248.46        Na3-Na5-Na2-Na9= 76.32        Na3-Na5-Na2-Cl12= 53.39       Na3-Na5-Na2-Cl15=311.27       
Na3-Na5-Na2-Cl17=107.52       Na3-Na5-Na2-Cl19=181.07       Na3-Na5-Na2-O51=188.93        Na3-Na5-Na2-C53=178.33        
Na3-Na5-Na2-C59=326.08        Na3-Na5-Na2-H60=311.16        Na3-Na5-Na2-C62= 12.77        Na3-Na5-Na2-O69=252.29        
Na4-Na5-Na2-Na1= 34.21        Na4-Na5-Na2-Na3=239.64        Na4-Na5-Na2-Na8=128.10        Na4-Na5-Na2-Na9=315.96        
Na4-Na5-Na2-Cl12=293.03       Na4-Na5-Na2-Cl15=190.91       Na4-Na5-Na2-Cl17=347.16       Na4-Na5-Na2-Cl19= 60.71       
Na4-Na5-Na2-O51= 68.57        Na4-Na5-Na2-C53= 57.97        Na4-Na5-Na2-C59=205.72        Na4-Na5-Na2-H60=190.80        
Na4-Na5-Na2-C62=252.41        Na4-Na5-Na2-O69=131.93        Na7-Na5-Na2-Na1= 78.09        Na7-Na5-Na2-Na3=283.53        
Na7-Na5-Na2-Na4= 43.89        Na7-Na5-Na2-Na8=171.99        Na7-Na5-Na2-Na9=359.85        Na7-Na5-Na2-Cl12=336.92       
Na7-Na5-Na2-Cl15=234.79       Na7-Na5-Na2-Cl17= 31.04       Na7-Na5-Na2-Cl19=104.60       Na7-Na5-Na2-O51=112.46        
Na7-Na5-Na2-C53=101.86        Na7-Na5-Na2-C59=249.61        Na7-Na5-Na2-H60=234.69        Na7-Na5-Na2-C62=296.30        
Na7-Na5-Na2-O69=175.82        Na8-Na5-Na2-Na1=266.10        Na8-Na5-Na2-Na3=111.54        Na8-Na5-Na2-Na4=231.90        
Na8-Na5-Na2-Na9=187.86        Na8-Na5-Na2-Cl12=164.92       Na8-Na5-Na2-Cl15= 62.80       Na8-Na5-Na2-Cl17=219.05       
Na8-Na5-Na2-Cl19=292.61       Na8-Na5-Na2-O51=300.47        Na8-Na5-Na2-C53=289.87        Na8-Na5-Na2-C59= 77.62        
Na8-Na5-Na2-H60= 62.70        Na8-Na5-Na2-C62=124.31        Na8-Na5-Na2-O69=  3.83        Na10-Na5-Na2-Na1=341.43       
Na10-Na5-Na2-Na3=186.87       Na10-Na5-Na2-Na4=307.23       Na10-Na5-Na2-Na8= 75.33       Na10-Na5-Na2-Na9=263.19       
Na10-Na5-Na2-Cl12=240.25      Na10-Na5-Na2-Cl15=138.13      Na10-Na5-Na2-Cl17=294.38      Na10-Na5-Na2-Cl19=  7.94      
Na10-Na5-Na2-O51= 15.79       Na10-Na5-Na2-C53=  5.20       Na10-Na5-Na2-C59=152.95       Na10-Na5-Na2-H60=138.03       
Na10-Na5-Na2-C62=199.64       Na10-Na5-Na2-O69= 79.16       Cl11-Na5-Na2-Na1= 24.65       Cl11-Na5-Na2-Na3=230.08       
Cl11-Na5-Na2-Na4=350.44       Cl11-Na5-Na2-Na8=118.54       Cl11-Na5-Na2-Na9=306.40       Cl11-Na5-Na2-Cl12=283.47      
Cl11-Na5-Na2-Cl15=181.35      Cl11-Na5-Na2-Cl17=337.60      Cl11-Na5-Na2-Cl19= 51.16      Cl11-Na5-Na2-O51= 59.01       
Cl11-Na5-Na2-C53= 48.41       Cl11-Na5-Na2-C59=196.16       Cl11-Na5-Na2-H60=181.25       Cl11-Na5-Na2-C62=242.85       
Cl11-Na5-Na2-O69=122.37       Cl12-Na5-Na2-Na1=101.18       Cl12-Na5-Na2-Na3=306.61       Cl12-Na5-Na2-Na4= 66.97       
Cl12-Na5-Na2-Na8=195.08       Cl12-Na5-Na2-Na9= 22.93       Cl12-Na5-Na2-Cl15=257.88      Cl12-Na5-Na2-Cl17= 54.13      
Cl12-Na5-Na2-Cl19=127.69      Cl12-Na5-Na2-O51=135.54       Cl12-Na5-Na2-C53=124.94       Cl12-Na5-Na2-C59=272.70       
Cl12-Na5-Na2-H60=257.78       Cl12-Na5-Na2-C62=319.38       Cl12-Na5-Na2-O69=198.90       Cl15-Na5-Na2-Na1=203.30       
Cl15-Na5-Na2-Na3= 48.73       Cl15-Na5-Na2-Na4=169.09       Cl15-Na5-Na2-Na8=297.20       Cl15-Na5-Na2-Na9=125.06       
Cl15-Na5-Na2-Cl12=102.12      Cl15-Na5-Na2-Cl17=156.25      Cl15-Na5-Na2-Cl19=229.81      Cl15-Na5-Na2-O51=237.66       
Cl15-Na5-Na2-C53=227.07       Cl15-Na5-Na2-C59= 14.82       Cl15-Na5-Na2-H60=359.90       Cl15-Na5-Na2-C62= 61.50       
Cl15-Na5-Na2-O69=301.03       Cl19-Na5-Na2-Na1=333.49       Cl19-Na5-Na2-Na3=178.93       Cl19-Na5-Na2-Na4=299.29       
Cl19-Na5-Na2-Na8= 67.39       Cl19-Na5-Na2-Na9=255.25       Cl19-Na5-Na2-Cl12=232.31      Cl19-Na5-Na2-Cl15=130.19      
Cl19-Na5-Na2-Cl17=286.44      Cl19-Na5-Na2-O51=  7.86       Cl19-Na5-Na2-C53=357.26       Cl19-Na5-Na2-C59=145.01       
Cl19-Na5-Na2-H60=130.09       Cl19-Na5-Na2-C62=191.70       Cl19-Na5-Na2-O69= 71.22       O66-Na5-Na2-Na1=264.56        
O66-Na5-Na2-Na3=110.00        O66-Na5-Na2-Na4=230.35        O66-Na5-Na2-Na8=358.46        O66-Na5-Na2-Na9=186.32        
O66-Na5-Na2-Cl12=163.38       O66-Na5-Na2-Cl15= 61.26       O66-Na5-Na2-Cl17=217.51       O66-Na5-Na2-Cl19=291.07       
O66-Na5-Na2-O51=298.92        O66-Na5-Na2-C53=288.33        O66-Na5-Na2-C59= 76.08        O66-Na5-Na2-H60= 61.16        
O66-Na5-Na2-C62=122.77        O66-Na5-Na2-O69=  2.29        O75-Na5-Na2-Na1=136.58        O75-Na5-Na2-Na3=342.02        
O75-Na5-Na2-Na4=102.38        O75-Na5-Na2-Na8=230.48        O75-Na5-Na2-Na9= 58.34        O75-Na5-Na2-Cl12= 35.40       
O75-Na5-Na2-Cl15=293.28       O75-Na5-Na2-Cl17= 89.53       O75-Na5-Na2-Cl19=163.09       O75-Na5-Na2-O51=170.95        
O75-Na5-Na2-C53=160.35        O75-Na5-Na2-C59=308.10        O75-Na5-Na2-H60=293.18        O75-Na5-Na2-C62=354.79        
O75-Na5-Na2-O69=234.31        Na2-Na5-Na3-Cl12=304.13       Na2-Na5-Na3-Cl15= 51.72       Na2-Na5-Na3-Cl20=206.88       
Na4-Na5-Na3-Na2= 55.84        Na4-Na5-Na3-Cl12=359.97       Na4-Na5-Na3-Cl15=107.56       Na4-Na5-Na3-Cl20=262.72       
Na7-Na5-Na3-Na2=108.24        Na7-Na5-Na3-Cl12= 52.36       Na7-Na5-Na3-Cl15=159.95       Na7-Na5-Na3-Cl20=315.11       
Na8-Na5-Na3-Na2=307.18        Na8-Na5-Na3-Cl12=251.31       Na8-Na5-Na3-Cl15=358.90       Na8-Na5-Na3-Cl20=154.06       
Na10-Na5-Na3-Na2= 30.18       Na10-Na5-Na3-Cl12=334.31      Na10-Na5-Na3-Cl15= 81.90      Na10-Na5-Na3-Cl20=237.05      
Cl11-Na5-Na3-Na2=103.54       Cl11-Na5-Na3-Cl12= 47.66      Cl11-Na5-Na3-Cl15=155.25      Cl11-Na5-Na3-Cl20=310.41      
Cl12-Na5-Na3-Na2= 55.87       Cl12-Na5-Na3-Cl15=107.59      Cl12-Na5-Na3-Cl20=262.75      Cl15-Na5-Na3-Na2=308.28       
Cl15-Na5-Na3-Cl12=252.41      Cl15-Na5-Na3-Cl20=155.16      Cl19-Na5-Na3-Na2=359.13       Cl19-Na5-Na3-Cl12=303.26      
Cl19-Na5-Na3-Cl15= 50.85      Cl19-Na5-Na3-Cl20=206.01      O66-Na5-Na3-Na2=263.99        O66-Na5-Na3-Cl12=208.12       
O66-Na5-Na3-Cl15=315.71       O66-Na5-Na3-Cl20=110.87       O75-Na5-Na3-Na2=165.67        O75-Na5-Na3-Cl12=109.80       
O75-Na5-Na3-Cl15=217.39       O75-Na5-Na3-Cl20= 12.55       Na2-Na5-Na4-Na1=323.11        Na2-Na5-Na4-Na7=127.27        
Na2-Na5-Na4-Na9= 62.36        Na2-Na5-Na4-Na10=245.44       Na2-Na5-Na4-Cl11=191.96       Na2-Na5-Na4-Cl12= 58.71       
Na2-Na5-Na4-Cl14=111.22       Na2-Na5-Na4-Cl17= 13.60       Na2-Na5-Na4-Cl19=307.73       Na2-Na5-Na4-O36=281.54        
Na2-Na5-Na4-C38=257.59        Na3-Na5-Na4-Na1=264.42        Na3-Na5-Na4-Na2=301.31        Na3-Na5-Na4-Na7= 68.58        
Na3-Na5-Na4-Na9=  3.67        Na3-Na5-Na4-Na10=186.76       Na3-Na5-Na4-Cl11=133.27       Na3-Na5-Na4-Cl12=  0.03       
Na3-Na5-Na4-Cl14= 52.54       Na3-Na5-Na4-Cl17=314.91       Na3-Na5-Na4-Cl19=249.04       Na3-Na5-Na4-O36=222.86        
Na3-Na5-Na4-C38=198.90        Na7-Na5-Na4-Na1=195.84        Na7-Na5-Na4-Na2=232.73        Na7-Na5-Na4-Na9=295.09        
Na7-Na5-Na4-Na10=118.17       Na7-Na5-Na4-Cl11= 64.69       Na7-Na5-Na4-Cl12=291.44       Na7-Na5-Na4-Cl14=343.95       
Na7-Na5-Na4-Cl17=246.33       Na7-Na5-Na4-Cl19=180.46       Na7-Na5-Na4-O36=154.27        Na7-Na5-Na4-C38=130.32        
Na8-Na5-Na4-Na1=  7.07        Na8-Na5-Na4-Na2= 43.96        Na8-Na5-Na4-Na7=171.23        Na8-Na5-Na4-Na9=106.32        
Na8-Na5-Na4-Na10=289.40       Na8-Na5-Na4-Cl11=235.92       Na8-Na5-Na4-Cl12=102.67       Na8-Na5-Na4-Cl14=155.18       
Na8-Na5-Na4-Cl17= 57.56       Na8-Na5-Na4-Cl19=351.69       Na8-Na5-Na4-O36=325.50        Na8-Na5-Na4-C38=301.55        
Na10-Na5-Na4-Na1= 77.67       Na10-Na5-Na4-Na2=114.56       Na10-Na5-Na4-Na7=241.83       Na10-Na5-Na4-Na9=176.91       
Na10-Na5-Na4-Cl11=306.52      Na10-Na5-Na4-Cl12=173.27      Na10-Na5-Na4-Cl14=225.78      Na10-Na5-Na4-Cl17=128.15      
Na10-Na5-Na4-Cl19= 62.29      Na10-Na5-Na4-O36= 36.10       Na10-Na5-Na4-C38= 12.15       Cl11-Na5-Na4-Na1=131.15       
Cl11-Na5-Na4-Na2=168.04       Cl11-Na5-Na4-Na7=295.31       Cl11-Na5-Na4-Na9=230.40       Cl11-Na5-Na4-Na10= 53.48      
Cl11-Na5-Na4-Cl12=226.75      Cl11-Na5-Na4-Cl14=279.26      Cl11-Na5-Na4-Cl17=181.64      Cl11-Na5-Na4-Cl19=115.77      
Cl11-Na5-Na4-O36= 89.58       Cl11-Na5-Na4-C38= 65.63       Cl12-Na5-Na4-Na1=264.40       Cl12-Na5-Na4-Na2=301.29       
Cl12-Na5-Na4-Na7= 68.56       Cl12-Na5-Na4-Na9=  3.64       Cl12-Na5-Na4-Na10=186.73      Cl12-Na5-Na4-Cl11=133.25      
Cl12-Na5-Na4-Cl14= 52.51      Cl12-Na5-Na4-Cl17=314.88      Cl12-Na5-Na4-Cl19=249.02      Cl12-Na5-Na4-O36=222.83       
Cl12-Na5-Na4-C38=198.88       Cl15-Na5-Na4-Na1=314.03       Cl15-Na5-Na4-Na2=350.92       Cl15-Na5-Na4-Na7=118.19       
Cl15-Na5-Na4-Na9= 53.28       Cl15-Na5-Na4-Na10=236.36      Cl15-Na5-Na4-Cl11=182.88      Cl15-Na5-Na4-Cl12= 49.63      
Cl15-Na5-Na4-Cl14=102.14      Cl15-Na5-Na4-Cl17=  4.52      Cl15-Na5-Na4-Cl19=298.65      Cl15-Na5-Na4-O36=272.46       
Cl15-Na5-Na4-C38=248.51       Cl19-Na5-Na4-Na1= 15.38       Cl19-Na5-Na4-Na2= 52.27       Cl19-Na5-Na4-Na7=179.54       
Cl19-Na5-Na4-Na9=114.63       Cl19-Na5-Na4-Na10=297.71      Cl19-Na5-Na4-Cl11=244.23      Cl19-Na5-Na4-Cl12=110.98      
Cl19-Na5-Na4-Cl14=163.49      Cl19-Na5-Na4-Cl17= 65.87      Cl19-Na5-Na4-O36=333.81       Cl19-Na5-Na4-C38=309.86       
O66-Na5-Na4-Na1= 49.14        O66-Na5-Na4-Na2= 86.03        O66-Na5-Na4-Na7=213.30        O66-Na5-Na4-Na9=148.39        
O66-Na5-Na4-Na10=331.48       O66-Na5-Na4-Cl11=277.99       O66-Na5-Na4-Cl12=144.75       O66-Na5-Na4-Cl14=197.26       
O66-Na5-Na4-Cl17= 99.63       O66-Na5-Na4-Cl19= 33.76       O66-Na5-Na4-O36=  7.57        O66-Na5-Na4-C38=343.62        
O75-Na5-Na4-Na1=194.52        O75-Na5-Na4-Na2=231.41        O75-Na5-Na4-Na7=358.68        O75-Na5-Na4-Na9=293.77        
O75-Na5-Na4-Na10=116.85       O75-Na5-Na4-Cl11= 63.37       O75-Na5-Na4-Cl12=290.12       O75-Na5-Na4-Cl14=342.63       
O75-Na5-Na4-Cl17=245.01       O75-Na5-Na4-Cl19=179.14       O75-Na5-Na4-O36=152.95        O75-Na5-Na4-C38=129.00        
Na8-Na6-Na1-Na2=347.90        Na8-Na6-Na1-Na4= 58.65        Na8-Na6-Na1-Cl17=  5.53       Na8-Na6-Na1-Cl19= 28.75       
Na8-Na6-Na1-O21=223.78        Na8-Na6-Na1-C23=206.33        Na8-Na6-Na1-C26=182.45        Na8-Na6-Na1-O36=102.34        
Na8-Na6-Na1-O51=307.70        Na10-Na6-Na1-Na2=271.10       Na10-Na6-Na1-Na4=341.85       Na10-Na6-Na1-Cl17=288.73      
Na10-Na6-Na1-Cl19=311.95      Na10-Na6-Na1-O21=146.98       Na10-Na6-Na1-C23=129.53       Na10-Na6-Na1-C26=105.65       
Na10-Na6-Na1-O36= 25.54       Na10-Na6-Na1-O51=230.90       Cl13-Na6-Na1-Na2=225.09       Cl13-Na6-Na1-Na4=295.84       
Cl13-Na6-Na1-Cl17=242.72      Cl13-Na6-Na1-Cl19=265.94      Cl13-Na6-Na1-O21=100.97       Cl13-Na6-Na1-C23= 83.52       
Cl13-Na6-Na1-C26= 59.64       Cl13-Na6-Na1-O36=339.53       Cl13-Na6-Na1-O51=184.89       Cl18-Na6-Na1-Na2= 73.77       
Cl18-Na6-Na1-Na4=144.52       Cl18-Na6-Na1-Cl17= 91.40      Cl18-Na6-Na1-Cl19=114.62      Cl18-Na6-Na1-O21=309.65       
Cl18-Na6-Na1-C23=292.20       Cl18-Na6-Na1-C26=268.32       Cl18-Na6-Na1-O36=188.21       Cl18-Na6-Na1-O51= 33.57       
Cl19-Na6-Na1-Na2=319.16       Cl19-Na6-Na1-Na4= 29.91       Cl19-Na6-Na1-Cl17=336.78      Cl19-Na6-Na1-O21=195.04       
Cl19-Na6-Na1-C23=177.59       Cl19-Na6-Na1-C26=153.70       Cl19-Na6-Na1-O36= 73.60       Cl19-Na6-Na1-O51=278.96       
O21-Na6-Na1-Na2=124.12        O21-Na6-Na1-Na4=194.87        O21-Na6-Na1-Cl17=141.74       O21-Na6-Na1-Cl19=164.96       
O21-Na6-Na1-C23=342.55        O21-Na6-Na1-C26=318.67        O21-Na6-Na1-O36=238.56        O21-Na6-Na1-O51= 83.92        
O72-Na6-Na1-Na2=339.52        O72-Na6-Na1-Na4= 50.27        O72-Na6-Na1-Cl17=357.15       O72-Na6-Na1-Cl19= 20.37       
O72-Na6-Na1-O21=215.40        O72-Na6-Na1-C23=197.95        O72-Na6-Na1-C26=174.07        O72-Na6-Na1-O36= 93.96        
O72-Na6-Na1-O51=299.32        Na5-Na7-Na4-Na1= 40.65        Na5-Na7-Na4-Na2= 43.48        Na5-Na7-Na4-Na9=109.43        
Na5-Na7-Na4-Na10=307.69       Na5-Na7-Na4-Cl11=301.00       Na5-Na7-Na4-Cl12= 58.15       Na5-Na7-Na4-Cl14=159.83       
Na5-Na7-Na4-Cl17= 92.55       Na5-Na7-Na4-Cl19=  0.37       Na5-Na7-Na4-O36=244.02        Na5-Na7-Na4-C38=208.04        
Na9-Na7-Na4-Na1=291.22        Na9-Na7-Na4-Na2=294.05        Na9-Na7-Na4-Na5=250.57        Na9-Na7-Na4-Na10=198.26       
Na9-Na7-Na4-Cl11=191.57       Na9-Na7-Na4-Cl12=308.72       Na9-Na7-Na4-Cl14= 50.40       Na9-Na7-Na4-Cl17=343.12       
Na9-Na7-Na4-Cl19=250.94       Na9-Na7-Na4-O36=134.59        Na9-Na7-Na4-C38= 98.61        Cl11-Na7-Na4-Na1= 99.65       
Cl11-Na7-Na4-Na2=102.48       Cl11-Na7-Na4-Na5= 59.00       Cl11-Na7-Na4-Na9=168.43       Cl11-Na7-Na4-Na10=  6.69      
Cl11-Na7-Na4-Cl12=117.15      Cl11-Na7-Na4-Cl14=218.83      Cl11-Na7-Na4-Cl17=151.55      Cl11-Na7-Na4-Cl19= 59.38      
Cl11-Na7-Na4-O36=303.03       Cl11-Na7-Na4-C38=267.04       Cl12-Na7-Na4-Na1=342.50       Cl12-Na7-Na4-Na2=345.33       
Cl12-Na7-Na4-Na5=301.85       Cl12-Na7-Na4-Na9= 51.28       Cl12-Na7-Na4-Na10=249.54      Cl12-Na7-Na4-Cl11=242.85      
Cl12-Na7-Na4-Cl14=101.68      Cl12-Na7-Na4-Cl17= 34.40      Cl12-Na7-Na4-Cl19=302.22      Cl12-Na7-Na4-O36=185.87       
Cl12-Na7-Na4-C38=149.89       Cl14-Na7-Na4-Na1=240.82       Cl14-Na7-Na4-Na2=243.65       Cl14-Na7-Na4-Na5=200.17       
Cl14-Na7-Na4-Na9=309.60       Cl14-Na7-Na4-Na10=147.86      Cl14-Na7-Na4-Cl11=141.17      Cl14-Na7-Na4-Cl12=258.32      
Cl14-Na7-Na4-Cl17=292.73      Cl14-Na7-Na4-Cl19=200.55      Cl14-Na7-Na4-O36= 84.20       Cl14-Na7-Na4-C38= 48.22       
O75-Na7-Na4-Na1= 41.59        O75-Na7-Na4-Na2= 44.42        O75-Na7-Na4-Na5=  0.94        O75-Na7-Na4-Na9=110.37        
O75-Na7-Na4-Na10=308.63       O75-Na7-Na4-Cl11=301.94       O75-Na7-Na4-Cl12= 59.09       O75-Na7-Na4-Cl14=160.76       
O75-Na7-Na4-Cl17= 93.49       O75-Na7-Na4-Cl19=  1.31       O75-Na7-Na4-O36=244.96        O75-Na7-Na4-C38=208.98        
O78-Na7-Na4-Na1=309.91        O78-Na7-Na4-Na2=312.75        O78-Na7-Na4-Na5=269.26        O78-Na7-Na4-Na9= 18.70        
O78-Na7-Na4-Na10=216.96       O78-Na7-Na4-Cl11=210.26       O78-Na7-Na4-Cl12=327.42       O78-Na7-Na4-Cl14= 69.09       
O78-Na7-Na4-Cl17=  1.82       O78-Na7-Na4-Cl19=269.64       O78-Na7-Na4-O36=153.29        O78-Na7-Na4-C38=117.31        
Na4-Na7-Na5-Na2=311.30        Na4-Na7-Na5-Na3=243.53        Na4-Na7-Na5-Na8=332.87        Na4-Na7-Na5-Na10= 50.15       
Na4-Na7-Na5-Cl11= 59.14       Na4-Na7-Na5-Cl12=289.69       Na4-Na7-Na5-Cl15=261.42       Na4-Na7-Na5-Cl19=359.61       
Na4-Na7-Na5-O66=117.69        Na4-Na7-Na5-O75=178.58        Na9-Na7-Na5-Na2=  0.16        Na9-Na7-Na5-Na3=292.39        
Na9-Na7-Na5-Na4= 48.86        Na9-Na7-Na5-Na8= 21.73        Na9-Na7-Na5-Na10= 99.01       Na9-Na7-Na5-Cl11=108.00       
Na9-Na7-Na5-Cl12=338.55       Na9-Na7-Na5-Cl15=310.28       Na9-Na7-Na5-Cl19= 48.46       Na9-Na7-Na5-O66=166.55        
Na9-Na7-Na5-O75=227.43        Cl11-Na7-Na5-Na2=252.16       Cl11-Na7-Na5-Na3=184.39       Cl11-Na7-Na5-Na4=300.86       
Cl11-Na7-Na5-Na8=273.73       Cl11-Na7-Na5-Na10=351.01      Cl11-Na7-Na5-Cl12=230.55      Cl11-Na7-Na5-Cl15=202.28      
Cl11-Na7-Na5-Cl19=300.47      Cl11-Na7-Na5-O66= 58.55       Cl11-Na7-Na5-O75=119.43       Cl12-Na7-Na5-Na2= 21.61       
Cl12-Na7-Na5-Na3=313.84       Cl12-Na7-Na5-Na4= 70.31       Cl12-Na7-Na5-Na8= 43.18       Cl12-Na7-Na5-Na10=120.46      
Cl12-Na7-Na5-Cl11=129.45      Cl12-Na7-Na5-Cl15=331.73      Cl12-Na7-Na5-Cl19= 69.91      Cl12-Na7-Na5-O66=188.00       
Cl12-Na7-Na5-O75=248.88       Cl14-Na7-Na5-Na2=328.32       Cl14-Na7-Na5-Na3=260.55       Cl14-Na7-Na5-Na4= 17.01       
Cl14-Na7-Na5-Na8=349.88       Cl14-Na7-Na5-Na10= 67.16      Cl14-Na7-Na5-Cl11= 76.15      Cl14-Na7-Na5-Cl12=306.71      
Cl14-Na7-Na5-Cl15=278.44      Cl14-Na7-Na5-Cl19= 16.62      Cl14-Na7-Na5-O66=134.71       Cl14-Na7-Na5-O75=195.59       
O75-Na7-Na5-Na2=132.73        O75-Na7-Na5-Na3= 64.96        O75-Na7-Na5-Na4=181.42        O75-Na7-Na5-Na8=154.29        
O75-Na7-Na5-Na10=231.57       O75-Na7-Na5-Cl11=240.57       O75-Na7-Na5-Cl12=111.12       O75-Na7-Na5-Cl15= 82.85       
O75-Na7-Na5-Cl19=181.03       O75-Na7-Na5-O66=299.12        O78-Na7-Na5-Na2=108.39        O78-Na7-Na5-Na3= 40.62        
O78-Na7-Na5-Na4=157.09        O78-Na7-Na5-Na8=129.96        O78-Na7-Na5-Na10=207.24       O78-Na7-Na5-Cl11=216.23       
O78-Na7-Na5-Cl12= 86.78       O78-Na7-Na5-Cl15= 58.51       O78-Na7-Na5-Cl19=156.70       O78-Na7-Na5-O66=274.78        
O78-Na7-Na5-O75=335.66        Na5-Na8-Na2-Na1= 92.72        Na5-Na8-Na2-Na3=312.38        Na5-Na8-Na2-Na4= 40.61        
Na5-Na8-Na2-Na9= 10.85        Na5-Na8-Na2-Cl12=348.68       Na5-Na8-Na2-Cl15=293.14       Na5-Na8-Na2-Cl17= 64.97       
Na5-Na8-Na2-Cl19= 63.00       Na5-Na8-Na2-O51=141.04        Na5-Na8-Na2-C53=158.87        Na5-Na8-Na2-C59=218.03        
Na5-Na8-Na2-H60=225.09        Na5-Na8-Na2-C62=237.87        Na5-Na8-Na2-O69=186.14        Na6-Na8-Na2-Na1=347.40        
Na6-Na8-Na2-Na3=207.06        Na6-Na8-Na2-Na4=295.29        Na6-Na8-Na2-Na5=254.68        Na6-Na8-Na2-Na9=265.53        
Na6-Na8-Na2-Cl12=243.36       Na6-Na8-Na2-Cl15=187.82       Na6-Na8-Na2-Cl17=319.65       Na6-Na8-Na2-Cl19=317.68       
Na6-Na8-Na2-O51= 35.72        Na6-Na8-Na2-C53= 53.55        Na6-Na8-Na2-C59=112.71        Na6-Na8-Na2-H60=119.77        
Na6-Na8-Na2-C62=132.56        Na6-Na8-Na2-O69= 80.82        Cl15-Na8-Na2-Na1=159.58       Cl15-Na8-Na2-Na3= 19.24       
Cl15-Na8-Na2-Na4=107.47       Cl15-Na8-Na2-Na5= 66.86       Cl15-Na8-Na2-Na9= 77.71       Cl15-Na8-Na2-Cl12= 55.54      
Cl15-Na8-Na2-Cl17=131.83      Cl15-Na8-Na2-Cl19=129.86      Cl15-Na8-Na2-O51=207.91       Cl15-Na8-Na2-C53=225.73       
Cl15-Na8-Na2-C59=284.89       Cl15-Na8-Na2-H60=291.95       Cl15-Na8-Na2-C62=304.74       Cl15-Na8-Na2-O69=253.00       
Cl19-Na8-Na2-Na1= 29.72       Cl19-Na8-Na2-Na3=249.39       Cl19-Na8-Na2-Na4=337.61       Cl19-Na8-Na2-Na5=297.00       
Cl19-Na8-Na2-Na9=307.85       Cl19-Na8-Na2-Cl12=285.69      Cl19-Na8-Na2-Cl15=230.14      Cl19-Na8-Na2-Cl17=  1.97      
Cl19-Na8-Na2-O51= 78.05       Cl19-Na8-Na2-C53= 95.87       Cl19-Na8-Na2-C59=155.03       Cl19-Na8-Na2-H60=162.09       
Cl19-Na8-Na2-C62=174.88       Cl19-Na8-Na2-O69=123.14       O66-Na8-Na2-Na1= 94.46        O66-Na8-Na2-Na3=314.13        
O66-Na8-Na2-Na4= 42.35        O66-Na8-Na2-Na5=  1.74        O66-Na8-Na2-Na9= 12.60        O66-Na8-Na2-Cl12=350.43       
O66-Na8-Na2-Cl15=294.88       O66-Na8-Na2-Cl17= 66.72       O66-Na8-Na2-Cl19= 64.74       O66-Na8-Na2-O51=142.79        
O66-Na8-Na2-C53=160.62        O66-Na8-Na2-C59=219.78        O66-Na8-Na2-H60=226.83        O66-Na8-Na2-C62=239.62        
O66-Na8-Na2-O69=187.89        O69-Na8-Na2-Na1=266.58        O69-Na8-Na2-Na3=126.24        O69-Na8-Na2-Na4=214.47        
O69-Na8-Na2-Na5=173.86        O69-Na8-Na2-Na9=184.71        O69-Na8-Na2-Cl12=162.54       O69-Na8-Na2-Cl15=107.00       
O69-Na8-Na2-Cl17=238.83       O69-Na8-Na2-Cl19=236.86       O69-Na8-Na2-O51=314.90        O69-Na8-Na2-C53=332.73        
O69-Na8-Na2-C59= 31.89        O69-Na8-Na2-H60= 38.95        O69-Na8-Na2-C62= 51.73        O72-Na8-Na2-Na1=345.74        
O72-Na8-Na2-Na3=205.40        O72-Na8-Na2-Na4=293.63        O72-Na8-Na2-Na5=253.02        O72-Na8-Na2-Na9=263.87        
O72-Na8-Na2-Cl12=241.70       O72-Na8-Na2-Cl15=186.16       O72-Na8-Na2-Cl17=317.99       O72-Na8-Na2-Cl19=316.02       
O72-Na8-Na2-O51= 34.06        O72-Na8-Na2-C53= 51.89        O72-Na8-Na2-C59=111.05        O72-Na8-Na2-H60=118.11        
O72-Na8-Na2-C62=130.89        O72-Na8-Na2-O69= 79.16        Na2-Na8-Na5-Na3= 62.18        Na2-Na8-Na5-Na4=311.73        
Na2-Na8-Na5-Na7=335.25        Na2-Na8-Na5-Na10=255.87       Na2-Na8-Na5-Cl11=263.13       Na2-Na8-Na5-Cl12= 12.47       
Na2-Na8-Na5-Cl15= 61.14       Na2-Na8-Na5-Cl19=303.44       Na2-Na8-Na5-O66=177.85        Na2-Na8-Na5-O75=121.40        
Na6-Na8-Na5-Na2= 78.34        Na6-Na8-Na5-Na3=140.52        Na6-Na8-Na5-Na4= 30.07        Na6-Na8-Na5-Na7= 53.59        
Na6-Na8-Na5-Na10=334.21       Na6-Na8-Na5-Cl11=341.47       Na6-Na8-Na5-Cl12= 90.81       Na6-Na8-Na5-Cl15=139.48       
Na6-Na8-Na5-Cl19= 21.79       Na6-Na8-Na5-O66=256.19        Na6-Na8-Na5-O75=199.74        Cl15-Na8-Na5-Na2=298.86       
Cl15-Na8-Na5-Na3=  1.04       Cl15-Na8-Na5-Na4=250.59       Cl15-Na8-Na5-Na7=274.11       Cl15-Na8-Na5-Na10=194.73      
Cl15-Na8-Na5-Cl11=201.99      Cl15-Na8-Na5-Cl12=311.33      Cl15-Na8-Na5-Cl19=242.31      Cl15-Na8-Na5-O66=116.71       
Cl15-Na8-Na5-O75= 60.26       Cl19-Na8-Na5-Na2= 56.56       Cl19-Na8-Na5-Na3=118.73       Cl19-Na8-Na5-Na4=  8.28       
Cl19-Na8-Na5-Na7= 31.81       Cl19-Na8-Na5-Na10=312.42      Cl19-Na8-Na5-Cl11=319.68      Cl19-Na8-Na5-Cl12= 69.03      
Cl19-Na8-Na5-Cl15=117.69      Cl19-Na8-Na5-O66=234.41       Cl19-Na8-Na5-O75=177.96       O66-Na8-Na5-Na2=182.15        
O66-Na8-Na5-Na3=244.33        O66-Na8-Na5-Na4=133.88        O66-Na8-Na5-Na7=157.40        O66-Na8-Na5-Na10= 78.01       
O66-Na8-Na5-Cl11= 85.28       O66-Na8-Na5-Cl12=194.62       O66-Na8-Na5-Cl15=243.29       O66-Na8-Na5-Cl19=125.59       
O66-Na8-Na5-O75=303.55        O69-Na8-Na5-Na2=353.77        O69-Na8-Na5-Na3= 55.95        O69-Na8-Na5-Na4=305.50        
O69-Na8-Na5-Na7=329.02        O69-Na8-Na5-Na10=249.63       O69-Na8-Na5-Cl11=256.90       O69-Na8-Na5-Cl12=  6.24       
O69-Na8-Na5-Cl15= 54.91       O69-Na8-Na5-Cl19=297.21       O69-Na8-Na5-O66=171.62        O69-Na8-Na5-O75=115.17        
O72-Na8-Na5-Na2=122.12        O72-Na8-Na5-Na3=184.29        O72-Na8-Na5-Na4= 73.85        O72-Na8-Na5-Na7= 97.37        
O72-Na8-Na5-Na10= 17.98       O72-Na8-Na5-Cl11= 25.25       O72-Na8-Na5-Cl12=134.59       O72-Na8-Na5-Cl15=183.26       
O72-Na8-Na5-Cl19= 65.56       O72-Na8-Na5-O66=299.97        O72-Na8-Na5-O75=243.52        Na2-Na8-Na6-Na1= 12.27        
Na2-Na8-Na6-Na10= 91.71       Na2-Na8-Na6-Cl13= 84.54       Na2-Na8-Na6-Cl18=284.07       Na2-Na8-Na6-Cl19= 42.19       
Na2-Na8-Na6-O21=344.92        Na2-Na8-Na6-O72=181.91        Na5-Na8-Na6-Na1=306.80        Na5-Na8-Na6-Na10= 26.24       
Na5-Na8-Na6-Cl13= 19.07       Na5-Na8-Na6-Cl18=218.61       Na5-Na8-Na6-Cl19=336.72       Na5-Na8-Na6-O21=279.45        
Na5-Na8-Na6-O72=116.44        Cl15-Na8-Na6-Na1=  2.76       Cl15-Na8-Na6-Na10= 82.20      Cl15-Na8-Na6-Cl13= 75.03      
Cl15-Na8-Na6-Cl18=274.56      Cl15-Na8-Na6-Cl19= 32.67      Cl15-Na8-Na6-O21=335.40       Cl15-Na8-Na6-O72=172.39       
Cl19-Na8-Na6-Na1=330.08       Cl19-Na8-Na6-Na10= 49.52      Cl19-Na8-Na6-Cl13= 42.35      Cl19-Na8-Na6-Cl18=241.89      
Cl19-Na8-Na6-O21=302.73       Cl19-Na8-Na6-O72=139.72       O66-Na8-Na6-Na1=258.03        O66-Na8-Na6-Na10=337.47       
O66-Na8-Na6-Cl13=330.30       O66-Na8-Na6-Cl18=169.83       O66-Na8-Na6-Cl19=287.95       O66-Na8-Na6-O21=230.68        
O66-Na8-Na6-O72= 67.67        O69-Na8-Na6-Na1= 69.80        O69-Na8-Na6-Na10=149.24       O69-Na8-Na6-Cl13=142.07       
O69-Na8-Na6-Cl18=341.60       O69-Na8-Na6-Cl19= 99.71       O69-Na8-Na6-O21= 42.44        O69-Na8-Na6-O72=239.43        
O72-Na8-Na6-Na1=190.36        O72-Na8-Na6-Na10=269.80       O72-Na8-Na6-Cl13=262.63       O72-Na8-Na6-Cl18=102.17       
O72-Na8-Na6-Cl19=220.28       O72-Na8-Na6-O21=163.01        Na2-Na9-Na4-Na1= 49.66        Na2-Na9-Na4-Na5=306.93        
Na2-Na9-Na4-Na7=252.37        Na2-Na9-Na4-Na10=314.78       Na2-Na9-Na4-Cl11=263.29       Na2-Na9-Na4-Cl12=310.55       
Na2-Na9-Na4-Cl14=200.51       Na2-Na9-Na4-Cl17= 52.42       Na2-Na9-Na4-Cl19=356.36       Na2-Na9-Na4-O36= 90.99        
Na2-Na9-Na4-C38=119.98        Na7-Na9-Na4-Na1=157.29        Na7-Na9-Na4-Na2=107.63        Na7-Na9-Na4-Na5= 54.56        
Na7-Na9-Na4-Na10= 62.42       Na7-Na9-Na4-Cl11= 10.92       Na7-Na9-Na4-Cl12= 58.18       Na7-Na9-Na4-Cl14=308.14       
Na7-Na9-Na4-Cl17=160.05       Na7-Na9-Na4-Cl19=103.99       Na7-Na9-Na4-O36=198.63        Na7-Na9-Na4-C38=227.61        
Cl12-Na9-Na4-Na1= 99.11       Cl12-Na9-Na4-Na2= 49.45       Cl12-Na9-Na4-Na5=356.38       Cl12-Na9-Na4-Na7=301.82       
Cl12-Na9-Na4-Na10=  4.24      Cl12-Na9-Na4-Cl11=312.74      Cl12-Na9-Na4-Cl14=249.96      Cl12-Na9-Na4-Cl17=101.87      
Cl12-Na9-Na4-Cl19= 45.81      Cl12-Na9-Na4-O36=140.45       Cl12-Na9-Na4-C38=169.43       Cl14-Na9-Na4-Na1=209.15       
Cl14-Na9-Na4-Na2=159.49       Cl14-Na9-Na4-Na5=106.42       Cl14-Na9-Na4-Na7= 51.86       Cl14-Na9-Na4-Na10=114.28      
Cl14-Na9-Na4-Cl11= 62.78      Cl14-Na9-Na4-Cl12=110.04      Cl14-Na9-Na4-Cl17=211.91      Cl14-Na9-Na4-Cl19=155.85      
Cl14-Na9-Na4-O36=250.49       Cl14-Na9-Na4-C38=279.47       Cl17-Na9-Na4-Na1=357.24       Cl17-Na9-Na4-Na2=307.58       
Cl17-Na9-Na4-Na5=254.50       Cl17-Na9-Na4-Na7=199.95       Cl17-Na9-Na4-Na10=262.36      Cl17-Na9-Na4-Cl11=210.86      
Cl17-Na9-Na4-Cl12=258.13      Cl17-Na9-Na4-Cl14=148.09      Cl17-Na9-Na4-Cl19=303.94      Cl17-Na9-Na4-O36= 38.57       
Cl17-Na9-Na4-C38= 67.55       Na2-Na9-Na7-Na4= 57.39        Na2-Na9-Na7-Na5=359.86        Na2-Na9-Na7-Cl11= 48.30       
Na2-Na9-Na7-Cl12=335.09       Na2-Na9-Na7-Cl14=129.63       Na2-Na9-Na7-O75=328.71        Na2-Na9-Na7-O78=244.19        
Na4-Na9-Na7-Na5=302.48        Na4-Na9-Na7-Cl11=350.91       Na4-Na9-Na7-Cl12=277.70       Na4-Na9-Na7-Cl14= 72.24       
Na4-Na9-Na7-O75=271.32        Na4-Na9-Na7-O78=186.80        Cl12-Na9-Na7-Na4= 82.30       Cl12-Na9-Na7-Na5= 24.77       
Cl12-Na9-Na7-Cl11= 73.21      Cl12-Na9-Na7-Cl14=154.54      Cl12-Na9-Na7-O75=353.62       Cl12-Na9-Na7-O78=269.10       
Cl14-Na9-Na7-Na4=287.76       Cl14-Na9-Na7-Na5=230.24       Cl14-Na9-Na7-Cl11=278.67      Cl14-Na9-Na7-Cl12=205.46      
Cl14-Na9-Na7-O75=199.08       Cl14-Na9-Na7-O78=114.56       Cl17-Na9-Na7-Na4= 17.95       Cl17-Na9-Na7-Na5=320.43       
Cl17-Na9-Na7-Cl11=  8.86      Cl17-Na9-Na7-Cl12=295.65      Cl17-Na9-Na7-Cl14= 90.19      Cl17-Na9-Na7-O75=289.27       
Cl17-Na9-Na7-O78=204.75       Na5-Na10-Na4-Na1=254.00       Na5-Na10-Na4-Na2=309.02       Na5-Na10-Na4-Na7= 49.68       
Na5-Na10-Na4-Na9=351.23       Na5-Na10-Na4-Cl11= 57.05      Na5-Na10-Na4-Cl12=354.63      Na5-Na10-Na4-Cl14= 86.09      
Na5-Na10-Na4-Cl17=271.80      Na5-Na10-Na4-Cl19=300.91      Na5-Na10-Na4-O36=208.89       Na5-Na10-Na4-C38=185.28       
Na6-Na10-Na4-Na1=343.36       Na6-Na10-Na4-Na2= 38.39       Na6-Na10-Na4-Na5= 89.37       Na6-Na10-Na4-Na7=139.04       
Na6-Na10-Na4-Na9= 80.59       Na6-Na10-Na4-Cl11=146.42      Na6-Na10-Na4-Cl12= 84.00      Na6-Na10-Na4-Cl14=175.45      
Na6-Na10-Na4-Cl17=  1.17      Na6-Na10-Na4-Cl19= 30.28      Na6-Na10-Na4-O36=298.26       Na6-Na10-Na4-C38=274.65       
Cl11-Na10-Na4-Na1=196.94      Cl11-Na10-Na4-Na2=251.97      Cl11-Na10-Na4-Na5=302.95      Cl11-Na10-Na4-Na7=352.62      
Cl11-Na10-Na4-Na9=294.17      Cl11-Na10-Na4-Cl12=297.58     Cl11-Na10-Na4-Cl14= 29.03     Cl11-Na10-Na4-Cl17=214.75     
Cl11-Na10-Na4-Cl19=243.86     Cl11-Na10-Na4-O36=151.84      Cl11-Na10-Na4-C38=128.23      Cl13-Na10-Na4-Na1= 27.67      
Cl13-Na10-Na4-Na2= 82.70      Cl13-Na10-Na4-Na5=133.68      Cl13-Na10-Na4-Na7=183.36      Cl13-Na10-Na4-Na9=124.91      
Cl13-Na10-Na4-Cl11=190.73     Cl13-Na10-Na4-Cl12=128.31     Cl13-Na10-Na4-Cl14=219.76     Cl13-Na10-Na4-Cl17= 45.48     
Cl13-Na10-Na4-Cl19= 74.59     Cl13-Na10-Na4-O36=342.57      Cl13-Na10-Na4-C38=318.96      Cl16-Na10-Na4-Na1=271.26      
Cl16-Na10-Na4-Na2=326.29      Cl16-Na10-Na4-Na5= 17.27      Cl16-Na10-Na4-Na7= 66.95      Cl16-Na10-Na4-Na9=  8.50      
Cl16-Na10-Na4-Cl11= 74.32     Cl16-Na10-Na4-Cl12= 11.90     Cl16-Na10-Na4-Cl14=103.35     Cl16-Na10-Na4-Cl17=289.07     
Cl16-Na10-Na4-Cl19=318.18     Cl16-Na10-Na4-O36=226.16      Cl16-Na10-Na4-C38=202.55      Cl19-Na10-Na4-Na1=313.08      
Cl19-Na10-Na4-Na2=  8.11      Cl19-Na10-Na4-Na5= 59.09      Cl19-Na10-Na4-Na7=108.77      Cl19-Na10-Na4-Na9= 50.32      
Cl19-Na10-Na4-Cl11=116.14     Cl19-Na10-Na4-Cl12= 53.72     Cl19-Na10-Na4-Cl14=145.17     Cl19-Na10-Na4-Cl17=330.89     
Cl19-Na10-Na4-O36=267.98      Cl19-Na10-Na4-C38=244.37      Na4-Na10-Na5-Na2= 56.98       Na4-Na10-Na5-Na3= 28.40       
Na4-Na10-Na5-Na7=311.75       Na4-Na10-Na5-Na8=113.22       Na4-Na10-Na5-Cl11=301.72      Na4-Na10-Na5-Cl12=  6.44      
Na4-Na10-Na5-Cl15= 98.40      Na4-Na10-Na5-Cl19= 64.30      Na4-Na10-Na5-O66=158.21       Na4-Na10-Na5-O75=258.66       
Na6-Na10-Na5-Na2=327.63       Na6-Na10-Na5-Na3=299.05       Na6-Na10-Na5-Na4=270.66       Na6-Na10-Na5-Na7=222.41       
Na6-Na10-Na5-Na8= 23.88       Na6-Na10-Na5-Cl11=212.38      Na6-Na10-Na5-Cl12=277.10      Na6-Na10-Na5-Cl15=  9.06      
Na6-Na10-Na5-Cl19=334.96      Na6-Na10-Na5-O66= 68.87       Na6-Na10-Na5-O75=169.32       Cl11-Na10-Na5-Na2=115.25      
Cl11-Na10-Na5-Na3= 86.67      Cl11-Na10-Na5-Na4= 58.28      Cl11-Na10-Na5-Na7= 10.03      Cl11-Na10-Na5-Na8=171.50      
Cl11-Na10-Na5-Cl12= 64.72     Cl11-Na10-Na5-Cl15=156.68     Cl11-Na10-Na5-Cl19=122.58     Cl11-Na10-Na5-O66=216.49      
Cl11-Na10-Na5-O75=316.94      Cl13-Na10-Na5-Na2=353.50      Cl13-Na10-Na5-Na3=324.92      Cl13-Na10-Na5-Na4=296.53      
Cl13-Na10-Na5-Na7=248.28      Cl13-Na10-Na5-Na8= 49.75      Cl13-Na10-Na5-Cl11=238.25     Cl13-Na10-Na5-Cl12=302.97     
Cl13-Na10-Na5-Cl15= 34.92     Cl13-Na10-Na5-Cl19=  0.83     Cl13-Na10-Na5-O66= 94.74      Cl13-Na10-Na5-O75=195.19      
Cl16-Na10-Na5-Na2=247.18      Cl16-Na10-Na5-Na3=218.60      Cl16-Na10-Na5-Na4=190.20      Cl16-Na10-Na5-Na7=141.96      
Cl16-Na10-Na5-Na8=303.43      Cl16-Na10-Na5-Cl11=131.92     Cl16-Na10-Na5-Cl12=196.64     Cl16-Na10-Na5-Cl15=288.60     
Cl16-Na10-Na5-Cl19=254.50     Cl16-Na10-Na5-O66=348.41      Cl16-Na10-Na5-O75= 88.87      Cl19-Na10-Na5-Na2=352.68      
Cl19-Na10-Na5-Na3=324.09      Cl19-Na10-Na5-Na4=295.70      Cl19-Na10-Na5-Na7=247.45      Cl19-Na10-Na5-Na8= 48.92      
Cl19-Na10-Na5-Cl11=237.42     Cl19-Na10-Na5-Cl12=302.14     Cl19-Na10-Na5-Cl15= 34.10     Cl19-Na10-Na5-O66= 93.91      
Cl19-Na10-Na5-O75=194.36      Na4-Na10-Na6-Na1= 15.64       Na4-Na10-Na6-Na8=281.46       Na4-Na10-Na6-Cl13= 92.88      
Na4-Na10-Na6-Cl18=318.51      Na4-Na10-Na6-Cl19=328.13      Na4-Na10-Na6-O21= 35.79       Na4-Na10-Na6-O72=242.22       
Na5-Na10-Na6-Na1= 72.48       Na5-Na10-Na6-Na8=338.31       Na5-Na10-Na6-Cl13=149.72      Na5-Na10-Na6-Cl18= 15.36      
Na5-Na10-Na6-Cl19= 24.97      Na5-Na10-Na6-O21= 92.63       Na5-Na10-Na6-O72=299.06       Cl11-Na10-Na6-Na1= 44.77      
Cl11-Na10-Na6-Na8=310.60      Cl11-Na10-Na6-Cl13=122.01     Cl11-Na10-Na6-Cl18=347.64     Cl11-Na10-Na6-Cl19=357.26     
Cl11-Na10-Na6-O21= 64.92      Cl11-Na10-Na6-O72=271.35      Cl13-Na10-Na6-Na1=282.76      Cl13-Na10-Na6-Na8=188.59      
Cl13-Na10-Na6-Cl18=225.64     Cl13-Na10-Na6-Cl19=235.25     Cl13-Na10-Na6-O21=302.91      Cl13-Na10-Na6-O72=149.34      
Cl16-Na10-Na6-Na1=160.51      Cl16-Na10-Na6-Na8= 66.34      Cl16-Na10-Na6-Cl13=237.75     Cl16-Na10-Na6-Cl18=103.39     
Cl16-Na10-Na6-Cl19=113.00     Cl16-Na10-Na6-O21=180.66      Cl16-Na10-Na6-O72= 27.09      Cl19-Na10-Na6-Na1= 47.52      
Cl19-Na10-Na6-Na8=313.34      Cl19-Na10-Na6-Cl13=124.75     Cl19-Na10-Na6-Cl18=350.39     Cl19-Na10-Na6-O21= 67.66      
Cl19-Na10-Na6-O72=274.09      

========================================================================
 FINAL SINGLEPOINT CALCULATION ON OPTIMIZED GEOMETRY
========================================================================

 Ncao       : 260
 Nao        : 250
 Nshell     : 130
 Nel        : 216
 T(el)      :   300.0
 intcut     :    25.0
 scfconv/Eh :  0.100E-05
   qconv/e  :  0.100E-03
 intneglect :  0.100E-07
 broydamp   :      0.250
 iter      E             dE          RMSdq      gap      omega  full diag
   1   -128.4923285 -0.128492E+03  0.132E-04    2.97       0.0  T
   2   -128.4923285 -0.291038E-10  0.900E-05    2.97     124.2  T
   3   -128.4923285 -0.418936E-10  0.676E-05    2.97     165.3  T
speedup  1.00
cpu  time for SCC    0.04 s
wall time for SCC    0.04 s

   *** convergence criteria satisfied after 3 iterations ***

          eigenvalues
 #    :          96         97         98         99        100        101        102        103
 occ. :        2.000      2.000      2.000      2.000      2.000      2.000      2.000      2.000
 eps  :       -10.706    -10.549    -10.518    -10.496    -10.481    -10.460    -10.411    -10.400
 #    :         104        105        106        107        108        109        110        111
 occ. :        2.000      2.000      2.000      2.000      2.000      0.000      0.000      0.000
 eps  :       -10.374    -10.319    -10.303    -10.245    -10.166     -7.196     -5.715     -4.626
 #    :         112        113        114        115        116        117        118        119
 occ. :        0.000      0.000      0.000      0.000      0.000      0.000      0.000      0.000
 eps  :        -3.953     -2.677     -2.083     -1.577     -0.808      0.053      0.869      0.937


   #   Z            q   n(s)   n(p)   n(d)      C6AA      α(0)
   1  11 Na     0.805  0.064  0.132  0.000    66.907    26.471
   2  11 Na     0.830  0.048  0.122  0.000    66.603    26.410
   3  11 Na     0.701  0.105  0.194  0.000    68.171    26.720
   4  11 Na     0.743  0.038  0.219  0.000    67.649    26.617
   5  11 Na     0.778  0.038  0.184  0.000    67.232    26.535
   6  11 Na     0.702  0.090  0.208  0.000    68.159    26.717
   7  11 Na     0.734  0.088  0.178  0.000    67.761    26.639
   8  11 Na     0.837  0.056  0.107  0.000    66.522    26.394
   9  11 Na     0.688  0.117  0.195  0.000    68.327    26.750
  10  11 Na     0.706  0.092  0.202  0.000    68.112    26.708
  11  17 Cl    -0.761  1.982  5.778  0.001   125.779    17.158
  12  17 Cl    -0.726  1.966  5.757  0.002   124.366    17.062
  13  17 Cl    -0.788  1.976  5.804  0.008   126.855    17.231
  14  17 Cl    -0.779  1.975  5.803  0.001   126.516    17.208
  15  17 Cl    -0.758  1.979  5.777  0.001   125.636    17.148
  16  17 Cl    -0.771  1.978  5.743  0.051   125.899    17.163
  17  17 Cl    -0.766  1.976  5.789  0.001   125.961    17.171
  18  17 Cl    -0.799  1.983  5.775  0.041   126.849    17.226
  19  17 Cl    -0.723  1.969  5.752  0.002   124.248    17.054
  20  17 Cl    -0.799  1.982  5.789  0.028   126.932    17.233
  21   8 O     -0.501  1.701  4.800  0.000    22.849     6.456
  22   1 H      0.343  0.657  0.000  0.000     0.598     1.211
  23   6 C      0.069  1.038  2.892  0.000    19.373     6.257
  24   1 H      0.028  0.972  0.000  0.000     2.609     2.526
  25   1 H      0.040  0.960  0.000  0.000     2.442     2.444
  26   6 C     -0.092  1.067  3.025  0.000    22.171     6.689
  27   1 H      0.045  0.955  0.000  0.000     2.374     2.407
  28   1 H      0.070  0.930  0.000  0.000     2.087     2.259
  29   6 C     -0.056  1.046  3.009  0.000    21.576     6.613
  30   1 H      0.029  0.971  0.000  0.000     2.598     2.521
  31   1 H      0.035  0.965  0.000  0.000     2.512     2.479
  32   6 C     -0.108  1.037  3.071  0.000    22.623     6.783
  33   1 H      0.042  0.958  0.000  0.000     2.425     2.435
  34   1 H      0.035  0.965  0.000  0.000     2.520     2.482
  35   1 H      0.037  0.963  0.000  0.000     2.485     2.465
  36   8 O     -0.513  1.709  4.804  0.000    23.115     6.493
  37   1 H      0.350  0.650  0.000  0.000     0.581     1.194
  38   6 C      0.044  1.044  2.911  0.000    19.753     6.312
  39   1 H      0.064  0.936  0.000  0.000     2.146     2.291
  40   1 H      0.053  0.947  0.000  0.000     2.284     2.364
  41   6 C     -0.088  1.059  3.028  0.000    22.113     6.684
  42   1 H      0.043  0.957  0.000  0.000     2.405     2.425
  43   1 H      0.059  0.941  0.000  0.000     2.209     2.323
  44   6 C     -0.061  1.049  3.012  0.000    21.677     6.629
  45   1 H      0.050  0.950  0.000  0.000     2.324     2.384
  46   1 H      0.035  0.965  0.000  0.000     2.514     2.480
  47   6 C     -0.107  1.035  3.072  0.000    22.607     6.781
  48   1 H      0.030  0.970  0.000  0.000     2.591     2.517
  49   1 H      0.036  0.964  0.000  0.000     2.506     2.476
  50   1 H      0.046  0.954  0.000  0.000     2.368     2.406
  51   8 O     -0.521  1.711  4.810  0.000    23.285     6.517
  52   1 H      0.368  0.632  0.000  0.000     0.547     1.161
  53   6 C      0.043  1.044  2.914  0.000    19.781     6.318
  54   1 H      0.046  0.954  0.000  0.000     2.370     2.408
  55   1 H      0.069  0.931  0.000  0.000     2.093     2.262
  56   6 C     -0.086  1.057  3.029  0.000    22.112     6.689
  57   1 H      0.040  0.960  0.000  0.000     2.452     2.449
  58   1 H      0.053  0.947  0.000  0.000     2.287     2.365
  59   6 C     -0.091  1.060  3.030  0.000    22.133     6.681
  60   1 H      0.046  0.954  0.000  0.000     2.351     2.394
  61   1 H      0.040  0.960  0.000  0.000     2.445     2.445
  62   6 C     -0.135  1.048  3.087  0.000    23.014     6.815
  63   1 H      0.042  0.958  0.000  0.000     2.428     2.437
  64   1 H      0.039  0.961  0.000  0.000     2.464     2.455
  65   1 H      0.047  0.953  0.000  0.000     2.344     2.391
  66   8 O     -0.674  1.730  4.944  0.000    26.923     7.008
  67   1 H      0.369  0.631  0.000  0.000     0.539     1.149
  68   1 H      0.326  0.674  0.000  0.000     0.646     1.262
  69   8 O     -0.657  1.725  4.932  0.000    26.496     6.952
  70   1 H      0.358  0.642  0.000  0.000     0.561     1.172
  71   1 H      0.321  0.679  0.000  0.000     0.659     1.274
  72   8 O     -0.655  1.727  4.928  0.000    26.453     6.946
  73   1 H      0.360  0.640  0.000  0.000     0.556     1.167
  74   1 H      0.313  0.687  0.000  0.000     0.684     1.299
  75   8 O     -0.633  1.718  4.915  0.000    25.906     6.874
  76   1 H      0.313  0.687  0.000  0.000     0.681     1.295
  77   1 H      0.346  0.654  0.000  0.000     0.588     1.200
  78   8 O     -0.620  1.725  4.895  0.000    25.585     6.831
  79   1 H      0.334  0.666  0.000  0.000     0.619     1.231
  80   1 H      0.287  0.713  0.000  0.000     0.761     1.370

 Mol. C6AA /au·bohr⁶  :     101632.172380
 Mol. C8AA /au·bohr⁸  :    4469104.220029
 Mol. α(0) /au        :        652.218871

 
 Wiberg/Mayer (AO) data. WBOs > 0.1 written file <wbo>
 largest (>0.05) Wiberg bond orders for each atom
           total WBO             WBO to atom ...
     1  Na  0.371    Cl  17 0.119    O   21 0.075    Cl  19 0.060    O   36 0.056    O   51 0.052
     2  Na  0.336    Cl  15 0.112    Cl  19 0.096    Cl  12 0.079    O   51 0.066
     3  Na  0.565    Cl  20 0.206    Cl  15 0.163    Cl  12 0.133
     4  Na  0.489    Cl  11 0.111    Cl  14 0.085    O   36 0.079    Cl  19 0.077    Cl  12 0.071    Cl  17 0.066
     5  Na  0.440    O   66 0.093    Cl  19 0.073    O   75 0.073    Cl  15 0.069    Cl  11 0.067
     6  Na  0.552    Cl  13 0.141    Cl  18 0.140    Cl  19 0.091    O   72 0.074
     7  Na  0.500    Cl  14 0.141    Cl  11 0.133    O   78 0.092    Cl  12 0.052
     8  Na  0.325    O   69 0.088    Cl  15 0.078    O   72 0.062    O   66 0.055
     9  Na  0.586    Cl  14 0.190    Cl  17 0.188    Cl  12 0.142
    10  Na  0.562    Cl  16 0.179    Cl  13 0.167    Cl  11 0.104    Cl  19 0.081
    11  Cl  0.446    Na   7 0.133    Na   4 0.111    Na  10 0.104    Na   5 0.067
    12  Cl  0.525    Na   9 0.142    Na   3 0.133    Na   2 0.079    Na   4 0.071    Na   7 0.052
    13  Cl  0.406    Na  10 0.167    Na   6 0.141
    14  Cl  0.427    Na   9 0.190    Na   7 0.141    Na   4 0.085
    15  Cl  0.445    Na   3 0.163    Na   2 0.112    Na   8 0.078    Na   5 0.069
    16  Cl  0.440    Na  10 0.179    H   73 0.066    H   67 0.066
    17  Cl  0.443    Na   9 0.188    Na   1 0.119    Na   4 0.066
    18  Cl  0.387    Na   6 0.140    H   70 0.055
    19  Cl  0.533    Na   2 0.096    Na   6 0.091    Na  10 0.081    Na   4 0.077    Na   5 0.073    Na   1 0.060
    20  Cl  0.389    Na   3 0.206    H   79 0.054    H   77 0.052
    21  O   1.999    C   23 0.986    H   22 0.830    Na   1 0.075
    22  H   0.882    O   21 0.830
    23  C   3.948    C   26 1.014    O   21 0.986    H   24 0.972    H   25 0.970
    24  H   0.999    C   23 0.972
    25  H   0.998    C   23 0.970
    26  C   3.991    C   23 1.014    C   29 1.008    H   28 0.972    H   27 0.970
    27  H   1.001    C   26 0.970
    28  H   0.995    C   26 0.972
    29  C   3.996    C   32 1.020    C   26 1.008    H   30 0.977    H   31 0.976
    30  H   0.998    C   29 0.977
    31  H   0.997    C   29 0.976
    32  C   3.995    C   29 1.020    H   34 0.987    H   35 0.985    H   33 0.985
    33  H   0.998    C   32 0.985
    34  H   0.998    C   32 0.987
    35  H   0.998    C   32 0.985
    36  O   2.007    C   38 0.977    H   37 0.832    Na   4 0.079    Na   1 0.056
    37  H   0.877    O   36 0.832
    38  C   3.938    C   41 1.010    O   36 0.977    H   39 0.972    H   40 0.967
    39  H   0.996    C   38 0.972
    40  H   0.996    C   38 0.967
    41  C   3.995    C   38 1.010    C   44 1.009    H   42 0.973    H   43 0.967
    42  H   0.996    C   41 0.973
    43  H   0.999    C   41 0.967
    44  C   3.998    C   47 1.019    C   41 1.009    H   46 0.977    H   45 0.959
    45  H   0.998    C   44 0.959
    46  H   0.998    C   44 0.977
    47  C   3.995    C   44 1.019    H   48 0.986    H   49 0.985    H   50 0.982
    48  H   0.997    C   47 0.986
    49  H   0.999    C   47 0.985
    50  H   0.998    C   47 0.982
    51  O   1.991    C   53 0.985    H   52 0.815    Na   2 0.066    Na   1 0.052
    52  H   0.864    O   51 0.815
    53  C   3.941    C   56 1.007    O   51 0.985    H   54 0.972    H   55 0.970
    54  H   0.997    C   53 0.972
    55  H   0.993    C   53 0.970
    56  C   3.991    C   59 1.014    C   53 1.007    H   57 0.974    H   58 0.972
    57  H   0.997    C   56 0.974
    58  H   0.997    C   56 0.972
    59  C   3.997    C   62 1.027    C   56 1.014    H   61 0.979    H   60 0.967
    60  H   0.998    C   59 0.967
    61  H   0.996    C   59 0.979
    62  C   3.992    C   59 1.027    H   63 0.988    H   64 0.984    H   65 0.980
    63  H   0.997    C   62 0.988
    64  H   0.999    C   62 0.984
    65  H   0.998    C   62 0.980
    66  O   1.871    H   68 0.894    H   67 0.798    Na   5 0.093    Na   8 0.055
    67  H   0.864    O   66 0.798    Cl  16 0.066
    68  H   0.893    O   66 0.894
    69  O   1.879    H   71 0.894    H   70 0.814    Na   8 0.088
    70  H   0.871    O   69 0.814    Cl  18 0.055
    71  H   0.897    O   69 0.894
    72  O   1.883    H   74 0.904    H   73 0.804    Na   6 0.074    Na   8 0.062
    73  H   0.870    O   72 0.804    Cl  16 0.066
    74  H   0.902    O   72 0.904
    75  O   1.896    H   76 0.902    H   77 0.827    Na   5 0.073
    76  H   0.902    O   75 0.902
    77  H   0.879    O   75 0.827    Cl  20 0.052
    78  O   1.877    H   80 0.921    H   79 0.836    Na   7 0.092
    79  H   0.888    O   78 0.836    Cl  20 0.054
    80  H   0.917    O   78 0.921
 MOs/occ written to file <molden.input>
 
molecular dipole:
                 x           y           z       tot (Debye)
 q only:        0.066       3.004       0.791
   full:        0.186       2.514       0.310       6.457
molecular quadrupole (traceless):
                xx          xy          yy          xz          yz          zz
 q only:      -47.317       1.089       8.687     -15.199      -2.735      38.631
  q+dip:      -15.191       1.668       5.471      -4.102       0.714       9.720
   full:      -13.868       0.820       4.123      -3.852       2.196       9.746

SCC energy    :    -128.4923285
rep           :       0.8372001
ES            :       0.9799327
AES           :      -0.1031214
AXC           :      -0.0133230
disp          :      -0.1086677
XB            :       0.0000000
fix           :       0.0000000
total E       :    -127.6503480
atomizationE  :      15.8320641     9934.77
(atE without considering molecular charge,
 total energy contains solvation terms)
H-L gap (eV)  :          2.9697
optimized geometry written to: xtbopt.xyz

           ------------------------------------------------- 
          |                Numerical Hessian                |
           ------------------------------------------------- 
step length          :   0.00500
SCC accuracy         :   0.25000
Hessian scale factor :   1.00000
frozen atoms in %    :   0.00000    0
RMS gradient         :   0.00005
estimated CPU  time      2.21 min
estimated wall time      2.21 min

writing file <hessian>.
 
 projected vibrational frequencies (cm-1)
eigval :       -0.00    -0.00    -0.00     0.00     0.00     0.00
eigval :       15.59    20.20    24.78    27.05    29.81    33.39
eigval :       34.48    38.02    38.59    40.31    42.67    44.23
eigval :       47.05    49.45    51.58    54.21    55.12    56.45
eigval :       59.72    61.50    64.72    65.83    69.41    70.46
eigval :       71.12    72.45    75.99    78.49    81.09    82.93
eigval :       83.80    85.18    87.07    88.65    93.22    95.72
eigval :       97.79    99.08   100.95   102.65   106.67   108.70
eigval :      109.67   111.09   112.76   114.57   116.29   117.16
eigval :      119.66   121.87   123.04   126.57   126.84   130.85
eigval :      132.72   136.19   137.18   138.75   140.28   143.86
eigval :      144.63   148.60   152.53   154.68   155.85   159.70
eigval :      162.54   164.84   168.24   172.61   174.82   177.60
eigval :      179.90   183.30   185.98   188.28   189.65   194.84
eigval :      200.53   205.59   211.38   214.65   218.44   222.58
eigval :      230.94   232.72   233.64   242.06   247.59   251.60
eigval :      259.02   263.67   267.12   272.77   280.27   284.75
eigval :      286.54   289.08   305.44   311.38   326.67   333.42
eigval :      340.43   360.10   390.73   395.90   404.84   429.34
eigval :      440.58   453.71   457.80   475.93   499.55   503.24
eigval :      507.64   582.10   621.79   624.71   655.44   698.54
eigval :      715.60   763.23   776.26   796.26   799.76   815.40
eigval :      847.45   858.24   858.32   886.84   890.08   944.98
eigval :      959.53   979.84   985.83   989.60   992.92  1047.10
eigval :     1048.84  1050.38  1096.14  1097.35  1100.54  1112.45
eigval :     1124.97  1126.57  1132.35  1138.76  1139.66  1164.31
eigval :     1182.50  1186.97  1224.82  1229.75  1238.58  1241.07
eigval :     1262.22  1274.40  1274.92  1280.94  1291.30  1312.42
eigval :     1329.84  1340.79  1343.89  1349.26  1354.03  1355.07
eigval :     1355.37  1358.20  1382.52  1406.94  1415.14  1417.10
eigval :     1466.69  1469.33  1470.89  1473.45  1476.19  1481.22
eigval :     1488.28  1489.30  1494.62  1495.43  1499.21  1499.92
eigval :     1504.29  1506.25  1514.39  1536.30  1539.95  1561.46
eigval :     1566.91  1577.19  2870.72  2911.18  2916.63  2922.87
eigval :     2932.93  2936.76  2961.61  2964.35  2965.91  2968.98
eigval :     2976.72  2979.72  2979.97  2982.82  2985.31  2989.73
eigval :     2993.20  3006.84  3007.46  3015.31  3021.85  3022.45
eigval :     3029.34  3032.64  3034.85  3044.31  3044.86  3045.66
eigval :     3055.77  3165.07  3215.04  3219.91  3246.62  3267.05
eigval :     3338.24  3582.05  3587.52  3589.75  3639.26  3649.85
 reduced masses (amu)
   1: 25.26   2: 20.49   3: 20.73   4: 24.25   5: 24.00   6: 23.53   7: 14.48   8: 20.40
   9: 20.71  10: 20.82  11: 18.59  12: 25.22  13: 17.69  14: 21.17  15: 14.87  16: 16.68
  17: 22.02  18: 17.79  19: 22.55  20: 12.26  21: 24.53  22: 22.94  23: 25.62  24: 19.19
  25: 26.44  26: 20.90  27: 20.66  28: 24.36  29: 18.14  30: 22.02  31: 22.15  32: 20.05
  33: 20.75  34: 20.40  35: 25.18  36: 21.81  37: 22.11  38: 23.39  39: 21.24  40: 23.96
  41: 24.38  42: 25.40  43: 22.73  44: 23.13  45: 25.34  46: 23.21  47: 19.46  48: 25.47
  49: 21.71  50: 24.97  51: 24.90  52: 23.73  53: 21.77  54: 20.62  55: 25.83  56: 20.23
  57: 16.24  58: 22.06  59: 20.95  60: 25.45  61: 23.15  62: 23.98  63: 22.23  64: 24.14
  65: 21.10  66: 19.04  67: 21.50  68: 22.63  69: 25.72  70: 25.19  71: 22.63  72: 25.85
  73: 25.88  74: 24.16  75: 24.88  76: 24.30  77: 22.09  78: 23.55  79: 23.44  80: 21.41
  81: 19.69  82: 23.36  83: 23.28  84: 25.61  85: 23.72  86: 22.38  87: 24.38  88: 17.53
  89: 20.84  90: 11.68  91: 18.48  92: 15.66  93: 17.32  94: 18.85  95: 20.79  96:  2.70
  97: 21.93  98:  9.50  99:  9.95 100: 18.29 101:  7.90 102: 10.68 103: 16.54 104:  8.13
 105: 17.61 106: 15.24 107:  4.77 108:  4.79 109: 19.77 110:  4.78 111:  7.71 112:  7.69
 113:  9.88 114:  2.90 115:  2.19 116:  2.43 117: 11.81 118:  2.12 119:  3.09 120:  8.15
 121:  8.48 122:  1.90 123:  2.07 124:  2.10 125:  2.06 126:  1.78 127:  1.84 128:  3.20
 129:  2.97 130:  1.72 131:  1.56 132:  1.71 133:  2.36 134:  6.71 135:  6.80 136:  5.34
 137:  5.23 138:  5.66 139:  2.35 140:  7.41 141:  5.98 142:  6.19 143:  5.08 144:  9.50
 145:  7.93 146:  7.32 147:  6.40 148:  6.67 149:  6.12 150: 11.25 151:  8.07 152:  7.69
 153:  7.56 154:  7.87 155:  7.56 156:  5.18 157:  3.56 158:  3.67 159:  4.36 160:  3.98
 161:  3.35 162:  2.85 163:  2.50 164:  1.96 165:  1.73 166:  2.61 167:  3.70 168:  2.80
 169:  3.50 170:  4.13 171:  4.13 172:  4.96 173:  4.78 174:  4.42 175:  3.90 176:  4.43
 177:  4.85 178:  3.37 179:  3.18 180:  3.18 181:  1.92 182:  1.91 183:  1.77 184:  1.85
 185:  1.90 186:  1.84 187:  1.88 188:  1.84 189:  1.83 190:  1.70 191:  1.67 192:  1.61
 193:  1.61 194:  1.54 195:  1.58 196:  1.95 197:  2.00 198:  1.94 199:  1.96 200:  1.98
 201:  1.88 202:  1.53 203:  1.77 204:  1.79 205:  1.81 206:  1.75 207:  1.81 208:  1.90
 209:  1.91 210:  1.64 211:  1.93 212:  1.59 213:  1.84 214:  1.68 215:  1.64 216:  1.59
 217:  1.56 218:  1.76 219:  1.73 220:  1.82 221:  1.79 222:  1.77 223:  1.79 224:  1.81
 225:  1.94 226:  1.54 227:  1.46 228:  1.53 229:  1.84 230:  1.90 231:  1.87 232:  1.91
 233:  1.91 234:  1.88 235:  1.88 236:  1.84 237:  1.83 238:  1.84 239:  1.83 240:  1.82
 IR intensities (amu)
   1:  0.63   2:  0.25   3:  0.57   4:  0.66   5:  0.94   6:  0.51   7:  0.16   8:  0.55
   9:  0.39  10:  0.15  11:  0.48  12:  0.26  13:  0.19  14:  0.26  15:  0.20  16:  0.17
  17:  0.28  18:  0.25  19:  0.27  20:  0.25  21:  0.28  22:  0.20  23:  0.37  24:  0.35
  25:  0.28  26:  0.28  27:  0.41  28:  0.23  29:  0.19  30:  0.66  31:  0.12  32:  0.56
  33:  0.37  34:  0.18  35:  0.16  36:  0.79  37:  0.32  38:  0.39  39:  0.45  40:  0.42
  41:  0.19  42:  0.38  43:  0.39  44:  0.14  45:  0.58  46:  0.34  47:  0.20  48:  0.42
  49:  0.53  50:  0.55  51:  0.31  52:  0.48  53:  0.58  54:  0.48  55:  0.87  56:  0.39
  57:  0.05  58:  0.59  59:  0.80  60:  0.57  61:  0.53  62:  1.10  63:  0.47  64:  0.58
  65:  0.88  66:  0.39  67:  0.80  68:  0.62  69:  0.62  70:  0.79  71:  0.59  72:  0.20
  73:  0.43  74:  0.69  75:  0.52  76:  0.74  77:  0.56  78:  1.38  79:  0.91  80:  0.99
  81:  0.70  82:  0.91  83:  1.50  84:  0.76  85:  1.07  86:  0.83  87:  1.04  88:  0.41
  89:  1.58  90:  1.24  91:  0.80  92:  0.54  93:  0.54  94:  0.42  95:  0.92  96:  0.26
  97:  1.15  98:  0.78  99:  0.32 100:  1.09 101:  0.37 102:  0.41 103:  0.36 104:  0.45
 105:  0.76 106:  0.71 107:  0.50 108:  0.38 109:  0.28 110:  0.61 111:  0.23 112:  0.23
 113:  0.15 114:  0.49 115:  0.77 116:  0.67 117:  0.50 118:  0.51 119:  0.98 120:  0.06
 121:  0.31 122:  0.49 123:  0.68 124:  0.64 125:  0.84 126:  0.67 127:  0.40 128:  0.11
 129:  0.06 130:  0.07 131:  0.45 132:  0.55 133:  0.12 134:  0.17 135:  0.18 136:  0.27
 137:  0.28 138:  0.17 139:  0.07 140:  0.50 141:  0.40 142:  0.04 143:  0.13 144:  0.52
 145:  0.63 146:  0.58 147:  0.49 148:  0.36 149:  0.34 150:  0.92 151:  0.65 152:  0.67
 153:  0.42 154:  0.44 155:  0.20 156:  0.28 157:  0.12 158:  0.19 159:  0.08 160:  0.14
 161:  0.13 162:  0.25 163:  0.12 164:  0.07 165:  0.04 166:  0.09 167:  0.44 168:  0.40
 169:  0.29 170:  0.22 171:  0.21 172:  0.06 173:  0.06 174:  0.19 175:  0.36 176:  0.30
 177:  0.24 178:  0.08 179:  0.04 180:  0.06 181:  0.04 182:  0.06 183:  0.01 184:  0.03
 185:  0.09 186:  0.05 187:  0.05 188:  0.07 189:  0.08 190:  0.04 191:  0.03 192:  0.07
 193:  0.03 194:  0.04 195:  0.05 196:  0.16 197:  0.55 198:  0.69 199:  0.40 200:  0.61
 201:  0.32 202:  0.21 203:  0.24 204:  0.23 205:  0.28 206:  0.28 207:  0.17 208:  0.23
 209:  0.17 210:  0.20 211:  0.25 212:  0.13 213:  0.88 214:  0.24 215:  0.22 216:  0.21
 217:  0.25 218:  0.16 219:  0.24 220:  0.29 221:  0.23 222:  0.28 223:  0.26 224:  0.27
 225:  0.20 226:  0.19 227:  0.16 228:  0.21 229:  1.36 230:  0.75 231:  1.22 232:  0.55
 233:  0.65 234:  1.24 235:  0.98 236:  0.30 237:  0.35 238:  0.32 239:  0.32 240:  0.29
 Raman intensities (amu)
   1:  0.00   2:  0.00   3:  0.00   4:  0.00   5:  0.00   6:  0.00   7:  0.00   8:  0.00
   9:  0.00  10:  0.00  11:  0.00  12:  0.00  13:  0.00  14:  0.00  15:  0.00  16:  0.00
  17:  0.00  18:  0.00  19:  0.00  20:  0.00  21:  0.00  22:  0.00  23:  0.00  24:  0.00
  25:  0.00  26:  0.00  27:  0.00  28:  0.00  29:  0.00  30:  0.00  31:  0.00  32:  0.00
  33:  0.00  34:  0.00  35:  0.00  36:  0.00  37:  0.00  38:  0.00  39:  0.00  40:  0.00
  41:  0.00  42:  0.00  43:  0.00  44:  0.00  45:  0.00  46:  0.00  47:  0.00  48:  0.00
  49:  0.00  50:  0.00  51:  0.00  52:  0.00  53:  0.00  54:  0.00  55:  0.00  56:  0.00
  57:  0.00  58:  0.00  59:  0.00  60:  0.00  61:  0.00  62:  0.00  63:  0.00  64:  0.00
  65:  0.00  66:  0.00  67:  0.00  68:  0.00  69:  0.00  70:  0.00  71:  0.00  72:  0.00
  73:  0.00  74:  0.00  75:  0.00  76:  0.00  77:  0.00  78:  0.00  79:  0.00  80:  0.00
  81:  0.00  82:  0.00  83:  0.00  84:  0.00  85:  0.00  86:  0.00  87:  0.00  88:  0.00
  89:  0.00  90:  0.00  91:  0.00  92:  0.00  93:  0.00  94:  0.00  95:  0.00  96:  0.00
  97:  0.00  98:  0.00  99:  0.00 100:  0.00 101:  0.00 102:  0.00 103:  0.00 104:  0.00
 105:  0.00 106:  0.00 107:  0.00 108:  0.00 109:  0.00 110:  0.00 111:  0.00 112:  0.00
 113:  0.00 114:  0.00 115:  0.00 116:  0.00 117:  0.00 118:  0.00 119:  0.00 120:  0.00
 121:  0.00 122:  0.00 123:  0.00 124:  0.00 125:  0.00 126:  0.00 127:  0.00 128:  0.00
 129:  0.00 130:  0.00 131:  0.00 132:  0.00 133:  0.00 134:  0.00 135:  0.00 136:  0.00
 137:  0.00 138:  0.00 139:  0.00 140:  0.00 141:  0.00 142:  0.00 143:  0.00 144:  0.00
 145:  0.00 146:  0.00 147:  0.00 148:  0.00 149:  0.00 150:  0.00 151:  0.00 152:  0.00
 153:  0.00 154:  0.00 155:  0.00 156:  0.00 157:  0.00 158:  0.00 159:  0.00 160:  0.00
 161:  0.00 162:  0.00 163:  0.00 164:  0.00 165:  0.00 166:  0.00 167:  0.00 168:  0.00
 169:  0.00 170:  0.00 171:  0.00 172:  0.00 173:  0.00 174:  0.00 175:  0.00 176:  0.00
 177:  0.00 178:  0.00 179:  0.00 180:  0.00 181:  0.00 182:  0.00 183:  0.00 184:  0.00
 185:  0.00 186:  0.00 187:  0.00 188:  0.00 189:  0.00 190:  0.00 191:  0.00 192:  0.00
 193:  0.00 194:  0.00 195:  0.00 196:  0.00 197:  0.00 198:  0.00 199:  0.00 200:  0.00
 201:  0.00 202:  0.00 203:  0.00 204:  0.00 205:  0.00 206:  0.00 207:  0.00 208:  0.00
 209:  0.00 210:  0.00 211:  0.00 212:  0.00 213:  0.00 214:  0.00 215:  0.00 216:  0.00
 217:  0.00 218:  0.00 219:  0.00 220:  0.00 221:  0.00 222:  0.00 223:  0.00 224:  0.00
 225:  0.00 226:  0.00 227:  0.00 228:  0.00 229:  0.00 230:  0.00 231:  0.00 232:  0.00
 233:  0.00 234:  0.00 235:  0.00 236:  0.00 237:  0.00 238:  0.00 239:  0.00 240:  0.00
 output can be read by thermo (or use thermo option).
 writing <g98.out> molden fake output.
 recommended (thermochemical) frequency scaling factor: 1.0
                    ==================
                    thermo calculation
                    ==================
Nvib :  234 Nimag : 0  symmetry :   C1  rot number :  1  scale factor : 1.00 sthr :  50.
omega= 15.59     Gvib=    -2.126     Grot=    -1.402     Gused=    -1.409
omega= 20.20     Gvib=    -1.972     Grot=    -1.325     Gused=    -1.342
omega= 24.78     Gvib=    -1.851     Grot=    -1.265     Gused=    -1.298
omega= 27.05     Gvib=    -1.799     Grot=    -1.239     Gused=    -1.283
omega= 29.81     Gvib=    -1.742     Grot=    -1.210     Gused=    -1.269
omega= 33.39     Gvib=    -1.675     Grot=    -1.176     Gused=    -1.259
omega= 34.48     Gvib=    -1.656     Grot=    -1.167     Gused=    -1.257
omega= 38.02     Gvib=    -1.598     Grot=    -1.138     Gused=    -1.253
omega= 38.59     Gvib=    -1.589     Grot=    -1.133     Gused=    -1.253
omega= 40.31     Gvib=    -1.563     Grot=    -1.120     Gused=    -1.252
omega= 42.67     Gvib=    -1.530     Grot=    -1.104     Gused=    -1.251
omega= 44.23     Gvib=    -1.509     Grot=    -1.093     Gused=    -1.251
omega= 47.05     Gvib=    -1.472     Grot=    -1.075     Gused=    -1.249
omega= 49.45     Gvib=    -1.443     Grot=    -1.060     Gused=    -1.247
omega= 51.58     Gvib=    -1.418     Grot=    -1.047     Gused=    -1.244
omega= 54.21     Gvib=    -1.389     Grot=    -1.033     Gused=    -1.239
omega= 55.12     Gvib=    -1.379     Grot=    -1.028     Gused=    -1.237
omega= 56.45     Gvib=    -1.365     Grot=    -1.021     Gused=    -1.234
omega= 59.72     Gvib=    -1.332     Grot=    -1.004     Gused=    -1.224
omega= 61.50     Gvib=    -1.314     Grot=    -0.995     Gused=    -1.217
omega= 64.72     Gvib=    -1.284     Grot=    -0.980     Gused=    -1.204
omega= 65.83     Gvib=    -1.274     Grot=    -0.975     Gused=    -1.200
omega= 69.41     Gvib=    -1.243     Grot=    -0.959     Gused=    -1.183
omega= 70.46     Gvib=    -1.235     Grot=    -0.955     Gused=    -1.178
omega= 71.12     Gvib=    -1.229     Grot=    -0.952     Gused=    -1.175
omega= 72.45     Gvib=    -1.218     Grot=    -0.947     Gused=    -1.168
omega= 75.99     Gvib=    -1.190     Grot=    -0.933     Gused=    -1.150
omega= 78.49     Gvib=    -1.171     Grot=    -0.923     Gused=    -1.136
omega= 81.09     Gvib=    -1.152     Grot=    -0.913     Gused=    -1.122
omega= 82.93     Gvib=    -1.139     Grot=    -0.907     Gused=    -1.112
omega= 83.80     Gvib=    -1.133     Grot=    -0.904     Gused=    -1.107
omega= 85.18     Gvib=    -1.123     Grot=    -0.899     Gused=    -1.100
omega= 87.07     Gvib=    -1.111     Grot=    -0.892     Gused=    -1.089
omega= 88.65     Gvib=    -1.100     Grot=    -0.887     Gused=    -1.081
omega= 93.22     Gvib=    -1.071     Grot=    -0.872     Gused=    -1.056
omega= 95.72     Gvib=    -1.055     Grot=    -0.864     Gused=    -1.042
omega= 97.79     Gvib=    -1.043     Grot=    -0.858     Gused=    -1.031
omega= 99.08     Gvib=    -1.035     Grot=    -0.854     Gused=    -1.024
omega=100.95     Gvib=    -1.024     Grot=    -0.848     Gused=    -1.014
omega=102.65     Gvib=    -1.015     Grot=    -0.843     Gused=    -1.006
omega=106.67     Gvib=    -0.992     Grot=    -0.832     Gused=    -0.985
omega=108.70     Gvib=    -0.982     Grot=    -0.827     Gused=    -0.975
omega=109.67     Gvib=    -0.976     Grot=    -0.824     Gused=    -0.970
omega=111.09     Gvib=    -0.969     Grot=    -0.820     Gused=    -0.963
omega=112.76     Gvib=    -0.960     Grot=    -0.816     Gused=    -0.955
omega=114.57     Gvib=    -0.951     Grot=    -0.811     Gused=    -0.946
omega=116.29     Gvib=    -0.943     Grot=    -0.807     Gused=    -0.938
omega=117.16     Gvib=    -0.938     Grot=    -0.804     Gused=    -0.934
omega=119.66     Gvib=    -0.926     Grot=    -0.798     Gused=    -0.922
omega=121.87     Gvib=    -0.916     Grot=    -0.793     Gused=    -0.912
omega=123.04     Gvib=    -0.910     Grot=    -0.790     Gused=    -0.907
omega=126.57     Gvib=    -0.894     Grot=    -0.781     Gused=    -0.891
omega=126.84     Gvib=    -0.893     Grot=    -0.781     Gused=    -0.890
omega=130.85     Gvib=    -0.875     Grot=    -0.772     Gused=    -0.872
omega=132.72     Gvib=    -0.867     Grot=    -0.767     Gused=    -0.865
omega=136.19     Gvib=    -0.852     Grot=    -0.760     Gused=    -0.850
omega=137.18     Gvib=    -0.848     Grot=    -0.758     Gused=    -0.846
omega=138.75     Gvib=    -0.841     Grot=    -0.754     Gused=    -0.840
omega=140.28     Gvib=    -0.835     Grot=    -0.751     Gused=    -0.834
omega=143.86     Gvib=    -0.821     Grot=    -0.744     Gused=    -0.819
omega=144.63     Gvib=    -0.817     Grot=    -0.742     Gused=    -0.816
omega=148.60     Gvib=    -0.802     Grot=    -0.734     Gused=    -0.801
omega=152.53     Gvib=    -0.787     Grot=    -0.726     Gused=    -0.787
omega=154.68     Gvib=    -0.779     Grot=    -0.722     Gused=    -0.779
omega=155.85     Gvib=    -0.775     Grot=    -0.720     Gused=    -0.775
omega=159.70     Gvib=    -0.761     Grot=    -0.713     Gused=    -0.761
omega=162.54     Gvib=    -0.751     Grot=    -0.707     Gused=    -0.751
omega=164.84     Gvib=    -0.743     Grot=    -0.703     Gused=    -0.743
omega=168.24     Gvib=    -0.732     Grot=    -0.697     Gused=    -0.732
omega=172.61     Gvib=    -0.718     Grot=    -0.690     Gused=    -0.717
omega=174.82     Gvib=    -0.711     Grot=    -0.686     Gused=    -0.710
omega=177.60     Gvib=    -0.702     Grot=    -0.681     Gused=    -0.702
omega=179.90     Gvib=    -0.695     Grot=    -0.677     Gused=    -0.694
omega=183.30     Gvib=    -0.684     Grot=    -0.672     Gused=    -0.684
omega=185.98     Gvib=    -0.676     Grot=    -0.667     Gused=    -0.676
omega=188.28     Gvib=    -0.669     Grot=    -0.664     Gused=    -0.669
omega=189.65     Gvib=    -0.665     Grot=    -0.662     Gused=    -0.665
omega=194.84     Gvib=    -0.650     Grot=    -0.654     Gused=    -0.650
omega=200.53     Gvib=    -0.635     Grot=    -0.645     Gused=    -0.635
omega=205.59     Gvib=    -0.621     Grot=    -0.638     Gused=    -0.621
omega=211.38     Gvib=    -0.606     Grot=    -0.629     Gused=    -0.606
omega=214.65     Gvib=    -0.597     Grot=    -0.625     Gused=    -0.598
omega=218.44     Gvib=    -0.588     Grot=    -0.620     Gused=    -0.588
omega=222.58     Gvib=    -0.578     Grot=    -0.614     Gused=    -0.578
omega=230.94     Gvib=    -0.558     Grot=    -0.603     Gused=    -0.558
omega=232.72     Gvib=    -0.554     Grot=    -0.601     Gused=    -0.554
omega=233.64     Gvib=    -0.552     Grot=    -0.600     Gused=    -0.552
omega=242.06     Gvib=    -0.533     Grot=    -0.589     Gused=    -0.533
omega=247.59     Gvib=    -0.521     Grot=    -0.583     Gused=    -0.521
omega=251.60     Gvib=    -0.513     Grot=    -0.578     Gused=    -0.513
omega=259.02     Gvib=    -0.497     Grot=    -0.569     Gused=    -0.498
omega=263.67     Gvib=    -0.488     Grot=    -0.564     Gused=    -0.488
omega=267.12     Gvib=    -0.481     Grot=    -0.560     Gused=    -0.482
omega=272.77     Gvib=    -0.471     Grot=    -0.554     Gused=    -0.471
omega=280.27     Gvib=    -0.457     Grot=    -0.546     Gused=    -0.457
omega=284.75     Gvib=    -0.449     Grot=    -0.541     Gused=    -0.449
omega=286.54     Gvib=    -0.446     Grot=    -0.539     Gused=    -0.446
omega=289.08     Gvib=    -0.441     Grot=    -0.537     Gused=    -0.441
 
   temp. (K)  partition function   enthalpy   heat capacity  entropy
                                   cal/mol     cal/K/mol   cal/K/mol   J/K/mol
 298.15  VIB  0.206E+42            46915.840    233.891    322.257
         ROT  0.839E+08              888.752      2.981     39.238
         INT  0.173E+50            47804.592    236.872    361.495
         TR   0.260E+29             1481.254      4.968     46.236
         TOT                       49285.8462   241.8405   407.7310  1705.9402
                     Eh         kcal/mol          kJ/mol 
ZPVE            0.542018         340.121         1423.06    
H(0)-H(T)+PV    0.785420E-01     49.2858         206.211    
H(T)            0.620560         389.407         1629.27    
T*S             0.193726         121.565         508.626    
G(T)            0.426834         267.842         1120.65    
   -127.22351431  <=== TOTAL FREE ENERGY in Eh incl. el.,ZPVE,RRHO,solv. parts
 
 normal mode %tage of torsion character
   1:  0.00   2:  0.00   3:  0.00   4:  0.00   5:  0.00   6:  0.00   7:  0.34   8:  0.70
   9:  0.73  10:  0.42  11:  0.40  12:  0.45  13:  0.58  14:  0.37  15:  0.28  16:  0.33
  17:  0.58  18:  0.40  19:  0.47  20:  0.43  21:  0.53  22:  0.20  23:  0.43  24:  0.46
  25:  0.58  26:  0.40  27:  0.40  28:  0.63  29:  0.73  30:  0.56  31:  0.55  32:  0.54
  33:  0.61  34:  0.44  35:  0.45  36:  0.27  37:  0.68  38:  0.44  39:  0.36  40:  0.68
  41:  0.38  42:  0.52  43:  0.51  44:  0.57  45:  0.50  46:  0.57  47:  0.56  48:  0.56
  49:  0.40  50:  0.39  51:  0.35  52:  0.56  53:  0.61  54:  0.51  55:  0.57  56:  0.45
  57:  0.54  58:  0.51  59:  0.59  60:  0.71  61:  0.75  62:  0.50  63:  0.30  64:  0.47
  65:  0.58  66:  0.50  67:  0.48  68:  0.73  69:  0.43  70:  0.64  71:  0.35  72:  0.63
  73:  0.44  74:  0.26  75:  0.56  76:  0.29  77:  0.38  78:  0.37  79:  0.34  80:  0.27
  81:  0.35  82:  0.34  83:  0.39  84:  0.46  85:  0.34  86:  0.25  87:  0.23  88:  0.34
  89:  0.17  90:  0.76  91:  0.24  92:  0.32  93:  0.30  94:  0.21  95:  0.10  96:  0.85
  97:  0.07  98:  0.61  99:  0.66 100:  0.20 101:  0.42 102:  0.55 103:  0.36 104:  0.64
 105:  0.10 106:  0.25 107:  0.26 108:  0.20 109:  0.25 110:  0.54 111:  0.39 112:  0.33
 113:  0.06 114:  0.20 115:  0.11 116:  0.40 117:  0.03 118:  0.07 119:  0.30 120:  0.23
 121:  0.27 122:  0.75 123:  0.28 124:  0.82 125:  0.56 126:  0.32 127:  0.91 128:  0.55
 129:  0.57 130:  0.52 131:  0.43 132:  0.35 133:  0.49 134:  0.33 135:  0.34 136:  0.37
 137:  0.37 138:  0.09 139:  0.49 140:  0.29 141:  0.27 142:  0.33 143:  0.33 144:  0.07
 145:  0.12 146:  0.12 147:  0.16 148:  0.15 149:  0.22 150:  0.01 151:  0.23 152:  0.29
 153:  0.06 154:  0.06 155:  0.07 156:  0.40 157:  0.23 158:  0.27 159:  0.44 160:  0.33
 161:  0.30 162:  0.04 163:  0.26 164:  0.11 165:  0.08 166:  0.21 167:  0.05 168:  0.22
 169:  0.22 170:  0.14 171:  0.12 172:  0.09 173:  0.09 174:  0.08 175:  0.11 176:  0.10
 177:  0.10 178:  0.00 179:  0.00 180:  0.00 181:  0.59 182:  0.62 183:  0.63 184:  0.57
 185:  0.66 186:  0.73 187:  0.58 188:  0.68 189:  0.60 190:  0.75 191:  0.81 192:  0.89
 193:  0.85 194:  0.93 195:  0.88 196:  0.44 197:  0.24 198:  0.41 199:  0.00 200:  0.01
 201:  0.22 202:  0.06 203:  0.10 204:  0.16 205:  0.14 206:  0.15 207:  0.14 208:  0.15
 209:  0.19 210:  0.10 211:  0.11 212:  0.03 213:  0.04 214:  0.10 215:  0.04 216:  0.03
 217:  0.01 218:  0.10 219:  0.11 220:  0.03 221:  0.04 222:  0.04 223:  0.04 224:  0.04
 225:  0.05 226:  0.01 227:  0.01 228:  0.02 229:  0.04 230:  0.03 231:  0.05 232:  0.06
 233:  0.08 234:  0.02 235:  0.00 236:  0.02 237:  0.00 238:  0.00 239:  0.00 240:  0.02
 recommended # of modes for mode following         113
 
 Pipek-Mezey localization of normal modes
 number of localized modes          113
 frequency thrshold           500.000000000000     
 number of groups                    51
 atom-group assingment :   
  1  2  3  4  5  6  7  8  9 10 11 12 13 14 15 16 17 18 19 20 21 22 23 23 23 24 25 24 26 26
 26 27 27 27 27 28 29 30 30 30 31 31 32 33 33 33 34 34 34 34 35 36 37 37 37 37 37 37 37 38
 37 39 39 39 40 41 42 43 44 45 44 46 47 46 48 48 49 50 51 50
 pop matrix done.
 initialization of trafo matrix to unity
iteration     50  convergence  0.38165567D-03

 converged in     97 iterations, threshold :   0.99995155D-06
eig.   :       -0.00    -0.00    -0.00     0.00     0.00     0.00
eig.   :       65.15    73.27    77.62    80.49    85.19    87.96
eig.   :       93.27    94.53    95.76    96.44    97.11    98.48
eig.   :       98.56   100.41   100.64   102.79   103.62   106.13
eig.   :      107.04   107.52   107.73   107.88   109.73   111.67
eig.   :      112.30   114.52   115.23   115.59   118.21   119.48
eig.   :      119.62   120.95   123.50   123.89   123.94   124.00
eig.   :      124.67   127.51   127.62   128.36   128.84   130.95
eig.   :      131.28   131.57   132.08   132.71   133.33   133.60
eig.   :      133.92   138.66   139.97   140.47   140.87   145.51
eig.   :      146.34   146.78   146.85   147.06   147.25   147.47
eig.   :      151.20   152.04   152.15   155.73   156.07   156.98
eig.   :      160.60   161.39   162.57   162.67   163.41   165.83
eig.   :      166.20   168.55   170.18   171.04   171.45   174.73
eig.   :      177.74   177.87   181.44   184.15   191.98   194.14
eig.   :      194.42   194.46   195.41   197.38   200.24   206.16
eig.   :      206.28   207.13   207.49   211.92   213.98   214.61
eig.   :      221.90   229.71   230.52   232.47   252.71   263.93
eig.   :      266.62   296.58   306.09   309.49   320.84   335.05
eig.   :      419.05   421.88   421.93   426.48   467.03   503.24
eig.   :      507.64   582.10   621.79   624.71   655.44   698.54
eig.   :      715.60   763.23   776.26   796.26   799.76   815.40
eig.   :      847.45   858.24   858.32   886.84   890.08   944.98
eig.   :      959.53   979.84   985.83   989.60   992.92  1047.10
eig.   :     1048.84  1050.38  1096.14  1097.35  1100.54  1112.45
eig.   :     1124.97  1126.57  1132.35  1138.76  1139.66  1164.31
eig.   :     1182.50  1186.97  1224.82  1229.75  1238.58  1241.07
eig.   :     1262.22  1274.40  1274.92  1280.94  1291.30  1312.42
eig.   :     1329.84  1340.79  1343.89  1349.26  1354.03  1355.07
eig.   :     1355.37  1358.20  1382.52  1406.94  1415.14  1417.10
eig.   :     1466.69  1469.33  1470.89  1473.45  1476.19  1481.22
eig.   :     1488.28  1489.30  1494.62  1495.43  1499.21  1499.92
eig.   :     1504.29  1506.25  1514.39  1536.30  1539.95  1561.46
eig.   :     1566.91  1577.19  2870.72  2911.18  2916.63  2922.87
eig.   :     2932.93  2936.76  2961.61  2964.35  2965.91  2968.98
eig.   :     2976.72  2979.72  2979.97  2982.82  2985.31  2989.73
eig.   :     2993.20  3006.84  3007.46  3015.31  3021.85  3022.45
eig.   :     3029.34  3032.64  3034.85  3044.31  3044.86  3045.66
eig.   :     3055.77  3165.07  3215.04  3219.91  3246.62  3267.05
eig.   :     3338.24  3582.05  3587.52  3589.75  3639.26  3649.85
written to xtb_localmodes and g98l.out
 
 normal mode %tage of torsion character
   1:  0.00   2:  0.00   3:  0.00   4:  0.00   5:  0.00   6:  0.00   7:  0.41   8:  0.43
   9:  0.08  10:  0.05  11:  0.69  12:  0.29  13:  0.90  14:  0.91  15:  0.73  16:  0.62
  17:  0.75  18:  0.06  19:  0.39  20:  0.15  21:  0.22  22:  0.43  23:  0.49  24:  0.22
  25:  0.01  26:  0.29  27:  0.02  28:  0.19  29:  0.34  30:  0.55  31:  0.37  32:  0.71
  33:  0.64  34:  0.47  35:  0.05  36:  0.02  37:  0.34  38:  0.14  39:  0.95  40:  0.02
  41:  0.02  42:  0.15  43:  0.72  44:  0.05  45:  0.93  46:  0.13  47:  0.29  48:  0.33
  49:  0.43  50:  0.29  51:  0.93  52:  0.34  53:  0.05  54:  0.42  55:  0.06  56:  0.34
  57:  0.17  58:  0.45  59:  0.27  60:  0.01  61:  0.10  62:  0.04  63:  0.63  64:  0.21
  65:  0.00  66:  0.81  67:  0.01  68:  0.01  69:  0.26  70:  0.23  71:  0.03  72:  0.32
  73:  0.03  74:  0.23  75:  0.71  76:  0.15  77:  0.02  78:  0.11  79:  0.55  80:  0.58
  81:  0.27  82:  0.05  83:  0.16  84:  0.21  85:  0.13  86:  0.32  87:  0.50  88:  0.32
  89:  0.22  90:  0.98  91:  0.05  92:  0.13  93:  0.85  94:  0.03  95:  0.23  96:  0.32
  97:  0.51  98:  0.39  99:  0.68 100:  0.61 101:  0.14 102:  0.58 103:  0.51 104:  0.12
 105:  0.33 106:  0.26 107:  0.57 108:  0.95 109:  0.01 110:  0.12 111:  0.01 112:  0.17
 113:  0.33 114:  0.30 115:  0.01 116:  0.03 117:  0.28 118:  0.49 119:  0.55 120:  0.23
 121:  0.27 122:  0.75 123:  0.28 124:  0.82 125:  0.56 126:  0.32 127:  0.91 128:  0.55
 129:  0.57 130:  0.52 131:  0.43 132:  0.35 133:  0.49 134:  0.33 135:  0.34 136:  0.37
 137:  0.37 138:  0.09 139:  0.49 140:  0.29 141:  0.27 142:  0.33 143:  0.33 144:  0.07
 145:  0.12 146:  0.12 147:  0.16 148:  0.15 149:  0.22 150:  0.01 151:  0.23 152:  0.29
 153:  0.06 154:  0.06 155:  0.07 156:  0.40 157:  0.23 158:  0.27 159:  0.44 160:  0.33
 161:  0.30 162:  0.04 163:  0.26 164:  0.11 165:  0.08 166:  0.21 167:  0.05 168:  0.22
 169:  0.22 170:  0.14 171:  0.12 172:  0.09 173:  0.09 174:  0.08 175:  0.11 176:  0.10
 177:  0.10 178:  0.00 179:  0.00 180:  0.00 181:  0.59 182:  0.62 183:  0.63 184:  0.57
 185:  0.66 186:  0.73 187:  0.58 188:  0.68 189:  0.60 190:  0.75 191:  0.81 192:  0.89
 193:  0.85 194:  0.93 195:  0.88 196:  0.44 197:  0.24 198:  0.41 199:  0.00 200:  0.01
 201:  0.22 202:  0.06 203:  0.10 204:  0.16 205:  0.14 206:  0.15 207:  0.14 208:  0.15
 209:  0.19 210:  0.10 211:  0.11 212:  0.03 213:  0.04 214:  0.10 215:  0.04 216:  0.03
 217:  0.01 218:  0.10 219:  0.11 220:  0.03 221:  0.04 222:  0.04 223:  0.04 224:  0.04
 225:  0.05 226:  0.01 227:  0.01 228:  0.02 229:  0.04 230:  0.03 231:  0.05 232:  0.06
 233:  0.08 234:  0.02 235:  0.00 236:  0.02 237:  0.00 238:  0.00 239:  0.00 240:  0.02
 recommended # of modes for mode following         121

------------------------------------------------------------------------
 * finished run on 2020/05/30 at 21:01:41.663     
------------------------------------------------------------------------
 total:
 * wall-time:     0 d,  0 h,  2 min, 24.867 sec
 *  cpu-time:     0 d,  0 h,  2 min, 24.238 sec
 * ratio c/w:     0.996 speedup
 SCF:
 * wall-time:     0 d,  0 h,  0 min,  1.864 sec
 *  cpu-time:     0 d,  0 h,  0 min,  1.847 sec
 * ratio c/w:     0.991 speedup
 ANC optimizer:
 * wall-time:     0 d,  0 h,  0 min,  2.387 sec
 *  cpu-time:     0 d,  0 h,  0 min,  2.344 sec
 * ratio c/w:     0.982 speedup
 numerical hessian:
 * wall-time:     0 d,  0 h,  2 min, 20.587 sec
 *  cpu-time:     0 d,  0 h,  2 min, 20.022 sec
 * ratio c/w:     0.996 speedup

normal termination of xtb
