# Supplementary material for: Heterogeneous Nucleation of Butanol on NaCl: A Computational Study of Temperature, Humidity, Seed Charge, and Seed Size Effects
Source: J Phys Chem A. 2021 Mar 31;125(14):3025–36. doi: 10.1021/acs.jpca.0c10972 (PMC8054243; doi:10.1021/acs.jpca.0c10972)
Supplement: Supplementary file 2 — jp0c10972_si_002.zip [file jp0c10972_si_002.zip › ALL CLUSTERS/low_level_calc/normal seed/1Seed3BuOH5W.xyz]

    80
       -127.65034800  Gyration_radius:  4.47627292261
 Na         -0.67700245844318    1.08660932062527   -0.66512182173261
Na          1.02587729460248    1.16126188525987    2.14236406015513
Na          3.99446932919055   -0.70382406412397    3.96533349289509
Na          1.58535348828982   -1.05563823688715   -0.87028679283252
Na          1.63780302115960   -2.30481028837950    2.30275899379806
Na         -2.97760497054995   -0.55630781503359    1.13339207458289
Na          4.07651658710696   -2.80208391444876    0.17800186718257
Na         -0.77971523683785   -1.00829176861331    3.73951946350955
Na          4.03966645387964    0.89543488671624   -0.54138673153221
Na         -0.96617870854161   -3.34554892686198    0.00082389853351
Cl          1.56483337828043   -3.43343110975781    0.00309083729664
Cl          3.28692274703855   -0.38755058756472    1.51722437790783
Cl         -2.75549101084348   -1.82911276199905   -1.04405178404342
Cl          4.00019898747475   -1.19468489337328   -1.76489762039797
Cl          1.59018622769911   -0.36119083268900    4.32463842410552
Cl         -2.10315994851491   -4.40924026478246    1.91298933409189
Cl          1.71586191808386    1.72131146988705   -0.60982791376874
Cl         -3.58830990058310    1.71999355435975    2.28931359365744
Cl         -0.29561732086527   -0.80928139023185    1.17879276271038
Cl          5.88728308232057   -2.14287533549593    3.86201620158217
O          -2.55503983027911    1.73392306902384   -0.54127603534030
H          -3.04581872122779    1.99463107591834    0.25786447251010
C          -3.32206901438434    2.12714467949463   -1.66404358062425
H          -3.39258679986373    3.22331261362709   -1.71286228894599
H          -4.33726703903327    1.71643941439423   -1.60259261802097
C          -2.64861482939330    1.60350190884352   -2.91969715927582
H          -1.61291244256228    1.95330468025177   -2.93228075597204
H          -2.66415602401065    0.51593536468657   -2.88016043239304
C          -3.34644144721494    2.06560350958550   -4.19311559490267
H          -3.34251318940859    3.15751972053786   -4.23380252803084
H          -4.38733713845065    1.73555278457506   -4.17236683010505
C          -2.66646009440193    1.51033728315807   -5.43809595352128
H          -2.69945193909525    0.42302547846565   -5.43746182068691
H          -3.16647296969569    1.86305483098328   -6.33641510796880
H          -1.62615378963049    1.82829609667402   -5.47931700454643
O          -0.11162339957491   -0.55537530058599   -2.06223364225456
H          -0.94647069645930   -1.06131793536311   -2.09424198165076
C           0.41274533571581   -0.58178735794610   -3.38559740508456
H           1.27259008086729    0.09032053469254   -3.40021591988550
H          -0.32912090966800   -0.20242911005498   -4.09656890449115
C           0.87062551224910   -1.96963191076520   -3.82001915401327
H           1.27357922610192   -1.88859969547600   -4.83081585978080
H           1.68164222150723   -2.30299458815680   -3.17114017369282
C          -0.23406160606488   -3.02522254772800   -3.80107933751359
H          -0.58731972349984   -3.18272003671628   -2.77776827469769
H           0.19818984952949   -3.96915515671274   -4.13715640606814
C          -1.42321943267938   -2.67989555691427   -4.69003255566287
H          -1.09005596810376   -2.40457620211946   -5.68917309145534
H          -2.08573685738800   -3.53797209263399   -4.77392501430675
H          -2.00419071887348   -1.85994750403866   -4.27597167568376
O          -0.60124632834764    2.32463640400277    1.43931149663971
H          -1.51744015802778    2.27189889176847    1.77847958906522
C          -0.25398628334214    3.70229057920756    1.44288749510688
H          -1.06801807421952    4.30427910633158    1.02394469776578
H           0.61332646276452    3.82528545607842    0.79636232179368
C           0.06396421290106    4.22874935256947    2.84076249308446
H           0.28213489307768    5.29518980978172    2.75768542919799
H          -0.82642120430325    4.12132290291392    3.46478573574020
C           1.23924514497226    3.53654439814239    3.52996751708529
H           1.01442087481192    2.48294433910166    3.68782874822726
H           1.36597781325065    3.98666851919158    4.51616593495262
C           2.55351073804444    3.65877442110303    2.77307527711870
H           2.81704611603318    4.70491630715787    2.63686637342897
H           3.35084749277081    3.17810879164575    3.33531773791753
H           2.50030104346395    3.19383153780619    1.79413593763863
O          -0.04623110438401   -3.04784867263453    3.65181413805835
H          -0.69950938152893   -3.59304691456066    3.14044427265339
H           0.16190447060831   -3.61143599790802    4.40407733238185
O          -1.10320909985869    0.99448101002348    3.84929277774002
H          -1.93547287899321    1.29704070875430    3.42737207595350
H          -0.99357628934714    1.58693779362045    4.59788094322733
O          -2.73941203363977   -1.75035456615751    3.19916387667662
H          -2.59563046628775   -2.65965203400604    2.82701334330548
H          -3.55308138503157   -1.85527622491258    3.70272611893765
O           3.34477652828775   -3.46064209637256    2.77680697352605
H           3.39460756878376   -4.41762553504539    2.87019845941293
H           4.20829272702987   -3.15763623023684    3.13520544369259
O           5.90620890592167   -3.24307577856170    1.03387165841667
H           5.98329863399306   -2.87659943423172    1.94226643806850
H           6.78720046570413   -3.58172385981735    0.86116526947054
