# Supplementary material for: Heterogeneous Nucleation of Butanol on NaCl: A Computational Study of Temperature, Humidity, Seed Charge, and Seed Size Effects
Source: J Phys Chem A. 2021 Mar 31;125(14):3025–36. doi: 10.1021/acs.jpca.0c10972 (PMC8054243; doi:10.1021/acs.jpca.0c10972)
Supplement: Supplementary file 2 — jp0c10972_si_002.zip [file jp0c10972_si_002.zip › ALL CLUSTERS/low_level_calc/normal seed/1Seed3W.log]

      -----------------------------------------------------------      
     |                   =====================                   |     
     |                           x T B                           |     
     |                   =====================                   |     
     |                         S. Grimme                         |     
     |          Mulliken Center for Theoretical Chemistry        |     
     |                    University of Bonn                     |     
     |                 Version 6.0.1 (SAW181210)                 |     
      -----------------------------------------------------------      

   This program is distributed in the hope that it will be useful,
   but WITHOUT ANY WARRANTY; without even the implied warranty of
   MERCHANTABILITY or FITNESS FOR A PARTICULAR PURPOSE.
   
   FOR NON-COMMERCIAL, ACADEMIA USE ONLY.
   
   Cite this work as:
   S. Grimme, C. Bannwarth, P. Shushkov, J. Comput. Theory Chem., 2017,
   13, 1989-2009.
   C. Bannwarth, S. Ehlert and S. Grimme., ChemRxiv, 2018, preprint.
   http://doi.org/10.26434/chemrxiv.7246238.v1
   
   for sTDA-xTB:
   S. Grimme and C. Bannwarth, J. Chem. Phys., 2016, 145, 054103.
   
   in the mass-spec context:
   V. Asgeirsson, C. Bauer and S. Grimme, Chem. Sci., 2017, 8, 4879.
   
   if GBSA is used:
   P. Shushkov, F. März and S. Grimme, unpublished.
   
   for ANC optimizer:
   S. Grimme, unpublished.
   Rational Function algorithm used in ANCopt:
   F. Eckert, P. Pulay, H.-J. Werner, J. Comput. Chem., 1997, 18, 1473.
   
   with help from (in alphabetical order)
   C. Bannwarth, F. Bohle, G. Brandenburg, E. Caldeweyher, M. Checinski,
   S. Dohm, S. Ehlert, S. Ehrlich, F. März, H. Neugebauer, J. Pisarek,
   P. Pracht, P. Shushkov, and S. Spicher.
   
 * started run on 2020/05/30 at 20:59:17.132     
========================================================================
 # omp threads = 1
========================================================================
number of atoms            : 29
number of electrons        : 104
charge                     : 0
spin                       : .0
first test random number   : .0010

########################################################################
# WARNING! Please study the warnings concerning your input carefully
#  - the use of '-ohess' is discouraged, please use '--ohess' next time
########################################################################

           ------------------------------------------------- 
          |                 G F N 2 - x T B                 |
          | Geometry, Frequencies, Noncovalent interactions |
          |            JCTC 2018 parametrisation            |
           ------------------------------------------------- 
      method parameters     
 k(s)        :  1.8500
 k(p)        :  2.2300
 k(d)        :  2.2300
 k(f)        :  2.0000
 kEN (H0ij)  : -2.0000
 D4 a1       :  0.5200
 D4 a2       :  5.0000
 D4 s6       :  1.0000
 D4 s8       :  2.7000
 D4 s9       :  5.0000
 alphaj      :  2.0000


            Z     q(EN)     CN     RAES       Cart. coordinates
     1  Na  1.0    0.32    6.94    5.00     1.19628     2.51431     4.77452
     2  Na  1.0    0.31    7.82    5.00     2.57439     2.45635    -3.09866
     3  Na  1.0    0.33    5.08    5.00     1.49679    -2.85665    -6.83556
     4  Na  1.0    0.34    4.75    5.00    -4.01031    -7.53610    -0.89259
     5  Na  1.0    0.24    7.95    5.00    -3.93921    -1.08263    -3.24843
     6  Na  1.0    0.26    7.70    5.00    -1.72123    -3.02594     3.94107
     7  Na  1.0    0.25    8.93    5.00     1.74756    -4.78816    -0.94974
     8  Na  1.0    0.33    8.85    5.00    -2.49100     3.95940     0.46723
     9  Na  1.0    0.32    7.10    5.00     5.46925    -0.84698     1.29613
    10  Na  1.0    0.34    4.98    5.00    -7.32752     0.45806     2.40568
    11  Cl  7.0   -0.22    3.05    4.92    -0.73856     1.16039    -6.50839
    12  Cl  7.0   -0.06    6.37    5.00    -0.15499    -0.30283    -0.01894
    13  Cl  7.0   -0.22    3.63    4.99    -6.08112    -3.73591     0.81684
    14  Cl  7.0   -0.21    3.70    4.99    -1.60657    -5.55146    -4.51005
    15  Cl  7.0   -0.23    2.91    4.86    -6.43769     2.73924    -1.53070
    16  Cl  7.0   -0.23    2.91    4.86    -0.58546    -7.43115     2.20032
    17  Cl  7.0   -0.21    3.10    4.93     2.96618    -1.68273     5.44322
    18  Cl  7.0   -0.18    3.73    4.99     4.85910    -1.87529    -3.61759
    19  Cl  7.0   -0.20    3.16    4.95     4.52539     3.86102     1.12180
    20  Cl  7.0   -0.18    3.70    4.99    -3.55191     1.70397     4.96368
    21  O   6.0   -0.34    3.61    4.48    -0.76873     5.66764    -2.97033
    22  H   1.0   -0.02    1.59    1.68    -1.54849     4.66273    -4.30527
    23  H   1.0   -0.00    1.11    1.45    -0.89786     7.37528    -3.58828
    24  O   6.0   -0.36    3.62    4.50     5.30341    -5.26491     1.65944
    25  H   1.0   -0.01    1.09    1.44     6.30200    -6.78489     1.75588
    26  H   1.0   -0.02    1.50    1.61     4.45408    -5.17423     3.29092
    27  O   6.0   -0.36    3.55    4.37    -0.18685     6.58678     2.64099
    28  H   1.0   -0.00    1.09    1.44    -0.35546     8.23915     3.38392
    29  H   1.0   -0.01    1.53    1.63     1.50853     6.55556     1.91288

  Z AO/shell   Hii/eV     exponent
  1     Wed Apr 25 08:07:45 CEST 2018   EN: 2.200 GM2: 0.406  GM3: 0.0800  RAES: 1.40
     1s    -10.707211    1.230000
  8     Wed Apr 25 08:07:45 CEST 2018   EN: 3.440 GM2: 0.452  GM3:-0.0517  RAES: 1.80
     2s    -20.229985    2.439742
     2p    -15.503117    2.137023
 11     Tue Apr 24 16:34:09 CEST 2018   EN: 0.930 GM2: 0.271  GM3: 0.1799  RAES: 5.00
     3s     -4.546934    0.763787
     3p     -1.332719    0.573553
 17     Mon Apr 23 14:09:22 CEST 2018   EN: 3.160 GM2: 0.249  GM3: 0.1495  RAES: 2.50
     3s    -29.278781    2.485265
     3p    -12.673758    2.199650
     3d     -0.240338    2.476089
 no old-style atom pair restraining (fixing) potential
           ------------------------------------------------- 
          |        Self-Consistent Charge Iterations        |
           ------------------------------------------------- 

 Ncao       : 158
 Nao        : 148
 Nshell     : 62
 Nel        : 104
 T(el)      :   300.0
 intcut     :    25.0
 scfconv/Eh :  0.100E-05
   qconv/e  :  0.100E-03
 intneglect :  0.100E-07
 broydamp   :      0.250
 iter      E             dE          RMSdq      gap      omega  full diag
   1    -64.1115710 -0.641116E+02  0.127E+01    6.80       0.0  T
   2    -64.1942954 -0.827245E-01  0.774E+00    5.97       1.0  T
   3    -64.2987653 -0.104470E+00  0.489E+00    4.03       1.0  T
   4    -64.3022285 -0.346320E-02  0.262E+00    3.93       1.0  T
   5    -64.3247688 -0.225404E-01  0.268E+00    2.38       1.0  T
   6    -64.3276415 -0.287263E-02  0.422E-01    2.69       1.0  T
   7    -64.3277976 -0.156158E-03  0.459E-01    2.77       1.0  T
   8    -64.3280187 -0.221099E-03  0.211E-01    2.73       1.0  T
   9    -64.3281387 -0.119932E-03  0.166E-01    2.76       1.0  T
  10    -64.3282044 -0.657429E-04  0.493E-02    2.73       1.0  T
  11    -64.3282164 -0.120508E-04  0.284E-02    2.72       1.0  T
  12    -64.3282193 -0.285827E-05  0.154E-02    2.72       1.2  T
  13    -64.3282201 -0.836213E-06  0.129E-02    2.72       1.4  T
  14    -64.3282211 -0.950339E-06  0.776E-03    2.72       2.4  T
  15    -64.3282214 -0.329805E-06  0.616E-03    2.72       3.0  T
  16    -64.3282215 -0.420851E-07  0.240E-03    2.72       7.7  T
  17    -64.3282215 -0.119100E-07  0.114E-03    2.72      16.3  T
  18    -64.3282215 -0.420913E-08  0.689E-04    2.72      27.0  T
  19    -64.3282215 -0.200006E-08  0.371E-04    2.72      50.0  T
speedup  1.00
cpu  time for SCC    0.08 s
wall time for SCC    0.08 s

   *** convergence criteria satisfied after 19 iterations ***

          eigenvalues
 #    :          40         41         42         43         44         45         46         47
 occ. :        2.000      2.000      2.000      2.000      2.000      2.000      2.000      2.000
 eps  :       -10.923    -10.855    -10.837    -10.811    -10.803    -10.771    -10.757    -10.720
 #    :          48         49         50         51         52         53         54         55
 occ. :        2.000      2.000      2.000      2.000      2.000      0.000      0.000      0.000
 eps  :       -10.693    -10.663    -10.634    -10.590    -10.587     -7.865     -6.098     -5.928
 #    :          56         57         58         59         60         61         62         63
 occ. :        0.000      0.000      0.000      0.000      0.000      0.000      0.000      0.000
 eps  :        -4.934     -3.813     -3.184     -1.826     -1.351     -1.229      0.689      1.227


   #   Z            q   n(s)   n(p)   n(d)      C6AA      α(0)
   1  11 Na     0.738  0.089  0.173  0.000    67.719    26.631
   2  11 Na     0.765  0.070  0.165  0.000    67.390    26.566
   3  11 Na     0.698  0.117  0.185  0.000    68.202    26.726
   4  11 Na     0.701  0.118  0.181  0.000    68.173    26.720
   5  11 Na     0.727  0.060  0.213  0.000    67.847    26.656
   6  11 Na     0.725  0.070  0.205  0.000    67.873    26.661
   7  11 Na     0.733  0.054  0.213  0.000    67.774    26.642
   8  11 Na     0.799  0.055  0.146  0.000    66.975    26.484
   9  11 Na     0.741  0.089  0.171  0.000    67.678    26.623
  10  11 Na     0.702  0.114  0.184  0.000    68.159    26.717
  11  17 Cl    -0.749  1.971  5.775  0.004   125.297    17.125
  12  17 Cl    -0.716  1.967  5.748  0.002   123.993    17.036
  13  17 Cl    -0.734  1.972  5.761  0.001   124.678    17.083
  14  17 Cl    -0.739  1.971  5.767  0.001   124.890    17.097
  15  17 Cl    -0.772  1.973  5.797  0.002   126.209    17.188
  16  17 Cl    -0.765  1.973  5.790  0.002   125.922    17.168
  17  17 Cl    -0.752  1.970  5.779  0.003   125.396    17.132
  18  17 Cl    -0.742  1.973  5.768  0.001   124.993    17.105
  19  17 Cl    -0.747  1.969  5.773  0.004   125.194    17.118
  20  17 Cl    -0.741  1.974  5.766  0.001   124.986    17.104
  21   8 O     -0.618  1.714  4.904  0.000    25.538     6.825
  22   1 H      0.344  0.656  0.000  0.000     0.591     1.201
  23   1 H      0.316  0.684  0.000  0.000     0.674     1.289
  24   8 O     -0.605  1.711  4.893  0.000    25.207     6.781
  25   1 H      0.311  0.689  0.000  0.000     0.688     1.303
  26   1 H      0.342  0.658  0.000  0.000     0.597     1.208
  27   8 O     -0.619  1.718  4.901  0.000    25.550     6.827
  28   1 H      0.313  0.687  0.000  0.000     0.683     1.298
  29   1 H      0.342  0.658  0.000  0.000     0.597     1.209

 Mol. C6AA /au·bohr⁶  :      38323.815878
 Mol. C8AA /au·bohr⁸  :    2528873.920723
 Mol. α(0) /au        :        465.523017

 
 Wiberg/Mayer (AO) data. WBOs > 0.1 written file <wbo>
 largest (>0.05) Wiberg bond orders for each atom
           total WBO             WBO to atom ...
     1  Na  0.501    Cl  17 0.154    Cl  20 0.111    Cl  19 0.102    O   27 0.060    Cl  12 0.057
     2  Na  0.459    Cl  19 0.126    Cl  18 0.091    Cl  11 0.087    O   21 0.076    Cl  12 0.057
     3  Na  0.559    Cl  11 0.185    Cl  18 0.169    Cl  14 0.149
     4  Na  0.557    Cl  16 0.190    Cl  13 0.172    Cl  14 0.155
     5  Na  0.525    Cl  15 0.146    Cl  11 0.125    Cl  14 0.082    Cl  13 0.074    Cl  12 0.074
     6  Na  0.532    Cl  16 0.139    Cl  17 0.129    Cl  20 0.104    Cl  12 0.071    Cl  13 0.069
     7  Na  0.518    Cl  18 0.110    Cl  16 0.103    Cl  14 0.099    O   24 0.071    Cl  12 0.063
     8  Na  0.400    Cl  15 0.098    Cl  20 0.083    O   27 0.071    O   21 0.059
     9  Na  0.497    Cl  19 0.145    Cl  17 0.106    Cl  18 0.093    O   24 0.073    Cl  12 0.055
    10  Na  0.558    Cl  15 0.177    Cl  20 0.166    Cl  13 0.163
    11  Cl  0.475    Na   3 0.185    Na   5 0.125    Na   2 0.087
    12  Cl  0.546    Na   5 0.074    Na   6 0.071    Na   7 0.063    Na   1 0.057    Na   2 0.057    Na   9 0.055
    13  Cl  0.507    Na   4 0.172    Na  10 0.163    Na   5 0.074    Na   6 0.069
    14  Cl  0.495    Na   4 0.155    Na   3 0.149    Na   7 0.099    Na   5 0.082
    15  Cl  0.434    Na  10 0.177    Na   5 0.146    Na   8 0.098
    16  Cl  0.446    Na   4 0.190    Na   6 0.139    Na   7 0.103
    17  Cl  0.469    Na   1 0.154    Na   6 0.129    Na   9 0.106
    18  Cl  0.481    Na   3 0.169    Na   7 0.110    Na   9 0.093    Na   2 0.091
    19  Cl  0.473    Na   9 0.145    Na   2 0.126    Na   1 0.102
    20  Cl  0.483    Na  10 0.166    Na   1 0.111    Na   6 0.104    Na   8 0.083
    21  O   1.911    H   23 0.900    H   22 0.850    Na   2 0.076    Na   8 0.059
    22  H   0.881    O   21 0.850
    23  H   0.900    O   21 0.900
    24  O   1.921    H   25 0.903    H   26 0.859    Na   9 0.073    Na   7 0.071
    25  H   0.903    O   24 0.903
    26  H   0.883    O   24 0.859
    27  O   1.905    H   28 0.903    H   29 0.846    Na   8 0.071    Na   1 0.060
    28  H   0.902    O   27 0.903
    29  H   0.882    O   27 0.846
 MOs/occ written to file <molden.input>
 
molecular dipole:
                 x           y           z       tot (Debye)
 q only:        0.784       1.570      -0.261
   full:       -0.078       0.161      -0.554       1.480
molecular quadrupole (traceless):
                xx          xy          yy          xz          yz          zz
 q only:       -7.285      -1.592      22.999     -10.798      16.019     -15.715
  q+dip:       -7.539       2.974      23.328     -11.056      18.143     -15.790
   full:       -7.768       3.576      23.322     -11.307      18.123     -15.554

SCC energy    :     -64.3282215
rep           :       0.1315629
ES            :       0.8104246
AES           :      -0.0195788
AXC           :      -0.0041037
disp          :      -0.0519852
XB            :       0.0000000
fix           :       0.0000000
total E       :     -64.1954788
atomizationE  :       4.0591265     2547.14
(atE without considering molecular charge,
 total energy contains solvation terms)
H-L gap (eV)  :          2.7220
           ------------------------------------------------- 
          |                 ===============                 |
          |                   A N C O P T                   |
          |                 ===============                 |
          |          Approximate Normal Coordinate          |
          |           Rational Function Optimizer           |
           ------------------------------------------------- 
dumping coords to <xtbopt.coord> and <xtbopt.log>
 optlevel               0
 Maxcycle             200
 Maxmicro              25
 Econv         5.000000000000000E-006
 Gconv         1.000000000000000E-003
 Maxdispl       1.00000000000000     
 Hlow          5.000000000000000E-003
 S6             20.0000000000000     
 Nvar               81

generating ANC from model Hessian ...
 Shifting diagonal of input Hessian by   2.604064593794655E-002
 Lowest  eigenvalues of input Hessian
    0.005000    0.010290    0.010897    0.011956    0.013857    0.014950
    0.015892    0.015991    0.016980    0.017427    0.017883    0.018021
    0.018569    0.020631    0.021821    0.021960    0.023297    0.023905
 Highest eigenvalues
    1.231243    1.242108    1.251058    1.401745    1.405790    1.425033
 
cpu  time for ANC gen    0.00 s
wall time for ANC gen    0.01 s
................................................................................
.............................. CYCLE    1 ......................................
................................................................................
   1    -64.3282215 -0.643282E+02  0.232E-04    2.72       0.0  T
   2    -64.3282215 -0.526654E-10  0.178E-04    2.72     104.3  T
   3    -64.3282215 -0.902958E-10  0.118E-04    2.72     157.9  T
speedup  1.05
cpu  time for SCC    0.01 s
wall time for SCC    0.01 s
speedup  1.00
cpu  time for grad    0.06 s
wall time for grad    0.06 s
 E :    -64.19547882  G :  0.000065    pred/act E change:  0.000D+00  0.235D-07
Maxdispl :   0.0010   ||displ|| :   0.0016   Lambda : -0.428D-07
Largest |displ|/coords:  0.0010 (   1)  0.0006 (   5)  0.0004 (   4)
................................................................................
.............................. CYCLE    2 ......................................
................................................................................
   1    -64.3282152 -0.643282E+02  0.277E-03    2.72       0.0  T
   2    -64.3282153 -0.256607E-08  0.165E-03    2.72      11.3  T
   3    -64.3282153 -0.650658E-09  0.519E-04    2.72      35.8  T
   4    -64.3282153 -0.675584E-10  0.154E-04    2.72     120.5  T
speedup  0.99
cpu  time for SCC    0.01 s
wall time for SCC    0.02 s
speedup  1.01
cpu  time for grad    0.06 s
wall time for grad    0.06 s
 E :    -64.19547883  G :  0.000045    pred/act E change:  0.000D+00 -0.175D-07
Maxdispl :   0.0018   ||displ|| :   0.0035   Lambda : -0.100D-06
Largest |displ|/coords:  0.0018 (   1)  0.0010 (  30)  0.0010 (   5)

   *** GEOMETRY OPTIMIZATION CONVERGED AFTER 2 ITERATIONS ***

------------------------------------------------------------------------
 total energy gain (kcal):     -0.0000
------------------------------------------------------------------------
================
 final structure:
================
$coord
        1.19632587284634        2.51431839607347        4.77443839442216      Na
        2.57449132456996        2.45642036495356       -3.09898476422818      Na
        1.49653021979348       -2.85650158610082       -6.83560746943799      Na
       -4.01038179211161       -7.53615393078518       -0.89248645712606      Na
       -3.93959565734733       -1.08276329738897       -3.24853293797092      Na
       -1.72120044494245       -3.02565875671012        3.94073372340528      Na
        1.74766428670202       -4.78815729151999       -0.94980339246354      Na
       -2.49099334731000        3.95945064393606        0.46721534525018      Na
        5.46934199048084       -0.84686962949877        1.29643622482877      Na
       -7.32763000551765        0.45816262008130        2.40575036772886      Na
       -0.73859692170736        1.16052329129636       -6.50831431882201      Cl
       -0.15480939213730       -0.30342787365563       -0.01820961588136      Cl
       -6.08118353912529       -3.73581010057344        0.81669477664222      Cl
       -1.60659986257007       -5.55168290971672       -4.50996429145257      Cl
       -6.43752555642827        2.73890707081338       -1.53082203499149      Cl
       -0.58550436156474       -7.43116828985010        2.20017818562243      Cl
        2.96601965549796       -1.68282146211125        5.44320037740836      Cl
        4.85893086009002       -1.87520399348995       -3.61760043391909      Cl
        4.52541201828448        3.86106543383296        1.12189992295774      Cl
       -3.55177072011552        1.70373563733538        4.96355723424367      Cl
       -0.76864866716513        5.66762836107290       -2.97035382597922      O 
       -1.54848496608728        4.66268604776222       -4.30526163877060      H 
       -0.89779747058702        7.37524256259219       -3.58836513818639      H 
        5.30349143906626       -5.26478294763370        1.65945440281886      O 
        6.30216427216507       -6.78466975927194        1.75590758175514      H 
        4.45391610916300       -5.17437626927620        3.29086534362047      H 
       -0.18678396074109        6.58691862183392        2.64101345938793      O 
       -0.35542066320341        8.23928635675630        3.38398926485000      H 
        1.50863933756396        6.55570267023691        1.91297169470397      H 
$end
 
 Bond Distances (Angstroems)
 ---------------------------
Na1-Na6=3.3426       Na1-Na8=3.0963       Na1-Na9=3.4153       Na1-Cl12=3.0276      Na1-Cl17=2.4362      Na1-Cl19=2.7106      
Na1-Cl20=2.5509      Na1-O27=2.5406       Na2-Na3=3.4842       Na2-Na5=3.9238       Na2-Na7=4.0227       Na2-Na8=3.3733       
Na2-Na9=3.2882       Na2-Cl11=2.6075      Na2-Cl12=2.6223      Na2-Cl18=2.6059      Na2-Cl19=2.5705      Na2-O21=2.4540       
Na3-Na2=3.4842       Na3-Na5=3.5720       Na3-Na7=3.2808       Na3-Cl11=2.4388      Na3-Cl14=2.4990      Na3-Cl18=2.5170      
Na4-Na5=3.6357       Na4-Na6=3.7022       Na4-Na7=3.3764       Na4-Cl13=2.4624      Na4-Cl14=2.5269      Na4-Cl16=2.4426      
Na5-Na2=3.9238       Na5-Na3=3.5720       Na5-Na4=3.6357       Na5-Na6=4.1120       Na5-Na7=3.7924       Na5-Na8=3.4020       
Na5-Na10=3.5822      Na5-Cl11=2.6933      Na5-Cl12=2.6652      Na5-Cl13=2.8077      Na5-Cl14=2.7500      Na5-Cl15=2.5814      
Na6-Na1=3.3426       Na6-Na4=3.7022       Na6-Na5=4.1120       Na6-Na7=3.3071       Na6-Na8=4.1482       Na6-Na10=3.5861      
Na6-Cl12=2.6742      Na6-Cl13=2.8631      Na6-Cl16=2.5777      Na6-Cl17=2.6999      Na6-Cl20=2.7377      Na7-Na2=4.0227       
Na7-Na3=3.2808       Na7-Na4=3.3764       Na7-Na5=3.7924       Na7-Na6=3.3071       Na7-Na9=3.1051       Na7-Cl12=2.6246      
Na7-Cl14=2.6198      Na7-Cl16=2.5018      Na7-Cl18=2.6608      Na7-O24=2.3475       Na8-Na1=3.0963       Na8-Na2=3.3733       
Na8-Na5=3.4020       Na8-Na6=4.1482       Na8-Na10=3.3220      Na8-Cl12=2.5852      Na8-Cl15=2.4283      Na8-Cl20=2.7205      
Na8-O21=2.2264       Na8-O27=2.1779       Na9-Na1=3.4153       Na9-Na2=3.2882       Na9-Na7=3.1051       Na9-Cl12=3.0699      
Na9-Cl17=2.6011      Na9-Cl18=2.6763      Na9-Cl19=2.5426      Na9-O24=2.3474       Na10-Na5=3.5822      Na10-Na6=3.5861      
Na10-Na8=3.3220      Na10-Cl13=2.4633     Na10-Cl15=2.4532     Na10-Cl20=2.5018     Cl11-Na2=2.6075      Cl11-Na3=2.4388      
Cl11-Na5=2.6933      Cl12-Na1=3.0276      Cl12-Na2=2.6223      Cl12-Na5=2.6652      Cl12-Na6=2.6742      Cl12-Na7=2.6246      
Cl12-Na8=2.5852      Cl12-Na9=3.0699      Cl13-Na4=2.4624      Cl13-Na5=2.8077      Cl13-Na6=2.8631      Cl13-Na10=2.4633     
Cl14-Na3=2.4990      Cl14-Na4=2.5269      Cl14-Na5=2.7500      Cl14-Na7=2.6198      Cl15-Na5=2.5814      Cl15-Na8=2.4283      
Cl15-Na10=2.4532     Cl16-Na4=2.4426      Cl16-Na6=2.5777      Cl16-Na7=2.5018      Cl17-Na1=2.4362      Cl17-Na6=2.6999      
Cl17-Na9=2.6011      Cl18-Na2=2.6059      Cl18-Na3=2.5170      Cl18-Na7=2.6608      Cl18-Na9=2.6763      Cl19-Na1=2.7106      
Cl19-Na2=2.5705      Cl19-Na9=2.5426      Cl20-Na1=2.5509      Cl20-Na6=2.7377      Cl20-Na8=2.7205      Cl20-Na10=2.5018     
O21-Na2=2.4540       O21-Na8=2.2264       O21-H22=0.9758       O21-H23=0.9634       H22-O21=0.9758       H23-O21=0.9634       
O24-Na7=2.3475       O24-Na9=2.3474       O24-H25=0.9637       O24-H26=0.9745       H25-O24=0.9637       H26-O24=0.9745       
O27-Na1=2.5406       O27-Na8=2.1779       O27-H28=0.9629       O27-H29=0.9765       H28-O27=0.9629       H29-O27=0.9765       
 O  H  Rav=0.9695 sigma=0.0062  Rmin=0.9629  Rmax=0.9765     6
 Na O  Rav=2.3490 sigma=0.1239  Rmin=2.1779  Rmax=2.5406     6
 Na Na Rav=3.5396 sigma=0.2963  Rmin=3.0963  Rmax=4.1482    22
 Cl Na Rav=2.6189 sigma=0.1474  Rmin=2.4283  Rmax=3.0699    38
 
 selected bond angles (degree)
 --------------------
Na8-Na1-Na6= 80.12             Na9-Na1-Na6= 77.17             Na9-Na1-Na8= 98.58             Cl12-Na1-Na6= 49.34            
Cl12-Na1-Na8= 49.92            Cl12-Na1-Na9= 56.53            Cl17-Na1-Na6= 52.92            Cl17-Na1-Na8=125.05            
Cl17-Na1-Na9= 49.38            Cl17-Na1-Cl12= 76.32           Cl19-Na1-Na6=115.89            Cl19-Na1-Na8= 79.61            
Cl19-Na1-Na9= 47.34            Cl19-Na1-Cl12= 71.68           Cl19-Na1-Cl17= 95.36           Cl20-Na1-Na6= 53.33            
Cl20-Na1-Na8= 56.61            Cl20-Na1-Na9=125.85            Cl20-Na1-Cl12= 73.59           Cl20-Na1-Cl17=102.69           
Cl20-Na1-Cl19=135.43           O27-Na1-Na6=123.52             O27-Na1-Na8= 44.10             O27-Na1-Na9=113.14             
O27-Na1-Cl12= 88.71            O27-Na1-Cl17=161.55            O27-Na1-Cl19= 69.35            O27-Na1-Cl20= 82.90            
Na5-Na2-Na3= 57.29             Na7-Na2-Na3= 51.22             Na7-Na2-Na5= 56.99             Na8-Na2-Na3=112.19             
Na8-Na2-Na5= 54.95             Na8-Na2-Na7= 88.86             Na9-Na2-Na3= 92.79             Na9-Na2-Na5= 99.78             
Na9-Na2-Na7= 49.01             Na9-Na2-Na8= 95.73             Cl11-Na2-Na3= 44.36            Cl11-Na2-Na5= 43.10            
Cl11-Na2-Na7= 82.64            Cl11-Na2-Na8= 85.11            Cl11-Na2-Na9=131.52            Cl12-Na2-Na3= 79.24            
Cl12-Na2-Na5= 42.51            Cl12-Na2-Na7= 39.97            Cl12-Na2-Na8= 49.15            Cl12-Na2-Na9= 61.36            
Cl12-Na2-Cl11= 85.03           Cl18-Na2-Na3= 46.08            Cl18-Na2-Na5= 89.17            Cl18-Na2-Na7= 40.71            
Cl18-Na2-Na8=129.42            Cl18-Na2-Na9= 52.47            Cl18-Na2-Cl11= 90.44           Cl18-Na2-Cl12= 80.28           
Cl19-Na2-Na3=142.39            Cl19-Na2-Na5=120.56            Cl19-Na2-Na7= 94.22            Cl19-Na2-Na8= 76.40            
Cl19-Na2-Na9= 49.61            Cl19-Na2-Cl11=161.32           Cl19-Na2-Cl12= 80.91           Cl19-Na2-Cl18= 99.18           
O21-Na2-Na3=117.16             O21-Na2-Na5= 72.41             O21-Na2-Na7=125.01             O21-Na2-Na8= 41.27             
O21-Na2-Na9=133.18             O21-Na2-Cl11= 73.54            O21-Na2-Cl12= 88.36            O21-Na2-Cl18=161.16            
O21-Na2-Cl19= 93.74            Na5-Na3-Na2= 67.56             Na7-Na3-Na2= 72.90             Na7-Na3-Na5= 67.05             
Cl11-Na3-Na2= 48.38            Cl11-Na3-Na5= 48.90            Cl11-Na3-Na7=102.93            Cl14-Na3-Na2=106.78            
Cl14-Na3-Na5= 50.14            Cl14-Na3-Na7= 51.78            Cl14-Na3-Cl11= 98.27           Cl18-Na3-Na2= 48.23            
Cl18-Na3-Na5= 98.95            Cl18-Na3-Na7= 52.65            Cl18-Na3-Cl11= 96.60           Cl18-Na3-Cl14=104.42           
Na6-Na4-Na5= 68.16             Na7-Na4-Na5= 65.36             Na7-Na4-Na6= 55.48             Cl13-Na4-Na5= 50.46            
Cl13-Na4-Na6= 50.60            Cl13-Na4-Na7= 93.05            Cl14-Na4-Na5= 49.06            Cl14-Na4-Na6= 95.20            
Cl14-Na4-Na7= 50.20            Cl14-Na4-Cl13= 99.37           Cl16-Na4-Na5=101.58            Cl16-Na4-Na6= 43.92            
Cl16-Na4-Na7= 47.67            Cl16-Na4-Cl13= 93.76           Cl16-Na4-Cl14= 97.16           Na3-Na5-Na2= 55.16             
Na4-Na5-Na2=116.77             Na4-Na5-Na3= 86.77             Na6-Na5-Na2= 81.37             Na6-Na5-Na3=101.31             
Na6-Na5-Na4= 56.69             Na7-Na5-Na2= 62.82             Na7-Na5-Na3= 52.81             Na7-Na5-Na4= 54.02             
Na7-Na5-Na6= 49.26             Na8-Na5-Na2= 54.27             Na8-Na5-Na3=109.38             Na8-Na5-Na4=122.74             
Na8-Na5-Na6= 66.24             Na8-Na5-Na7= 92.37             Na10-Na5-Na2=108.31            Na10-Na5-Na3=155.06            
Na10-Na5-Na4= 85.54            Na10-Na5-Na6= 55.04            Na10-Na5-Na7=104.30            Na10-Na5-Na8= 56.73            
Cl11-Na5-Na2= 41.41            Cl11-Na5-Na3= 43.03            Cl11-Na5-Na4=129.80            Cl11-Na5-Na6=121.55            
Cl11-Na5-Na7= 86.23            Cl11-Na5-Na8= 83.27            Cl11-Na5-Na10=138.54           Cl12-Na5-Na2= 41.67            
Cl12-Na5-Na3= 77.07            Cl12-Na5-Na4= 86.17            Cl12-Na5-Na6= 39.71            Cl12-Na5-Na7= 43.77            
Cl12-Na5-Na8= 48.59            Cl12-Na5-Na10= 78.76           Cl12-Na5-Cl11= 82.53           Cl13-Na5-Na2=125.30            
Cl13-Na5-Na3=126.93            Cl13-Na5-Na4= 42.56            Cl13-Na5-Na6= 44.06            Cl13-Na5-Na7= 79.40            
Cl13-Na5-Na8= 92.31            Cl13-Na5-Na10= 43.27           Cl13-Na5-Cl11=164.79           Cl13-Na5-Cl12= 83.64           
Cl14-Na5-Na2= 91.20            Cl14-Na5-Na3= 44.23            Cl14-Na5-Na4= 43.95            Cl14-Na5-Na6= 83.19            
Cl14-Na5-Na7= 43.69            Cl14-Na5-Na8=135.53            Cl14-Na5-Na10=128.55           Cl14-Na5-Cl11= 86.63           
Cl14-Na5-Cl12= 87.21           Cl14-Na5-Cl13= 86.40           Cl15-Na5-Na2= 93.95            Cl15-Na5-Na3=143.65            
Cl15-Na5-Na4=127.58            Cl15-Na5-Na6= 90.93            Cl15-Na5-Na7=134.31            Cl15-Na5-Na8= 45.36            
Cl15-Na5-Na10= 43.22           Cl15-Na5-Cl11=101.67           Cl15-Na5-Cl12= 92.16           Cl15-Na5-Cl13= 85.14           
Cl15-Na5-Cl14=171.53           Na4-Na6-Na1=143.88             Na5-Na6-Na1= 91.99             Na5-Na6-Na4= 55.15             
Na7-Na6-Na1= 95.41             Na7-Na6-Na4= 57.26             Na7-Na6-Na5= 60.33             Na8-Na6-Na1= 47.34             
Na8-Na6-Na4=103.66             Na8-Na6-Na5= 48.64             Na8-Na6-Na7= 87.65             Na10-Na6-Na1= 87.77            
Na10-Na6-Na4= 84.51            Na10-Na6-Na5= 54.95            Na10-Na6-Na7=115.27            Na10-Na6-Na8= 50.23            
Cl12-Na6-Na1= 59.19            Cl12-Na6-Na4= 84.69            Cl12-Na6-Na5= 39.56            Cl12-Na6-Na7= 50.71            
Cl12-Na6-Na8= 37.18            Cl12-Na6-Na10= 78.58           Cl13-Na6-Na1=124.30            Cl13-Na6-Na4= 41.65            
Cl13-Na6-Na5= 42.99            Cl13-Na6-Na7= 87.62            Cl13-Na6-Na8= 77.41            Cl13-Na6-Na10= 43.12           
Cl13-Na6-Cl12= 82.42           Cl16-Na6-Na1=137.11            Cl16-Na6-Na4= 41.09            Cl16-Na6-Na5= 87.83            
Cl16-Na6-Na7= 48.39            Cl16-Na6-Na8=132.10            Cl16-Na6-Na10=125.23           Cl16-Na6-Cl12= 97.76           
Cl16-Na6-Cl13= 82.12           Cl17-Na6-Na1= 46.05            Cl17-Na6-Na4=132.36            Cl17-Na6-Na5=117.96            
Cl17-Na6-Na7= 78.16            Cl17-Na6-Na8= 89.21            Cl17-Na6-Na10=133.74           Cl17-Na6-Cl12= 78.71           
Cl17-Na6-Cl13=160.89           Cl17-Na6-Cl16= 97.42           Cl20-Na6-Na1= 48.36            Cl20-Na6-Na4=127.60            
Cl20-Na6-Na5= 81.57            Cl20-Na6-Na7=127.51            Cl20-Na6-Na8= 40.38            Cl20-Na6-Na10= 44.12           
Cl20-Na6-Cl12= 76.83           Cl20-Na6-Cl13= 87.08           Cl20-Na6-Cl16=168.50           Cl20-Na6-Cl17= 91.50           
Na3-Na7-Na2= 55.88             Na4-Na7-Na2=120.74             Na4-Na7-Na3= 96.09             Na5-Na7-Na2= 60.19             
Na5-Na7-Na3= 60.15             Na5-Na7-Na4= 60.62             Na6-Na7-Na2= 90.74             Na6-Na7-Na3=129.24             
Na6-Na7-Na4= 67.26             Na6-Na7-Na5= 70.41             Na9-Na7-Na2= 53.07             Na9-Na7-Na3=100.36             
Na9-Na7-Na4=149.12             Na9-Na7-Na5=106.19             Na9-Na7-Na6= 82.13             Cl12-Na7-Na2= 39.92            
Cl12-Na7-Na3= 83.17            Cl12-Na7-Na4= 92.38            Cl12-Na7-Na5= 44.63            Cl12-Na7-Na6= 52.06            
Cl12-Na7-Na9= 64.15            Cl14-Na7-Na2= 90.99            Cl14-Na7-Na3= 48.54            Cl14-Na7-Na4= 47.82            
Cl14-Na7-Na5= 46.48            Cl14-Na7-Na6=103.31            Cl14-Na7-Na9=143.96            Cl14-Na7-Cl12= 90.84           
Cl16-Na7-Na2=140.79            Cl16-Na7-Na3=141.88            Cl16-Na7-Na4= 46.20            Cl16-Na7-Na5= 96.38            
Cl16-Na7-Na6= 50.38            Cl16-Na7-Na9=115.69            Cl16-Na7-Cl12=101.01           Cl16-Na7-Cl14= 93.36           
Cl18-Na7-Na2= 39.70            Cl18-Na7-Na3= 48.77            Cl18-Na7-Na4=144.36            Cl18-Na7-Na5= 91.22            
Cl18-Na7-Na6=126.53            Cl18-Na7-Na9= 54.66            Cl18-Na7-Cl12= 79.23           Cl18-Na7-Cl14= 97.30           
Cl18-Na7-Cl16=169.34           O24-Na7-Na2=100.46             O24-Na7-Na3=128.63             O24-Na7-Na4=132.21             
O24-Na7-Na5=151.68             O24-Na7-Na6= 90.86             O24-Na7-Na9= 48.59             O24-Na7-Cl12=107.11            
O24-Na7-Cl14=161.71            O24-Na7-Cl16= 86.77            O24-Na7-Cl18= 83.01            Na2-Na8-Na1= 81.54             
Na5-Na8-Na1=111.95             Na5-Na8-Na2= 70.78             Na6-Na8-Na1= 52.54             Na6-Na8-Na2= 87.69             
Na6-Na8-Na5= 65.12             Na10-Na8-Na1= 96.92            Na10-Na8-Na2=130.80            Na10-Na8-Na5= 64.37            
Na10-Na8-Na6= 56.07            Cl12-Na8-Na1= 63.66            Cl12-Na8-Na2= 50.11            Cl12-Na8-Na5= 50.65            
Cl12-Na8-Na6= 38.69            Cl12-Na8-Na10= 84.98           Cl15-Na8-Na1=142.83            Cl15-Na8-Na2=112.15            
Cl15-Na8-Na5= 49.15            Cl15-Na8-Na6= 92.31            Cl15-Na8-Na10= 47.43           Cl15-Na8-Cl12= 97.81           
Cl20-Na8-Na1= 51.53            Cl20-Na8-Na2=123.35            Cl20-Na8-Na5= 96.60            Cl20-Na8-Na6= 40.69            
Cl20-Na8-Na10= 47.64           Cl20-Na8-Cl12= 78.62           Cl20-Na8-Cl15= 94.97           O21-Na8-Na1=116.34             
O21-Na8-Na2= 46.63             O21-Na8-Na5= 86.47             O21-Na8-Na6=133.13             O21-Na8-Na10=142.57            
O21-Na8-Cl12= 94.43            O21-Na8-Cl15= 95.99            O21-Na8-Cl20=167.74            O27-Na8-Na1= 54.27             
O27-Na8-Na2= 90.06             O27-Na8-Na5=158.77             O27-Na8-Na6=106.25             O27-Na8-Na10=128.63            
O27-Na8-Cl12=109.99            O27-Na8-Cl15=151.80            O27-Na8-Cl20= 86.20            O27-Na8-O21= 86.74             
Na2-Na9-Na1= 78.22             Na7-Na9-Na1= 97.83             Na7-Na9-Na2= 77.92             Cl12-Na9-Na1= 55.35            
Cl12-Na9-Na2= 48.57            Cl12-Na9-Na7= 50.30            Cl17-Na9-Na1= 45.31            Cl17-Na9-Na2=116.74            
Cl17-Na9-Na7= 83.44            Cl17-Na9-Cl12= 73.34           Cl18-Na9-Na1=123.34            Cl18-Na9-Na2= 50.55            
Cl18-Na9-Na7= 54.19            Cl18-Na9-Cl12= 71.45           Cl18-Na9-Cl17=136.36           Cl19-Na9-Na1= 51.63            
Cl19-Na9-Na2= 50.35            Cl19-Na9-Na7=121.31            Cl19-Na9-Cl12= 73.11           Cl19-Na9-Cl17= 95.58           
Cl19-Na9-Cl18= 98.06           O24-Na9-Na1=116.73             O24-Na9-Na2=124.74             O24-Na9-Na7= 48.60             
O24-Na9-Cl12= 94.34            O24-Na9-Cl17= 75.08            O24-Na9-Cl18= 82.67            O24-Na9-Cl19=166.29            
Na6-Na10-Na5= 70.01            Na8-Na10-Na5= 58.90            Na8-Na10-Na6= 73.70            Cl13-Na10-Na5= 51.37           
Cl13-Na10-Na6= 52.60           Cl13-Na10-Na8=101.00           Cl15-Na10-Na5= 46.10           Cl15-Na10-Na6=106.64           
Cl15-Na10-Na8= 46.80           Cl15-Na10-Cl13= 95.85          Cl20-Na10-Na5= 96.44           Cl20-Na10-Na6= 49.62           
Cl20-Na10-Na8= 53.47           Cl20-Na10-Cl13=102.02          Cl20-Na10-Cl15=100.16          
 
 selected dihedral angles (degree)
 ---------------------------------
Na5-Na3-Na2-Na7= 71.67        Na5-Na3-Na2-Na8=  2.48        Na5-Na3-Na2-Na9= 99.83        Na5-Na3-Na2-Cl11=305.76       
Na5-Na3-Na2-Cl12= 39.68       Na5-Na3-Na2-Cl18=126.49       Na5-Na3-Na2-Cl19= 98.99       Na5-Na3-Na2-O21=317.16        
Na7-Na3-Na2-Na5=288.33        Na7-Na3-Na2-Na8=290.81        Na7-Na3-Na2-Na9= 28.15        Na7-Na3-Na2-Cl11=234.09       
Na7-Na3-Na2-Cl12=328.00       Na7-Na3-Na2-Cl18= 54.81       Na7-Na3-Na2-Cl19= 27.32       Na7-Na3-Na2-O21=245.49        
Cl11-Na3-Na2-Na5= 54.24       Cl11-Na3-Na2-Na7=125.91       Cl11-Na3-Na2-Na8= 56.72       Cl11-Na3-Na2-Na9=154.07       
Cl11-Na3-Na2-Cl12= 93.91      Cl11-Na3-Na2-Cl18=180.72      Cl11-Na3-Na2-Cl19=153.23      Cl11-Na3-Na2-O21= 11.40       
Cl14-Na3-Na2-Na5=328.08       Cl14-Na3-Na2-Na7= 39.75       Cl14-Na3-Na2-Na8=330.56       Cl14-Na3-Na2-Na9= 67.91       
Cl14-Na3-Na2-Cl11=273.84      Cl14-Na3-Na2-Cl12=  7.75      Cl14-Na3-Na2-Cl18= 94.56      Cl14-Na3-Na2-Cl19= 67.07      
Cl14-Na3-Na2-O21=285.24       Cl18-Na3-Na2-Na5=233.51       Cl18-Na3-Na2-Na7=305.19       Cl18-Na3-Na2-Na8=236.00       
Cl18-Na3-Na2-Na9=333.34       Cl18-Na3-Na2-Cl11=179.28      Cl18-Na3-Na2-Cl12=273.19      Cl18-Na3-Na2-Cl19=332.51      
Cl18-Na3-Na2-O21=190.68       Na3-Na5-Na2-Na7=298.07        Na3-Na5-Na2-Na8=182.81        Na3-Na5-Na2-Na9=272.97        
Na3-Na5-Na2-Cl11= 56.13       Na3-Na5-Na2-Cl12=248.15       Na3-Na5-Na2-Cl18=324.60       Na3-Na5-Na2-Cl19=224.42       
Na3-Na5-Na2-O21=140.61        Na4-Na5-Na2-Na3= 64.65        Na4-Na5-Na2-Na7=  2.72        Na4-Na5-Na2-Na8=247.46        
Na4-Na5-Na2-Na9=337.63        Na4-Na5-Na2-Cl11=120.79       Na4-Na5-Na2-Cl12=312.80       Na4-Na5-Na2-Cl18= 29.26       
Na4-Na5-Na2-Cl19=289.07       Na4-Na5-Na2-O21=205.26        Na6-Na5-Na2-Na3=110.32        Na6-Na5-Na2-Na7= 48.39        
Na6-Na5-Na2-Na8=293.13        Na6-Na5-Na2-Na9= 23.30        Na6-Na5-Na2-Cl11=166.46       Na6-Na5-Na2-Cl12=358.47       
Na6-Na5-Na2-Cl18= 74.93       Na6-Na5-Na2-Cl19=334.74       Na6-Na5-Na2-O21=250.93        Na7-Na5-Na2-Na3= 61.93        
Na7-Na5-Na2-Na8=244.74        Na7-Na5-Na2-Na9=334.91        Na7-Na5-Na2-Cl11=118.07       Na7-Na5-Na2-Cl12=310.08       
Na7-Na5-Na2-Cl18= 26.54       Na7-Na5-Na2-Cl19=286.35       Na7-Na5-Na2-O21=202.54        Na8-Na5-Na2-Na3=177.19        
Na8-Na5-Na2-Na7=115.26        Na8-Na5-Na2-Na9= 90.16        Na8-Na5-Na2-Cl11=233.32       Na8-Na5-Na2-Cl12= 65.34       
Na8-Na5-Na2-Cl18=141.79       Na8-Na5-Na2-Cl19= 41.61       Na8-Na5-Na2-O21=317.80        Na10-Na5-Na2-Na3=158.97       
Na10-Na5-Na2-Na7= 97.03       Na10-Na5-Na2-Na8=341.78       Na10-Na5-Na2-Na9= 71.94       Na10-Na5-Na2-Cl11=215.10      
Na10-Na5-Na2-Cl12= 47.12      Na10-Na5-Na2-Cl18=123.57      Na10-Na5-Na2-Cl19= 23.39      Na10-Na5-Na2-O21=299.57       
Cl11-Na5-Na2-Na3=303.87       Cl11-Na5-Na2-Na7=241.93       Cl11-Na5-Na2-Na8=126.68       Cl11-Na5-Na2-Na9=216.84       
Cl11-Na5-Na2-Cl12=192.02      Cl11-Na5-Na2-Cl18=268.47      Cl11-Na5-Na2-Cl19=168.29      Cl11-Na5-Na2-O21= 84.47       
Cl12-Na5-Na2-Na3=111.85       Cl12-Na5-Na2-Na7= 49.92       Cl12-Na5-Na2-Na8=294.66       Cl12-Na5-Na2-Na9= 24.82       
Cl12-Na5-Na2-Cl11=167.98      Cl12-Na5-Na2-Cl18= 76.45      Cl12-Na5-Na2-Cl19=336.27      Cl12-Na5-Na2-O21=252.46       
Cl13-Na5-Na2-Na3=113.84       Cl13-Na5-Na2-Na7= 51.90       Cl13-Na5-Na2-Na8=296.65       Cl13-Na5-Na2-Na9= 26.81       
Cl13-Na5-Na2-Cl11=169.97      Cl13-Na5-Na2-Cl12=  1.99      Cl13-Na5-Na2-Cl18= 78.44      Cl13-Na5-Na2-Cl19=338.26      
Cl13-Na5-Na2-O21=254.44       Cl14-Na5-Na2-Na3= 27.40       Cl14-Na5-Na2-Na7=325.46       Cl14-Na5-Na2-Na8=210.21       
Cl14-Na5-Na2-Na9=300.37       Cl14-Na5-Na2-Cl11= 83.53      Cl14-Na5-Na2-Cl12=275.55      Cl14-Na5-Na2-Cl18=352.00      
Cl14-Na5-Na2-Cl19=251.82      Cl14-Na5-Na2-O21=168.01       Cl15-Na5-Na2-Na3=200.67       Cl15-Na5-Na2-Na7=138.74       
Cl15-Na5-Na2-Na8= 23.48       Cl15-Na5-Na2-Na9=113.64       Cl15-Na5-Na2-Cl11=256.80      Cl15-Na5-Na2-Cl12= 88.82      
Cl15-Na5-Na2-Cl18=165.27      Cl15-Na5-Na2-Cl19= 65.09      Cl15-Na5-Na2-O21=341.28       Na2-Na5-Na3-Na7= 80.18        
Na2-Na5-Na3-Cl11=306.40       Na2-Na5-Na3-Cl14=138.74       Na2-Na5-Na3-Cl18= 37.37       Na4-Na5-Na3-Na2=233.91        
Na4-Na5-Na3-Na7=314.10        Na4-Na5-Na3-Cl11=180.31       Na4-Na5-Na3-Cl14= 12.65       Na4-Na5-Na3-Cl18=271.29       
Na6-Na5-Na3-Na2=289.01        Na6-Na5-Na3-Na7=  9.19        Na6-Na5-Na3-Cl11=235.41       Na6-Na5-Na3-Cl14= 67.74       
Na6-Na5-Na3-Cl18=326.38       Na7-Na5-Na3-Na2=279.82        Na7-Na5-Na3-Cl11=226.21       Na7-Na5-Na3-Cl14= 58.55       
Na7-Na5-Na3-Cl18=317.19       Na8-Na5-Na3-Na2=357.58        Na8-Na5-Na3-Na7= 77.77        Na8-Na5-Na3-Cl11=303.98       
Na8-Na5-Na3-Cl14=136.32       Na8-Na5-Na3-Cl18= 34.96       Na10-Na5-Na3-Na2=306.10       Na10-Na5-Na3-Na7= 26.28       
Na10-Na5-Na3-Cl11=252.49      Na10-Na5-Na3-Cl14= 84.83      Na10-Na5-Na3-Cl18=343.47      Cl11-Na5-Na3-Na2= 53.60       
Cl11-Na5-Na3-Na7=133.79       Cl11-Na5-Na3-Cl14=192.34      Cl11-Na5-Na3-Cl18= 90.98      Cl12-Na5-Na3-Na2=320.72       
Cl12-Na5-Na3-Na7= 40.90       Cl12-Na5-Na3-Cl11=267.11      Cl12-Na5-Na3-Cl14= 99.45      Cl12-Na5-Na3-Cl18=358.09      
Cl13-Na5-Na3-Na2=249.05       Cl13-Na5-Na3-Na7=329.24       Cl13-Na5-Na3-Cl11=195.45      Cl13-Na5-Na3-Cl14= 27.79      
Cl13-Na5-Na3-Cl18=286.43      Cl14-Na5-Na3-Na2=221.26       Cl14-Na5-Na3-Na7=301.45       Cl14-Na5-Na3-Cl11=167.66      
Cl14-Na5-Na3-Cl18=258.64      Cl15-Na5-Na3-Na2= 36.45       Cl15-Na5-Na3-Na7=116.63       Cl15-Na5-Na3-Cl11=342.84      
Cl15-Na5-Na3-Cl14=175.18      Cl15-Na5-Na3-Cl18= 73.82      Na2-Na5-Na4-Na6= 57.81        Na2-Na5-Na4-Na7=357.01        
Na2-Na5-Na4-Cl13=114.04       Na2-Na5-Na4-Cl14=299.31       Na2-Na5-Na4-Cl16= 28.77       Na3-Na5-Na4-Na6=105.78        
Na3-Na5-Na4-Na7= 44.99        Na3-Na5-Na4-Cl13=162.02       Na3-Na5-Na4-Cl14=347.29       Na3-Na5-Na4-Cl16= 76.75       
Na6-Na5-Na4-Na7=299.20        Na6-Na5-Na4-Cl13= 56.24       Na6-Na5-Na4-Cl14=241.50       Na6-Na5-Na4-Cl16=330.96       
Na7-Na5-Na4-Na6= 60.80        Na7-Na5-Na4-Cl13=117.03       Na7-Na5-Na4-Cl14=302.30       Na7-Na5-Na4-Cl16= 31.76       
Na8-Na5-Na4-Na6=354.76        Na8-Na5-Na4-Na7=293.96        Na8-Na5-Na4-Cl13= 50.99       Na8-Na5-Na4-Cl14=236.26       
Na8-Na5-Na4-Cl16=325.72       Na10-Na5-Na4-Na6=309.53       Na10-Na5-Na4-Na7=248.73       Na10-Na5-Na4-Cl13=  5.76      
Na10-Na5-Na4-Cl14=191.03      Na10-Na5-Na4-Cl16=280.49      Cl11-Na5-Na4-Na6=105.51       Cl11-Na5-Na4-Na7= 44.71       
Cl11-Na5-Na4-Cl13=161.74      Cl11-Na5-Na4-Cl14=347.01      Cl11-Na5-Na4-Cl16= 76.47      Cl12-Na5-Na4-Na6= 28.54       
Cl12-Na5-Na4-Na7=327.74       Cl12-Na5-Na4-Cl13= 84.77      Cl12-Na5-Na4-Cl14=270.04      Cl12-Na5-Na4-Cl16=359.50      
Cl13-Na5-Na4-Na6=303.76       Cl13-Na5-Na4-Na7=242.97       Cl13-Na5-Na4-Cl14=185.27      Cl13-Na5-Na4-Cl16=274.73      
Cl14-Na5-Na4-Na6=118.50       Cl14-Na5-Na4-Na7= 57.70       Cl14-Na5-Na4-Cl13=174.73      Cl14-Na5-Na4-Cl16= 89.46      
Cl15-Na5-Na4-Na6=298.76       Cl15-Na5-Na4-Na7=237.96       Cl15-Na5-Na4-Cl13=354.99      Cl15-Na5-Na4-Cl14=180.26      
Cl15-Na5-Na4-Cl16=269.72      Na4-Na6-Na1-Na8= 44.12        Na4-Na6-Na1-Na9=302.88        Na4-Na6-Na1-Cl12=359.51       
Na4-Na6-Na1-Cl17=254.54       Na4-Na6-Na1-Cl19=330.86       Na4-Na6-Na1-Cl20= 99.60       Na4-Na6-Na1-O27= 52.31        
Na5-Na6-Na1-Na8= 21.39        Na5-Na6-Na1-Na9=280.15        Na5-Na6-Na1-Cl12=336.77       Na5-Na6-Na1-Cl17=231.81       
Na5-Na6-Na1-Cl19=308.12       Na5-Na6-Na1-Cl20= 76.87       Na5-Na6-Na1-O27= 29.58        Na7-Na6-Na1-Na8= 81.77        
Na7-Na6-Na1-Na9=340.53        Na7-Na6-Na1-Cl12= 37.15       Na7-Na6-Na1-Cl17=292.19       Na7-Na6-Na1-Cl19=  8.50       
Na7-Na6-Na1-Cl20=137.25       Na7-Na6-Na1-O27= 89.95        Na8-Na6-Na1-Na9=258.76        Na8-Na6-Na1-Cl12=315.39       
Na8-Na6-Na1-Cl17=210.42       Na8-Na6-Na1-Cl19=286.74       Na8-Na6-Na1-Cl20= 55.48       Na8-Na6-Na1-O27=  8.19        
Na10-Na6-Na1-Na8=326.59       Na10-Na6-Na1-Na9=225.34       Na10-Na6-Na1-Cl12=281.97      Na10-Na6-Na1-Cl17=177.01      
Na10-Na6-Na1-Cl19=253.32      Na10-Na6-Na1-Cl20= 22.06      Na10-Na6-Na1-O27=334.77       Cl12-Na6-Na1-Na8= 44.61       
Cl12-Na6-Na1-Na9=303.37       Cl12-Na6-Na1-Cl17=255.03      Cl12-Na6-Na1-Cl19=331.35      Cl12-Na6-Na1-Cl20=100.09      
Cl12-Na6-Na1-O27= 52.80       Cl13-Na6-Na1-Na8=350.96       Cl13-Na6-Na1-Na9=249.72       Cl13-Na6-Na1-Cl12=306.35      
Cl13-Na6-Na1-Cl17=201.38      Cl13-Na6-Na1-Cl19=277.70      Cl13-Na6-Na1-Cl20= 46.44      Cl13-Na6-Na1-O27=359.15       
Cl16-Na6-Na1-Na8=110.34       Cl16-Na6-Na1-Na9=  9.09       Cl16-Na6-Na1-Cl12= 65.72      Cl16-Na6-Na1-Cl17=320.76      
Cl16-Na6-Na1-Cl19= 37.07      Cl16-Na6-Na1-Cl20=165.81      Cl16-Na6-Na1-O27=118.52       Cl17-Na6-Na1-Na8=149.58       
Cl17-Na6-Na1-Na9= 48.34       Cl17-Na6-Na1-Cl12=104.97      Cl17-Na6-Na1-Cl19= 76.32      Cl17-Na6-Na1-Cl20=205.06      
Cl17-Na6-Na1-O27=157.77       Cl20-Na6-Na1-Na8=304.52       Cl20-Na6-Na1-Na9=203.28       Cl20-Na6-Na1-Cl12=259.91      
Cl20-Na6-Na1-Cl17=154.94      Cl20-Na6-Na1-Cl19=231.26      Cl20-Na6-Na1-O27=312.71       Na1-Na6-Na4-Na5=331.93        
Na1-Na6-Na4-Na7= 46.29        Na1-Na6-Na4-Cl13=275.87       Na1-Na6-Na4-Cl14= 13.73       Na1-Na6-Na4-Cl16=108.65       
Na5-Na6-Na4-Na7= 74.37        Na5-Na6-Na4-Cl13=303.94       Na5-Na6-Na4-Cl14= 41.80       Na5-Na6-Na4-Cl16=136.73       
Na7-Na6-Na4-Na5=285.63        Na7-Na6-Na4-Cl13=229.57       Na7-Na6-Na4-Cl14=327.43       Na7-Na6-Na4-Cl16= 62.36       
Na8-Na6-Na4-Na5=  3.72        Na8-Na6-Na4-Na7= 78.09        Na8-Na6-Na4-Cl13=307.66       Na8-Na6-Na4-Cl14= 45.52       
Na8-Na6-Na4-Cl16=140.45       Na10-Na6-Na4-Na5= 50.50       Na10-Na6-Na4-Na7=124.87       Na10-Na6-Na4-Cl13=354.44      
Na10-Na6-Na4-Cl14= 92.31      Na10-Na6-Na4-Cl16=187.23      Cl12-Na6-Na4-Na5=331.50       Cl12-Na6-Na4-Na7= 45.87       
Cl12-Na6-Na4-Cl13=275.44      Cl12-Na6-Na4-Cl14= 13.31      Cl12-Na6-Na4-Cl16=108.23      Cl13-Na6-Na4-Na5= 56.06       
Cl13-Na6-Na4-Na7=130.43       Cl13-Na6-Na4-Cl14= 97.86      Cl13-Na6-Na4-Cl16=192.79      Cl16-Na6-Na4-Na5=223.27       
Cl16-Na6-Na4-Na7=297.64       Cl16-Na6-Na4-Cl13=167.21      Cl16-Na6-Na4-Cl14=265.08      Cl17-Na6-Na4-Na5=262.04       
Cl17-Na6-Na4-Na7=336.41       Cl17-Na6-Na4-Cl13=205.98      Cl17-Na6-Na4-Cl14=303.84      Cl17-Na6-Na4-Cl16= 38.77      
Cl20-Na6-Na4-Na5= 40.38       Cl20-Na6-Na4-Na7=114.74       Cl20-Na6-Na4-Cl13=344.31      Cl20-Na6-Na4-Cl14= 82.18      
Cl20-Na6-Na4-Cl16=177.10      Na2-Na7-Na3-Na5=287.67        Na2-Na7-Na3-Cl11=321.60       Na2-Na7-Na3-Cl14=231.20       
Na2-Na7-Na3-Cl18= 50.06       Na4-Na7-Na3-Na2=123.27        Na4-Na7-Na3-Na5= 50.94        Na4-Na7-Na3-Cl11= 84.87       
Na4-Na7-Na3-Cl14=354.47       Na4-Na7-Na3-Cl18=173.33       Na5-Na7-Na3-Na2= 72.33        Na5-Na7-Na3-Cl11= 33.93       
Na5-Na7-Na3-Cl14=303.53       Na5-Na7-Na3-Cl18=122.39       Na6-Na7-Na3-Na2= 57.77        Na6-Na7-Na3-Na5=345.44        
Na6-Na7-Na3-Cl11= 19.37       Na6-Na7-Na3-Cl14=288.97       Na6-Na7-Na3-Cl18=107.83       Na9-Na7-Na3-Na2=329.51        
Na9-Na7-Na3-Na5=257.18        Na9-Na7-Na3-Cl11=291.11       Na9-Na7-Na3-Cl14=200.71       Na9-Na7-Na3-Cl18= 19.57       
Cl12-Na7-Na3-Na2= 31.59       Cl12-Na7-Na3-Na5=319.26       Cl12-Na7-Na3-Cl11=353.19      Cl12-Na7-Na3-Cl14=262.79      
Cl12-Na7-Na3-Cl18= 81.65      Cl14-Na7-Na3-Na2=128.80       Cl14-Na7-Na3-Na5= 56.47       Cl14-Na7-Na3-Cl11= 90.40      
Cl14-Na7-Na3-Cl18=178.86      Cl16-Na7-Na3-Na2=130.74       Cl16-Na7-Na3-Na5= 58.41       Cl16-Na7-Na3-Cl11= 92.34      
Cl16-Na7-Na3-Cl14=  1.94      Cl16-Na7-Na3-Cl18=180.80      Cl18-Na7-Na3-Na2=309.94       Cl18-Na7-Na3-Na5=237.61       
Cl18-Na7-Na3-Cl11=271.54      Cl18-Na7-Na3-Cl14=181.14      O24-Na7-Na3-Na2=285.12        O24-Na7-Na3-Na5=212.79        
O24-Na7-Na3-Cl11=246.72       O24-Na7-Na3-Cl14=156.32       O24-Na7-Na3-Cl18=335.18       Na2-Na7-Na4-Na5=  3.03        
Na2-Na7-Na4-Na6=283.47        Na2-Na7-Na4-Cl13=319.56       Na2-Na7-Na4-Cl14= 59.23       Na2-Na7-Na4-Cl16=227.26       
Na3-Na7-Na4-Na5=309.39        Na3-Na7-Na4-Na6=229.83        Na3-Na7-Na4-Cl13=265.92       Na3-Na7-Na4-Cl14=  5.59       
Na3-Na7-Na4-Cl16=173.62       Na5-Na7-Na4-Na6=280.44        Na5-Na7-Na4-Cl13=316.53       Na5-Na7-Na4-Cl14= 56.20       
Na5-Na7-Na4-Cl16=224.23       Na6-Na7-Na4-Na5= 79.56        Na6-Na7-Na4-Cl13= 36.09       Na6-Na7-Na4-Cl14=135.76       
Na6-Na7-Na4-Cl16=303.78       Na9-Na7-Na4-Na5= 71.46        Na9-Na7-Na4-Na6=351.90        Na9-Na7-Na4-Cl13= 27.99       
Na9-Na7-Na4-Cl14=127.66       Na9-Na7-Na4-Cl16=295.68       Cl12-Na7-Na4-Na5= 32.77       Cl12-Na7-Na4-Na6=313.21       
Cl12-Na7-Na4-Cl13=349.30      Cl12-Na7-Na4-Cl14= 88.97      Cl12-Na7-Na4-Cl16=257.00      Cl14-Na7-Na4-Na5=303.80       
Cl14-Na7-Na4-Na6=224.24       Cl14-Na7-Na4-Cl13=260.33      Cl14-Na7-Na4-Cl16=168.02      Cl16-Na7-Na4-Na5=135.77       
Cl16-Na7-Na4-Na6= 56.22       Cl16-Na7-Na4-Cl13= 92.31      Cl16-Na7-Na4-Cl14=191.98      Cl18-Na7-Na4-Na5=318.01       
Cl18-Na7-Na4-Na6=238.45       Cl18-Na7-Na4-Cl13=274.54      Cl18-Na7-Na4-Cl14= 14.21      Cl18-Na7-Na4-Cl16=182.24      
O24-Na7-Na4-Na5=148.57        O24-Na7-Na4-Na6= 69.01        O24-Na7-Na4-Cl13=105.10       O24-Na7-Na4-Cl14=204.77       
O24-Na7-Na4-Cl16= 12.79       Na2-Na7-Na5-Na3= 65.38        Na2-Na7-Na5-Na4=183.00        Na2-Na7-Na5-Na6=257.31        
Na2-Na7-Na5-Na8=312.71        Na2-Na7-Na5-Na10=256.49       Na2-Na7-Na5-Cl11= 35.80       Na2-Na7-Na5-Cl12=312.67       
Na2-Na7-Na5-Cl13=220.80       Na2-Na7-Na5-Cl14=124.87       Na2-Na7-Na5-Cl15=293.15       Na3-Na7-Na5-Na2=294.62        
Na3-Na7-Na5-Na4=117.62        Na3-Na7-Na5-Na6=191.93        Na3-Na7-Na5-Na8=247.33        Na3-Na7-Na5-Na10=191.11       
Na3-Na7-Na5-Cl11=330.42       Na3-Na7-Na5-Cl12=247.28       Na3-Na7-Na5-Cl13=155.42       Na3-Na7-Na5-Cl14= 59.48       
Na3-Na7-Na5-Cl15=227.77       Na4-Na7-Na5-Na2=177.00        Na4-Na7-Na5-Na3=242.38        Na4-Na7-Na5-Na6= 74.31        
Na4-Na7-Na5-Na8=129.71        Na4-Na7-Na5-Na10= 73.49       Na4-Na7-Na5-Cl11=212.80       Na4-Na7-Na5-Cl12=129.66       
Na4-Na7-Na5-Cl13= 37.80       Na4-Na7-Na5-Cl14=301.87       Na4-Na7-Na5-Cl15=110.15       Na6-Na7-Na5-Na2=102.69        
Na6-Na7-Na5-Na3=168.07        Na6-Na7-Na5-Na4=285.69        Na6-Na7-Na5-Na8= 55.40        Na6-Na7-Na5-Na10=359.18       
Na6-Na7-Na5-Cl11=138.49       Na6-Na7-Na5-Cl12= 55.35       Na6-Na7-Na5-Cl13=323.49       Na6-Na7-Na5-Cl14=227.55       
Na6-Na7-Na5-Cl15= 35.84       Na9-Na7-Na5-Na2= 27.44        Na9-Na7-Na5-Na3= 92.82        Na9-Na7-Na5-Na4=210.44        
Na9-Na7-Na5-Na6=284.76        Na9-Na7-Na5-Na8=340.15        Na9-Na7-Na5-Na10=283.93       Na9-Na7-Na5-Cl11= 63.24       
Na9-Na7-Na5-Cl12=340.11       Na9-Na7-Na5-Cl13=248.24       Na9-Na7-Na5-Cl14=152.31       Na9-Na7-Na5-Cl15=320.60       
Cl12-Na7-Na5-Na2= 47.33       Cl12-Na7-Na5-Na3=112.72       Cl12-Na7-Na5-Na4=230.34       Cl12-Na7-Na5-Na6=304.65       
Cl12-Na7-Na5-Na8=  0.04       Cl12-Na7-Na5-Na10=303.82      Cl12-Na7-Na5-Cl11= 83.13      Cl12-Na7-Na5-Cl13=268.14      
Cl12-Na7-Na5-Cl14=172.20      Cl12-Na7-Na5-Cl15=340.49      Cl14-Na7-Na5-Na2=235.13       Cl14-Na7-Na5-Na3=300.52       
Cl14-Na7-Na5-Na4= 58.13       Cl14-Na7-Na5-Na6=132.45       Cl14-Na7-Na5-Na8=187.84       Cl14-Na7-Na5-Na10=131.62      
Cl14-Na7-Na5-Cl11=270.93      Cl14-Na7-Na5-Cl12=187.80      Cl14-Na7-Na5-Cl13= 95.94      Cl14-Na7-Na5-Cl15=168.29      
Cl16-Na7-Na5-Na2=146.56       Cl16-Na7-Na5-Na3=211.94       Cl16-Na7-Na5-Na4=329.56       Cl16-Na7-Na5-Na6= 43.88       
Cl16-Na7-Na5-Na8= 99.27       Cl16-Na7-Na5-Na10= 43.05      Cl16-Na7-Na5-Cl11=182.36      Cl16-Na7-Na5-Cl12= 99.23      
Cl16-Na7-Na5-Cl13=  7.36      Cl16-Na7-Na5-Cl14=271.43      Cl16-Na7-Na5-Cl15= 79.72      Cl18-Na7-Na5-Na2=334.05       
Cl18-Na7-Na5-Na3= 39.43       Cl18-Na7-Na5-Na4=157.05       Cl18-Na7-Na5-Na6=231.36       Cl18-Na7-Na5-Na8=286.76       
Cl18-Na7-Na5-Na10=230.54      Cl18-Na7-Na5-Cl11=  9.85      Cl18-Na7-Na5-Cl12=286.72      Cl18-Na7-Na5-Cl13=194.85      
Cl18-Na7-Na5-Cl14= 98.92      Cl18-Na7-Na5-Cl15=267.20      O24-Na7-Na5-Na2= 51.52        O24-Na7-Na5-Na3=116.90        
O24-Na7-Na5-Na4=234.52        O24-Na7-Na5-Na6=308.83        O24-Na7-Na5-Na8=  4.23        O24-Na7-Na5-Na10=308.01       
O24-Na7-Na5-Cl11= 87.32       O24-Na7-Na5-Cl12=  4.19       O24-Na7-Na5-Cl13=272.32       O24-Na7-Na5-Cl14=176.39       
O24-Na7-Na5-Cl15=344.67       Na2-Na7-Na6-Na1=328.63        Na2-Na7-Na6-Na4=123.29        Na2-Na7-Na6-Na5= 57.84        
Na2-Na7-Na6-Na8= 15.39        Na2-Na7-Na6-Na10= 58.72       Na2-Na7-Na6-Cl12= 10.71       Na2-Na7-Na6-Cl13= 92.87       
Na2-Na7-Na6-Cl16=174.44       Na2-Na7-Na6-Cl17=285.70       Na2-Na7-Na6-Cl20=  8.40       Na3-Na7-Na6-Na1=284.18        
Na3-Na7-Na6-Na4= 78.84        Na3-Na7-Na6-Na5= 13.39        Na3-Na7-Na6-Na8=330.93        Na3-Na7-Na6-Na10= 14.27       
Na3-Na7-Na6-Cl12=326.26       Na3-Na7-Na6-Cl13= 48.42       Na3-Na7-Na6-Cl16=129.98       Na3-Na7-Na6-Cl17=241.25       
Na3-Na7-Na6-Cl20=323.94       Na4-Na7-Na6-Na1=205.34        Na4-Na7-Na6-Na5=294.55        Na4-Na7-Na6-Na8=252.10        
Na4-Na7-Na6-Na10=295.43       Na4-Na7-Na6-Cl12=247.42       Na4-Na7-Na6-Cl13=329.58       Na4-Na7-Na6-Cl16= 51.15       
Na4-Na7-Na6-Cl17=162.41       Na4-Na7-Na6-Cl20=245.11       Na5-Na7-Na6-Na1=270.79        Na5-Na7-Na6-Na4= 65.45        
Na5-Na7-Na6-Na8=317.54        Na5-Na7-Na6-Na10=  0.88       Na5-Na7-Na6-Cl12=312.87       Na5-Na7-Na6-Cl13= 35.03       
Na5-Na7-Na6-Cl16=116.60       Na5-Na7-Na6-Cl17=227.86       Na5-Na7-Na6-Cl20=310.55       Na9-Na7-Na6-Na1= 21.16        
Na9-Na7-Na6-Na4=175.81        Na9-Na7-Na6-Na5=110.36        Na9-Na7-Na6-Na8= 67.91        Na9-Na7-Na6-Na10=111.25       
Na9-Na7-Na6-Cl12= 63.24       Na9-Na7-Na6-Cl13=145.39       Na9-Na7-Na6-Cl16=226.96       Na9-Na7-Na6-Cl17=338.23       
Na9-Na7-Na6-Cl20= 60.92       Cl12-Na7-Na6-Na1=317.92       Cl12-Na7-Na6-Na4=112.58       Cl12-Na7-Na6-Na5= 47.13       
Cl12-Na7-Na6-Na8=  4.67       Cl12-Na7-Na6-Na10= 48.01      Cl12-Na7-Na6-Cl13= 82.16      Cl12-Na7-Na6-Cl16=163.72      
Cl12-Na7-Na6-Cl17=274.99      Cl12-Na7-Na6-Cl20=357.68      Cl14-Na7-Na6-Na1=237.44       Cl14-Na7-Na6-Na4= 32.09       
Cl14-Na7-Na6-Na5=326.64       Cl14-Na7-Na6-Na8=284.19       Cl14-Na7-Na6-Na10=327.53      Cl14-Na7-Na6-Cl12=279.52      
Cl14-Na7-Na6-Cl13=  1.67      Cl14-Na7-Na6-Cl16= 83.24      Cl14-Na7-Na6-Cl17=194.51      Cl14-Na7-Na6-Cl20=277.20      
Cl16-Na7-Na6-Na1=154.20       Cl16-Na7-Na6-Na4=308.85       Cl16-Na7-Na6-Na5=243.40       Cl16-Na7-Na6-Na8=200.95       
Cl16-Na7-Na6-Na10=244.28      Cl16-Na7-Na6-Cl12=196.28      Cl16-Na7-Na6-Cl13=278.43      Cl16-Na7-Na6-Cl17=111.26      
Cl16-Na7-Na6-Cl20=193.96      Cl18-Na7-Na6-Na1=347.17       Cl18-Na7-Na6-Na4=141.83       Cl18-Na7-Na6-Na5= 76.38       
Cl18-Na7-Na6-Na8= 33.92       Cl18-Na7-Na6-Na10= 77.26      Cl18-Na7-Na6-Cl12= 29.25      Cl18-Na7-Na6-Cl13=111.41      
Cl18-Na7-Na6-Cl16=192.98      Cl18-Na7-Na6-Cl17=304.24      Cl18-Na7-Na6-Cl20= 26.93      O24-Na7-Na6-Na1= 69.10        
O24-Na7-Na6-Na4=223.76        O24-Na7-Na6-Na5=158.31        O24-Na7-Na6-Na8=115.86        O24-Na7-Na6-Na10=159.19       
O24-Na7-Na6-Cl12=111.18       O24-Na7-Na6-Cl13=193.34       O24-Na7-Na6-Cl16=274.91       O24-Na7-Na6-Cl17= 26.17       
O24-Na7-Na6-Cl20=108.87       Na2-Na8-Na1-Na6=266.40        Na2-Na8-Na1-Na9=341.67        Na2-Na8-Na1-Cl12=310.53       
Na2-Na8-Na1-Cl17=295.97       Na2-Na8-Na1-Cl19= 25.26       Na2-Na8-Na1-Cl20=214.08       Na2-Na8-Na1-O27= 96.23        
Na5-Na8-Na1-Na6=331.64        Na5-Na8-Na1-Na9= 46.91        Na5-Na8-Na1-Cl12= 15.77       Na5-Na8-Na1-Cl17=  1.21       
Na5-Na8-Na1-Cl19= 90.50       Na5-Na8-Na1-Cl20=279.32       Na5-Na8-Na1-O27=161.47        Na6-Na8-Na1-Na9= 75.27        
Na6-Na8-Na1-Cl12= 44.13       Na6-Na8-Na1-Cl17= 29.57       Na6-Na8-Na1-Cl19=118.85       Na6-Na8-Na1-Cl20=307.68       
Na6-Na8-Na1-O27=189.82        Na10-Na8-Na1-Na6= 36.75       Na10-Na8-Na1-Na9=112.02       Na10-Na8-Na1-Cl12= 80.88      
Na10-Na8-Na1-Cl17= 66.32      Na10-Na8-Na1-Cl19=155.61      Na10-Na8-Na1-Cl20=344.43      Na10-Na8-Na1-O27=226.57       
Cl12-Na8-Na1-Na6=315.87       Cl12-Na8-Na1-Na9= 31.14       Cl12-Na8-Na1-Cl17=345.44      Cl12-Na8-Na1-Cl19= 74.73      
Cl12-Na8-Na1-Cl20=263.55      Cl12-Na8-Na1-O27=145.69       Cl15-Na8-Na1-Na6= 22.17       Cl15-Na8-Na1-Na9= 97.44       
Cl15-Na8-Na1-Cl12= 66.30      Cl15-Na8-Na1-Cl17= 51.74      Cl15-Na8-Na1-Cl19=141.03      Cl15-Na8-Na1-Cl20=329.85      
Cl15-Na8-Na1-O27=212.00       Cl20-Na8-Na1-Na6= 52.32       Cl20-Na8-Na1-Na9=127.59       Cl20-Na8-Na1-Cl12= 96.45      
Cl20-Na8-Na1-Cl17= 81.89      Cl20-Na8-Na1-Cl19=171.17      Cl20-Na8-Na1-O27=242.14       O21-Na8-Na1-Na6=234.44        
O21-Na8-Na1-Na9=309.71        O21-Na8-Na1-Cl12=278.56       O21-Na8-Na1-Cl17=264.01       O21-Na8-Na1-Cl19=353.29       
O21-Na8-Na1-Cl20=182.12       O21-Na8-Na1-O27= 64.26        O27-Na8-Na1-Na6=170.18        O27-Na8-Na1-Na9=245.45        
O27-Na8-Na1-Cl12=214.31       O27-Na8-Na1-Cl17=199.75       O27-Na8-Na1-Cl19=289.03       O27-Na8-Na1-Cl20=117.86       
Na1-Na8-Na2-Na3=114.32        Na1-Na8-Na2-Na5=116.88        Na1-Na8-Na2-Na7= 67.54        Na1-Na8-Na2-Na9= 18.94        
Na1-Na8-Na2-Cl11=150.24       Na1-Na8-Na2-Cl12= 62.59       Na1-Na8-Na2-Cl18= 63.70       Na1-Na8-Na2-Cl19=332.92       
Na1-Na8-Na2-O21=220.74        Na5-Na8-Na2-Na3=357.45        Na5-Na8-Na2-Na7=310.66        Na5-Na8-Na2-Na9=262.06        
Na5-Na8-Na2-Cl11= 33.37       Na5-Na8-Na2-Cl12=305.72       Na5-Na8-Na2-Cl18=306.82       Na5-Na8-Na2-Cl19=216.04       
Na5-Na8-Na2-O21=103.87        Na6-Na8-Na2-Na3= 61.86        Na6-Na8-Na2-Na5= 64.42        Na6-Na8-Na2-Na7= 15.08        
Na6-Na8-Na2-Na9=326.48        Na6-Na8-Na2-Cl11= 97.78       Na6-Na8-Na2-Cl12= 10.13       Na6-Na8-Na2-Cl18= 11.24       
Na6-Na8-Na2-Cl19=280.46       Na6-Na8-Na2-O21=168.28        Na10-Na8-Na2-Na3= 22.46       Na10-Na8-Na2-Na5= 25.02       
Na10-Na8-Na2-Na7=335.68       Na10-Na8-Na2-Na9=287.08       Na10-Na8-Na2-Cl11= 58.38      Na10-Na8-Na2-Cl12=330.73      
Na10-Na8-Na2-Cl18=331.84      Na10-Na8-Na2-Cl19=241.06      Na10-Na8-Na2-O21=128.88       Cl12-Na8-Na2-Na3= 51.73       
Cl12-Na8-Na2-Na5= 54.28       Cl12-Na8-Na2-Na7=  4.94       Cl12-Na8-Na2-Na9=316.35       Cl12-Na8-Na2-Cl11= 87.65      
Cl12-Na8-Na2-Cl18=  1.10      Cl12-Na8-Na2-Cl19=270.32      Cl12-Na8-Na2-O21=158.15       Cl15-Na8-Na2-Na3=330.30       
Cl15-Na8-Na2-Na5=332.86       Cl15-Na8-Na2-Na7=283.52       Cl15-Na8-Na2-Na9=234.92       Cl15-Na8-Na2-Cl11=  6.22      
Cl15-Na8-Na2-Cl12=278.57      Cl15-Na8-Na2-Cl18=279.68      Cl15-Na8-Na2-Cl19=188.90      Cl15-Na8-Na2-O21= 76.72       
Cl20-Na8-Na2-Na3= 82.64       Cl20-Na8-Na2-Na5= 85.19       Cl20-Na8-Na2-Na7= 35.85       Cl20-Na8-Na2-Na9=347.25       
Cl20-Na8-Na2-Cl11=118.56      Cl20-Na8-Na2-Cl12= 30.91      Cl20-Na8-Na2-Cl18= 32.01      Cl20-Na8-Na2-Cl19=301.23      
Cl20-Na8-Na2-O21=189.06       O21-Na8-Na2-Na3=253.58        O21-Na8-Na2-Na5=256.13        O21-Na8-Na2-Na7=206.79        
O21-Na8-Na2-Na9=158.20        O21-Na8-Na2-Cl11=289.50       O21-Na8-Na2-Cl12=201.85       O21-Na8-Na2-Cl18=202.96       
O21-Na8-Na2-Cl19=112.17       O27-Na8-Na2-Na3=168.13        O27-Na8-Na2-Na5=170.68        O27-Na8-Na2-Na7=121.34        
O27-Na8-Na2-Na9= 72.74        O27-Na8-Na2-Cl11=204.05       O27-Na8-Na2-Cl12=116.40       O27-Na8-Na2-Cl18=117.50       
O27-Na8-Na2-Cl19= 26.72       O27-Na8-Na2-O21=274.55        Na1-Na8-Na5-Na2=287.97        Na1-Na8-Na5-Na3=290.42        
Na1-Na8-Na5-Na4= 29.34        Na1-Na8-Na5-Na6= 24.56        Na1-Na8-Na5-Na7=341.60        Na1-Na8-Na5-Na10= 87.17       
Na1-Na8-Na5-Cl11=255.68       Na1-Na8-Na5-Cl12=341.64       Na1-Na8-Na5-Cl13= 61.08       Na1-Na8-Na5-Cl14=333.87       
Na1-Na8-Na5-Cl15=141.93       Na2-Na8-Na5-Na3=  2.44        Na2-Na8-Na5-Na4=101.37        Na2-Na8-Na5-Na6= 96.59        
Na2-Na8-Na5-Na7= 53.63        Na2-Na8-Na5-Na10=159.20       Na2-Na8-Na5-Cl11=327.71       Na2-Na8-Na5-Cl12= 53.67       
Na2-Na8-Na5-Cl13=133.11       Na2-Na8-Na5-Cl14= 45.90       Na2-Na8-Na5-Cl15=213.96       Na6-Na8-Na5-Na2=263.41        
Na6-Na8-Na5-Na3=265.86        Na6-Na8-Na5-Na4=  4.79        Na6-Na8-Na5-Na7=317.04        Na6-Na8-Na5-Na10= 62.62       
Na6-Na8-Na5-Cl11=231.13       Na6-Na8-Na5-Cl12=317.08       Na6-Na8-Na5-Cl13= 36.52       Na6-Na8-Na5-Cl14=309.31       
Na6-Na8-Na5-Cl15=117.37       Na10-Na8-Na5-Na2=200.80       Na10-Na8-Na5-Na3=203.24       Na10-Na8-Na5-Na4=302.17       
Na10-Na8-Na5-Na6=297.38       Na10-Na8-Na5-Na7=254.43       Na10-Na8-Na5-Cl11=168.51      Na10-Na8-Na5-Cl12=254.47      
Na10-Na8-Na5-Cl13=333.90      Na10-Na8-Na5-Cl14=246.69      Na10-Na8-Na5-Cl15= 54.75      Cl12-Na8-Na5-Na2=306.33       
Cl12-Na8-Na5-Na3=308.78       Cl12-Na8-Na5-Na4= 47.70       Cl12-Na8-Na5-Na6= 42.92       Cl12-Na8-Na5-Na7=359.96       
Cl12-Na8-Na5-Na10=105.53      Cl12-Na8-Na5-Cl11=274.04      Cl12-Na8-Na5-Cl13= 79.44      Cl12-Na8-Na5-Cl14=352.23      
Cl12-Na8-Na5-Cl15=160.29      Cl15-Na8-Na5-Na2=146.04       Cl15-Na8-Na5-Na3=148.49       Cl15-Na8-Na5-Na4=247.41       
Cl15-Na8-Na5-Na6=242.63       Cl15-Na8-Na5-Na7=199.67       Cl15-Na8-Na5-Na10=305.25      Cl15-Na8-Na5-Cl11=113.75      
Cl15-Na8-Na5-Cl12=199.71      Cl15-Na8-Na5-Cl13=279.15      Cl15-Na8-Na5-Cl14=191.94      Cl20-Na8-Na5-Na2=236.92       
Cl20-Na8-Na5-Na3=239.36       Cl20-Na8-Na5-Na4=338.29       Cl20-Na8-Na5-Na6=333.51       Cl20-Na8-Na5-Na7=290.55       
Cl20-Na8-Na5-Na10= 36.12      Cl20-Na8-Na5-Cl11=204.63      Cl20-Na8-Na5-Cl12=290.59      Cl20-Na8-Na5-Cl13= 10.03      
Cl20-Na8-Na5-Cl14=282.82      Cl20-Na8-Na5-Cl15= 90.88      O21-Na8-Na5-Na2= 45.00        O21-Na8-Na5-Na3= 47.45        
O21-Na8-Na5-Na4=146.38        O21-Na8-Na5-Na6=141.59        O21-Na8-Na5-Na7= 98.63        O21-Na8-Na5-Na10=204.21       
O21-Na8-Na5-Cl11= 12.71       O21-Na8-Na5-Cl12= 98.67       O21-Na8-Na5-Cl13=178.11       O21-Na8-Na5-Cl14= 90.90       
O21-Na8-Na5-Cl15=258.96       O27-Na8-Na5-Na2=333.43        O27-Na8-Na5-Na3=335.87        O27-Na8-Na5-Na4= 74.80        
O27-Na8-Na5-Na6= 70.02        O27-Na8-Na5-Na7= 27.06        O27-Na8-Na5-Na10=132.63       O27-Na8-Na5-Cl11=301.14       
O27-Na8-Na5-Cl12= 27.10       O27-Na8-Na5-Cl13=106.54       O27-Na8-Na5-Cl14= 19.33       O27-Na8-Na5-Cl15=187.39       
Na2-Na9-Na1-Na6= 96.76        Na2-Na9-Na1-Na8= 19.02        Na2-Na9-Na1-Cl12= 47.34       Na2-Na9-Na1-Cl17=148.50       
Na2-Na9-Na1-Cl19=311.79       Na2-Na9-Na1-Cl20= 73.74       Na2-Na9-Na1-O27=335.52        Na7-Na9-Na1-Na6= 20.91        
Na7-Na9-Na1-Na8=303.17        Na7-Na9-Na1-Cl12=331.49       Na7-Na9-Na1-Cl17= 72.65       Na7-Na9-Na1-Cl19=235.93       
Na7-Na9-Na1-Cl20=357.88       Na7-Na9-Na1-O27=259.67        Cl12-Na9-Na1-Na6= 49.42       Cl12-Na9-Na1-Na8=331.68       
Cl12-Na9-Na1-Cl17=101.16      Cl12-Na9-Na1-Cl19=264.44      Cl12-Na9-Na1-Cl20= 26.40      Cl12-Na9-Na1-O27=288.18       
Cl17-Na9-Na1-Na6=308.26       Cl17-Na9-Na1-Na8=230.52       Cl17-Na9-Na1-Cl12=258.84      Cl17-Na9-Na1-Cl19=163.28      
Cl17-Na9-Na1-Cl20=285.24      Cl17-Na9-Na1-O27=187.02       Cl18-Na9-Na1-Na6= 72.84       Cl18-Na9-Na1-Na8=355.11       
Cl18-Na9-Na1-Cl12= 23.43      Cl18-Na9-Na1-Cl17=124.59      Cl18-Na9-Na1-Cl19=287.87      Cl18-Na9-Na1-Cl20= 49.82      
Cl18-Na9-Na1-O27=311.60       Cl19-Na9-Na1-Na6=144.98       Cl19-Na9-Na1-Na8= 67.24       Cl19-Na9-Na1-Cl12= 95.56      
Cl19-Na9-Na1-Cl17=196.72      Cl19-Na9-Na1-Cl20=121.95      Cl19-Na9-Na1-O27= 23.74       O24-Na9-Na1-Na6=333.61        
O24-Na9-Na1-Na8=255.87        O24-Na9-Na1-Cl12=284.19       O24-Na9-Na1-Cl17= 25.35       O24-Na9-Na1-Cl19=188.64       
O24-Na9-Na1-Cl20=310.59       O24-Na9-Na1-O27=212.37        Na1-Na9-Na2-Na3=230.07        Na1-Na9-Na2-Na5=287.34        
Na1-Na9-Na2-Na7=259.23        Na1-Na9-Na2-Na8=342.70        Na1-Na9-Na2-Cl11=254.17       Na1-Na9-Na2-Cl12=306.20       
Na1-Na9-Na2-Cl18=206.02       Na1-Na9-Na2-Cl19= 49.40       Na1-Na9-Na2-O21=  2.33        Na7-Na9-Na2-Na3=330.84        
Na7-Na9-Na2-Na5= 28.11        Na7-Na9-Na2-Na8= 83.47        Na7-Na9-Na2-Cl11=354.94       Na7-Na9-Na2-Cl12= 46.97       
Na7-Na9-Na2-Cl18=306.79       Na7-Na9-Na2-Cl19=150.17       Na7-Na9-Na2-O21=103.10        Cl12-Na9-Na2-Na3=283.87       
Cl12-Na9-Na2-Na5=341.14       Cl12-Na9-Na2-Na7=313.03       Cl12-Na9-Na2-Na8= 36.50       Cl12-Na9-Na2-Cl11=307.97      
Cl12-Na9-Na2-Cl18=259.82      Cl12-Na9-Na2-Cl19=103.20      Cl12-Na9-Na2-O21= 56.14       Cl17-Na9-Na2-Na3=254.64       
Cl17-Na9-Na2-Na5=311.92       Cl17-Na9-Na2-Na7=283.81       Cl17-Na9-Na2-Na8=  7.28       Cl17-Na9-Na2-Cl11=278.74      
Cl17-Na9-Na2-Cl12=330.78      Cl17-Na9-Na2-Cl18=230.59      Cl17-Na9-Na2-Cl19= 73.97      Cl17-Na9-Na2-O21= 26.91       
Cl18-Na9-Na2-Na3= 24.05       Cl18-Na9-Na2-Na5= 81.32       Cl18-Na9-Na2-Na7= 53.21       Cl18-Na9-Na2-Na8=136.69       
Cl18-Na9-Na2-Cl11= 48.15      Cl18-Na9-Na2-Cl12=100.18      Cl18-Na9-Na2-Cl19=203.38      Cl18-Na9-Na2-O21=156.32       
Cl19-Na9-Na2-Na3=180.67       Cl19-Na9-Na2-Na5=237.94       Cl19-Na9-Na2-Na7=209.83       Cl19-Na9-Na2-Na8=293.31       
Cl19-Na9-Na2-Cl11=204.77      Cl19-Na9-Na2-Cl12=256.80      Cl19-Na9-Na2-Cl18=156.62      Cl19-Na9-Na2-O21=312.94       
O24-Na9-Na2-Na3=344.56        O24-Na9-Na2-Na5= 41.83        O24-Na9-Na2-Na7= 13.72        O24-Na9-Na2-Na8= 97.20        
O24-Na9-Na2-Cl11=  8.66       O24-Na9-Na2-Cl12= 60.69       O24-Na9-Na2-Cl18=320.51       O24-Na9-Na2-Cl19=163.89       
O24-Na9-Na2-O21=116.83        Na1-Na9-Na7-Na2= 76.11        Na1-Na9-Na7-Na3=107.81        Na1-Na9-Na7-Na4=346.74        
Na1-Na9-Na7-Na5= 46.09        Na1-Na9-Na7-Na6=339.21        Na1-Na9-Na7-Cl12= 30.69       Na1-Na9-Na7-Cl14= 81.03       
Na1-Na9-Na7-Cl16=300.54       Na1-Na9-Na7-Cl18=125.80       Na1-Na9-Na7-O24=241.04        Na2-Na9-Na7-Na3= 31.70        
Na2-Na9-Na7-Na4=270.64        Na2-Na9-Na7-Na5=329.98        Na2-Na9-Na7-Na6=263.10        Na2-Na9-Na7-Cl12=314.58       
Na2-Na9-Na7-Cl14=  4.93       Na2-Na9-Na7-Cl16=224.43       Na2-Na9-Na7-Cl18= 49.69       Na2-Na9-Na7-O24=164.94        
Cl12-Na9-Na7-Na2= 45.42       Cl12-Na9-Na7-Na3= 77.12       Cl12-Na9-Na7-Na4=316.06       Cl12-Na9-Na7-Na5= 15.40       
Cl12-Na9-Na7-Na6=308.52       Cl12-Na9-Na7-Cl14= 50.34      Cl12-Na9-Na7-Cl16=269.85      Cl12-Na9-Na7-Cl18= 95.11      
Cl12-Na9-Na7-O24=210.35       Cl17-Na9-Na7-Na2=119.19       Cl17-Na9-Na7-Na3=150.89       Cl17-Na9-Na7-Na4= 29.83       
Cl17-Na9-Na7-Na5= 89.17       Cl17-Na9-Na7-Na6= 22.29       Cl17-Na9-Na7-Cl12= 73.77      Cl17-Na9-Na7-Cl14=124.12      
Cl17-Na9-Na7-Cl16=343.63      Cl17-Na9-Na7-Cl18=168.88      Cl17-Na9-Na7-O24=284.13       Cl18-Na9-Na7-Na2=310.31       
Cl18-Na9-Na7-Na3=342.01       Cl18-Na9-Na7-Na4=220.95       Cl18-Na9-Na7-Na5=280.29       Cl18-Na9-Na7-Na6=213.41       
Cl18-Na9-Na7-Cl12=264.89      Cl18-Na9-Na7-Cl14=315.24      Cl18-Na9-Na7-Cl16=174.74      Cl18-Na9-Na7-O24=115.25       
Cl19-Na9-Na7-Na2= 26.64       Cl19-Na9-Na7-Na3= 58.34       Cl19-Na9-Na7-Na4=297.27       Cl19-Na9-Na7-Na5=356.62       
Cl19-Na9-Na7-Na6=289.74       Cl19-Na9-Na7-Cl12=341.22      Cl19-Na9-Na7-Cl14= 31.56      Cl19-Na9-Na7-Cl16=251.07      
Cl19-Na9-Na7-Cl18= 76.33      Cl19-Na9-Na7-O24=191.57       O24-Na9-Na7-Na2=195.06        O24-Na9-Na7-Na3=226.76        
O24-Na9-Na7-Na4=105.70        O24-Na9-Na7-Na5=165.05        O24-Na9-Na7-Na6= 98.16        O24-Na9-Na7-Cl12=149.65       
O24-Na9-Na7-Cl14=199.99       O24-Na9-Na7-Cl16= 59.50       O24-Na9-Na7-Cl18=244.75       Na6-Na10-Na5-Na2=295.11       
Na6-Na10-Na5-Na3=339.42       Na6-Na10-Na5-Na4= 51.86       Na6-Na10-Na5-Na7=  0.76       Na6-Na10-Na5-Na8=277.43       
Na6-Na10-Na5-Cl11=260.05      Na6-Na10-Na5-Cl12=324.89      Na6-Na10-Na5-Cl13= 57.55      Na6-Na10-Na5-Cl14= 42.08      
Na6-Na10-Na5-Cl15=219.37      Na8-Na10-Na5-Na2= 17.67       Na8-Na10-Na5-Na3= 61.98       Na8-Na10-Na5-Na4=134.43       
Na8-Na10-Na5-Na6= 82.57       Na8-Na10-Na5-Na7= 83.33       Na8-Na10-Na5-Cl11=342.61      Na8-Na10-Na5-Cl12= 47.46      
Na8-Na10-Na5-Cl13=140.11      Na8-Na10-Na5-Cl14=124.65      Na8-Na10-Na5-Cl15=301.94      Cl13-Na10-Na5-Na2=237.56      
Cl13-Na10-Na5-Na3=281.87      Cl13-Na10-Na5-Na4=354.31      Cl13-Na10-Na5-Na6=302.45      Cl13-Na10-Na5-Na7=303.21      
Cl13-Na10-Na5-Na8=219.89      Cl13-Na10-Na5-Cl11=202.50     Cl13-Na10-Na5-Cl12=267.34     Cl13-Na10-Na5-Cl14=344.54     
Cl13-Na10-Na5-Cl15=161.82     Cl15-Na10-Na5-Na2= 75.74      Cl15-Na10-Na5-Na3=120.05      Cl15-Na10-Na5-Na4=192.49      
Cl15-Na10-Na5-Na6=140.63      Cl15-Na10-Na5-Na7=141.39      Cl15-Na10-Na5-Na8= 58.06      Cl15-Na10-Na5-Cl11= 40.68     
Cl15-Na10-Na5-Cl12=105.52     Cl15-Na10-Na5-Cl13=198.18     Cl15-Na10-Na5-Cl14=182.71     Cl20-Na10-Na5-Na2=337.82      
Cl20-Na10-Na5-Na3= 22.13      Cl20-Na10-Na5-Na4= 94.57      Cl20-Na10-Na5-Na6= 42.71      Cl20-Na10-Na5-Na7= 43.47      
Cl20-Na10-Na5-Na8=320.14      Cl20-Na10-Na5-Cl11=302.75     Cl20-Na10-Na5-Cl12=  7.60     Cl20-Na10-Na5-Cl13=100.25     
Cl20-Na10-Na5-Cl14= 84.79     Cl20-Na10-Na5-Cl15=262.08     Na5-Na10-Na6-Na1= 94.00       Na5-Na10-Na6-Na4=309.32       
Na5-Na10-Na6-Na7=359.06       Na5-Na10-Na6-Na8= 62.20       Na5-Na10-Na6-Cl12= 35.00      Na5-Na10-Na6-Cl13=303.92      
Na5-Na10-Na6-Cl16=303.51      Na5-Na10-Na6-Cl17= 96.98      Na5-Na10-Na6-Cl20=117.78      Na8-Na10-Na6-Na1= 31.79       
Na8-Na10-Na6-Na4=247.12       Na8-Na10-Na6-Na5=297.80       Na8-Na10-Na6-Na7=296.86       Na8-Na10-Na6-Cl12=332.80      
Na8-Na10-Na6-Cl13=241.72      Na8-Na10-Na6-Cl16=241.31      Na8-Na10-Na6-Cl17= 34.77      Na8-Na10-Na6-Cl20= 55.57      
Cl13-Na10-Na6-Na1=150.08      Cl13-Na10-Na6-Na4=  5.40      Cl13-Na10-Na6-Na5= 56.08      Cl13-Na10-Na6-Na7= 55.14      
Cl13-Na10-Na6-Na8=118.28      Cl13-Na10-Na6-Cl12= 91.08     Cl13-Na10-Na6-Cl16=359.59     Cl13-Na10-Na6-Cl17=153.06     
Cl13-Na10-Na6-Cl20=173.86     Cl15-Na10-Na6-Na1= 65.50      Cl15-Na10-Na6-Na4=280.83      Cl15-Na10-Na6-Na5=331.51      
Cl15-Na10-Na6-Na7=330.57      Cl15-Na10-Na6-Na8= 33.71      Cl15-Na10-Na6-Cl12=  6.51     Cl15-Na10-Na6-Cl13=275.43     
Cl15-Na10-Na6-Cl16=275.02     Cl15-Na10-Na6-Cl17= 68.48     Cl15-Na10-Na6-Cl20= 89.29     Cl20-Na10-Na6-Na1=336.22      
Cl20-Na10-Na6-Na4=191.54      Cl20-Na10-Na6-Na5=242.22      Cl20-Na10-Na6-Na7=241.29      Cl20-Na10-Na6-Na8=304.43      
Cl20-Na10-Na6-Cl12=277.22     Cl20-Na10-Na6-Cl13=186.14     Cl20-Na10-Na6-Cl16=185.73     Cl20-Na10-Na6-Cl17=339.20     
Na5-Na10-Na8-Na1=248.94       Na5-Na10-Na8-Na2=333.71       Na5-Na10-Na8-Na6=283.86       Na5-Na10-Na8-Cl12=311.59      
Na5-Na10-Na8-Cl15= 57.02      Na5-Na10-Na8-Cl20=232.42      Na5-Na10-Na8-O21= 42.33       Na5-Na10-Na8-O27=199.94       
Na6-Na10-Na8-Na1=325.08       Na6-Na10-Na8-Na2= 49.85       Na6-Na10-Na8-Na5= 76.14       Na6-Na10-Na8-Cl12= 27.73      
Na6-Na10-Na8-Cl15=133.16      Na6-Na10-Na8-Cl20=308.56      Na6-Na10-Na8-O21=118.47       Na6-Na10-Na8-O27=276.08       
Cl13-Na10-Na8-Na1=279.63      Cl13-Na10-Na8-Na2=  4.40      Cl13-Na10-Na8-Na5= 30.69      Cl13-Na10-Na8-Na6=314.55      
Cl13-Na10-Na8-Cl12=342.28     Cl13-Na10-Na8-Cl15= 87.71     Cl13-Na10-Na8-Cl20=263.11     Cl13-Na10-Na8-O21= 73.02      
Cl13-Na10-Na8-O27=230.62      Cl15-Na10-Na8-Na1=191.92      Cl15-Na10-Na8-Na2=276.69      Cl15-Na10-Na8-Na5=302.98      
Cl15-Na10-Na8-Na6=226.84      Cl15-Na10-Na8-Cl12=254.57     Cl15-Na10-Na8-Cl20=175.40     Cl15-Na10-Na8-O21=345.31      
Cl15-Na10-Na8-O27=142.92      Cl20-Na10-Na8-Na1= 16.52      Cl20-Na10-Na8-Na2=101.29      Cl20-Na10-Na8-Na5=127.58      
Cl20-Na10-Na8-Na6= 51.44      Cl20-Na10-Na8-Cl12= 79.17     Cl20-Na10-Na8-Cl15=184.60     Cl20-Na10-Na8-O21=169.91      
Cl20-Na10-Na8-O27=327.52      

========================================================================
 FINAL SINGLEPOINT CALCULATION ON OPTIMIZED GEOMETRY
========================================================================

 Ncao       : 158
 Nao        : 148
 Nshell     : 62
 Nel        : 104
 T(el)      :   300.0
 intcut     :    25.0
 scfconv/Eh :  0.100E-05
   qconv/e  :  0.100E-03
 intneglect :  0.100E-07
 broydamp   :      0.250
 iter      E             dE          RMSdq      gap      omega  full diag
   1    -64.3282153 -0.643282E+02  0.771E-05    2.72       0.0  T
   2    -64.3282153 -0.494538E-11  0.547E-05    2.72     339.5  T
   3    -64.3282153 -0.692069E-11  0.414E-05    2.72     449.0  T
speedup  1.03
cpu  time for SCC    0.02 s
wall time for SCC    0.02 s

   *** convergence criteria satisfied after 3 iterations ***

          eigenvalues
 #    :          40         41         42         43         44         45         46         47
 occ. :        2.000      2.000      2.000      2.000      2.000      2.000      2.000      2.000
 eps  :       -10.923    -10.855    -10.837    -10.810    -10.803    -10.771    -10.757    -10.720
 #    :          48         49         50         51         52         53         54         55
 occ. :        2.000      2.000      2.000      2.000      2.000      0.000      0.000      0.000
 eps  :       -10.693    -10.663    -10.634    -10.589    -10.587     -7.865     -6.098     -5.928
 #    :          56         57         58         59         60         61         62         63
 occ. :        0.000      0.000      0.000      0.000      0.000      0.000      0.000      0.000
 eps  :        -4.934     -3.813     -3.184     -1.825     -1.351     -1.229      0.689      1.228


   #   Z            q   n(s)   n(p)   n(d)      C6AA      α(0)
   1  11 Na     0.738  0.089  0.173  0.000    67.719    26.631
   2  11 Na     0.765  0.070  0.165  0.000    67.390    26.566
   3  11 Na     0.698  0.117  0.185  0.000    68.202    26.726
   4  11 Na     0.701  0.118  0.181  0.000    68.173    26.720
   5  11 Na     0.727  0.060  0.213  0.000    67.847    26.656
   6  11 Na     0.725  0.070  0.205  0.000    67.873    26.661
   7  11 Na     0.733  0.054  0.213  0.000    67.774    26.642
   8  11 Na     0.799  0.055  0.146  0.000    66.976    26.484
   9  11 Na     0.741  0.089  0.170  0.000    67.678    26.623
  10  11 Na     0.702  0.114  0.184  0.000    68.159    26.717
  11  17 Cl    -0.749  1.971  5.775  0.004   125.297    17.125
  12  17 Cl    -0.716  1.967  5.748  0.002   123.993    17.036
  13  17 Cl    -0.734  1.972  5.761  0.001   124.678    17.083
  14  17 Cl    -0.739  1.971  5.767  0.001   124.890    17.097
  15  17 Cl    -0.772  1.973  5.797  0.002   126.209    17.188
  16  17 Cl    -0.765  1.973  5.790  0.002   125.923    17.168
  17  17 Cl    -0.752  1.970  5.779  0.003   125.396    17.132
  18  17 Cl    -0.742  1.973  5.768  0.001   124.993    17.105
  19  17 Cl    -0.747  1.969  5.773  0.004   125.194    17.118
  20  17 Cl    -0.741  1.974  5.766  0.001   124.986    17.104
  21   8 O     -0.618  1.714  4.904  0.000    25.538     6.825
  22   1 H      0.344  0.656  0.000  0.000     0.591     1.201
  23   1 H      0.316  0.684  0.000  0.000     0.674     1.289
  24   8 O     -0.605  1.711  4.893  0.000    25.207     6.781
  25   1 H      0.311  0.689  0.000  0.000     0.688     1.303
  26   1 H      0.342  0.658  0.000  0.000     0.597     1.208
  27   8 O     -0.619  1.718  4.901  0.000    25.550     6.827
  28   1 H      0.313  0.687  0.000  0.000     0.683     1.298
  29   1 H      0.342  0.658  0.000  0.000     0.597     1.209

 Mol. C6AA /au·bohr⁶  :      38323.818896
 Mol. C8AA /au·bohr⁸  :    2528873.862165
 Mol. α(0) /au        :        465.523020

 
 Wiberg/Mayer (AO) data. WBOs > 0.1 written file <wbo>
 largest (>0.05) Wiberg bond orders for each atom
           total WBO             WBO to atom ...
     1  Na  0.501    Cl  17 0.154    Cl  20 0.111    Cl  19 0.102    O   27 0.060    Cl  12 0.057
     2  Na  0.460    Cl  19 0.126    Cl  18 0.091    Cl  11 0.087    O   21 0.076    Cl  12 0.057
     3  Na  0.559    Cl  11 0.185    Cl  18 0.169    Cl  14 0.149
     4  Na  0.557    Cl  16 0.190    Cl  13 0.172    Cl  14 0.155
     5  Na  0.525    Cl  15 0.146    Cl  11 0.125    Cl  14 0.082    Cl  13 0.074    Cl  12 0.074
     6  Na  0.532    Cl  16 0.139    Cl  17 0.129    Cl  20 0.104    Cl  12 0.071    Cl  13 0.069
     7  Na  0.517    Cl  18 0.110    Cl  16 0.103    Cl  14 0.099    O   24 0.071    Cl  12 0.063
     8  Na  0.400    Cl  15 0.098    Cl  20 0.083    O   27 0.071    O   21 0.059
     9  Na  0.497    Cl  19 0.145    Cl  17 0.106    Cl  18 0.093    O   24 0.073    Cl  12 0.055
    10  Na  0.558    Cl  15 0.177    Cl  20 0.166    Cl  13 0.163
    11  Cl  0.475    Na   3 0.185    Na   5 0.125    Na   2 0.087
    12  Cl  0.546    Na   5 0.074    Na   6 0.071    Na   7 0.063    Na   1 0.057    Na   2 0.057    Na   9 0.055
    13  Cl  0.507    Na   4 0.172    Na  10 0.163    Na   5 0.074    Na   6 0.069
    14  Cl  0.495    Na   4 0.155    Na   3 0.149    Na   7 0.099    Na   5 0.082
    15  Cl  0.434    Na  10 0.177    Na   5 0.146    Na   8 0.098
    16  Cl  0.446    Na   4 0.190    Na   6 0.139    Na   7 0.103
    17  Cl  0.469    Na   1 0.154    Na   6 0.129    Na   9 0.106
    18  Cl  0.481    Na   3 0.169    Na   7 0.110    Na   9 0.093    Na   2 0.091
    19  Cl  0.473    Na   9 0.145    Na   2 0.126    Na   1 0.102
    20  Cl  0.483    Na  10 0.166    Na   1 0.111    Na   6 0.104    Na   8 0.083
    21  O   1.911    H   23 0.900    H   22 0.850    Na   2 0.076    Na   8 0.059
    22  H   0.881    O   21 0.850
    23  H   0.900    O   21 0.900
    24  O   1.921    H   25 0.903    H   26 0.859    Na   9 0.073    Na   7 0.071
    25  H   0.903    O   24 0.903
    26  H   0.883    O   24 0.859
    27  O   1.905    H   28 0.903    H   29 0.846    Na   8 0.071    Na   1 0.060
    28  H   0.902    O   27 0.903
    29  H   0.882    O   27 0.846
 MOs/occ written to file <molden.input>
 
molecular dipole:
                 x           y           z       tot (Debye)
 q only:        0.784       1.571      -0.262
   full:       -0.078       0.163      -0.555       1.483
molecular quadrupole (traceless):
                xx          xy          yy          xz          yz          zz
 q only:       -7.279      -1.595      22.994     -10.798      16.019     -15.715
  q+dip:       -7.531       2.970      23.321     -11.055      18.144     -15.789
   full:       -7.761       3.572      23.315     -11.305      18.124     -15.554

SCC energy    :     -64.3282153
rep           :       0.1315566
ES            :       0.8104262
AES           :      -0.0195774
AXC           :      -0.0041034
disp          :      -0.0519855
XB            :       0.0000000
fix           :       0.0000000
total E       :     -64.1954788
atomizationE  :       4.0591265     2547.14
(atE without considering molecular charge,
 total energy contains solvation terms)
H-L gap (eV)  :          2.7219
optimized geometry written to: xtbopt.xyz

           ------------------------------------------------- 
          |                Numerical Hessian                |
           ------------------------------------------------- 
step length          :   0.00500
SCC accuracy         :   0.25000
Hessian scale factor :   1.00000
frozen atoms in %    :   0.00000    0
RMS gradient         :   0.00004
estimated CPU  time      0.34 min
estimated wall time      0.34 min

writing file <hessian>.
 
 projected vibrational frequencies (cm-1)
eigval :       -0.00    -0.00    -0.00     0.00     0.00     0.00
eigval :       29.82    42.12    48.47    51.98    53.45    56.68
eigval :       59.22    61.66    64.83    65.89    66.49    68.08
eigval :       73.82    75.15    77.70    80.27    82.96    88.86
eigval :       89.97    90.72    94.23    95.38    96.45   101.77
eigval :      105.46   106.48   109.33   111.30   112.73   116.76
eigval :      119.62   121.83   125.22   125.94   133.03   135.53
eigval :      139.22   142.03   145.16   147.92   151.46   153.25
eigval :      156.94   163.62   165.70   170.16   170.78   174.11
eigval :      174.39   176.54   181.21   185.46   188.49   189.81
eigval :      193.54   197.84   198.68   206.00   207.15   208.66
eigval :      211.54   218.49   241.60   268.71   272.93   312.07
eigval :      358.75   371.49   395.54   495.47   527.53   545.50
eigval :     1528.02  1540.21  1552.74  3292.71  3312.15  3344.71
eigval :     3558.62  3570.42  3580.89
 reduced masses (amu)
   1: 28.58   2: 28.36   3: 30.13   4: 29.64   5: 29.34   6: 27.95   7: 27.59   8: 30.72
   9: 28.42  10: 27.88  11: 30.36  12: 27.45  13: 28.57  14: 30.55  15: 29.66  16: 30.17
  17: 27.74  18: 29.54  19: 28.07  20: 28.68  21: 25.23  22: 29.13  23: 28.05  24: 28.85
  25: 30.93  26: 26.95  27: 28.32  28: 28.98  29: 26.85  30: 23.63  31: 26.37  32: 26.08
  33: 28.29  34: 28.18  35: 25.85  36: 26.64  37: 25.53  38: 24.12  39: 24.58  40: 25.46
  41: 24.86  42: 24.90  43: 25.19  44: 24.79  45: 23.76  46: 26.86  47: 28.37  48: 25.75
  49: 25.83  50: 25.04  51: 29.66  52: 27.36  53: 24.65  54: 24.53  55: 29.85  56: 26.95
  57: 25.97  58: 26.52  59: 27.66  60: 26.74  61: 26.50  62: 24.20  63: 24.47  64: 24.11
  65: 24.71  66: 26.37  67: 26.69  68: 29.29  69: 22.94  70:  2.64  71:  2.95  72:  2.88
  73:  3.83  74:  3.75  75:  3.21  76:  2.60  77:  2.35  78:  2.25  79:  1.98  80:  1.98
  81:  1.95  82:  1.90  83:  1.90  84:  1.89  85:  1.82  86:  1.82  87:  1.83
 IR intensities (amu)
   1:  0.53   2:  0.42   3:  0.15   4:  0.53   5:  0.47   6:  0.45   7:  0.20   8:  0.47
   9:  0.15  10:  0.34  11:  0.36  12:  0.13  13:  0.38  14:  0.08  15:  0.14  16:  0.19
  17:  0.37  18:  0.40  19:  0.33  20:  0.29  21:  0.09  22:  0.21  23:  0.33  24:  0.28
  25:  0.26  26:  0.16  27:  0.25  28:  0.34  29:  0.43  30:  0.55  31:  0.44  32:  0.75
  33:  0.76  34:  0.60  35:  0.68  36:  0.83  37:  0.76  38:  0.60  39:  0.42  40:  0.26
  41:  0.83  42:  1.10  43:  0.24  44:  0.75  45:  0.49  46:  0.96  47:  0.35  48:  0.46
  49:  0.34  50:  0.74  51:  0.62  52:  0.69  53:  0.92  54:  0.65  55:  0.75  56:  0.36
  57:  0.36  58:  0.88  59:  0.39  60:  1.15  61:  1.83  62:  1.33  63:  0.52  64:  0.51
  65:  1.05  66:  1.81  67:  0.81  68:  2.08  69:  0.89  70:  0.38  71:  0.40  72:  0.62
  73:  0.86  74:  0.61  75:  0.69  76:  0.79  77:  0.77  78:  0.77  79:  0.57  80:  0.52
  81:  0.46  82:  0.65  83:  0.59  84:  0.47  85:  0.33  86:  0.34  87:  0.37
 Raman intensities (amu)
   1:  0.00   2:  0.00   3:  0.00   4:  0.00   5:  0.00   6:  0.00   7:  0.00   8:  0.00
   9:  0.00  10:  0.00  11:  0.00  12:  0.00  13:  0.00  14:  0.00  15:  0.00  16:  0.00
  17:  0.00  18:  0.00  19:  0.00  20:  0.00  21:  0.00  22:  0.00  23:  0.00  24:  0.00
  25:  0.00  26:  0.00  27:  0.00  28:  0.00  29:  0.00  30:  0.00  31:  0.00  32:  0.00
  33:  0.00  34:  0.00  35:  0.00  36:  0.00  37:  0.00  38:  0.00  39:  0.00  40:  0.00
  41:  0.00  42:  0.00  43:  0.00  44:  0.00  45:  0.00  46:  0.00  47:  0.00  48:  0.00
  49:  0.00  50:  0.00  51:  0.00  52:  0.00  53:  0.00  54:  0.00  55:  0.00  56:  0.00
  57:  0.00  58:  0.00  59:  0.00  60:  0.00  61:  0.00  62:  0.00  63:  0.00  64:  0.00
  65:  0.00  66:  0.00  67:  0.00  68:  0.00  69:  0.00  70:  0.00  71:  0.00  72:  0.00
  73:  0.00  74:  0.00  75:  0.00  76:  0.00  77:  0.00  78:  0.00  79:  0.00  80:  0.00
  81:  0.00  82:  0.00  83:  0.00  84:  0.00  85:  0.00  86:  0.00  87:  0.00
 output can be read by thermo (or use thermo option).
 writing <g98.out> molden fake output.
 recommended (thermochemical) frequency scaling factor: 1.0
                    ==================
                    thermo calculation
                    ==================
Nvib :   81 Nimag : 0  symmetry :   C1  rot number :  1  scale factor : 1.00 sthr :  50.
omega= 29.82     Gvib=    -1.742     Grot=    -1.210     Gused=    -1.269
omega= 42.12     Gvib=    -1.538     Grot=    -1.107     Gused=    -1.251
omega= 48.47     Gvib=    -1.455     Grot=    -1.066     Gused=    -1.248
omega= 51.98     Gvib=    -1.413     Grot=    -1.045     Gused=    -1.244
omega= 53.45     Gvib=    -1.397     Grot=    -1.037     Gused=    -1.241
omega= 56.68     Gvib=    -1.362     Grot=    -1.019     Gused=    -1.233
omega= 59.22     Gvib=    -1.337     Grot=    -1.006     Gused=    -1.225
omega= 61.66     Gvib=    -1.313     Grot=    -0.994     Gused=    -1.217
omega= 64.83     Gvib=    -1.283     Grot=    -0.980     Gused=    -1.204
omega= 65.89     Gvib=    -1.274     Grot=    -0.975     Gused=    -1.199
omega= 66.49     Gvib=    -1.269     Grot=    -0.972     Gused=    -1.197
omega= 68.08     Gvib=    -1.255     Grot=    -0.965     Gused=    -1.189
omega= 73.82     Gvib=    -1.207     Grot=    -0.941     Gused=    -1.161
omega= 75.15     Gvib=    -1.197     Grot=    -0.936     Gused=    -1.154
omega= 77.70     Gvib=    -1.177     Grot=    -0.926     Gused=    -1.140
omega= 80.27     Gvib=    -1.158     Grot=    -0.916     Gused=    -1.127
omega= 82.96     Gvib=    -1.139     Grot=    -0.907     Gused=    -1.112
omega= 88.86     Gvib=    -1.099     Grot=    -0.886     Gused=    -1.079
omega= 89.97     Gvib=    -1.092     Grot=    -0.883     Gused=    -1.073
omega= 90.72     Gvib=    -1.087     Grot=    -0.880     Gused=    -1.069
omega= 94.23     Gvib=    -1.065     Grot=    -0.869     Gused=    -1.050
omega= 95.38     Gvib=    -1.057     Grot=    -0.865     Gused=    -1.044
omega= 96.45     Gvib=    -1.051     Grot=    -0.862     Gused=    -1.038
omega=101.77     Gvib=    -1.020     Grot=    -0.846     Gused=    -1.010
omega=105.46     Gvib=    -0.999     Grot=    -0.835     Gused=    -0.991
omega=106.48     Gvib=    -0.994     Grot=    -0.833     Gused=    -0.986
omega=109.33     Gvib=    -0.978     Grot=    -0.825     Gused=    -0.972
omega=111.30     Gvib=    -0.968     Grot=    -0.820     Gused=    -0.962
omega=112.73     Gvib=    -0.960     Grot=    -0.816     Gused=    -0.955
omega=116.76     Gvib=    -0.940     Grot=    -0.805     Gused=    -0.936
omega=119.62     Gvib=    -0.926     Grot=    -0.798     Gused=    -0.922
omega=121.83     Gvib=    -0.916     Grot=    -0.793     Gused=    -0.912
omega=125.22     Gvib=    -0.900     Grot=    -0.785     Gused=    -0.897
omega=125.94     Gvib=    -0.897     Grot=    -0.783     Gused=    -0.894
omega=133.03     Gvib=    -0.865     Grot=    -0.767     Gused=    -0.863
omega=135.53     Gvib=    -0.855     Grot=    -0.761     Gused=    -0.853
omega=139.22     Gvib=    -0.839     Grot=    -0.753     Gused=    -0.838
omega=142.03     Gvib=    -0.828     Grot=    -0.747     Gused=    -0.827
omega=145.16     Gvib=    -0.815     Grot=    -0.741     Gused=    -0.814
omega=147.92     Gvib=    -0.805     Grot=    -0.735     Gused=    -0.804
omega=151.46     Gvib=    -0.791     Grot=    -0.728     Gused=    -0.791
omega=153.25     Gvib=    -0.785     Grot=    -0.725     Gused=    -0.784
omega=156.94     Gvib=    -0.771     Grot=    -0.718     Gused=    -0.771
omega=163.62     Gvib=    -0.748     Grot=    -0.705     Gused=    -0.747
omega=165.70     Gvib=    -0.741     Grot=    -0.702     Gused=    -0.740
omega=170.16     Gvib=    -0.726     Grot=    -0.694     Gused=    -0.725
omega=170.78     Gvib=    -0.724     Grot=    -0.693     Gused=    -0.723
omega=174.11     Gvib=    -0.713     Grot=    -0.687     Gused=    -0.713
omega=174.39     Gvib=    -0.712     Grot=    -0.686     Gused=    -0.712
omega=176.54     Gvib=    -0.705     Grot=    -0.683     Gused=    -0.705
omega=181.21     Gvib=    -0.691     Grot=    -0.675     Gused=    -0.690
omega=185.46     Gvib=    -0.678     Grot=    -0.668     Gused=    -0.678
omega=188.49     Gvib=    -0.669     Grot=    -0.663     Gused=    -0.669
omega=189.81     Gvib=    -0.665     Grot=    -0.661     Gused=    -0.665
omega=193.54     Gvib=    -0.654     Grot=    -0.656     Gused=    -0.654
omega=197.84     Gvib=    -0.642     Grot=    -0.649     Gused=    -0.642
omega=198.68     Gvib=    -0.640     Grot=    -0.648     Gused=    -0.640
omega=206.00     Gvib=    -0.620     Grot=    -0.637     Gused=    -0.620
omega=207.15     Gvib=    -0.617     Grot=    -0.635     Gused=    -0.617
omega=208.66     Gvib=    -0.613     Grot=    -0.633     Gused=    -0.613
omega=211.54     Gvib=    -0.605     Grot=    -0.629     Gused=    -0.605
omega=218.49     Gvib=    -0.588     Grot=    -0.620     Gused=    -0.588
omega=241.60     Gvib=    -0.534     Grot=    -0.590     Gused=    -0.534
omega=268.71     Gvib=    -0.478     Grot=    -0.558     Gused=    -0.479
omega=272.93     Gvib=    -0.470     Grot=    -0.554     Gused=    -0.470
 
   temp. (K)  partition function   enthalpy   heat capacity  entropy
                                   cal/mol     cal/K/mol   cal/K/mol   J/K/mol
 298.15  VIB  0.637E+25            29107.690    134.216    203.516
         ROT  0.255E+08              888.752      2.981     36.874
         INT  0.163E+33            29996.443    137.197    240.390
         TR   0.156E+29             1481.254      4.968     45.224
         TOT                       31477.6967   142.1647   285.6135  1195.0023
                     Eh         kcal/mol          kJ/mol 
ZPVE            0.838990E-01     52.6474         220.276    
H(0)-H(T)+PV    0.501629E-01     31.4777         131.702    
H(T)            0.134062         84.1251         351.978    
T*S             0.135704         85.1557         356.290    
G(T)           -0.164228E-02    -1.03055        -4.31180    
    -64.19712112  <=== TOTAL FREE ENERGY in Eh incl. el.,ZPVE,RRHO,solv. parts
 
 normal mode %tage of torsion character
   1:  0.00   2:  0.00   3:  0.00   4:  0.00   5:  0.00   6:  0.00   7:  0.36   8:  0.40
   9:  0.51  10:  0.47  11:  0.40  12:  0.15  13:  0.30  14:  0.34  15:  0.39  16:  0.52
  17:  0.24  18:  0.34  19:  0.14  20:  0.40  21:  0.20  22:  0.41  23:  0.26  24:  0.48
  25:  0.32  26:  0.28  27:  0.26  28:  0.31  29:  0.42  30:  0.33  31:  0.66  32:  0.38
  33:  0.44  34:  0.42  35:  0.49  36:  0.29  37:  0.19  38:  0.44  39:  0.10  40:  0.18
  41:  0.31  42:  0.14  43:  0.29  44:  0.19  45:  0.23  46:  0.16  47:  0.15  48:  0.17
  49:  0.12  50:  0.21  51:  0.23  52:  0.13  53:  0.17  54:  0.34  55:  0.32  56:  0.15
  57:  0.03  58:  0.07  59:  0.02  60:  0.06  61:  0.03  62:  0.17  63:  0.04  64:  0.13
  65:  0.07  66:  0.07  67:  0.05  68:  0.06  69:  0.02  70:  0.19  71:  0.00  72:  0.77
  73:  0.75  74:  0.29  75:  0.32  76:  0.35  77:  0.24  78:  0.51  79:  0.25  80:  0.61
  81:  0.55  82:  0.06  83:  0.03  84:  0.18  85:  0.00  86:  0.00  87:  0.00
 recommended # of modes for mode following          71
 
 Pipek-Mezey localization of normal modes
 number of localized modes           70
 frequency thrshold           500.000000000000     
 number of groups                    26
 atom-group assingment :   
  1  2  3  4  5  6  7  8  9 10 11 12 13 14 15 16 17 18 19 20 21 22 21 23 23 24 25 25 26
 pop matrix done.
 initialization of trafo matrix to unity
iteration     50  convergence  0.13319333D-01
iteration    100  convergence  0.43078395D-02
iteration    150  convergence  0.38732758D-02
iteration    200  convergence  0.74404692D-02
iteration    250  convergence  0.24849292D-02
iteration    300  convergence  0.43982250D-02
iteration    350  convergence  0.18302851D-01
iteration    400  convergence  0.49505764D-02
iteration    450  convergence  0.40815484D-02
iteration    500  convergence  0.17362315D-02
iteration    550  convergence  0.71213696D-03
iteration    600  convergence  0.30241137D-03
iteration    650  convergence  0.13250045D-03
iteration    700  convergence  0.54550069D-04
iteration    750  convergence  0.22286667D-04
iteration    800  convergence  0.59659060D-05
iteration    850  convergence  0.20998331D-05

 converged in    865 iterations, threshold :   0.99787311D-06
eig.   :       -0.00    -0.00    -0.00     0.00     0.00     0.00
eig.   :       84.64    84.73    91.48    96.57    99.01   100.75
eig.   :      102.30   102.98   104.17   107.66   107.80   107.86
eig.   :      111.06   111.24   111.49   113.57   114.42   114.98
eig.   :      115.87   116.04   117.44   117.83   118.93   121.19
eig.   :      121.65   122.14   122.92   124.29   125.64   126.67
eig.   :      127.32   128.13   128.59   129.55   129.85   130.24
eig.   :      130.49   132.50   133.16   135.32   136.54   136.96
eig.   :      138.34   138.92   144.85   146.11   146.21   148.64
eig.   :      148.82   150.78   151.83   152.31   153.19   153.97
eig.   :      155.13   155.51   156.03   158.64   165.03   168.75
eig.   :      171.71   182.90   186.53   256.57   290.11   328.71
eig.   :      330.16   341.11   362.24   397.63   527.53   545.50
eig.   :     1528.02  1540.21  1552.74  3292.71  3312.15  3344.71
eig.   :     3558.62  3570.42  3580.89
written to xtb_localmodes and g98l.out
 
 normal mode %tage of torsion character
   1:  0.00   2:  0.00   3:  0.00   4:  0.00   5:  0.00   6:  0.00   7:  0.27   8:  0.17
   9:  0.22  10:  0.38  11:  0.00  12:  0.52  13:  0.27  14:  0.10  15:  0.10  16:  0.21
  17:  0.16  18:  0.26  19:  0.26  20:  0.18  21:  0.12  22:  0.40  23:  0.66  24:  0.03
  25:  0.01  26:  0.43  27:  0.03  28:  0.60  29:  0.06  30:  0.38  31:  0.12  32:  0.01
  33:  0.02  34:  0.43  35:  0.02  36:  0.02  37:  0.25  38:  0.03  39:  0.02  40:  0.80
  41:  0.04  42:  0.05  43:  0.03  44:  0.45  45:  0.01  46:  0.45  47:  0.02  48:  0.13
  49:  0.12  50:  0.32  51:  0.05  52:  0.28  53:  0.07  54:  0.53  55:  0.56  56:  0.15
  57:  0.15  58:  0.71  59:  0.24  60:  0.04  61:  0.08  62:  0.00  63:  0.04  64:  0.04
  65:  0.06  66:  0.01  67:  0.14  68:  0.21  69:  0.04  70:  0.18  71:  0.65  72:  0.09
  73:  0.77  74:  0.40  75:  0.57  76:  0.38  77:  0.24  78:  0.51  79:  0.25  80:  0.61
  81:  0.55  82:  0.06  83:  0.03  84:  0.18  85:  0.00  86:  0.00  87:  0.00
 recommended # of modes for mode following          71

------------------------------------------------------------------------
 * finished run on 2020/05/30 at 20:59:48.509     
------------------------------------------------------------------------
 total:
 * wall-time:     0 d,  0 h,  0 min, 31.374 sec
 *  cpu-time:     0 d,  0 h,  0 min, 31.309 sec
 * ratio c/w:     0.998 speedup
 SCF:
 * wall-time:     0 d,  0 h,  0 min,  0.804 sec
 *  cpu-time:     0 d,  0 h,  0 min,  0.799 sec
 * ratio c/w:     0.994 speedup
 ANC optimizer:
 * wall-time:     0 d,  0 h,  0 min,  1.040 sec
 *  cpu-time:     0 d,  0 h,  0 min,  1.035 sec
 * ratio c/w:     0.996 speedup
 numerical hessian:
 * wall-time:     0 d,  0 h,  0 min, 29.501 sec
 *  cpu-time:     0 d,  0 h,  0 min, 29.450 sec
 * ratio c/w:     0.998 speedup

normal termination of xtb
