# Supplementary material for: Heterogeneous Nucleation of Butanol on NaCl: A Computational Study of Temperature, Humidity, Seed Charge, and Seed Size Effects
Source: J Phys Chem A. 2021 Mar 31;125(14):3025–36. doi: 10.1021/acs.jpca.0c10972 (PMC8054243; doi:10.1021/acs.jpca.0c10972)
Supplement: Supplementary file 2 — jp0c10972_si_002.zip [file jp0c10972_si_002.zip › ALL CLUSTERS/low_level_calc/normal seed/1Seed3W.xyz]

    29
        -64.19547883  Gyration_radius:  3.43079315495
 Na          0.63306844745993    1.33052011960175    2.52652422759912
Na          1.36236226502970    1.29988179813432   -1.63991226631602
Na          0.79192976121751   -1.51159568251849   -3.61724803111273
Na         -2.12220284830351   -3.98796128803113   -0.47228353796908
Na         -2.08474443546296   -0.57297371494086   -1.71904975913520
Na         -0.91082013536543   -1.60110981057087    2.08534667414120
Na          0.92482419863683   -2.53378395597557   -0.50261435676256
Na         -1.31817703420774    2.09525124286332    0.24723973622944
Na          2.89425140852560   -0.44814415011538    0.68604456921963
Na         -3.87761516861362    0.24244923992905    1.27306838783875
Cl         -0.39084869527354    0.61412253545439   -3.44405193845300
Cl         -0.08192160995348   -0.16056713078871   -0.00963611463775
Cl         -3.21802404279142   -1.97690575290178    0.43217630415984
Cl         -0.85017611319121   -2.93782435055272   -2.38657054644871
Cl         -3.40659213513068    1.44936733912765   -0.81007621002442
Cl         -0.30983559377088   -3.93240527422176    1.16428426377945
Cl          1.56955015440256   -0.89051085038923    2.88041786134792
Cl          2.57123571907188   -0.99231531121607   -1.91435188539611
Cl          2.39474513220685    2.04318802695644    0.59368392722499
Cl         -1.87951629781896    0.90157815632949    2.62660161707024
O          -0.40675139559310    2.99918004681085   -1.57184369886220
H          -0.81942303150526    2.46738742699504   -2.27824655758774
H          -0.47509400552017    3.90281065110791   -1.89888123170500
O           2.80648706815854   -2.78600341472353    0.87814553397862
H           3.33496202161421   -3.59029295321638    0.92918636292641
H           2.35691112291674   -2.73816225638460    1.74145110556604
O          -0.09884182455692    3.48564754814505    1.39756426606203
H          -0.18808053270137    4.36004297862368    1.79073016704274
H           0.79833763098031    3.46912877641065    1.01230111986100
