# Supplementary material for: Heterogeneous Nucleation of Butanol on NaCl: A Computational Study of Temperature, Humidity, Seed Charge, and Seed Size Effects
Source: J Phys Chem A. 2021 Mar 31;125(14):3025–36. doi: 10.1021/acs.jpca.0c10972 (PMC8054243; doi:10.1021/acs.jpca.0c10972)
Supplement: Supplementary file 2 — jp0c10972_si_002.zip [file jp0c10972_si_002.zip › ALL CLUSTERS/low_level_calc/normal seed/1Seed4BuOH.log]

      -----------------------------------------------------------      
     |                   =====================                   |     
     |                           x T B                           |     
     |                   =====================                   |     
     |                         S. Grimme                         |     
     |          Mulliken Center for Theoretical Chemistry        |     
     |                    University of Bonn                     |     
     |                 Version 6.0.1 (SAW181210)                 |     
      -----------------------------------------------------------      

   This program is distributed in the hope that it will be useful,
   but WITHOUT ANY WARRANTY; without even the implied warranty of
   MERCHANTABILITY or FITNESS FOR A PARTICULAR PURPOSE.
   
   FOR NON-COMMERCIAL, ACADEMIA USE ONLY.
   
   Cite this work as:
   S. Grimme, C. Bannwarth, P. Shushkov, J. Comput. Theory Chem., 2017,
   13, 1989-2009.
   C. Bannwarth, S. Ehlert and S. Grimme., ChemRxiv, 2018, preprint.
   http://doi.org/10.26434/chemrxiv.7246238.v1
   
   for sTDA-xTB:
   S. Grimme and C. Bannwarth, J. Chem. Phys., 2016, 145, 054103.
   
   in the mass-spec context:
   V. Asgeirsson, C. Bauer and S. Grimme, Chem. Sci., 2017, 8, 4879.
   
   if GBSA is used:
   P. Shushkov, F. März and S. Grimme, unpublished.
   
   for ANC optimizer:
   S. Grimme, unpublished.
   Rational Function algorithm used in ANCopt:
   F. Eckert, P. Pulay, H.-J. Werner, J. Comput. Chem., 1997, 18, 1473.
   
   with help from (in alphabetical order)
   C. Bannwarth, F. Bohle, G. Brandenburg, E. Caldeweyher, M. Checinski,
   S. Dohm, S. Ehlert, S. Ehrlich, F. März, H. Neugebauer, J. Pisarek,
   P. Pracht, P. Shushkov, and S. Spicher.
   
 * started run on 2020/05/30 at 21:00:16.767     
========================================================================
 # omp threads = 1
========================================================================
number of atoms            : 80
number of electrons        : 208
charge                     : 0
spin                       : .0
first test random number   : .6620

########################################################################
# WARNING! Please study the warnings concerning your input carefully
#  - the use of '-ohess' is discouraged, please use '--ohess' next time
########################################################################

           ------------------------------------------------- 
          |                 G F N 2 - x T B                 |
          | Geometry, Frequencies, Noncovalent interactions |
          |            JCTC 2018 parametrisation            |
           ------------------------------------------------- 
      method parameters     
 k(s)        :  1.8500
 k(p)        :  2.2300
 k(d)        :  2.2300
 k(f)        :  2.0000
 kEN (H0ij)  : -2.0000
 D4 a1       :  0.5200
 D4 a2       :  5.0000
 D4 s6       :  1.0000
 D4 s8       :  2.7000
 D4 s9       :  5.0000
 alphaj      :  2.0000


            Z     q(EN)     CN     RAES       Cart. coordinates
     1  Na  1.0    0.29    7.85    5.00    -4.82083     2.66410    -3.32487
     2  Na  1.0    0.38    4.96    5.00    -3.72232     3.90887    -9.86278
     3  Na  1.0    0.40    4.79    5.00    -6.80379    -3.62522    -5.63183
     4  Na  1.0    0.33    8.39    5.00     1.52833     4.62744    -6.29478
     5  Na  1.0    0.41    5.12    5.00     1.83661    -6.54293    -3.93218
     6  Na  1.0    0.37   10.75    5.00     0.99726     1.34519     1.00102
     7  Na  1.0    0.43    4.68    5.00    -1.12842     8.14951    -2.04664
     8  Na  1.0    0.34   10.76    5.00     4.34870    -0.62048    -3.81910
     9  Na  1.0    0.28    8.01    5.00    -0.69763    -1.83471    -8.00116
    10  Na  1.0    0.30   10.52    5.00    -2.50477    -2.93574    -0.79144
    11  Cl  7.0   -0.17    3.72    4.99    -3.24726     6.54606    -6.00138
    12  Cl  7.0   -0.16    2.98    4.90    -6.86730    -1.26922    -1.69588
    13  Cl  7.0   -0.20    2.16    3.64     3.34203     7.60484    -3.01799
    14  Cl  7.0   -0.14    3.15    4.94    -2.62316     4.74081     0.67349
    15  Cl  7.0   -0.18    2.99    4.90     0.59904     2.29266   -10.35298
    16  Cl  7.0   -0.08    3.71    4.99     2.67531    -3.56126    -0.38462
    17  Cl  7.0   -0.05    6.01    5.00    -0.38810     0.69327    -3.75784
    18  Cl  7.0   -0.19    3.55    4.99    -5.53775    -0.03260    -8.25450
    19  Cl  7.0   -0.15    3.68    4.99    -2.68594    -5.75294    -4.81896
    20  Cl  7.0   -0.16    2.96    4.89     3.58253    -3.88469    -7.19641
    21  O   6.0   -0.31    2.18    1.85    -3.99386     2.31828     5.71093
    22  H   1.0    0.07    1.17    1.46    -3.86267     3.57477     4.36311
    23  C   4.0    0.00    4.06    3.72    -6.55139     2.19507     6.45685
    24  H   1.0    0.01    1.01    1.43    -7.09966     3.96903     7.38515
    25  H   1.0    0.02    1.01    1.43    -6.66832     0.67654     7.85530
    26  C   4.0   -0.08    4.16    3.92    -8.30213     1.66558     4.22998
    27  H   1.0   -0.00    1.03    1.43    -8.10642     3.18470     2.84263
    28  H   1.0    0.01    1.04    1.43    -7.73452    -0.09215     3.31543
    29  C   4.0   -0.08    4.09    3.79   -11.06217     1.45850     5.02206
    30  H   1.0    0.01    1.02    1.43   -11.65277     3.21003     5.94292
    31  H   1.0    0.01    1.02    1.43   -11.26873    -0.07090     6.39464
    32  C   4.0   -0.12    4.01    3.64   -12.74966     0.94404     2.74774
    33  H   1.0    0.00    1.00    1.43   -12.16836    -0.78768     1.80748
    34  H   1.0    0.00    1.00    1.43   -14.71244     0.75028     3.32257
    35  H   1.0   -0.00    1.00    1.43   -12.61300     2.48470     1.39335
    36  O   6.0   -0.26    3.93    4.84     4.49807     2.37902    -0.64598
    37  H   1.0    0.02    1.55    1.65     4.49843     4.10705    -1.32849
    38  C   4.0   -0.04    4.74    4.79     6.37557     2.37090     1.27530
    39  H   1.0    0.01    1.02    1.43     8.26483     2.57967     0.44524
    40  H   1.0   -0.00    1.13    1.45     6.29994     0.53009     2.19950
    41  C   4.0   -0.09    4.33    4.26     5.99787     4.48669     3.19605
    42  H   1.0    0.01    1.03    1.43     7.46369     4.33002     4.63916
    43  H   1.0    0.01    1.03    1.43     6.24778     6.29227     2.22815
    44  C   4.0   -0.06    4.68    4.74     3.40088     4.48948     4.44865
    45  H   1.0   -0.03    1.69    1.81     1.95915     4.79035     3.01097
    46  H   1.0    0.00    1.03    1.43     3.30412     6.11041     5.71933
    47  C   4.0   -0.09    4.55    4.60     2.83391     2.11231     5.96124
    48  H   1.0    0.01    1.00    1.43     4.16157     1.93674     7.52045
    49  H   1.0    0.02    1.06    1.44     0.93862     2.21741     6.74116
    50  H   1.0   -0.00    1.46    1.58     2.98766     0.41730     4.81318
    51  O   6.0   -0.25    3.86    4.79    -1.90631    -1.31748     2.79583
    52  H   1.0    0.07    1.41    1.55    -2.96582    -0.10898     3.73680
    53  C   4.0   -0.04    4.73    4.78    -1.43152    -3.26901     4.59123
    54  H   1.0    0.02    1.02    1.43    -0.86728    -2.43546     6.40079
    55  H   1.0   -0.01    1.14    1.45     0.13853    -4.40104     3.89803
    56  C   4.0   -0.08    4.32    4.24    -3.72756    -4.95476     5.04878
    57  H   1.0    0.01    1.03    1.43    -3.30510    -6.20596     6.63444
    58  H   1.0    0.02    1.03    1.43    -5.32000    -3.76086     5.59258
    59  C   4.0   -0.07    4.57    4.62    -4.50981    -6.55708     2.78147
    60  H   1.0   -0.03    1.76    1.94    -4.94180    -5.33370     1.18055
    61  H   1.0    0.00    1.03    1.43    -6.25238    -7.54918     3.26446
    62  C   4.0   -0.14    4.24    4.08    -2.53484    -8.49941     2.01170
    63  H   1.0    0.01    1.00    1.43    -2.15637    -9.78939     3.56632
    64  H   1.0   -0.02    1.01    1.43    -3.21127    -9.59683     0.41337
    65  H   1.0   -0.02    1.15    1.45    -0.76683    -7.60676     1.47735
    66  O   6.0   -0.26    3.88    4.80     5.15685     2.11793    -6.53311
    67  H   1.0   -0.00    1.65    1.76     4.62474     1.40297    -8.13679
    68  C   4.0   -0.05    4.63    4.69     7.79519     2.55942    -6.78103
    69  H   1.0    0.01    1.05    1.44     8.36135     3.74991    -5.19251
    70  H   1.0   -0.01    1.01    1.43     8.17787     3.60495    -8.52758
    71  C   4.0   -0.08    4.48    4.51     9.30335     0.10220    -6.77706
    72  H   1.0   -0.00    1.11    1.44     8.30696    -1.27977    -7.93921
    73  H   1.0    0.01    1.03    1.43    11.14614     0.42766    -7.64288
    74  C   4.0   -0.06    4.62    4.68     9.69863    -0.98338    -4.13900
    75  H   1.0   -0.02    1.89    2.22     7.91153    -1.02628    -3.11239
    76  H   1.0    0.01    1.03    1.43    11.00334     0.22457    -3.09103
    77  C   4.0   -0.13    4.08    3.76    10.73558    -3.66176    -4.23593
    78  H   1.0    0.01    1.00    1.43    12.53672    -3.70590    -5.22397
    79  H   1.0    0.00    1.00    1.43    11.01163    -4.39889    -2.33915
    80  H   1.0   -0.01    1.01    1.43     9.41992    -4.89114    -5.22532

  Z AO/shell   Hii/eV     exponent
  1     Wed Apr 25 08:07:45 CEST 2018   EN: 2.200 GM2: 0.406  GM3: 0.0800  RAES: 1.40
     1s    -10.707211    1.230000
  6     Wed Apr 25 08:07:45 CEST 2018   EN: 2.550 GM2: 0.538  GM3: 0.1500  RAES: 3.00
     2s    -13.970922    2.096432
     2p    -10.063292    1.800000
  8     Wed Apr 25 08:07:45 CEST 2018   EN: 3.440 GM2: 0.452  GM3:-0.0517  RAES: 1.80
     2s    -20.229985    2.439742
     2p    -15.503117    2.137023
 11     Tue Apr 24 16:34:09 CEST 2018   EN: 0.930 GM2: 0.271  GM3: 0.1799  RAES: 5.00
     3s     -4.546934    0.763787
     3p     -1.332719    0.573553
 17     Mon Apr 23 14:09:22 CEST 2018   EN: 3.160 GM2: 0.249  GM3: 0.1495  RAES: 2.50
     3s    -29.278781    2.485265
     3p    -12.673758    2.199650
     3d     -0.240338    2.476089
 no old-style atom pair restraining (fixing) potential

molecular fragmentation (1/2 indicates fragments):
111111111111111111112222222222222221111111111111111111111111111111111111
11111111
# atoms in fragment 1/2:    65    15
 fragment masses (1/2) :      806.79       74.12
CMA distance (Bohr)    :  11.794
constraining FC (au)   :  0.0500
           ------------------------------------------------- 
          |        Self-Consistent Charge Iterations        |
           ------------------------------------------------- 

 Ncao       : 260
 Nao        : 250
 Nshell     : 130
 Nel        : 208
 T(el)      :   300.0
 intcut     :    25.0
 scfconv/Eh :  0.100E-05
   qconv/e  :  0.100E-03
 intneglect :  0.100E-07
 broydamp   :      0.250
 iter      E             dE          RMSdq      gap      omega  full diag
   1   -120.3958316 -0.120396E+03  0.854E+00    3.84       0.0  T
   2   -120.6442410 -0.248409E+00  0.523E+00    4.36       1.0  T
   3   -120.7539015 -0.109661E+00  0.364E+00    4.24       1.0  T
   4   -120.8061654 -0.522638E-01  0.232E+00    3.79       1.0  T
   5   -120.8209331 -0.147677E-01  0.105E+00    3.24       1.0  T
   6   -120.8225589 -0.162582E-02  0.424E-01    3.12       1.0  T
   7   -120.8229173 -0.358382E-03  0.249E-01    3.16       1.0  T
   8   -120.8230277 -0.110371E-03  0.159E-01    3.12       1.0  T
   9   -120.8232317 -0.204043E-03  0.124E-01    3.18       1.0  T
  10   -120.8233372 -0.105434E-03  0.651E-02    3.16       1.0  T
  11   -120.8234061 -0.689310E-04  0.400E-02    3.15       1.0  T
  12   -120.8234194 -0.132662E-04  0.205E-02    3.15       1.0  T
  13   -120.8234227 -0.331935E-05  0.119E-02    3.15       1.0  T
  14   -120.8234241 -0.142464E-05  0.894E-03    3.15       1.3  T
  15   -120.8234250 -0.906149E-06  0.653E-03    3.15       1.7  T
  16   -120.8234257 -0.666527E-06  0.460E-03    3.15       2.4  T
  17   -120.8234260 -0.322526E-06  0.272E-03    3.15       4.1  T
  18   -120.8234260 -0.583239E-07  0.130E-03    3.15       8.6  T
  19   -120.8234261 -0.948745E-08  0.676E-04    3.15      16.5  T
  20   -120.8234261 -0.474355E-08  0.368E-04    3.15      30.3  T
speedup  0.92
cpu  time for SCC    0.27 s
wall time for SCC    0.30 s

   *** convergence criteria satisfied after 20 iterations ***

          eigenvalues
 #    :          92         93         94         95         96         97         98         99
 occ. :        2.000      2.000      2.000      2.000      2.000      2.000      2.000      2.000
 eps  :       -10.735    -10.712    -10.695    -10.654    -10.631    -10.602    -10.589    -10.545
 #    :         100        101        102        103        104        105        106        107
 occ. :        2.000      2.000      2.000      2.000      2.000      0.000      0.000      0.000
 eps  :       -10.530    -10.503    -10.496    -10.482    -10.466     -7.315     -6.016     -5.266
 #    :         108        109        110        111        112        113        114        115
 occ. :        0.000      0.000      0.000      0.000      0.000      0.000      0.000      0.000
 eps  :        -4.642     -2.471     -2.109     -1.013     -0.729      0.117      0.881      1.231


   #   Z            q   n(s)   n(p)   n(d)      C6AA      α(0)
   1  11 Na     0.746  0.049  0.205  0.000    67.612    26.610
   2  11 Na     0.699  0.115  0.186  0.000    68.194    26.724
   3  11 Na     0.709  0.110  0.180  0.000    68.066    26.699
   4  11 Na     0.731  0.052  0.218  0.000    67.806    26.648
   5  11 Na     0.704  0.105  0.191  0.000    68.135    26.712
   6  11 Na     0.851  0.045  0.104  0.000    66.362    26.363
   7  11 Na     0.692  0.110  0.198  0.000    68.277    26.740
   8  11 Na     0.859  0.039  0.102  0.000    66.260    26.342
   9  11 Na     0.734  0.053  0.213  0.000    67.764    26.640
  10  11 Na     0.832  0.034  0.135  0.000    66.584    26.407
  11  17 Cl    -0.740  1.972  5.768  0.001   124.943    17.101
  12  17 Cl    -0.774  1.973  5.801  0.001   126.291    17.193
  13  17 Cl    -0.786  1.973  5.802  0.011   126.788    17.227
  14  17 Cl    -0.756  1.973  5.780  0.003   125.568    17.144
  15  17 Cl    -0.764  1.970  5.792  0.002   125.909    17.167
  16  17 Cl    -0.777  1.973  5.803  0.001   126.422    17.202
  17  17 Cl    -0.740  1.969  5.771  0.000   124.922    17.100
  18  17 Cl    -0.735  1.973  5.761  0.001   124.730    17.087
  19  17 Cl    -0.749  1.973  5.776  0.000   125.311    17.126
  20  17 Cl    -0.782  1.973  5.808  0.002   126.636    17.217
  21   8 O     -0.464  1.712  4.753  0.000    22.142     6.352
  22   1 H      0.334  0.666  0.000  0.000     0.625     1.242
  23   6 C      0.073  1.038  2.888  0.000    19.574     6.340
  24   1 H      0.017  0.983  0.000  0.000     2.785     2.610
  25   1 H      0.035  0.965  0.000  0.000     2.522     2.484
  26   6 C     -0.087  1.061  3.026  0.000    22.158     6.702
  27   1 H      0.054  0.946  0.000  0.000     2.265     2.353
  28   1 H      0.073  0.927  0.000  0.000     2.054     2.241
  29   6 C     -0.055  1.047  3.008  0.000    21.567     6.612
  30   1 H      0.024  0.976  0.000  0.000     2.673     2.557
  31   1 H      0.026  0.974  0.000  0.000     2.647     2.544
  32   6 C     -0.108  1.038  3.070  0.000    22.617     6.782
  33   1 H      0.051  0.949  0.000  0.000     2.307     2.375
  34   1 H      0.029  0.971  0.000  0.000     2.608     2.525
  35   1 H      0.041  0.959  0.000  0.000     2.438     2.442
  36   8 O     -0.524  1.713  4.811  0.000    23.347     6.526
  37   1 H      0.359  0.641  0.000  0.000     0.563     1.176
  38   6 C      0.048  1.044  2.908  0.000    19.688     6.303
  39   1 H      0.038  0.962  0.000  0.000     2.471     2.458
  40   1 H      0.059  0.941  0.000  0.000     2.210     2.325
  41   6 C     -0.084  1.056  3.028  0.000    22.073     6.684
  42   1 H      0.038  0.962  0.000  0.000     2.482     2.464
  43   1 H      0.056  0.944  0.000  0.000     2.242     2.341
  44   6 C     -0.087  1.059  3.028  0.000    22.059     6.670
  45   1 H      0.043  0.957  0.000  0.000     2.389     2.413
  46   1 H      0.040  0.960  0.000  0.000     2.442     2.444
  47   6 C     -0.148  1.050  3.098  0.000    23.264     6.850
  48   1 H      0.042  0.958  0.000  0.000     2.428     2.437
  49   1 H      0.061  0.939  0.000  0.000     2.192     2.315
  50   1 H      0.040  0.960  0.000  0.000     2.434     2.436
  51   8 O     -0.540  1.718  4.822  0.000    23.716     6.577
  52   1 H      0.372  0.628  0.000  0.000     0.535     1.147
  53   6 C      0.041  1.045  2.915  0.000    19.815     6.323
  54   1 H      0.049  0.951  0.000  0.000     2.338     2.391
  55   1 H      0.071  0.929  0.000  0.000     2.071     2.251
  56   6 C     -0.083  1.056  3.027  0.000    22.056     6.682
  57   1 H      0.039  0.961  0.000  0.000     2.464     2.455
  58   1 H      0.053  0.947  0.000  0.000     2.284     2.363
  59   6 C     -0.078  1.056  3.022  0.000    21.905     6.647
  60   1 H      0.042  0.958  0.000  0.000     2.400     2.419
  61   1 H      0.039  0.961  0.000  0.000     2.459     2.452
  62   6 C     -0.125  1.045  3.080  0.000    22.906     6.815
  63   1 H      0.037  0.963  0.000  0.000     2.488     2.467
  64   1 H      0.041  0.959  0.000  0.000     2.430     2.438
  65   1 H      0.044  0.956  0.000  0.000     2.391     2.418
  66   8 O     -0.494  1.706  4.788  0.000    22.710     6.436
  67   1 H      0.344  0.656  0.000  0.000     0.591     1.201
  68   6 C      0.051  1.044  2.905  0.000    19.652     6.298
  69   1 H      0.066  0.934  0.000  0.000     2.134     2.285
  70   1 H      0.046  0.954  0.000  0.000     2.368     2.406
  71   6 C     -0.095  1.063  3.032  0.000    22.235     6.700
  72   1 H      0.072  0.928  0.000  0.000     2.061     2.245
  73   1 H      0.039  0.961  0.000  0.000     2.458     2.452
  74   6 C     -0.073  1.059  3.014  0.000    21.804     6.632
  75   1 H      0.026  0.974  0.000  0.000     2.629     2.531
  76   1 H      0.029  0.971  0.000  0.000     2.595     2.519
  77   6 C     -0.113  1.040  3.072  0.000    22.714     6.796
  78   1 H      0.036  0.964  0.000  0.000     2.498     2.471
  79   1 H      0.036  0.964  0.000  0.000     2.505     2.475
  80   1 H      0.051  0.949  0.000  0.000     2.305     2.374

 Mol. C6AA /au·bohr⁶  :     104714.987662
 Mol. C8AA /au·bohr⁸  :    4596409.510136
 Mol. α(0) /au        :        661.115555

 
 Wiberg/Mayer (AO) data. WBOs > 0.1 written file <wbo>
 largest (>0.05) Wiberg bond orders for each atom
           total WBO             WBO to atom ...
     1  Na  0.489    Cl  12 0.132    Cl  11 0.120    Cl  14 0.116    Cl  18 0.069
     2  Na  0.557    Cl  15 0.181    Cl  18 0.165    Cl  11 0.164
     3  Na  0.538    Cl  12 0.171    Cl  18 0.164    Cl  19 0.154
     4  Na  0.506    Cl  13 0.144    Cl  15 0.099    Cl  11 0.080    O   66 0.069    Cl  17 0.062
     5  Na  0.553    Cl  20 0.174    Cl  16 0.159    Cl  19 0.132
     6  Na  0.282    O   51 0.074    Cl  17 0.071    Cl  16 0.067    Cl  14 0.059    O   36 0.053
     7  Na  0.563    Cl  13 0.185    Cl  14 0.183    Cl  11 0.116
     8  Na  0.265    Cl  16 0.108    Cl  20 0.068    Cl  17 0.066    O   36 0.058
     9  Na  0.513    Cl  20 0.147    Cl  15 0.142    Cl  18 0.082    Cl  19 0.070    Cl  17 0.052
    10  Na  0.331    Cl  12 0.097    Cl  19 0.096    O   51 0.067    Cl  17 0.065    Cl  16 0.051
    11  Cl  0.489    Na   2 0.164    Na   1 0.120    Na   7 0.116    Na   4 0.080
    12  Cl  0.427    Na   3 0.171    Na   1 0.132    Na  10 0.097
    13  Cl  0.407    Na   7 0.185    Na   4 0.144
    14  Cl  0.464    Na   7 0.183    Na   1 0.116    Na   6 0.059
    15  Cl  0.441    Na   2 0.181    Na   9 0.142    Na   4 0.099
    16  Cl  0.417    Na   5 0.159    Na   8 0.108    Na   6 0.067    Na  10 0.051
    17  Cl  0.502    Na   6 0.071    Na   8 0.066    Na  10 0.065    Na   4 0.062    Na   9 0.052
    18  Cl  0.498    Na   2 0.165    Na   3 0.164    Na   9 0.082    Na   1 0.069
    19  Cl  0.475    Na   3 0.154    Na   5 0.132    Na  10 0.096    Na   9 0.070
    20  Cl  0.416    Na   5 0.174    Na   9 0.147    Na   8 0.068
    21  O   2.006    C   23 0.992    H   22 0.837    H   52 0.061
    22  H   0.888    O   21 0.837
    23  C   3.957    C   26 1.001    O   21 0.992    H   25 0.972    H   24 0.971
    24  H   0.998    C   23 0.971
    25  H   0.997    C   23 0.972
    26  C   3.990    C   29 1.007    C   23 1.001    H   27 0.967    H   28 0.965
    27  H   0.996    C   26 0.967
    28  H   0.994    C   26 0.965
    29  C   3.997    C   32 1.019    C   26 1.007    H   30 0.978    H   31 0.978
    30  H   0.999    C   29 0.978
    31  H   0.998    C   29 0.978
    32  C   3.991    C   29 1.019    H   34 0.988    H   35 0.985    H   33 0.985
    33  H   0.997    C   32 0.985
    34  H   0.999    C   32 0.988
    35  H   0.998    C   32 0.985
    36  O   1.984    C   38 0.983    H   37 0.817    Na   8 0.058    Na   6 0.053
    37  H   0.870    O   36 0.817
    38  C   3.942    C   41 1.009    O   36 0.983    H   40 0.973    H   39 0.971
    39  H   0.998    C   38 0.971
    40  H   0.993    C   38 0.973
    41  C   3.993    C   44 1.014    C   38 1.009    H   42 0.974    H   43 0.973
    42  H   0.998    C   41 0.974
    43  H   0.996    C   41 0.973
    44  C   3.994    C   47 1.028    C   41 1.014    H   46 0.978    H   45 0.969
    45  H   0.998    C   44 0.969
    46  H   0.998    C   44 0.978
    47  C   3.990    C   44 1.028    H   48 0.989    H   49 0.984    H   50 0.981
    48  H   0.997    C   47 0.989
    49  H   0.996    C   47 0.984
    50  H   0.998    C   47 0.981
    51  O   1.984    C   53 0.980    H   52 0.789    Na   6 0.074    Na  10 0.067
    52  H   0.861    O   51 0.789    O   21 0.061
    53  C   3.936    C   56 1.008    O   51 0.980    H   54 0.971    H   55 0.968
    54  H   0.997    C   53 0.971
    55  H   0.994    C   53 0.968
    56  C   3.995    C   59 1.014    C   53 1.008    H   57 0.973    H   58 0.971
    57  H   0.998    C   56 0.973
    58  H   0.997    C   56 0.971
    59  C   3.997    C   62 1.024    C   56 1.014    H   61 0.978    H   60 0.964
    60  H   0.999    C   59 0.964
    61  H   0.997    C   59 0.978
    62  C   3.990    C   59 1.024    H   63 0.987    H   64 0.985    H   65 0.978
    63  H   0.998    C   62 0.987
    64  H   0.998    C   62 0.985
    65  H   0.997    C   62 0.978
    66  O   2.013    C   68 0.980    H   67 0.859    Na   4 0.069
    67  H   0.881    O   66 0.859
    68  C   3.939    C   71 1.009    O   66 0.980    H   70 0.973    H   69 0.970
    69  H   0.994    C   68 0.970
    70  H   0.996    C   68 0.973
    71  C   3.989    C   74 1.016    C   68 1.009    H   73 0.976    H   72 0.967
    72  H   0.994    C   71 0.967
    73  H   0.998    C   71 0.976
    74  C   3.995    C   77 1.023    C   71 1.016    H   76 0.981    H   75 0.972
    75  H   1.001    C   74 0.972
    76  H   0.997    C   74 0.981
    77  C   3.994    C   74 1.023    H   79 0.987    H   78 0.987    H   80 0.983
    78  H   0.998    C   77 0.987
    79  H   0.998    C   77 0.987
    80  H   0.997    C   77 0.983
 MOs/occ written to file <molden.input>
 
molecular dipole:
                 x           y           z       tot (Debye)
 q only:        0.404      -1.346       2.499
   full:        0.153      -0.472       1.419       3.821
molecular quadrupole (traceless):
                xx          xy          yy          xz          yz          zz
 q only:       18.518      -1.458       0.024       6.967       1.070     -18.542
  q+dip:        8.816      -1.026       5.081      10.863      -4.626     -13.897
   full:        9.767      -0.545       5.316      11.484      -4.053     -15.082

SCC energy    :    -120.8234261
rep           :       0.8974859
ES            :       0.8470481
AES           :      -0.0248892
AXC           :       0.0258763
disp          :      -0.1123525
XB            :       0.0000000
fix           :       0.0000000
total E       :    -119.9207769
atomizationE  :      16.6741463    10463.18
(atE without considering molecular charge,
 total energy contains solvation terms)
H-L gap (eV)  :          3.1513
           ------------------------------------------------- 
          |                 ===============                 |
          |                   A N C O P T                   |
          |                 ===============                 |
          |          Approximate Normal Coordinate          |
          |           Rational Function Optimizer           |
           ------------------------------------------------- 
dumping coords to <xtbopt.coord> and <xtbopt.log>
 optlevel               0
 Maxcycle             240
 Maxmicro              25
 Econv         5.000000000000000E-006
 Gconv         1.000000000000000E-003
 Maxdispl       1.00000000000000     
 Hlow          5.000000000000000E-003
 S6             20.0000000000000     
 Nvar              234

generating ANC from model Hessian ...
 Shifting diagonal of input Hessian by   2.322843099489062E-002
 Lowest  eigenvalues of input Hessian
    0.005000    0.009233    0.010361    0.012859    0.013367    0.013496
    0.015123    0.017682    0.017834    0.020639    0.020866    0.021366
    0.021617    0.022318    0.022908    0.023228   -0.000000   -0.000000
 Highest eigenvalues
    1.315340    1.315791    1.447655    1.461552    1.473655    1.494855
 
cpu  time for ANC gen    0.07 s
wall time for ANC gen    0.07 s
................................................................................
.............................. CYCLE    1 ......................................
................................................................................
   1   -120.8234261 -0.120823E+03  0.281E-04    3.15       0.0  T
   2   -120.8234261 -0.198497E-09  0.192E-04    3.15      58.1  T
   3   -120.8234261 -0.149498E-09  0.161E-04    3.15      69.5  T
speedup  0.98
cpu  time for SCC    0.04 s
wall time for SCC    0.04 s
speedup  0.99
cpu  time for grad    0.16 s
wall time for grad    0.16 s
 E :   -119.92077689  G :  0.000085    pred/act E change:  0.000D+00  0.112D-08
Maxdispl :   0.0004   ||displ|| :   0.0014   Lambda : -0.589D-07
Largest |displ|/coords:  0.0004 (  36)  0.0004 (  31)  0.0004 (  24)
................................................................................
.............................. CYCLE    2 ......................................
................................................................................
   1   -120.8234247 -0.120823E+03  0.171E-03    3.15       0.0  T
   2   -120.8234247 -0.992074E-09  0.761E-04    3.15      14.7  T
   3   -120.8234247 -0.243190E-09  0.275E-04    3.15      40.7  T
speedup  0.97
cpu  time for SCC    0.04 s
wall time for SCC    0.04 s
speedup  0.99
cpu  time for grad    0.15 s
wall time for grad    0.15 s
 E :   -119.92077695  G :  0.000053    pred/act E change:  0.000D+00 -0.578D-07
Maxdispl :   0.0024   ||displ|| :   0.0084   Lambda : -0.285D-06
Largest |displ|/coords:  0.0024 (   1)  0.0023 (  24)  0.0023 (  31)

   *** GEOMETRY OPTIMIZATION CONVERGED AFTER 2 ITERATIONS ***

------------------------------------------------------------------------
 total energy gain (kcal):     -0.0000
------------------------------------------------------------------------
================
 final structure:
================
$coord
       -4.82077664061539        2.66396355506558       -3.32504774632218      Na
       -3.72260280653027        3.90910309584418       -9.86292532509504      Na
       -6.80381249827316       -3.62516570617199       -5.63192894774862      Na
        1.52821235574869        4.62734884309812       -6.29459056059727      Na
        1.83672886290455       -6.54304725830866       -3.93223632999220      Na
        0.99727050832992        1.34510354749017        1.00106099041380      Na
       -1.12844457670284        8.14960492185482       -2.04634220093193      Na
        4.34876500093455       -0.62038584397892       -3.81923712039650      Na
       -0.69764329730956       -1.83461199472245       -8.00094817586684      Na
       -2.50465838087773       -2.93554254612881       -0.79163632095816      Na
       -3.24717327797998        6.54597034852163       -6.00125464704213      Cl
       -6.86736040678113       -1.26918067707653       -1.69597159841493      Cl
        3.34189423383707        7.60491931776499       -3.01786919706760      Cl
       -2.62319926348601        4.74064905334784        0.67344059532241      Cl
        0.59877107959383        2.29267737830815      -10.35285616808251      Cl
        2.67548207344294       -3.56128102489385       -0.38476442576058      Cl
       -0.38781984946662        0.69288961537608       -3.75789714181383      Cl
       -5.53765558416765       -0.03264884908000       -8.25462474392520      Cl
       -2.68592420969267       -5.75292270563154       -4.81879967662153      Cl
        3.58259544213981       -3.88473462209712       -7.19646353054939      Cl
       -3.99382862795380        2.31833703054588        5.71094864943750      O 
       -3.86260802745036        3.57480120321631        4.36312349536191      H 
       -6.55137396056246        2.19516425021045        6.45689450776661      C 
       -7.09961256826563        3.96916702947470        7.38514083593043      H 
       -6.66827047315746        0.67668726507298        7.85540606175732      H 
       -8.30209958022709        1.66559154652322        4.23004426828289      C 
       -8.10640644320563        3.18466865786370        2.84265249525454      H 
       -7.73445859694120       -0.09217166828490        3.31555884110257      H 
      -11.06216979626278        1.45847247097355        5.02208267439347      C 
      -11.65280970108855        3.20998795924955        5.94294323625825      H 
      -11.26869173480962       -0.07092626332602        6.39463436987841      H 
      -12.74959000135902        0.94400353224233        2.74772778513730      C 
      -12.16826421946381       -0.78772845429510        1.80749487823225      H 
      -14.71241787163949        0.75023234600851        3.32246902660405      H 
      -12.61292939740838        2.48465114255380        1.39334507044715      H 
        4.49808066524254        2.37901821221078       -0.64606509578593      O 
        4.49838940779732        4.10708090470525       -1.32848068698113      H 
        6.37553297685070        2.37087112400538        1.27526536919212      C 
        8.26480669303478        2.57954852587962        0.44525823955165      H 
        6.29981484417247        0.53005149078748        2.19946914408642      H 
        5.99784973593832        4.48665579645788        3.19598928567204      C 
        7.46364035487581        4.32996792370959        4.63912355916964      H 
        6.24779259273563        6.29223819750926        2.22809963589568      H 
        3.40084848842366        4.48948635370410        4.44860787685370      C 
        1.95911122517421        4.79036888360766        3.01092896882631      H 
        3.30413252560140        6.11041447109991        5.71928200054064      H 
        2.83382693751456        2.11232823495933        5.96120356096834      C 
        4.16156687001282        1.93664154896072        7.52035431221891      H 
        0.93858120849935        2.21757107273970        6.74123573867879      H 
        2.98739450083189        0.41732744553668        4.81310500249990      H 
       -1.90627650626649       -1.31747571253876        2.79575561705298      O 
       -2.96580172114494       -0.10898732128158        3.73673331341396      H 
       -1.43142728719603       -3.26901816408998        4.59114462619263      C 
       -0.86717540379080       -2.43546456425034        6.40070216782683      H 
        0.13861781314193       -4.40102450687318        3.89790239242213      H 
       -3.72750181883119       -4.95473119112411        5.04877683534703      C 
       -3.30502607907948       -6.20594211688514        6.63442444327329      H 
       -5.31988391131743       -3.76074902281302        5.59261541527617      H 
       -4.50987841768420       -6.55707483545749        2.78150542766141      C 
       -4.94185367343383       -5.33373534207431        1.18057265960062      H 
       -6.25246113471098       -7.54913950553102        3.26453550036380      H 
       -2.53495190938618       -8.49946277803587        2.01174296296558      C 
       -2.15654135223310       -9.78948927618920        3.56634406212739      H 
       -3.21136740032000       -9.59682474116681        0.41337256287253      H 
       -0.76690402408839       -7.60683373778732        1.47749170500021      H 
        5.15688462903935        2.11798434256278       -6.53318051767514      O 
        4.62488665723949        1.40301270254464       -8.13690005761204      H 
        7.79525303634199        2.55944188144803       -6.78101170784850      C 
        8.36137444600509        3.74986312297312       -5.19242687658390      H 
        8.17802071957080        3.60498209581352       -8.52751865357524      H 
        9.30332470447699        0.10218377984715       -6.77705183303785      C 
        8.30688758148512       -1.27975344648754       -7.93920752906307      H 
       11.14612777480803        0.42753887675366       -7.64286503076163      H 
        9.69859635611365       -0.98336512519784       -4.13898259527363      C 
        7.91154109879434       -1.02619881002267       -3.11231871282045      H 
       11.00331253656699        0.22463663069707       -3.09104423204222      H 
       10.73555484389877       -3.66172157896715       -4.23584844318017      C 
       12.53672784931975       -3.70589732291467       -5.22382359331631      H 
       11.01149760144942       -4.39883540780257       -2.33905825603605      H 
        9.41995621820962       -4.89113555268682       -5.22533248781563      H 
$end
 
 Bond Distances (Angstroems)
 ---------------------------
Na1-Na2=3.5695       Na1-Na3=3.6969       Na1-Na4=3.8518       Na1-Na6=3.8996       Na1-Na7=3.5640       Na1-Na9=4.0682       
Na1-Na10=3.4756      Na1-Cl11=2.6304      Na1-Cl12=2.4996      Na1-Cl14=2.6528      Na1-Cl17=2.5775      Na1-Cl18=2.9975      
Na2-Na1=3.5695       Na2-Na4=3.3809       Na2-Na9=3.5737       Na2-Cl11=2.4872      Na2-Cl15=2.4552      Na2-Cl18=2.4490      
Na3-Na1=3.6969       Na3-Na9=3.5931       Na3-Na10=3.4452      Na3-Cl12=2.4277      Na3-Cl18=2.4473      Na3-Cl19=2.4903      
Na4-Na1=3.8518       Na4-Na2=3.3809       Na4-Na7=3.2410       Na4-Na8=3.4140       Na4-Na9=3.7277       Na4-Cl11=2.7278      
Na4-Cl13=2.5319      Na4-Cl15=2.5259      Na4-Cl17=2.6767      Na4-O66=2.3380       Na5-Na8=3.4049       Na5-Na9=3.5556       
Na5-Na10=3.4182      Na5-Cl16=2.4921      Na5-Cl19=2.4744      Na5-Cl20=2.4117      Na6-Na1=3.8996       Na6-Na7=4.1026       
Na6-Na8=3.2762       Na6-Na10=3.0766      Na6-Cl14=2.6324      Na6-Cl16=2.8403      Na6-Cl17=2.6454      Na6-O36=2.1192       
Na6-C38=2.9010       Na6-C44=2.7775       Na6-H45=2.1712       Na6-C47=2.8282       Na6-H50=2.3280       Na6-O51=2.2908       
Na7-Na1=3.5640       Na7-Na4=3.2410       Na7-Na6=4.1026       Na7-Cl11=2.5213      Na7-Cl13=2.4379      Na7-Cl14=2.4395      
Na8-Na4=3.4140       Na8-Na5=3.4049       Na8-Na6=3.2762       Na8-Na9=3.5272       Na8-Na10=4.1498      Na8-Cl16=2.5513      
Na8-Cl17=2.6013      Na8-Cl20=2.5184      Na8-O36=2.3119       Na8-O66=2.0845       Na8-C68=2.9350       Na8-C74=2.8426       
Na8-H75=1.9341       Na9-Na1=4.0682       Na9-Na2=3.5737       Na9-Na3=3.5931       Na9-Na4=3.7277       Na9-Na5=3.5556       
Na9-Na8=3.5272       Na9-Na10=3.9759      Na9-Cl15=2.6057      Na9-Cl17=2.6186      Na9-Cl18=2.7363      Na9-Cl19=2.8709      
Na9-Cl20=2.5472      Na10-Na1=3.4756      Na10-Na3=3.4452      Na10-Na5=3.4182      Na10-Na6=3.0766      Na10-Na8=4.1498      
Na10-Na9=3.9759      Na10-Cl12=2.5172     Na10-Cl16=2.7695     Na10-Cl17=2.7213     Na10-Cl19=2.6026     Na10-O51=2.1065      
Na10-C53=2.9099      Na10-C59=2.8938      Na10-H60=2.0888      Cl11-Na1=2.6304      Cl11-Na2=2.4872      Cl11-Na4=2.7278      
Cl11-Na7=2.5213      Cl12-Na1=2.4996      Cl12-Na3=2.4277      Cl12-Na10=2.5172     Cl13-Na4=2.5319      Cl13-Na7=2.4379      
Cl14-Na1=2.6528      Cl14-Na6=2.6324      Cl14-Na7=2.4395      Cl15-Na2=2.4552      Cl15-Na4=2.5259      Cl15-Na9=2.6057      
Cl16-Na5=2.4921      Cl16-Na6=2.8403      Cl16-Na8=2.5513      Cl16-Na10=2.7695     Cl17-Na1=2.5775      Cl17-Na4=2.6767      
Cl17-Na6=2.6454      Cl17-Na8=2.6013      Cl17-Na9=2.6186      Cl17-Na10=2.7213     Cl18-Na1=2.9975      Cl18-Na2=2.4490      
Cl18-Na3=2.4473      Cl18-Na9=2.7363      Cl19-Na3=2.4903      Cl19-Na5=2.4744      Cl19-Na9=2.8709      Cl19-Na10=2.6026     
Cl20-Na5=2.4117      Cl20-Na8=2.5184      Cl20-Na9=2.5472      O21-H22=0.9776       O21-C23=1.4113       H22-O21=0.9776       
C23-O21=1.4113       C23-H24=1.0985       C23-H25=1.0942       C23-C26=1.5249       H24-C23=1.0985       H25-C23=1.0942       
C26-C23=1.5249       C26-H27=1.0936       C26-H28=1.0907       C26-C29=1.5235       H27-C26=1.0936       H28-C26=1.0907       
C29-C26=1.5235       C29-H30=1.0928       C29-H31=1.0929       C29-C32=1.5231       H30-C29=1.0928       H31-C29=1.0929       
C32-C29=1.5231       C32-H33=1.0872       C32-H34=1.0871       C32-H35=1.0879       H33-C32=1.0872       H34-C32=1.0871       
H35-C32=1.0879       O36-Na6=2.1192       O36-Na8=2.3119       O36-H37=0.9832       O36-C38=1.4215       H37-O36=0.9832       
C38-Na6=2.9010       C38-O36=1.4215       C38-H39=1.0976       C38-H40=1.0907       C38-C41=1.5253       H39-C38=1.0976       
H40-C38=1.0907       C41-C38=1.5253       C41-H42=1.0917       C41-H43=1.0921       C41-C44=1.5258       H42-C41=1.0917       
H43-C41=1.0921       C44-Na6=2.7775       C44-C41=1.5258       C44-H45=1.0891       C44-H46=1.0911       C44-C47=1.5209       
H45-Na6=2.1712       H45-C44=1.0891       H46-C44=1.0911       C47-Na6=2.8282       C47-C44=1.5209       C47-H48=1.0877       
C47-H49=1.0860       C47-H50=1.0864       H48-C47=1.0877       H49-C47=1.0860       H50-Na6=2.3280       H50-C47=1.0864       
O51-Na6=2.2908       O51-Na10=2.1065      O51-H52=0.9855       O51-C53=1.4256       H52-O51=0.9855       C53-Na10=2.9099      
C53-O51=1.4256       C53-H54=1.0958       C53-H55=1.0880       C53-C56=1.5267       H54-C53=1.0958       H55-C53=1.0880       
C56-C53=1.5267       C56-H57=1.0920       C56-H58=1.0918       C56-C59=1.5264       H57-C56=1.0920       H58-C56=1.0918       
C59-Na10=2.8938      C59-C56=1.5264       C59-H60=1.0904       C59-H61=1.0915       C59-C62=1.5214       H60-Na10=2.0888      
H60-C59=1.0904       H61-C59=1.0915       C62-C59=1.5214       C62-H63=1.0876       C62-H64=1.0866       C62-H65=1.0855       
H63-C62=1.0876       H64-C62=1.0866       H65-C62=1.0855       O66-Na4=2.3380       O66-Na8=2.0845       O66-H67=0.9709       
O66-C68=1.4216       H67-O66=0.9709       C68-Na8=2.9350       C68-O66=1.4216       C68-H69=1.0924       C68-H70=1.0960       
C68-C71=1.5257       H69-C68=1.0924       H70-C68=1.0960       C71-C68=1.5257       C71-H72=1.0913       C71-H73=1.0911       
C71-C74=1.5240       H72-C71=1.0913       H73-C71=1.0911       C74-Na8=2.8426       C74-C71=1.5240       C74-H75=1.0909       
C74-H76=1.0922       C74-C77=1.5207       H75-Na8=1.9341       H75-C74=1.0909       H76-C74=1.0922       C77-C74=1.5207       
C77-H78=1.0874       C77-H79=1.0867       C77-H80=1.0872       H78-C77=1.0874       H79-C77=1.0867       H80-C77=1.0872       
 C  H  Rav=1.0906 sigma=0.0033  Rmin=1.0855  Rmax=1.0985    36
 C  C  Rav=1.5240 sigma=0.0020  Rmin=1.5207  Rmax=1.5267    12
 O  H  Rav=0.9793 sigma=0.0057  Rmin=0.9709  Rmax=0.9855     4
 O  C  Rav=1.4200 sigma=0.0053  Rmin=1.4113  Rmax=1.4256     4
 Na H  Rav=2.1305 sigma=0.1423  Rmin=1.9341  Rmax=2.3280     4
 Na C  Rav=2.8697 sigma=0.0512  Rmin=2.7775  Rmax=2.9350     7
 Na O  Rav=2.2085 sigma=0.1065  Rmin=2.0845  Rmax=2.3380     6
 Na Na Rav=3.6082 sigma=0.2800  Rmin=3.0766  Rmax=4.1498    23
 Cl Na Rav=2.5870 sigma=0.1350  Rmin=2.4117  Rmax=2.9975    36
 
 selected bond angles (degree)
 --------------------
Na3-Na1-Na2= 83.82             Na4-Na1-Na2= 54.04             Na4-Na1-Na3=110.84             Na6-Na1-Na2=118.26             
Na6-Na1-Na3=104.88             Na6-Na1-Na4= 66.37             Na7-Na1-Na2= 86.81             Na7-Na1-Na3=162.09             
Na7-Na1-Na4= 51.65             Na7-Na1-Na6= 66.51             Na9-Na1-Na2= 55.33             Na9-Na1-Na3= 54.87             
Na9-Na1-Na4= 56.08             Na9-Na1-Na6= 80.15             Na9-Na1-Na7=107.34             Na10-Na1-Na2=118.28            
Na10-Na1-Na3= 57.31            Na10-Na1-Na4= 94.57            Na10-Na1-Na6= 48.89            Na10-Na1-Na7=115.33            
Na10-Na1-Na9= 63.04            Cl11-Na1-Na2= 44.15            Cl11-Na1-Na3=127.96            Cl11-Na1-Na4= 45.05            
Cl11-Na1-Na6=101.88            Cl11-Na1-Na7= 44.97            Cl11-Na1-Na9= 87.69            Cl11-Na1-Na10=139.63           
Cl12-Na1-Na2=123.95            Cl12-Na1-Na3= 40.65            Cl12-Na1-Na4=138.01            Cl12-Na1-Na6= 89.46            
Cl12-Na1-Na7=148.24            Cl12-Na1-Na9= 87.41            Cl12-Na1-Na10= 46.36           Cl12-Na1-Cl11=166.69           
Cl14-Na1-Na2=128.70            Cl14-Na1-Na3=139.53            Cl14-Na1-Na4= 80.29            Cl14-Na1-Na6= 42.25            
Cl14-Na1-Na7= 43.18            Cl14-Na1-Na9=119.50            Cl14-Na1-Na10= 83.74           Cl14-Na1-Cl11= 88.12           
Cl14-Na1-Cl12=105.06           Cl17-Na1-Na2= 80.82            Cl17-Na1-Na3= 82.22            Cl17-Na1-Na4= 43.87            
Cl17-Na1-Na6= 42.37            Cl17-Na1-Na7= 81.23            Cl17-Na1-Na9= 38.83            Cl17-Na1-Na10= 50.83           
Cl17-Na1-Cl11= 88.86           Cl17-Na1-Cl12= 95.05           Cl17-Na1-Cl14= 80.77           Cl18-Na1-Na2= 42.69            
Cl18-Na1-Na3= 41.25            Cl18-Na1-Na4= 83.32            Cl18-Na1-Na6=121.71            Cl18-Na1-Na7=128.49            
Cl18-Na1-Na9= 42.27            Cl18-Na1-Na10= 88.54           Cl18-Na1-Cl11= 86.75           Cl18-Na1-Cl12= 81.31           
Cl18-Na1-Cl14=161.23           Cl18-Na1-Cl17= 81.09           Na4-Na2-Na1= 67.25             Na9-Na2-Na1= 69.43             
Na9-Na2-Na4= 64.75             Cl11-Na2-Na1= 47.44            Cl11-Na2-Na4= 52.77            Cl11-Na2-Na9=101.85            
Cl15-Na2-Na1=100.93            Cl15-Na2-Na4= 48.14            Cl15-Na2-Na9= 46.81            Cl15-Na2-Cl11=100.84           
Cl18-Na2-Na1= 56.09            Cl18-Na2-Na4=102.94            Cl18-Na2-Na9= 49.87            Cl18-Na2-Cl11=103.41           
Cl18-Na2-Cl15= 96.04           Na9-Na3-Na1= 67.82             Na10-Na3-Na1= 58.11            Na10-Na3-Na9= 68.75            
Cl12-Na3-Na1= 42.13            Cl12-Na3-Na9=100.16            Cl12-Na3-Na10= 46.91           Cl18-Na3-Na1= 53.86            
Cl18-Na3-Na9= 49.54            Cl18-Na3-Na10= 99.12           Cl18-Na3-Cl12= 95.24           Cl19-Na3-Na1= 95.83            
Cl19-Na3-Na9= 52.60            Cl19-Na3-Na10= 48.82           Cl19-Na3-Cl12= 95.51           Cl19-Na3-Cl18=102.10           
Na2-Na4-Na1= 58.71             Na7-Na4-Na1= 59.59             Na7-Na4-Na2= 95.48             Na8-Na4-Na1= 90.31             
Na8-Na4-Na2=118.83             Na8-Na4-Na7=113.03             Na9-Na4-Na1= 64.90             Na9-Na4-Na2= 60.13             
Na9-Na4-Na7=123.95             Na9-Na4-Na8= 59.00             Cl11-Na4-Na1= 43.04            Cl11-Na4-Na2= 46.55            
Cl11-Na4-Na7= 49.05            Cl11-Na4-Na8=133.31            Cl11-Na4-Na9= 93.58            Cl13-Na4-Na1=102.66            
Cl13-Na4-Na2=139.82            Cl13-Na4-Na7= 48.05            Cl13-Na4-Na8= 94.46            Cl13-Na4-Na9=148.93            
Cl13-Na4-Cl11= 94.62           Cl15-Na4-Na1= 92.58            Cl15-Na4-Na2= 46.38            Cl15-Na4-Na7=141.86            
Cl15-Na4-Na8= 90.77            Cl15-Na4-Na9= 44.26            Cl15-Na4-Cl11= 92.87           Cl15-Na4-Cl13=163.83           
Cl17-Na4-Na1= 41.86            Cl17-Na4-Na2= 83.19            Cl17-Na4-Na7= 86.28            Cl17-Na4-Na8= 48.74            
Cl17-Na4-Na9= 44.62            Cl17-Na4-Cl11= 84.84           Cl17-Na4-Cl13=106.51           Cl17-Na4-Cl15= 88.41           
O66-Na4-Na1=125.82             O66-Na4-Na2=125.52             O66-Na4-Na7=136.08             O66-Na4-Na8= 36.84             
O66-Na4-Na9= 74.06             O66-Na4-Cl11=167.24            O66-Na4-Cl13= 94.54            O66-Na4-Cl15= 80.57            
O66-Na4-Cl17= 84.05            Na9-Na5-Na8= 60.85             Na10-Na5-Na8= 74.92            Na10-Na5-Na9= 69.49            
Cl16-Na5-Na8= 48.28            Cl16-Na5-Na9= 94.57            Cl16-Na5-Na10= 53.12           Cl19-Na5-Na8=103.03            
Cl19-Na5-Na9= 53.27            Cl19-Na5-Na10= 49.29           Cl19-Na5-Cl16=102.01           Cl20-Na5-Na8= 47.63            
Cl20-Na5-Na9= 45.74            Cl20-Na5-Na10=106.26           Cl20-Na5-Cl16= 95.85           Cl20-Na5-Cl19= 97.83           
Na7-Na6-Na1= 52.82             Na8-Na6-Na1= 91.56             Na8-Na6-Na7= 96.95             Na10-Na6-Na1= 58.35            
Na10-Na6-Na7=111.09            Na10-Na6-Na8= 81.50            Cl14-Na6-Na1= 42.65            Cl14-Na6-Na7= 34.46            
Cl14-Na6-Na8=124.02            Cl14-Na6-Na10= 92.52           Cl16-Na6-Na1=105.00            Cl16-Na6-Na7=141.86            
Cl16-Na6-Na8= 48.66            Cl16-Na6-Na10= 55.65           Cl16-Na6-Cl14=146.57           Cl17-Na6-Na1= 41.04            
Cl17-Na6-Na7= 70.39            Cl17-Na6-Na8= 50.76            Cl17-Na6-Na10= 56.19           Cl17-Na6-Cl14= 79.90           
Cl17-Na6-Cl16= 73.83           O36-Na6-Na1=113.74             O36-Na6-Na7= 81.46             O36-Na6-Na8= 44.64             
O36-Na6-Na10=126.14            O36-Na6-Cl14=115.65            O36-Na6-Cl16= 81.75            O36-Na6-Cl17= 83.36            
C38-Na6-Na1=140.39             C38-Na6-Na7= 97.15             C38-Na6-Na8= 64.36             C38-Na6-Na10=138.08            
C38-Na6-Cl14=126.13            C38-Na6-Cl16= 82.95            C38-Na6-Cl17=110.11            C38-Na6-O36= 27.70             
C44-Na6-Na1=129.79             C44-Na6-Na7= 81.83             C44-Na6-Na8=116.98             C44-Na6-Na10=156.84            
C44-Na6-Cl14= 88.14            C44-Na6-Cl16=125.03            C44-Na6-Cl17=146.13            C44-Na6-O36= 73.45             
C44-Na6-C38= 53.54             H45-Na6-Na1=108.81             H45-Na6-Na7= 61.30             H45-Na6-Na8=121.40             
H45-Na6-Na10=155.57            H45-Na6-Cl14= 68.27            H45-Na6-Cl16=145.16            H45-Na6-Cl17=129.85            
H45-Na6-O36= 77.28             H45-Na6-C38= 65.69             H45-Na6-C44= 21.23             C47-Na6-Na1=142.23             
C47-Na6-Na7=109.45             C47-Na6-Na8=125.60             C47-Na6-Na10=126.79            C47-Na6-Cl14=102.31            
C47-Na6-Cl16=105.27            C47-Na6-Cl17=175.88            C47-Na6-O36= 92.54             C47-Na6-C38= 65.77             
C47-Na6-C44= 31.47             C47-Na6-H45= 49.03             H50-Na6-Na1=154.64             H50-Na6-Na7=130.52             
H50-Na6-Na8=111.27             H50-Na6-Na10=112.61            H50-Na6-Cl14=122.02            H50-Na6-Cl16= 83.66            
H50-Na6-Cl17=157.33            H50-Na6-O36= 90.88             H50-Na6-C38= 63.40             H50-Na6-C44= 49.46             
H50-Na6-H45= 69.30             H50-Na6-C47= 21.66             O51-Na6-Na1= 79.86             O51-Na6-Na7=121.26             
O51-Na6-Na8=119.38             O51-Na6-Na10= 43.20            O51-Na6-Cl14= 87.65            O51-Na6-Cl16= 75.79            
O51-Na6-Cl17= 97.39            O51-Na6-O36=156.29             O51-Na6-C38=138.79             O51-Na6-C44=113.78             
O51-Na6-H45=118.07             O51-Na6-C47= 86.22             O51-Na6-H50= 79.31             Na4-Na7-Na1= 68.76             
Na6-Na7-Na1= 60.66             Na6-Na7-Na4= 69.45             Cl11-Na7-Na1= 47.51            Cl11-Na7-Na4= 54.80            
Cl11-Na7-Na6= 98.79            Cl13-Na7-Na1=113.31            Cl13-Na7-Na4= 50.57            Cl13-Na7-Na6= 73.33            
Cl13-Na7-Cl11=102.51           Cl14-Na7-Na1= 48.08            Cl14-Na7-Na4= 97.16            Cl14-Na7-Na6= 37.63            
Cl14-Na7-Cl11= 95.55           Cl14-Na7-Cl13=110.59           Na5-Na8-Na4=124.84             Na6-Na8-Na4= 78.69             
Na6-Na8-Na5= 95.43             Na9-Na8-Na4= 64.94             Na9-Na8-Na5= 61.69             Na9-Na8-Na6= 97.84             
Na10-Na8-Na4= 90.35            Na10-Na8-Na5= 52.69            Na10-Na8-Na6= 47.16            Na10-Na8-Na9= 61.76            
Cl16-Na8-Na4=128.15            Cl16-Na8-Na5= 46.81            Cl16-Na8-Na6= 56.71            Cl16-Na8-Na9= 94.19            
Cl16-Na8-Na10= 40.67           Cl17-Na8-Na4= 50.67            Cl17-Na8-Na5= 82.53            Cl17-Na8-Na6= 51.97            
Cl17-Na8-Na9= 47.70            Cl17-Na8-Na10= 39.82           Cl17-Na8-Cl16= 79.61           Cl20-Na8-Na4=102.43            
Cl20-Na8-Na5= 45.03            Cl20-Na8-Na6=133.09            Cl20-Na8-Na9= 46.21            Cl20-Na8-Na10= 86.03           
Cl20-Na8-Cl16= 91.79           Cl20-Na8-Cl17= 92.12           O36-Na8-Na4= 74.64             O36-Na8-Na5=131.15             
O36-Na8-Na6= 40.10             O36-Na8-Na9=127.34             O36-Na8-Na10= 87.26            O36-Na8-Cl16= 85.02            
O36-Na8-Cl17= 80.82            O36-Na8-Cl20=172.67            O66-Na8-Na4= 42.26             O66-Na8-Na5=135.06             
O66-Na8-Na6=115.26             O66-Na8-Na9= 81.36             O66-Na8-Na10=130.58            O66-Na8-Cl16=170.41            
O66-Na8-Cl17= 91.18            O66-Na8-Cl20= 91.20            O66-Na8-O36= 90.92             C68-Na8-Na4= 66.45             
C68-Na8-Na5=139.55             C68-Na8-Na6=124.76             C68-Na8-Na9=103.88             C68-Na8-Na10=156.71            
C68-Na8-Cl16=161.05            C68-Na8-Cl17=116.89            C68-Na8-Cl20= 96.57            C68-Na8-O36= 88.45             
C68-Na8-O66= 26.63             C74-Na8-Na4=117.88             C74-Na8-Na5=109.00             C74-Na8-Na6=127.37             
C74-Na8-Na9=134.78             C74-Na8-Na10=150.86            C74-Na8-Cl16=110.29            C74-Na8-Cl17=168.08            
C74-Na8-Cl20= 94.11            C74-Na8-O36= 93.19             C74-Na8-O66= 78.56             C74-Na8-C68= 52.27             
H75-Na8-Na4=126.21             H75-Na8-Na5=106.37             H75-Na8-Na6=114.35             H75-Na8-Na9=147.05             
H75-Na8-Na10=138.11            H75-Na8-Cl16= 97.63            H75-Na8-Cl17=165.14            H75-Na8-Cl20=102.59            
H75-Na8-O36= 84.40             H75-Na8-O66= 90.60             H75-Na8-C68= 63.97             H75-Na8-C74= 14.80             
Na2-Na9-Na1= 55.23             Na3-Na9-Na1= 57.30             Na3-Na9-Na2= 85.28             Na4-Na9-Na1= 59.03             
Na4-Na9-Na2= 55.12             Na4-Na9-Na3=116.20             Na5-Na9-Na1=104.13             Na5-Na9-Na2=158.73             
Na5-Na9-Na3= 86.74             Na5-Na9-Na4=112.15             Na8-Na9-Na1= 85.29             Na8-Na9-Na2=110.93             
Na8-Na9-Na3=120.66             Na8-Na9-Na4= 56.06             Na8-Na9-Na5= 57.46             Na10-Na9-Na1= 51.18            
Na10-Na9-Na2=106.35            Na10-Na9-Na3= 53.86            Na10-Na9-Na4= 88.74            Na10-Na9-Na5= 53.63            
Na10-Na9-Na8= 66.85            Cl15-Na9-Na1= 86.63            Cl15-Na9-Na2= 43.39            Cl15-Na9-Na3=128.64            
Cl15-Na9-Na4= 42.58            Cl15-Na9-Na5=141.01            Cl15-Na9-Na8= 87.00            Cl15-Na9-Na10=130.12           
Cl17-Na9-Na1= 38.11            Cl17-Na9-Na2= 80.22            Cl17-Na9-Na3= 83.79            Cl17-Na9-Na4= 45.89            
Cl17-Na9-Na5= 79.34            Cl17-Na9-Na8= 47.28            Cl17-Na9-Na10= 42.88           Cl17-Na9-Cl15= 87.99           
Cl18-Na9-Na1= 47.46            Cl18-Na9-Na2= 43.18            Cl18-Na9-Na3= 42.88            Cl18-Na9-Na4= 89.31            
Cl18-Na9-Na5=128.83            Cl18-Na9-Na8=132.53            Cl18-Na9-Na10= 82.70           Cl18-Na9-Cl15= 86.04           
Cl18-Na9-Cl17= 85.57           Cl19-Na9-Na1= 82.49            Cl19-Na9-Na2=127.72            Cl19-Na9-Na3= 43.56            
Cl19-Na9-Na4=129.51            Cl19-Na9-Na5= 43.69            Cl19-Na9-Na8= 92.35            Cl19-Na9-Na10= 40.82           
Cl19-Na9-Cl15=169.12           Cl19-Na9-Cl17= 83.62           Cl19-Na9-Cl18= 86.41           Cl20-Na9-Na1=128.64            
Cl20-Na9-Na2=143.77            Cl20-Na9-Na3=128.98            Cl20-Na9-Na4= 93.97            Cl20-Na9-Na5= 42.69            
Cl20-Na9-Na8= 45.53            Cl20-Na9-Na10= 89.49           Cl20-Na9-Cl15=101.70           Cl20-Na9-Cl17= 91.06           
Cl20-Na9-Cl18=171.47           Cl20-Na9-Cl19= 85.43           Na3-Na10-Na1= 64.57            Na5-Na10-Na1=121.71            
Na5-Na10-Na3= 91.33            Na6-Na10-Na1= 72.76            Na6-Na10-Na3=134.83            Na6-Na10-Na5= 98.99            
Na8-Na10-Na1= 84.70            Na8-Na10-Na3=108.74            Na8-Na10-Na5= 52.40            Na8-Na10-Na6= 51.34            
Na9-Na10-Na1= 65.78            Na9-Na10-Na3= 57.38            Na9-Na10-Na5= 56.88            Na9-Na10-Na6= 92.47            
Na9-Na10-Na8= 51.40            Cl12-Na10-Na1= 45.94           Cl12-Na10-Na3= 44.78           Cl12-Na10-Na5=136.02           
Cl12-Na10-Na6=110.68           Cl12-Na10-Na8=128.66           Cl12-Na10-Na9= 89.25           Cl16-Na10-Na1=118.75           
Cl16-Na10-Na3=134.32           Cl16-Na10-Na5= 46.04           Cl16-Na10-Na6= 57.85           Cl16-Na10-Na8= 36.90           
Cl16-Na10-Na9= 81.61           Cl16-Na10-Cl12=164.67          Cl17-Na10-Na1= 47.24           Cl17-Na10-Na3= 85.28           
Cl17-Na10-Na5= 80.62           Cl17-Na10-Na6= 53.87           Cl17-Na10-Na8= 37.74           Cl17-Na10-Na9= 40.90           
Cl17-Na10-Cl12= 91.19          Cl17-Na10-Cl16= 73.85          Cl19-Na10-Na1= 99.18           Cl19-Na10-Na3= 46.07           
Cl19-Na10-Na5= 46.11           Cl19-Na10-Na6=134.14           Cl19-Na10-Na8= 83.41           Cl19-Na10-Na9= 46.14           
Cl19-Na10-Cl12= 90.64          Cl19-Na10-Cl16= 91.81          Cl19-Na10-Cl17= 86.96          O51-Na10-Na1= 93.10            
O51-Na10-Na3=144.32            O51-Na10-Na5=124.34            O51-Na10-Na6= 48.11            O51-Na10-Na8= 95.54            
O51-Na10-Na9=140.27            O51-Na10-Cl12= 99.60           O51-Na10-Cl16= 80.20           O51-Na10-Cl17= 99.85           
O51-Na10-Cl19=167.51           C53-Na10-Na1=119.88            C53-Na10-Na3=148.24            C53-Na10-Na5=108.11            
C53-Na10-Na6= 67.99            C53-Na10-Na8=103.02            C53-Na10-Na9=154.32            C53-Na10-Cl12=112.73           
C53-Na10-Cl16= 73.95           C53-Na10-Cl17=121.81           C53-Na10-Cl19=140.71           C53-Na10-O51= 27.52            
C59-Na10-Na1=133.42            C59-Na10-Na3= 99.99            C59-Na10-Na5=101.20            C59-Na10-Na6=120.46            
C59-Na10-Na8=140.20            C59-Na10-Na9=144.31            C59-Na10-Cl12= 91.14           C59-Na10-Cl16=103.47           
C59-Na10-Cl17=174.34           C59-Na10-Cl19= 98.17           C59-Na10-O51= 74.66            C59-Na10-C53= 52.54            
H60-Na10-Na1=119.54            H60-Na10-Na3= 84.23            H60-Na10-Na5=108.58            H60-Na10-Na6=131.70            
H60-Na10-Na8=155.77            H60-Na10-Na9=135.80            H60-Na10-Cl12= 75.02           H60-Na10-Cl16=119.98           
H60-Na10-Cl17=166.18           H60-Na10-Cl19= 92.20           H60-Na10-O51= 83.66            H60-Na10-C53= 66.08            
H60-Na10-C59= 17.21            
 
 selected dihedral angles (degree)
 ---------------------------------
Na4-Na2-Na1-Na3=238.63        Na4-Na2-Na1-Na6=342.23        Na4-Na2-Na1-Na7= 43.34        Na4-Na2-Na1-Na9=289.67        
Na4-Na2-Na1-Na10=286.17       Na4-Na2-Na1-Cl11= 59.62       Na4-Na2-Na1-Cl12=231.80       Na4-Na2-Na1-Cl14= 31.97       
Na4-Na2-Na1-Cl17=321.72       Na4-Na2-Na1-Cl18=234.93       Na9-Na2-Na1-Na3=308.96        Na9-Na2-Na1-Na4= 70.33        
Na9-Na2-Na1-Na6= 52.56        Na9-Na2-Na1-Na7=113.67        Na9-Na2-Na1-Na10=356.50       Na9-Na2-Na1-Cl11=129.95       
Na9-Na2-Na1-Cl12=302.13       Na9-Na2-Na1-Cl14=102.30       Na9-Na2-Na1-Cl17= 32.05       Na9-Na2-Na1-Cl18=305.26       
Cl11-Na2-Na1-Na3=179.00       Cl11-Na2-Na1-Na4=300.38       Cl11-Na2-Na1-Na6=282.60       Cl11-Na2-Na1-Na7=343.71       
Cl11-Na2-Na1-Na9=230.05       Cl11-Na2-Na1-Na10=226.54      Cl11-Na2-Na1-Cl12=172.17      Cl11-Na2-Na1-Cl14=332.35      
Cl11-Na2-Na1-Cl17=262.09      Cl11-Na2-Na1-Cl18=175.30      Cl15-Na2-Na1-Na3=273.74       Cl15-Na2-Na1-Na4= 35.11       
Cl15-Na2-Na1-Na6= 17.34       Cl15-Na2-Na1-Na7= 78.45       Cl15-Na2-Na1-Na9=324.78       Cl15-Na2-Na1-Na10=321.28      
Cl15-Na2-Na1-Cl11= 94.74      Cl15-Na2-Na1-Cl12=266.91      Cl15-Na2-Na1-Cl14= 67.09      Cl15-Na2-Na1-Cl17=356.83      
Cl15-Na2-Na1-Cl18=270.04      Cl18-Na2-Na1-Na3=  3.70       Cl18-Na2-Na1-Na4=125.07       Cl18-Na2-Na1-Na6=107.30       
Cl18-Na2-Na1-Na7=168.41       Cl18-Na2-Na1-Na9= 54.74       Cl18-Na2-Na1-Na10= 51.24      Cl18-Na2-Na1-Cl11=184.70      
Cl18-Na2-Na1-Cl12=356.87      Cl18-Na2-Na1-Cl14=157.05      Cl18-Na2-Na1-Cl17= 86.79      Na9-Na3-Na1-Na2= 51.44        
Na9-Na3-Na1-Na4=  3.75        Na9-Na3-Na1-Na6=293.79        Na9-Na3-Na1-Na7=352.56        Na9-Na3-Na1-Na10=281.96       
Na9-Na3-Na1-Cl11= 52.32       Na9-Na3-Na1-Cl12=222.72       Na9-Na3-Na1-Cl14=264.08       Na9-Na3-Na1-Cl17=329.91       
Na9-Na3-Na1-Cl18= 55.25       Na10-Na3-Na1-Na2=129.48       Na10-Na3-Na1-Na4= 81.79       Na10-Na3-Na1-Na6= 11.83       
Na10-Na3-Na1-Na7= 70.59       Na10-Na3-Na1-Na9= 78.04       Na10-Na3-Na1-Cl11=130.35      Na10-Na3-Na1-Cl12=300.76      
Na10-Na3-Na1-Cl14=342.12      Na10-Na3-Na1-Cl17= 47.94      Na10-Na3-Na1-Cl18=133.28      Cl12-Na3-Na1-Na2=188.71       
Cl12-Na3-Na1-Na4=141.03       Cl12-Na3-Na1-Na6= 71.07       Cl12-Na3-Na1-Na7=129.83       Cl12-Na3-Na1-Na9=137.28       
Cl12-Na3-Na1-Na10= 59.24      Cl12-Na3-Na1-Cl11=189.59      Cl12-Na3-Na1-Cl14= 41.36      Cl12-Na3-Na1-Cl17=107.18      
Cl12-Na3-Na1-Cl18=192.52      Cl18-Na3-Na1-Na2=356.19       Cl18-Na3-Na1-Na4=308.51       Cl18-Na3-Na1-Na6=238.55       
Cl18-Na3-Na1-Na7=297.31       Cl18-Na3-Na1-Na9=304.75       Cl18-Na3-Na1-Na10=226.72      Cl18-Na3-Na1-Cl11=357.07      
Cl18-Na3-Na1-Cl12=167.48      Cl18-Na3-Na1-Cl14=208.84      Cl18-Na3-Na1-Cl17=274.66      Cl19-Na3-Na1-Na2= 96.93       
Cl19-Na3-Na1-Na4= 49.25       Cl19-Na3-Na1-Na6=339.29       Cl19-Na3-Na1-Na7= 38.05       Cl19-Na3-Na1-Na9= 45.50       
Cl19-Na3-Na1-Na10=327.46      Cl19-Na3-Na1-Cl11= 97.81      Cl19-Na3-Na1-Cl12=268.22      Cl19-Na3-Na1-Cl14=309.58      
Cl19-Na3-Na1-Cl17= 15.40      Cl19-Na3-Na1-Cl18=100.74      Na2-Na4-Na1-Na3= 65.27        Na2-Na4-Na1-Na6=162.93        
Na2-Na4-Na1-Na7=240.90        Na2-Na4-Na1-Na9= 68.96        Na2-Na4-Na1-Na10=121.95       Na2-Na4-Na1-Cl11=301.90       
Na2-Na4-Na1-Cl12=103.03       Na2-Na4-Na1-Cl14=204.79       Na2-Na4-Na1-Cl17=118.05       Na2-Na4-Na1-Cl18= 33.97       
Na7-Na4-Na1-Na2=119.10        Na7-Na4-Na1-Na3=184.37        Na7-Na4-Na1-Na6=282.03        Na7-Na4-Na1-Na9=188.06        
Na7-Na4-Na1-Na10=241.05       Na7-Na4-Na1-Cl11= 61.00       Na7-Na4-Na1-Cl12=222.13       Na7-Na4-Na1-Cl14=323.89       
Na7-Na4-Na1-Cl17=237.15       Na7-Na4-Na1-Cl18=153.07       Na8-Na4-Na1-Na2=235.88        Na8-Na4-Na1-Na3=301.15        
Na8-Na4-Na1-Na6= 38.81        Na8-Na4-Na1-Na7=116.78        Na8-Na4-Na1-Na9=304.84        Na8-Na4-Na1-Na10=357.83       
Na8-Na4-Na1-Cl11=177.78       Na8-Na4-Na1-Cl12=338.91       Na8-Na4-Na1-Cl14= 80.67       Na8-Na4-Na1-Cl17=353.93       
Na8-Na4-Na1-Cl18=269.85       Na9-Na4-Na1-Na2=291.04        Na9-Na4-Na1-Na3=356.30        Na9-Na4-Na1-Na6= 93.97        
Na9-Na4-Na1-Na7=171.94        Na9-Na4-Na1-Na10= 52.99       Na9-Na4-Na1-Cl11=232.93       Na9-Na4-Na1-Cl12= 34.07       
Na9-Na4-Na1-Cl14=135.82       Na9-Na4-Na1-Cl17= 49.08       Na9-Na4-Na1-Cl18=325.00       Cl11-Na4-Na1-Na2= 58.10       
Cl11-Na4-Na1-Na3=123.37       Cl11-Na4-Na1-Na6=221.04       Cl11-Na4-Na1-Na7=299.00       Cl11-Na4-Na1-Na9=127.07       
Cl11-Na4-Na1-Na10=180.06      Cl11-Na4-Na1-Cl12=161.13      Cl11-Na4-Na1-Cl14=262.89      Cl11-Na4-Na1-Cl17=176.15      
Cl11-Na4-Na1-Cl18= 92.07      Cl13-Na4-Na1-Na2=141.24       Cl13-Na4-Na1-Na3=206.51       Cl13-Na4-Na1-Na6=304.18       
Cl13-Na4-Na1-Na7= 22.14       Cl13-Na4-Na1-Na9=210.21       Cl13-Na4-Na1-Na10=263.19      Cl13-Na4-Na1-Cl11= 83.14      
Cl13-Na4-Na1-Cl12=244.27      Cl13-Na4-Na1-Cl14=346.03      Cl13-Na4-Na1-Cl17=259.29      Cl13-Na4-Na1-Cl18=175.21      
Cl15-Na4-Na1-Na2=326.67       Cl15-Na4-Na1-Na3= 31.93       Cl15-Na4-Na1-Na6=129.60       Cl15-Na4-Na1-Na7=207.57       
Cl15-Na4-Na1-Na9= 35.63       Cl15-Na4-Na1-Na10= 88.62      Cl15-Na4-Na1-Cl11=268.56      Cl15-Na4-Na1-Cl12= 69.70      
Cl15-Na4-Na1-Cl14=171.46      Cl15-Na4-Na1-Cl17= 84.71      Cl15-Na4-Na1-Cl18=  0.64      Cl17-Na4-Na1-Na2=241.95       
Cl17-Na4-Na1-Na3=307.22       Cl17-Na4-Na1-Na6= 44.89       Cl17-Na4-Na1-Na7=122.85       Cl17-Na4-Na1-Na9=310.92       
Cl17-Na4-Na1-Na10=  3.91      Cl17-Na4-Na1-Cl11=183.85      Cl17-Na4-Na1-Cl12=344.98      Cl17-Na4-Na1-Cl14= 86.74      
Cl17-Na4-Na1-Cl18=275.92      O66-Na4-Na1-Na2=246.43        O66-Na4-Na1-Na3=311.70        O66-Na4-Na1-Na6= 49.37        
O66-Na4-Na1-Na7=127.33        O66-Na4-Na1-Na9=315.40        O66-Na4-Na1-Na10=  8.39       O66-Na4-Na1-Cl11=188.33       
O66-Na4-Na1-Cl12=349.46       O66-Na4-Na1-Cl14= 91.22       O66-Na4-Na1-Cl17=  4.48       O66-Na4-Na1-Cl18=280.40       
Na1-Na4-Na2-Na9=282.91        Na1-Na4-Na2-Cl11= 52.96       Na1-Na4-Na2-Cl15=229.31       Na1-Na4-Na2-Cl18=315.82       
Na7-Na4-Na2-Na1=310.80        Na7-Na4-Na2-Na9=233.71        Na7-Na4-Na2-Cl11=  3.76       Na7-Na4-Na2-Cl15=180.11       
Na7-Na4-Na2-Cl18=266.62       Na8-Na4-Na2-Na1= 70.90        Na8-Na4-Na2-Na9=353.81        Na8-Na4-Na2-Cl11=123.86       
Na8-Na4-Na2-Cl15=300.21       Na8-Na4-Na2-Cl18= 26.72       Na9-Na4-Na2-Na1= 77.09        Na9-Na4-Na2-Cl11=130.05       
Na9-Na4-Na2-Cl15=306.40       Na9-Na4-Na2-Cl18= 32.91       Cl11-Na4-Na2-Na1=307.04       Cl11-Na4-Na2-Na9=229.95       
Cl11-Na4-Na2-Cl15=176.35      Cl11-Na4-Na2-Cl18=262.86      Cl13-Na4-Na2-Na1=288.79       Cl13-Na4-Na2-Na9=211.70       
Cl13-Na4-Na2-Cl11=341.75      Cl13-Na4-Na2-Cl15=158.11      Cl13-Na4-Na2-Cl18=244.61      Cl15-Na4-Na2-Na1=130.69       
Cl15-Na4-Na2-Na9= 53.60       Cl15-Na4-Na2-Cl11=183.65      Cl15-Na4-Na2-Cl18= 86.51      Cl17-Na4-Na2-Na1= 36.38       
Cl17-Na4-Na2-Na9=319.29       Cl17-Na4-Na2-Cl11= 89.34      Cl17-Na4-Na2-Cl15=265.69      Cl17-Na4-Na2-Cl18=352.20      
O66-Na4-Na2-Na1=114.05        O66-Na4-Na2-Na9= 36.96        O66-Na4-Na2-Cl11=167.01       O66-Na4-Na2-Cl15=343.36       
O66-Na4-Na2-Cl18= 69.87       Na7-Na6-Na1-Na2= 72.40        Na7-Na6-Na1-Na3=163.34        Na7-Na6-Na1-Na4= 56.75        
Na7-Na6-Na1-Na9=113.91        Na7-Na6-Na1-Na10=176.57       Na7-Na6-Na1-Cl11= 28.40       Na7-Na6-Na1-Cl12=201.38       
Na7-Na6-Na1-Cl14=314.76       Na7-Na6-Na1-Cl17=103.28       Na7-Na6-Na1-Cl18=121.95       Na8-Na6-Na1-Na2=334.85        
Na8-Na6-Na1-Na3= 65.79        Na8-Na6-Na1-Na4=319.20        Na8-Na6-Na1-Na7=262.45        Na8-Na6-Na1-Na9= 16.36        
Na8-Na6-Na1-Na10= 79.03       Na8-Na6-Na1-Cl11=290.85       Na8-Na6-Na1-Cl12=103.83       Na8-Na6-Na1-Cl14=217.21       
Na8-Na6-Na1-Cl17=  5.73       Na8-Na6-Na1-Cl18= 24.40       Na10-Na6-Na1-Na2=255.82       Na10-Na6-Na1-Na3=346.76       
Na10-Na6-Na1-Na4=240.18       Na10-Na6-Na1-Na7=183.43       Na10-Na6-Na1-Na9=297.34       Na10-Na6-Na1-Cl11=211.83      
Na10-Na6-Na1-Cl12= 24.81      Na10-Na6-Na1-Cl14=138.18      Na10-Na6-Na1-Cl17=286.70      Na10-Na6-Na1-Cl18=305.38      
Cl14-Na6-Na1-Na2=117.64       Cl14-Na6-Na1-Na3=208.58       Cl14-Na6-Na1-Na4=102.00       Cl14-Na6-Na1-Na7= 45.24       
Cl14-Na6-Na1-Na9=159.15       Cl14-Na6-Na1-Na10=221.82      Cl14-Na6-Na1-Cl11= 73.64      Cl14-Na6-Na1-Cl12=246.62      
Cl14-Na6-Na1-Cl17=148.52      Cl14-Na6-Na1-Cl18=167.19      Cl16-Na6-Na1-Na2=287.44       Cl16-Na6-Na1-Na3= 18.38       
Cl16-Na6-Na1-Na4=271.79       Cl16-Na6-Na1-Na7=215.04       Cl16-Na6-Na1-Na9=328.95       Cl16-Na6-Na1-Na10= 31.62      
Cl16-Na6-Na1-Cl11=243.44      Cl16-Na6-Na1-Cl12= 56.42      Cl16-Na6-Na1-Cl14=169.80      Cl16-Na6-Na1-Cl17=318.32      
Cl16-Na6-Na1-Cl18=336.99      Cl17-Na6-Na1-Na2=329.12       Cl17-Na6-Na1-Na3= 60.06       Cl17-Na6-Na1-Na4=313.47       
Cl17-Na6-Na1-Na7=256.72       Cl17-Na6-Na1-Na9= 10.63       Cl17-Na6-Na1-Na10= 73.30      Cl17-Na6-Na1-Cl11=285.12      
Cl17-Na6-Na1-Cl12= 98.10      Cl17-Na6-Na1-Cl14=211.48      Cl17-Na6-Na1-Cl18= 18.67      O36-Na6-Na1-Na2= 14.89        
O36-Na6-Na1-Na3=105.83        O36-Na6-Na1-Na4=359.25        O36-Na6-Na1-Na7=302.49        O36-Na6-Na1-Na9= 56.40        
O36-Na6-Na1-Na10=119.07       O36-Na6-Na1-Cl11=330.89       O36-Na6-Na1-Cl12=143.87       O36-Na6-Na1-Cl14=257.25       
O36-Na6-Na1-Cl17= 45.77       O36-Na6-Na1-Cl18= 64.44       C38-Na6-Na1-Na2= 24.59        C38-Na6-Na1-Na3=115.53        
C38-Na6-Na1-Na4=  8.95        C38-Na6-Na1-Na7=312.19        C38-Na6-Na1-Na9= 66.10        C38-Na6-Na1-Na10=128.77       
C38-Na6-Na1-Cl11=340.59       C38-Na6-Na1-Cl12=153.57       C38-Na6-Na1-Cl14=266.95       C38-Na6-Na1-Cl17= 55.47       
C38-Na6-Na1-Cl18= 74.14       C44-Na6-Na1-Na2=102.67        C44-Na6-Na1-Na3=193.61        C44-Na6-Na1-Na4= 87.03        
C44-Na6-Na1-Na7= 30.27        C44-Na6-Na1-Na9=144.18        C44-Na6-Na1-Na10=206.85       C44-Na6-Na1-Cl11= 58.67       
C44-Na6-Na1-Cl12=231.65       C44-Na6-Na1-Cl14=345.03       C44-Na6-Na1-Cl17=133.55       C44-Na6-Na1-Cl18=152.22       
H45-Na6-Na1-Na2= 98.90        H45-Na6-Na1-Na3=189.84        H45-Na6-Na1-Na4= 83.25        H45-Na6-Na1-Na7= 26.50        
H45-Na6-Na1-Na9=140.41        H45-Na6-Na1-Na10=203.07       H45-Na6-Na1-Cl11= 54.90       H45-Na6-Na1-Cl12=227.88       
H45-Na6-Na1-Cl14=341.26       H45-Na6-Na1-Cl17=129.78       H45-Na6-Na1-Cl18=148.45       C47-Na6-Na1-Na2=145.16        
C47-Na6-Na1-Na3=236.10        C47-Na6-Na1-Na4=129.51        C47-Na6-Na1-Na7= 72.76        C47-Na6-Na1-Na9=186.67        
C47-Na6-Na1-Na10=249.33       C47-Na6-Na1-Cl11=101.16       C47-Na6-Na1-Cl12=274.14       C47-Na6-Na1-Cl14= 27.52       
C47-Na6-Na1-Cl17=176.04       C47-Na6-Na1-Cl18=194.71       H50-Na6-Na1-Na2=180.08        H50-Na6-Na1-Na3=271.02        
H50-Na6-Na1-Na4=164.44        H50-Na6-Na1-Na7=107.69        H50-Na6-Na1-Na9=221.60        H50-Na6-Na1-Na10=284.26       
H50-Na6-Na1-Cl11=136.09       H50-Na6-Na1-Cl12=309.07       H50-Na6-Na1-Cl14= 62.44       H50-Na6-Na1-Cl17=210.96       
H50-Na6-Na1-Cl18=229.64       O51-Na6-Na1-Na2=215.27        O51-Na6-Na1-Na3=306.20        O51-Na6-Na1-Na4=199.62        
O51-Na6-Na1-Na7=142.87        O51-Na6-Na1-Na9=256.78        O51-Na6-Na1-Na10=319.44       O51-Na6-Na1-Cl11=171.27       
O51-Na6-Na1-Cl12=344.25       O51-Na6-Na1-Cl14= 97.62       O51-Na6-Na1-Cl17=246.15       O51-Na6-Na1-Cl18=264.82       
Na4-Na7-Na1-Na2=314.90        Na4-Na7-Na1-Na3= 13.38        Na4-Na7-Na1-Na6= 77.67        Na4-Na7-Na1-Na9=  7.00        
Na4-Na7-Na1-Na10= 74.81       Na4-Na7-Na1-Cl11=298.86       Na4-Na7-Na1-Cl12=121.50       Na4-Na7-Na1-Cl14=121.91       
Na4-Na7-Na1-Cl17= 36.09       Na4-Na7-Na1-Cl18=324.92       Na6-Na7-Na1-Na2=237.23        Na6-Na7-Na1-Na3=295.71        
Na6-Na7-Na1-Na4=282.33        Na6-Na7-Na1-Na9=289.34        Na6-Na7-Na1-Na10=357.14       Na6-Na7-Na1-Cl11=221.19       
Na6-Na7-Na1-Cl12= 43.83       Na6-Na7-Na1-Cl14= 44.24       Na6-Na7-Na1-Cl17=318.42       Na6-Na7-Na1-Cl18=247.25       
Cl11-Na7-Na1-Na2= 16.04       Cl11-Na7-Na1-Na3= 74.52       Cl11-Na7-Na1-Na4= 61.14       Cl11-Na7-Na1-Na6=138.81       
Cl11-Na7-Na1-Na9= 68.15       Cl11-Na7-Na1-Na10=135.96      Cl11-Na7-Na1-Cl12=182.64      Cl11-Na7-Na1-Cl14=183.05      
Cl11-Na7-Na1-Cl17= 97.23      Cl11-Na7-Na1-Cl18= 26.06      Cl13-Na7-Na1-Na2=290.33       Cl13-Na7-Na1-Na3=348.81       
Cl13-Na7-Na1-Na4=335.43       Cl13-Na7-Na1-Na6= 53.10       Cl13-Na7-Na1-Na9=342.43       Cl13-Na7-Na1-Na10= 50.24      
Cl13-Na7-Na1-Cl11=274.29      Cl13-Na7-Na1-Cl12= 96.93      Cl13-Na7-Na1-Cl14= 97.34      Cl13-Na7-Na1-Cl17= 11.52      
Cl13-Na7-Na1-Cl18=300.35      Cl14-Na7-Na1-Na2=192.99       Cl14-Na7-Na1-Na3=251.47       Cl14-Na7-Na1-Na4=238.09       
Cl14-Na7-Na1-Na6=315.76       Cl14-Na7-Na1-Na9=245.09       Cl14-Na7-Na1-Na10=312.90      Cl14-Na7-Na1-Cl11=176.95      
Cl14-Na7-Na1-Cl12=359.59      Cl14-Na7-Na1-Cl17=274.18      Cl14-Na7-Na1-Cl18=203.01      Na1-Na7-Na4-Na2= 48.60        
Na1-Na7-Na4-Na8=284.05        Na1-Na7-Na4-Na9=351.19        Na1-Na7-Na4-Cl11= 52.21       Na1-Na7-Na4-Cl13=209.63       
Na1-Na7-Na4-Cl15= 48.47       Na1-Na7-Na4-Cl17=325.82       Na1-Na7-Na4-O66=248.36        Na6-Na7-Na4-Na1= 65.44        
Na6-Na7-Na4-Na2=114.04        Na6-Na7-Na4-Na8=349.49        Na6-Na7-Na4-Na9= 56.63        Na6-Na7-Na4-Cl11=117.65       
Na6-Na7-Na4-Cl13=275.07       Na6-Na7-Na4-Cl15=113.91       Na6-Na7-Na4-Cl17= 31.26       Na6-Na7-Na4-O66=313.80        
Cl11-Na7-Na4-Na1=307.79       Cl11-Na7-Na4-Na2=356.39       Cl11-Na7-Na4-Na8=231.84       Cl11-Na7-Na4-Na9=298.98       
Cl11-Na7-Na4-Cl13=157.42      Cl11-Na7-Na4-Cl15=356.26      Cl11-Na7-Na4-Cl17=273.61      Cl11-Na7-Na4-O66=196.15       
Cl13-Na7-Na4-Na1=150.37       Cl13-Na7-Na4-Na2=198.97       Cl13-Na7-Na4-Na8= 74.42       Cl13-Na7-Na4-Na9=141.56       
Cl13-Na7-Na4-Cl11=202.58      Cl13-Na7-Na4-Cl15=198.84      Cl13-Na7-Na4-Cl17=116.19      Cl13-Na7-Na4-O66= 38.73       
Cl14-Na7-Na4-Na1= 39.54       Cl14-Na7-Na4-Na2= 88.14       Cl14-Na7-Na4-Na8=323.59       Cl14-Na7-Na4-Na9= 30.73       
Cl14-Na7-Na4-Cl11= 91.75      Cl14-Na7-Na4-Cl13=249.17      Cl14-Na7-Na4-Cl15= 88.01      Cl14-Na7-Na4-Cl17=  5.36      
Cl14-Na7-Na4-O66=287.90       Na5-Na8-Na4-Na1= 44.56        Na5-Na8-Na4-Na2=350.71        Na5-Na8-Na4-Na7=101.35        
Na5-Na8-Na4-Na9=344.44        Na5-Na8-Na4-Cl11= 46.65       Na5-Na8-Na4-Cl13=147.28       Na5-Na8-Na4-Cl15=311.98       
Na5-Na8-Na4-Cl17= 39.18       Na5-Na8-Na4-O66=238.91        Na6-Na8-Na4-Na1=315.81        Na6-Na8-Na4-Na2=261.96        
Na6-Na8-Na4-Na7= 12.60        Na6-Na8-Na4-Na9=255.69        Na6-Na8-Na4-Cl11=317.90       Na6-Na8-Na4-Cl13= 58.53       
Na6-Na8-Na4-Cl15=223.22       Na6-Na8-Na4-Cl17=310.42       Na6-Na8-Na4-O66=150.15        Na9-Na8-Na4-Na1= 60.12        
Na9-Na8-Na4-Na2=  6.26        Na9-Na8-Na4-Na7=116.91        Na9-Na8-Na4-Cl11= 62.21       Na9-Na8-Na4-Cl13=162.84       
Na9-Na8-Na4-Cl15=327.53       Na9-Na8-Na4-Cl17= 54.73       Na9-Na8-Na4-O66=254.46        Na10-Na8-Na4-Na1=  1.81       
Na10-Na8-Na4-Na2=307.95       Na10-Na8-Na4-Na7= 58.60       Na10-Na8-Na4-Na9=301.69       Na10-Na8-Na4-Cl11=  3.90      
Na10-Na8-Na4-Cl13=104.53      Na10-Na8-Na4-Cl15=269.22      Na10-Na8-Na4-Cl17=356.42      Na10-Na8-Na4-O66=196.15       
Cl16-Na8-Na4-Na1=345.47       Cl16-Na8-Na4-Na2=291.62       Cl16-Na8-Na4-Na7= 42.26       Cl16-Na8-Na4-Na9=285.35       
Cl16-Na8-Na4-Cl11=347.56      Cl16-Na8-Na4-Cl13= 88.19      Cl16-Na8-Na4-Cl15=252.89      Cl16-Na8-Na4-Cl17=340.08      
Cl16-Na8-Na4-O66=179.82       Cl17-Na8-Na4-Na1=  5.39       Cl17-Na8-Na4-Na2=311.53       Cl17-Na8-Na4-Na7= 62.18       
Cl17-Na8-Na4-Na9=305.27       Cl17-Na8-Na4-Cl11=  7.48      Cl17-Na8-Na4-Cl13=108.11      Cl17-Na8-Na4-Cl15=272.80      
Cl17-Na8-Na4-O66=199.73       Cl20-Na8-Na4-Na1= 87.82       Cl20-Na8-Na4-Na2= 33.97       Cl20-Na8-Na4-Na7=144.61       
Cl20-Na8-Na4-Na9= 27.70       Cl20-Na8-Na4-Cl11= 89.91      Cl20-Na8-Na4-Cl13=190.54      Cl20-Na8-Na4-Cl15=355.23      
Cl20-Na8-Na4-Cl17= 82.43      Cl20-Na8-Na4-O66=282.16       O36-Na8-Na4-Na1=274.75        O36-Na8-Na4-Na2=220.90        
O36-Na8-Na4-Na7=331.54        O36-Na8-Na4-Na9=214.63        O36-Na8-Na4-Cl11=276.84       O36-Na8-Na4-Cl13= 17.47       
O36-Na8-Na4-Cl15=182.16       O36-Na8-Na4-Cl17=269.36       O36-Na8-Na4-O66=109.09        O66-Na8-Na4-Na1=165.66        
O66-Na8-Na4-Na2=111.80        O66-Na8-Na4-Na7=222.44        O66-Na8-Na4-Na9=105.54        O66-Na8-Na4-Cl11=167.74       
O66-Na8-Na4-Cl13=268.38       O66-Na8-Na4-Cl15= 73.07       O66-Na8-Na4-Cl17=160.27       C68-Na8-Na4-Na1=179.64        
C68-Na8-Na4-Na2=125.78        C68-Na8-Na4-Na7=236.42        C68-Na8-Na4-Na9=119.52        C68-Na8-Na4-Cl11=181.72       
C68-Na8-Na4-Cl13=282.36       C68-Na8-Na4-Cl15= 87.05       C68-Na8-Na4-Cl17=174.25       C68-Na8-Na4-O66= 13.98        
C74-Na8-Na4-Na1=189.34        C74-Na8-Na4-Na2=135.49        C74-Na8-Na4-Na7=246.13        C74-Na8-Na4-Na9=129.22        
C74-Na8-Na4-Cl11=191.43       C74-Na8-Na4-Cl13=292.06       C74-Na8-Na4-Cl15= 96.75       C74-Na8-Na4-Cl17=183.95       
C74-Na8-Na4-O66= 23.68        H75-Na8-Na4-Na1=203.81        H75-Na8-Na4-Na2=149.95        H75-Na8-Na4-Na7=260.59        
H75-Na8-Na4-Na9=143.68        H75-Na8-Na4-Cl11=205.89       H75-Na8-Na4-Cl13=306.53       H75-Na8-Na4-Cl15=111.22       
H75-Na8-Na4-Cl17=198.42       H75-Na8-Na4-O66= 38.15        Na4-Na8-Na5-Na9= 16.02        Na4-Na8-Na5-Na10=301.40       
Na4-Na8-Na5-Cl16=247.73       Na4-Na8-Na5-Cl19=342.31       Na4-Na8-Na5-Cl20= 71.06       Na6-Na8-Na5-Na9= 96.00        
Na6-Na8-Na5-Na10= 21.38       Na6-Na8-Na5-Cl16=327.71       Na6-Na8-Na5-Cl19= 62.30       Na6-Na8-Na5-Cl20=151.04       
Na9-Na8-Na5-Na10=285.38       Na9-Na8-Na5-Cl16=231.71       Na9-Na8-Na5-Cl19=326.30       Na9-Na8-Na5-Cl20= 55.04       
Na10-Na8-Na5-Na9= 74.62       Na10-Na8-Na5-Cl16=306.33      Na10-Na8-Na5-Cl19= 40.91      Na10-Na8-Na5-Cl20=129.66      
Cl16-Na8-Na5-Na9=128.29       Cl16-Na8-Na5-Na10= 53.67      Cl16-Na8-Na5-Cl19= 94.58      Cl16-Na8-Na5-Cl20=183.33      
Cl17-Na8-Na5-Na9= 45.54       Cl17-Na8-Na5-Na10=330.93      Cl17-Na8-Na5-Cl16=277.26      Cl17-Na8-Na5-Cl19= 11.84      
Cl17-Na8-Na5-Cl20=100.59      Cl20-Na8-Na5-Na9=304.96       Cl20-Na8-Na5-Na10=230.34      Cl20-Na8-Na5-Cl16=176.67      
Cl20-Na8-Na5-Cl19=271.25      O36-Na8-Na5-Na9=116.38        O36-Na8-Na5-Na10= 41.76       O36-Na8-Na5-Cl16=348.09       
O36-Na8-Na5-Cl19= 82.67       O36-Na8-Na5-Cl20=171.42       O66-Na8-Na5-Na9=321.40        O66-Na8-Na5-Na10=246.79       
O66-Na8-Na5-Cl16=193.12       O66-Na8-Na5-Cl19=287.70       O66-Na8-Na5-Cl20= 16.45       C68-Na8-Na5-Na9=282.23        
C68-Na8-Na5-Na10=207.62       C68-Na8-Na5-Cl16=153.95       C68-Na8-Na5-Cl19=248.53       C68-Na8-Na5-Cl20=337.28       
C74-Na8-Na5-Na9=228.65        C74-Na8-Na5-Na10=154.03       C74-Na8-Na5-Cl16=100.36       C74-Na8-Na5-Cl19=194.94       
C74-Na8-Na5-Cl20=283.69       H75-Na8-Na5-Na9=213.36        H75-Na8-Na5-Na10=138.74       H75-Na8-Na5-Cl16= 85.08       
H75-Na8-Na5-Cl19=179.66       H75-Na8-Na5-Cl20=268.40       Na4-Na8-Na6-Na1= 43.53        Na4-Na8-Na6-Na7=350.81        
Na4-Na8-Na6-Na10=101.19       Na4-Na8-Na6-Cl14= 13.90       Na4-Na8-Na6-Cl16=152.25       Na4-Na8-Na6-Cl17= 48.38       
Na4-Na8-Na6-O36=280.47        Na4-Na8-Na6-C38=256.19        Na4-Na8-Na6-C44=266.46        Na4-Na8-Na6-H45=290.30        
Na4-Na8-Na6-C47=230.82        Na4-Na8-Na6-H50=212.23        Na4-Na8-Na6-O51=122.76        Na5-Na8-Na6-Na1=279.04        
Na5-Na8-Na6-Na7=226.32        Na5-Na8-Na6-Na10=336.71       Na5-Na8-Na6-Cl14=249.42       Na5-Na8-Na6-Cl16= 27.77       
Na5-Na8-Na6-Cl17=283.90       Na5-Na8-Na6-O36=155.98        Na5-Na8-Na6-C38=131.70        Na5-Na8-Na6-C44=141.97        
Na5-Na8-Na6-H45=165.81        Na5-Na8-Na6-C47=106.33        Na5-Na8-Na6-H50= 87.74        Na5-Na8-Na6-O51=358.27        
Na9-Na8-Na6-Na1=341.15        Na9-Na8-Na6-Na7=288.43        Na9-Na8-Na6-Na10= 38.81       Na9-Na8-Na6-Cl14=311.52       
Na9-Na8-Na6-Cl16= 89.87       Na9-Na8-Na6-Cl17=346.00       Na9-Na8-Na6-O36=218.09        Na9-Na8-Na6-C38=193.81        
Na9-Na8-Na6-C44=204.08        Na9-Na8-Na6-H45=227.92        Na9-Na8-Na6-C47=168.43        Na9-Na8-Na6-H50=149.85        
Na9-Na8-Na6-O51= 60.38        Na10-Na8-Na6-Na1=302.34       Na10-Na8-Na6-Na7=249.61       Na10-Na8-Na6-Cl14=272.71      
Na10-Na8-Na6-Cl16= 51.06      Na10-Na8-Na6-Cl17=307.19      Na10-Na8-Na6-O36=179.27       Na10-Na8-Na6-C38=155.00       
Na10-Na8-Na6-C44=165.27       Na10-Na8-Na6-H45=189.11       Na10-Na8-Na6-C47=129.62       Na10-Na8-Na6-H50=111.03       
Na10-Na8-Na6-O51= 21.57       Cl16-Na8-Na6-Na1=251.28       Cl16-Na8-Na6-Na7=198.55       Cl16-Na8-Na6-Na10=308.94      
Cl16-Na8-Na6-Cl14=221.65      Cl16-Na8-Na6-Cl17=256.13      Cl16-Na8-Na6-O36=128.21       Cl16-Na8-Na6-C38=103.94       
Cl16-Na8-Na6-C44=114.21       Cl16-Na8-Na6-H45=138.05       Cl16-Na8-Na6-C47= 78.56       Cl16-Na8-Na6-H50= 59.97       
Cl16-Na8-Na6-O51=330.51       Cl17-Na8-Na6-Na1=355.14       Cl17-Na8-Na6-Na7=302.42       Cl17-Na8-Na6-Na10= 52.81      
Cl17-Na8-Na6-Cl14=325.52      Cl17-Na8-Na6-Cl16=103.87      Cl17-Na8-Na6-O36=232.08       Cl17-Na8-Na6-C38=207.81       
Cl17-Na8-Na6-C44=218.08       Cl17-Na8-Na6-H45=241.92       Cl17-Na8-Na6-C47=182.43       Cl17-Na8-Na6-H50=163.84       
Cl17-Na8-Na6-O51= 74.38       Cl20-Na8-Na6-Na1=307.01       Cl20-Na8-Na6-Na7=254.29       Cl20-Na8-Na6-Na10=  4.68      
Cl20-Na8-Na6-Cl14=277.39      Cl20-Na8-Na6-Cl16= 55.74      Cl20-Na8-Na6-Cl17=311.87      Cl20-Na8-Na6-O36=183.95       
Cl20-Na8-Na6-C38=159.67       Cl20-Na8-Na6-C44=169.95       Cl20-Na8-Na6-H45=193.78       Cl20-Na8-Na6-C47=134.30       
Cl20-Na8-Na6-H50=115.71       Cl20-Na8-Na6-O51= 26.24       O36-Na8-Na6-Na1=123.06        O36-Na8-Na6-Na7= 70.34        
O36-Na8-Na6-Na10=180.73       O36-Na8-Na6-Cl14= 93.44       O36-Na8-Na6-Cl16=231.79       O36-Na8-Na6-Cl17=127.92       
O36-Na8-Na6-C38=335.72        O36-Na8-Na6-C44=345.99        O36-Na8-Na6-H45=  9.83        O36-Na8-Na6-C47=310.35        
O36-Na8-Na6-H50=291.76        O36-Na8-Na6-O51=202.29        O66-Na8-Na6-Na1= 65.25        O66-Na8-Na6-Na7= 12.53        
O66-Na8-Na6-Na10=122.91       O66-Na8-Na6-Cl14= 35.62       O66-Na8-Na6-Cl16=173.97       O66-Na8-Na6-Cl17= 70.10       
O66-Na8-Na6-O36=302.19        O66-Na8-Na6-C38=277.91        O66-Na8-Na6-C44=288.18        O66-Na8-Na6-H45=312.02        
O66-Na8-Na6-C47=252.54        O66-Na8-Na6-H50=233.95        O66-Na8-Na6-O51=144.48        C68-Na8-Na6-Na1= 94.12        
C68-Na8-Na6-Na7= 41.40        C68-Na8-Na6-Na10=151.79       C68-Na8-Na6-Cl14= 64.50       C68-Na8-Na6-Cl16=202.85       
C68-Na8-Na6-Cl17= 98.98       C68-Na8-Na6-O36=331.06        C68-Na8-Na6-C38=306.78        C68-Na8-Na6-C44=317.05        
C68-Na8-Na6-H45=340.89        C68-Na8-Na6-C47=281.41        C68-Na8-Na6-H50=262.82        C68-Na8-Na6-O51=173.35        
C74-Na8-Na6-Na1=160.09        C74-Na8-Na6-Na7=107.37        C74-Na8-Na6-Na10=217.76       C74-Na8-Na6-Cl14=130.47       
C74-Na8-Na6-Cl16=268.82       C74-Na8-Na6-Cl17=164.95       C74-Na8-Na6-O36= 37.03        C74-Na8-Na6-C38= 12.75        
C74-Na8-Na6-C44= 23.02        C74-Na8-Na6-H45= 46.86        C74-Na8-Na6-C47=347.38        C74-Na8-Na6-H50=328.79        
C74-Na8-Na6-O51=239.32        H75-Na8-Na6-Na1=168.33        H75-Na8-Na6-Na7=115.61        H75-Na8-Na6-Na10=225.99       
H75-Na8-Na6-Cl14=138.70       H75-Na8-Na6-Cl16=277.05       H75-Na8-Na6-Cl17=173.18       H75-Na8-Na6-O36= 45.27        
H75-Na8-Na6-C38= 20.99        H75-Na8-Na6-C44= 31.26        H75-Na8-Na6-H45= 55.10        H75-Na8-Na6-C47=355.61        
H75-Na8-Na6-H50=337.03        H75-Na8-Na6-O51=247.56        Na1-Na9-Na2-Na4= 73.75        Na1-Na9-Na2-Cl11= 35.24       
Na1-Na9-Na2-Cl15=129.05       Na1-Na9-Na2-Cl18=297.58       Na3-Na9-Na2-Na1= 52.95        Na3-Na9-Na2-Na4=126.70        
Na3-Na9-Na2-Cl11= 88.19       Na3-Na9-Na2-Cl15=182.00       Na3-Na9-Na2-Cl18=350.54       Na4-Na9-Na2-Na1=286.25        
Na4-Na9-Na2-Cl11=321.48       Na4-Na9-Na2-Cl15= 55.30       Na4-Na9-Na2-Cl18=223.83       Na5-Na9-Na2-Na1=344.64        
Na5-Na9-Na2-Na4= 58.39        Na5-Na9-Na2-Cl11= 19.88       Na5-Na9-Na2-Cl15=113.69       Na5-Na9-Na2-Cl18=282.22       
Na8-Na9-Na2-Na1=291.87        Na8-Na9-Na2-Na4=  5.62        Na8-Na9-Na2-Cl11=327.10       Na8-Na9-Na2-Cl15= 60.92       
Na8-Na9-Na2-Cl18=229.45       Na10-Na9-Na2-Na1=  2.81       Na10-Na9-Na2-Na4= 76.56       Na10-Na9-Na2-Cl11= 38.04      
Na10-Na9-Na2-Cl15=131.86      Na10-Na9-Na2-Cl18=300.39      Cl15-Na9-Na2-Na1=230.95       Cl15-Na9-Na2-Na4=304.70       
Cl15-Na9-Na2-Cl11=266.18      Cl15-Na9-Na2-Cl18=168.53      Cl17-Na9-Na2-Na1=328.45       Cl17-Na9-Na2-Na4= 42.21       
Cl17-Na9-Na2-Cl11=  3.69      Cl17-Na9-Na2-Cl15= 97.51      Cl17-Na9-Na2-Cl18=266.04      Cl18-Na9-Na2-Na1= 62.42       
Cl18-Na9-Na2-Na4=136.17       Cl18-Na9-Na2-Cl11= 97.65      Cl18-Na9-Na2-Cl15=191.47      Cl19-Na9-Na2-Na1= 42.44       
Cl19-Na9-Na2-Na4=116.19       Cl19-Na9-Na2-Cl11= 77.67      Cl19-Na9-Na2-Cl15=171.49      Cl19-Na9-Na2-Cl18=340.02      
Cl20-Na9-Na2-Na1=250.19       Cl20-Na9-Na2-Na4=323.95       Cl20-Na9-Na2-Cl11=285.43      Cl20-Na9-Na2-Cl15= 19.25      
Cl20-Na9-Na2-Cl18=187.78      Na1-Na9-Na3-Na10=296.98       Na1-Na9-Na3-Cl12=332.46       Na1-Na9-Na3-Cl18= 60.70       
Na1-Na9-Na3-Cl19=243.27       Na2-Na9-Na3-Na1=308.82        Na2-Na9-Na3-Na10=245.80       Na2-Na9-Na3-Cl12=281.28       
Na2-Na9-Na3-Cl18=  9.52       Na2-Na9-Na3-Cl19=192.09       Na4-Na9-Na3-Na1=355.96        Na4-Na9-Na3-Na10=292.94       
Na4-Na9-Na3-Cl12=328.42       Na4-Na9-Na3-Cl18= 56.66       Na4-Na9-Na3-Cl19=239.23       Na5-Na9-Na3-Na1=109.09        
Na5-Na9-Na3-Na10= 46.06       Na5-Na9-Na3-Cl12= 81.55       Na5-Na9-Na3-Cl18=169.79       Na5-Na9-Na3-Cl19=352.36       
Na8-Na9-Na3-Na1= 60.39        Na8-Na9-Na3-Na10=357.37       Na8-Na9-Na3-Cl12= 32.85       Na8-Na9-Na3-Cl18=121.09       
Na8-Na9-Na3-Cl19=303.66       Na10-Na9-Na3-Na1= 63.02       Na10-Na9-Na3-Cl12= 35.49      Na10-Na9-Na3-Cl18=123.72      
Na10-Na9-Na3-Cl19=306.30      Cl15-Na9-Na3-Na1=307.06       Cl15-Na9-Na3-Na10=244.03      Cl15-Na9-Na3-Cl12=279.52      
Cl15-Na9-Na3-Cl18=  7.76      Cl15-Na9-Na3-Cl19=190.33      Cl17-Na9-Na3-Na1= 29.46       Cl17-Na9-Na3-Na10=326.44      
Cl17-Na9-Na3-Cl12=  1.93      Cl17-Na9-Na3-Cl18= 90.16      Cl17-Na9-Na3-Cl19=272.74      Cl18-Na9-Na3-Na1=299.30       
Cl18-Na9-Na3-Na10=236.28      Cl18-Na9-Na3-Cl12=271.76      Cl18-Na9-Na3-Cl19=182.57      Cl19-Na9-Na3-Na1=116.73       
Cl19-Na9-Na3-Na10= 53.70      Cl19-Na9-Na3-Cl12= 89.19      Cl19-Na9-Na3-Cl18=177.43      Cl20-Na9-Na3-Na1=115.79       
Cl20-Na9-Na3-Na10= 52.77      Cl20-Na9-Na3-Cl12= 88.26      Cl20-Na9-Na3-Cl18=176.49      Cl20-Na9-Na3-Cl19=359.07      
Na1-Na9-Na4-Na2=293.10        Na1-Na9-Na4-Na7=  8.39        Na1-Na9-Na4-Na8=106.77        Na1-Na9-Na4-Cl11=326.93       
Na1-Na9-Na4-Cl13= 72.02       Na1-Na9-Na4-Cl15=236.50       Na1-Na9-Na4-Cl17= 45.88       Na1-Na9-Na4-O66=143.69        
Na2-Na9-Na4-Na1= 66.90        Na2-Na9-Na4-Na7= 75.29        Na2-Na9-Na4-Na8=173.67        Na2-Na9-Na4-Cl11= 33.83       
Na2-Na9-Na4-Cl13=138.93       Na2-Na9-Na4-Cl15=303.40       Na2-Na9-Na4-Cl17=112.78       Na2-Na9-Na4-O66=210.59        
Na3-Na9-Na4-Na1=  3.96        Na3-Na9-Na4-Na2=297.06        Na3-Na9-Na4-Na7= 12.35        Na3-Na9-Na4-Na8=110.73        
Na3-Na9-Na4-Cl11=330.89       Na3-Na9-Na4-Cl13= 75.98       Na3-Na9-Na4-Cl15=240.46       Na3-Na9-Na4-Cl17= 49.84       
Na3-Na9-Na4-O66=147.65        Na5-Na9-Na4-Na1=266.39        Na5-Na9-Na4-Na2=199.48        Na5-Na9-Na4-Na7=274.77        
Na5-Na9-Na4-Na8= 13.15        Na5-Na9-Na4-Cl11=233.32       Na5-Na9-Na4-Cl13=338.41       Na5-Na9-Na4-Cl15=142.88       
Na5-Na9-Na4-Cl17=312.26       Na5-Na9-Na4-O66= 50.08        Na8-Na9-Na4-Na1=253.23        Na8-Na9-Na4-Na2=186.33        
Na8-Na9-Na4-Na7=261.62        Na8-Na9-Na4-Cl11=220.16       Na8-Na9-Na4-Cl13=325.25       Na8-Na9-Na4-Cl15=129.73       
Na8-Na9-Na4-Cl17=299.11       Na8-Na9-Na4-O66= 36.92        Na10-Na9-Na4-Na1=315.90       Na10-Na9-Na4-Na2=248.99       
Na10-Na9-Na4-Na7=324.28       Na10-Na9-Na4-Na8= 62.66       Na10-Na9-Na4-Cl11=282.83      Na10-Na9-Na4-Cl13= 27.92      
Na10-Na9-Na4-Cl15=192.39      Na10-Na9-Na4-Cl17=  1.77      Na10-Na9-Na4-O66= 99.59       Cl15-Na9-Na4-Na1=123.50       
Cl15-Na9-Na4-Na2= 56.60       Cl15-Na9-Na4-Na7=131.89       Cl15-Na9-Na4-Na8=230.27       Cl15-Na9-Na4-Cl11= 90.44      
Cl15-Na9-Na4-Cl13=195.53      Cl15-Na9-Na4-Cl17=169.38      Cl15-Na9-Na4-O66=267.19       Cl17-Na9-Na4-Na1=314.12       
Cl17-Na9-Na4-Na2=247.22       Cl17-Na9-Na4-Na7=322.51       Cl17-Na9-Na4-Na8= 60.89       Cl17-Na9-Na4-Cl11=281.05      
Cl17-Na9-Na4-Cl13= 26.14      Cl17-Na9-Na4-Cl15=190.62      Cl17-Na9-Na4-O66= 97.81       Cl18-Na9-Na4-Na1= 38.61       
Cl18-Na9-Na4-Na2=331.71       Cl18-Na9-Na4-Na7= 47.00       Cl18-Na9-Na4-Na8=145.38       Cl18-Na9-Na4-Cl11=  5.54      
Cl18-Na9-Na4-Cl13=110.63      Cl18-Na9-Na4-Cl15=275.11      Cl18-Na9-Na4-Cl17= 84.49      Cl18-Na9-Na4-O66=182.30       
Cl19-Na9-Na4-Na1=313.84       Cl19-Na9-Na4-Na2=246.93       Cl19-Na9-Na4-Na7=322.22       Cl19-Na9-Na4-Na8= 60.60       
Cl19-Na9-Na4-Cl11=280.77      Cl19-Na9-Na4-Cl13= 25.86      Cl19-Na9-Na4-Cl15=190.33      Cl19-Na9-Na4-Cl17=359.71      
Cl19-Na9-Na4-O66= 97.53       Cl20-Na9-Na4-Na1=226.49       Cl20-Na9-Na4-Na2=159.59       Cl20-Na9-Na4-Na7=234.88       
Cl20-Na9-Na4-Na8=333.26       Cl20-Na9-Na4-Cl11=193.43      Cl20-Na9-Na4-Cl13=298.52      Cl20-Na9-Na4-Cl15=102.99      
Cl20-Na9-Na4-Cl17=272.37      Cl20-Na9-Na4-O66= 10.18       Na1-Na9-Na5-Na8=285.13        Na1-Na9-Na5-Na10=  8.85       
Na1-Na9-Na5-Cl16=321.12       Na1-Na9-Na5-Cl19= 62.71       Na1-Na9-Na5-Cl20=227.40       Na2-Na9-Na5-Na8=298.10        
Na2-Na9-Na5-Na10= 21.82       Na2-Na9-Na5-Cl16=334.09       Na2-Na9-Na5-Cl19= 75.68       Na2-Na9-Na5-Cl20=240.36       
Na3-Na9-Na5-Na8=230.04        Na3-Na9-Na5-Na10=313.76       Na3-Na9-Na5-Cl16=266.03       Na3-Na9-Na5-Cl19=  7.62       
Na3-Na9-Na5-Cl20=172.31       Na4-Na9-Na5-Na8=347.06        Na4-Na9-Na5-Na10= 70.78       Na4-Na9-Na5-Cl16= 23.05       
Na4-Na9-Na5-Cl19=124.64       Na4-Na9-Na5-Cl20=289.33       Na8-Na9-Na5-Na10= 83.72       Na8-Na9-Na5-Cl16= 35.99       
Na8-Na9-Na5-Cl19=137.58       Na8-Na9-Na5-Cl20=302.27       Na10-Na9-Na5-Na8=276.28       Na10-Na9-Na5-Cl16=312.28      
Na10-Na9-Na5-Cl19= 53.86      Na10-Na9-Na5-Cl20=218.55      Cl15-Na9-Na5-Na8= 27.52       Cl15-Na9-Na5-Na10=111.24      
Cl15-Na9-Na5-Cl16= 63.51      Cl15-Na9-Na5-Cl19=165.10      Cl15-Na9-Na5-Cl20=329.79      Cl17-Na9-Na5-Na8=314.33       
Cl17-Na9-Na5-Na10= 38.05      Cl17-Na9-Na5-Cl16=350.32      Cl17-Na9-Na5-Cl19= 91.91      Cl17-Na9-Na5-Cl20=256.59      
Cl18-Na9-Na5-Na8=238.95       Cl18-Na9-Na5-Na10=322.67      Cl18-Na9-Na5-Cl16=274.94      Cl18-Na9-Na5-Cl19= 16.53      
Cl18-Na9-Na5-Cl20=181.22      Cl19-Na9-Na5-Na8=222.42       Cl19-Na9-Na5-Na10=306.14      Cl19-Na9-Na5-Cl16=258.41      
Cl19-Na9-Na5-Cl20=164.69      Cl20-Na9-Na5-Na8= 57.73       Cl20-Na9-Na5-Na10=141.45      Cl20-Na9-Na5-Cl16= 93.73      
Cl20-Na9-Na5-Cl19=195.31      Na1-Na9-Na8-Na4=304.54        Na1-Na9-Na8-Na5=110.06        Na1-Na9-Na8-Na6= 18.10        
Na1-Na9-Na8-Na10= 49.55       Na1-Na9-Na8-Cl16= 75.05       Na1-Na9-Na8-Cl17=  3.17       Na1-Na9-Na8-Cl20=163.51       
Na1-Na9-Na8-O36=348.12        Na1-Na9-Na8-O66=263.59        Na1-Na9-Na8-C68=249.28        Na1-Na9-Na8-C74=199.28        
Na1-Na9-Na8-H75=186.01        Na2-Na9-Na8-Na4=354.44        Na2-Na9-Na8-Na5=159.97        Na2-Na9-Na8-Na6= 68.01        
Na2-Na9-Na8-Na10= 99.45       Na2-Na9-Na8-Cl16=124.95       Na2-Na9-Na8-Cl17= 53.08       Na2-Na9-Na8-Cl20=213.41       
Na2-Na9-Na8-O36= 38.02        Na2-Na9-Na8-O66=313.50        Na2-Na9-Na8-C68=299.19        Na2-Na9-Na8-C74=249.19        
Na2-Na9-Na8-H75=235.92        Na3-Na9-Na8-Na4=257.31        Na3-Na9-Na8-Na5= 62.83        Na3-Na9-Na8-Na6=330.87        
Na3-Na9-Na8-Na10=  2.31       Na3-Na9-Na8-Cl16= 27.81       Na3-Na9-Na8-Cl17=315.94       Na3-Na9-Na8-Cl20=116.28       
Na3-Na9-Na8-O36=300.88        Na3-Na9-Na8-O66=216.36        Na3-Na9-Na8-C68=202.05        Na3-Na9-Na8-C74=152.05        
Na3-Na9-Na8-H75=138.78        Na4-Na9-Na8-Na5=165.52        Na4-Na9-Na8-Na6= 73.56        Na4-Na9-Na8-Na10=105.01       
Na4-Na9-Na8-Cl16=130.51       Na4-Na9-Na8-Cl17= 58.63       Na4-Na9-Na8-Cl20=218.97       Na4-Na9-Na8-O36= 43.58        
Na4-Na9-Na8-O66=319.05        Na4-Na9-Na8-C68=304.74        Na4-Na9-Na8-C74=254.74        Na4-Na9-Na8-H75=241.47        
Na5-Na9-Na8-Na4=194.48        Na5-Na9-Na8-Na6=268.04        Na5-Na9-Na8-Na10=299.48       Na5-Na9-Na8-Cl16=324.99       
Na5-Na9-Na8-Cl17=253.11       Na5-Na9-Na8-Cl20= 53.45       Na5-Na9-Na8-O36=238.05        Na5-Na9-Na8-O66=153.53        
Na5-Na9-Na8-C68=139.22        Na5-Na9-Na8-C74= 89.22        Na5-Na9-Na8-H75= 75.95        Na10-Na9-Na8-Na4=254.99       
Na10-Na9-Na8-Na5= 60.52       Na10-Na9-Na8-Na6=328.55       Na10-Na9-Na8-Cl16= 25.50      Na10-Na9-Na8-Cl17=313.63      
Na10-Na9-Na8-Cl20=113.96      Na10-Na9-Na8-O36=298.57       Na10-Na9-Na8-O66=214.05       Na10-Na9-Na8-C68=199.74       
Na10-Na9-Na8-C74=149.74       Na10-Na9-Na8-H75=136.47       Cl15-Na9-Na8-Na4= 31.40       Cl15-Na9-Na8-Na5=196.92       
Cl15-Na9-Na8-Na6=104.96       Cl15-Na9-Na8-Na10=136.41      Cl15-Na9-Na8-Cl16=161.91      Cl15-Na9-Na8-Cl17= 90.04      
Cl15-Na9-Na8-Cl20=250.37      Cl15-Na9-Na8-O36= 74.98       Cl15-Na9-Na8-O66=350.46       Cl15-Na9-Na8-C68=336.14       
Cl15-Na9-Na8-C74=286.15       Cl15-Na9-Na8-H75=272.88       Cl17-Na9-Na8-Na4=301.37       Cl17-Na9-Na8-Na5=106.89       
Cl17-Na9-Na8-Na6= 14.93       Cl17-Na9-Na8-Na10= 46.37      Cl17-Na9-Na8-Cl16= 71.87      Cl17-Na9-Na8-Cl20=160.34      
Cl17-Na9-Na8-O36=344.94       Cl17-Na9-Na8-O66=260.42       Cl17-Na9-Na8-C68=246.11       Cl17-Na9-Na8-C74=196.11       
Cl17-Na9-Na8-H75=182.84       Cl18-Na9-Na8-Na4=309.57       Cl18-Na9-Na8-Na5=115.09       Cl18-Na9-Na8-Na6= 23.13       
Cl18-Na9-Na8-Na10= 54.57      Cl18-Na9-Na8-Cl16= 80.07      Cl18-Na9-Na8-Cl17=  8.20      Cl18-Na9-Na8-Cl20=168.54      
Cl18-Na9-Na8-O36=353.14       Cl18-Na9-Na8-O66=268.62       Cl18-Na9-Na8-C68=254.31       Cl18-Na9-Na8-C74=204.31       
Cl18-Na9-Na8-H75=191.04       Cl19-Na9-Na8-Na4=222.28       Cl19-Na9-Na8-Na5= 27.80       Cl19-Na9-Na8-Na6=295.84       
Cl19-Na9-Na8-Na10=327.28      Cl19-Na9-Na8-Cl16=352.78      Cl19-Na9-Na8-Cl17=280.91      Cl19-Na9-Na8-Cl20= 81.25      
Cl19-Na9-Na8-O36=265.85       Cl19-Na9-Na8-O66=181.33       Cl19-Na9-Na8-C68=167.02       Cl19-Na9-Na8-C74=117.02       
Cl19-Na9-Na8-H75=103.75       Cl20-Na9-Na8-Na4=141.03       Cl20-Na9-Na8-Na5=306.55       Cl20-Na9-Na8-Na6=214.59       
Cl20-Na9-Na8-Na10=246.04      Cl20-Na9-Na8-Cl16=271.54      Cl20-Na9-Na8-Cl17=199.66      Cl20-Na9-Na8-O36=184.61       
Cl20-Na9-Na8-O66=100.08       Cl20-Na9-Na8-C68= 85.77       Cl20-Na9-Na8-C74= 35.77       Cl20-Na9-Na8-H75= 22.50       
Na3-Na10-Na1-Na2=299.37       Na3-Na10-Na1-Na4=248.12       Na3-Na10-Na1-Na6=195.24       Na3-Na10-Na1-Na7=198.72       
Na3-Na10-Na1-Na9=296.14       Na3-Na10-Na1-Cl11=248.06      Na3-Na10-Na1-Cl12= 50.67      Na3-Na10-Na1-Cl14=168.44      
Na3-Na10-Na1-Cl17=251.61      Na3-Na10-Na1-Cl18=331.30      Na5-Na10-Na1-Na2= 14.09       Na5-Na10-Na1-Na3= 74.72       
Na5-Na10-Na1-Na4=322.84       Na5-Na10-Na1-Na6=269.96       Na5-Na10-Na1-Na7=273.44       Na5-Na10-Na1-Na9= 10.86       
Na5-Na10-Na1-Cl11=322.78      Na5-Na10-Na1-Cl12=125.40      Na5-Na10-Na1-Cl14=243.16      Na5-Na10-Na1-Cl17=326.33      
Na5-Na10-Na1-Cl18= 46.03      Na6-Na10-Na1-Na2=104.13       Na6-Na10-Na1-Na3=164.76       Na6-Na10-Na1-Na4= 52.88       
Na6-Na10-Na1-Na7=  3.48       Na6-Na10-Na1-Na9=100.90       Na6-Na10-Na1-Cl11= 52.82      Na6-Na10-Na1-Cl12=215.43      
Na6-Na10-Na1-Cl14=333.19      Na6-Na10-Na1-Cl17= 56.37      Na6-Na10-Na1-Cl18=136.06      Na8-Na10-Na1-Na2= 53.04       
Na8-Na10-Na1-Na3=113.67       Na8-Na10-Na1-Na4=  1.79       Na8-Na10-Na1-Na6=308.91       Na8-Na10-Na1-Na7=312.39       
Na8-Na10-Na1-Na9= 49.81       Na8-Na10-Na1-Cl11=  1.73      Na8-Na10-Na1-Cl12=164.34      Na8-Na10-Na1-Cl14=282.10      
Na8-Na10-Na1-Cl17=  5.28      Na8-Na10-Na1-Cl18= 84.97      Na9-Na10-Na1-Na2=  3.23       Na9-Na10-Na1-Na3= 63.86       
Na9-Na10-Na1-Na4=311.98       Na9-Na10-Na1-Na6=259.10       Na9-Na10-Na1-Na7=262.58       Na9-Na10-Na1-Cl11=311.92      
Na9-Na10-Na1-Cl12=114.53      Na9-Na10-Na1-Cl14=232.29      Na9-Na10-Na1-Cl17=315.47      Na9-Na10-Na1-Cl18= 35.16      
Cl12-Na10-Na1-Na2=248.70      Cl12-Na10-Na1-Na3=309.33      Cl12-Na10-Na1-Na4=197.45      Cl12-Na10-Na1-Na6=144.57      
Cl12-Na10-Na1-Na7=148.05      Cl12-Na10-Na1-Na9=245.47      Cl12-Na10-Na1-Cl11=197.38     Cl12-Na10-Na1-Cl14=117.76     
Cl12-Na10-Na1-Cl17=200.94     Cl12-Na10-Na1-Cl18=280.63     Cl16-Na10-Na1-Na2= 67.81      Cl16-Na10-Na1-Na3=128.44      
Cl16-Na10-Na1-Na4= 16.56      Cl16-Na10-Na1-Na6=323.68      Cl16-Na10-Na1-Na7=327.16      Cl16-Na10-Na1-Na9= 64.58      
Cl16-Na10-Na1-Cl11= 16.50     Cl16-Na10-Na1-Cl12=179.11     Cl16-Na10-Na1-Cl14=296.87     Cl16-Na10-Na1-Cl17= 20.05     
Cl16-Na10-Na1-Cl18= 99.74     Cl17-Na10-Na1-Na2= 47.76      Cl17-Na10-Na1-Na3=108.39      Cl17-Na10-Na1-Na4=356.51      
Cl17-Na10-Na1-Na6=303.63      Cl17-Na10-Na1-Na7=307.11      Cl17-Na10-Na1-Na9= 44.53      Cl17-Na10-Na1-Cl11=356.45     
Cl17-Na10-Na1-Cl12=159.06     Cl17-Na10-Na1-Cl14=276.82     Cl17-Na10-Na1-Cl18= 79.69     Cl19-Na10-Na1-Na2=330.62      
Cl19-Na10-Na1-Na3= 31.24      Cl19-Na10-Na1-Na4=279.36      Cl19-Na10-Na1-Na6=226.49      Cl19-Na10-Na1-Na7=229.96      
Cl19-Na10-Na1-Na9=327.39      Cl19-Na10-Na1-Cl11=279.30     Cl19-Na10-Na1-Cl12= 81.92     Cl19-Na10-Na1-Cl14=199.68     
Cl19-Na10-Na1-Cl17=282.85     Cl19-Na10-Na1-Cl18=  2.55     O51-Na10-Na1-Na2=148.33       O51-Na10-Na1-Na3=208.95       
O51-Na10-Na1-Na4= 97.07       O51-Na10-Na1-Na6= 44.20       O51-Na10-Na1-Na7= 47.67       O51-Na10-Na1-Na9=145.10       
O51-Na10-Na1-Cl11= 97.01      O51-Na10-Na1-Cl12=259.63      O51-Na10-Na1-Cl14= 17.39      O51-Na10-Na1-Cl17=100.57      
O51-Na10-Na1-Cl18=180.26      C53-Na10-Na1-Na2=155.02       C53-Na10-Na1-Na3=215.65       C53-Na10-Na1-Na4=103.77       
C53-Na10-Na1-Na6= 50.89       C53-Na10-Na1-Na7= 54.37       C53-Na10-Na1-Na9=151.79       C53-Na10-Na1-Cl11=103.71      
C53-Na10-Na1-Cl12=266.32      C53-Na10-Na1-Cl14= 24.09      C53-Na10-Na1-Cl17=107.26      C53-Na10-Na1-Cl18=186.95      
C59-Na10-Na1-Na2=220.06       C59-Na10-Na1-Na3=280.68       C59-Na10-Na1-Na4=168.80       C59-Na10-Na1-Na6=115.93       
C59-Na10-Na1-Na7=119.40       C59-Na10-Na1-Na9=216.83       C59-Na10-Na1-Cl11=168.74      C59-Na10-Na1-Cl12=331.36      
C59-Na10-Na1-Cl14= 89.12      C59-Na10-Na1-Cl17=172.30      C59-Na10-Na1-Cl18=251.99      H60-Na10-Na1-Na2=232.79       
H60-Na10-Na1-Na3=293.42       H60-Na10-Na1-Na4=181.54       H60-Na10-Na1-Na6=128.66       H60-Na10-Na1-Na7=132.14       
H60-Na10-Na1-Na9=229.56       H60-Na10-Na1-Cl11=181.47      H60-Na10-Na1-Cl12=344.09      H60-Na10-Na1-Cl14=101.85      
H60-Na10-Na1-Cl17=185.03      H60-Na10-Na1-Cl18=264.72      Na1-Na10-Na3-Na9= 76.41       Na1-Na10-Na3-Cl12=307.89      
Na1-Na10-Na3-Cl18= 36.54      Na1-Na10-Na3-Cl19=134.69      Na5-Na10-Na3-Na1=235.17       Na5-Na10-Na3-Na9=311.58       
Na5-Na10-Na3-Cl12=183.06      Na5-Na10-Na3-Cl18=271.72      Na5-Na10-Na3-Cl19=  9.86      Na6-Na10-Na3-Na1=339.26       
Na6-Na10-Na3-Na9= 55.67       Na6-Na10-Na3-Cl12=287.15      Na6-Na10-Na3-Cl18= 15.81      Na6-Na10-Na3-Cl19=113.95      
Na8-Na10-Na3-Na1=285.63       Na8-Na10-Na3-Na9=  2.03       Na8-Na10-Na3-Cl12=233.51      Na8-Na10-Na3-Cl18=322.17      
Na8-Na10-Na3-Cl19= 60.31      Na9-Na10-Na3-Na1=283.59       Na9-Na10-Na3-Cl12=231.48      Na9-Na10-Na3-Cl18=320.14      
Na9-Na10-Na3-Cl19= 58.28      Cl12-Na10-Na3-Na1= 52.11      Cl12-Na10-Na3-Na9=128.52      Cl12-Na10-Na3-Cl18= 88.66     
Cl12-Na10-Na3-Cl19=186.80     Cl16-Na10-Na3-Na1=253.73      Cl16-Na10-Na3-Na9=330.14      Cl16-Na10-Na3-Cl12=201.62     
Cl16-Na10-Na3-Cl18=290.28     Cl16-Na10-Na3-Cl19= 28.42     Cl17-Na10-Na3-Na1=315.64      Cl17-Na10-Na3-Na9= 32.05      
Cl17-Na10-Na3-Cl12=263.53     Cl17-Na10-Na3-Cl18=352.19     Cl17-Na10-Na3-Cl19= 90.33     Cl19-Na10-Na3-Na1=225.31      
Cl19-Na10-Na3-Na9=301.72      Cl19-Na10-Na3-Cl12=173.20     Cl19-Na10-Na3-Cl18=261.86     O51-Na10-Na3-Na1= 55.98       
O51-Na10-Na3-Na9=132.39       O51-Na10-Na3-Cl12=  3.87      O51-Na10-Na3-Cl18= 92.53      O51-Na10-Na3-Cl19=190.67      
C53-Na10-Na3-Na1=106.26       C53-Na10-Na3-Na9=182.66       C53-Na10-Na3-Cl12= 54.14      C53-Na10-Na3-Cl18=142.80      
C53-Na10-Na3-Cl19=240.94      C59-Na10-Na3-Na1=133.55       C59-Na10-Na3-Na9=209.96       C59-Na10-Na3-Cl12= 81.44      
C59-Na10-Na3-Cl18=170.10      C59-Na10-Na3-Cl19=268.24      H60-Na10-Na3-Na1=126.63       H60-Na10-Na3-Na9=203.04       
H60-Na10-Na3-Cl12= 74.52      H60-Na10-Na3-Cl18=163.18      H60-Na10-Na3-Cl19=261.32      Na1-Na10-Na5-Na8= 52.19       
Na1-Na10-Na5-Na9=348.16       Na1-Na10-Na5-Cl16=100.93      Na1-Na10-Na5-Cl19=289.52      Na1-Na10-Na5-Cl20= 15.86      
Na3-Na10-Na5-Na8=112.82       Na3-Na10-Na5-Na9= 48.79       Na3-Na10-Na5-Cl16=161.56      Na3-Na10-Na5-Cl19=350.15      
Na3-Na10-Na5-Cl20= 76.49      Na6-Na10-Na5-Na8=336.96       Na6-Na10-Na5-Na9=272.93       Na6-Na10-Na5-Cl16= 25.70      
Na6-Na10-Na5-Cl19=214.29      Na6-Na10-Na5-Cl20=300.63      Na8-Na10-Na5-Na9=295.97       Na8-Na10-Na5-Cl16= 48.74      
Na8-Na10-Na5-Cl19=237.33      Na8-Na10-Na5-Cl20=323.67      Na9-Na10-Na5-Na8= 64.03       Na9-Na10-Na5-Cl16=112.77      
Na9-Na10-Na5-Cl19=301.36      Na9-Na10-Na5-Cl20= 27.70      Cl12-Na10-Na5-Na8=109.72      Cl12-Na10-Na5-Na9= 45.68      
Cl12-Na10-Na5-Cl16=158.45     Cl12-Na10-Na5-Cl19=347.04     Cl12-Na10-Na5-Cl20= 73.38     Cl16-Na10-Na5-Na8=311.26      
Cl16-Na10-Na5-Na9=247.23      Cl16-Na10-Na5-Cl19=188.59     Cl16-Na10-Na5-Cl20=274.93     Cl17-Na10-Na5-Na8= 27.83      
Cl17-Na10-Na5-Na9=323.79      Cl17-Na10-Na5-Cl16= 76.56     Cl17-Na10-Na5-Cl19=265.15     Cl17-Na10-Na5-Cl20=351.49     
Cl19-Na10-Na5-Na8=122.67      Cl19-Na10-Na5-Na9= 58.64      Cl19-Na10-Na5-Cl16=171.41     Cl19-Na10-Na5-Cl20= 86.34     
O51-Na10-Na5-Na8=292.25       O51-Na10-Na5-Na9=228.22       O51-Na10-Na5-Cl16=340.99      O51-Na10-Na5-Cl19=169.58      
O51-Na10-Na5-Cl20=255.92      C53-Na10-Na5-Na8=267.29       C53-Na10-Na5-Na9=203.26       C53-Na10-Na5-Cl16=316.03      
C53-Na10-Na5-Cl19=144.62      C53-Na10-Na5-Cl20=230.96      C59-Na10-Na5-Na8=213.28       C59-Na10-Na5-Na9=149.24       
C59-Na10-Na5-Cl16=262.01      C59-Na10-Na5-Cl19= 90.60      C59-Na10-Na5-Cl20=176.95      H60-Na10-Na5-Na8=197.18       
H60-Na10-Na5-Na9=133.14       H60-Na10-Na5-Cl16=245.91      H60-Na10-Na5-Cl19= 74.50      H60-Na10-Na5-Cl20=160.84      
Na1-Na10-Na6-Na7=357.07       Na1-Na10-Na6-Na8=262.86       Na1-Na10-Na6-Cl14= 26.89      Na1-Na10-Na6-Cl16=217.83      
Na1-Na10-Na6-Cl17=310.81      Na1-Na10-Na6-O36=262.23       Na1-Na10-Na6-C38=228.08       Na1-Na10-Na6-C44=118.05       
Na1-Na10-Na6-H45= 63.79       Na1-Na10-Na6-C47=134.31       Na1-Na10-Na6-H50=153.27       Na1-Na10-Na6-O51=110.76       
Na3-Na10-Na6-Na1= 19.56       Na3-Na10-Na6-Na7= 16.64       Na3-Na10-Na6-Na8=282.42       Na3-Na10-Na6-Cl14= 46.45      
Na3-Na10-Na6-Cl16=237.39      Na3-Na10-Na6-Cl17=330.37      Na3-Na10-Na6-O36=281.79       Na3-Na10-Na6-C38=247.64       
Na3-Na10-Na6-C44=137.61       Na3-Na10-Na6-H45= 83.35       Na3-Na10-Na6-C47=153.87       Na3-Na10-Na6-H50=172.84       
Na3-Na10-Na6-O51=130.32       Na5-Na10-Na6-Na1=120.54       Na5-Na10-Na6-Na7=117.61       Na5-Na10-Na6-Na8= 23.39       
Na5-Na10-Na6-Cl14=147.42      Na5-Na10-Na6-Cl16=338.37      Na5-Na10-Na6-Cl17= 71.34      Na5-Na10-Na6-O36= 22.76       
Na5-Na10-Na6-C38=348.61       Na5-Na10-Na6-C44=238.58       Na5-Na10-Na6-H45=184.33       Na5-Na10-Na6-C47=254.84       
Na5-Na10-Na6-H50=273.81       Na5-Na10-Na6-O51=231.29       Na8-Na10-Na6-Na1= 97.14       Na8-Na10-Na6-Na7= 94.22       
Na8-Na10-Na6-Cl14=124.03      Na8-Na10-Na6-Cl16=314.97      Na8-Na10-Na6-Cl17= 47.95      Na8-Na10-Na6-O36=359.37       
Na8-Na10-Na6-C38=325.22       Na8-Na10-Na6-C44=215.19       Na8-Na10-Na6-H45=160.93       Na8-Na10-Na6-C47=231.45       
Na8-Na10-Na6-H50=250.42       Na8-Na10-Na6-O51=207.90       Na9-Na10-Na6-Na1= 63.68       Na9-Na10-Na6-Na7= 60.76       
Na9-Na10-Na6-Na8=326.54       Na9-Na10-Na6-Cl14= 90.57      Na9-Na10-Na6-Cl16=281.52      Na9-Na10-Na6-Cl17= 14.49      
Na9-Na10-Na6-O36=325.91       Na9-Na10-Na6-C38=291.76       Na9-Na10-Na6-C44=181.73       Na9-Na10-Na6-H45=127.47       
Na9-Na10-Na6-C47=197.99       Na9-Na10-Na6-H50=216.96       Na9-Na10-Na6-O51=174.44       Cl12-Na10-Na6-Na1=333.56      
Cl12-Na10-Na6-Na7=330.63      Cl12-Na10-Na6-Na8=236.42      Cl12-Na10-Na6-Cl14=  0.44     Cl12-Na10-Na6-Cl16=191.39     
Cl12-Na10-Na6-Cl17=284.37     Cl12-Na10-Na6-O36=235.78      Cl12-Na10-Na6-C38=201.64      Cl12-Na10-Na6-C44= 91.61      
Cl12-Na10-Na6-H45= 37.35      Cl12-Na10-Na6-C47=107.86      Cl12-Na10-Na6-H50=126.83      Cl12-Na10-Na6-O51= 84.32      
Cl16-Na10-Na6-Na1=142.17      Cl16-Na10-Na6-Na7=139.24      Cl16-Na10-Na6-Na8= 45.03      Cl16-Na10-Na6-Cl14=169.05     
Cl16-Na10-Na6-Cl17= 92.98     Cl16-Na10-Na6-O36= 44.39      Cl16-Na10-Na6-C38= 10.25      Cl16-Na10-Na6-C44=260.22      
Cl16-Na10-Na6-H45=205.96      Cl16-Na10-Na6-C47=276.47      Cl16-Na10-Na6-H50=295.44      Cl16-Na10-Na6-O51=252.93      
Cl17-Na10-Na6-Na1= 49.19      Cl17-Na10-Na6-Na7= 46.27      Cl17-Na10-Na6-Na8=312.05      Cl17-Na10-Na6-Cl14= 76.08     
Cl17-Na10-Na6-Cl16=267.02     Cl17-Na10-Na6-O36=311.42      Cl17-Na10-Na6-C38=277.27      Cl17-Na10-Na6-C44=167.24      
Cl17-Na10-Na6-H45=112.98      Cl17-Na10-Na6-C47=183.50      Cl17-Na10-Na6-H50=202.47      Cl17-Na10-Na6-O51=159.95      
Cl19-Na10-Na6-Na1= 86.08      Cl19-Na10-Na6-Na7= 83.15      Cl19-Na10-Na6-Na8=348.94      Cl19-Na10-Na6-Cl14=112.96     
Cl19-Na10-Na6-Cl16=303.91     Cl19-Na10-Na6-Cl17= 36.89     Cl19-Na10-Na6-O36=348.31      Cl19-Na10-Na6-C38=314.16      
Cl19-Na10-Na6-C44=204.13      Cl19-Na10-Na6-H45=149.87      Cl19-Na10-Na6-C47=220.38      Cl19-Na10-Na6-H50=239.35      
Cl19-Na10-Na6-O51=196.84      O51-Na10-Na6-Na1=249.24       O51-Na10-Na6-Na7=246.32       O51-Na10-Na6-Na8=152.10       
O51-Na10-Na6-Cl14=276.13      O51-Na10-Na6-Cl16=107.07      O51-Na10-Na6-Cl17=200.05      O51-Na10-Na6-O36=151.47       
O51-Na10-Na6-C38=117.32       O51-Na10-Na6-C44=  7.29       O51-Na10-Na6-H45=313.03       O51-Na10-Na6-C47= 23.55       
O51-Na10-Na6-H50= 42.52       C53-Na10-Na6-Na1=226.53       C53-Na10-Na6-Na7=223.60       C53-Na10-Na6-Na8=129.39       
C53-Na10-Na6-Cl14=253.42      C53-Na10-Na6-Cl16= 84.36      C53-Na10-Na6-Cl17=177.34      C53-Na10-Na6-O36=128.76       
C53-Na10-Na6-C38= 94.61       C53-Na10-Na6-C44=344.58       C53-Na10-Na6-H45=290.32       C53-Na10-Na6-C47=  0.84       
C53-Na10-Na6-H50= 19.80       C53-Na10-Na6-O51=337.29       C59-Na10-Na6-Na1=229.28       C59-Na10-Na6-Na7=226.35       
C59-Na10-Na6-Na8=132.13       C59-Na10-Na6-Cl14=256.16      C59-Na10-Na6-Cl16= 87.11      C59-Na10-Na6-Cl17=180.08      
C59-Na10-Na6-O36=131.50       C59-Na10-Na6-C38= 97.35       C59-Na10-Na6-C44=347.32       C59-Na10-Na6-H45=293.07       
C59-Na10-Na6-C47=  3.58       C59-Na10-Na6-H50= 22.55       C59-Na10-Na6-O51=340.03       H60-Na10-Na6-Na1=245.49       
H60-Na10-Na6-Na7=242.57       H60-Na10-Na6-Na8=148.35       H60-Na10-Na6-Cl14=272.38      H60-Na10-Na6-Cl16=103.32      
H60-Na10-Na6-Cl17=196.30      H60-Na10-Na6-O36=147.72       H60-Na10-Na6-C38=113.57       H60-Na10-Na6-C44=  3.54       
H60-Na10-Na6-H45=309.28       H60-Na10-Na6-C47= 19.80       H60-Na10-Na6-H50= 38.77       H60-Na10-Na6-O51=356.25       
Na1-Na10-Na9-Na2=357.04       Na1-Na10-Na9-Na3=285.73       Na1-Na10-Na9-Na4= 49.99       Na1-Na10-Na9-Na5=168.96       
Na1-Na10-Na9-Na8=103.26       Na1-Na10-Na9-Cl15= 39.04      Na1-Na10-Na9-Cl17= 51.86      Na1-Na10-Na9-Cl18=320.52      
Na1-Na10-Na9-Cl19=227.56      Na1-Na10-Na9-Cl20=143.97      Na3-Na10-Na9-Na1= 74.27       Na3-Na10-Na9-Na2= 71.31       
Na3-Na10-Na9-Na4=124.26       Na3-Na10-Na9-Na5=243.24       Na3-Na10-Na9-Na8=177.54       Na3-Na10-Na9-Cl15=113.32      
Na3-Na10-Na9-Cl17=126.13      Na3-Na10-Na9-Cl18= 34.79      Na3-Na10-Na9-Cl19=301.83      Na3-Na10-Na9-Cl20=218.24      
Na5-Na10-Na9-Na1=191.04       Na5-Na10-Na9-Na2=188.08       Na5-Na10-Na9-Na3=116.76       Na5-Na10-Na9-Na4=241.02       
Na5-Na10-Na9-Na8=294.30       Na5-Na10-Na9-Cl15=230.08      Na5-Na10-Na9-Cl17=242.89      Na5-Na10-Na9-Cl18=151.56      
Na5-Na10-Na9-Cl19= 58.59      Na5-Na10-Na9-Cl20=335.00      Na6-Na10-Na9-Na1=290.16       Na6-Na10-Na9-Na2=287.20       
Na6-Na10-Na9-Na3=215.89       Na6-Na10-Na9-Na4=340.15       Na6-Na10-Na9-Na5= 99.13       Na6-Na10-Na9-Na8= 33.43       
Na6-Na10-Na9-Cl15=329.20      Na6-Na10-Na9-Cl17=342.02      Na6-Na10-Na9-Cl18=250.68      Na6-Na10-Na9-Cl19=157.72      
Na6-Na10-Na9-Cl20= 74.13      Na8-Na10-Na9-Na1=256.74       Na8-Na10-Na9-Na2=253.78       Na8-Na10-Na9-Na3=182.46       
Na8-Na10-Na9-Na4=306.72       Na8-Na10-Na9-Na5= 65.70       Na8-Na10-Na9-Cl15=295.78      Na8-Na10-Na9-Cl17=308.59      
Na8-Na10-Na9-Cl18=217.26      Na8-Na10-Na9-Cl19=124.29      Na8-Na10-Na9-Cl20= 40.71      Cl12-Na10-Na9-Na1= 40.83      
Cl12-Na10-Na9-Na2= 37.87      Cl12-Na10-Na9-Na3=326.56      Cl12-Na10-Na9-Na4= 90.81      Cl12-Na10-Na9-Na5=209.79      
Cl12-Na10-Na9-Na8=144.09      Cl12-Na10-Na9-Cl15= 79.87     Cl12-Na10-Na9-Cl17= 92.68     Cl12-Na10-Na9-Cl18=  1.35     
Cl12-Na10-Na9-Cl19=268.38     Cl12-Na10-Na9-Cl20=184.80     Cl16-Na10-Na9-Na1=233.17      Cl16-Na10-Na9-Na2=230.21      
Cl16-Na10-Na9-Na3=158.90      Cl16-Na10-Na9-Na4=283.16      Cl16-Na10-Na9-Na5= 42.13      Cl16-Na10-Na9-Na8=336.43      
Cl16-Na10-Na9-Cl15=272.21     Cl16-Na10-Na9-Cl17=285.03     Cl16-Na10-Na9-Cl18=193.69     Cl16-Na10-Na9-Cl19=100.73     
Cl16-Na10-Na9-Cl20= 17.14     Cl17-Na10-Na9-Na1=308.14      Cl17-Na10-Na9-Na2=305.18      Cl17-Na10-Na9-Na3=233.87      
Cl17-Na10-Na9-Na4=358.13      Cl17-Na10-Na9-Na5=117.11      Cl17-Na10-Na9-Na8= 51.41      Cl17-Na10-Na9-Cl15=347.19     
Cl17-Na10-Na9-Cl18=268.66     Cl17-Na10-Na9-Cl19=175.70     Cl17-Na10-Na9-Cl20= 92.11     Cl19-Na10-Na9-Na1=132.44      
Cl19-Na10-Na9-Na2=129.48      Cl19-Na10-Na9-Na3= 58.17      Cl19-Na10-Na9-Na4=182.43      Cl19-Na10-Na9-Na5=301.41      
Cl19-Na10-Na9-Na8=235.71      Cl19-Na10-Na9-Cl15=171.49     Cl19-Na10-Na9-Cl17=184.30     Cl19-Na10-Na9-Cl18= 92.96     
Cl19-Na10-Na9-Cl20=276.41     O51-Na10-Na9-Na1=296.64       O51-Na10-Na9-Na2=293.68       O51-Na10-Na9-Na3=222.37       
O51-Na10-Na9-Na4=346.63       O51-Na10-Na9-Na5=105.60       O51-Na10-Na9-Na8= 39.90       O51-Na10-Na9-Cl15=335.68      
O51-Na10-Na9-Cl17=348.49      O51-Na10-Na9-Cl18=257.16      O51-Na10-Na9-Cl19=164.20      O51-Na10-Na9-Cl20= 80.61      
C53-Na10-Na9-Na1=251.04       C53-Na10-Na9-Na2=248.08       C53-Na10-Na9-Na3=176.77       C53-Na10-Na9-Na4=301.03       
C53-Na10-Na9-Na5= 60.00       C53-Na10-Na9-Na8=354.30       C53-Na10-Na9-Cl15=290.08      C53-Na10-Na9-Cl17=302.90      
C53-Na10-Na9-Cl18=211.56      C53-Na10-Na9-Cl19=118.60      C53-Na10-Na9-Cl20= 35.01      C59-Na10-Na9-Na1=131.73       
C59-Na10-Na9-Na2=128.77       C59-Na10-Na9-Na3= 57.46       C59-Na10-Na9-Na4=181.72       C59-Na10-Na9-Na5=300.70       
C59-Na10-Na9-Na8=235.00       C59-Na10-Na9-Cl15=170.78      C59-Na10-Na9-Cl17=183.59      C59-Na10-Na9-Cl18= 92.25      
C59-Na10-Na9-Cl19=359.29      C59-Na10-Na9-Cl20=275.70      H60-Na10-Na9-Na1=108.23       H60-Na10-Na9-Na2=105.27       
H60-Na10-Na9-Na3= 33.95       H60-Na10-Na9-Na4=158.21       H60-Na10-Na9-Na5=277.19       H60-Na10-Na9-Na8=211.49       
H60-Na10-Na9-Cl15=147.27      H60-Na10-Na9-Cl17=160.08      H60-Na10-Na9-Cl18= 68.75      H60-Na10-Na9-Cl19=335.78      
H60-Na10-Na9-Cl20=252.20      
 
 CMA Distance (Angstroems)
 ---------------------------
R(CMA):  6.2411

========================================================================
 FINAL SINGLEPOINT CALCULATION ON OPTIMIZED GEOMETRY
========================================================================

 Ncao       : 260
 Nao        : 250
 Nshell     : 130
 Nel        : 208
 T(el)      :   300.0
 intcut     :    25.0
 scfconv/Eh :  0.100E-05
   qconv/e  :  0.100E-03
 intneglect :  0.100E-07
 broydamp   :      0.250
 iter      E             dE          RMSdq      gap      omega  full diag
   1   -120.8234247 -0.120823E+03  0.188E-04    3.15       0.0  T
   2   -120.8234247 -0.241869E-10  0.106E-04    3.15     105.4  T
   3   -120.8234247 -0.298712E-10  0.621E-05    3.15     180.1  T
speedup  0.97
cpu  time for SCC    0.05 s
wall time for SCC    0.05 s

   *** convergence criteria satisfied after 3 iterations ***

          eigenvalues
 #    :          92         93         94         95         96         97         98         99
 occ. :        2.000      2.000      2.000      2.000      2.000      2.000      2.000      2.000
 eps  :       -10.735    -10.712    -10.695    -10.654    -10.631    -10.602    -10.589    -10.545
 #    :         100        101        102        103        104        105        106        107
 occ. :        2.000      2.000      2.000      2.000      2.000      0.000      0.000      0.000
 eps  :       -10.530    -10.503    -10.496    -10.482    -10.466     -7.315     -6.016     -5.266
 #    :         108        109        110        111        112        113        114        115
 occ. :        0.000      0.000      0.000      0.000      0.000      0.000      0.000      0.000
 eps  :        -4.642     -2.471     -2.109     -1.013     -0.729      0.117      0.881      1.231


   #   Z            q   n(s)   n(p)   n(d)      C6AA      α(0)
   1  11 Na     0.746  0.049  0.205  0.000    67.612    26.610
   2  11 Na     0.699  0.115  0.186  0.000    68.194    26.724
   3  11 Na     0.709  0.110  0.180  0.000    68.066    26.699
   4  11 Na     0.731  0.052  0.218  0.000    67.806    26.648
   5  11 Na     0.704  0.105  0.191  0.000    68.135    26.712
   6  11 Na     0.850  0.045  0.104  0.000    66.362    26.363
   7  11 Na     0.692  0.110  0.198  0.000    68.277    26.740
   8  11 Na     0.859  0.039  0.102  0.000    66.259    26.342
   9  11 Na     0.734  0.053  0.213  0.000    67.764    26.640
  10  11 Na     0.832  0.034  0.135  0.000    66.584    26.407
  11  17 Cl    -0.740  1.972  5.768  0.001   124.943    17.101
  12  17 Cl    -0.774  1.973  5.801  0.001   126.291    17.193
  13  17 Cl    -0.786  1.973  5.802  0.011   126.788    17.227
  14  17 Cl    -0.756  1.973  5.780  0.003   125.567    17.144
  15  17 Cl    -0.764  1.970  5.792  0.002   125.909    17.167
  16  17 Cl    -0.777  1.973  5.803  0.001   126.422    17.202
  17  17 Cl    -0.740  1.969  5.771  0.000   124.922    17.100
  18  17 Cl    -0.735  1.973  5.761  0.001   124.730    17.087
  19  17 Cl    -0.749  1.973  5.776  0.000   125.311    17.126
  20  17 Cl    -0.782  1.973  5.808  0.002   126.636    17.217
  21   8 O     -0.464  1.712  4.753  0.000    22.142     6.352
  22   1 H      0.334  0.666  0.000  0.000     0.625     1.242
  23   6 C      0.073  1.038  2.888  0.000    19.574     6.340
  24   1 H      0.017  0.983  0.000  0.000     2.785     2.610
  25   1 H      0.035  0.965  0.000  0.000     2.522     2.484
  26   6 C     -0.087  1.061  3.026  0.000    22.158     6.702
  27   1 H      0.054  0.946  0.000  0.000     2.265     2.353
  28   1 H      0.073  0.927  0.000  0.000     2.054     2.241
  29   6 C     -0.055  1.047  3.008  0.000    21.567     6.612
  30   1 H      0.024  0.976  0.000  0.000     2.673     2.557
  31   1 H      0.026  0.974  0.000  0.000     2.647     2.544
  32   6 C     -0.108  1.038  3.070  0.000    22.617     6.782
  33   1 H      0.051  0.949  0.000  0.000     2.307     2.375
  34   1 H      0.029  0.971  0.000  0.000     2.608     2.525
  35   1 H      0.041  0.959  0.000  0.000     2.438     2.442
  36   8 O     -0.524  1.713  4.811  0.000    23.347     6.526
  37   1 H      0.359  0.641  0.000  0.000     0.563     1.176
  38   6 C      0.048  1.044  2.908  0.000    19.688     6.303
  39   1 H      0.038  0.962  0.000  0.000     2.471     2.458
  40   1 H      0.059  0.941  0.000  0.000     2.210     2.325
  41   6 C     -0.084  1.056  3.028  0.000    22.073     6.684
  42   1 H      0.038  0.962  0.000  0.000     2.482     2.464
  43   1 H      0.056  0.944  0.000  0.000     2.242     2.341
  44   6 C     -0.087  1.059  3.028  0.000    22.059     6.670
  45   1 H      0.043  0.957  0.000  0.000     2.389     2.413
  46   1 H      0.040  0.960  0.000  0.000     2.443     2.444
  47   6 C     -0.148  1.050  3.098  0.000    23.264     6.850
  48   1 H      0.042  0.958  0.000  0.000     2.428     2.437
  49   1 H      0.061  0.939  0.000  0.000     2.192     2.315
  50   1 H      0.040  0.960  0.000  0.000     2.434     2.436
  51   8 O     -0.540  1.718  4.822  0.000    23.716     6.577
  52   1 H      0.372  0.628  0.000  0.000     0.535     1.147
  53   6 C      0.041  1.045  2.915  0.000    19.815     6.323
  54   1 H      0.049  0.951  0.000  0.000     2.338     2.391
  55   1 H      0.071  0.929  0.000  0.000     2.071     2.251
  56   6 C     -0.083  1.056  3.027  0.000    22.056     6.682
  57   1 H      0.039  0.961  0.000  0.000     2.464     2.455
  58   1 H      0.053  0.947  0.000  0.000     2.284     2.363
  59   6 C     -0.078  1.056  3.022  0.000    21.905     6.647
  60   1 H      0.042  0.958  0.000  0.000     2.400     2.419
  61   1 H      0.039  0.961  0.000  0.000     2.459     2.452
  62   6 C     -0.125  1.045  3.080  0.000    22.906     6.815
  63   1 H      0.037  0.963  0.000  0.000     2.488     2.467
  64   1 H      0.041  0.959  0.000  0.000     2.430     2.438
  65   1 H      0.044  0.956  0.000  0.000     2.391     2.418
  66   8 O     -0.494  1.706  4.788  0.000    22.710     6.436
  67   1 H      0.344  0.656  0.000  0.000     0.591     1.201
  68   6 C      0.051  1.044  2.905  0.000    19.652     6.298
  69   1 H      0.066  0.934  0.000  0.000     2.134     2.285
  70   1 H      0.046  0.954  0.000  0.000     2.368     2.406
  71   6 C     -0.095  1.063  3.032  0.000    22.235     6.700
  72   1 H      0.072  0.928  0.000  0.000     2.061     2.245
  73   1 H      0.039  0.961  0.000  0.000     2.458     2.452
  74   6 C     -0.073  1.059  3.014  0.000    21.804     6.632
  75   1 H      0.026  0.974  0.000  0.000     2.629     2.531
  76   1 H      0.029  0.971  0.000  0.000     2.595     2.519
  77   6 C     -0.113  1.040  3.072  0.000    22.714     6.796
  78   1 H      0.036  0.964  0.000  0.000     2.498     2.471
  79   1 H      0.036  0.964  0.000  0.000     2.505     2.475
  80   1 H      0.051  0.949  0.000  0.000     2.305     2.374

 Mol. C6AA /au·bohr⁶  :     104715.030488
 Mol. C8AA /au·bohr⁸  :    4596410.021296
 Mol. α(0) /au        :        661.115640

 
 Wiberg/Mayer (AO) data. WBOs > 0.1 written file <wbo>
 largest (>0.05) Wiberg bond orders for each atom
           total WBO             WBO to atom ...
     1  Na  0.489    Cl  12 0.132    Cl  11 0.120    Cl  14 0.116    Cl  18 0.069
     2  Na  0.557    Cl  15 0.181    Cl  18 0.165    Cl  11 0.164
     3  Na  0.538    Cl  12 0.171    Cl  18 0.164    Cl  19 0.154
     4  Na  0.506    Cl  13 0.144    Cl  15 0.099    Cl  11 0.080    O   66 0.069    Cl  17 0.062
     5  Na  0.553    Cl  20 0.174    Cl  16 0.159    Cl  19 0.132
     6  Na  0.282    O   51 0.074    Cl  17 0.071    Cl  16 0.067    Cl  14 0.059    O   36 0.053
     7  Na  0.563    Cl  13 0.185    Cl  14 0.183    Cl  11 0.116
     8  Na  0.265    Cl  16 0.108    Cl  20 0.068    Cl  17 0.066    O   36 0.058
     9  Na  0.513    Cl  20 0.147    Cl  15 0.142    Cl  18 0.082    Cl  19 0.070    Cl  17 0.052
    10  Na  0.331    Cl  12 0.097    Cl  19 0.096    O   51 0.067    Cl  17 0.065    Cl  16 0.051
    11  Cl  0.489    Na   2 0.164    Na   1 0.120    Na   7 0.116    Na   4 0.080
    12  Cl  0.427    Na   3 0.171    Na   1 0.132    Na  10 0.097
    13  Cl  0.407    Na   7 0.185    Na   4 0.144
    14  Cl  0.464    Na   7 0.183    Na   1 0.116    Na   6 0.059
    15  Cl  0.441    Na   2 0.181    Na   9 0.142    Na   4 0.099
    16  Cl  0.417    Na   5 0.159    Na   8 0.108    Na   6 0.067    Na  10 0.051
    17  Cl  0.502    Na   6 0.071    Na   8 0.066    Na  10 0.065    Na   4 0.062    Na   9 0.052
    18  Cl  0.498    Na   2 0.165    Na   3 0.164    Na   9 0.082    Na   1 0.069
    19  Cl  0.475    Na   3 0.154    Na   5 0.132    Na  10 0.096    Na   9 0.070
    20  Cl  0.416    Na   5 0.174    Na   9 0.147    Na   8 0.068
    21  O   2.006    C   23 0.992    H   22 0.837    H   52 0.061
    22  H   0.888    O   21 0.837
    23  C   3.957    C   26 1.001    O   21 0.992    H   25 0.972    H   24 0.971
    24  H   0.998    C   23 0.971
    25  H   0.997    C   23 0.972
    26  C   3.990    C   29 1.007    C   23 1.001    H   27 0.967    H   28 0.965
    27  H   0.996    C   26 0.967
    28  H   0.994    C   26 0.965
    29  C   3.997    C   32 1.019    C   26 1.007    H   30 0.978    H   31 0.978
    30  H   0.999    C   29 0.978
    31  H   0.998    C   29 0.978
    32  C   3.991    C   29 1.019    H   34 0.988    H   35 0.985    H   33 0.985
    33  H   0.997    C   32 0.985
    34  H   0.999    C   32 0.988
    35  H   0.998    C   32 0.985
    36  O   1.984    C   38 0.983    H   37 0.817    Na   8 0.058    Na   6 0.053
    37  H   0.870    O   36 0.817
    38  C   3.942    C   41 1.009    O   36 0.983    H   40 0.973    H   39 0.971
    39  H   0.998    C   38 0.971
    40  H   0.993    C   38 0.973
    41  C   3.993    C   44 1.014    C   38 1.009    H   42 0.974    H   43 0.973
    42  H   0.998    C   41 0.974
    43  H   0.996    C   41 0.973
    44  C   3.994    C   47 1.028    C   41 1.014    H   46 0.978    H   45 0.969
    45  H   0.998    C   44 0.969
    46  H   0.998    C   44 0.978
    47  C   3.990    C   44 1.028    H   48 0.989    H   49 0.984    H   50 0.981
    48  H   0.997    C   47 0.989
    49  H   0.996    C   47 0.984
    50  H   0.998    C   47 0.981
    51  O   1.984    C   53 0.980    H   52 0.789    Na   6 0.074    Na  10 0.067
    52  H   0.861    O   51 0.789    O   21 0.061
    53  C   3.936    C   56 1.008    O   51 0.980    H   54 0.971    H   55 0.968
    54  H   0.997    C   53 0.971
    55  H   0.994    C   53 0.968
    56  C   3.995    C   59 1.014    C   53 1.008    H   57 0.973    H   58 0.971
    57  H   0.998    C   56 0.973
    58  H   0.997    C   56 0.971
    59  C   3.997    C   62 1.024    C   56 1.014    H   61 0.978    H   60 0.964
    60  H   0.999    C   59 0.964
    61  H   0.997    C   59 0.978
    62  C   3.990    C   59 1.024    H   63 0.987    H   64 0.985    H   65 0.978
    63  H   0.998    C   62 0.987
    64  H   0.998    C   62 0.985
    65  H   0.997    C   62 0.978
    66  O   2.013    C   68 0.980    H   67 0.859    Na   4 0.069
    67  H   0.881    O   66 0.859
    68  C   3.939    C   71 1.009    O   66 0.980    H   70 0.973    H   69 0.970
    69  H   0.994    C   68 0.970
    70  H   0.996    C   68 0.973
    71  C   3.989    C   74 1.016    C   68 1.009    H   73 0.976    H   72 0.967
    72  H   0.994    C   71 0.967
    73  H   0.998    C   71 0.976
    74  C   3.995    C   77 1.023    C   71 1.016    H   76 0.981    H   75 0.972
    75  H   1.001    C   74 0.972
    76  H   0.997    C   74 0.981
    77  C   3.994    C   74 1.023    H   79 0.987    H   78 0.987    H   80 0.983
    78  H   0.998    C   77 0.987
    79  H   0.998    C   77 0.987
    80  H   0.997    C   77 0.983
 MOs/occ written to file <molden.input>
 
molecular dipole:
                 x           y           z       tot (Debye)
 q only:        0.404      -1.345       2.499
   full:        0.153      -0.471       1.419       3.821
molecular quadrupole (traceless):
                xx          xy          yy          xz          yz          zz
 q only:       18.517      -1.460       0.022       6.971       1.066     -18.538
  q+dip:        8.817      -1.032       5.084      10.865      -4.627     -13.902
   full:        9.768      -0.550       5.319      11.485      -4.054     -15.087

SCC energy    :    -120.8234247
rep           :       0.8974844
ES            :       0.8470488
AES           :      -0.0248867
AXC           :       0.0258795
disp          :      -0.1123529
XB            :       0.0000000
fix           :       0.0000000
total E       :    -119.9207769
atomizationE  :      16.6741464    10463.18
(atE without considering molecular charge,
 total energy contains solvation terms)
H-L gap (eV)  :          3.1513
optimized geometry written to: xtbopt.xyz

           ------------------------------------------------- 
          |                Numerical Hessian                |
           ------------------------------------------------- 
step length          :   0.00500
SCC accuracy         :   0.25000
Hessian scale factor :   1.00000
frozen atoms in %    :   0.00000    0
RMS gradient         :   0.00005
estimated CPU  time      2.33 min
estimated wall time      2.36 min

writing file <hessian>.
 
 projected vibrational frequencies (cm-1)
eigval :       -0.00    -0.00    -0.00     0.00     0.00     0.00
eigval :       13.98    20.20    23.61    25.33    27.60    31.95
eigval :       35.57    39.72    43.14    44.91    45.59    48.00
eigval :       48.45    49.58    51.26    53.60    56.18    58.47
eigval :       59.37    60.59    61.87    63.69    67.51    68.42
eigval :       71.78    73.61    75.00    76.50    77.88    81.31
eigval :       84.75    86.10    89.12    90.59    91.42    93.43
eigval :       95.13    98.05   101.43   102.79   104.04   109.10
eigval :      110.23   114.07   116.24   117.41   119.09   121.20
eigval :      124.23   126.18   128.19   131.64   134.04   137.87
eigval :      140.57   142.08   146.18   149.81   153.85   156.99
eigval :      158.63   160.90   162.46   163.31   168.62   170.89
eigval :      173.34   175.98   178.89   181.87   183.48   185.56
eigval :      188.28   189.73   193.42   194.55   199.57   203.83
eigval :      206.72   207.82   211.31   213.91   222.98   227.21
eigval :      233.30   234.94   236.42   245.09   257.68   270.96
eigval :      274.77   285.50   297.40   303.88   364.93   391.47
eigval :      395.65   400.00   445.92   476.72   490.30   509.17
eigval :      533.59   603.16   677.99   732.38   764.30   765.38
eigval :      780.26   781.84   839.05   861.57   862.18   875.63
eigval :      883.20   886.79   890.56   947.86   953.45   973.65
eigval :      986.17   986.99   988.40   998.07  1003.06  1036.26
eigval :     1044.80  1047.12  1079.04  1093.71  1094.23  1099.97
eigval :     1100.43  1103.63  1110.41  1115.67  1124.64  1125.52
eigval :     1133.63  1136.90  1137.65  1142.32  1186.75  1189.76
eigval :     1200.35  1212.40  1231.75  1237.30  1245.19  1256.33
eigval :     1274.31  1274.73  1275.44  1278.50  1280.01  1300.43
eigval :     1318.95  1324.11  1327.07  1337.91  1346.36  1347.00
eigval :     1348.60  1352.02  1354.46  1357.50  1359.68  1360.62
eigval :     1367.26  1372.19  1406.22  1409.57  1414.99  1415.79
eigval :     1467.48  1471.70  1472.23  1472.67  1475.72  1479.31
eigval :     1480.36  1482.48  1483.96  1487.08  1490.43  1495.51
eigval :     1496.55  1497.97  1498.88  1499.49  1500.64  1502.45
eigval :     1503.87  1504.07  2891.57  2893.97  2915.00  2917.26
eigval :     2950.59  2951.74  2957.43  2960.52  2965.26  2965.94
eigval :     2968.58  2969.13  2971.14  2973.70  2974.62  2978.98
eigval :     2980.60  2982.93  2985.20  2986.43  2987.37  2994.67
eigval :     2997.31  3013.57  3018.81  3027.21  3027.85  3029.67
eigval :     3031.56  3032.85  3034.41  3037.43  3040.17  3041.38
eigval :     3042.17  3045.50  3102.85  3136.34  3261.65  3388.77
 reduced masses (amu)
   1: 20.03   2: 24.86   3: 25.66   4: 19.07   5: 23.56   6: 20.87   7: 11.68   8: 11.85
   9: 15.00  10: 14.97  11: 18.21  12: 14.75  13: 18.89  14: 21.59  15: 21.03  16: 15.43
  17: 14.16  18: 19.48  19: 21.70  20: 21.62  21: 22.11  22: 15.47  23: 24.55  24: 17.33
  25: 21.42  26: 20.59  27: 22.90  28: 23.76  29: 28.18  30: 26.99  31: 25.61  32: 20.93
  33: 27.41  34: 26.54  35: 25.45  36: 23.61  37: 22.70  38: 21.04  39: 26.30  40: 20.27
  41: 21.53  42: 22.36  43: 26.97  44: 23.18  45: 24.90  46: 29.07  47: 27.31  48: 25.02
  49: 22.76  50: 24.28  51: 23.48  52: 21.95  53: 14.66  54: 22.22  55: 23.49  56: 19.81
  57: 23.33  58: 24.42  59: 23.09  60: 25.57  61: 26.53  62: 24.13  63: 22.88  64: 26.43
  65: 20.10  66: 20.40  67: 23.30  68: 24.47  69: 23.01  70: 23.37  71: 20.25  72: 22.81
  73: 24.64  74: 23.28  75: 26.06  76: 24.93  77: 23.95  78: 17.15  79: 23.65  80: 24.37
  81: 28.98  82: 23.91  83: 25.87  84: 27.11  85: 24.81  86: 26.48  87: 21.15  88: 26.90
  89: 26.85  90: 23.26  91:  8.00  92: 14.12  93: 16.97  94:  5.70  95:  5.17  96:  7.25
  97:  6.95  98: 10.15  99:  5.43 100: 12.30 101:  9.51 102:  7.87 103:  7.31 104: 10.12
 105: 10.05 106:  4.84 107:  8.87 108:  8.40 109:  6.80 110:  2.89 111:  2.27 112:  1.89
 113:  3.13 114:  3.34 115:  2.42 116:  1.74 117:  2.36 118:  6.59 119:  5.78 120:  6.36
 121:  5.81 122:  4.20 123:  6.55 124:  5.65 125:  2.52 126:  4.38 127:  6.15 128:  6.47
 129:  5.89 130:  6.27 131:  7.65 132: 11.09 133:  7.50 134:  6.93 135:  7.51 136:  6.26
 137:  6.56 138: 10.73 139:  5.61 140:  6.57 141:  8.20 142:  5.74 143:  7.93 144:  7.96
 145:  7.28 146:  7.35 147:  7.35 148:  7.32 149:  3.97 150:  3.50 151:  4.61 152:  5.05
 153:  3.36 154:  3.30 155:  3.60 156:  3.48 157:  2.05 158:  2.03 159:  1.99 160:  2.58
 161:  2.11 162:  3.79 163:  3.45 164:  3.34 165:  3.18 166:  3.75 167:  3.88 168:  4.33
 169:  3.48 170:  4.07 171:  4.90 172:  4.75 173:  3.98 174:  5.52 175:  3.89 176:  4.50
 177:  3.37 178:  3.35 179:  3.20 180:  3.16 181:  1.89 182:  1.86 183:  1.93 184:  1.91
 185:  1.87 186:  1.82 187:  1.75 188:  1.90 189:  1.94 190:  1.80 191:  1.84 192:  1.67
 193:  1.64 194:  1.73 195:  1.65 196:  1.52 197:  1.62 198:  1.58 199:  1.63 200:  1.84
 201:  1.77 202:  1.78 203:  1.80 204:  1.76 205:  1.75 206:  1.92 207:  1.81 208:  1.93
 209:  1.64 210:  1.78 211:  1.91 212:  1.83 213:  1.77 214:  1.57 215:  1.53 216:  1.65
 217:  1.93 218:  1.72 219:  1.52 220:  1.65 221:  1.56 222:  1.55 223:  1.70 224:  1.73
 225:  1.95 226:  1.89 227:  1.67 228:  1.86 229:  1.90 230:  1.83 231:  1.87 232:  1.83
 233:  1.40 234:  1.58 235:  1.47 236:  1.41 237:  1.91 238:  1.91 239:  1.89 240:  1.89
 IR intensities (amu)
   1:  0.26   2:  0.36   3:  0.32   4:  0.20   5:  0.40   6:  0.23   7:  0.23   8:  0.19
   9:  0.10  10:  0.22  11:  0.12  12:  0.23  13:  0.20  14:  0.35  15:  0.24  16:  0.12
  17:  0.26  18:  0.17  19:  0.35  20:  0.25  21:  0.15  22:  0.19  23:  0.28  24:  0.19
  25:  0.15  26:  0.10  27:  0.10  28:  0.08  29:  0.32  30:  0.10  31:  0.07  32:  0.10
  33:  0.12  34:  0.31  35:  0.34  36:  0.23  37:  0.26  38:  0.27  39:  0.28  40:  0.24
  41:  0.25  42:  0.35  43:  0.33  44:  0.24  45:  0.32  46:  0.31  47:  0.19  48:  0.40
  49:  0.57  50:  0.42  51:  0.60  52:  0.88  53:  0.35  54:  0.84  55:  0.73  56:  0.40
  57:  0.91  58:  0.34  59:  0.87  60:  0.39  61:  0.53  62:  1.00  63:  0.57  64:  1.00
  65:  0.32  66:  0.63  67:  0.54  68:  0.79  69:  0.40  70:  0.34  71:  0.28  72:  0.64
  73:  0.74  74:  0.25  75:  0.53  76:  1.07  77:  0.64  78:  0.28  79:  1.15  80:  0.93
  81:  0.87  82:  0.50  83:  1.21  84:  1.15  85:  0.90  86:  2.20  87:  1.59  88:  1.04
  89:  1.06  90:  1.51  91:  0.58  92:  1.06  93:  0.89  94:  0.34  95:  0.29  96:  0.27
  97:  0.23  98:  0.29  99:  0.30 100:  0.45 101:  0.27 102:  0.25 103:  0.24 104:  0.20
 105:  0.31 106:  0.23 107:  0.33 108:  0.26 109:  0.69 110:  0.59 111:  0.61 112:  0.62
 113:  0.08 114:  0.10 115:  0.11 116:  0.03 117:  0.07 118:  0.22 119:  0.17 120:  0.12
 121:  0.25 122:  0.27 123:  0.26 124:  0.12 125:  0.10 126:  0.27 127:  0.39 128:  0.49
 129:  0.05 130:  0.17 131:  0.57 132:  0.74 133:  0.66 134:  0.56 135:  0.29 136:  0.13
 137:  0.50 138:  1.06 139:  0.32 140:  0.47 141:  0.65 142:  0.24 143:  0.50 144:  0.82
 145:  0.43 146:  0.27 147:  0.24 148:  0.25 149:  0.13 150:  0.13 151:  0.12 152:  0.12
 153:  0.05 154:  0.03 155:  0.07 156:  0.17 157:  0.02 158:  0.05 159:  0.07 160:  0.12
 161:  0.10 162:  0.03 163:  0.34 164:  0.25 165:  0.41 166:  0.20 167:  0.36 168:  0.18
 169:  0.47 170:  0.15 171:  0.13 172:  0.13 173:  0.40 174:  0.13 175:  0.36 176:  0.44
 177:  0.09 178:  0.18 179:  0.08 180:  0.04 181:  0.03 182:  0.08 183:  0.08 184:  0.03
 185:  0.05 186:  0.04 187:  0.04 188:  0.06 189:  0.09 190:  0.05 191:  0.09 192:  0.05
 193:  0.02 194:  0.06 195:  0.13 196:  0.04 197:  0.03 198:  0.06 199:  0.07 200:  0.02
 201:  0.36 202:  0.28 203:  0.24 204:  0.22 205:  0.05 206:  0.23 207:  0.16 208:  0.16
 209:  0.08 210:  0.33 211:  0.07 212:  0.18 213:  0.19 214:  0.30 215:  0.32 216:  0.27
 217:  0.29 218:  0.23 219:  0.18 220:  0.27 221:  0.21 222:  0.22 223:  0.24 224:  0.20
 225:  0.32 226:  0.23 227:  0.25 228:  0.26 229:  0.26 230:  0.24 231:  0.26 232:  0.29
 233:  0.16 234:  0.12 235:  0.19 236:  0.21 237:  0.81 238:  0.85 239:  0.74 240:  0.39
 Raman intensities (amu)
   1:  0.00   2:  0.00   3:  0.00   4:  0.00   5:  0.00   6:  0.00   7:  0.00   8:  0.00
   9:  0.00  10:  0.00  11:  0.00  12:  0.00  13:  0.00  14:  0.00  15:  0.00  16:  0.00
  17:  0.00  18:  0.00  19:  0.00  20:  0.00  21:  0.00  22:  0.00  23:  0.00  24:  0.00
  25:  0.00  26:  0.00  27:  0.00  28:  0.00  29:  0.00  30:  0.00  31:  0.00  32:  0.00
  33:  0.00  34:  0.00  35:  0.00  36:  0.00  37:  0.00  38:  0.00  39:  0.00  40:  0.00
  41:  0.00  42:  0.00  43:  0.00  44:  0.00  45:  0.00  46:  0.00  47:  0.00  48:  0.00
  49:  0.00  50:  0.00  51:  0.00  52:  0.00  53:  0.00  54:  0.00  55:  0.00  56:  0.00
  57:  0.00  58:  0.00  59:  0.00  60:  0.00  61:  0.00  62:  0.00  63:  0.00  64:  0.00
  65:  0.00  66:  0.00  67:  0.00  68:  0.00  69:  0.00  70:  0.00  71:  0.00  72:  0.00
  73:  0.00  74:  0.00  75:  0.00  76:  0.00  77:  0.00  78:  0.00  79:  0.00  80:  0.00
  81:  0.00  82:  0.00  83:  0.00  84:  0.00  85:  0.00  86:  0.00  87:  0.00  88:  0.00
  89:  0.00  90:  0.00  91:  0.00  92:  0.00  93:  0.00  94:  0.00  95:  0.00  96:  0.00
  97:  0.00  98:  0.00  99:  0.00 100:  0.00 101:  0.00 102:  0.00 103:  0.00 104:  0.00
 105:  0.00 106:  0.00 107:  0.00 108:  0.00 109:  0.00 110:  0.00 111:  0.00 112:  0.00
 113:  0.00 114:  0.00 115:  0.00 116:  0.00 117:  0.00 118:  0.00 119:  0.00 120:  0.00
 121:  0.00 122:  0.00 123:  0.00 124:  0.00 125:  0.00 126:  0.00 127:  0.00 128:  0.00
 129:  0.00 130:  0.00 131:  0.00 132:  0.00 133:  0.00 134:  0.00 135:  0.00 136:  0.00
 137:  0.00 138:  0.00 139:  0.00 140:  0.00 141:  0.00 142:  0.00 143:  0.00 144:  0.00
 145:  0.00 146:  0.00 147:  0.00 148:  0.00 149:  0.00 150:  0.00 151:  0.00 152:  0.00
 153:  0.00 154:  0.00 155:  0.00 156:  0.00 157:  0.00 158:  0.00 159:  0.00 160:  0.00
 161:  0.00 162:  0.00 163:  0.00 164:  0.00 165:  0.00 166:  0.00 167:  0.00 168:  0.00
 169:  0.00 170:  0.00 171:  0.00 172:  0.00 173:  0.00 174:  0.00 175:  0.00 176:  0.00
 177:  0.00 178:  0.00 179:  0.00 180:  0.00 181:  0.00 182:  0.00 183:  0.00 184:  0.00
 185:  0.00 186:  0.00 187:  0.00 188:  0.00 189:  0.00 190:  0.00 191:  0.00 192:  0.00
 193:  0.00 194:  0.00 195:  0.00 196:  0.00 197:  0.00 198:  0.00 199:  0.00 200:  0.00
 201:  0.00 202:  0.00 203:  0.00 204:  0.00 205:  0.00 206:  0.00 207:  0.00 208:  0.00
 209:  0.00 210:  0.00 211:  0.00 212:  0.00 213:  0.00 214:  0.00 215:  0.00 216:  0.00
 217:  0.00 218:  0.00 219:  0.00 220:  0.00 221:  0.00 222:  0.00 223:  0.00 224:  0.00
 225:  0.00 226:  0.00 227:  0.00 228:  0.00 229:  0.00 230:  0.00 231:  0.00 232:  0.00
 233:  0.00 234:  0.00 235:  0.00 236:  0.00 237:  0.00 238:  0.00 239:  0.00 240:  0.00
 output can be read by thermo (or use thermo option).
 writing <g98.out> molden fake output.
 recommended (thermochemical) frequency scaling factor: 1.0
                    ==================
                    thermo calculation
                    ==================
Nvib :  234 Nimag : 0  symmetry :   C1  rot number :  1  scale factor : 1.00 sthr :  50.
omega= 13.98     Gvib=    -2.190     Grot=    -1.434     Gused=    -1.439
omega= 20.20     Gvib=    -1.972     Grot=    -1.325     Gused=    -1.342
omega= 23.61     Gvib=    -1.880     Grot=    -1.279     Gused=    -1.307
omega= 25.33     Gvib=    -1.838     Grot=    -1.258     Gused=    -1.294
omega= 27.60     Gvib=    -1.787     Grot=    -1.233     Gused=    -1.280
omega= 31.95     Gvib=    -1.701     Grot=    -1.189     Gused=    -1.262
omega= 35.57     Gvib=    -1.637     Grot=    -1.157     Gused=    -1.255
omega= 39.72     Gvib=    -1.572     Grot=    -1.125     Gused=    -1.252
omega= 43.14     Gvib=    -1.523     Grot=    -1.100     Gused=    -1.251
omega= 44.91     Gvib=    -1.500     Grot=    -1.088     Gused=    -1.251
omega= 45.59     Gvib=    -1.491     Grot=    -1.084     Gused=    -1.250
omega= 48.00     Gvib=    -1.460     Grot=    -1.069     Gused=    -1.249
omega= 48.45     Gvib=    -1.455     Grot=    -1.066     Gused=    -1.248
omega= 49.58     Gvib=    -1.441     Grot=    -1.059     Gused=    -1.247
omega= 51.26     Gvib=    -1.422     Grot=    -1.049     Gused=    -1.245
omega= 53.60     Gvib=    -1.395     Grot=    -1.036     Gused=    -1.241
omega= 56.18     Gvib=    -1.368     Grot=    -1.022     Gused=    -1.234
omega= 58.47     Gvib=    -1.344     Grot=    -1.010     Gused=    -1.228
omega= 59.37     Gvib=    -1.335     Grot=    -1.006     Gused=    -1.225
omega= 60.59     Gvib=    -1.323     Grot=    -1.000     Gused=    -1.221
omega= 61.87     Gvib=    -1.311     Grot=    -0.993     Gused=    -1.216
omega= 63.69     Gvib=    -1.294     Grot=    -0.985     Gused=    -1.209
omega= 67.51     Gvib=    -1.260     Grot=    -0.968     Gused=    -1.192
omega= 68.42     Gvib=    -1.252     Grot=    -0.964     Gused=    -1.188
omega= 71.78     Gvib=    -1.224     Grot=    -0.949     Gused=    -1.171
omega= 73.61     Gvib=    -1.209     Grot=    -0.942     Gused=    -1.162
omega= 75.00     Gvib=    -1.198     Grot=    -0.936     Gused=    -1.155
omega= 76.50     Gvib=    -1.186     Grot=    -0.931     Gused=    -1.147
omega= 77.88     Gvib=    -1.176     Grot=    -0.925     Gused=    -1.139
omega= 81.31     Gvib=    -1.151     Grot=    -0.913     Gused=    -1.121
omega= 84.75     Gvib=    -1.126     Grot=    -0.900     Gused=    -1.102
omega= 86.10     Gvib=    -1.117     Grot=    -0.896     Gused=    -1.095
omega= 89.12     Gvib=    -1.097     Grot=    -0.885     Gused=    -1.078
omega= 90.59     Gvib=    -1.087     Grot=    -0.881     Gused=    -1.070
omega= 91.42     Gvib=    -1.082     Grot=    -0.878     Gused=    -1.065
omega= 93.43     Gvib=    -1.069     Grot=    -0.871     Gused=    -1.054
omega= 95.13     Gvib=    -1.059     Grot=    -0.866     Gused=    -1.045
omega= 98.05     Gvib=    -1.041     Grot=    -0.857     Gused=    -1.030
omega=101.43     Gvib=    -1.022     Grot=    -0.847     Gused=    -1.012
omega=102.79     Gvib=    -1.014     Grot=    -0.843     Gused=    -1.005
omega=104.04     Gvib=    -1.007     Grot=    -0.839     Gused=    -0.998
omega=109.10     Gvib=    -0.979     Grot=    -0.825     Gused=    -0.973
omega=110.23     Gvib=    -0.973     Grot=    -0.822     Gused=    -0.967
omega=114.07     Gvib=    -0.954     Grot=    -0.812     Gused=    -0.949
omega=116.24     Gvib=    -0.943     Grot=    -0.807     Gused=    -0.938
omega=117.41     Gvib=    -0.937     Grot=    -0.804     Gused=    -0.933
omega=119.09     Gvib=    -0.929     Grot=    -0.799     Gused=    -0.925
omega=121.20     Gvib=    -0.919     Grot=    -0.794     Gused=    -0.915
omega=124.23     Gvib=    -0.904     Grot=    -0.787     Gused=    -0.901
omega=126.18     Gvib=    -0.896     Grot=    -0.782     Gused=    -0.893
omega=128.19     Gvib=    -0.886     Grot=    -0.778     Gused=    -0.884
omega=131.64     Gvib=    -0.871     Grot=    -0.770     Gused=    -0.869
omega=134.04     Gvib=    -0.861     Grot=    -0.764     Gused=    -0.859
omega=137.87     Gvib=    -0.845     Grot=    -0.756     Gused=    -0.843
omega=140.57     Gvib=    -0.834     Grot=    -0.750     Gused=    -0.832
omega=142.08     Gvib=    -0.828     Grot=    -0.747     Gused=    -0.826
omega=146.18     Gvib=    -0.811     Grot=    -0.739     Gused=    -0.810
omega=149.81     Gvib=    -0.797     Grot=    -0.731     Gused=    -0.797
omega=153.85     Gvib=    -0.782     Grot=    -0.724     Gused=    -0.782
omega=156.99     Gvib=    -0.771     Grot=    -0.718     Gused=    -0.770
omega=158.63     Gvib=    -0.765     Grot=    -0.715     Gused=    -0.765
omega=160.90     Gvib=    -0.757     Grot=    -0.710     Gused=    -0.757
omega=162.46     Gvib=    -0.752     Grot=    -0.707     Gused=    -0.751
omega=163.31     Gvib=    -0.749     Grot=    -0.706     Gused=    -0.748
omega=168.62     Gvib=    -0.731     Grot=    -0.696     Gused=    -0.730
omega=170.89     Gvib=    -0.723     Grot=    -0.692     Gused=    -0.723
omega=173.34     Gvib=    -0.715     Grot=    -0.688     Gused=    -0.715
omega=175.98     Gvib=    -0.707     Grot=    -0.684     Gused=    -0.707
omega=178.89     Gvib=    -0.698     Grot=    -0.679     Gused=    -0.698
omega=181.87     Gvib=    -0.688     Grot=    -0.674     Gused=    -0.688
omega=183.48     Gvib=    -0.684     Grot=    -0.671     Gused=    -0.684
omega=185.56     Gvib=    -0.677     Grot=    -0.668     Gused=    -0.677
omega=188.28     Gvib=    -0.669     Grot=    -0.664     Gused=    -0.669
omega=189.73     Gvib=    -0.665     Grot=    -0.662     Gused=    -0.665
omega=193.42     Gvib=    -0.654     Grot=    -0.656     Gused=    -0.654
omega=194.55     Gvib=    -0.651     Grot=    -0.654     Gused=    -0.651
omega=199.57     Gvib=    -0.637     Grot=    -0.647     Gused=    -0.637
omega=203.83     Gvib=    -0.626     Grot=    -0.640     Gused=    -0.626
omega=206.72     Gvib=    -0.618     Grot=    -0.636     Gused=    -0.618
omega=207.82     Gvib=    -0.615     Grot=    -0.635     Gused=    -0.615
omega=211.31     Gvib=    -0.606     Grot=    -0.630     Gused=    -0.606
omega=213.91     Gvib=    -0.599     Grot=    -0.626     Gused=    -0.599
omega=222.98     Gvib=    -0.577     Grot=    -0.614     Gused=    -0.577
omega=227.21     Gvib=    -0.567     Grot=    -0.608     Gused=    -0.567
omega=233.30     Gvib=    -0.553     Grot=    -0.600     Gused=    -0.553
omega=234.94     Gvib=    -0.549     Grot=    -0.598     Gused=    -0.549
omega=236.42     Gvib=    -0.546     Grot=    -0.596     Gused=    -0.546
omega=245.09     Gvib=    -0.526     Grot=    -0.586     Gused=    -0.527
omega=257.68     Gvib=    -0.500     Grot=    -0.571     Gused=    -0.500
omega=270.96     Gvib=    -0.474     Grot=    -0.556     Gused=    -0.474
omega=274.77     Gvib=    -0.467     Grot=    -0.552     Gused=    -0.467
omega=285.50     Gvib=    -0.447     Grot=    -0.540     Gused=    -0.447
omega=297.40     Gvib=    -0.427     Grot=    -0.528     Gused=    -0.427
 
   temp. (K)  partition function   enthalpy   heat capacity  entropy
                                   cal/mol     cal/K/mol   cal/K/mol   J/K/mol
 298.15  VIB  0.289E+40            43568.878    214.930    302.895
         ROT  0.773E+08              888.752      2.981     39.075
         INT  0.224E+48            44457.630    217.911    341.970
         TR   0.253E+29             1481.254      4.968     46.183
         TOT                       45938.8838   222.8793   388.1528  1624.0251
                     Eh         kcal/mol          kJ/mol 
ZPVE            0.560811         351.915         1472.40    
H(0)-H(T)+PV    0.732083E-01     45.9389         192.208    
H(T)            0.634020         397.853         1664.61    
T*S             0.184424         115.728         484.203    
G(T)            0.449596         282.126         1180.41    
   -119.47118108  <=== TOTAL FREE ENERGY in Eh incl. el.,ZPVE,RRHO,solv. parts
 
 normal mode %tage of torsion character
   1:  0.00   2:  0.00   3:  0.00   4:  0.00   5:  0.00   6:  0.00   7:  0.31   8:  0.29
   9:  0.35  10:  0.26  11:  0.33  12:  0.40  13:  0.39  14:  0.31  15:  0.61  16:  0.41
  17:  0.32  18:  0.46  19:  0.43  20:  0.47  21:  0.43  22:  0.42  23:  0.48  24:  0.27
  25:  0.56  26:  0.44  27:  0.31  28:  0.26  29:  0.77  30:  0.30  31:  0.67  32:  0.51
  33:  0.57  34:  0.36  35:  0.64  36:  0.27  37:  0.42  38:  0.55  39:  0.68  40:  0.58
  41:  0.41  42:  0.54  43:  0.66  44:  0.52  45:  0.40  46:  0.49  47:  0.31  48:  0.57
  49:  0.36  50:  0.55  51:  0.28  52:  0.60  53:  0.54  54:  0.24  55:  0.61  56:  0.38
  57:  0.47  58:  0.20  59:  0.32  60:  0.30  61:  0.40  62:  0.61  63:  0.32  64:  0.41
  65:  0.35  66:  0.35  67:  0.43  68:  0.36  69:  0.53  70:  0.36  71:  0.53  72:  0.38
  73:  0.25  74:  0.34  75:  0.28  76:  0.27  77:  0.32  78:  0.48  79:  0.25  80:  0.19
  81:  0.07  82:  0.39  83:  0.28  84:  0.22  85:  0.25  86:  0.42  87:  0.41  88:  0.17
  89:  0.18  90:  0.11  91:  0.61  92:  0.40  93:  0.27  94:  0.73  95:  0.77  96:  0.62
  97:  0.44  98:  0.41  99:  0.65 100:  0.49 101:  0.32 102:  0.38 103:  0.40 104:  0.21
 105:  0.19 106:  0.12 107:  0.27 108:  0.21 109:  0.11 110:  0.77 111:  0.13 112:  0.23
 113:  0.57 114:  0.58 115:  0.46 116:  0.51 117:  0.52 118:  0.36 119:  0.38 120:  0.28
 121:  0.37 122:  0.50 123:  0.32 124:  0.09 125:  0.55 126:  0.31 127:  0.25 128:  0.26
 129:  0.36 130:  0.34 131:  0.15 132:  0.30 133:  0.13 134:  0.09 135:  0.14 136:  0.23
 137:  0.17 138:  0.21 139:  0.23 140:  0.23 141:  0.09 142:  0.28 143:  0.21 144:  0.22
 145:  0.20 146:  0.12 147:  0.09 148:  0.05 149:  0.28 150:  0.25 151:  0.37 152:  0.54
 153:  0.32 154:  0.32 155:  0.29 156:  0.27 157:  0.10 158:  0.15 159:  0.11 160:  0.10
 161:  0.07 162:  0.10 163:  0.43 164:  0.25 165:  0.23 166:  0.14 167:  0.21 168:  0.12
 169:  0.18 170:  0.11 171:  0.10 172:  0.09 173:  0.17 174:  0.09 175:  0.24 176:  0.14
 177:  0.00 178:  0.00 179:  0.00 180:  0.00 181:  0.63 182:  0.63 183:  0.66 184:  0.63
 185:  0.59 186:  0.71 187:  0.67 188:  0.70 189:  0.59 190:  0.64 191:  0.67 192:  0.80
 193:  0.81 194:  0.70 195:  0.71 196:  0.92 197:  0.84 198:  0.91 199:  0.87 200:  0.66
 201:  0.19 202:  0.11 203:  0.11 204:  0.10 205:  0.26 206:  0.23 207:  0.14 208:  0.20
 209:  0.13 210:  0.02 211:  0.24 212:  0.14 213:  0.15 214:  0.04 215:  0.01 216:  0.03
 217:  0.09 218:  0.04 219:  0.01 220:  0.03 221:  0.02 222:  0.01 223:  0.07 224:  0.11
 225:  0.05 226:  0.04 227:  0.02 228:  0.05 229:  0.05 230:  0.04 231:  0.04 232:  0.03
 233:  0.00 234:  0.02 235:  0.01 236:  0.01 237:  0.07 238:  0.06 239:  0.02 240:  0.10
 recommended # of modes for mode following         101
 
 Pipek-Mezey localization of normal modes
 number of localized modes          101
 frequency thrshold           500.000000000000     
 number of groups                    41
 atom-group assingment :   
  1  2  3  4  5  6  7  8  9 10 11 12 13 14 15 16 17 18 19 20 21 21 22 22 22 23 23 23 24 24
 24 25 25 25 25 26 27 28 28 28 28 28 28 29 30 29 31 31 31 32 33 34 35 35 35 35 35 35 35 35
 35 36 36 36 36 37 38 37 37 37 37 37 37 39 40 39 41 41 41 41
 pop matrix done.
 initialization of trafo matrix to unity
iteration     50  convergence  0.33308383D-03
iteration    100  convergence  0.23499355D-05

 converged in    107 iterations, threshold :   0.99995082D-06
eig.   :       -0.00    -0.00    -0.00     0.00     0.00     0.00
eig.   :       47.51    52.20    76.83    77.72    81.65    85.46
eig.   :       85.81    86.03    88.23    93.00    98.66    98.77
eig.   :       99.40   100.58   100.66   102.37   103.03   103.15
eig.   :      104.08   105.11   106.56   108.94   112.79   114.01
eig.   :      115.09   115.38   115.48   116.12   116.28   117.60
eig.   :      120.03   120.63   120.92   121.24   122.16   122.85
eig.   :      124.16   124.32   124.89   129.90   130.73   132.24
eig.   :      132.28   133.25   134.43   134.81   135.99   136.82
eig.   :      138.81   139.03   139.83   140.43   142.64   142.78
eig.   :      143.21   143.87   145.58   145.92   148.50   150.39
eig.   :      150.47   151.01   151.40   151.51   154.36   154.49
eig.   :      156.22   156.81   156.92   161.08   163.52   163.64
eig.   :      166.78   168.03   168.95   171.44   172.76   174.83
eig.   :      175.94   177.75   180.01   180.17   181.01   182.18
eig.   :      199.08   202.96   210.22   212.83   213.76   216.38
eig.   :      227.33   241.70   241.89   243.00   243.71   249.02
eig.   :      249.23   276.02   299.07   359.78   417.86   509.17
eig.   :      533.59   603.16   677.99   732.38   764.30   765.38
eig.   :      780.26   781.84   839.05   861.57   862.18   875.63
eig.   :      883.20   886.79   890.56   947.86   953.45   973.65
eig.   :      986.17   986.99   988.40   998.07  1003.06  1036.26
eig.   :     1044.80  1047.12  1079.04  1093.71  1094.23  1099.97
eig.   :     1100.43  1103.63  1110.41  1115.67  1124.64  1125.52
eig.   :     1133.63  1136.90  1137.65  1142.32  1186.75  1189.76
eig.   :     1200.35  1212.40  1231.75  1237.30  1245.19  1256.33
eig.   :     1274.31  1274.73  1275.44  1278.50  1280.01  1300.43
eig.   :     1318.95  1324.11  1327.07  1337.91  1346.36  1347.00
eig.   :     1348.60  1352.02  1354.46  1357.50  1359.68  1360.62
eig.   :     1367.26  1372.19  1406.22  1409.57  1414.99  1415.79
eig.   :     1467.48  1471.70  1472.23  1472.67  1475.72  1479.31
eig.   :     1480.36  1482.48  1483.96  1487.08  1490.43  1495.51
eig.   :     1496.55  1497.97  1498.88  1499.49  1500.64  1502.45
eig.   :     1503.87  1504.07  2891.57  2893.97  2915.00  2917.26
eig.   :     2950.59  2951.74  2957.43  2960.52  2965.26  2965.94
eig.   :     2968.58  2969.13  2971.14  2973.70  2974.62  2978.98
eig.   :     2980.60  2982.93  2985.20  2986.43  2987.37  2994.67
eig.   :     2997.31  3013.57  3018.81  3027.21  3027.85  3029.67
eig.   :     3031.56  3032.85  3034.41  3037.43  3040.17  3041.38
eig.   :     3042.17  3045.50  3102.85  3136.34  3261.65  3388.77
written to xtb_localmodes and g98l.out
 
 normal mode %tage of torsion character
   1:  0.00   2:  0.00   3:  0.00   4:  0.00   5:  0.00   6:  0.00   7:  0.42   8:  0.45
   9:  0.26  10:  0.41  11:  0.97  12:  0.33  13:  0.18  14:  0.59  15:  0.25  16:  0.65
  17:  0.83  18:  0.81  19:  0.45  20:  0.58  21:  0.76  22:  0.35  23:  0.76  24:  0.40
  25:  0.37  26:  0.13  27:  0.01  28:  0.38  29:  0.09  30:  0.28  31:  0.05  32:  0.36
  33:  0.33  34:  0.67  35:  0.65  36:  0.32  37:  0.00  38:  0.40  39:  0.01  40:  0.32
  41:  0.01  42:  0.51  43:  0.26  44:  0.05  45:  0.13  46:  0.01  47:  0.29  48:  0.11
  49:  0.22  50:  0.43  51:  0.34  52:  0.01  53:  0.02  54:  0.33  55:  0.32  56:  0.02
  57:  0.15  58:  0.34  59:  0.38  60:  0.47  61:  0.13  62:  0.64  63:  0.01  64:  0.34
  65:  0.33  66:  0.01  67:  0.01  68:  0.54  69:  0.03  70:  0.31  71:  0.37  72:  0.47
  73:  0.46  74:  0.56  75:  0.35  76:  0.22  77:  0.42  78:  0.09  79:  0.05  80:  0.58
  81:  0.09  82:  0.38  83:  0.16  84:  0.19  85:  0.55  86:  0.57  87:  0.15  88:  0.68
  89:  0.70  90:  0.21  91:  0.94  92:  0.70  93:  0.49  94:  0.29  95:  0.95  96:  0.64
  97:  0.12  98:  0.42  99:  0.42 100:  0.25 101:  0.21 102:  0.40 103:  0.68 104:  0.43
 105:  0.16 106:  0.32 107:  0.12 108:  0.21 109:  0.11 110:  0.77 111:  0.13 112:  0.23
 113:  0.57 114:  0.58 115:  0.46 116:  0.51 117:  0.52 118:  0.36 119:  0.38 120:  0.28
 121:  0.37 122:  0.50 123:  0.32 124:  0.09 125:  0.55 126:  0.31 127:  0.25 128:  0.26
 129:  0.36 130:  0.34 131:  0.15 132:  0.30 133:  0.13 134:  0.09 135:  0.14 136:  0.23
 137:  0.17 138:  0.21 139:  0.23 140:  0.23 141:  0.09 142:  0.28 143:  0.21 144:  0.22
 145:  0.20 146:  0.12 147:  0.09 148:  0.05 149:  0.28 150:  0.25 151:  0.37 152:  0.54
 153:  0.32 154:  0.32 155:  0.29 156:  0.27 157:  0.10 158:  0.15 159:  0.11 160:  0.10
 161:  0.07 162:  0.10 163:  0.43 164:  0.25 165:  0.23 166:  0.14 167:  0.21 168:  0.12
 169:  0.18 170:  0.11 171:  0.10 172:  0.09 173:  0.17 174:  0.09 175:  0.24 176:  0.14
 177:  0.00 178:  0.00 179:  0.00 180:  0.00 181:  0.63 182:  0.63 183:  0.66 184:  0.63
 185:  0.59 186:  0.71 187:  0.67 188:  0.70 189:  0.59 190:  0.64 191:  0.67 192:  0.80
 193:  0.81 194:  0.70 195:  0.71 196:  0.92 197:  0.84 198:  0.91 199:  0.87 200:  0.66
 201:  0.19 202:  0.11 203:  0.11 204:  0.10 205:  0.26 206:  0.23 207:  0.14 208:  0.20
 209:  0.13 210:  0.02 211:  0.24 212:  0.14 213:  0.15 214:  0.04 215:  0.01 216:  0.03
 217:  0.09 218:  0.04 219:  0.01 220:  0.03 221:  0.02 222:  0.01 223:  0.07 224:  0.11
 225:  0.05 226:  0.04 227:  0.02 228:  0.05 229:  0.05 230:  0.04 231:  0.04 232:  0.03
 233:  0.00 234:  0.02 235:  0.01 236:  0.01 237:  0.07 238:  0.06 239:  0.02 240:  0.10
 recommended # of modes for mode following         100

------------------------------------------------------------------------
 * finished run on 2020/05/30 at 21:02:48.947     
------------------------------------------------------------------------
 total:
 * wall-time:     0 d,  0 h,  2 min, 32.178 sec
 *  cpu-time:     0 d,  0 h,  2 min, 30.744 sec
 * ratio c/w:     0.991 speedup
 SCF:
 * wall-time:     0 d,  0 h,  0 min,  2.320 sec
 *  cpu-time:     0 d,  0 h,  0 min,  2.250 sec
 * ratio c/w:     0.970 speedup
 ANC optimizer:
 * wall-time:     0 d,  0 h,  0 min,  2.485 sec
 *  cpu-time:     0 d,  0 h,  0 min,  2.439 sec
 * ratio c/w:     0.981 speedup
 numerical hessian:
 * wall-time:     0 d,  0 h,  2 min, 27.302 sec
 *  cpu-time:     0 d,  0 h,  2 min, 26.016 sec
 * ratio c/w:     0.991 speedup

normal termination of xtb
