# Supplementary material for: Heterogeneous Nucleation of Butanol on NaCl: A Computational Study of Temperature, Humidity, Seed Charge, and Seed Size Effects
Source: J Phys Chem A. 2021 Mar 31;125(14):3025–36. doi: 10.1021/acs.jpca.0c10972 (PMC8054243; doi:10.1021/acs.jpca.0c10972)
Supplement: Supplementary file 2 — jp0c10972_si_002.zip [file jp0c10972_si_002.zip › ALL CLUSTERS/low_level_calc/normal seed/1Seed4BuOH.xyz]

    80
       -119.92077694  Gyration_radius:  4.4806610967
 Na         -2.55104537375286    1.40970893480946   -1.75953965576795
Na         -1.96991675322800    2.06860846531634   -5.21923579911840
Na         -3.60042285538995   -1.91835525543806   -2.98028872908430
Na          0.80869522711324    2.44868778185483   -3.33095418567873
Na          0.97195514703475   -3.46243182020229   -2.08085004677773
Na          0.52773287507684    0.71179820967713    0.52973871200006
Na         -0.59714720916147    4.31258560262965   -1.08287775891153
Na          2.30126754757844   -0.32829408105955   -2.02105343466171
Na         -0.36917696852764   -0.97083494853036   -4.23391983310721
Na         -1.32540825922891   -1.55342236117387   -0.41891593924112
Cl         -1.71833025798667    3.46397865307192   -3.17572749068402
Cl         -3.63405096349292   -0.67162155314031   -0.89746960348703
Cl          1.76845443387170    4.02435036709595   -1.59698775274263
Cl         -1.38813739868554    2.50864367667220    0.35636944900548
Cl          0.31685603926670    1.21323273311709   -5.47849606020000
Cl          1.41580427280365   -1.88454893484332   -0.20360858456946
Cl         -0.20522544531436    0.36666142814717   -1.98859371286687
Cl         -2.93040140885354   -0.01727702849831   -4.36815970431854
Cl         -1.42133001385283   -3.04431587435788   -2.54999920936347
Cl          1.89582803976004   -2.05571322314849   -3.80820485278605
O          -2.11344329025015    1.22681123758080    3.02210415831003
H          -2.04400433242019    1.89170350576271    2.30886573631724
C          -3.46683812168579    1.16163100317632    3.41684174372898
H          -3.75695352593637    2.10039293313976    3.90804859227178
H          -3.52869709792437    0.35808751280821    4.15690225594813
C          -4.39328230811172    0.88139317086832    2.23844323556864
H          -4.28972595006190    1.68525423437619    1.50426705857096
H          -4.09289960791279   -0.04877515087263    1.75451834290343
C          -5.85384870244109    0.77179046597521    2.65757194912901
H          -6.16640190892346    1.69865263290867    3.14487041809868
H          -5.96313541601120   -0.03753256568890    3.38389509455408
C          -6.74679310304256    0.49954520262232    1.45403506056482
H          -6.43916871861190   -0.41684798506792    0.95648518712697
H          -7.78547697728922    0.39700589722415    1.75817505593320
H          -6.67447541909401    1.31482088367249    0.73732652661373
O           2.38028200169202    1.25892233902780   -0.34188295716964
H           2.38044538123121    2.17337381975025   -0.70300176989959
C           3.37378707172949    1.25461108521429    0.67484143384197
H           4.37354776024980    1.36503842096201    0.23562053519836
H           3.33371875774652    0.28049119555384    1.16390905512220
C           3.17392568915557    2.37423622093270    1.69124485318129
H           3.94958875261861    2.29132056175653    2.45491869384284
H           3.30618976527214    3.32970936862529    1.17905966033027
C           1.79965168477917    2.37573408746053    2.35410212708786
H           1.03671711017293    2.53495428021676    1.59331514177813
H           1.74847179657463    3.23349238728100    3.02651397821341
C           1.49959677410814    1.11779606759641    3.15453336669547
H           2.20220655358016    1.02482666848119    3.97960048916919
H           0.49667583220117    1.17348818412766    3.56730865720812
H           1.58086123648929    0.22084019415190    2.54698571731519
O          -1.00875817838848   -0.69717818767781    1.47945029706170
H          -1.56943482849876   -0.05767361205053    1.97739429614312
C          -0.75747876972763   -1.72989007496337    2.42952933355234
H          -0.45888950411741   -1.28879246493709    3.38710603524666
H           0.07335339454564   -2.32892208974000    2.06268130776939
C          -1.97250919913410   -2.62193107575560    2.67169789208041
H          -1.74894464475582   -3.28404344513188    3.51078654856838
H          -2.81516159170904   -1.99010286343987    2.95948490168961
C          -2.38652510400326   -3.46985489504235    1.47190942088499
H          -2.61511658622865   -2.82249145388404    0.62473220523837
H          -3.30866025152285   -3.99483295889466    1.72751795125524
C          -1.34143890564075   -4.49772242435301    1.06456862896641
H          -1.14119264385141   -5.18037511197318    1.88722817901384
H          -1.69938260175466   -5.07842142123086    0.21874736018006
H          -0.40582817015007   -4.02536343463785    0.78185501212474
O           2.72890607813116    1.12078915112027   -3.45721056542871
H           2.44738484908855    0.74244241767777   -4.30586247738098
C           4.12507064277814    1.35439844195391   -3.58835719558719
H           4.42464921917099    1.98434229278996   -2.74771422730103
H           4.32762259660570    1.90767454781165   -4.51256895569783
C           4.92310787600544    0.05407333263596   -3.58626171988495
H           4.39581600949832   -0.67721642228783   -4.20124808680097
H           5.89827735548281    0.22624385134398   -4.04443037552825
C           5.13227664557420   -0.52037446253175   -2.19025546895459
H           4.18660764103738   -0.54304107450306   -1.64696828869705
H           5.82270277902417    0.11887259672791   -1.63571031725091
C           5.68101149687408   -1.93769979204071   -2.24151467293735
H           6.63415129266872   -1.96107659118132   -2.76432865583448
H           5.82703412923158   -2.32776366829194   -1.23777643890954
H           4.98482662087213   -2.58827771005940   -2.76512712849126
